# Supplementary material for: Diverse Subpopulations of Reactive Astrocytes Following Chronic Toxoplasma Infection
Source: Glia. 2025 Jul 9;73(10):2003–24. doi: 10.1002/glia.70053 (PMC12244103; doi:10.1002/glia.70053)
Supplement: Supplementary file 2 — Data S2 Supporting Information 1. [file GLIA-73-2003-s009.csv]

	ID	Description	GeneRatio	BgRatio	pvalue	p.adjust	qvalue	geneID	Count
GO:0045088	GO:0045088	regulation of innate immune response	126/1622	474/28891	1.35877324486391e-50	7.9257243372912e-47	3.86177659066585e-47	Cd74/Cyba/Grn/Slamf8/Unc93b1/Lamp1/Trem2/Slc15a3/Ifi211/Apoe/Cd300lf/Tyrobp/Ifi209/Spi1/Ifi206/Ifi203/Cd86/Ifi204/Lyn/Mndal/Samhd1/Vav1/Pycard/Tgfb1/Ifi205/Ncf1/Ifi213/Ifi207/Arrb2/Gbp5/Slamf6/Clec2d/Rftn1/Cd40/Myo1f/Tlr2/Syk/H2-D1/Rps19/Pik3ap1/H2-M3/Rab7b/Casp1/Nr1h3/H2-T22/Lgals9/H2-Q7/Fpr2/Irf2/N4bp1/Cd14/Parp14/Irf1/Scimp/Ikbke/Casp8/Trafd1/Riok3/Smpdl3b/Oas3/Tifa/Aim2/Ly96/Lacc1/Casp4/Gbp2/…	126
GO:0002764	GO:0002764	immune response-regulating signaling pathway	121/1622	450/28891	3.5232172748207e-49	1.02754631820146e-45	5.00667718000836e-46	Cyba/Ctsh/Fcer1g/Lgals3/Unc93b1/Laptm5/Trem2/Slc15a3/Cd38/Cd300lf/C3ar1/Tyrobp/Fyb/Lat2/Lilrb4a/Cd86/Ptpn6/Lyn/Grb2/Ptprc/Pycard/Psen2/Cmklr1/Clec4d/Arrb2/Gbp5/Rftn1/Nckap1l/Cd40/Tlr2/Plekha1/Syk/Pik3ap1/Malt1/Rab7b/Dgkz/Casp1/Nr1h3/Tec/Nfkb1/Fpr2/Irf2/Cd14/Lcp2/Irf1/Scimp/Riok3/Smpdl3b/Oas3/Tifa/Rps3/Cmtm3/Aim2/Fosl2/Ly96/Lacc1/Casp4/Gbp2/Btk/Klhl6/Lipa/Tnfrsf21/Dennd1b/Nfam1/Clec4e/Plcl2/Bax/Pl…	121
GO:0002757	GO:0002757	immune response-activating signaling pathway	119/1622	440/28891	1.15664498821252e-48	2.24890340541455e-45	1.09576893620134e-45	Cyba/Fcer1g/Lgals3/Unc93b1/Laptm5/Trem2/Slc15a3/Cd38/Cd300lf/C3ar1/Tyrobp/Fyb/Lat2/Lilrb4a/Cd86/Ptpn6/Lyn/Grb2/Ptprc/Pycard/Psen2/Cmklr1/Arrb2/Gbp5/Rftn1/Nckap1l/Cd40/Tlr2/Plekha1/Syk/Pik3ap1/Malt1/Rab7b/Dgkz/Casp1/Nr1h3/Tec/Nfkb1/Fpr2/Irf2/Cd14/Lcp2/Irf1/Scimp/Riok3/Smpdl3b/Oas3/Tifa/Rps3/Cmtm3/Aim2/Fosl2/Ly96/Lacc1/Casp4/Gbp2/Btk/Klhl6/Lipa/Tnfrsf21/Dennd1b/Nfam1/Clec4e/Plcl2/Bax/Plcg2/Znrf1/Pt…	119
GO:0002833	GO:0002833	positive regulation of response to biotic stimulus	112/1622	413/28891	5.85718211076316e-46	8.54123581302038e-43	4.16168202606856e-43	Cd74/Cyba/Grn/Unc93b1/Lamp1/Trem2/Slc15a3/Ly86/Ifi211/Cd300lf/Tyrobp/Ifi209/Spi1/Ifi206/Ifi203/Cd86/Ifi204/Lyn/Mndal/Vav1/Pycard/Ifi205/Ifi213/Ifi207/Arrb2/Gbp5/Slamf6/Rftn1/Cd40/Cd274/Tlr2/Syk/H2-D1/Rps19/Pik3ap1/Cd180/H2-M3/Rab7b/Casp1/Nr1h3/H2-T22/Lgals9/H2-Q7/Fpr2/Irf2/Cd14/Mif/Irf1/Scimp/Ikbke/Riok3/Smpdl3b/Oas3/Sash1/Tifa/Aim2/Ly96/Lacc1/Casp4/Gbp2/Arg1/Emilin2/Btk/Clec4e/Plcg2/Znrf1/Hmgb2/…	112
GO:0045089	GO:0045089	positive regulation of innate immune response	104/1622	385/28891	1.48620342361333e-42	1.73380491398731e-39	8.44789314474946e-40	Cd74/Cyba/Unc93b1/Lamp1/Trem2/Slc15a3/Ifi211/Cd300lf/Tyrobp/Ifi209/Spi1/Ifi206/Ifi203/Cd86/Ifi204/Lyn/Mndal/Vav1/Pycard/Ifi205/Ifi213/Ifi207/Arrb2/Gbp5/Slamf6/Rftn1/Cd40/Tlr2/Syk/H2-D1/Rps19/Pik3ap1/H2-M3/Rab7b/Casp1/Nr1h3/H2-T22/Lgals9/H2-Q7/Fpr2/Irf2/Cd14/Irf1/Scimp/Ikbke/Riok3/Smpdl3b/Oas3/Tifa/Aim2/Ly96/Lacc1/Casp4/Gbp2/Btk/Clec4e/Plcg2/Znrf1/Hmgb2/Adam8/Zbp1/Tnip1/Bcl10/Tlr7/Tlr4/Ninj1/Tbk1/…	104
GO:0002218	GO:0002218	activation of innate immune response	86/1622	281/28891	5.95521443725081e-40	5.78946096874733e-37	2.82089104922407e-37	Cyba/Unc93b1/Trem2/Slc15a3/Ifi211/Cd300lf/Tyrobp/Ifi209/Ifi206/Ifi203/Cd86/Ifi204/Lyn/Mndal/Pycard/Ifi205/Ifi213/Ifi207/Arrb2/Gbp5/Rftn1/Cd40/Tlr2/Syk/Pik3ap1/Rab7b/Casp1/Nr1h3/Irf2/Cd14/Irf1/Scimp/Riok3/Smpdl3b/Oas3/Tifa/Aim2/Ly96/Lacc1/Casp4/Gbp2/Btk/Clec4e/Plcg2/Znrf1/Zbp1/Tnip1/Bcl10/Tlr7/Tlr4/Ninj1/Tbk1/Mapkapk3/Irak2/Acod1/Trim30a/Dhx58/Irak3/Znfx1/Tlr13/Mefv/Peli1/Naglu/Sfpq/App/Nmi/Tnfaip…	86
GO:0030099	GO:0030099	myeloid cell differentiation	113/1622	480/28891	7.4594568344114e-40	6.21585881644596e-37	3.02865164705425e-37	Cd74/Ccl5/C1qc/Fcer1g/Mafb/Csf1r/Trem2/Itgam/B2m/Pirb/Hcls1/Cd300lf/Tyrobp/Hif1a/Irf8/Spi1/Lilrb4a/Tcirg1/Ptpn6/Lyn/Inpp5d/Clec5a/Tgfb1/Psen2/Runx1/Fes/Clec2d/Myh9/Nckap1l/Ptbp3/Cebpb/Cebpa/Tlr2/Rbpj/Rps19/Stat1/Rab7b/Tmod3/Sbno2/Cflar/Jak2/Socs1/Casp8/Snx10/Lrrk1/Batf2/Nrros/Cited2/Fosl2/Fli1/Rps14/Tifab/Abi1/Junb/Csf3r/Stat3/Ubash3b/Ccr1/Lipa/Ripk1/Lmo2/Rassf2/Fam20c/Klf13/Pira2/Hmgb2/Foxp1/Ada…	113
GO:0002274	GO:0002274	myeloid leukocyte activation	83/1622	280/28891	1.95647298069181e-37	1.42651336204691e-34	6.95062769456299e-35	Ctsc/Ccl5/Grn/Fcer1g/Aif1/Fcgr3/Csf1r/Trem2/C1qa/Itgam/Itgb2/Cd84/Tmem106a/Pirb/Hmox1/Cd300lf/Tyrobp/Lat2/Nampt/Spi1/Lilrb4a/Slc11a1/Ptpn6/Slc7a2/Lyn/Fcgr4/Crlf2/Pycard/Tgfb1/Clec4d/Il4ra/Cd37/Milr1/Fes/Fn1/Ptpre/Myo1f/Ifngr2/Ptafr/Pla2g4a/Cebpa/Abr/Tlr2/Syk/Rbpj/Prkcd/Casp1/Nr1h3/Lgals9/Cd48/Cst7/Sbno2/Jak2/Lcp2/Dock2/Adam10/Batf2/Ifngr1/Adam9/Anxa3/Btk/Dnase1l3/Rac2/Plcg2/Foxp1/Bcl10/Ccr2/Tlr4/…	83
GO:0006909	GO:0006909	phagocytosis	76/1622	242/28891	2.68160423715252e-36	1.73797750170118e-33	8.46822390679743e-34	Cyba/Fcer1g/Aif1/Fcgr3/Fcgr2b/Fcgr1/C3/Trem2/Itgam/Itgb2/Il2rg/Sirpa/Cd300lf/Tyrobp/Irf8/Slc11a1/Pld4/Tgm2/Hck/Msr1/Axl/Vav1/Ptprc/Pycard/Mertk/Tgfb1/P2ry6/Ncf2/Abca1/Myh9/Nckap1l/Sirpb1c/Rack1/Itgb1/Abr/Ncf4/Tlr2/Syk/Coro1a/Rab7b/Nr1h3/Fpr2/Cd302/Dock2/Dnm2/Sirpb1b/Cfp/Anxa3/Il15ra/Btk/Plcg2/Ptprj/Csk/Bin2/Cdc42/Atg5/Ccr2/Cdc42se2/Cln3/Tlr4/Arl8b/Lman2/Sh3bp1/Rac1/Rab7/Cdc42se1/Lrp1/Pip5k1c/Coro…	76
GO:0030098	GO:0030098	lymphocyte differentiation	105/1622	486/28891	1.3566064900583e-33	7.91308565651009e-31	3.85561844542886e-31	Cd74/H2-Ab1/H2-Aa/Fcer1g/Mafb/Slamf8/H2-DMa/Fgl2/Mmp14/Laptm5/Psap/B2m/Il2rg/Irf8/Spi1/Lilrb4a/Tcirg1/Adam17/Ptpn6/Axl/Vav1/Ptprc/Inpp5d/Cmtm7/Mertk/Tgfb1/Runx1/Clec4d/Il4ra/Prex1/Irf2bp2/Slamf6/Nckap1l/Sema4a/Pnp/Cd44/Runx3/Ly9/Actb/Syk/Tnfsf13b/Rbpj/Ifnar2/Malt1/Lgals8/Rpl22/Lgals9/Irf1/Socs1/Dock2/Zfp36l2/Vsir/H2-Oa/Fosl2/Stat6/Bak1/Stat3/Chd7/Il15ra/Btk/Lipa/Zmiz1/Nfam1/Bcl3/Clec4e/Fnip1/Tpd5…	105
GO:0002758	GO:0002758	innate immune response-activating signaling pathway	73/1622	244/28891	2.36078822721964e-33	1.25186161176111e-30	6.09964422343831e-31	Cyba/Unc93b1/Trem2/Slc15a3/Cd300lf/Tyrobp/Cd86/Lyn/Pycard/Arrb2/Gbp5/Rftn1/Cd40/Tlr2/Syk/Pik3ap1/Rab7b/Casp1/Nr1h3/Irf2/Cd14/Irf1/Scimp/Riok3/Smpdl3b/Oas3/Tifa/Aim2/Ly96/Lacc1/Casp4/Gbp2/Btk/Clec4e/Plcg2/Znrf1/Tnip1/Bcl10/Tlr7/Tlr4/Ninj1/Tbk1/Mapkapk3/Irak2/Acod1/Trim30a/Dhx58/Irak3/Tlr13/Mefv/Peli1/Naglu/App/Nmi/Tnfaip3/Havcr2/Zc3hav1/Nlrp3/Ap3b1/Usp15/Trim25/Clec4n/Lrch4/Pum2/Ankrd17/Arf6/Zdhhc…	73
GO:0007159	GO:0007159	leukocyte cell-cell adhesion	99/1622	447/28891	1.15741463969246e-32	5.62599966110511e-30	2.74124519927162e-30	Cd74/H2-Ab1/H2-Eb1/H2-Aa/Ccl5/Lgals3/Aif1/H2-DMa/Fgl2/Laptm5/Itgam/Itgb2/Ass1/B2m/Il2rg/H2-DMb1/Sirpa/Lilrb4a/Fermt3/Cd86/Ptpn6/Msn/Tnfaip8l2/Ptprc/Pycard/Tgfb1/Runx1/Il4ra/Cd37/Gpnmb/Sema4d/Nckap1l/Sirpb1c/Pnp/Cebpb/Ptafr/Cd44/Cd274/Runx3/Itgb1/Actb/Syk/H2-D1/Tnfsf13b/Coro1a/Malt1/Itgb7/Tarm1/Lgals8/H2-T22/Slfn1/Lgals9/H2-Q7/Selplg/Itga4/Jak2/Irf1/Socs1/Ccdc88b/Vsir/Itga5/Rps3/H2-Oa/Sirpb1b/Arg1…	99
GO:0002221	GO:0002221	pattern recognition receptor signaling pathway	70/1622	233/28891	3.69350214227956e-32	1.6572459996859e-29	8.07486298312131e-30	Cyba/Unc93b1/Trem2/Slc15a3/Cd300lf/Cd86/Lyn/Pycard/Arrb2/Gbp5/Rftn1/Cd40/Tlr2/Pik3ap1/Rab7b/Casp1/Nr1h3/Irf2/Cd14/Irf1/Scimp/Riok3/Smpdl3b/Oas3/Tifa/Aim2/Ly96/Lacc1/Casp4/Gbp2/Btk/Clec4e/Plcg2/Znrf1/Tnip1/Bcl10/Tlr7/Tlr4/Ninj1/Tbk1/Mapkapk3/Irak2/Acod1/Trim30a/Dhx58/Irak3/Tlr13/Mefv/Peli1/Naglu/App/Nmi/Tnfaip3/Havcr2/Zc3hav1/Nlrp3/Ap3b1/Usp15/Trim25/Lrch4/Pum2/Ankrd17/Arf6/Zdhhc5/Rps6ka3/Nek7/Nag…	70
GO:0002263	GO:0002263	cell activation involved in immune response	84/1622	337/28891	8.91462401804182e-32	3.71421442123128e-29	1.80973570291075e-29	Cd74/Grn/Fcer1g/Lgals3/Lamp1/Fgl2/Trem2/Itgam/Itgb2/Cd84/H2-DMb1/Hmox1/Tyrobp/Lat2/Irf8/Spi1/Lilrb4a/Lcp1/Slc11a1/Ptpn6/Lyn/Fcgr4/Slfn2/Ptprc/Pycard/Tgfb1/Psen2/Clec4d/Il4ra/Milr1/Fes/Slamf6/Nckap1l/Cd40/Myo1f/Sema4a/Tnfsf13/Ptafr/Abr/Ly9/Syk/Cd180/Coro1a/H2-M3/Malt1/Lgals8/Lgals9/Sbno2/Irf1/Dock2/Stat6/Anxa3/Stat3/Btk/Dnase1l3/Bcl3/Clec4e/Plcl2/Rac2/Dock10/Plcg2/Foxp1/Ccr2/Ptk2b/Tlr4/Psen1/Stx4a…	84
GO:0002573	GO:0002573	myeloid leukocyte differentiation	75/1622	272/28891	1.29330820104222e-31	5.02924449111953e-29	2.45047869671158e-29	Cd74/Ccl5/C1qc/Fcer1g/Mafb/Csf1r/Trem2/Itgam/Pirb/Hcls1/Cd300lf/Tyrobp/Spi1/Lilrb4a/Tcirg1/Lyn/Inpp5d/Tgfb1/Psen2/Runx1/Fes/Clec2d/Cebpb/Cebpa/Tlr2/Rbpj/Sbno2/Socs1/Casp8/Snx10/Lrrk1/Batf2/Nrros/Cited2/Fosl2/Junb/Ubash3b/Ccr1/Ripk1/Rassf2/Fam20c/Pira2/Foxp1/Adam8/Tfe3/Tlr4/Ninj1/Vegfa/Psen1/Id2/Ostm1/Tgfbr2/Naglu/Gab2/Gpr137b/Ppp3ca/App/Rb1/Ubd/Zfp36l1/Ptpn2/Ap3b1/Atp6ap1/Asxl2/Fos/Mapk14/Relb/Sp…	75
GO:0007015	GO:0007015	actin filament organization	100/1622	471/28891	2.23349058209544e-31	8.14246910335169e-29	3.9673845866169e-29	Aif1/Capg/Tmsb4x/Zeb2/Hcls1/Tagln2/Sirpa/Tmsb10/Lcp1/Arpc1b/Pfn1/Grb2/Pycard/Gpr65/Capza2/Plek/Rhog/Gmfg/Cyfip1/Prex1/Myh9/Nckap1l/Myo1f/Actr2/Limd2/Tlr2/Marcks/Prkcd/Tpm3/Evl/Iqgap1/Coro1a/Cotl1/Sh3pxd2b/Arhgef2/Vasp/Arpc5/Arpc2/Arpc3/S100a10/Tmod3/Arpc4/Arhgap17/Twf2/Tgfbr1/Pstpip1/Msrb1/Zyx/Cfl1/Arap1/Was/Casp4/Actr3/Itgb5/Capza1/Pak1/Brk1/Diaph1/Gas2l3/Cap1/C9orf72/Capzb/Rac2/Coro7/Myo5a/Cdc4…	100
GO:0002181	GO:0002181	cytoplasmic translation	55/1622	148/28891	7.15948838812146e-31	2.4565468098772e-28	1.19694233114105e-28	Rps29/Rps28/Rpl27a/Rps9/Fau/Rpl19/Rps24/Rpl37a/Rps12/Rplp2/Eif4ebp1/Rplp1/Rpl39/Rpl23/Rps23/Rpl35a/Rps19/Rpl34/Rplp0/Rpl12/Rps4x/Rps11/Rpl22/Rpl13/Eif4a1/Rps18/Rps2/Rps3a1/Rpl27/Rpsa/Rpl30/Rpl18/Rpl17/Rps3/Rpl32/Rps20/Rps16/Rps14/Rpl23a/Rps5/Rpl5/Pkm/Rps7/Eif3a/Rpl7a/Rps25/Rps10/Rps13/Rpl29/Rpl10a/Rps26/Syncrip/Rpl31/Rpl4/Cpeb4	55
GO:0002768	GO:0002768	immune response-regulating cell surface receptor signaling pathway	77/1622	294/28891	8.90889649062483e-31	2.88697740165637e-28	1.40666786694076e-28	Cyba/Fcer1g/Lgals3/Laptm5/Trem2/Cd38/C3ar1/Tyrobp/Fyb/Lat2/Lilrb4a/Ptpn6/Lyn/Grb2/Ptprc/Psen2/Cmklr1/Clec4d/Rftn1/Nckap1l/Cd40/Tlr2/Plekha1/Syk/Pik3ap1/Malt1/Rab7b/Dgkz/Nr1h3/Tec/Nfkb1/Fpr2/Cd14/Lcp2/Scimp/Rps3/Cmtm3/Fosl2/Ly96/Btk/Klhl6/Lipa/Tnfrsf21/Dennd1b/Nfam1/Clec4e/Plcl2/Bax/Plcg2/Znrf1/Ptprj/Foxp1/Csk/Bcl10/Nras/Kcnn4/Themis2/Tlr4/Ninj1/Irak2/Psen1/Acod1/Bcl2a1d/Elf1/Peli1/Naglu/Wnk1/Nmi/…	77
GO:0002366	GO:0002366	leukocyte activation involved in immune response	82/1622	333/28891	1.20643608957837e-30	3.70375879500558e-28	1.80464124202858e-28	Cd74/Grn/Fcer1g/Lgals3/Lamp1/Fgl2/Trem2/Itgam/Itgb2/Cd84/H2-DMb1/Hmox1/Tyrobp/Lat2/Irf8/Spi1/Lilrb4a/Lcp1/Slc11a1/Ptpn6/Lyn/Fcgr4/Slfn2/Ptprc/Pycard/Tgfb1/Psen2/Clec4d/Il4ra/Milr1/Fes/Slamf6/Nckap1l/Cd40/Myo1f/Sema4a/Tnfsf13/Ptafr/Abr/Ly9/Syk/Cd180/Coro1a/H2-M3/Malt1/Lgals8/Lgals9/Sbno2/Irf1/Dock2/Stat6/Anxa3/Stat3/Btk/Dnase1l3/Bcl3/Clec4e/Plcl2/Rac2/Dock10/Plcg2/Foxp1/Ccr2/Ptk2b/Tlr4/Psen1/Stx4a…	82
GO:0002697	GO:0002697	regulation of immune effector process	99/1622	473/28891	1.52751789072919e-30	4.45500592831169e-28	2.17068331840464e-28	Cd74/Grn/Fcer1g/Lgals3/Fcgr3/Slamf8/Lamp1/Fcgr2b/Fgl2/Fcgr1/Laptm5/C3/Trem2/Itgam/Itgb2/Cd84/B2m/H2-DMb1/Hmox1/Tyrobp/Spi1/Lilrb4a/Cd86/Ptpn6/Lyn/Axl/Vav1/Ptprc/Pycard/Tgfb1/Ncf1/Il4ra/Cd37/Fes/Arrb2/Slamf6/Clec2d/Nckap1l/Cd40/Tnfsf13/Pnp/Ptafr/Abr/Tlr2/Syk/H2-D1/Rps19/H2-M3/Acp5/Malt1/Tnfrsf1b/Casp1/H2-T22/Irf5/Lgals9/H2-Q7/Litaf/Mif/Irf1/Scimp/Pkn1/Vsir/Was/Cfp/Lacc1/Casp4/Stat6/Arg1/Btk/Dnase1…	99
GO:0050867	GO:0050867	positive regulation of cell activation	96/1622	454/28891	5.1527501997305e-30	1.43123771023943e-27	6.97364688685332e-28	Cd74/H2-Ab1/H2-Eb1/H2-Aa/Ctsc/Ccl5/Fcer1g/Aif1/Lamp1/H2-DMa/Mmp14/Csf1r/Trem2/Itgam/Itgb2/Cd38/B2m/Il2rg/H2-DMb1/Bst1/Sirpa/Tyrobp/Spi1/Lilrb4a/Cd86/Axl/Crlf2/Ptprc/Pycard/Inpp5d/Tgfb1/Runx1/Plek/Clec4d/Il4ra/Nckap1l/Sirpb1c/Cd40/Tnfsf13/Pnp/Ptafr/Cd274/Pla2g4a/Runx3/Cebpa/Actb/Syk/H2-D1/Tnfsf13b/Coro1a/Malt1/Lgals8/H2-T22/Lgals9/H2-Q7/Jak2/Mif/Irf1/Socs1/Ccdc88b/Vsir/Rps3/H2-Oa/Sirpb1b/Stat6/Il1…	96
GO:0070661	GO:0070661	leukocyte proliferation	92/1622	425/28891	1.27597313785352e-29	3.38306877868164e-27	1.64838635033709e-27	Cd74/H2-Aa/Cfb/Ccl5/Lgals3/Aif1/Fcgr2b/Laptm5/Csf1r/Trem2/Itgam/Itgb2/Cd38/H2-DMb1/Csf2rb/Bst1/Tyrobp/Csf2ra/Lilrb4a/Slc11a1/Lst1/Cd86/Tcirg1/Ptpn6/Lyn/Msn/Slfn2/Ptprc/Pycard/Inpp5d/Tgfb1/Cd37/Csf2rb2/Gpnmb/Slamf6/Nckap1l/Cd40/Pnp/Cebpb/Cd44/Cd274/Syk/H2-D1/Tnfsf13b/Prkcd/Cd180/Ifnar2/Coro1a/Malt1/Tarm1/Tnfrsf1b/H2-T22/Slfn1/Lgals9/H2-Q7/Jak2/Mif/Irf1/Dock2/Pkn1/Ccdc88b/Vsir/Rps3/Fosl2/Stat6/Arg1…	92
GO:0048872	GO:0048872	homeostasis of number of cells	89/1622	401/28891	1.54580067396903e-29	3.88657440677494e-27	1.89371739707695e-27	Cd74/Fcer1g/Mafb/Fcgr2b/Csf1r/Itgam/B2m/Pirb/Hcls1/Hmox1/Hif1a/Spi1/Lilrb4a/P2ry14/Tcirg1/Adam17/Lyn/Axl/Rps24/Inpp5d/Mertk/Tgfb1/Nckap1l/Ptbp3/Cd44/Tnfsf13b/Rps19/Stat1/Coro1a/Bcl2l11/Bcl2a1a/Tmod3/Prdx5/Cflar/Skil/Jak2/Mif/Pkn1/Slc7a11/Aim2/Cited2/Fosl2/Rps14/Bak1/Stat3/Btk/Ikbkb/Lipa/Lmo2/Rassf2/Klf13/Bax/Dock10/Hmgb2/Bcl10/Ccr2/Tmem14c/Vegfa/Rac1/Ubap2l/Dnase2a/Prdx1/Siva1/Id2/Ncstn/Pik3cd/Al…	89
GO:0034341	GO:0034341	response to type II interferon	54/1622	150/28891	1.59913913530942e-29	3.88657440677494e-27	1.89371739707695e-27	Cd74/H2-Ab1/H2-Eb1/H2-Aa/Ccl5/Capg/Cxcl16/Sirpa/Irf8/Slc11a1/Vim/Ciita/Sp100/Nos2/Gbp5/Cd40/Actr2/Tlr2/Evl/Stat1/Rab7b/Casp1/H2-Q7/Jak2/Parp14/Irf1/Zyx/Was/Gbp2/Actr3/Arg1/Ifngr1/Gbp4/Gbp8/Cdc42/Jak1/Tlr4/Stx4a/Acod1/Gch1/Mefv/Syncrip/Myo1c/Rab43/Stx11/Ubd/Ptpn2/Daxx/Nlrc5/Vamp4/Stx8/Med1/Ccl6/Rps6kb1	54
GO:1903706	GO:1903706	regulation of hemopoiesis	95/1622	452/28891	1.69824873113121e-29	3.96235393947533e-27	1.93064066275969e-27	Cd74/H2-Aa/Ccl5/C1qc/Mafb/Slamf8/H2-DMa/Fgl2/Mmp14/Csf1r/Trem2/Itgam/B2m/Il2rg/Pirb/Hcls1/Tyrobp/Hif1a/Spi1/Lilrb4a/Ptpn6/Lyn/Axl/Ptprc/Inpp5d/Tgfb1/Runx1/Il4ra/Fes/Clec2d/Nckap1l/Pnp/Cebpb/Cd44/Runx3/Cebpa/Actb/Syk/Stat1/Malt1/Rab7b/Lgals9/Irf1/Socs1/Casp8/Zfp36l2/Vsir/H2-Oa/Csf3r/Stat3/Il15ra/Ubash3b/Ccr1/Ripk1/Lmo2/Zmiz1/Rassf2/Nfam1/Klf13/Pira2/Hmgb2/Foxp1/Adam8/Prelid1/Cbfb/Ccr2/Tfe3/Ptk2b/N…	95
GO:0002429	GO:0002429	immune response-activating cell surface receptor signaling pathway	74/1622	284/28891	1.81576111233014e-29	4.07359021854681e-27	1.9848400823042e-27	Cyba/Fcer1g/Lgals3/Laptm5/Trem2/Cd38/C3ar1/Tyrobp/Fyb/Lat2/Lilrb4a/Ptpn6/Lyn/Grb2/Ptprc/Psen2/Cmklr1/Rftn1/Nckap1l/Tlr2/Plekha1/Syk/Pik3ap1/Malt1/Rab7b/Dgkz/Nr1h3/Tec/Nfkb1/Fpr2/Cd14/Lcp2/Scimp/Rps3/Cmtm3/Fosl2/Ly96/Btk/Klhl6/Lipa/Tnfrsf21/Dennd1b/Nfam1/Plcl2/Bax/Plcg2/Znrf1/Ptprj/Foxp1/Csk/Bcl10/Nras/Kcnn4/Themis2/Tlr4/Ninj1/Irak2/Psen1/Acod1/Bcl2a1d/Elf1/Peli1/Naglu/Wnk1/Nmi/Tnfaip3/Ptpn2/Clec4…	74
GO:0050727	GO:0050727	regulation of inflammatory response	90/1622	411/28891	2.15080380402782e-29	4.64653281070158e-27	2.26400400423981e-27	Ctss/Ctsc/Ccl5/Grn/Fcer1g/Fcgr3/Slamf8/Fcgr2b/Ccr5/Fcgr1/C3/Csf1r/Trem2/Aoah/Apoe/Bst1/Sirpa/Ptpn6/Slc7a2/Lyn/Tnfaip8l2/Pycard/Tgfb1/Gsdmd/Ncf1/Cd200r4/Cebpb/Cd44/Alox5ap/Cebpa/Abr/Tlr2/Gpsm3/H2-D1/Rps19/Pik3ap1/Acp5/Tnfrsf1b/Casp1/Nr1h3/H2-T22/Lgals9/H2-Q7/Nfkb1/Cst7/Fpr2/Sbno2/Jak2/Pik3cg/Smpdl3b/Ptgs2/Aim2/Il10ra/Lacc1/Casp4/Socs3/Stat3/Btk/Ripk1/Dnase1l3/Extl3/Plcg2/Foxp1/Nupr1/Adam8/Zbp1/Tni…	90
GO:0002237	GO:0002237	response to molecule of bacterial origin	91/1622	421/28891	2.93270727856368e-29	6.10945769852212e-27	2.97680813989546e-27	Cxcl9/Cd68/Fcgr2b/Cxcl16/Trem2/Ly86/Cd84/B2m/Sirpa/Irf8/Spi1/Lilrb4a/Slc11a1/Cd86/Vim/Adam17/Lyn/Fcgr4/Axl/Pycard/Ncf2/Abca1/Nos2/Gbp5/Cebpb/Ptafr/Cd274/Abr/Tlr2/Cd180/Stat1/H2-M3/Acp5/Malt1/Tnfrsf1b/Casp1/Nr1h3/Irf5/Lgals9/Litaf/Nfkb1/Sbno2/Ifnar1/Jak2/Cd14/Mif/Scimp/Sash1/Ptgs2/Fosl2/Ly96/Casp4/Gbp2/Tifab/Adam9/Btk/Mgst1/Plcg2/Hmgb2/Foxp1/Tnip1/Bcl10/Mapk3/Tlr4/Mapkapk3/Irak2/Acod1/Trim30a/Irak…	91
GO:0002696	GO:0002696	positive regulation of leukocyte activation	92/1622	432/28891	4.72094583707491e-29	9.49561278195101e-27	4.62669827952895e-27	Cd74/H2-Ab1/H2-Eb1/H2-Aa/Ctsc/Ccl5/Fcer1g/Aif1/Lamp1/H2-DMa/Mmp14/Csf1r/Trem2/Itgam/Itgb2/Cd38/B2m/Il2rg/H2-DMb1/Bst1/Sirpa/Tyrobp/Spi1/Lilrb4a/Cd86/Axl/Crlf2/Ptprc/Pycard/Inpp5d/Tgfb1/Runx1/Clec4d/Il4ra/Nckap1l/Sirpb1c/Cd40/Tnfsf13/Pnp/Ptafr/Cd274/Pla2g4a/Runx3/Cebpa/Actb/Syk/H2-D1/Tnfsf13b/Coro1a/Malt1/Lgals8/H2-T22/Lgals9/H2-Q7/Jak2/Mif/Irf1/Socs1/Ccdc88b/Vsir/Rps3/H2-Oa/Sirpb1b/Stat6/Il15ra/B…	92
GO:0019221	GO:0019221	cytokine-mediated signaling pathway	94/1622	450/28891	5.56957284565068e-29	1.08291061362268e-26	5.2764374327217e-27	Cd74/Ccl5/Cxcl9/Fcer1g/Ccr5/Laptm5/Csf1r/Trem2/Il2rg/Pirb/Csf2rb/Acsl1/Cd300lf/Hif1a/Csf2ra/Naip2/Spi1/Lilrb4a/Adam17/Ptpn6/Lyn/Axl/Samhd1/Crlf2/Ptprc/Pycard/Klf6/Il4ra/Csf2rb2/Ecm1/Ifngr2/Il3ra/Cebpa/Syk/Tnfsf13b/Stat1/Ifnar2/Il21r/Casp1/Irf5/Ifnar1/Jak2/Parp14/Irf1/Socs1/Ikbke/Oas3/Aim2/Il10ra/Casp4/Stat6/Arg1/Ifngr1/Il13ra1/Csf3r/Stat3/Il15ra/Ikbkb/Ccr1/Ripk1/Pira2/Zbp1/Il10rb/Cxcr4/Ccr2/Jak1/…	94
GO:0006935	GO:0006935	chemotaxis	95/1622	462/28891	1.01028113848904e-28	1.90095802606664e-26	9.26233980957694e-27	Cd74/Ccl5/Cxcl9/Fcer1g/Lgals3/Pla2g7/Aif1/Fcgr3/Slamf8/Ccr5/Cxcl16/Saa3/Csf1r/Trem2/Itgam/Itgb2/Bst1/C3ar1/Nrp2/P2rx4/Spi1/Adam17/Lyn/Vav1/Cmtm7/Tgfb1/Cmklr1/Rhog/Dock4/Prex1/Fes/Sema4d/Arrb2/Fn1/Nckap1l/Lgmn/Sema4a/Ptafr/Gpsm3/Syk/Prkcd/Rps19/Trpm2/Coro1a/Myo9b/Lgals9/Fpr2/Hsd3b7/Mif/Dock2/Adam10/Pik3cg/Cmtm3/Csf3r/Ccr1/Rac2/Slamf9/Ptprj/Hmgb2/Adam8/Mycbp2/Bin2/Hgf/Cxcr4/Ccr2/Mapk3/Ptk2b/Mtus1/N…	95
GO:0042330	GO:0042330	taxis	95/1622	464/28891	1.43341407820905e-28	2.61284509943543e-26	1.2730980299883e-26	Cd74/Ccl5/Cxcl9/Fcer1g/Lgals3/Pla2g7/Aif1/Fcgr3/Slamf8/Ccr5/Cxcl16/Saa3/Csf1r/Trem2/Itgam/Itgb2/Bst1/C3ar1/Nrp2/P2rx4/Spi1/Adam17/Lyn/Vav1/Cmtm7/Tgfb1/Cmklr1/Rhog/Dock4/Prex1/Fes/Sema4d/Arrb2/Fn1/Nckap1l/Lgmn/Sema4a/Ptafr/Gpsm3/Syk/Prkcd/Rps19/Trpm2/Coro1a/Myo9b/Lgals9/Fpr2/Hsd3b7/Mif/Dock2/Adam10/Pik3cg/Cmtm3/Csf3r/Ccr1/Rac2/Slamf9/Ptprj/Hmgb2/Adam8/Mycbp2/Bin2/Hgf/Cxcr4/Ccr2/Mapk3/Ptk2b/Mtus1/N…	95
GO:0140236	GO:0140236	translation at presynapse	31/1622	47/28891	8.04178723635087e-28	1.4214468166556e-25	6.92594116049357e-26	Rps28/Rpl27a/Rps24/Rpl37a/Rps12/Rplp2/Rpl23/Rpl35a/Rpl34/Rpl12/Rps11/Rpl10/Rpl22/Rpl13/Rpl27/Rpl17/Rpl32/Rps16/Rps14/Rpl35/Rpl23a/Rps5/Rpl5/Rps27/Rpl7a/Rpl37/Rps10/Rpl29/Rpl10a/Rps26/Rpl4	31
GO:1903037	GO:1903037	regulation of leukocyte cell-cell adhesion	87/1622	407/28891	1.18047088530803e-27	2.02520196294169e-25	9.86771328276062e-26	Cd74/H2-Ab1/H2-Eb1/H2-Aa/Ccl5/Lgals3/Aif1/H2-DMa/Fgl2/Laptm5/Itgb2/Ass1/B2m/Il2rg/H2-DMb1/Sirpa/Lilrb4a/Cd86/Ptpn6/Tnfaip8l2/Ptprc/Pycard/Tgfb1/Runx1/Il4ra/Cd37/Gpnmb/Nckap1l/Sirpb1c/Pnp/Cebpb/Ptafr/Cd44/Cd274/Runx3/Actb/Syk/H2-D1/Tnfsf13b/Coro1a/Malt1/Tarm1/Lgals8/H2-T22/Slfn1/Lgals9/H2-Q7/Itga4/Jak2/Irf1/Socs1/Ccdc88b/Vsir/Rps3/H2-Oa/Sirpb1b/Arg1/Tnfrsf21/Zmiz1/Adam8/Bcl10/Cbfb/Ccr2/Capn1/Rhoh/…	87
GO:0032496	GO:0032496	response to lipopolysaccharide	86/1622	401/28891	1.86356089995422e-27	3.10575735126656e-25	1.51326749770719e-25	Cxcl9/Cd68/Cxcl16/Trem2/Ly86/Cd84/B2m/Sirpa/Irf8/Spi1/Lilrb4a/Slc11a1/Cd86/Vim/Adam17/Lyn/Fcgr4/Axl/Pycard/Ncf2/Abca1/Nos2/Gbp5/Cebpb/Ptafr/Cd274/Abr/Cd180/Stat1/Acp5/Malt1/Tnfrsf1b/Casp1/Nr1h3/Lgals9/Litaf/Nfkb1/Sbno2/Ifnar1/Jak2/Cd14/Mif/Scimp/Sash1/Ptgs2/Fosl2/Ly96/Casp4/Gbp2/Tifab/Adam9/Btk/Mgst1/Plcg2/Hmgb2/Foxp1/Tnip1/Bcl10/Mapk3/Tlr4/Mapkapk3/Irak2/Acod1/Trim30a/Irak3/Gch1/Peli1/Tab2/Naglu…	86
GO:0140241	GO:0140241	translation at synapse	31/1622	48/28891	2.14940336748218e-27	3.38850536284421e-25	1.65103530361362e-25	Rps28/Rpl27a/Rps24/Rpl37a/Rps12/Rplp2/Rpl23/Rpl35a/Rpl34/Rpl12/Rps11/Rpl10/Rpl22/Rpl13/Rpl27/Rpl17/Rpl32/Rps16/Rps14/Rpl35/Rpl23a/Rps5/Rpl5/Rps27/Rpl7a/Rpl37/Rps10/Rpl29/Rpl10a/Rps26/Rpl4	31
GO:0140242	GO:0140242	translation at postsynapse	31/1622	48/28891	2.14940336748218e-27	3.38850536284421e-25	1.65103530361362e-25	Rps28/Rpl27a/Rps24/Rpl37a/Rps12/Rplp2/Rpl23/Rpl35a/Rpl34/Rpl12/Rps11/Rpl10/Rpl22/Rpl13/Rpl27/Rpl17/Rpl32/Rps16/Rps14/Rpl35/Rpl23a/Rps5/Rpl5/Rps27/Rpl7a/Rpl37/Rps10/Rpl29/Rpl10a/Rps26/Rpl4	31
GO:2001233	GO:2001233	regulation of apoptotic signaling pathway	90/1622	437/28891	2.5616428882549e-27	3.93212183347127e-25	1.91591019343164e-25	Ctss/Cd74/Ctsc/Ctsh/Lgals3/Fcgr2b/Trem2/Hmox1/Hif1a/Ptprc/Pycard/Mcl1/Psen2/Sod2/Sp100/Arrb2/Sh3glb1/Rack1/Cd44/Serinc3/Runx3/Erp29/Prkcd/Ptpn1/Bcl2l11/P4hb/Slc35f6/Cflar/Skil/Jak2/Mif/Grina/Tgfbr1/Gnai2/Casp8/Rps3/Ptgs2/Tpt1/Bak1/Tifab/Trps1/Acsl5/Rps7/Ripk1/Noc2l/Tmbim6/Nfe2l2/Bax/Hmgb2/Nupr1/Atf3/Prelid1/Bcl10/Hgf/Apaf1/Tlr4/Vegfa/Ier3/Psen1/Stx4a/Parp1/Ivns1abp/Sfpq/App/Atf4/Raf1/Tnfaip3/Spop…	90
GO:0050866	GO:0050866	negative regulation of cell activation	63/1622	225/28891	3.65698582541672e-27	5.46953803068095e-25	2.66500991325915e-25	Cd74/H2-Aa/Grn/Lgals3/Fcgr2b/Fgl2/Laptm5/Trem2/Cd84/Apoe/Hmox1/Cd300lf/Tyrobp/Spi1/Lilrb4a/Lst1/Cd86/Ptpn6/Lyn/Tnfaip8l2/Axl/Inpp5d/Mertk/Tgfb1/Runx1/Il4ra/Cd37/Milr1/Gpnmb/Fn1/Nckap1l/Cebpb/Cd44/Cd274/Runx3/Abr/Prkcd/Tarm1/Nr1h3/Slfn1/Lgals9/Cst7/Irf1/Socs1/Pkn1/Vsir/Arg1/Btk/Ubash3b/Tnfrsf21/Cbfb/Ccr2/Id2/Peli1/Tnfaip3/Havcr2/Ptpn2/Smad7/Sdc4/Casp3/Zbtb7b/Dusp3/Rc3h1	63
GO:1902105	GO:1902105	regulation of leukocyte differentiation	81/1622	363/28891	3.77155722688808e-27	5.49987332610954e-25	2.67979066120995e-25	Cd74/H2-Aa/Ccl5/C1qc/Mafb/Slamf8/H2-DMa/Fgl2/Mmp14/Csf1r/Trem2/Itgam/Il2rg/Pirb/Hcls1/Tyrobp/Spi1/Lilrb4a/Ptpn6/Lyn/Axl/Ptprc/Inpp5d/Tgfb1/Runx1/Il4ra/Fes/Clec2d/Nckap1l/Pnp/Cebpb/Cd44/Runx3/Actb/Syk/Malt1/Lgals9/Irf1/Socs1/Casp8/Zfp36l2/Vsir/H2-Oa/Il15ra/Ubash3b/Ccr1/Ripk1/Zmiz1/Rassf2/Nfam1/Pira2/Foxp1/Adam8/Prelid1/Cbfb/Ccr2/Tfe3/Ninj1/Rhoh/Id2/Tgfbr2/Gpr137b/Ppp3ca/Rb1/Nlrp3/Zfp36l1/Ptpn2/Ap3…	81
GO:0032943	GO:0032943	mononuclear cell proliferation	84/1622	389/28891	4.62352554143156e-27	6.57781084955373e-25	3.20501128674332e-25	Cd74/H2-Aa/Cfb/Ccl5/Lgals3/Aif1/Fcgr2b/Laptm5/Csf1r/Itgam/Itgb2/Cd38/H2-DMb1/Bst1/Tyrobp/Lilrb4a/Slc11a1/Lst1/Cd86/Ptpn6/Lyn/Msn/Slfn2/Ptprc/Pycard/Inpp5d/Tgfb1/Cd37/Gpnmb/Slamf6/Nckap1l/Cd40/Pnp/Cebpb/Cd44/Cd274/Syk/H2-D1/Tnfsf13b/Prkcd/Cd180/Ifnar2/Coro1a/Malt1/Tarm1/Tnfrsf1b/H2-T22/Slfn1/Lgals9/H2-Q7/Jak2/Mif/Irf1/Dock2/Pkn1/Ccdc88b/Vsir/Rps3/Fosl2/Arg1/Btk/Lipa/Tnfrsf21/Cdkn1a/Plcl2/Rac2/Bax/…	84
GO:0046651	GO:0046651	lymphocyte proliferation	83/1622	383/28891	7.26555081178125e-27	1.00904661631238e-24	4.91653814331062e-25	Cd74/H2-Aa/Cfb/Ccl5/Lgals3/Aif1/Fcgr2b/Laptm5/Csf1r/Itgam/Itgb2/Cd38/H2-DMb1/Bst1/Tyrobp/Lilrb4a/Slc11a1/Lst1/Cd86/Ptpn6/Lyn/Msn/Slfn2/Ptprc/Pycard/Inpp5d/Tgfb1/Cd37/Gpnmb/Slamf6/Nckap1l/Cd40/Pnp/Cebpb/Cd44/Cd274/Syk/H2-D1/Tnfsf13b/Prkcd/Cd180/Ifnar2/Coro1a/Malt1/Tarm1/Tnfrsf1b/H2-T22/Slfn1/Lgals9/H2-Q7/Jak2/Mif/Irf1/Dock2/Pkn1/Ccdc88b/Vsir/Rps3/Fosl2/Arg1/Btk/Lipa/Tnfrsf21/Cdkn1a/Plcl2/Rac2/Bax/…	83
GO:0042113	GO:0042113	B cell activation	75/1622	320/28891	1.17078699272446e-26	1.58818616943297e-24	7.73837180013718e-25	Cd74/H2-Ab1/Cfb/Slamf8/Fcgr2b/Mmp14/Laptm5/Cd38/Il2rg/Bst1/Tyrobp/Lat2/Irf8/Spi1/Lilrb4a/Cd86/Tcirg1/Adam17/Ptpn6/Lyn/Skap2/Ptprc/Inpp5d/Cmtm7/Tgfb1/Irf2bp2/Nckap1l/Cd40/Tnfsf13/Pnp/Syk/Tnfsf13b/Rbpj/Prkcd/Cd180/Malt1/Lgals8/Mif/Pkn1/Zfp36l2/Fosl2/Stat6/Bak1/Btk/Tnfrsf21/Cdkn1a/Nfam1/Bcl3/Fnip1/Tpd52/Plcl2/Bax/Dock10/Plcg2/Ptprj/Foxp1/Sh3kbp1/Ptk2b/Themis2/Tlr4/Id2/Pik3cd/Peli1/Ep300/Tnfaip3/Zfp3…	75
GO:0050900	GO:0050900	leukocyte migration	84/1622	398/28891	2.44739141010541e-26	3.2444622943511e-24	1.58085091083364e-24	Cd74/Ccl5/Cxcl9/Fcer1g/Lgals3/Pla2g7/Aif1/Fcgr3/Slamf8/Cxcl16/Mmp14/Csf1r/Trem2/Itgam/Itgb2/Bst1/Sirpa/C3ar1/P2rx4/Spi1/Adam17/Lyn/Msn/Vav1/Pycard/Tgfb1/Cmklr1/Prex1/Ecm1/Nckap1l/Myo1f/Lgmn/Ptafr/Itgb1/Abr/Tlr2/Gpsm3/Syk/Rps19/Trpm2/Coro1a/Itgb7/Myo9b/Lgals9/Fpr2/Selplg/Itga4/Hsd3b7/Mif/Adam10/Csf3r/B4galt1/Ccr1/Rac2/Slamf9/Ptprj/Adam8/Cdc42/Ccr2/Capn1/Mapk3/Ptk2b/Mtus1/Ninj1/Lrch1/Dock8/Vegfa/Ra…	84
GO:0071706	GO:0071706	tumor necrosis factor superfamily cytokine production	62/1622	226/28891	3.2161562411663e-26	4.16885318993845e-24	2.03125657336819e-24	Cyba/Fcer1g/Fcgr3/Cybb/Ccr5/Csf1r/Trem2/Cd84/Tmem106a/Sirpa/Tyrobp/Lilrb4a/Ptpn6/Axl/Ptprc/Pycard/Tgfb1/Psen2/Gpnmb/Arrb2/Ptafr/Cd274/Tlr2/Syk/H2-D1/Acp5/Arhgef2/H2-T22/Lgals9/H2-Q7/Tspo/Jak2/Cd14/Mif/Oas3/Vsir/Ly96/Ifngr1/Stat3/Btk/Ripk1/Bcl3/Plcg2/Slamf9/Ptprj/Foxp1/Adam8/Ccr2/Tlr4/Psen1/Trim30a/H2-T23/Irak3/Arid5a/App/Tnfaip3/Havcr2/Mapk14/Cx3cr1/Elf4/Dicer1/Lrrk2	62
GO:0002695	GO:0002695	negative regulation of leukocyte activation	59/1622	206/28891	4.33639540929582e-26	5.49873791791794e-24	2.67923743823769e-24	Cd74/H2-Aa/Grn/Lgals3/Fcgr2b/Fgl2/Laptm5/Cd84/Hmox1/Cd300lf/Tyrobp/Spi1/Lilrb4a/Lst1/Cd86/Ptpn6/Lyn/Tnfaip8l2/Axl/Inpp5d/Mertk/Tgfb1/Runx1/Il4ra/Cd37/Milr1/Gpnmb/Fn1/Nckap1l/Cebpb/Cd44/Cd274/Runx3/Abr/Tarm1/Nr1h3/Slfn1/Lgals9/Cst7/Irf1/Socs1/Pkn1/Vsir/Arg1/Btk/Tnfrsf21/Cbfb/Ccr2/Id2/Peli1/Tnfaip3/Havcr2/Ptpn2/Smad7/Sdc4/Casp3/Zbtb7b/Dusp3/Rc3h1	59
GO:0043254	GO:0043254	regulation of protein-containing complex assembly	88/1622	437/28891	5.24967493923605e-26	6.51518168522636e-24	3.17449548397253e-24	Lgals3/Capg/Tmsb4x/Trem2/Apoe/Hcls1/Tmsb10/Lcp1/Hck/Msn/Pfn1/Grb2/Pycard/Tgfb1/Capza2/Plek/Abca1/Eif4ebp1/Cyfip1/Prex1/Fes/Sh3glb1/Gbp5/Nckap1l/Gda/Rack1/Tlr2/Syk/Prkcd/Evl/Coro1a/Cotl1/Bcl2l11/Arhgef2/Ralb/Vasp/Arpc5/Arpc2/Arpc3/Tmod3/Twf2/Ikbke/Riok3/Fblim1/Cfl1/Rps3/Fnip2/Casp4/Gbp2/Actr3/Bak1/Capza1/Pak1/Brk1/Btk/Fnip1/Capzb/Bax/Plcg2/Cdc42/Capn1/Map3k1/Ptk2b/Dbnl/Tlr4/Vegfa/Rac1/Trim30a/Ssh2…	88
GO:0030100	GO:0030100	regulation of endocytosis	77/1622	344/28891	5.83991560031476e-26	7.09671410346583e-24	3.45784476334427e-24	Cyba/Fcer1g/Lgals3/Fcgr3/Fcgr2b/Fcgr1/C3/Trem2/B2m/Il2rg/Apoe/Apoc2/Sirpa/Cd300lf/Slc11a1/Tgm2/Hck/Axl/Ptprc/Pycard/Mertk/Tgfb1/Cbl/Arrb2/Picalm/Myh9/Nckap1l/Sirpb1c/Ppt1/Rack1/Itgb1/Abr/Tlr2/Actb/Syk/Sdcbp/Ptpn1/Nr1h3/Fpr2/Cd14/Dock2/Dnm2/Sirpb1b/Cfp/Bmp2k/Il15ra/Btk/Rab5c/Tor1a/Plcg2/Ptprj/Csk/Cdc42/Atg5/Cln3/Ehd4/Lman2/Vegfa/Ankrd13a/Bin1/Tbc1d5/Ppp3ca/Lrp1/App/Ankfy1/Pip5k1c/Arf1/Ano6/Snx12/V…	77
GO:0002262	GO:0002262	myeloid cell homeostasis	60/1622	215/28891	7.56269265136055e-26	9.00269106844614e-24	4.38652420164844e-24	Fcer1g/Mafb/Fcgr2b/Csf1r/Itgam/B2m/Hcls1/Hmox1/Hif1a/Spi1/Lilrb4a/Adam17/Lyn/Axl/Rps24/Inpp5d/Mertk/Nckap1l/Ptbp3/Cd44/Rps19/Stat1/Bcl2l11/Tmod3/Cflar/Jak2/Slc7a11/Cited2/Rps14/Bak1/Stat3/Btk/Lipa/Lmo2/Klf13/Bax/Hmgb2/Ccr2/Tmem14c/Vegfa/Dnase2a/Prdx1/Id2/Ncstn/Pik3cd/Alas1/Rb1/Zfp36l1/Ptpn2/Hscb/Mapk14/Pde4b/Pik3cb/Sp3/G6pdx/Adar/Med1/Casp3/Rcor1/Ufl1	60
GO:0051251	GO:0051251	positive regulation of lymphocyte activation	79/1622	367/28891	1.99709200531148e-25	2.32980753339637e-23	1.13518913986126e-23	Cd74/H2-Ab1/H2-Eb1/H2-Aa/Ccl5/Aif1/Lamp1/H2-DMa/Mmp14/Csf1r/Cd38/B2m/Il2rg/H2-DMb1/Bst1/Sirpa/Tyrobp/Spi1/Lilrb4a/Cd86/Axl/Ptprc/Pycard/Inpp5d/Tgfb1/Runx1/Il4ra/Nckap1l/Sirpb1c/Cd40/Tnfsf13/Pnp/Cd274/Runx3/Actb/Syk/H2-D1/Tnfsf13b/Coro1a/Malt1/Lgals8/H2-T22/Lgals9/H2-Q7/Jak2/Mif/Irf1/Socs1/Ccdc88b/Vsir/Rps3/H2-Oa/Sirpb1b/Stat6/Il15ra/Btk/Zmiz1/Cdkn1a/Adam8/Bcl10/Cbfb/Ccr2/Sh3kbp1/Tlr4/Rhoh/Dock8/H…	79
GO:0050863	GO:0050863	regulation of T cell activation	84/1622	411/28891	2.46992323672765e-25	2.82491416467302e-23	1.37642780994111e-23	Cd74/H2-Ab1/H2-Eb1/H2-Aa/Ccl5/Lgals3/Aif1/H2-DMa/Fgl2/Laptm5/B2m/Il2rg/H2-DMb1/Sirpa/Lilrb4a/Cd86/Ptpn6/Tnfaip8l2/Ptprc/Pycard/Tgfb1/Runx1/Il4ra/Cd37/Gpnmb/Nckap1l/Sirpb1c/Pnp/Cebpb/Cd44/Cd274/Runx3/Actb/Syk/H2-D1/Tnfsf13b/Coro1a/Malt1/Tarm1/Tnfrsf1b/Lgals8/H2-T22/Slfn1/Lgals9/H2-Q7/Jak2/Irf1/Socs1/Ccdc88b/Vsir/Rps3/H2-Oa/Sirpb1b/Arg1/Tnfrsf21/Zmiz1/Rac2/Adam8/Csk/Prelid1/Bcl10/Cbfb/Ccr2/Rhoh/Doc…	84
GO:0032640	GO:0032640	tumor necrosis factor production	60/1622	223/28891	6.27283856736609e-25	7.03643603143201e-23	3.42847452062519e-23	Cyba/Fcer1g/Fcgr3/Cybb/Ccr5/Csf1r/Trem2/Cd84/Tmem106a/Sirpa/Tyrobp/Lilrb4a/Ptpn6/Axl/Ptprc/Pycard/Tgfb1/Psen2/Gpnmb/Arrb2/Ptafr/Tlr2/Syk/H2-D1/Acp5/Arhgef2/H2-T22/Lgals9/H2-Q7/Tspo/Jak2/Cd14/Mif/Oas3/Vsir/Ly96/Ifngr1/Stat3/Btk/Ripk1/Bcl3/Plcg2/Slamf9/Ptprj/Foxp1/Ccr2/Tlr4/Psen1/Trim30a/H2-T23/Irak3/Arid5a/App/Tnfaip3/Havcr2/Mapk14/Cx3cr1/Elf4/Dicer1/Lrrk2	60
GO:1903555	GO:1903555	regulation of tumor necrosis factor superfamily cytokine production	59/1622	219/28891	1.44223753962804e-24	1.58727765446233e-22	7.73394509830328e-23	Cyba/Fcer1g/Fcgr3/Cybb/Ccr5/Csf1r/Trem2/Cd84/Tmem106a/Sirpa/Tyrobp/Lilrb4a/Ptpn6/Axl/Ptprc/Pycard/Tgfb1/Gpnmb/Arrb2/Ptafr/Cd274/Tlr2/Syk/H2-D1/Acp5/Arhgef2/H2-T22/Lgals9/H2-Q7/Tspo/Jak2/Cd14/Mif/Oas3/Vsir/Ly96/Ifngr1/Stat3/Btk/Ripk1/Bcl3/Plcg2/Ptprj/Foxp1/Adam8/Ccr2/Tlr4/Psen1/Trim30a/H2-T23/Irak3/Arid5a/App/Tnfaip3/Havcr2/Cx3cr1/Elf4/Dicer1/Lrrk2	59
GO:0030217	GO:0030217	T cell differentiation	74/1622	339/28891	2.75643165538865e-24	2.9774566381263e-22	1.45075350283613e-22	Cd74/H2-Aa/Fcer1g/Mafb/H2-DMa/Fgl2/Psap/B2m/Il2rg/Spi1/Lilrb4a/Tcirg1/Adam17/Vav1/Ptprc/Tgfb1/Runx1/Clec4d/Il4ra/Prex1/Slamf6/Nckap1l/Sema4a/Pnp/Cd44/Runx3/Ly9/Actb/Syk/Ifnar2/Malt1/Rpl22/Lgals9/Irf1/Socs1/Dock2/Zfp36l2/Vsir/H2-Oa/Fosl2/Stat6/Stat3/Chd7/Lipa/Zmiz1/Bcl3/Clec4e/Foxp1/Adam8/Prelid1/Atg5/Cbfb/Ccr2/Rhoh/Tgfbr2/Bcl2a1d/Il6ra/Nlrp3/Zfp36l1/Ptpn2/Ap3b1/Smad7/Relb/Smarcd2/Smarcc2/Sp3/Xbp1…	74
GO:0045807	GO:0045807	positive regulation of endocytosis	56/1622	204/28891	7.96018241103941e-24	8.44213527338052e-22	4.11339569565673e-22	Cyba/Fcer1g/Fcgr3/Fcgr2b/Fcgr1/C3/Trem2/B2m/Il2rg/Apoe/Sirpa/Cd300lf/Slc11a1/Axl/Ptprc/Pycard/Mertk/Cbl/Arrb2/Picalm/Myh9/Nckap1l/Sirpb1c/Ppt1/Itgb1/Abr/Syk/Fpr2/Cd14/Dock2/Dnm2/Sirpb1b/Cfp/Il15ra/Btk/Tor1a/Plcg2/Ptprj/Cdc42/Cln3/Lman2/Vegfa/Bin1/Tbc1d5/Ppp3ca/Lrp1/App/Ankfy1/Arf1/Ano6/Rab31/Camk1d/Ap2b1/Mib1/Synj1/Lrrk2	56
GO:0060326	GO:0060326	cell chemotaxis	72/1622	331/28891	1.4423492109252e-23	1.50236124059405e-21	7.32019336371813e-22	Cd74/Ccl5/Cxcl9/Fcer1g/Lgals3/Pla2g7/Aif1/Fcgr3/Slamf8/Ccr5/Cxcl16/Saa3/Csf1r/Itgam/Itgb2/Bst1/C3ar1/P2rx4/Spi1/Adam17/Lyn/Vav1/Cmklr1/Rhog/Dock4/Prex1/Arrb2/Nckap1l/Lgmn/Gpsm3/Syk/Prkcd/Rps19/Trpm2/Coro1a/Myo9b/Fpr2/Hsd3b7/Mif/Adam10/Csf3r/Ccr1/Rac2/Slamf9/Ptprj/Hmgb2/Adam8/Bin2/Hgf/Cxcr4/Ccr2/Mapk3/Ptk2b/Mtus1/Ninj1/Vegfa/Rac1/Flt1/Gpr35/Mospd2/App/Wnk1/Ano6/Abcc1/Cx3cr1/Pde4b/Crk/Plec/Notch1/C…	72
GO:0032970	GO:0032970	regulation of actin filament-based process	80/1622	402/28891	2.11010575269342e-23	2.1593415535896e-21	1.0521302922017e-21	Capg/Tmsb4x/Csf1r/Zeb2/Hcls1/Bst1/Tmsb10/Hck/Pfn1/Grb2/Pycard/Tgfb1/Gpr65/Capza2/Plek/Rhog/Abracl/Gmfg/Cyfip1/Prex1/Myh9/Nckap1l/Myo1f/Akap13/Tlr2/Prkcd/Trpm2/Evl/Coro1a/Cotl1/Sh3pxd2b/Vasp/Arpc5/Arpc2/Arpc3/S100a10/Tmod3/Arhgap17/Twf2/Tgfbr1/Cfl1/Arap1/Was/Actr3/Capza1/Pak1/Brk1/C9orf72/Capzb/Sri/Cdc42/Capn1/Map3k1/Ptk2b/Dbnl/Sh3bp1/Rac1/Washc2/Wasf2/Ssh2/F11r/Washc4/Bin1/Ep300/Lrp1/Fhod1/Myo1c/…	80
GO:0071346	GO:0071346	cellular response to type II interferon	43/1622	122/28891	2.3145251735329e-23	2.32769402365817e-21	1.13415934093264e-21	H2-Ab1/Ccl5/Capg/Sirpa/Irf8/Vim/Nos2/Gbp5/Actr2/Tlr2/Evl/Stat1/Rab7b/Casp1/H2-Q7/Jak2/Parp14/Irf1/Zyx/Was/Gbp2/Actr3/Arg1/Ifngr1/Gbp4/Gbp8/Cdc42/Jak1/Tlr4/Stx4a/Acod1/Syncrip/Myo1c/Rab43/Stx11/Ptpn2/Daxx/Nlrc5/Vamp4/Stx8/Med1/Ccl6/Rps6kb1	43
GO:0032956	GO:0032956	regulation of actin cytoskeleton organization	74/1622	351/28891	2.57698388237174e-23	2.5477198281143e-21	1.24136600934945e-21	Capg/Tmsb4x/Csf1r/Hcls1/Bst1/Tmsb10/Hck/Pfn1/Grb2/Pycard/Tgfb1/Gpr65/Capza2/Plek/Rhog/Gmfg/Cyfip1/Prex1/Nckap1l/Myo1f/Akap13/Tlr2/Prkcd/Trpm2/Evl/Coro1a/Cotl1/Sh3pxd2b/Vasp/Arpc5/Arpc2/Arpc3/S100a10/Tmod3/Arhgap17/Twf2/Tgfbr1/Cfl1/Arap1/Was/Actr3/Capza1/Pak1/Brk1/C9orf72/Capzb/Cdc42/Capn1/Map3k1/Ptk2b/Dbnl/Sh3bp1/Rac1/Washc2/Wasf2/Ssh2/F11r/Washc4/Bin1/Ep300/Lrp1/Fhod1/Myo1c/Iqgap2/Arf1/Arfgef1/S…	74
GO:0032680	GO:0032680	regulation of tumor necrosis factor production	57/1622	216/28891	2.7223659584315e-23	2.64659343925516e-21	1.28954176978334e-21	Cyba/Fcer1g/Fcgr3/Cybb/Ccr5/Csf1r/Trem2/Cd84/Tmem106a/Sirpa/Tyrobp/Lilrb4a/Ptpn6/Axl/Ptprc/Pycard/Tgfb1/Gpnmb/Arrb2/Ptafr/Tlr2/Syk/H2-D1/Acp5/Arhgef2/H2-T22/Lgals9/H2-Q7/Tspo/Jak2/Cd14/Mif/Oas3/Vsir/Ly96/Ifngr1/Stat3/Btk/Ripk1/Bcl3/Plcg2/Ptprj/Foxp1/Ccr2/Tlr4/Psen1/Trim30a/H2-T23/Irak3/Arid5a/App/Tnfaip3/Havcr2/Cx3cr1/Elf4/Dicer1/Lrrk2	57
GO:1902107	GO:1902107	positive regulation of leukocyte differentiation	56/1622	213/28891	8.04443968325874e-23	7.56826075362068e-21	3.6876039295074e-21	Cd74/H2-Aa/Ccl5/H2-DMa/Mmp14/Csf1r/Trem2/Itgam/Il2rg/Hcls1/Tyrobp/Spi1/Lilrb4a/Axl/Ptprc/Inpp5d/Tgfb1/Runx1/Il4ra/Fes/Nckap1l/Pnp/Runx3/Actb/Syk/Malt1/Lgals9/Irf1/Socs1/Casp8/Vsir/Il15ra/Ccr1/Ripk1/Zmiz1/Adam8/Cbfb/Ccr2/Ninj1/Rhoh/Id2/Tgfbr2/Ppp3ca/Rb1/Nlrp3/Zfp36l1/Ap3b1/Asxl2/Fos/Smarcd2/Smarcc2/Xbp1/Creb1/Trib1/Zbtb7b/Actl6a	56
GO:1903708	GO:1903708	positive regulation of hemopoiesis	56/1622	213/28891	8.04443968325874e-23	7.56826075362068e-21	3.6876039295074e-21	Cd74/H2-Aa/Ccl5/H2-DMa/Mmp14/Csf1r/Trem2/Itgam/Il2rg/Hcls1/Tyrobp/Spi1/Lilrb4a/Axl/Ptprc/Inpp5d/Tgfb1/Runx1/Il4ra/Fes/Nckap1l/Pnp/Runx3/Actb/Syk/Malt1/Lgals9/Irf1/Socs1/Casp8/Vsir/Il15ra/Ccr1/Ripk1/Zmiz1/Adam8/Cbfb/Ccr2/Ninj1/Rhoh/Id2/Tgfbr2/Ppp3ca/Rb1/Nlrp3/Zfp36l1/Ap3b1/Asxl2/Fos/Smarcd2/Smarcc2/Xbp1/Creb1/Trib1/Zbtb7b/Actl6a	56
GO:0002699	GO:0002699	positive regulation of immune effector process	70/1622	326/28891	1.32223427816092e-22	1.22422103881153e-20	5.96496666839514e-21	Cd74/Fcer1g/Fcgr3/Lamp1/Fcgr1/Laptm5/C3/Trem2/Itgam/Itgb2/Cd84/B2m/H2-DMb1/Hmox1/Tyrobp/Spi1/Lilrb4a/Cd86/Ptpn6/Lyn/Vav1/Ptprc/Pycard/Tgfb1/Il4ra/Cd37/Fes/Slamf6/Cd40/Tnfsf13/Pnp/Ptafr/Tlr2/Syk/H2-D1/Rps19/H2-M3/Malt1/Casp1/H2-T22/Irf5/H2-Q7/Mif/Irf1/Scimp/Cfp/Lacc1/Casp4/Stat6/Arg1/Btk/Dennd1b/Rac2/Plcg2/Ptprj/Foxp1/Stx7/Tlr7/Ccr2/Tlr4/Stx4a/H2-T23/Dhx58/Gab2/Arid5a/Nlrp3/Ddx21/Xbp1/Ankrd17/Nsd2	70
GO:0022409	GO:0022409	positive regulation of cell-cell adhesion	73/1622	354/28891	2.04162753674811e-22	1.86075209716434e-20	9.06643807437485e-21	Cd74/H2-Ab1/H2-Eb1/H2-Aa/Ccl5/Aif1/Ccr5/H2-DMa/Itgb2/B2m/Il2rg/H2-DMb1/Sirpa/Lilrb4a/Cd86/Ptprc/Pycard/Tgfb1/Runx1/Il4ra/Nckap1l/Sirpb1c/Pnp/Ptafr/Cd44/Cd274/Runx3/Actb/Syk/H2-D1/Tnfsf13b/Coro1a/Malt1/Lgals8/H2-T22/Lgals9/H2-Q7/Itga4/Jak2/Irf1/Socs1/Ccdc88b/Vsir/Rps3/H2-Oa/Cited2/Sirpb1b/Emilin2/Zmiz1/Adam8/Bcl10/Cbfb/Ccr2/Jak1/Capn1/Rhoh/Dock8/H2-T23/Tgfbr2/F11r/Ppp3ca/Il6ra/Havcr2/Nlrp3/Ap3b1/G…	73
GO:0031400	GO:0031400	negative regulation of protein modification process	86/1622	473/28891	2.66148804219134e-22	2.38837842309263e-20	1.16372756500674e-20	Apoe/Sirpa/Pid1/Lilrb4a/Ptpn6/Lyn/Ptprc/Pycard/Tgfb1/Psen2/Cbl/Sema4d/Arrb2/Rpl23/Xdh/Nckap1l/Rack1/Actb/Prkcd/Ptpn1/Pkib/Slfn1/Tspo/N4bp1/Slc8a1/Parp14/Irf1/Socs1/Pkn1/Gnai2/Grk2/Gnaq/Lrrk1/Rps3/Svbp/Dtx3l/Bak1/Socs3/Rpl5/Ikbkb/Ubash3b/Rps7/Mvp/Ppp1r15b/Gbp4/Cdkn1a/Rassf2/Noc2l/C9orf72/Bax/Ptprj/Atg5/Hgf/Psen1/Ppp1r9b/Ensa/Irak3/Ivns1abp/Wnk1/Sirt7/Tnfaip3/Coro1c/Rb1/Ptpn2/Daxx/Smad7/Plaa/Dusp6/…	86
GO:1901652	GO:1901652	response to peptide	85/1622	464/28891	2.80515443137468e-22	2.47916148457704e-20	1.20796123839101e-20	Fcgr2b/Trem2/Gatm/Pid1/Vim/Grb2/Snx5/Eif4ebp1/Cyfip1/Rpl23/Ctsd/Ptpre/Lgmn/Marcks/Prkcd/Stat1/Ptpn1/Arhgef2/Serpina3g/Irf5/Nfkb1/Fpr2/Itga4/Jak2/Irf1/Socs1/Gnai2/Agtrap/Cfl1/Grk2/Anxa5/Fosl2/Rab10/Atp2b1/Stat6/Socs3/Stat3/Pak1/Ikbkb/Pkm/Slc2a1/Nfe2l2/Ptprj/Csk/Myo5a/Jak1/Capn1/Leprot/Mapk3/Tlr4/Rac1/Psen1/Osbpl8/Atp1a3/Parp1/Ppp3ca/Lrp1/App/Myo1c/Rab8a/Raf1/Tnfaip3/Ywhag/Lpin2/Rb1/Zfp36l1/Ptpn2/V…	85
GO:0002460	GO:0002460	adaptive immune response based on somatic recombination of immune receptors built from immunoglobulin superfamily domains	87/1622	491/28891	9.02122804310436e-22	7.85385420528772e-20	3.82675816439619e-20	Cd74/H2-Ab1/Ctsc/Ctsh/C1qc/Fcer1g/C1qb/Fcgr3/Unc93b1/Fcgr2b/H2-DMa/Fgl2/Fcgr1/C3/Trem2/C1qa/B2m/Pirb/Csf2rb/C3ar1/Lilrb4a/Slc11a1/Tcirg1/Adam17/Ptpn6/Slfn2/Crlf2/Ptprc/Inpp5d/Tgfb1/Il4ra/Csf2rb2/Slamf6/Rftn1/Nckap1l/Cd40/Sema4a/Tnfsf13/Pnp/Cd274/Pla2g4a/Ly9/H2-D1/Tnfsf13b/Prkcd/H2-M3/Malt1/Il21r/Tnfrsf1b/H2-T22/H2-Q7/Jak2/Irf1/Il18bp/Pkn1/Vsir/Was/Fosl2/Stat6/Arg1/Csf3r/Stat3/Btk/Klhl6/Dennd1b/Bc…	87
GO:0070663	GO:0070663	regulation of leukocyte proliferation	67/1622	313/28891	1.29744319158843e-21	1.10273058692242e-19	5.37300943757484e-20	Cd74/H2-Aa/Ccl5/Lgals3/Aif1/Fcgr2b/Laptm5/Csf1r/Cd38/H2-DMb1/Csf2rb/Bst1/Tyrobp/Csf2ra/Lilrb4a/Lst1/Cd86/Ptpn6/Lyn/Ptprc/Pycard/Inpp5d/Tgfb1/Cd37/Csf2rb2/Gpnmb/Nckap1l/Cd40/Pnp/Cebpb/Cd44/Cd274/Syk/H2-D1/Tnfsf13b/Coro1a/Tarm1/Tnfrsf1b/H2-T22/Slfn1/Lgals9/H2-Q7/Jak2/Mif/Irf1/Pkn1/Ccdc88b/Vsir/Rps3/Stat6/Arg1/Btk/Tnfrsf21/Cdkn1a/Rac2/Ccr2/Mapk3/Tlr4/H2-T23/Tgfbr2/Peli1/Ppp3ca/Havcr2/Sdc4/Casp3/Zbtb…	67
GO:0030595	GO:0030595	leukocyte chemotaxis	58/1622	240/28891	1.30444729123345e-21	1.10273058692242e-19	5.37300943757484e-20	Cd74/Ccl5/Cxcl9/Fcer1g/Lgals3/Pla2g7/Aif1/Fcgr3/Slamf8/Cxcl16/Csf1r/Itgam/Itgb2/Bst1/C3ar1/Spi1/Adam17/Lyn/Vav1/Cmklr1/Prex1/Nckap1l/Lgmn/Gpsm3/Syk/Rps19/Trpm2/Coro1a/Myo9b/Fpr2/Hsd3b7/Mif/Adam10/Csf3r/Ccr1/Rac2/Slamf9/Ptprj/Adam8/Ccr2/Mapk3/Ptk2b/Mtus1/Ninj1/Vegfa/Rac1/Flt1/Gpr35/Mospd2/App/Wnk1/Ano6/Cx3cr1/Pde4b/Plec/Camk1d/Pikfyve/Ccl6	58
GO:1902903	GO:1902903	regulation of supramolecular fiber organization	76/1622	393/28891	1.66004629842269e-21	1.38329286552851e-19	6.74003760261846e-20	Capg/Tmsb4x/Trem2/Apoe/Hcls1/Tmsb10/Pfn1/Grb2/Pycard/Gpr65/Capza2/Plek/Gmfg/Cyfip1/Prex1/Fes/Nckap1l/Gda/Akap13/Tlr2/Prkcd/Evl/Coro1a/Cotl1/Sh3pxd2b/Arhgef2/Vasp/Arpc5/Arpc2/Arpc3/S100a10/Tmod3/Twf2/Tgfbr1/Colgalt1/Cfl1/Rps3/Arap1/Was/Actr3/Capza1/Pak1/Brk1/Eml4/C9orf72/Capzb/Cdc42/Capn1/Map3k1/Ptk2b/Dbnl/Sh3bp1/Rac1/Psen1/Washc2/Wasf2/Ssh2/F11r/Washc4/Bin1/Ep300/App/Fhod1/Myo1c/Rb1/Arf1/Arfgef1/…	76
GO:0002285	GO:0002285	lymphocyte activation involved in immune response	56/1622	227/28891	2.25716779749753e-21	1.85437461447931e-19	9.03536405225103e-20	Cd74/Fcer1g/Lgals3/Lamp1/Fgl2/H2-DMb1/Irf8/Spi1/Lilrb4a/Lcp1/Slc11a1/Fcgr4/Slfn2/Ptprc/Tgfb1/Psen2/Clec4d/Il4ra/Slamf6/Nckap1l/Cd40/Sema4a/Tnfsf13/Ly9/Cd180/Coro1a/H2-M3/Malt1/Lgals8/Lgals9/Irf1/Stat6/Stat3/Bcl3/Clec4e/Plcl2/Dock10/Plcg2/Foxp1/Ccr2/Ptk2b/Tlr4/Psen1/Il6ra/Tnfaip3/Havcr2/Stx11/Nlrp3/Smad7/Relb/Xbp1/Otud5/Nsd2/Zbtb7b/Rc3h1/Lfng	56
GO:0030041	GO:0030041	actin filament polymerization	48/1622	170/28891	3.44949640933345e-21	2.79457118828362e-19	1.36164331947373e-19	Aif1/Capg/Tmsb4x/Hcls1/Tmsb10/Pfn1/Grb2/Pycard/Capza2/Cyfip1/Prex1/Nckap1l/Tlr2/Prkcd/Evl/Coro1a/Cotl1/Vasp/Arpc5/Arpc2/Arpc3/Tmod3/Arpc4/Twf2/Pstpip1/Msrb1/Cfl1/Was/Actr3/Capza1/Diaph1/Capzb/Pstpip2/Capn1/Map3k1/Ptk2b/Dbnl/Diaph2/Rac1/Ssh2/Bin1/Myo1c/Arfgef1/Svil/Flii/Rictor/Arf6/Myadm	48
GO:0097193	GO:0097193	intrinsic apoptotic signaling pathway	68/1622	327/28891	3.5151499742446e-21	2.80874928763956e-19	1.36855154008081e-19	Cd74/Fcgr2b/Trem2/Hmox1/Hif1a/Ifi204/Pycard/Mcl1/Sod2/Sh3glb1/Pnp/Rack1/Cebpb/Cd44/Serinc3/Bcl2a1b/Erp29/Ptpn1/Bcl2l11/Tnfrsf1b/Bcl2a1a/P4hb/Skil/Jak2/Mif/Grina/Ikbke/Crip1/Rps3/Ptgs2/Fnip2/Tpt1/Bak1/Tifab/Rps7/Bnip3/Cdkn1a/Noc2l/Bcl3/Tmbim6/Nfe2l2/Bax/Nupr1/Apaf1/Ier3/Bcl2a1d/Parp1/Ivns1abp/Sfpq/Ep300/App/Atf4/Spop/Ptpn2/Daxx/Zfas1/Usp15/Pdk1/Pik3cb/Xbp1/Mdm4/Triap1/Casp3/Akt1/Mybbp1a/Mdm2/Tmem1…	68
GO:1901653	GO:1901653	cellular response to peptide	70/1622	346/28891	4.69218951818649e-21	3.68444718283499e-19	1.79523173841293e-19	Fcgr2b/Trem2/Pid1/Vim/Grb2/Snx5/Eif4ebp1/Cyfip1/Rpl23/Ctsd/Ptpre/Lgmn/Marcks/Prkcd/Ptpn1/Arhgef2/Nfkb1/Fpr2/Itga4/Jak2/Irf1/Socs1/Gnai2/Agtrap/Cfl1/Grk2/Anxa5/Rab10/Atp2b1/Stat6/Socs3/Stat3/Pak1/Pkm/Nfe2l2/Ptprj/Csk/Myo5a/Jak1/Leprot/Mapk3/Tlr4/Rac1/Psen1/Osbpl8/Atp1a3/Parp1/Ppp3ca/Lrp1/App/Myo1c/Rab8a/Raf1/Ywhag/Lpin2/Rb1/Zfp36l1/Ptpn2/Sgk1/Abcc1/Eif4ebp2/Crk/Inpp5k/Rab31/Rap1gds1/Xbp1/Zbtb7b/Ak…	70
GO:0042098	GO:0042098	T cell proliferation	61/1622	270/28891	4.73741708747855e-21	3.68444718283499e-19	1.79523173841293e-19	H2-Aa/Ccl5/Lgals3/Aif1/Laptm5/Itgam/Itgb2/H2-DMb1/Lilrb4a/Slc11a1/Cd86/Ptpn6/Msn/Slfn2/Ptprc/Pycard/Tgfb1/Cd37/Gpnmb/Nckap1l/Pnp/Cebpb/Cd44/Cd274/Syk/H2-D1/Tnfsf13b/Ifnar2/Coro1a/Malt1/Tarm1/Tnfrsf1b/H2-T22/Slfn1/Lgals9/H2-Q7/Jak2/Irf1/Dock2/Ccdc88b/Vsir/Rps3/Arg1/Lipa/Tnfrsf21/Rac2/Bax/Cxcr4/Ccr2/Dock8/H2-T23/Tgfbr2/Ncstn/Peli1/Ppp3ca/Havcr2/Elf4/Sdc4/Casp3/Zbtb7b/Rc3h1	61
GO:0010563	GO:0010563	negative regulation of phosphorus metabolic process	79/1622	430/28891	7.16445797260121e-21	5.42730952651726e-19	2.64443424826019e-19	Apoe/Entpd1/Sirpa/Pid1/Lilrb4a/Ptpn6/Lyn/Ptprc/Pycard/Tgfb1/Psen2/Plek/Cbl/Sema4d/Arrb2/Xdh/Nckap1l/Rack1/Actb/Prkcd/Iqgap1/Ptpn1/Pkib/Slfn1/Tspo/Slc8a1/Parp14/Irf1/Socs1/Pkn1/Gnai2/Grk2/Gnaq/Lrrk1/Bak1/Socs3/Ikbkb/Ubash3b/Mvp/Ppp1r15b/Gbp4/Cdkn1a/Rassf2/C9orf72/Birc3/Bax/Ptprj/Csk/Hgf/Psen1/Ppp1r9b/Ensa/Parp1/Irak3/Ppp2r5a/Wnk1/Tnfaip3/Coro1c/Rb1/Ptpn2/Daxx/Smad7/Dusp6/Atxn7/Igbp1/Plec/Pik3cb/Sp…	79
GO:0045936	GO:0045936	negative regulation of phosphate metabolic process	79/1622	430/28891	7.16445797260121e-21	5.42730952651726e-19	2.64443424826019e-19	Apoe/Entpd1/Sirpa/Pid1/Lilrb4a/Ptpn6/Lyn/Ptprc/Pycard/Tgfb1/Psen2/Plek/Cbl/Sema4d/Arrb2/Xdh/Nckap1l/Rack1/Actb/Prkcd/Iqgap1/Ptpn1/Pkib/Slfn1/Tspo/Slc8a1/Parp14/Irf1/Socs1/Pkn1/Gnai2/Grk2/Gnaq/Lrrk1/Bak1/Socs3/Ikbkb/Ubash3b/Mvp/Ppp1r15b/Gbp4/Cdkn1a/Rassf2/C9orf72/Birc3/Bax/Ptprj/Csk/Hgf/Psen1/Ppp1r9b/Ensa/Parp1/Irak3/Ppp2r5a/Wnk1/Tnfaip3/Coro1c/Rb1/Ptpn2/Daxx/Smad7/Dusp6/Atxn7/Igbp1/Plec/Pik3cb/Sp…	79
GO:0071216	GO:0071216	cellular response to biotic stimulus	70/1622	349/28891	7.80728276217789e-21	5.83844619894662e-19	2.84475890119842e-19	Cxcl9/Cd68/Fcgr2b/Cxcl16/Trem2/Ly86/Cd84/B2m/Sirpa/Irf8/Spi1/Lilrb4a/Cd86/Vim/Lyn/Fcgr4/Axl/Pycard/Abca1/Nos2/Gbp5/Cebpb/Cd274/Tlr2/Syk/Cd180/Stat1/Malt1/Bcl2l11/Tnfrsf1b/Casp1/Nr1h3/Litaf/Nfkb1/Sbno2/Jak2/Cd14/Mif/Scimp/Sash1/Ly96/Gbp2/Tifab/Adam9/Btk/Ppp1r15b/Plcg2/Tnip1/Bcl10/Mapk3/Tlr4/Irak2/Acod1/Trim30a/Irak3/Gch1/Arid5a/Irak4/Tnfaip3/Havcr2/Nlrp3/Plaa/Trim30d/Mapk14/Cx3cr1/Pde4b/Notch1/Xbp…	70
GO:0072593	GO:0072593	reactive oxygen species metabolic process	59/1622	257/28891	9.03587658275647e-21	6.67167950724285e-19	3.25074840418954e-19	Cyba/Hk2/Cybb/Itgam/Itgb2/Txn1/Tyrobp/Pid1/Hif1a/Hvcn1/Grb2/Vav1/Tgfb1/Ncf2/Ncf1/Sod2/Nos2/Prex1/Xdh/Prcp/Ncf4/Syk/Prkcd/Acp5/Sh3pxd2b/Fpr2/Prdx5/Tspo/Cflar/Gnai2/Nrros/Stat3/Lipa/Bnip3/Ripk1/Cdkn1a/Nfe2l2/Birc3/Plcg2/Atg5/Ptk2b/Tlr4/Ier3/Prdx1/Acod1/Trim30a/Tgfbr2/Gch1/Naglu/Cyb5r4/App/Txnrd1/Mapk14/Hbp1/G6pdx/Akt1/Pikfyve/Birc2/Lrrk2	59
GO:0051250	GO:0051250	negative regulation of lymphocyte activation	48/1622	174/28891	1.02034812617661e-20	7.43961327498524e-19	3.62492097457481e-19	Cd74/H2-Aa/Lgals3/Fcgr2b/Fgl2/Laptm5/Tyrobp/Lilrb4a/Lst1/Cd86/Ptpn6/Lyn/Tnfaip8l2/Axl/Inpp5d/Mertk/Tgfb1/Runx1/Il4ra/Cd37/Gpnmb/Nckap1l/Cebpb/Cd44/Cd274/Runx3/Tarm1/Slfn1/Lgals9/Irf1/Socs1/Pkn1/Vsir/Arg1/Btk/Tnfrsf21/Cbfb/Id2/Peli1/Tnfaip3/Havcr2/Ptpn2/Smad7/Sdc4/Casp3/Zbtb7b/Dusp3/Rc3h1	48
GO:0050764	GO:0050764	regulation of phagocytosis	41/1622	127/28891	1.06800036386818e-20	7.69092113881864e-19	3.74736969778309e-19	Cyba/Fcer1g/Fcgr3/Fcgr2b/Fcgr1/C3/Trem2/Il2rg/Sirpa/Cd300lf/Slc11a1/Tgm2/Hck/Ptprc/Pycard/Mertk/Tgfb1/Myh9/Nckap1l/Sirpb1c/Rack1/Abr/Tlr2/Syk/Fpr2/Dock2/Dnm2/Sirpb1b/Cfp/Il15ra/Btk/Plcg2/Ptprj/Csk/Atg5/Lman2/Lrp1/Ano6/Rab31/Itgav/Camk1d	41
GO:0008154	GO:0008154	actin polymerization or depolymerization	51/1622	197/28891	1.39120848142856e-20	9.89624277094242e-19	4.82190359416831e-19	Aif1/Capg/Tmsb4x/Hcls1/Tmsb10/Pfn1/Grb2/Pycard/Capza2/Plek/Cyfip1/Prex1/Nckap1l/Tlr2/Prkcd/Evl/Coro1a/Cotl1/Vasp/Arpc5/Arpc2/Arpc3/Tmod3/Arpc4/Twf2/Pstpip1/Msrb1/Cfl1/Was/Actr3/Capza1/Brk1/Diaph1/Capzb/Pstpip2/Capn1/Map3k1/Ptk2b/Dbnl/Sh3bp1/Diaph2/Rac1/Ssh2/Bin1/Myo1c/Arfgef1/Svil/Flii/Rictor/Arf6/Myadm	51
GO:0050670	GO:0050670	regulation of lymphocyte proliferation	62/1622	286/28891	2.14292057623821e-20	1.50598261701174e-18	7.33783837139273e-19	Cd74/H2-Aa/Ccl5/Lgals3/Aif1/Fcgr2b/Laptm5/Csf1r/Cd38/H2-DMb1/Bst1/Tyrobp/Lilrb4a/Lst1/Cd86/Ptpn6/Lyn/Ptprc/Pycard/Inpp5d/Tgfb1/Cd37/Gpnmb/Nckap1l/Cd40/Pnp/Cebpb/Cd44/Cd274/Syk/H2-D1/Tnfsf13b/Coro1a/Tarm1/Tnfrsf1b/H2-T22/Slfn1/Lgals9/H2-Q7/Jak2/Mif/Irf1/Pkn1/Ccdc88b/Vsir/Rps3/Arg1/Btk/Tnfrsf21/Cdkn1a/Rac2/Ccr2/Tlr4/H2-T23/Tgfbr2/Peli1/Ppp3ca/Havcr2/Sdc4/Casp3/Zbtb7b/Rc3h1	62
GO:1903039	GO:1903039	positive regulation of leukocyte cell-cell adhesion	64/1622	303/28891	2.19847629019378e-20	1.52663240484527e-18	7.4384536134376e-19	Cd74/H2-Ab1/H2-Eb1/H2-Aa/Ccl5/Aif1/H2-DMa/Itgb2/B2m/Il2rg/H2-DMb1/Sirpa/Lilrb4a/Cd86/Ptprc/Pycard/Tgfb1/Runx1/Il4ra/Nckap1l/Sirpb1c/Pnp/Ptafr/Cd44/Cd274/Runx3/Actb/Syk/H2-D1/Tnfsf13b/Coro1a/Malt1/Lgals8/H2-T22/Lgals9/H2-Q7/Itga4/Jak2/Irf1/Socs1/Ccdc88b/Vsir/Rps3/H2-Oa/Sirpb1b/Zmiz1/Adam8/Bcl10/Cbfb/Ccr2/Capn1/Rhoh/Dock8/H2-T23/Tgfbr2/Ppp3ca/Havcr2/Nlrp3/Ap3b1/Smarcd2/Smarcc2/Xbp1/Zbtb7b/Actl6a	64
GO:0110053	GO:0110053	regulation of actin filament organization	61/1622	280/28891	3.34237990542635e-20	2.29365905745317e-18	1.11757594361005e-18	Capg/Tmsb4x/Hcls1/Tmsb10/Pfn1/Grb2/Pycard/Gpr65/Capza2/Plek/Gmfg/Cyfip1/Prex1/Nckap1l/Tlr2/Prkcd/Evl/Coro1a/Cotl1/Sh3pxd2b/Vasp/Arpc5/Arpc2/Arpc3/S100a10/Tmod3/Twf2/Tgfbr1/Cfl1/Arap1/Was/Actr3/Capza1/Pak1/Brk1/C9orf72/Capzb/Cdc42/Capn1/Map3k1/Ptk2b/Dbnl/Sh3bp1/Rac1/Washc2/Wasf2/Ssh2/F11r/Washc4/Bin1/Fhod1/Myo1c/Arf1/Arfgef1/Svil/Flii/Inpp5k/Rictor/Sdc4/Arf6/Myadm	61
GO:0001818	GO:0001818	negative regulation of cytokine production	65/1622	314/28891	3.40505777815064e-20	2.30950023487822e-18	1.12529449216729e-18	Fcgr2b/Laptm5/Trem2/Cd84/Hmox1/Sirpa/Tyrobp/Lilrb4a/Slc11a1/Ptpn6/Axl/Ptprc/Pycard/Inpp5d/Mertk/Tgfb1/Cmklr1/Gpnmb/Arrb2/Anxa4/Fn1/Nckap1l/Cd274/Tlr2/Acp5/Lgals9/Nfkb1/Tspo/N4bp1/Oas3/Vsir/Rel/Atp2b1/Srgn/Arg1/Morc3/Btk/Gbp4/Tnfrsf21/Extl3/Bcl3/Csk/Furin/Atg5/Hgf/Tlr4/Rac1/Acod1/Flt1/Trim30a/Dhx58/Parp1/Irak3/Mefv/Nmi/Tnfaip3/Havcr2/Nlrp3/Smad7/Relb/Cx3cr1/Elf4/Otud5/Casp3/Dicer1	65
GO:0007162	GO:0007162	negative regulation of cell adhesion	65/1622	315/28891	4.06113031091625e-20	2.72282449466374e-18	1.32668503804887e-18	Cd74/H2-Aa/Lgals3/Fgl2/Mmp14/Laptm5/Ass1/Spi1/Lilrb4a/Cd86/Ptpn6/Tnfaip8l2/Ptprc/Tgfb1/Runx1/Plxnd1/Il4ra/Cd37/Gpnmb/Sema4d/Nckap1l/Myo1f/Cebpb/Cd44/Cd274/Runx3/Acvrl1/Prkcd/Acp5/Tarm1/Slfn1/Lgals9/Jak2/Adam15/Irf1/Socs1/Adam10/Cfl1/Vsir/Arg1/Ubash3b/Plxna1/Tnfrsf21/Adam8/Cbfb/Plxnc1/Vegfa/Il1rn/Peli1/Lrp1/Wnk1/Tnfaip3/Havcr2/Coro1c/Ptpn2/Gcnt2/Smad7/Notch1/Sdc4/Casp3/Zbtb7b/Dusp3/Akt1/Myadm/Rc3h1	65
GO:0032944	GO:0032944	regulation of mononuclear cell proliferation	62/1622	290/28891	4.52790729951699e-20	3.00128219069121e-18	1.4623624053464e-18	Cd74/H2-Aa/Ccl5/Lgals3/Aif1/Fcgr2b/Laptm5/Csf1r/Cd38/H2-DMb1/Bst1/Tyrobp/Lilrb4a/Lst1/Cd86/Ptpn6/Lyn/Ptprc/Pycard/Inpp5d/Tgfb1/Cd37/Gpnmb/Nckap1l/Cd40/Pnp/Cebpb/Cd44/Cd274/Syk/H2-D1/Tnfsf13b/Coro1a/Tarm1/Tnfrsf1b/H2-T22/Slfn1/Lgals9/H2-Q7/Jak2/Mif/Irf1/Pkn1/Ccdc88b/Vsir/Rps3/Arg1/Btk/Tnfrsf21/Cdkn1a/Rac2/Ccr2/Tlr4/H2-T23/Tgfbr2/Peli1/Ppp3ca/Havcr2/Sdc4/Casp3/Zbtb7b/Rc3h1	62
GO:0042060	GO:0042060	wound healing	71/1622	370/28891	5.59967116735582e-20	3.66998673249286e-18	1.78818594344893e-18	Fcer1g/F13a1/Apoe/Hmox1/Entpd1/Myof/Hif1a/Lilrb4a/Slc11a1/Fermt3/Ptpn6/Lyn/Axl/Mertk/Hpse/Rap2b/Plek/F10/Gna13/Fn1/Myh9/Cd44/Prcp/Elk3/Pla2g4a/Itgb1/Syk/Acvrl1/Prkcd/Procr/Evl/S100a10/Tec/Cflar/Jak2/Anxa5/Gnaq/Slc7a11/Arhgap24/Pak1/Emilin2/B4galt1/Ubash3b/Cdkn1a/Tor1a/Nfe2l2/Ptprj/Cxcr4/Ccr2/Map3k1/Tlr4/Arl8b/Vegfa/Enpp4/F11r/Rreb1/Il6ra/Dst/Chmp4b/Pip5k1c/Ap3b1/Ahnak/Ano6/Arfgef1/Vps4b/Crk/Plec/…	71
GO:0007249	GO:0007249	canonical NF-kappaB signal transduction	58/1622	258/28891	5.69190869848119e-20	3.68898927091565e-18	1.79744485215196e-18	Cd74/Saa3/Trem2/Tmem106a/Sirpa/Lilrb4a/Tgm2/Pycard/Clec4d/Arrb2/Cd40/Akap13/Tlr2/Stat1/Malt1/Casp1/Nfkb1/Irf1/Casp8/Riok3/Tifa/Rel/Tifab/Btk/Ikbkb/Ripk1/Rassf2/Ube2i/Bcl3/Plcg2/Tnip1/Bcl10/Tlr7/Tlr4/Rhoh/Irak2/Trim30a/Parp1/Peli1/Tab2/Nfkb2/Irak4/Tnfaip3/Zc3hav1/Ubd/Trim25/Trim30d/Clec4n/Relb/Cx3cr1/Traf1/Ddx21/Ankrd17/Akt1/Faim/Sharpin/Traf3/Chuk	58
GO:0019882	GO:0019882	antigen processing and presentation	41/1622	134/28891	1.00708009924216e-19	6.45527276799947e-18	3.14530511041508e-18	Ctss/Cd74/H2-Ab1/H2-Eb1/H2-Aa/Ifi30/Fcer1g/Fcgr3/Cd68/Unc93b1/Fcgr2b/H2-DMa/Fgl2/Fcgr1/Trem2/Psap/B2m/H2-DMb1/Slc11a1/Fcgr4/Pycard/Rab32/Rab8b/Rftn1/H2-D1/H2-M3/H2-T22/H2-Q7/Was/H2-Oa/Rab10/Tapbp/Atg5/Psmb8/Arl8b/H2-T23/Psme2/Tapbpl/Ap3b1/Relb/Pikfyve	41
GO:0097529	GO:0097529	myeloid leukocyte migration	57/1622	253/28891	1.06720971895581e-19	6.76634162029266e-18	3.29687212949736e-18	Cd74/Ccl5/Cxcl9/Fcer1g/Lgals3/Pla2g7/Aif1/Fcgr3/Slamf8/Mmp14/Csf1r/Trem2/Itgam/Itgb2/Bst1/Sirpa/C3ar1/P2rx4/Spi1/Lyn/Vav1/Cmklr1/Prex1/Nckap1l/Myo1f/Lgmn/Abr/Tlr2/Syk/Rps19/Myo9b/Fpr2/Mif/Csf3r/B4galt1/Ccr1/Rac2/Ptprj/Adam8/Ccr2/Mapk3/Ptk2b/Mtus1/Ninj1/Vegfa/Rac1/Flt1/Gpr35/Mospd2/App/Irak4/Ano6/Cx3cr1/Pde4b/Camk1d/Pikfyve/Ccl6	57
GO:0034612	GO:0034612	response to tumor necrosis factor	51/1622	206/28891	1.16440796531699e-19	7.30321684053117e-18	3.55846237278536e-18	Ccl5/Cxcl16/Laptm5/Pid1/Naip2/Asah1/Adam17/Pycard/Nos2/Cd40/Cebpa/Syk/Tnfsf13b/Stat1/Casp1/Nfkb1/Jak2/Cd14/Irf1/Adam10/Casp8/Cfl1/Zfp36l2/Rps3/Aim2/Actr3/Adam9/Ikbkb/Ripk1/Tnfrsf21/Nfe2l2/Birc3/Mapk3/Ptk2b/Acod1/Gch1/Lims1/Ubd/Zfp36l1/Ptpn2/Mapk14/Inpp5k/Traf1/Akt1/Birc2/Sharpin/Lrrk2/Ccl6/Traf3/Rps6kb1/Chuk	51
GO:0071674	GO:0071674	mononuclear cell migration	50/1622	199/28891	1.3400310550254e-19	8.31532036591826e-18	4.05160565349226e-18	Ccl5/Lgals3/Pla2g7/Aif1/Slamf8/Cxcl16/Csf1r/Sirpa/C3ar1/Spi1/Adam17/Lyn/Msn/Pycard/Tgfb1/Cmklr1/Ecm1/Lgmn/Rps19/Trpm2/Coro1a/Itgb7/Myo9b/Lgals9/Fpr2/Itga4/Hsd3b7/Adam10/Ccr1/Slamf9/Ptprj/Adam8/Cdc42/Ccr2/Mapk3/Ptk2b/Ninj1/Lrch1/Dock8/Flt1/F11r/Mospd2/App/Wnk1/Ano6/Cx3cr1/Crk/Plec/Akt1/Ccl6	50
GO:0071219	GO:0071219	cellular response to molecule of bacterial origin	65/1622	322/28891	1.36280677152379e-19	8.36763357715608e-18	4.07709505054209e-18	Cxcl9/Cd68/Fcgr2b/Cxcl16/Trem2/Ly86/Cd84/B2m/Sirpa/Irf8/Spi1/Lilrb4a/Cd86/Vim/Lyn/Fcgr4/Axl/Pycard/Abca1/Nos2/Gbp5/Cebpb/Cd274/Tlr2/Cd180/Stat1/Malt1/Tnfrsf1b/Casp1/Nr1h3/Litaf/Nfkb1/Sbno2/Jak2/Cd14/Mif/Scimp/Sash1/Ly96/Gbp2/Tifab/Adam9/Plcg2/Tnip1/Bcl10/Mapk3/Tlr4/Irak2/Acod1/Trim30a/Irak3/Gch1/Arid5a/Irak4/Tnfaip3/Havcr2/Nlrp3/Plaa/Trim30d/Mapk14/Cx3cr1/Pde4b/Xbp1/Trib1/Akt1	65
GO:0002703	GO:0002703	regulation of leukocyte mediated immunity	64/1622	314/28891	1.54388092344053e-19	9.3806848191965e-18	4.57070010229106e-18	Fcer1g/Fcgr3/Lamp1/Fcgr2b/Fcgr1/C3/Trem2/Itgam/Itgb2/Cd84/B2m/Hmox1/Tyrobp/Spi1/Lilrb4a/Ptpn6/Lyn/Vav1/Ptprc/Tgfb1/Il4ra/Fes/Arrb2/Slamf6/Clec2d/Nckap1l/Cd40/Tnfsf13/Pnp/Ptafr/Abr/Tlr2/Syk/H2-D1/H2-M3/Malt1/Tnfrsf1b/H2-T22/Lgals9/H2-Q7/Scimp/Vsir/Was/Stat6/Arg1/Btk/Dnase1l3/Dennd1b/Rac2/Plcg2/Stx7/Ccr2/Tlr4/Stx4a/H2-T23/Gab2/Arid5a/Havcr2/Nlrp3/Smad7/Cx3cr1/Crk/Ddx21/Nsd2	64
GO:0001667	GO:0001667	ameboidal-type cell migration	81/1622	471/28891	1.57638842541551e-19	9.47945740767902e-18	4.6188266398501e-18	Grn/Ctsh/Zeb2/Itgb2/Apoe/Hmox1/Nrp2/Hif1a/P2rx4/Arhgdib/Adam17/Pfn1/Tgfb1/Sgpl1/Plxnd1/Sp100/Sema4d/Gna13/Fn1/Myh9/Cd40/Lgmn/Sema4a/Prcp/Itgb1/Arid5b/Acvrl1/Evl/Iqgap1/Coro1a/Tns3/Itgb7/Lgals8/Itga4/Slc8a1/Tgfbr1/Pkn1/Pik3cg/Cfl1/Sash1/Ptgs2/Svbp/Actr3/Adam9/Anxa3/Pak1/Cap1/Nfe2l2/Plcg2/Foxp1/Adam8/Cdc42/Cxcr4/Map4k4/Ptk2b/Cln3/Sh3bp1/Vegfa/Rac1/Wasf2/Tgfbr2/Pik3cd/Rreb1/Gab2/Nus1/Coro1c/Vhl/Ago2…	81
GO:0050777	GO:0050777	negative regulation of immune response	55/1622	239/28891	1.65960302656829e-19	9.87802495303351e-18	4.81302703730868e-18	Grn/Lgals3/Slamf8/Fcgr2b/Fgl2/Trem2/Cd84/Hmox1/Spi1/Lilrb4a/Ptpn6/Samhd1/Ptprc/Inpp5d/Tgfb1/Il4ra/Arrb2/Clec2d/Nckap1l/Abr/H2-D1/Rps19/H2-T22/Lgals9/H2-Q7/Parp14/Irf1/Trafd1/Smpdl3b/Oas3/Vsir/Stat6/Arg1/Ccr1/C9orf72/Atg5/Ccr2/Eif4e2/Acod1/H2-T23/Dhx58/Parp1/Irak3/Nmi/Tnfaip3/Havcr2/Ptpn2/Smad7/Nlrc5/Usp15/Crk/Adar/Zbtb7b/Akt1/Rc3h1	55
GO:0009615	GO:0009615	response to virus	72/1622	389/28891	2.54126658773113e-19	1.4972937380036e-17	7.2955021657353e-18	Ccl5/Cxcl9/Unc93b1/Fgl2/Trem2/Hif1a/Cd86/Samhd1/Ptprc/Pycard/Apobec3/Tgfb1/Cd37/Gbp5/Cd40/Ifngr2/Serinc3/Stat1/Ifnar2/Rab7b/Lgals8/Casp1/Irf5/Lgals9/Nfkb1/Ifnar1/Irf2/Irf1/Ikbke/Riok3/Apobec1/Oas3/Slfn8/Aim2/Dtx3l/Ifngr1/Morc3/Bnip3/Gbp4/Aup1/Bcl3/Bax/Zbp1/Il10rb/Tlr7/Atg5/Tbk1/Rnasel/Acod1/Trim30a/Dhx58/Irak3/Ifit2/Znfx1/Tlr13/Mefv/Ivns1abp/Mlkl/Nmi/Tnfaip3/Zc3hav1/Nlrp3/Arf1/Trim25/Trim30d/Mapk…	72
GO:0051235	GO:0051235	maintenance of location	70/1622	373/28891	3.67138393317309e-19	2.14151824821987e-17	1.04344595995446e-17	Npc2/Cyba/Cxcl9/Hk2/Fth1/Ccr5/Tmsb4x/C3/Trem2/Hexb/Apoe/Txn1/Tmsb10/Ftl1/Ptpn6/Msr1/Hexa/Lyn/Soat1/Pfn1/Ptprc/Tgfb1/P2ry6/Rnf213/Sp100/Plin2/Trpm2/Coro1a/Ttc39b/Nr1h3/Lgals9/Gm2a/Tspo/Npc1/Slc8a1/Twf2/Ikbke/Grk2/Nrip1/Nrros/Gsto1/Uvrag/Srgn/Morc3/Chd7/Diaph1/Ubash3b/Lipa/Aup1/B4galnt1/Bax/Plcg2/Sri/Myo5a/Atg5/Ptk2b/Abcg1/Psen1/Osbpl8/Naglu/Mospd2/Itpr2/Slc30a7/Ptpn2/Vps13c/Htt/Asxl2/Itgav/Pisd/Ak…	70
GO:0050870	GO:0050870	positive regulation of T cell activation	59/1622	277/28891	4.40876733311975e-19	2.54617226278094e-17	1.24061196450477e-17	Cd74/H2-Ab1/H2-Eb1/H2-Aa/Ccl5/Aif1/H2-DMa/B2m/Il2rg/H2-DMb1/Sirpa/Lilrb4a/Cd86/Ptprc/Pycard/Tgfb1/Runx1/Il4ra/Nckap1l/Sirpb1c/Pnp/Cd274/Runx3/Actb/Syk/H2-D1/Tnfsf13b/Coro1a/Malt1/Lgals8/H2-T22/Lgals9/H2-Q7/Jak2/Irf1/Socs1/Ccdc88b/Vsir/Rps3/H2-Oa/Sirpb1b/Zmiz1/Adam8/Bcl10/Cbfb/Ccr2/Rhoh/Dock8/H2-T23/Tgfbr2/Ppp3ca/Havcr2/Nlrp3/Ap3b1/Smarcd2/Smarcc2/Xbp1/Zbtb7b/Actl6a	59
GO:0050729	GO:0050729	positive regulation of inflammatory response	45/1622	167/28891	4.54056155376666e-19	2.59657799442362e-17	1.26517194996594e-17	Ctss/Ctsc/Ccl5/Grn/Fcer1g/Fcgr3/Ccr5/Fcgr1/C3/Csf1r/Trem2/Pycard/Tgfb1/Gsdmd/Cebpb/Alox5ap/Cebpa/Tlr2/Gpsm3/H2-D1/Rps19/Casp1/H2-T22/H2-Q7/Pik3cg/Ptgs2/Aim2/Casp4/Btk/Ripk1/Plcg2/Nupr1/Adam8/Zbp1/Tnip1/Ccr2/Tlr4/Ninj1/H2-T23/Mefv/App/Nmi/Nlrp3/Abcc1/Lrrk2	45
GO:0002700	GO:0002700	regulation of production of molecular mediator of immune response	54/1622	236/28891	4.67069332419993e-19	2.64506351068526e-17	1.28879631837913e-17	Cd74/Fcer1g/Fcgr2b/Laptm5/B2m/Hmox1/Lilrb4a/Cd86/Axl/Ptprc/Pycard/Tgfb1/Il4ra/Cd37/Cd40/Tnfsf13/Tlr2/Syk/H2-D1/Acp5/Malt1/Tnfrsf1b/Casp1/H2-T22/Irf5/H2-Q7/Litaf/Mif/Scimp/Pkn1/Vsir/Lacc1/Casp4/Stat6/Arg1/Btk/Dennd1b/Tmbim6/Plcg2/Foxp1/Tlr7/Atg5/Ccr2/Tlr4/Stx4a/H2-T23/Irak3/Arid5a/Tnfaip3/Nlrp3/Smad7/Ddx21/Xbp1/Nsd2	54
GO:0071222	GO:0071222	cellular response to lipopolysaccharide	63/1622	312/28891	4.88975043807854e-19	2.74249176012616e-17	1.33626783226843e-17	Cxcl9/Cd68/Cxcl16/Trem2/Ly86/Cd84/B2m/Sirpa/Irf8/Spi1/Lilrb4a/Cd86/Vim/Lyn/Fcgr4/Axl/Pycard/Abca1/Nos2/Gbp5/Cebpb/Cd274/Cd180/Stat1/Malt1/Tnfrsf1b/Casp1/Nr1h3/Litaf/Nfkb1/Sbno2/Jak2/Cd14/Mif/Scimp/Sash1/Ly96/Gbp2/Tifab/Adam9/Plcg2/Tnip1/Bcl10/Mapk3/Tlr4/Irak2/Acod1/Trim30a/Irak3/Gch1/Arid5a/Irak4/Tnfaip3/Havcr2/Nlrp3/Plaa/Trim30d/Mapk14/Cx3cr1/Pde4b/Xbp1/Trib1/Akt1	63
GO:0045637	GO:0045637	regulation of myeloid cell differentiation	54/1622	237/28891	5.72534461502978e-19	3.18056525137797e-17	1.54971733940656e-17	Cd74/Ccl5/C1qc/Mafb/Csf1r/Trem2/Itgam/B2m/Pirb/Hcls1/Tyrobp/Hif1a/Spi1/Lilrb4a/Lyn/Inpp5d/Tgfb1/Runx1/Fes/Clec2d/Nckap1l/Cebpb/Stat1/Rab7b/Casp8/Csf3r/Stat3/Ubash3b/Ccr1/Ripk1/Lmo2/Rassf2/Klf13/Pira2/Hmgb2/Foxp1/Adam8/Tfe3/Ptk2b/Ninj1/Id2/Gpr137b/Ppp3ca/Rb1/Zfp36l1/Ptpn2/Asxl2/Fos/Mapk14/Creb1/Med1/Trib1/Rcor1/Tob2	54
GO:0050851	GO:0050851	antigen receptor-mediated signaling pathway	47/1622	184/28891	8.03416177691125e-19	4.4111765188048e-17	2.14932761886056e-17	Lgals3/Laptm5/Cd38/Fyb/Lat2/Lilrb4a/Ptpn6/Lyn/Grb2/Ptprc/Psen2/Rftn1/Nckap1l/Plekha1/Syk/Malt1/Dgkz/Tec/Nfkb1/Lcp2/Rps3/Cmtm3/Fosl2/Btk/Klhl6/Lipa/Tnfrsf21/Dennd1b/Nfam1/Plcl2/Bax/Plcg2/Ptprj/Foxp1/Bcl10/Nras/Kcnn4/Themis2/Psen1/Bcl2a1d/Elf1/Wnk1/Ptpn2/Usp12/Pde4b/Dusp3/Rc3h1	47
GO:0001776	GO:0001776	leukocyte homeostasis	41/1622	141/28891	8.09182046137689e-19	4.4111765188048e-17	2.14932761886056e-17	Cd74/Fcer1g/Fcgr2b/Csf1r/Itgam/Pirb/Hif1a/Lilrb4a/Tcirg1/Adam17/Lyn/Axl/Mertk/Tgfb1/Nckap1l/Cd44/Tnfsf13b/Coro1a/Bcl2l11/Bcl2a1a/Skil/Mif/Pkn1/Slc7a11/Aim2/Bak1/Btk/Ikbkb/Lipa/Bax/Dock10/Bcl10/Ccr2/Siva1/Pik3cd/Tnfaip3/Pde4b/Pik3cb/Casp3/Akt1/Rc3h1	41
GO:0150076	GO:0150076	neuroinflammatory response	32/1622	85/28891	9.69690941210209e-19	5.23722894451773e-17	2.55181826634266e-17	Ctsc/Grn/Aif1/Csf1r/Trem2/C1qa/Zeb2/Itgam/Tyrobp/Nampt/Psen2/Cd200r4/Ifngr2/Itgb1/Tlr2/Tnfrsf1b/Casp1/Cst7/Jak2/Ptgs2/Ifngr1/Plcg2/Nupr1/Myo5a/Tlr4/Psen1/Naglu/Lrp1/App/Cx3cr1/Vps54/Lrrk2	32
GO:0007264	GO:0007264	small GTPase mediated signal transduction	75/1622	428/28891	1.18359353205934e-18	6.3338541949561e-17	3.08614441000505e-17	Aif1/Apoe/Hmox1/Cyth4/Arhgdib/Rasa4/Grb2/Gpr65/Rap2b/Rhog/Dock4/Abca1/Cbl/Cyfip1/Arhgap30/Gna13/Itgb1/Akap13/Sdcbp/Rap1b/Tns3/Arhgef2/Ralb/Dgkz/Myo9b/Arhgap17/Arhgdia/Dennd1a/Dock2/Rap2c/Pik3cg/Arhgap31/Dnm2/Was/Arhgap24/Brk1/Bnip2/Lipa/Cyth1/Lpar6/Rac2/Dock10/Sipa1/Rapgef2/Rap2a/Cdc42/Nras/Cdc42se2/Map4k4/Dbnl/Ralbp1/Dok3/Sh3bp1/Rhoh/Dock8/Rac1/Ralgds/Wasf2/Cdc42se1/Rassf1/Gpr35/F11r/Git2/Dok1/R…	75
GO:0002685	GO:0002685	regulation of leukocyte migration	55/1622	249/28891	1.22502567451083e-18	6.49597705401971e-17	3.16513810639162e-17	Cd74/Ccl5/Lgals3/Pla2g7/Aif1/Slamf8/Mmp14/Csf1r/Trem2/Bst1/C3ar1/P2rx4/Spi1/Adam17/Lyn/Msn/Pycard/Tgfb1/Cmklr1/Ecm1/Nckap1l/Myo1f/Lgmn/Ptafr/Abr/Tlr2/Gpsm3/Coro1a/Lgals9/Fpr2/Itga4/Mif/Adam10/Ccr1/Rac2/Ptprj/Adam8/Ccr2/Capn1/Mapk3/Ptk2b/Mtus1/Ninj1/Lrch1/Dock8/Vegfa/Rac1/Mospd2/App/Wnk1/Ano6/Cx3cr1/Crk/Camk1d/Akt1	55
GO:0022408	GO:0022408	negative regulation of cell-cell adhesion	50/1622	209/28891	1.27726837219518e-18	6.71198776127433e-17	3.27038843520815e-17	Cd74/H2-Aa/Lgals3/Fgl2/Laptm5/Ass1/Spi1/Lilrb4a/Cd86/Ptpn6/Tnfaip8l2/Tgfb1/Runx1/Il4ra/Cd37/Gpnmb/Nckap1l/Cebpb/Cd44/Cd274/Runx3/Prkcd/Tarm1/Slfn1/Lgals9/Jak2/Irf1/Socs1/Vsir/Arg1/Ubash3b/Tnfrsf21/Adam8/Cbfb/Vegfa/Il1rn/Peli1/Wnk1/Tnfaip3/Havcr2/Ptpn2/Smad7/Notch1/Sdc4/Casp3/Zbtb7b/Dusp3/Akt1/Myadm/Rc3h1	50
GO:0043087	GO:0043087	regulation of GTPase activity	66/1622	345/28891	1.36392913217265e-18	7.10339163210989e-17	3.46109836171631e-17	Ccl5/Rasa4/Snx18/Rgs10/Adap2/Vav1/Pycard/Gpr65/Rhog/Plxnd1/Prex1/Sema4d/Arrb2/Picalm/Cd40/Rack1/Itgb1/Abr/Iqgap1/Tns3/Myo9b/S100a10/Arhgap17/Dennd1a/Arap1/Rgs1/Arhgap24/Arhgap45/Plxna1/Gmip/Dennd1b/C9orf72/Dock10/Sipa1/Srgap2/Arhgap15/Rapgef2/Map4k4/Ptk2b/Ralbp1/Lrch1/Sh3bp1/Plxnc1/Dock8/Adap1/Ralgds/Bin1/Gpr137b/Tbc1d5/Wnk1/Lims1/Rasa3/Arhgap9/Coro1c/Ric1/Tbc1d14/Iqgap2/Arfgef1/Crk/Mapre2/Tbc1d2…	66
GO:0032535	GO:0032535	regulation of cellular component size	73/1622	411/28891	1.58157996065571e-18	8.16403177920777e-17	3.97789091175634e-17	Ccr5/Capg/Tmsb4x/Apoe/Hcls1/Tmsb10/Pfn1/Grb2/Pycard/Capza2/Plek/Cyfip1/Prex1/Sema4d/Picalm/Fn1/Nckap1l/Sema4a/Atp13a2/Tlr2/Prkcd/Evl/Coro1a/Cotl1/Vasp/Arpc5/Arpc2/Arpc3/Tmod3/Twf2/Cfl1/Dnm2/Was/Actr3/Capza1/Pak1/Brk1/Trpv2/Capzb/Capn1/Map3k1/Ptk2b/Cln3/Dbnl/Kcnn4/Sh3bp1/Vegfa/Rac1/Ssh2/Bin1/Ep300/Lrp1/Wnk1/Myo1c/Cln8/Rpl4/Kxd1/Lamtor4/Ano6/Arfgef1/Svil/Dip2b/Slc12a6/Flii/Pum2/Rufy3/Rictor/E2f4/Ar…	73
GO:0032675	GO:0032675	regulation of interleukin-6 production	45/1622	173/28891	2.05321073703268e-18	1.05055949378172e-16	5.11880793166041e-17	Cd74/Cyba/Fcer1g/Aif1/Unc93b1/Ccr5/Laptm5/Trem2/Cd84/Tmem106a/Sirpa/Tyrobp/Lilrb4a/Ptpn6/Pycard/Inpp5d/Tgfb1/Nos2/Arrb2/Nckap1l/Cebpb/Ptafr/Tlr2/Syk/Arhgef2/Rab7b/Lgals9/Scimp/Grk2/Stat3/Btk/Plcg2/Csk/Tlr7/Hgf/Tlr4/Trim30a/Irak3/Il6ra/Arid5a/App/Tnfaip3/Havcr2/Elf4/Xbp1	45
GO:0031348	GO:0031348	negative regulation of defense response	64/1622	330/28891	2.21012680702762e-18	1.12101475351236e-16	5.46209828739091e-17	Grn/Slamf8/Fcgr2b/Fgl2/Trem2/Aoah/Apoe/Sirpa/Ptpn6/Tnfaip8l2/Samhd1/Tgfb1/Arrb2/Clec2d/Cd44/Abr/H2-D1/Rps19/Acp5/Tnfrsf1b/Rab7b/Nr1h3/H2-T22/Lgals9/H2-Q7/Nfkb1/Cst7/Fpr2/Parp14/Trafd1/Riok3/Smpdl3b/Oas3/Il10ra/Arg1/Socs3/Stat3/Ccr1/Extl3/Atg5/Hgf/Eif4e2/Ier3/Acod1/Trim30a/H2-T23/Dhx58/Parp1/Irak3/Mefv/Nmi/Tnfaip3/Havcr2/Rb1/Nlrp3/Ptpn2/Nlrc5/Usp15/Cx3cr1/Crk/Elf4/Adar/Akt1/Sharpin	64
GO:0008064	GO:0008064	regulation of actin polymerization or depolymerization	44/1622	166/28891	2.23635978645722e-18	1.12454195124181e-16	5.47928441327995e-17	Capg/Tmsb4x/Hcls1/Tmsb10/Pfn1/Grb2/Pycard/Capza2/Plek/Cyfip1/Prex1/Nckap1l/Tlr2/Prkcd/Evl/Coro1a/Cotl1/Vasp/Arpc5/Arpc2/Arpc3/Tmod3/Twf2/Cfl1/Was/Actr3/Capza1/Brk1/Capzb/Capn1/Map3k1/Ptk2b/Dbnl/Sh3bp1/Rac1/Ssh2/Bin1/Myo1c/Arfgef1/Svil/Flii/Rictor/Arf6/Myadm	44
GO:0030183	GO:0030183	B cell differentiation	46/1622	182/28891	2.96946881211782e-18	1.46787386280366e-16	7.15215503364684e-17	H2-Ab1/Slamf8/Mmp14/Laptm5/Il2rg/Irf8/Spi1/Lilrb4a/Tcirg1/Adam17/Ptpn6/Ptprc/Inpp5d/Cmtm7/Irf2bp2/Nckap1l/Pnp/Syk/Tnfsf13b/Rbpj/Malt1/Lgals8/Zfp36l2/Fosl2/Bak1/Btk/Nfam1/Bcl3/Fnip1/Tpd52/Plcl2/Bax/Dock10/Plcg2/Ptprj/Foxp1/Ptk2b/Id2/Ep300/Tnfaip3/Zfp36l1/Ptpn2/Sp3/Xbp1/Lfng/Gon4l	46
GO:0032635	GO:0032635	interleukin-6 production	46/1622	182/28891	2.96946881211782e-18	1.46787386280366e-16	7.15215503364684e-17	Cd74/Cyba/Fcer1g/Aif1/Unc93b1/Ccr5/Laptm5/Trem2/Cd84/Tmem106a/Sirpa/Tyrobp/Lilrb4a/Ptpn6/Pycard/Inpp5d/Tgfb1/Psen2/Nos2/Arrb2/Nckap1l/Cebpb/Ptafr/Tlr2/Syk/Arhgef2/Rab7b/Lgals9/Scimp/Grk2/Stat3/Btk/Plcg2/Csk/Tlr7/Hgf/Tlr4/Trim30a/Irak3/Il6ra/Arid5a/App/Tnfaip3/Havcr2/Elf4/Xbp1	46
GO:2000377	GO:2000377	regulation of reactive oxygen species metabolic process	44/1622	168/28891	3.68542517527852e-18	1.8064777350756e-16	8.80198847700311e-17	Cyba/Hk2/Itgam/Itgb2/Tyrobp/Pid1/Hif1a/Hvcn1/Grb2/Tgfb1/Ncf2/Sod2/Xdh/Prcp/Syk/Prkcd/Acp5/Fpr2/Tspo/Cflar/Gnai2/Stat3/Bnip3/Ripk1/Cdkn1a/Nfe2l2/Birc3/Plcg2/Atg5/Ptk2b/Tlr4/Ier3/Acod1/Trim30a/Tgfbr2/Gch1/App/Mapk14/Hbp1/G6pdx/Akt1/Pikfyve/Birc2/Lrrk2	44
GO:0042116	GO:0042116	macrophage activation	36/1622	113/28891	3.9158417979548e-18	1.90342543395586e-16	9.27436215305085e-17	Ctsc/Grn/Aif1/Csf1r/Trem2/C1qa/Itgam/Cd84/Tmem106a/Tyrobp/Nampt/Slc11a1/Slc7a2/Il4ra/Ifngr2/Pla2g4a/Cebpa/Tlr2/Syk/Casp1/Nr1h3/Lgals9/Cst7/Sbno2/Jak2/Ifngr1/Plcg2/Foxp1/Tlr4/Naglu/Gpr137b/App/Nmi/Havcr2/Cx3cr1/Lrrk2	36
GO:0062197	GO:0062197	cellular response to chemical stress	62/1622	316/28891	4.1475515573868e-18	1.99939406894522e-16	9.74196538055186e-17	Aif1/Psap/Hmox1/Sirpa/Txn1/Hif1a/Hk3/Axl/Pycard/Sod2/Atp13a2/Rack1/Lrrc8c/Plekha1/Prkcd/Trpm2/Casp1/Prdx5/Slc8a1/Cfl1/Rps3/Ptgs2/Slc7a11/Stat6/Tifab/Btk/Mgst1/Bnip3/Ripk1/Nfe2l2/Foxp1/Atg5/Hgf/Capn1/Mapk3/Cln3/Prdx1/Stx4a/Parp1/Gch1/Naglu/Ep300/Aldh3b1/Stx2/Wnk1/Atf4/Aifm2/Tnfaip3/Nlrp3/Zfp36l1/Usp15/Fos/Relb/Plec/Slc12a6/G6pdx/Xbp1/Vrk2/Casp3/Akt1/Lrrk2/Chuk	62
GO:0030832	GO:0030832	regulation of actin filament length	44/1622	169/28891	4.71615367883573e-18	2.25486265644662e-16	1.0986725567607e-16	Capg/Tmsb4x/Hcls1/Tmsb10/Pfn1/Grb2/Pycard/Capza2/Plek/Cyfip1/Prex1/Nckap1l/Tlr2/Prkcd/Evl/Coro1a/Cotl1/Vasp/Arpc5/Arpc2/Arpc3/Tmod3/Twf2/Cfl1/Was/Actr3/Capza1/Brk1/Capzb/Capn1/Map3k1/Ptk2b/Dbnl/Sh3bp1/Rac1/Ssh2/Bin1/Myo1c/Arfgef1/Svil/Flii/Rictor/Arf6/Myadm	44
GO:0042326	GO:0042326	negative regulation of phosphorylation	68/1622	372/28891	5.03767500717338e-18	2.38900474120669e-16	1.16403273593223e-16	Apoe/Sirpa/Pid1/Lilrb4a/Ptpn6/Lyn/Ptprc/Pycard/Tgfb1/Psen2/Cbl/Sema4d/Arrb2/Xdh/Rack1/Actb/Prkcd/Ptpn1/Pkib/Slfn1/Slc8a1/Parp14/Irf1/Socs1/Pkn1/Grk2/Gnaq/Lrrk1/Bak1/Socs3/Ubash3b/Mvp/Ppp1r15b/Gbp4/Cdkn1a/Rassf2/C9orf72/Birc3/Bax/Ptprj/Csk/Hgf/Psen1/Irak3/Ppp2r5a/Wnk1/Tnfaip3/Coro1c/Rb1/Ptpn2/Daxx/Smad7/Dusp6/Atxn7/Plec/Pik3cb/Spred1/Inpp5k/Ankle2/Adar/Ctdsp2/Trib1/Casp3/Dusp3/Akt1/Myadm/Midn/Lrrk2	68
GO:0045619	GO:0045619	regulation of lymphocyte differentiation	51/1622	224/28891	5.60987854712459e-18	2.63364798485452e-16	1.28323415036177e-16	Cd74/H2-Aa/Slamf8/H2-DMa/Fgl2/Mmp14/Il2rg/Spi1/Lilrb4a/Ptpn6/Axl/Ptprc/Inpp5d/Tgfb1/Runx1/Il4ra/Nckap1l/Pnp/Cd44/Runx3/Actb/Syk/Malt1/Lgals9/Irf1/Socs1/Zfp36l2/Vsir/H2-Oa/Il15ra/Zmiz1/Nfam1/Adam8/Prelid1/Cbfb/Ccr2/Rhoh/Id2/Tgfbr2/Nlrp3/Zfp36l1/Ptpn2/Ap3b1/Smad7/Smarcd2/Smarcc2/Xbp1/Zbtb7b/Actl6a/Rc3h1/Dicer1	51
GO:0050864	GO:0050864	regulation of B cell activation	41/1622	148/28891	5.64385390205409e-18	2.63364798485452e-16	1.28323415036177e-16	Cd74/Slamf8/Fcgr2b/Mmp14/Laptm5/Cd38/Il2rg/Bst1/Tyrobp/Spi1/Lilrb4a/Ptpn6/Lyn/Ptprc/Inpp5d/Tgfb1/Nckap1l/Cd40/Tnfsf13/Pnp/Syk/Tnfsf13b/Mif/Pkn1/Zfp36l2/Stat6/Btk/Tnfrsf21/Cdkn1a/Nfam1/Sh3kbp1/Themis2/Tlr4/Id2/Peli1/Tnfaip3/Zfp36l1/Xbp1/Nsd2/Casp3/Rc3h1	41
GO:0071887	GO:0071887	leukocyte apoptotic process	42/1622	157/28891	9.12387033818566e-18	4.22377267322515e-16	2.05801586575616e-16	Cd74/Ccl5/Fcer1g/Lgals3/Fcgr2b/Ccr5/Itgam/Hcls1/Hif1a/Adam17/Lyn/Axl/Mertk/Pnp/Cd44/Cd274/Bcl2l11/Bcl2a1a/Plekho2/Mif/Pkn1/Casp8/Slc7a11/Bak1/Lipa/Ripk1/Tnfrsf21/Noc2l/Bcl3/Fnip1/Bax/Foxp1/Adam8/Rapgef2/Prelid1/Bcl10/Dock8/Siva1/Pik3cd/Vhl/Pik3cb/Akt1	42
GO:0002819	GO:0002819	regulation of adaptive immune response	54/1622	252/28891	1.05262853217263e-17	4.83463167571886e-16	2.35565440270709e-16	Cd74/H2-Ab1/Fcer1g/Fcgr3/Fcgr2b/H2-DMa/Fcgr1/C3/Trem2/B2m/Lilrb4a/Slc11a1/Ptpn6/Ptprc/Pycard/Tgfb1/Il4ra/Nckap1l/Cd40/Tnfsf13/Pnp/Cd44/Cd274/Pla2g4a/H2-D1/Tnfsf13b/H2-M3/Malt1/Tnfrsf1b/H2-T22/H2-Q7/Jak2/Mif/Irf1/Pkn1/Vsir/Was/Stat6/Arg1/Btk/Dennd1b/Stx7/Ccr2/H2-T23/Arid5a/Tnfaip3/Havcr2/Nlrp3/Smad7/Clec4n/Otud5/Nsd2/Zbtb7b/Rc3h1	54
GO:0046631	GO:0046631	alpha-beta T cell activation	50/1622	221/28891	1.57024520872464e-17	7.15565648632096e-16	3.48656419700373e-16	H2-Ab1/Psap/Il2rg/Lilrb4a/Tcirg1/Ptprc/Tgfb1/Runx1/Il4ra/Slamf6/Nckap1l/Sema4a/Pnp/Cebpb/Cd44/Cd274/Runx3/Ly9/Syk/H2-D1/H2-M3/Malt1/Tarm1/H2-T22/Rpl22/Lgals9/H2-Q7/Jak2/Irf1/Socs1/Dock2/Vsir/Fosl2/Stat6/Stat3/Bcl3/Foxp1/Cbfb/Ccr2/H2-T23/Tgfbr2/Il6ra/Nlrp3/Ap3b1/Smad7/Relb/Elf4/Otud5/Zbtb7b/Rc3h1	50
GO:0031663	GO:0031663	lipopolysaccharide-mediated signaling pathway	26/1622	59/28891	1.63337360712931e-17	7.38563430262423e-16	3.59861994226775e-16	Trem2/Ly86/Cd84/Spi1/Lyn/Cd180/Stat1/Malt1/Cd14/Mif/Scimp/Sash1/Ly96/Tifab/Plcg2/Bcl10/Mapk3/Tlr4/Irak2/Acod1/Trim30a/Tnfaip3/Trim30d/Mapk14/Trib1/Akt1	26
GO:1903557	GO:1903557	positive regulation of tumor necrosis factor superfamily cytokine production	40/1622	145/28891	1.68286964581355e-17	7.55090664925419e-16	3.6791482135195e-16	Cyba/Fcer1g/Fcgr3/Cybb/Ccr5/Csf1r/Cd84/Tmem106a/Tyrobp/Ptprc/Pycard/Tgfb1/Ptafr/Tlr2/Syk/H2-D1/Arhgef2/H2-T22/Lgals9/H2-Q7/Jak2/Cd14/Mif/Oas3/Ly96/Ifngr1/Stat3/Btk/Ripk1/Plcg2/Ptprj/Adam8/Ccr2/Tlr4/Psen1/H2-T23/Arid5a/App/Havcr2/Lrrk2	40
GO:0030316	GO:0030316	osteoclast differentiation	39/1622	138/28891	1.70044504979793e-17	7.57152364539795e-16	3.689193760108e-16	Ccl5/Fcer1g/Mafb/Csf1r/Trem2/Pirb/Cd300lf/Tyrobp/Lilrb4a/Tcirg1/Inpp5d/Tgfb1/Clec2d/Cebpb/Sbno2/Snx10/Lrrk1/Fosl2/Junb/Ubash3b/Ccr1/Rassf2/Fam20c/Pira2/Foxp1/Adam8/Tfe3/Ninj1/Ostm1/Gab2/Gpr137b/Ppp3ca/Atp6ap1/Asxl2/Fos/Mapk14/Creb1/Tob2/Chuk	39
GO:0016197	GO:0016197	endosomal transport	52/1622	238/28891	1.75706917037868e-17	7.76438217486274e-16	3.78316328550432e-16	Fcgr2b/Snx18/Snx5/Abca1/Rab8b/Picalm/Rab7b/Dennd1a/Ap1s1/Was/Rab10/Cmtm6/Dennd1b/Arl4c/Cdc42/Leprot/Ehd4/Arl8b/Washc2/Rab7/Dennd1c/Cln5/Washc4/Vps26a/Tmem50b/Tmem50a/Tbc1d5/Itsn2/Ankfy1/Chmp4b/Rab8a/Coro1c/Ric1/Tbc1d14/Snx2/Atp6ap1/Stx16/Snx1/Htt/Usp7/Vps35l/Vps4b/Cltc/Snx12/Vamp4/Eps15/Tbc1d10b/Arf6/Vps54/Pikfyve/Lrrk2/Dennd5a	52
GO:0006898	GO:0006898	receptor-mediated endocytosis	56/1622	272/28891	1.79070640966859e-17	7.85352668240367e-16	3.8265985802178e-16	Fcer1g/Fcgr2b/Cxcl16/Fcgr1/C3/Itgam/Itgb2/B2m/Apoe/Apoc2/Lilrb4a/Msr1/Fcgr4/Grb2/Hpse/Cbl/Arrb2/Picalm/Ppt1/Cd44/Itgb1/Syk/Sdcbp/Scarb2/Ralb/Itga4/Cd14/Grk2/Dnm2/Sdc1/Bmp2k/Cap1/Plcg2/Cln3/Dnajc13/Vegfa/Tgfbr2/Ankrd13a/Ap2s1/Tbc1d5/Lrp1/Itsn2/App/Gak/Pip5k1c/Arf1/Snx1/Cltc/Rab31/Eps15/Itgav/Fcho2/Ap2b1/Gpr107/Pikfyve/Synj1	56
GO:1903038	GO:1903038	negative regulation of leukocyte cell-cell adhesion	41/1622	153/28891	2.09045503901769e-17	9.09971958402251e-16	4.43380094685605e-16	Cd74/H2-Aa/Lgals3/Fgl2/Laptm5/Ass1/Lilrb4a/Cd86/Ptpn6/Tnfaip8l2/Tgfb1/Runx1/Il4ra/Cd37/Gpnmb/Nckap1l/Cebpb/Cd44/Cd274/Runx3/Tarm1/Slfn1/Lgals9/Irf1/Socs1/Vsir/Arg1/Tnfrsf21/Adam8/Cbfb/Peli1/Wnk1/Havcr2/Ptpn2/Smad7/Sdc4/Casp3/Zbtb7b/Dusp3/Akt1/Rc3h1	41
GO:0050766	GO:0050766	positive regulation of phagocytosis	32/1622	93/28891	2.16269236051401e-17	9.34443299176165e-16	4.55303654845055e-16	Cyba/Fcer1g/Fcgr3/Fcgr2b/Fcgr1/C3/Trem2/Il2rg/Sirpa/Cd300lf/Slc11a1/Ptprc/Pycard/Mertk/Myh9/Nckap1l/Sirpb1c/Abr/Fpr2/Dock2/Dnm2/Sirpb1b/Cfp/Il15ra/Btk/Plcg2/Ptprj/Lman2/Lrp1/Ano6/Rab31/Camk1d	32
GO:0030833	GO:0030833	regulation of actin filament polymerization	40/1622	146/28891	2.19398426709137e-17	9.40993399260587e-16	4.58495164175442e-16	Capg/Tmsb4x/Hcls1/Tmsb10/Pfn1/Grb2/Pycard/Capza2/Cyfip1/Prex1/Nckap1l/Tlr2/Prkcd/Evl/Coro1a/Cotl1/Vasp/Arpc5/Arpc2/Arpc3/Tmod3/Twf2/Cfl1/Actr3/Capza1/Capzb/Capn1/Map3k1/Ptk2b/Dbnl/Rac1/Ssh2/Bin1/Myo1c/Arfgef1/Svil/Flii/Rictor/Arf6/Myadm	40
GO:0016032	GO:0016032	viral process	62/1622	329/28891	3.24368655258677e-17	1.38105282198822e-15	6.72912308258493e-16	Cd74/Ccl5/Ctsb/Csf1r/Apoe/Axl/Pfn1/Apobec3/Ciita/Ly6e/Sp100/Stat1/Fam111a/Bcl2l11/P4hb/Npc1/N4bp1/Cfl1/Grk2/Oas3/Spint1/Slc3a2/Spcs3/Rest/Uvrag/Pdcd6ip/Eif3a/Larp1/Furin/Atg5/Cxcr4/Mdfic/Map3k1/Arl8b/Rnasel/Trim30a/Igf2r/Rab7/Resf1/Ccnt2/Znfx1/Ep300/Chd1/Chmp4b/Slpi/Zc3hav1/Eif3f/Rab43/Trim25/Cdk9/Trim30d/Vps4b/Notch1/Inpp5k/Eps15/Tbc1d20/Itgav/Adar/Pikfyve/Ccnt1/Dicer1/Zdhhc20	62
GO:0062207	GO:0062207	regulation of pattern recognition receptor signaling pathway	39/1622	141/28891	3.84082654167359e-17	1.62344501576681e-15	7.91016907896162e-16	Cyba/Trem2/Slc15a3/Cd300lf/Lyn/Arrb2/Gbp5/Pik3ap1/Rab7b/Nr1h3/Cd14/Irf1/Riok3/Smpdl3b/Casp4/Gbp2/Btk/Plcg2/Znrf1/Tlr4/Ninj1/Acod1/Trim30a/Dhx58/Irak3/Mefv/Peli1/App/Tnfaip3/Zc3hav1/Usp15/Lrch4/Pum2/Ankrd17/Arf6/Zdhhc5/Nek7/Nagk/Otud4	39
GO:0051090	GO:0051090	regulation of DNA-binding transcription factor activity	73/1622	436/28891	4.52276884060248e-17	1.89793601778664e-15	9.24761519850565e-16	Fcgr2b/Itgb2/Cd84/Hcls1/Hmox1/Spi1/Hck/Pycard/Tgfb1/Cmklr1/Sp100/Arrb2/Anxa4/Cd40/Slco3a1/Arid5b/Tlr2/Syk/Malt1/Arhgef2/Rab7b/Lrrfip1/Cflar/Jak2/Ikbke/Rps3/Aim2/Anxa3/Stat3/Ikbkb/Ripk1/Nfam1/Bcl3/Plcg2/Nupr1/Adam8/Sri/Bcl10/Mapk3/Tlr4/Irak2/Acod1/Trim30a/Siva1/Id2/Irak3/Sav1/Peli1/Ncoa3/Ppp3ca/Ep300/App/Tnfaip3/Havcr2/Spop/Nlrp3/Smad7/Nlrc5/Bhlhe40/Trim25/Usp7/Trim30d/Cx3cr1/Traf1/Camk1d/Wwp2/Tri…	73
GO:0006979	GO:0006979	response to oxidative stress	68/1622	389/28891	5.60419584093876e-17	2.33494816715684e-15	1.1376938925214e-15	Aif1/Psap/Cd38/Apoe/Hmox1/Sirpa/Txn1/Hif1a/Hk3/Axl/Sod2/1600014C10Rik/Atp13a2/Rack1/Plekha1/Prkcd/Trpm2/Nfkb1/Prdx5/Jak2/Slc8a1/Cfl1/Grk2/Rps3/Ptgs2/Slc7a11/Stat6/Adam9/Btk/Mgst1/Ppp1r15b/Bnip3/Ripk1/Tor1a/Nfe2l2/Foxp1/Hgf/Capn1/Mapk3/Ptk2b/Tlr4/Psen1/Prdx1/Stx4a/Kpna4/Rbpms/Parp1/Gch1/Naglu/Ep300/Aldh3b1/Stx2/App/Atf4/Aifm2/Tnfaip3/Txnrd1/Abcc1/Trim25/Fos/Crk/G6pdx/Xbp1/Vrk2/Casp3/Akt1/Lrrk2/Chuk	68
GO:0032760	GO:0032760	positive regulation of tumor necrosis factor production	39/1622	143/28891	6.52320934021061e-17	2.69857305542188e-15	1.31486862400662e-15	Cyba/Fcer1g/Fcgr3/Cybb/Ccr5/Csf1r/Cd84/Tmem106a/Tyrobp/Ptprc/Pycard/Tgfb1/Ptafr/Tlr2/Syk/H2-D1/Arhgef2/H2-T22/Lgals9/H2-Q7/Jak2/Cd14/Mif/Oas3/Ly96/Ifngr1/Stat3/Btk/Ripk1/Plcg2/Ptprj/Ccr2/Tlr4/Psen1/H2-T23/Arid5a/App/Havcr2/Lrrk2	39
GO:0071675	GO:0071675	regulation of mononuclear cell migration	37/1622	130/28891	8.77992700236721e-17	3.6065714228738e-15	1.7572870946176e-15	Ccl5/Lgals3/Pla2g7/Aif1/Slamf8/Csf1r/C3ar1/Spi1/Adam17/Lyn/Msn/Pycard/Tgfb1/Cmklr1/Ecm1/Lgmn/Coro1a/Lgals9/Fpr2/Itga4/Adam10/Ccr1/Ptprj/Adam8/Ccr2/Mapk3/Ptk2b/Ninj1/Lrch1/Dock8/Mospd2/App/Wnk1/Ano6/Cx3cr1/Crk/Akt1	37
GO:0051258	GO:0051258	protein polymerization	56/1622	282/28891	9.84621679432367e-17	4.01629248680349e-15	1.95692199813573e-15	Aif1/Capg/Tmsb4x/Hcls1/Tmsb10/Pfn1/Grb2/Pycard/Capza2/Cyfip1/Prex1/Fes/Nckap1l/Gda/Tlr2/Prkcd/Evl/Coro1a/Cotl1/Vasp/Arpc5/Arpc2/Arpc3/Tmod3/Arpc4/Twf2/Pstpip1/Msrb1/Cfl1/Rps3/Was/Actr3/Capza1/Pak1/Diaph1/Capzb/Pstpip2/Capn1/Map3k1/Ptk2b/Dbnl/Map4/Diaph2/Rac1/Ssh2/Bin1/Myo1c/Chmp4b/Csnk1d/Arfgef1/Sgk1/Svil/Flii/Rictor/Arf6/Myadm	56
GO:0006887	GO:0006887	exocytosis	68/1622	395/28891	1.2622386419464e-16	5.11294305449539e-15	2.49126047752579e-15	Ccl5/Fcer1g/Lamp1/Itgam/Itgb2/Cd84/Hmox1/Lat2/Spi1/Tnfaip2/Hck/Lyn/Fcgr4/Plek/Il4ra/Milr1/Fes/Rab8b/Syngr2/Myh9/Nckap1l/Myo1f/Atp13a2/Ptafr/Abr/Syk/Sdcbp/Rap1b/Coro1a/Ralb/S100a10/Lgals9/Arhgap17/Gnai2/Rab10/Rest/Sdc1/Anxa3/Pak1/Btk/Pdcd6ip/Ccr1/C9orf72/Rac2/Myo5a/Exoc3l4/Ccr2/Arl8b/Stx3/Psen1/Stx4a/Rab7/Git2/Gab2/Syngr1/Stx2/Rab8a/Pip5k1c/Stx11/Arf1/Exoc2/Vps4b/Notch1/Rab31/Sdc4/Synj1/Lrrk2/Snap…	68
GO:1901873	GO:1901873	regulation of post-translational protein modification	57/1622	295/28891	1.912472254559e-16	7.69341424885698e-15	3.74858445539694e-15	Laptm5/Hif1a/Tgfb1/Psen2/Arrb2/Rpl23/Tspo/N4bp1/Rps2/Tgfbr1/Sash1/Rps3/Svbp/Dtx3l/Arrdc4/Rpl5/Rps7/Gbp4/Ube2i/Noc2l/Birc3/Tnip1/Mycbp2/Bcl10/Atg5/Psen1/Rassf1/Ivns1abp/Peli1/Ep300/App/Wnk1/Nmi/Myo1c/Sirt7/Tnfaip3/Daxx/Smad7/Chfr/Rnf111/Plaa/Baz2a/Ddx21/Senp2/Xbp1/Trib1/Parp10/Akt1/Mybbp1a/Birc2/Eed/Phf20/Lrrk2/U2af2/Ube2d1/Otud4/Ufl1	57
GO:0002367	GO:0002367	cytokine production involved in immune response	43/1622	178/28891	2.23640371997217e-16	8.93489239629979e-15	4.35348957745124e-15	Cd74/Fcer1g/Laptm5/B2m/Hmox1/Lilrb4a/Slc11a1/Axl/Crlf2/Pycard/Tgfb1/Psen2/Tlr2/Syk/H2-D1/Acp5/Malt1/Tnfrsf1b/Casp1/H2-T22/Irf5/H2-Q7/Litaf/Mif/Scimp/Vsir/Fosl2/Lacc1/Casp4/Arg1/Dennd1b/Plcg2/Slamf9/Tlr7/Atg5/Ccr2/Tlr4/H2-T23/Irak3/Arid5a/Nlrp3/Smad7/Ddx21	43
GO:0007265	GO:0007265	Ras protein signal transduction	62/1622	342/28891	2.25199334891545e-16	8.9359708872271e-15	4.35401506772053e-15	Aif1/Apoe/Cyth4/Arhgdib/Rasa4/Grb2/Gpr65/Rap2b/Rhog/Abca1/Cbl/Cyfip1/Gna13/Itgb1/Akap13/Sdcbp/Rap1b/Tns3/Arhgef2/Ralb/Dgkz/Myo9b/Arhgap17/Arhgdia/Dennd1a/Dock2/Rap2c/Pik3cg/Dnm2/Was/Arhgap24/Brk1/Cyth1/Lpar6/Rapgef2/Rap2a/Cdc42/Nras/Cdc42se2/Map4k4/Dbnl/Dok3/Sh3bp1/Rac1/Ralgds/Wasf2/Cdc42se1/Rassf1/Gpr35/F11r/Git2/Dok1/Rasa3/Arfgef1/Crk/Pik3cb/Notch1/Mapre2/Arf6/Kpnb1/Chuk/Pdpn	62
GO:0018212	GO:0018212	peptidyl-tyrosine modification	60/1622	324/28891	2.46358997450999e-16	9.70954075764648e-15	4.73093380595802e-15	Cd74/Ccl5/Csf1r/Trem2/Itgb2/Hcls1/Bst1/Lilrb4a/Hck/Adam17/Ptpn6/Lyn/Ptprc/Tgfb1/Psen2/Rap2b/Cbl/Fes/Sema4d/Arrb2/Cd40/Cd44/Itgb1/Syk/Prkcd/Iqgap1/Ptpn1/Arhgef2/Ifnar1/Jak2/Mif/Parp14/Irf1/Socs1/Rap2c/Abi3/Lrrk1/Itga5/Abi1/Socs3/Btk/Mvp/Tpst2/Plcg2/Ptprj/Hgf/Jak1/Mapk3/Ptk2b/Ehd4/Tlr4/Vegfa/Psen1/Flt1/Il6ra/App/Ptpn2/Clec4n/Rictor/Osbp	60
GO:0002822	GO:0002822	regulation of adaptive immune response based on somatic recombination of immune receptors built from immunoglobulin superfamily domains	50/1622	236/28891	2.77474252109513e-16	1.08624651849315e-14	5.29269149202179e-15	H2-Ab1/Fcer1g/Fcgr3/Fcgr2b/H2-DMa/Fcgr1/C3/Trem2/B2m/Lilrb4a/Slc11a1/Ptpn6/Ptprc/Tgfb1/Il4ra/Nckap1l/Cd40/Tnfsf13/Pnp/Cd274/Pla2g4a/H2-D1/Tnfsf13b/H2-M3/Malt1/Tnfrsf1b/H2-T22/H2-Q7/Jak2/Irf1/Pkn1/Vsir/Was/Stat6/Arg1/Btk/Dennd1b/Stx7/Ccr2/H2-T23/Arid5a/Tnfaip3/Havcr2/Nlrp3/Smad7/Clec4n/Otud5/Nsd2/Zbtb7b/Rc3h1	50
GO:0007033	GO:0007033	vacuole organization	48/1622	221/28891	3.88436519326692e-16	1.51050014482173e-14	7.35984983987416e-15	Grn/Laptm5/Hexb/Tcirg1/Hexa/Snx18/Man2a1/Creg1/Abca1/Sh3glb1/Ctsd/Ppt1/Atp13a2/Acp2/Coro1a/Rab7b/Ralb/Atp6v0c/Vmp1/Lipa/B4galnt1/Fnip1/C9orf72/Gnptab/Nupr1/Atg5/Tfe3/Cln3/Arl8b/Psen1/Rab7/Cln5/Naglu/Chmp4b/Cln8/Pacs2/Rab43/Tbc1d14/Ap3b1/Arf1/Vps4b/Ccdc115/Vps54/Mtmr3/Tmem165/Pikfyve/Mtm1/Lrrk2	48
GO:0050730	GO:0050730	regulation of peptidyl-tyrosine phosphorylation	53/1622	266/28891	5.63080348478209e-16	2.17513090905523e-14	1.05982359072232e-14	Cd74/Ccl5/Csf1r/Trem2/Itgb2/Hcls1/Bst1/Lilrb4a/Adam17/Ptpn6/Lyn/Ptprc/Tgfb1/Psen2/Rap2b/Cbl/Sema4d/Arrb2/Cd40/Cd44/Itgb1/Syk/Prkcd/Iqgap1/Ptpn1/Arhgef2/Ifnar1/Jak2/Mif/Parp14/Irf1/Socs1/Rap2c/Abi3/Lrrk1/Itga5/Abi1/Socs3/Mvp/Plcg2/Ptprj/Hgf/Ptk2b/Ehd4/Tlr4/Vegfa/Psen1/Il6ra/App/Ptpn2/Clec4n/Rictor/Osbp	53
GO:0002449	GO:0002449	lymphocyte mediated immunity	76/1622	489/28891	7.04040525922503e-16	2.7017555182276e-14	1.31641926592158e-14	Cd74/H2-Ab1/Ctsc/Ctsh/C1qc/Fcer1g/C1qb/Fcgr3/Unc93b1/Lamp1/Fcgr2b/H2-DMa/Fgl2/Fcgr1/C3/Trem2/C1qa/B2m/Pirb/Csf2rb/Lilrb4a/Slc11a1/Tcirg1/Ptpn6/Fcgr4/Slfn2/Crlf2/Vav1/Ptprc/Inpp5d/Tgfb1/Il4ra/Csf2rb2/Arrb2/Slamf6/Clec2d/Rftn1/Nckap1l/Cd40/Tnfsf13/Pnp/H2-D1/Prkcd/Coro1a/H2-M3/Malt1/Il21r/Tnfrsf1b/Rnf19b/H2-T22/Lgals9/H2-Q7/Vsir/Was/Fosl2/Stat6/Arg1/Csf3r/Btk/Dennd1b/Bcl3/Stx7/Bcl10/Ccr2/C1rl/Arl8b/…	76
GO:0018108	GO:0018108	peptidyl-tyrosine phosphorylation	59/1622	322/28891	7.24161699057198e-16	2.76080731411806e-14	1.34519201063257e-14	Cd74/Ccl5/Csf1r/Trem2/Itgb2/Hcls1/Bst1/Lilrb4a/Hck/Adam17/Ptpn6/Lyn/Ptprc/Tgfb1/Psen2/Rap2b/Cbl/Fes/Sema4d/Arrb2/Cd40/Cd44/Itgb1/Syk/Prkcd/Iqgap1/Ptpn1/Arhgef2/Ifnar1/Jak2/Mif/Parp14/Irf1/Socs1/Rap2c/Abi3/Lrrk1/Itga5/Abi1/Socs3/Btk/Mvp/Plcg2/Ptprj/Hgf/Jak1/Mapk3/Ptk2b/Ehd4/Tlr4/Vegfa/Psen1/Flt1/Il6ra/App/Ptpn2/Clec4n/Rictor/Osbp	59
GO:0050868	GO:0050868	negative regulation of T cell activation	37/1622	138/28891	7.42889396931174e-16	2.81381418980489e-14	1.37101939283265e-14	Cd74/H2-Aa/Lgals3/Fgl2/Laptm5/Lilrb4a/Cd86/Ptpn6/Tnfaip8l2/Tgfb1/Runx1/Il4ra/Cd37/Gpnmb/Nckap1l/Cebpb/Cd44/Cd274/Runx3/Tarm1/Slfn1/Lgals9/Irf1/Socs1/Vsir/Arg1/Tnfrsf21/Cbfb/Peli1/Havcr2/Ptpn2/Smad7/Sdc4/Casp3/Zbtb7b/Dusp3/Rc3h1	37
GO:0034101	GO:0034101	erythrocyte homeostasis	41/1622	168/28891	7.56497064928022e-16	2.84686927724203e-14	1.38712534825512e-14	Mafb/B2m/Hcls1/Hmox1/Hif1a/Spi1/Lyn/Axl/Rps24/Inpp5d/Nckap1l/Ptbp3/Rps19/Stat1/Tmod3/Cflar/Jak2/Cited2/Rps14/Stat3/Lmo2/Klf13/Hmgb2/Tmem14c/Vegfa/Dnase2a/Prdx1/Id2/Alas1/Rb1/Zfp36l1/Ptpn2/Hscb/Mapk14/Sp3/G6pdx/Adar/Med1/Casp3/Rcor1/Ufl1	41
GO:0002687	GO:0002687	positive regulation of leukocyte migration	42/1622	176/28891	7.95205302145327e-16	2.97335418423955e-14	1.44875459905019e-14	Cd74/Ccl5/Lgals3/Pla2g7/Aif1/Mmp14/Csf1r/Trem2/C3ar1/P2rx4/Spi1/Adam17/Pycard/Tgfb1/Cmklr1/Nckap1l/Myo1f/Lgmn/Ptafr/Tlr2/Gpsm3/Coro1a/Lgals9/Fpr2/Itga4/Adam10/Ccr1/Rac2/Ptprj/Adam8/Ccr2/Mapk3/Ptk2b/Dock8/Vegfa/Rac1/Mospd2/App/Wnk1/Ano6/Cx3cr1/Camk1d	42
GO:0001933	GO:0001933	negative regulation of protein phosphorylation	61/1622	342/28891	8.6506785217009e-16	3.21397502019626e-14	1.56599611187344e-14	Apoe/Sirpa/Pid1/Lilrb4a/Ptpn6/Lyn/Ptprc/Pycard/Tgfb1/Psen2/Cbl/Sema4d/Arrb2/Xdh/Rack1/Actb/Prkcd/Ptpn1/Pkib/Slfn1/Slc8a1/Parp14/Irf1/Socs1/Pkn1/Grk2/Gnaq/Lrrk1/Bak1/Socs3/Ubash3b/Mvp/Ppp1r15b/Gbp4/Cdkn1a/Rassf2/C9orf72/Bax/Ptprj/Hgf/Psen1/Irak3/Tnfaip3/Coro1c/Rb1/Ptpn2/Daxx/Smad7/Dusp6/Plec/Pik3cb/Spred1/Inpp5k/Adar/Ctdsp2/Trib1/Casp3/Dusp3/Akt1/Myadm/Lrrk2	61
GO:0002761	GO:0002761	regulation of myeloid leukocyte differentiation	39/1622	154/28891	1.00616852681132e-15	3.714544947399e-14	1.80989675042676e-14	Cd74/Ccl5/C1qc/Mafb/Csf1r/Trem2/Itgam/Pirb/Hcls1/Tyrobp/Lilrb4a/Lyn/Inpp5d/Tgfb1/Runx1/Fes/Clec2d/Cebpb/Casp8/Ubash3b/Ccr1/Ripk1/Rassf2/Pira2/Foxp1/Adam8/Tfe3/Ninj1/Id2/Gpr137b/Ppp3ca/Rb1/Zfp36l1/Ptpn2/Asxl2/Fos/Creb1/Trib1/Tob2	39
GO:0002224	GO:0002224	toll-like receptor signaling pathway	26/1622	68/28891	1.10426702296562e-15	4.05106260689212e-14	1.97386359616496e-14	Unc93b1/Cd300lf/Cd86/Arrb2/Cd40/Tlr2/Pik3ap1/Irf1/Scimp/Smpdl3b/Ly96/Plcg2/Tnip1/Bcl10/Tlr7/Tlr4/Mapkapk3/Trim30a/Irak3/Tlr13/App/Ap3b1/Lrch4/Rps6ka3/Traf3/Otud4	26
GO:2001234	GO:2001234	negative regulation of apoptotic signaling pathway	51/1622	253/28891	1.21372927625846e-15	4.42480179275975e-14	2.15596647756437e-14	Cd74/Lgals3/Hmox1/Hif1a/Mcl1/Psen2/Sod2/Arrb2/Sh3glb1/Rack1/Cd44/Ptpn1/Slc35f6/Cflar/Mif/Grina/Tgfbr1/Gnai2/Ptgs2/Tpt1/Bak1/Ripk1/Noc2l/Tmbim6/Nfe2l2/Bax/Hmgb2/Prelid1/Hgf/Vegfa/Ier3/Psen1/Ivns1abp/Atf4/Raf1/Tnfaip3/Rb1/Htt/Igbp1/Cx3cr1/Pik3cb/Itgav/Xbp1/Mdm4/Triap1/Akt1/Mdm2/Faim/Rnf34/Lrrk2/Rps6kb1	51
GO:2001242	GO:2001242	regulation of intrinsic apoptotic signaling pathway	44/1622	194/28891	1.22421723162049e-15	4.43531621865983e-14	2.16108958834608e-14	Cd74/Fcgr2b/Trem2/Hif1a/Pycard/Mcl1/Sod2/Sh3glb1/Rack1/Cd44/Serinc3/Erp29/Ptpn1/Bcl2l11/P4hb/Skil/Mif/Grina/Rps3/Ptgs2/Tpt1/Tifab/Rps7/Noc2l/Tmbim6/Nfe2l2/Bax/Nupr1/Parp1/Ivns1abp/Sfpq/App/Atf4/Spop/Ptpn2/Zfas1/Usp15/Pik3cb/Xbp1/Mdm4/Triap1/Akt1/Mdm2/Lrrk2	44
GO:0002275	GO:0002275	myeloid cell activation involved in immune response	34/1622	119/28891	1.35708881558213e-15	4.88635744524108e-14	2.38085757119671e-14	Grn/Fcer1g/Trem2/Itgam/Itgb2/Cd84/Hmox1/Tyrobp/Lat2/Spi1/Lilrb4a/Ptpn6/Lyn/Pycard/Il4ra/Milr1/Fes/Myo1f/Ptafr/Abr/Syk/Sbno2/Dock2/Anxa3/Btk/Dnase1l3/Rac2/Plcg2/Ccr2/Stx4a/Gab2/Nmi/Havcr2/Stx11	34
GO:0045621	GO:0045621	positive regulation of lymphocyte differentiation	37/1622	141/28891	1.58229251432037e-15	5.6622774454176e-14	2.75892140049402e-14	Cd74/H2-Aa/H2-DMa/Mmp14/Il2rg/Spi1/Lilrb4a/Axl/Ptprc/Inpp5d/Tgfb1/Runx1/Il4ra/Nckap1l/Pnp/Runx3/Actb/Syk/Malt1/Lgals9/Irf1/Socs1/Vsir/Il15ra/Zmiz1/Adam8/Cbfb/Ccr2/Rhoh/Tgfbr2/Nlrp3/Ap3b1/Smarcd2/Smarcc2/Xbp1/Zbtb7b/Actl6a	37
GO:0010631	GO:0010631	epithelial cell migration	59/1622	328/28891	1.7286620013144e-15	6.11108209313146e-14	2.97759961948892e-14	Grn/Ctsh/Zeb2/Itgb2/Apoe/Hmox1/Hif1a/P2rx4/Adam17/Pfn1/Tgfb1/Plxnd1/Sp100/Myh9/Cd40/Lgmn/Sema4a/Prcp/Itgb1/Acvrl1/Evl/Coro1a/Tns3/Lgals8/Tgfbr1/Pkn1/Pik3cg/Sash1/Ptgs2/Svbp/Adam9/Anxa3/Nfe2l2/Plcg2/Foxp1/Adam8/Cxcr4/Map4k4/Ptk2b/Cln3/Sh3bp1/Vegfa/Rac1/Tgfbr2/Pik3cd/Rreb1/Gab2/Nus1/Coro1c/Vhl/Krit1/Pik3cb/Notch1/Spred1/Mapre2/Itgav/Arf6/Akt1/Dicer1	59
GO:0030522	GO:0030522	intracellular receptor signaling pathway	59/1622	328/28891	1.7286620013144e-15	6.11108209313146e-14	2.97759961948892e-14	Unc93b1/Trem2/Slc15a3/Cd86/Pycard/Fabp5/Gbp5/Rftn1/Prcp/Pik3ap1/Rab7b/Tgif1/Irf2/Jak2/Irf1/Scimp/Riok3/Oas3/Tifa/Cited2/Lacc1/Casp4/Gbp2/Stat3/Pak1/Btk/Zmiz1/Plcg2/Foxp1/Tlr7/Tlr4/Safb2/Tbk1/Ywhah/Flt1/Trim30a/Dhx58/Parp1/Tlr13/Mefv/Peli1/Ncoa3/Ep300/Tnfaip3/Havcr2/Zc3hav1/Nlrp3/Lbh/Daxx/Usp15/Asxl2/Trim25/Pum2/Ankrd17/Med1/Nek7/Rnf34/Nagk/Ufl1	59
GO:0090132	GO:0090132	epithelium migration	59/1622	330/28891	2.2978958049651e-15	8.07343790206952e-14	3.93374941766676e-14	Grn/Ctsh/Zeb2/Itgb2/Apoe/Hmox1/Hif1a/P2rx4/Adam17/Pfn1/Tgfb1/Plxnd1/Sp100/Myh9/Cd40/Lgmn/Sema4a/Prcp/Itgb1/Acvrl1/Evl/Coro1a/Tns3/Lgals8/Tgfbr1/Pkn1/Pik3cg/Sash1/Ptgs2/Svbp/Adam9/Anxa3/Nfe2l2/Plcg2/Foxp1/Adam8/Cxcr4/Map4k4/Ptk2b/Cln3/Sh3bp1/Vegfa/Rac1/Tgfbr2/Pik3cd/Rreb1/Gab2/Nus1/Coro1c/Vhl/Krit1/Pik3cb/Notch1/Spred1/Mapre2/Itgav/Arf6/Akt1/Dicer1	59
GO:0002753	GO:0002753	cytosolic pattern recognition receptor signaling pathway	38/1622	150/28891	2.31144201893641e-15	8.07343790206952e-14	3.93374941766676e-14	Unc93b1/Trem2/Slc15a3/Cd86/Pycard/Gbp5/Rftn1/Pik3ap1/Rab7b/Irf2/Irf1/Scimp/Riok3/Oas3/Tifa/Lacc1/Casp4/Gbp2/Btk/Plcg2/Tlr7/Tlr4/Tbk1/Trim30a/Dhx58/Tlr13/Mefv/Peli1/Tnfaip3/Havcr2/Zc3hav1/Nlrp3/Usp15/Trim25/Pum2/Ankrd17/Nek7/Nagk	38
GO:0002504	GO:0002504	antigen processing and presentation of peptide or polysaccharide antigen via MHC class II	17/1622	27/28891	2.48606034243655e-15	8.63166070085261e-14	4.20574118081371e-14	Ctss/Cd74/H2-Ab1/H2-Eb1/H2-Aa/Ifi30/Fcer1g/Unc93b1/Fcgr2b/H2-DMa/Trem2/B2m/H2-DMb1/Pycard/H2-Oa/Arl8b/Pikfyve	17
GO:0006801	GO:0006801	superoxide metabolic process	26/1622	70/28891	2.52744268130466e-15	8.72341607103554e-14	4.25044860761294e-14	Cyba/Cybb/Itgam/Itgb2/Tyrobp/Hvcn1/Tgfb1/Ncf2/Ncf1/Sod2/Nos2/Ncf4/Syk/Prkcd/Acp5/Sh3pxd2b/Fpr2/Gnai2/Nrros/Nfe2l2/Prdx1/Gch1/Naglu/Cyb5r4/App/Akt1	26
GO:0032271	GO:0032271	regulation of protein polymerization	45/1622	206/28891	2.57763058572057e-15	8.84430541559299e-14	4.30935144361953e-14	Capg/Tmsb4x/Hcls1/Tmsb10/Pfn1/Grb2/Pycard/Capza2/Cyfip1/Prex1/Fes/Nckap1l/Gda/Tlr2/Prkcd/Evl/Coro1a/Cotl1/Vasp/Arpc5/Arpc2/Arpc3/Tmod3/Twf2/Cfl1/Rps3/Actr3/Capza1/Pak1/Capzb/Capn1/Map3k1/Ptk2b/Dbnl/Rac1/Ssh2/Bin1/Myo1c/Arfgef1/Sgk1/Svil/Flii/Rictor/Arf6/Myadm	45
GO:0048771	GO:0048771	tissue remodeling	46/1622	215/28891	2.90705152274252e-15	9.91627574979947e-14	4.83166458073549e-14	Ctss/Mmp14/Csf1r/Cd38/Hif1a/Tgm2/Tcirg1/Fcgr4/Axl/Inpp5d/Klf6/Nos2/Gpnmb/Abr/Syk/Acvrl1/Rbpj/Acp5/Tns3/Nfkb1/Itga4/Snx10/Lrrk1/Fosl2/Bak1/Chd7/Ubash3b/Lipa/Rassf2/Rac2/Bax/Adam8/Csk/Atg5/Ccr2/Capn1/Ptk2b/Vegfa/Rac1/Rab7/Gpr137b/Ppp3ca/Lrp1/Itgav/Mdm2/Nfatc3	46
GO:0002532	GO:0002532	production of molecular mediator involved in inflammatory response	32/1622	108/28891	2.92995100639268e-15	9.93628152342355e-14	4.84141231166477e-14	Grn/Fcer1g/Slamf8/Trem2/Sirpa/Hif1a/Lilrb4a/Pld4/Adam17/Slc7a2/Lyn/Pycard/Ncf1/Il4ra/Nos2/Gbp5/Alox5ap/Gpsm3/Syk/Rps19/Tarm1/Chil3/Stat3/Btk/Lipa/Extl3/Tlr4/Mefv/Pld3/Mapk14/Rap1gds1/Seh1l	32
GO:0042742	GO:0042742	defense response to bacterium	69/1622	430/28891	3.02502879933951e-15	1.01994179112991e-13	4.96962443457054e-14	Lyz2/Cyba/Grn/Fcer1g/Slamf8/Mpeg1/Fcgr1/Trem2/B2m/Naip2/Irf8/Fau/Slc11a1/Stab1/Hck/Adam17/Pycard/Gsdmd/Clec4d/Ncf1/Rnf213/Nos2/Rpl39/Gbp5/Myo1f/Cebpb/Tlr2/Syk/H2-D1/Rbpj/Prkcd/Rps19/H2-M3/Acp5/Casp1/H2-T22/Lgals9/H2-Q7/Fpr2/Rpl30/Oas3/Casp4/Gbp2/Anxa3/Emilin2/Gbp4/Hp/Bcl3/Clec4e/Gbp8/Slamf9/Hmgb2/Foxp1/Tlr4/Tbk1/H2-T23/Znfx1/Tab2/Tnfaip8/App/Slpi/Havcr2/Plac8/Nlrp3/Rnase4/Ankrd17/Seh1l/Sharpin/Na…	69
GO:0090130	GO:0090130	tissue migration	59/1622	332/28891	3.04654576814549e-15	1.02129318767774e-13	4.97620905867685e-14	Grn/Ctsh/Zeb2/Itgb2/Apoe/Hmox1/Hif1a/P2rx4/Adam17/Pfn1/Tgfb1/Plxnd1/Sp100/Myh9/Cd40/Lgmn/Sema4a/Prcp/Itgb1/Acvrl1/Evl/Coro1a/Tns3/Lgals8/Tgfbr1/Pkn1/Pik3cg/Sash1/Ptgs2/Svbp/Adam9/Anxa3/Nfe2l2/Plcg2/Foxp1/Adam8/Cxcr4/Map4k4/Ptk2b/Cln3/Sh3bp1/Vegfa/Rac1/Tgfbr2/Pik3cd/Rreb1/Gab2/Nus1/Coro1c/Vhl/Krit1/Pik3cb/Notch1/Spred1/Mapre2/Itgav/Arf6/Akt1/Dicer1	59
GO:0045862	GO:0045862	positive regulation of proteolysis	63/1622	372/28891	3.72248007233853e-15	1.23117389511262e-13	5.99884417480228e-14	Ctss/Ctsc/Grn/Ctsh/Mmp14/Laptm5/Trem2/Apoe/Lyn/Pycard/Psen2/Xdh/Picalm/Ctsd/Myh9/Lgmn/Rack1/Syk/Stat1/Malt1/Bcl2l11/Tnfrsf1b/Rnf19b/Casp1/S100a10/Jak2/Casp8/Cfl1/Vsir/Rps3/Anp32b/Aim2/Rest/Bak1/Adam9/Stat3/Bax/Nupr1/Adam8/Tnip1/Prelid1/Bcl10/Apaf1/Ptk2b/Psen1/Aph1a/Psme2/Ncstn/Mefv/Hspa1a/Ep300/App/Hspa1b/Csnk1d/Nlrp3/Chfr/Arih1/Casp8ap2/Trib1/Akt1/Mdm2/Agtpbp1/Lrrk2	63
GO:0018209	GO:0018209	peptidyl-serine modification	60/1622	343/28891	3.73579734457369e-15	1.23117389511262e-13	5.99884417480228e-14	Hcls1/Txn1/Tgfb1/Arrb2/Rack1/Cd44/Syk/Prkcd/Mif/Tgfbr1/Pkn1/Ikbke/Grk2/Ptgs2/Fnip2/Bak1/Morc3/Pak1/Ikbkb/Ripk1/Rassf2/Fnip1/Bax/Hgf/Map3k1/Mapk3/Tbk1/Vegfa/Mapkapk3/Smg1/Tgfbr2/App/Wnk1/Raf1/Csnk1d/Rps6ka1/Stk4/Galnt1/Smad7/Nek6/Sgk1/Mapk14/Pdk1/Inpp5k/Mknk2/Camk1d/Rictor/Tlk1/Vrk2/Akt1/Pikfyve/Rps6ka3/Vrk3/Cab39/Nek7/Lrrk2/Uhmk1/Galnt2/Rps6kb1/Chuk	60
GO:0071375	GO:0071375	cellular response to peptide hormone stimulus	55/1622	296/28891	3.73594684441853e-15	1.23117389511262e-13	5.99884417480228e-14	Pid1/Grb2/Snx5/Eif4ebp1/Cyfip1/Ctsd/Ptpre/Marcks/Prkcd/Ptpn1/Nfkb1/Jak2/Irf1/Socs1/Gnai2/Agtrap/Cfl1/Grk2/Anxa5/Rab10/Atp2b1/Stat6/Socs3/Stat3/Pak1/Pkm/Nfe2l2/Ptprj/Csk/Myo5a/Jak1/Leprot/Mapk3/Rac1/Osbpl8/Parp1/Ppp3ca/Myo1c/Rab8a/Raf1/Ywhag/Lpin2/Rb1/Zfp36l1/Ptpn2/Sgk1/Eif4ebp2/Crk/Inpp5k/Rab31/Rap1gds1/Xbp1/Zbtb7b/Akt1/Rps6kb1	55
GO:0002286	GO:0002286	T cell activation involved in immune response	35/1622	130/28891	3.89331972654813e-15	1.27582775084018e-13	6.21641825054995e-14	Cd74/Fcer1g/Lgals3/Fgl2/H2-DMb1/Lcp1/Slc11a1/Slfn2/Tgfb1/Psen2/Clec4d/Il4ra/Slamf6/Nckap1l/Sema4a/Ly9/H2-M3/Malt1/Irf1/Stat6/Stat3/Bcl3/Clec4e/Foxp1/Ccr2/Psen1/Il6ra/Havcr2/Stx11/Nlrp3/Smad7/Relb/Otud5/Zbtb7b/Rc3h1	35
GO:0019884	GO:0019884	antigen processing and presentation of exogenous antigen	24/1622	60/28891	4.13923444433133e-15	1.34134191743248e-13	6.53563333315473e-14	Ctss/Cd74/H2-Ab1/H2-Eb1/H2-Aa/Ifi30/Fcer1g/Fcgr3/Unc93b1/Fcgr2b/H2-DMa/Fcgr1/B2m/H2-DMb1/H2-D1/H2-M3/H2-T22/H2-Q7/H2-Oa/Tapbp/H2-T23/Psme2/Ap3b1/Pikfyve	24
GO:0030225	GO:0030225	macrophage differentiation	24/1622	60/28891	4.13923444433133e-15	1.34134191743248e-13	6.53563333315473e-14	C1qc/Csf1r/Itgam/Hcls1/Spi1/Tgfb1/Cebpa/Tlr2/Socs1/Casp8/Nrros/Fosl2/Ripk1/Tlr4/Vegfa/Id2/Naglu/App/Rb1/Ptpn2/Asxl2/Vps54/Trib1/Eif2ak1	24
GO:0050672	GO:0050672	negative regulation of lymphocyte proliferation	30/1622	96/28891	4.30487409616068e-15	1.38731108303344e-13	6.75961620217147e-14	H2-Aa/Fcgr2b/Laptm5/Tyrobp/Lilrb4a/Lst1/Cd86/Ptpn6/Lyn/Inpp5d/Tgfb1/Cd37/Gpnmb/Cebpb/Cd44/Cd274/Tarm1/Slfn1/Lgals9/Pkn1/Vsir/Arg1/Btk/Tnfrsf21/Peli1/Havcr2/Sdc4/Casp3/Zbtb7b/Rc3h1	30
GO:0032102	GO:0032102	negative regulation of response to external stimulus	74/1622	485/28891	4.60188693267838e-15	1.47487947683038e-13	7.18628959990262e-14	Grn/Aif1/Slamf8/Fcgr2b/Fgl2/Trem2/Aoah/Apoe/Sirpa/Ptpn6/Tnfaip8l2/Samhd1/Tgfb1/Sema4d/Arrb2/Clec2d/Sema4a/Cd44/Abr/H2-D1/Prkcd/Rps19/Acp5/Tnfrsf1b/Rab7b/Nr1h3/H2-T22/Lgals9/H2-Q7/Nfkb1/Cst7/Fpr2/Mif/Parp14/Trafd1/Riok3/Smpdl3b/Anxa5/Oas3/Il10ra/Arg1/Socs3/Stat3/Ubash3b/Ccr1/Extl3/Atg5/Hgf/Eif4e2/Ier3/Acod1/Trim30a/H2-T23/Dhx58/Parp1/Irak3/Mefv/Nmi/Tnfaip3/Havcr2/Rb1/Nlrp3/Ptpn2/Nlrc5/Usp15/Cx3cr1…	74
GO:0042129	GO:0042129	regulation of T cell proliferation	47/1622	227/28891	5.46442322264535e-15	1.74174757692297e-13	8.48659344328009e-14	H2-Aa/Ccl5/Lgals3/Aif1/Laptm5/H2-DMb1/Lilrb4a/Cd86/Ptpn6/Ptprc/Pycard/Tgfb1/Cd37/Gpnmb/Nckap1l/Pnp/Cebpb/Cd44/Cd274/Syk/H2-D1/Tnfsf13b/Coro1a/Tarm1/Tnfrsf1b/H2-T22/Slfn1/Lgals9/H2-Q7/Jak2/Irf1/Ccdc88b/Vsir/Rps3/Arg1/Tnfrsf21/Rac2/Ccr2/H2-T23/Tgfbr2/Peli1/Ppp3ca/Havcr2/Sdc4/Casp3/Zbtb7b/Rc3h1	47
GO:0032945	GO:0032945	negative regulation of mononuclear cell proliferation	30/1622	97/28891	5.90044839769888e-15	1.87050627737922e-13	9.11396491635411e-14	H2-Aa/Fcgr2b/Laptm5/Tyrobp/Lilrb4a/Lst1/Cd86/Ptpn6/Lyn/Inpp5d/Tgfb1/Cd37/Gpnmb/Cebpb/Cd44/Cd274/Tarm1/Slfn1/Lgals9/Pkn1/Vsir/Arg1/Btk/Tnfrsf21/Peli1/Havcr2/Sdc4/Casp3/Zbtb7b/Rc3h1	30
GO:0071356	GO:0071356	cellular response to tumor necrosis factor	42/1622	186/28891	6.38592697675157e-15	2.00679426077379e-13	9.77802251092106e-14	Ccl5/Laptm5/Pid1/Naip2/Asah1/Adam17/Pycard/Cd40/Cebpa/Syk/Tnfsf13b/Stat1/Casp1/Nfkb1/Jak2/Irf1/Cfl1/Zfp36l2/Rps3/Aim2/Actr3/Ikbkb/Ripk1/Tnfrsf21/Nfe2l2/Birc3/Mapk3/Ptk2b/Acod1/Lims1/Zfp36l1/Ptpn2/Mapk14/Inpp5k/Traf1/Akt1/Birc2/Sharpin/Lrrk2/Ccl6/Traf3/Chuk	42
GO:0043434	GO:0043434	response to peptide hormone	65/1622	396/28891	6.399172509925e-15	2.00679426077379e-13	9.77802251092106e-14	Gatm/Pid1/Grb2/Snx5/Eif4ebp1/Cyfip1/Ctsd/Ptpre/Marcks/Prkcd/Stat1/Ptpn1/Serpina3g/Nfkb1/Jak2/Irf1/Socs1/Gnai2/Agtrap/Cfl1/Grk2/Anxa5/Rab10/Atp2b1/Stat6/Socs3/Stat3/Pak1/Ikbkb/Pkm/Slc2a1/Nfe2l2/Ptprj/Csk/Myo5a/Jak1/Capn1/Leprot/Mapk3/Rac1/Osbpl8/Parp1/Ppp3ca/Myo1c/Rab8a/Raf1/Ywhag/Lpin2/Rb1/Zfp36l1/Ptpn2/Vps13c/Sgk1/Eif4ebp2/Mapk14/Crk/Inpp5k/Rab31/Rap1gds1/Xbp1/Creb1/Zbtb7b/Akt1/Rps6kb1/Chuk	65
GO:0002718	GO:0002718	regulation of cytokine production involved in immune response	38/1622	155/28891	7.32303147082377e-15	2.28423757055161e-13	1.11298536286092e-13	Cd74/Fcer1g/Laptm5/B2m/Hmox1/Lilrb4a/Axl/Pycard/Tgfb1/Tlr2/Syk/H2-D1/Acp5/Malt1/Tnfrsf1b/Casp1/H2-T22/Irf5/H2-Q7/Litaf/Mif/Scimp/Vsir/Lacc1/Casp4/Arg1/Dennd1b/Plcg2/Tlr7/Atg5/Ccr2/Tlr4/H2-T23/Irak3/Arid5a/Nlrp3/Smad7/Ddx21	38
GO:0018105	GO:0018105	peptidyl-serine phosphorylation	58/1622	331/28891	9.9475787086824e-15	3.08639503232683e-13	1.50383328742679e-13	Hcls1/Txn1/Tgfb1/Arrb2/Rack1/Cd44/Syk/Prkcd/Mif/Tgfbr1/Pkn1/Ikbke/Grk2/Ptgs2/Fnip2/Bak1/Morc3/Pak1/Ikbkb/Ripk1/Rassf2/Fnip1/Bax/Hgf/Map3k1/Mapk3/Tbk1/Vegfa/Mapkapk3/Smg1/Tgfbr2/App/Wnk1/Raf1/Csnk1d/Rps6ka1/Stk4/Smad7/Nek6/Sgk1/Mapk14/Pdk1/Inpp5k/Mknk2/Camk1d/Rictor/Tlk1/Vrk2/Akt1/Pikfyve/Rps6ka3/Vrk3/Cab39/Nek7/Lrrk2/Uhmk1/Rps6kb1/Chuk	58
GO:0031334	GO:0031334	positive regulation of protein-containing complex assembly	45/1622	214/28891	1.13760983195092e-14	3.51094081998399e-13	1.71069147661793e-13	Lgals3/Lcp1/Msn/Pfn1/Grb2/Pycard/Tgfb1/Plek/Abca1/Fes/Sh3glb1/Gbp5/Nckap1l/Gda/Rack1/Syk/Evl/Bcl2l11/Vasp/Arpc2/Rps3/Fnip2/Casp4/Gbp2/Actr3/Bak1/Pak1/Brk1/Btk/Fnip1/Bax/Plcg2/Map3k1/Ptk2b/Tlr4/Vegfa/Rac1/Bin1/Myo1c/Rictor/Arf6/Creb1/Abca3/Epn1/Nek7	45
GO:0002495	GO:0002495	antigen processing and presentation of peptide antigen via MHC class II	16/1622	25/28891	1.1440075111112e-14	3.5121030591114e-13	1.71125777285333e-13	Ctss/Cd74/H2-Ab1/H2-Eb1/H2-Aa/Ifi30/Fcer1g/Unc93b1/Fcgr2b/H2-DMa/Trem2/B2m/H2-DMb1/Pycard/H2-Oa/Pikfyve	16
GO:0008360	GO:0008360	regulation of cell shape	36/1622	142/28891	1.21958480330924e-14	3.72452259565591e-13	1.8147583185092e-13	Csf1r/Plekho1/Hexb/Epb41l2/Lst1/Hck/Msn/Rhog/Plxnd1/Cyfip1/Fes/Sema4d/Gna13/Fn1/Myh9/Sema4a/Coro1a/Arhgdia/Fblim1/Cfl1/Arap1/Diaph1/Plxna1/Fmnl2/Arhgap15/Sh3kbp1/Cdc42se2/Ptk2b/Plxnc1/Vegfa/Rac1/Cdc42se1/F11r/Crk/Epb41/Pdpn	36
GO:0038061	GO:0038061	non-canonical NF-kappaB signal transduction	34/1622	128/28891	1.48467297929698e-14	4.51046744179128e-13	2.19770671277513e-13	Laptm5/Trem2/Spi1/Cd86/Pycard/Tlr2/Malt1/Litaf/Nfkb1/Sash1/Rps3/Rel/Ripk1/Rassf2/Birc3/Tlr7/Capn1/Tlr4/Prdx1/Tab2/Ep300/Nfkb2/App/Nmi/Lims1/Havcr2/Nlrp3/Relb/Ago3/Akt1/Rc3h1/Birc2/Dicer1/Chuk	34
GO:0097191	GO:0097191	extrinsic apoptotic signaling pathway	48/1622	242/28891	1.5986874989111e-14	4.83168092287485e-13	2.35421666051812e-13	Lgals3/Hmox1/Spi1/Ptprc/Pycard/Mcl1/Tgfb1/Psen2/Sp100/Runx3/Bcl2a1b/Bcl2l11/Tnfrsf1b/Bcl2a1a/Tnfsf12/Cflar/Skil/Jak2/Tgfbr1/Casp8/Bak1/Trps1/Acsl5/Ripk1/Bax/Hmgb2/Atf3/Bcl10/Hgf/Tlr4/Vegfa/Stx4a/Siva1/Bcl2a1d/App/Raf1/Tnfaip3/Stk4/Daxx/Htt/Traf1/Itgav/Mknk2/Casp8ap2/Parp2/Faim/Rnf34/Rps6kb1	48
GO:0061900	GO:0061900	glial cell activation	23/1622	58/28891	1.9308768143844e-14	5.80556930840424e-13	2.82873977148014e-13	Ctsc/Grn/Aif1/Csf1r/Trem2/C1qa/Zeb2/Itgam/Tyrobp/Nampt/Ifngr2/Tlr2/Casp1/Cst7/Jak2/Ifngr1/Tlr4/Psen1/Naglu/Lrp1/App/Cx3cr1/Lrrk2	23
GO:0032611	GO:0032611	interleukin-1 beta production	30/1622	101/28891	1.99192924782135e-14	5.95842220643177e-13	2.90321671747242e-13	Ccr5/Trem2/Tmem106a/Sirpa/Tyrobp/Lilrb4a/Pycard/Gsdmd/Arrb2/Gbp5/Tlr2/Acp5/Malt1/Casp1/Ifnar1/Jak2/Casp8/Aim2/Casp4/Stat3/Slamf9/Foxp1/Tlr4/Mefv/Tnfaip8/App/Tnfaip3/Nlrp3/Cx3cr1/Elf4	30
GO:0002478	GO:0002478	antigen processing and presentation of exogenous peptide antigen	22/1622	53/28891	2.28226755663826e-14	6.79207482544437e-13	3.30941052788577e-13	Ctss/Cd74/H2-Ab1/H2-Eb1/H2-Aa/Ifi30/Fcer1g/Fcgr3/Unc93b1/Fcgr2b/H2-DMa/Fcgr1/B2m/H2-DMb1/H2-D1/H2-M3/H2-T22/H2-Q7/H2-Oa/Tapbp/H2-T23/Pikfyve	22
GO:0050878	GO:0050878	regulation of body fluid levels	59/1622	348/28891	2.65610013620098e-14	7.86448329668035e-13	3.83193714546761e-13	Cyba/Fcer1g/F13a1/Apoe/Entpd1/Hif1a/Lilrb4a/Fermt3/Ptpn6/Lyn/Axl/Mertk/Hpse/Rap2b/Plek/F10/Gna13/Xdh/Pla2g4a/Syk/Prkcd/Procr/Evl/Nr1h3/Tec/Jak2/Gnai2/Anxa5/Gnaq/Slc7a11/Fosl2/Tifab/Emilin2/Ubash3b/Nfe2l2/Usf2/Ptprj/Atg5/Aprt/Kcnn4/Tlr4/Vegfa/Enpp4/F11r/Ppp3ca/Il6ra/Wnk1/Pip5k1c/Ap3b1/Ano6/Pik3cb/Inpp5k/Xbp1/Creb1/Med1/Zbtb7b/Mllt6/Chuk/Pdpn	59
GO:0045639	GO:0045639	positive regulation of myeloid cell differentiation	32/1622	116/28891	2.75448955515038e-14	8.11461493696575e-13	3.95381275858907e-13	Cd74/Ccl5/Csf1r/Trem2/Itgam/Hcls1/Tyrobp/Hif1a/Inpp5d/Tgfb1/Runx1/Fes/Nckap1l/Stat1/Rab7b/Casp8/Stat3/Ccr1/Ripk1/Hmgb2/Ninj1/Id2/Ppp3ca/Rb1/Zfp36l1/Asxl2/Fos/Mapk14/Creb1/Med1/Trib1/Rcor1	32
GO:0031589	GO:0031589	cell-substrate adhesion	61/1622	368/28891	2.77340185062848e-14	8.1292728616663e-13	3.96095477212214e-13	Mmp14/Itgam/Itgb2/Bst1/Sirpa/Fermt3/Axl/Mertk/Hpse/Prex1/Fn1/Myh9/Itgb1/Marcks/Acvrl1/Iqgap1/Parvg/Coro1a/Itgb7/Bcl2l11/P4hb/Arpc2/S100a10/Itga4/Jak2/Adam15/Zyx/Cfl1/Dnm2/Itga5/Itgb5/Adam9/Rac2/Ptprj/Adam8/Cdc42/Map4k4/Ptk2b/Ninj1/Vegfa/Rac1/Rpl29/Rreb1/Lrp1/Lims1/Coro1c/Stk4/Gcnt2/Crk/Pik3cb/Notch1/Plekha2/Triobp/Itgav/Sdc4/Fndc3b/Peak1/Dusp3/Myadm/Dicer1/Pdpn	61
GO:0035710	GO:0035710	CD4-positive, alpha-beta T cell activation	34/1622	131/28891	3.12773923643754e-14	9.12205148307009e-13	4.44468207283229e-13	Il2rg/Lilrb4a/Tcirg1/Tgfb1/Runx1/Il4ra/Slamf6/Nckap1l/Sema4a/Cebpb/Cd44/Cd274/Runx3/Ly9/Malt1/Tarm1/Lgals9/Irf1/Socs1/Vsir/Stat6/Stat3/Bcl3/Foxp1/Cbfb/Ccr2/Tgfbr2/Il6ra/Nlrp3/Smad7/Relb/Otud5/Zbtb7b/Rc3h1	34
GO:0050817	GO:0050817	coagulation	40/1622	178/28891	3.32575188543761e-14	9.65129887948139e-13	4.70255569032812e-13	Fcer1g/F13a1/Apoe/Entpd1/Lilrb4a/Fermt3/Ptpn6/Lyn/Axl/Mertk/Hpse/Psen2/Rap2b/Plek/F10/Gna13/Pla2g4a/Syk/Prkcd/Procr/Evl/Tec/Jak2/Anxa5/Gnaq/Slc7a11/Emilin2/Ubash3b/Nfe2l2/Ptprj/Tlr4/Psen1/Enpp4/F11r/Il6ra/Pip5k1c/Ap3b1/Ano6/Pik3cb/Pdpn	40
GO:2000106	GO:2000106	regulation of leukocyte apoptotic process	33/1622	124/28891	3.40192663362441e-14	9.82348418511445e-13	4.78645227242622e-13	Cd74/Ccl5/Fcer1g/Lgals3/Fcgr2b/Ccr5/Hcls1/Hif1a/Adam17/Lyn/Axl/Mertk/Pnp/Cd44/Cd274/Bcl2l11/Bcl2a1a/Mif/Casp8/Slc7a11/Noc2l/Bcl3/Fnip1/Bax/Foxp1/Adam8/Rapgef2/Prelid1/Bcl10/Dock8/Pik3cd/Vhl/Pik3cb	33
GO:0052548	GO:0052548	regulation of endopeptidase activity	60/1622	360/28891	3.51948641651312e-14	1.01128888017345e-12	4.92746348176585e-13	Laptm5/Naip2/Lyn/Pycard/Arrb2/Xdh/Picalm/Ctsd/Lgmn/Atp13a2/Rack1/Cd44/Syk/Stat1/Malt1/Bcl2l11/Serpina3g/Casp1/Cst7/Cflar/Jak2/Casp8/Grk2/Vsir/Rps3/Ptgs2/Anp32b/Aim2/Rest/Bak1/Stat3/Rhbdf2/Fnip1/Bax/Prelid1/Furin/Bcl10/Psmb8/Hgf/Apaf1/Vegfa/Aph1a/Psme2/Renbp/Ncstn/Bcl2a1d/Mefv/Bin1/Ep300/App/Hspa1b/Nlrp3/Rps6ka1/Htt/Casp8ap2/Triap1/Akt1/Rps6ka3/Mdm2/Rnf34	60
GO:0001782	GO:0001782	B cell homeostasis	20/1622	44/28891	4.15017886473777e-14	1.1866663391184e-12	5.78198293848915e-13	Cd74/Pirb/Hif1a/Lyn/Nckap1l/Cd44/Tnfsf13b/Bcl2l11/Bcl2a1a/Mif/Pkn1/Bak1/Ikbkb/Bax/Dock10/Bcl10/Pik3cd/Tnfaip3/Casp3/Rc3h1	20
GO:0070664	GO:0070664	negative regulation of leukocyte proliferation	30/1622	104/28891	4.74852649576598e-14	1.35112951462454e-12	6.58332299798108e-13	H2-Aa/Fcgr2b/Laptm5/Tyrobp/Lilrb4a/Lst1/Cd86/Ptpn6/Lyn/Inpp5d/Tgfb1/Cd37/Gpnmb/Cebpb/Cd44/Cd274/Tarm1/Slfn1/Lgals9/Pkn1/Vsir/Arg1/Btk/Tnfrsf21/Peli1/Havcr2/Sdc4/Casp3/Zbtb7b/Rc3h1	30
GO:0030218	GO:0030218	erythrocyte differentiation	37/1622	156/28891	5.05066912231193e-14	1.43012393157502e-12	6.96822004611252e-13	Mafb/B2m/Hcls1/Hif1a/Spi1/Lyn/Inpp5d/Nckap1l/Ptbp3/Rps19/Stat1/Tmod3/Cflar/Jak2/Cited2/Rps14/Stat3/Lmo2/Klf13/Hmgb2/Tmem14c/Vegfa/Dnase2a/Id2/Alas1/Rb1/Zfp36l1/Ptpn2/Hscb/Mapk14/Sp3/G6pdx/Adar/Med1/Casp3/Rcor1/Ufl1	37
GO:0001906	GO:0001906	cell killing	52/1622	286/28891	5.2093709024968e-14	1.46793528861178e-12	7.15245432837089e-13	Lyz2/Ctsc/Ctsh/Cxcl9/Lgals3/Fcgr3/Lamp1/Ccr5/Fgl2/Fcgr1/C3/Itgam/B2m/Tyrobp/Spi1/Ptpn6/Fcgr4/Vav1/Ptprc/Tgfb1/Ncf1/Nos2/Arrb2/Gbp5/Slamf6/Clec2d/Nckap1l/Pnp/Syk/H2-D1/Rps19/Coro1a/H2-M3/Bcl2l11/Rnf19b/H2-T22/Lgals9/H2-Q7/Rpl30/Gbp2/Arg1/Dnase1l3/Stx7/Ninj1/Arl8b/Prdx1/H2-T23/Havcr2/Stx11/Cx3cr1/Crk/Plekhm2	52
GO:0022604	GO:0022604	regulation of cell morphogenesis	51/1622	277/28891	5.44681910901324e-14	1.52746614725357e-12	7.44251598903632e-13	Csf1r/Plekho1/Hexb/Epb41l2/Lst1/Hck/Msn/Rhog/Plxnd1/Cyfip1/Fes/Sema4d/Gna13/Sh3glb1/Picalm/Fn1/Myh9/Sema4a/Cd44/Actr2/Marcks/Coro1a/Arhgdia/Fblim1/Cfl1/Arap1/Actr3/Diaph1/Plxna1/Fmnl2/Capzb/Arhgap15/Cxcr4/Sh3kbp1/Cdc42se2/Ptk2b/Dbnl/Plxnc1/Vegfa/Rac1/Cdc42se1/F11r/Rreb1/Itsn2/Coro1c/Caprin1/Plaa/Sgk1/Crk/Epb41/Pdpn	51
GO:0034599	GO:0034599	cellular response to oxidative stress	47/1622	243/28891	8.00096450156193e-14	2.22236313988623e-12	1.08283730096327e-12	Aif1/Psap/Hmox1/Sirpa/Txn1/Hif1a/Hk3/Axl/Sod2/Atp13a2/Rack1/Plekha1/Prkcd/Trpm2/Prdx5/Slc8a1/Cfl1/Rps3/Slc7a11/Stat6/Btk/Mgst1/Bnip3/Ripk1/Nfe2l2/Foxp1/Hgf/Capn1/Mapk3/Prdx1/Stx4a/Parp1/Gch1/Naglu/Ep300/Aldh3b1/Stx2/Atf4/Aifm2/Tnfaip3/Fos/G6pdx/Xbp1/Vrk2/Akt1/Lrrk2/Chuk	47
GO:0050920	GO:0050920	regulation of chemotaxis	47/1622	243/28891	8.00096450156193e-14	2.22236313988623e-12	1.08283730096327e-12	Cd74/Ccl5/Pla2g7/Aif1/Slamf8/Csf1r/Trem2/Bst1/C3ar1/P2rx4/Spi1/Adam17/Lyn/Tgfb1/Cmklr1/Sema4d/Fn1/Nckap1l/Lgmn/Sema4a/Gpsm3/Fpr2/Mif/Adam10/Ccr1/Rac2/Ptprj/Mycbp2/Cxcr4/Ccr2/Mapk3/Ptk2b/Mtus1/Ninj1/Stx3/Vegfa/Rac1/Stx4a/Mospd2/App/Wnk1/Ptpn2/Ano6/Cx3cr1/Notch1/Camk1d/Dusp3	47
GO:0051607	GO:0051607	defense response to virus	56/1622	328/28891	8.90144936232528e-14	2.46076559859921e-12	1.19899791859707e-12	Ccl5/Cxcl9/Unc93b1/Fgl2/Trem2/Cd86/Samhd1/Ptprc/Pycard/Apobec3/Cd37/Gbp5/Cd40/Ifngr2/Serinc3/Stat1/Ifnar2/Rab7b/Casp1/Irf5/Ifnar1/Irf2/Irf1/Riok3/Apobec1/Oas3/Slfn8/Aim2/Dtx3l/Ifngr1/Morc3/Bnip3/Gbp4/Zbp1/Il10rb/Tlr7/Atg5/Tbk1/Rnasel/Acod1/Trim30a/Dhx58/Ifit2/Znfx1/Mefv/Mlkl/Tnfaip3/Zc3hav1/Nlrp3/Trim25/Trim30d/Ddx21/Dicer1/Traf3/Chuk/Ncbp3	56
GO:0140546	GO:0140546	defense response to symbiont	56/1622	329/28891	1.01533845701118e-13	2.79361755648406e-12	1.36117866630099e-12	Ccl5/Cxcl9/Unc93b1/Fgl2/Trem2/Cd86/Samhd1/Ptprc/Pycard/Apobec3/Cd37/Gbp5/Cd40/Ifngr2/Serinc3/Stat1/Ifnar2/Rab7b/Casp1/Irf5/Ifnar1/Irf2/Irf1/Riok3/Apobec1/Oas3/Slfn8/Aim2/Dtx3l/Ifngr1/Morc3/Bnip3/Gbp4/Zbp1/Il10rb/Tlr7/Atg5/Tbk1/Rnasel/Acod1/Trim30a/Dhx58/Ifit2/Znfx1/Mefv/Mlkl/Tnfaip3/Zc3hav1/Nlrp3/Trim25/Trim30d/Ddx21/Dicer1/Traf3/Chuk/Ncbp3	56
GO:0032612	GO:0032612	interleukin-1 production	32/1622	122/28891	1.28735127050622e-13	3.52540843232996e-12	1.71774076123885e-12	Ccr5/Trem2/Tmem106a/Sirpa/Tyrobp/Lilrb4a/Pycard/Gsdmd/Arrb2/Gbp5/Tlr2/Acp5/Malt1/Casp1/Lgals9/Ifnar1/Jak2/Casp8/Aim2/Casp4/Stat3/Slamf9/Foxp1/Tlr4/Mefv/Tnfaip8/App/Tnfaip3/Havcr2/Nlrp3/Cx3cr1/Elf4	32
GO:0002688	GO:0002688	regulation of leukocyte chemotaxis	34/1622	137/28891	1.29383181194571e-13	3.52659857900904e-12	1.71832065531403e-12	Cd74/Ccl5/Pla2g7/Aif1/Slamf8/Csf1r/Bst1/C3ar1/Spi1/Adam17/Lyn/Cmklr1/Nckap1l/Lgmn/Gpsm3/Fpr2/Mif/Adam10/Ccr1/Rac2/Ptprj/Ccr2/Mapk3/Ptk2b/Mtus1/Ninj1/Vegfa/Rac1/Mospd2/App/Wnk1/Ano6/Cx3cr1/Camk1d	34
GO:0045824	GO:0045824	negative regulation of innate immune response	33/1622	130/28891	1.47771927300944e-13	4.00908675323911e-12	1.95341103408837e-12	Grn/Slamf8/Samhd1/Tgfb1/Arrb2/Clec2d/H2-D1/Rps19/H2-T22/Lgals9/H2-Q7/Parp14/Trafd1/Smpdl3b/Oas3/Arg1/Ccr1/Atg5/Eif4e2/Acod1/H2-T23/Dhx58/Parp1/Irak3/Nmi/Tnfaip3/Havcr2/Ptpn2/Nlrc5/Usp15/Crk/Adar/Akt1	33
GO:0002698	GO:0002698	negative regulation of immune effector process	38/1622	170/28891	1.72917164648395e-13	4.6695639879356e-12	2.27522585063678e-12	Grn/Lgals3/Slamf8/Fcgr2b/Fgl2/Cd84/Hmox1/Spi1/Lilrb4a/Ptpn6/Axl/Ptprc/Tgfb1/Il4ra/Arrb2/Clec2d/Nckap1l/Abr/H2-D1/Rps19/Acp5/H2-T22/Lgals9/H2-Q7/Irf1/Vsir/Arg1/Tmbim6/Ccr2/H2-T23/Irak3/Tnfaip3/Havcr2/Smad7/Cx3cr1/Crk/Zbtb7b/Rc3h1	38
GO:0032651	GO:0032651	regulation of interleukin-1 beta production	28/1622	95/28891	1.81828143334134e-13	4.88757400952996e-12	2.38145033714364e-12	Ccr5/Trem2/Tmem106a/Sirpa/Tyrobp/Lilrb4a/Pycard/Gsdmd/Arrb2/Gbp5/Tlr2/Acp5/Malt1/Casp1/Ifnar1/Jak2/Casp8/Aim2/Casp4/Stat3/Foxp1/Tlr4/Mefv/App/Tnfaip3/Nlrp3/Cx3cr1/Elf4	28
GO:0002832	GO:0002832	negative regulation of response to biotic stimulus	40/1622	187/28891	1.86859291479147e-13	4.999771776137e-12	2.43611823753596e-12	Grn/Slamf8/Fgl2/Trem2/Samhd1/Tgfb1/Arrb2/Clec2d/H2-D1/Rps19/Rab7b/H2-T22/Lgals9/H2-Q7/Parp14/Trafd1/Riok3/Smpdl3b/Oas3/Arg1/Ccr1/Atg5/Eif4e2/Acod1/Trim30a/H2-T23/Dhx58/Parp1/Irak3/Mefv/Nmi/Tnfaip3/Havcr2/Ptpn2/Nlrc5/Usp15/Crk/Adar/Trib1/Akt1	40
GO:0002886	GO:0002886	regulation of myeloid leukocyte mediated immunity	29/1622	102/28891	1.8885701402489e-13	5.0301505151013e-12	2.45092015317089e-12	Fcer1g/Fcgr3/Fcgr1/C3/Itgam/Itgb2/Cd84/Hmox1/Tyrobp/Spi1/Lyn/Il4ra/Fes/Ptafr/Abr/Syk/H2-D1/H2-T22/H2-Q7/Arg1/Btk/Dnase1l3/Rac2/Ccr2/Stx4a/H2-T23/Gab2/Cx3cr1/Ddx21	29
GO:0002440	GO:0002440	production of molecular mediator of immune response	65/1622	425/28891	1.91889288819117e-13	5.08768282582685e-12	2.4789525349838e-12	Cd74/H2-Ab1/Fcer1g/Fcgr2b/Fgl2/Laptm5/B2m/Hmox1/Lilrb4a/Slc11a1/Cd86/Tcirg1/Fcgr4/Axl/Samhd1/Crlf2/Ptprc/Pycard/Tgfb1/Psen2/Il4ra/Cd37/Cd40/Tnfsf13/Tlr2/Syk/H2-D1/Tnfsf13b/Acp5/Malt1/Tnfrsf1b/Casp1/H2-T22/Irf5/H2-Q7/Litaf/Mif/Scimp/Pkn1/Vsir/Fosl2/Lacc1/Casp4/Stat6/Arg1/Btk/Dennd1b/Tmbim6/Plcg2/Slamf9/Foxp1/Tlr7/Atg5/Ccr2/Tlr4/Stx4a/H2-T23/Irak3/Arid5a/Tnfaip3/Nlrp3/Smad7/Ddx21/Xbp1/Nsd2	65
GO:0052547	GO:0052547	regulation of peptidase activity	68/1622	457/28891	2.03254595938616e-13	5.36463374710384e-12	2.61389573248042e-12	Ctss/Grn/Ctsh/Laptm5/Cstb/Naip2/Lyn/Pycard/Arrb2/Ecm1/Xdh/Picalm/Ctsd/Lgmn/Atp13a2/Rack1/Cd44/Syk/Stat1/Malt1/Bcl2l11/Serpina3g/Casp1/Cst7/Cflar/Jak2/Casp8/Grk2/Vsir/Spint1/Rps3/Ptgs2/Anp32b/Svbp/Aim2/Rest/Bak1/Stat3/Rhbdf2/Fnip1/Bax/Prelid1/Furin/Bcl10/Psmb8/Hgf/Apaf1/Vegfa/Aph1a/Psme2/Renbp/Ncstn/Bcl2a1d/Mefv/Bin1/Ep300/App/Hspa1b/Slpi/Nlrp3/Rps6ka1/Htt/Casp8ap2/Triap1/Akt1/Rps6ka3/Mdm2/Rnf34	68
GO:0043542	GO:0043542	endothelial cell migration	45/1622	231/28891	2.0665531619833e-13	5.42982188912097e-12	2.64565838660735e-12	Grn/Zeb2/Itgb2/Apoe/Hmox1/Hif1a/P2rx4/Adam17/Tgfb1/Plxnd1/Sp100/Myh9/Cd40/Lgmn/Sema4a/Prcp/Itgb1/Acvrl1/Tns3/Lgals8/Tgfbr1/Pik3cg/Sash1/Ptgs2/Svbp/Anxa3/Nfe2l2/Foxp1/Adam8/Cxcr4/Ptk2b/Cln3/Sh3bp1/Vegfa/Rac1/Pik3cd/Nus1/Vhl/Krit1/Pik3cb/Notch1/Spred1/Itgav/Akt1/Dicer1	45
GO:0072659	GO:0072659	protein localization to plasma membrane	54/1622	315/28891	2.07795002711449e-13	5.43528363594567e-12	2.64831960028753e-12	Fcer1g/Lgals3/Mmp14/Trem2/Pid1/Fyb/Tgfb1/Rhog/Rab8b/Picalm/Rack1/Itgb1/Actb/S100a10/Abi3/Rab10/Actr3/Pgap2/Rhbdf2/Ikbkb/Stx7/Rapgef2/Csk/Rap2a/Myo5a/Cln3/Ehd4/Stx3/Rac1/Stx4a/Ppp1r9b/Rab7/F11r/Ppp2r5a/Lrp1/Wnk1/Rab8a/Gak/Pacs2/Atp6ap1/Tspan14/Atp1b3/Ttc7/Cltc/Vamp4/Inpp5k/Stx8/Rab31/Fcho2/Efr3a/Arf6/Zdhhc5/Golph3l/Akt1	54
GO:0002702	GO:0002702	positive regulation of production of molecular mediator of immune response	38/1622	171/28891	2.10448186775794e-13	5.48010836367502e-12	2.6701602645425e-12	Cd74/Fcer1g/Laptm5/B2m/Cd86/Ptprc/Pycard/Tgfb1/Il4ra/Cd37/Cd40/Tnfsf13/Tlr2/Syk/H2-D1/Malt1/Casp1/H2-T22/Irf5/H2-Q7/Mif/Scimp/Lacc1/Casp4/Stat6/Btk/Dennd1b/Plcg2/Foxp1/Tlr7/Tlr4/Stx4a/H2-T23/Arid5a/Nlrp3/Ddx21/Xbp1/Nsd2	38
GO:0019886	GO:0019886	antigen processing and presentation of exogenous peptide antigen via MHC class II	14/1622	21/28891	2.34601491180017e-13	6.08191332468018e-12	2.96338725701074e-12	Ctss/Cd74/H2-Ab1/H2-Eb1/H2-Aa/Ifi30/Fcer1g/Unc93b1/Fcgr2b/H2-DMa/B2m/H2-DMb1/H2-Oa/Pikfyve	14
GO:0051651	GO:0051651	maintenance of location in cell	47/1622	250/28891	2.38638892690364e-13	6.15920646488007e-12	3.00104802172326e-12	Cyba/Cxcl9/Hk2/Fth1/Ccr5/Tmsb4x/Hexb/Apoe/Txn1/Tmsb10/Ftl1/Ptpn6/Hexa/Lyn/Pfn1/Ptprc/Tgfb1/P2ry6/Sp100/Trpm2/Coro1a/Gm2a/Tspo/Slc8a1/Twf2/Grk2/Gsto1/Uvrag/Srgn/Morc3/Chd7/Diaph1/Ubash3b/Bax/Plcg2/Sri/Myo5a/Atg5/Ptk2b/Psen1/Naglu/Itpr2/Slc30a7/Vps13c/Htt/Itgav/Akt1	47
GO:0030168	GO:0030168	platelet activation	28/1622	96/28891	2.43050034740768e-13	6.24542225833876e-12	3.04305631254381e-12	Fcer1g/Apoe/Entpd1/Fermt3/Ptpn6/Lyn/Axl/Mertk/Rap2b/Plek/Gna13/Pla2g4a/Syk/Prkcd/Evl/Tec/Jak2/Gnaq/Slc7a11/Emilin2/Ubash3b/Ptprj/Tlr4/F11r/Il6ra/Pip5k1c/Pik3cb/Pdpn	28
GO:0045582	GO:0045582	positive regulation of T cell differentiation	32/1622	125/28891	2.67465097319204e-13	6.81502209730314e-12	3.32059149173369e-12	Cd74/H2-Aa/H2-DMa/Il2rg/Lilrb4a/Ptprc/Tgfb1/Runx1/Il4ra/Nckap1l/Pnp/Runx3/Actb/Syk/Malt1/Lgals9/Irf1/Socs1/Vsir/Zmiz1/Adam8/Cbfb/Ccr2/Rhoh/Tgfbr2/Nlrp3/Ap3b1/Smarcd2/Smarcc2/Xbp1/Zbtb7b/Actl6a	32
GO:0048002	GO:0048002	antigen processing and presentation of peptide antigen	26/1622	83/28891	2.68631583950319e-13	6.81502209730314e-12	3.32059149173369e-12	Ctss/Cd74/H2-Ab1/H2-Eb1/H2-Aa/Ifi30/Fcer1g/Fcgr3/Unc93b1/Fcgr2b/H2-DMa/Fcgr1/Trem2/B2m/H2-DMb1/Slc11a1/Pycard/H2-D1/H2-M3/H2-T22/H2-Q7/H2-Oa/Tapbp/H2-T23/Tapbpl/Pikfyve	26
GO:0060759	GO:0060759	regulation of response to cytokine stimulus	36/1622	156/28891	2.687219410903e-13	6.81502209730314e-12	3.32059149173369e-12	Cd74/Laptm5/Trem2/Cd300lf/Hif1a/Naip2/Adam17/Axl/Samhd1/Ptprc/Pycard/Ecm1/Tlr2/Syk/Casp1/Parp14/Ikbke/Oas3/Casp4/Arg1/Ripk1/Zbp1/Cxcr4/Eif4e2/Tlr4/Tbk1/Irak2/Il1rn/Irak3/Ptpn2/Nlrc5/Adar/Vrk2/Med1/Sharpin/Otud4	36
GO:0010959	GO:0010959	regulation of metal ion transport	68/1622	461/28891	3.09573482163327e-13	7.81706546086012e-12	3.80883299995891e-12	Ccl5/Cyba/Cxcl9/Lgals3/Trem2/Cd84/B2m/Fxyd5/P2rx4/Glrx/Ptpn6/Lyn/Tgfb1/P2ry6/Psen2/Slc31a2/Arrb2/Itgb1/Coro1a/Tspo/Slc8a1/Gnai2/Pik3cg/Gnaq/Dnm2/Ptgs2/Gsto1/Atp2b1/Bak1/Vmp1/Chd7/Diaph1/Ikbkb/Ubash3b/Ccr1/Trpv2/Tmbim6/Bax/Plcg2/Sri/Myo5a/Atg5/Cxcr4/Ptk2b/Sestd1/Ywhah/Gpr35/Bin1/Ppp3ca/Wnk1/Atf4/Arf1/Zfas1/Ahnak/Ano6/Htt/Sgk1/Atp1b3/Hbp1/Pde4b/G6pdx/Inpp5k/Tmem168/Epb41/Wwp2/Akt1/Mllt6/Nfatc3	68
GO:0045580	GO:0045580	regulation of T cell differentiation	40/1622	190/28891	3.23447285182944e-13	8.13218971755222e-12	3.96237599815767e-12	Cd74/H2-Aa/H2-DMa/Fgl2/Il2rg/Lilrb4a/Ptprc/Tgfb1/Runx1/Il4ra/Nckap1l/Pnp/Cd44/Runx3/Actb/Syk/Malt1/Lgals9/Irf1/Socs1/Vsir/H2-Oa/Zmiz1/Adam8/Prelid1/Cbfb/Ccr2/Rhoh/Tgfbr2/Nlrp3/Ptpn2/Ap3b1/Smad7/Smarcd2/Smarcc2/Xbp1/Zbtb7b/Actl6a/Rc3h1/Dicer1	40
GO:0022411	GO:0022411	cellular component disassembly	68/1622	462/28891	3.43586081847636e-13	8.60144899320713e-12	4.191020650502e-12	Ctss/C1qc/C1qb/Hk2/Capg/C3/Trem2/C1qa/Itgam/Hif1a/Lcp1/Capza2/Plek/Rpl23/Plin2/Itgb1/Evl/Sh3pxd2b/Arhgef2/Arpc2/Tmod3/Tspo/Twf2/Tgfbr1/Cfl1/Uvrag/Vmp1/Capza1/Eml4/Bnip3/Dnase1l3/Capzb/Bax/Atg5/Apaf1/Map4k4/Cln3/Sh3bp1/Plxnc1/Map4/Dnase2a/Irak3/Smn1/Wnk1/Chmp4b/Gak/Vps13c/Htt/Sgk1/Svil/Atxn7/Acin1/Vps4b/Cx3cr1/Flii/Smarcd2/Smarcc2/Mapre2/Arf6/Vps54/Ssrp1/Dusp3/Synj1/Sharpin/Dicer1/Snap29/Ufl1/Pdpn	68
GO:0045766	GO:0045766	positive regulation of angiogenesis	39/1622	182/28891	3.5147853354233e-13	8.72414589852089e-12	4.25080421305393e-12	Ccl5/Grn/Ctsh/Lgals3/Hk2/Cybb/C3/Itgb2/Hmox1/C3ar1/Hif1a/Runx1/Btg1/Ecm1/Cd40/Itgb1/Acvrl1/Sash1/Itga5/Anxa3/Stat3/Emilin2/Pkm/Nfe2l2/Hgf/Cxcr4/Nras/Jak1/Ptk2b/Ninj1/Vegfa/Flt1/Erap1/Tgfbr2/Pik3cd/Wnk1/Ago2/Cx3cr1/Xbp1	39
GO:1904018	GO:1904018	positive regulation of vasculature development	39/1622	182/28891	3.5147853354233e-13	8.72414589852089e-12	4.25080421305393e-12	Ccl5/Grn/Ctsh/Lgals3/Hk2/Cybb/C3/Itgb2/Hmox1/C3ar1/Hif1a/Runx1/Btg1/Ecm1/Cd40/Itgb1/Acvrl1/Sash1/Itga5/Anxa3/Stat3/Emilin2/Pkm/Nfe2l2/Hgf/Cxcr4/Nras/Jak1/Ptk2b/Ninj1/Vegfa/Flt1/Erap1/Tgfbr2/Pik3cd/Wnk1/Ago2/Cx3cr1/Xbp1	39
GO:0010506	GO:0010506	regulation of autophagy	52/1622	300/28891	3.70157902554902e-13	9.14886036272348e-12	4.45774458919819e-12	Trem2/Hmox1/Hif1a/Nampt/Dram1/Snx18/Pycard/Mcl1/Ctsa/Sh3glb1/Atp13a2/Tlr2/Bcl2l11/Ralb/Casp1/Tspo/Npc1/Il10ra/Uvrag/Stat3/Bnip3/C9orf72/Nupr1/Sptlc2/Larp1/Atg5/Mapk3/Dram2/Cln3/Tbk1/Trim30a/Mefv/Gpr137b/Ep300/Wnk1/Chmp4b/Rab8a/Rragc/Tnfaip3/Tbc1d14/Vps13c/Htt/Trim30d/Xbp1/Mtmr3/Atf6/Ccny/Akt1/Sptlc1/Mtm1/Lrrk2/Ufl1	52
GO:0043547	GO:0043547	positive regulation of GTPase activity	47/1622	253/28891	3.75892514710026e-13	9.25139678609107e-12	4.5077050398271e-12	Ccl5/Snx18/Rgs10/Adap2/Vav1/Gpr65/Rhog/Prex1/Sema4d/Picalm/Cd40/Rack1/Itgb1/Abr/Myo9b/S100a10/Arhgap17/Dennd1a/Arap1/Rgs1/Arhgap24/Arhgap45/Gmip/Dennd1b/C9orf72/Dock10/Sipa1/Srgap2/Rapgef2/Map4k4/Ptk2b/Ralbp1/Sh3bp1/Dock8/Ralgds/Bin1/Tbc1d5/Lims1/Coro1c/Ric1/Tbc1d14/Crk/Mapre2/Tbc1d20/Tbc1d10b/Rap1gds1/Ccl6	47
GO:0002444	GO:0002444	myeloid leukocyte mediated immunity	36/1622	158/28891	4.04642792639924e-13	9.91714877928016e-12	4.83208996075982e-12	Fcer1g/Fcgr3/Fcgr1/C3/Itgam/Itgb2/Cd84/Hmox1/Tyrobp/Lat2/Spi1/Lyn/Ncf1/Il4ra/Milr1/Fes/Myo1f/Ptafr/Abr/Syk/H2-D1/H2-T22/H2-Q7/Arg1/Anxa3/Btk/Dnase1l3/Rac2/Ccr2/Stx4a/H2-T23/Gab2/Irak4/Stx11/Cx3cr1/Ddx21	36
GO:0007596	GO:0007596	blood coagulation	38/1622	175/28891	4.54218544343903e-13	1.10855931763933e-11	5.4014096883001e-12	Fcer1g/F13a1/Apoe/Entpd1/Lilrb4a/Fermt3/Ptpn6/Lyn/Axl/Mertk/Hpse/Rap2b/Plek/F10/Gna13/Pla2g4a/Syk/Prkcd/Procr/Evl/Tec/Jak2/Anxa5/Gnaq/Slc7a11/Emilin2/Ubash3b/Nfe2l2/Ptprj/Tlr4/Enpp4/F11r/Il6ra/Pip5k1c/Ap3b1/Ano6/Pik3cb/Pdpn	38
GO:0001774	GO:0001774	microglial cell activation	20/1622	49/28891	5.08350346854021e-13	1.23550315549979e-11	6.01993831800814e-12	Ctsc/Grn/Aif1/Csf1r/Trem2/C1qa/Itgam/Tyrobp/Nampt/Ifngr2/Tlr2/Casp1/Cst7/Jak2/Ifngr1/Tlr4/Naglu/App/Cx3cr1/Lrrk2	20
GO:0007041	GO:0007041	lysosomal transport	32/1622	128/28891	5.42228591912341e-13	1.31237318532145e-11	6.39448437721477e-12	Grn/Lamp1/Laptm5/Psap/M6pr/Atp13a2/Scarb2/Rab7b/Plekhf2/Dtx3l/Lipa/C9orf72/Gnptab/Stx7/Cln3/Arl8b/Igf2r/Rab7/Hspa1a/Bin1/Lrp1/Ankfy1/Chmp4b/Gak/Ap3b1/Arf1/Vps4b/Stx8/Vps54/Mtm1/Mgrn1/Pxk	32
GO:0097581	GO:0097581	lamellipodium organization	27/1622	92/28891	5.48936595227654e-13	1.3231186611417e-11	6.44684126626649e-12	Plekho1/Cyfip1/Cd44/Actr2/Itgb1/Arpc5/Arpc2/Myo9b/Twf2/Cfl1/Abi3/Dnm2/Was/Actr3/Abi1/Brk1/Capzb/Rac2/Cdc42/Rac1/Wasf2/Rreb1/Coro1c/Snx2/Snx1/Spata13/Pdpn	27
GO:0071900	GO:0071900	regulation of protein serine/threonine kinase activity	56/1622	343/28891	6.01402337830951e-13	1.44361310146829e-11	7.03394547170703e-12	Zeb2/Apoe/Adam17/Ptpn6/Lyn/Ptprc/Pycard/Tgfb1/Cd40/Akap13/Actb/Syk/Marcks/Erp29/Prkcd/Iqgap1/Ptpn1/Ralb/Pkib/Slc8a1/Mif/Pik3cg/Dazap2/Sash1/Rps3/Taok3/Uvrag/Adam9/Pak1/Cdkn1a/Ptprj/Adam8/Rapgef2/Csk/Map3k1/Ptk2b/Tlr4/Vegfa/Psen1/Flt1/Il1rn/Irak3/App/Tnfaip3/Rb1/Htt/Pik3cb/Inpp5k/Cdk12/Trib1/Casp3/Ccny/Akt1/Cnppd1/Cab39/Lrrk2	56
GO:0046777	GO:0046777	protein autophosphorylation	45/1622	238/28891	6.22914196802215e-13	1.48912234014234e-11	7.25568736568585e-12	Csf1r/Hck/Lyn/Ptprc/Rap2b/Gpnmb/Fes/Atp13a2/Syk/Prkcd/Iqgap1/Jak2/Tgfbr1/Rap2c/Taok3/Pak1/Btk/Mvp/Ripk1/Rassf2/Fam20c/Csk/Rap2a/Map3k1/Mapk3/Ptk2b/Vegfa/Mapkapk3/Smg1/Flt1/Irak3/Wnk1/Stk17b/Stk4/Nek6/Mapk14/Cdk12/Mknk2/Vrk2/Peak1/Pikfyve/Htatip2/Eif2ak1/Lrrk2/Uhmk1	45
GO:0007040	GO:0007040	lysosome organization	28/1622	100/28891	7.44548293900622e-13	1.76542690988712e-11	8.60197001939101e-12	Grn/Laptm5/Hexb/Hexa/Creg1/Abca1/Ppt1/Acp2/Coro1a/Rab7b/Atp6v0c/Lipa/Fnip1/Gnptab/Tfe3/Cln3/Arl8b/Rab7/Cln5/Naglu/Chmp4b/Cln8/Ap3b1/Arf1/Ccdc115/Tmem165/Pikfyve/Lrrk2	28
GO:0080171	GO:0080171	lytic vacuole organization	28/1622	100/28891	7.44548293900622e-13	1.76542690988712e-11	8.60197001939101e-12	Grn/Laptm5/Hexb/Hexa/Creg1/Abca1/Ppt1/Acp2/Coro1a/Rab7b/Atp6v0c/Lipa/Fnip1/Gnptab/Tfe3/Cln3/Arl8b/Rab7/Cln5/Naglu/Chmp4b/Cln8/Ap3b1/Arf1/Ccdc115/Tmem165/Pikfyve/Lrrk2	28
GO:0000302	GO:0000302	response to reactive oxygen species	40/1622	195/28891	7.85117098363453e-13	1.85408422459677e-11	9.03394913948998e-12	Psap/Hmox1/Sirpa/Txn1/Hif1a/Hk3/Axl/Sod2/Rack1/Plekha1/Prkcd/Trpm2/Prdx5/Slc8a1/Cfl1/Rps3/Stat6/Adam9/Btk/Ppp1r15b/Bnip3/Ripk1/Nfe2l2/Foxp1/Hgf/Capn1/Mapk3/Ptk2b/Prdx1/Kpna4/Parp1/Gch1/Ep300/Tnfaip3/Fos/Crk/Casp3/Akt1/Lrrk2/Chuk	40
GO:1903320	GO:1903320	regulation of protein modification by small protein conjugation or removal	46/1622	249/28891	8.21067693223285e-13	1.93116445748848e-11	9.40951940451133e-12	Laptm5/Hif1a/Psen2/Arrb2/Rpl23/Tspo/N4bp1/Rps2/Tgfbr1/Sash1/Rps3/Svbp/Dtx3l/Arrdc4/Rpl5/Rps7/Gbp4/Ube2i/Birc3/Tnip1/Mycbp2/Bcl10/Atg5/Psen1/Rassf1/Ivns1abp/Peli1/Wnk1/Nmi/Sirt7/Tnfaip3/Daxx/Smad7/Chfr/Rnf111/Plaa/Senp2/Trib1/Parp10/Akt1/Birc2/Lrrk2/U2af2/Ube2d1/Otud4/Ufl1	46
GO:2000116	GO:2000116	regulation of cysteine-type endopeptidase activity	45/1622	240/28891	8.46188747187221e-13	1.98225661138275e-11	9.6584638233164e-12	Laptm5/Naip2/Pycard/Arrb2/Xdh/Ctsd/Lgmn/Rack1/Cd44/Syk/Stat1/Malt1/Bcl2l11/Casp1/Cst7/Cflar/Jak2/Casp8/Grk2/Rps3/Ptgs2/Anp32b/Aim2/Rest/Bak1/Fnip1/Bax/Bcl10/Hgf/Apaf1/Vegfa/Bcl2a1d/Mefv/Ep300/App/Hspa1b/Nlrp3/Rps6ka1/Htt/Casp8ap2/Triap1/Akt1/Rps6ka3/Mdm2/Rnf34	45
GO:0031396	GO:0031396	regulation of protein ubiquitination	42/1622	213/28891	8.52019156905962e-13	1.98793109689299e-11	9.68611252061515e-12	Laptm5/Psen2/Arrb2/Rpl23/Tspo/N4bp1/Rps2/Tgfbr1/Sash1/Rps3/Svbp/Dtx3l/Arrdc4/Rpl5/Rps7/Gbp4/Birc3/Mycbp2/Bcl10/Atg5/Psen1/Rassf1/Ivns1abp/Peli1/Wnk1/Nmi/Sirt7/Tnfaip3/Daxx/Smad7/Chfr/Rnf111/Plaa/Senp2/Trib1/Parp10/Akt1/Birc2/Lrrk2/U2af2/Ube2d1/Ufl1	42
GO:0048661	GO:0048661	positive regulation of smooth muscle cell proliferation	30/1622	115/28891	8.67569942721862e-13	2.01614959199069e-11	9.82360597755935e-12	Ccl5/Cyba/Aif1/Hmox1/C3ar1/Hif1a/Nampt/Tgm2/Tgfb1/P2ry6/Ptafr/Jak2/Gnai2/Grk2/Gnaq/Ptgs2/Pak1/Foxp1/Tlr4/Vegfa/Flt1/Id2/Tgfbr2/Il6ra/Irak4/Dnmt1/Akt1/Mef2d/Mdm2/Rps6kb1	30
GO:0046632	GO:0046632	alpha-beta T cell differentiation	33/1622	138/28891	9.07145134698277e-13	2.09975300424407e-11	1.023096016577e-11	Psap/Il2rg/Lilrb4a/Tgfb1/Runx1/Il4ra/Slamf6/Nckap1l/Sema4a/Pnp/Runx3/Ly9/Syk/Malt1/Rpl22/Irf1/Socs1/Fosl2/Stat6/Stat3/Bcl3/Foxp1/Cbfb/Ccr2/Tgfbr2/Il6ra/Nlrp3/Ap3b1/Smad7/Relb/Otud5/Zbtb7b/Rc3h1	33
GO:0001959	GO:0001959	regulation of cytokine-mediated signaling pathway	34/1622	146/28891	9.28747663557568e-13	2.14125894131672e-11	1.04331961373224e-11	Cd74/Laptm5/Trem2/Cd300lf/Hif1a/Naip2/Adam17/Axl/Samhd1/Ptprc/Pycard/Ecm1/Syk/Casp1/Parp14/Ikbke/Oas3/Casp4/Arg1/Ripk1/Zbp1/Cxcr4/Eif4e2/Tbk1/Irak2/Il1rn/Irak3/Ptpn2/Nlrc5/Adar/Vrk2/Med1/Sharpin/Otud4	34
GO:0007599	GO:0007599	hemostasis	38/1622	179/28891	9.5597722677695e-13	2.19536030070471e-11	1.06968027861490e-11	Fcer1g/F13a1/Apoe/Entpd1/Lilrb4a/Fermt3/Ptpn6/Lyn/Axl/Mertk/Hpse/Rap2b/Plek/F10/Gna13/Pla2g4a/Syk/Prkcd/Procr/Evl/Tec/Jak2/Anxa5/Gnaq/Slc7a11/Emilin2/Ubash3b/Nfe2l2/Ptprj/Tlr4/Enpp4/F11r/Il6ra/Pip5k1c/Ap3b1/Ano6/Pik3cb/Pdpn	38
GO:0032652	GO:0032652	regulation of interleukin-1 production	30/1622	116/28891	1.1079291031429e-12	2.53433351318923e-11	1.23484358245029e-11	Ccr5/Trem2/Tmem106a/Sirpa/Tyrobp/Lilrb4a/Pycard/Gsdmd/Arrb2/Gbp5/Tlr2/Acp5/Malt1/Casp1/Lgals9/Ifnar1/Jak2/Casp8/Aim2/Casp4/Stat3/Foxp1/Tlr4/Mefv/App/Tnfaip3/Havcr2/Nlrp3/Cx3cr1/Elf4	30
GO:0071559	GO:0071559	response to transforming growth factor beta	46/1622	252/28891	1.27800932929510e-12	2.91196422569467e-11	1.41884259420098e-11	Zeb2/Spi1/Adam17/Tgfb1/Runx1/Arrb2/Runx3/Sdcbp/Acvrl1/Lgals9/Cflar/Skil/Tgfbr1/Ski/Zyx/Sap30/Zfp36l2/Dnm2/Nrros/Cited2/Actr3/Itgb5/Adam9/Stat3/Zmiz1/Zfhx3/Furin/Apaf1/Map3k1/Tgfbr2/Parp1/Ep300/Lrp1/Fam89b/Zfp36l1/Gcnt2/Smad7/Rnf111/Snx1/Usp15/Dnmt1/Fos/Crk/Spred1/Xbp1/Creb1	46
GO:0002260	GO:0002260	lymphocyte homeostasis	27/1622	95/28891	1.28712318091752e-12	2.92131887715638e-11	1.42340060965689e-11	Cd74/Pirb/Hif1a/Tcirg1/Lyn/Tgfb1/Nckap1l/Cd44/Tnfsf13b/Coro1a/Bcl2l11/Bcl2a1a/Skil/Mif/Pkn1/Aim2/Bak1/Ikbkb/Bax/Dock10/Bcl10/Siva1/Pik3cd/Tnfaip3/Casp3/Akt1/Rc3h1	27
GO:0062208	GO:0062208	positive regulation of pattern recognition receptor signaling pathway	23/1622	69/28891	1.45134997015728e-12	3.28128851780132e-11	1.59879433677056e-11	Cyba/Slc15a3/Gbp5/Pik3ap1/Nr1h3/Cd14/Casp4/Gbp2/Btk/Plcg2/Znrf1/Tlr4/Ninj1/Dhx58/Peli1/Zc3hav1/Usp15/Lrch4/Pum2/Ankrd17/Zdhhc5/Nek7/Nagk	23
GO:0140694	GO:0140694	non-membrane-bounded organelle assembly	61/1622	402/28891	1.50156452276757e-12	3.37336036747611e-11	1.64365596690075e-11	Rps28/Lcp1/Fau/Hck/Msn/Rnf213/Rps23/Itgb1/Akap13/Mef2a/Rps19/Rplp0/Tns3/Sh3pxd2b/Arhgef2/Rpl10/Arpc2/Tmod3/Stard9/Cflar/Rpsa/Dazap2/Rps3/Rps14/Rpl23a/Rps5/Rpl5/Rps27/Aup1/C9orf72/Haus8/Rps25/Bin2/Tubb5/Dbnl/Ubap2l/Hspa1a/Mospd2/Ep300/Wnk1/Hspa1b/Chmp4b/Prrc2c/Pan3/Csnk1d/Caprin1/Atxn2l/Stag1/Vps4b/Cltc/Plec/Flii/Mapre2/Pum2/Pisd/Rc3h1/Lsm3/Cnot6l/Rnf4/Dicer1/Kpnb1	61
GO:0042554	GO:0042554	superoxide anion generation	19/1622	46/28891	1.50364082897958e-12	3.37336036747611e-11	1.64365596690075e-11	Cyba/Cybb/Itgam/Itgb2/Tyrobp/Hvcn1/Tgfb1/Ncf2/Ncf1/Sod2/Ncf4/Syk/Prkcd/Acp5/Sh3pxd2b/Fpr2/Gnai2/App/Akt1	19
GO:0002220	GO:0002220	innate immune response activating cell surface receptor signaling pathway	25/1622	82/28891	1.52626617722275e-12	3.41100023438325e-11	1.66199583726615e-11	Cyba/Trem2/Tyrobp/Lyn/Tlr2/Syk/Pik3ap1/Rab7b/Nr1h3/Cd14/Scimp/Ly96/Plcg2/Znrf1/Tlr4/Ninj1/Irak2/Acod1/Peli1/Naglu/Nmi/Tnfaip3/Clec4n/Arf6/Chuk	25
GO:1901342	GO:1901342	regulation of vasculature development	52/1622	311/28891	1.56882559676905e-12	3.49273271219612e-11	1.70181965097486e-11	Ccl5/Grn/Ctsh/Lgals3/Hk2/Cybb/C3/Itgb2/Hmox1/C3ar1/Hif1a/Stab1/Runx1/Plxnd1/Sp100/Btg1/Ecm1/Cd40/Sema4a/Itgb1/Acvrl1/Stat1/Adam10/Pik3cg/Sash1/Itga5/Anxa3/Stat3/Emilin2/Pkm/Nfe2l2/Hgf/Cxcr4/Nras/Ccr2/Jak1/Ptk2b/Ninj1/Vegfa/Flt1/Erap1/Tgfbr2/Pik3cd/Wnk1/Ago2/Krit1/Cx3cr1/Pik3cb/Spred1/Xbp1/Epn1/Htatip2	52
GO:0007034	GO:0007034	vacuolar transport	36/1622	165/28891	1.60142133059841e-12	3.55174548341466e-11	1.73057338107493e-11	Grn/Lamp1/Laptm5/Psap/M6pr/Atp13a2/Scarb2/Rab7b/Plekhf2/Dtx3l/Lipa/C9orf72/Gnptab/Stx7/Leprot/Cln3/Arl8b/Igf2r/Rab7/Hspa1a/Tmem50b/Tmem50a/Bin1/Lrp1/Ankfy1/Chmp4b/Gak/Ap3b1/Vps13c/Arf1/Vps4b/Stx8/Vps54/Mtm1/Mgrn1/Pxk	36
GO:0032606	GO:0032606	type I interferon production	33/1622	141/28891	1.72408952676466e-12	3.80932356424934e-11	1.85607724173229e-11	Sirpa/Tyrobp/Irf8/Pycard/Tlr2/Syk/Stat1/Irf5/Ifnar1/Cd14/Irf1/Ikbke/Riok3/Oas3/Rel/Morc3/Arrdc4/Gbp4/Plcg2/Hmgb2/Tlr7/Atg5/Tlr4/Tbk1/Acod1/Dhx58/Nmi/Havcr2/Zc3hav1/Ap3b1/Relb/Traf3/Chuk	33
GO:0002821	GO:0002821	positive regulation of adaptive immune response	37/1622	174/28891	1.79916527582484e-12	3.96020039769293e-11	1.92959135838215e-11	Cd74/H2-Ab1/Fcer1g/Fcgr3/H2-DMa/Fcgr1/C3/Trem2/B2m/Slc11a1/Ptprc/Pycard/Tgfb1/Cd40/Tnfsf13/Pnp/Cd44/Cd274/Pla2g4a/H2-D1/Tnfsf13b/H2-M3/Malt1/H2-T22/H2-Q7/Jak2/Mif/Stat6/Btk/Dennd1b/Stx7/Ccr2/H2-T23/Arid5a/Nlrp3/Clec4n/Nsd2	37
GO:0009620	GO:0009620	response to fungus	24/1622	76/28891	1.81016032438162e-12	3.96942299703685e-11	1.9340850319867e-11	Spi1/Tgfb1/Clec4d/Ncf1/Tlr2/Syk/Malt1/Cotl1/Scimp/Arg1/Bak1/Btk/Clec4a1/Clec4e/Plcg2/Zbp1/Bcl10/Atg5/Clec4a2/Pik3cd/App/Usp15/Clec4n/Cx3cr1	24
GO:0044403	GO:0044403	biological process involved in symbiotic interaction	47/1622	264/28891	1.85886100172182e-12	4.06094989627092e-11	1.97868113725563e-11	Cd74/Ccl5/Ctsb/Csf1r/Apoe/Axl/Ciita/Ly6e/Ncf1/Fn1/Bcl2l11/P4hb/Npc1/Jak2/Cfl1/Grk2/Sap30/Spint1/Slc3a2/Gbp2/Rest/Uvrag/Arg1/Furin/Cdc42/Arl8b/Trim30a/Igf2r/Rab7/Ep300/Chd1/Chmp4b/Fuca2/Trim25/Cdk9/Exoc2/Trim30d/Vps4b/Cx3cr1/Inpp5k/Eps15/Tbc1d20/Itgav/Thoc2/Pikfyve/Ccnt1/Zdhhc20	47
GO:0043299	GO:0043299	leukocyte degranulation	27/1622	97/28891	2.22493542030715e-12	4.84255533830283e-11	2.35951517471693e-11	Fcer1g/Lamp1/Itgam/Itgb2/Cd84/Hmox1/Lat2/Spi1/Lyn/Fcgr4/Il4ra/Milr1/Fes/Nckap1l/Myo1f/Ptafr/Abr/Syk/Coro1a/Lgals9/Anxa3/Btk/Rac2/Ccr2/Stx4a/Gab2/Stx11	27
GO:0050852	GO:0050852	T cell receptor signaling pathway	33/1622	143/28891	2.61693242263679e-12	5.67456015659494e-11	2.76490610100541e-11	Lgals3/Laptm5/Fyb/Lilrb4a/Ptpn6/Ptprc/Psen2/Rftn1/Malt1/Dgkz/Tec/Lcp2/Rps3/Fosl2/Btk/Lipa/Tnfrsf21/Dennd1b/Plcg2/Ptprj/Bcl10/Nras/Kcnn4/Themis2/Psen1/Bcl2a1d/Elf1/Wnk1/Ptpn2/Usp12/Pde4b/Dusp3/Rc3h1	33
GO:0001909	GO:0001909	leukocyte mediated cytotoxicity	38/1622	185/28891	2.79190108391058e-12	6.03154037868533e-11	2.93884324622166e-11	Ctsc/Ctsh/Fcgr3/Lamp1/Fcgr1/Itgam/B2m/Tyrobp/Spi1/Ptpn6/Fcgr4/Vav1/Ptprc/Tgfb1/Ncf1/Arrb2/Slamf6/Clec2d/Nckap1l/Pnp/H2-D1/Coro1a/H2-M3/Rnf19b/H2-T22/Lgals9/H2-Q7/Arg1/Dnase1l3/Stx7/Arl8b/Prdx1/H2-T23/Havcr2/Stx11/Cx3cr1/Crk/Plekhm2	38
GO:0045055	GO:0045055	regulated exocytosis	47/1622	267/28891	2.82455562036179e-12	6.07956934818093e-11	2.96224516410054e-11	Fcer1g/Lamp1/Itgam/Itgb2/Cd84/Hmox1/Lat2/Spi1/Lyn/Fcgr4/Plek/Il4ra/Milr1/Fes/Syngr2/Myh9/Nckap1l/Myo1f/Ptafr/Abr/Syk/Rap1b/Coro1a/Lgals9/Arhgap17/Gnai2/Rab10/Rest/Anxa3/Btk/Rac2/Ccr2/Arl8b/Stx3/Psen1/Stx4a/Git2/Gab2/Syngr1/Stx2/Stx11/Arf1/Notch1/Rab31/Synj1/Lrrk2/Snap29	47
GO:0002269	GO:0002269	leukocyte activation involved in inflammatory response	20/1622	53/28891	2.92970362669598e-12	6.28270634357267e-11	3.061222829752e-11	Ctsc/Grn/Aif1/Csf1r/Trem2/C1qa/Itgam/Tyrobp/Nampt/Ifngr2/Tlr2/Casp1/Cst7/Jak2/Ifngr1/Tlr4/Naglu/App/Cx3cr1/Lrrk2	20
GO:0050854	GO:0050854	regulation of antigen receptor-mediated signaling pathway	22/1622	65/28891	3.12354806071744e-12	6.67386660738639e-11	3.25181405974054e-11	Lgals3/Laptm5/Lilrb4a/Ptpn6/Lyn/Ptprc/Malt1/Dgkz/Rps3/Cmtm3/Lipa/Nfam1/Plcl2/Ptprj/Foxp1/Bcl10/Kcnn4/Elf1/Ptpn2/Usp12/Dusp3/Rc3h1	22
GO:0032479	GO:0032479	regulation of type I interferon production	32/1622	136/28891	3.1970555442382e-12	6.80251556529384e-11	3.31449773544233e-11	Sirpa/Tyrobp/Irf8/Pycard/Tlr2/Syk/Stat1/Irf5/Ifnar1/Cd14/Irf1/Ikbke/Riok3/Oas3/Rel/Morc3/Arrdc4/Gbp4/Plcg2/Hmgb2/Tlr7/Atg5/Tlr4/Tbk1/Acod1/Dhx58/Nmi/Havcr2/Zc3hav1/Relb/Traf3/Chuk	32
GO:0008630	GO:0008630	intrinsic apoptotic signaling pathway in response to DNA damage	29/1622	113/28891	3.24014040123165e-12	6.80251556529384e-11	3.31449773544233e-11	Cd74/Hmox1/Ifi204/Pycard/Mcl1/Sod2/Pnp/Cd44/Bcl2a1b/Bcl2l11/Tnfrsf1b/Bcl2a1a/Skil/Mif/Ikbke/Crip1/Rps3/Fnip2/Tpt1/Bak1/Cdkn1a/Bcl3/Bax/Nupr1/Ier3/Bcl2a1d/Ep300/Triap1/Tmem109	29
GO:0032755	GO:0032755	positive regulation of interleukin-6 production	29/1622	113/28891	3.24014040123165e-12	6.80251556529384e-11	3.31449773544233e-11	Cd74/Cyba/Fcer1g/Aif1/Unc93b1/Ccr5/Laptm5/Tmem106a/Tyrobp/Pycard/Tgfb1/Nos2/Ptafr/Tlr2/Syk/Arhgef2/Rab7b/Lgals9/Scimp/Grk2/Stat3/Btk/Plcg2/Tlr7/Tlr4/Il6ra/Arid5a/App/Xbp1	29
GO:0070227	GO:0070227	lymphocyte apoptotic process	29/1622	113/28891	3.24014040123165e-12	6.80251556529384e-11	3.31449773544233e-11	Cd74/Ccl5/Lgals3/Hif1a/Lyn/Pnp/Cd44/Cd274/Bcl2l11/Bcl2a1a/Mif/Pkn1/Casp8/Bak1/Lipa/Ripk1/Tnfrsf21/Noc2l/Bcl3/Fnip1/Bax/Foxp1/Adam8/Prelid1/Bcl10/Dock8/Siva1/Vhl/Akt1	29
GO:0016236	GO:0016236	macroautophagy	47/1622	268/28891	3.24206982196415e-12	6.80251556529384e-11	3.31449773544233e-11	Hmox1/Hif1a/Tcirg1/Snx18/Tgfb1/Rnf213/Sh3glb1/Ctsd/Atp13a2/Tlr2/Ralb/Lgals8/Npc1/Uvrag/Vmp1/Pdcd6ip/Bnip3/Aup1/C9orf72/Nupr1/Sptlc2/Larp1/Myo5a/Atg5/Mapk3/Cln3/Arl8b/Tbk1/Psen1/Rab7/Tbc1d5/Chmp4b/Pacs2/Rab43/Tbc1d14/Vps13c/Plaa/Htt/Vps4b/Wdfy3/Mtmr3/Pikfyve/Sptlc1/Mtm1/Lrrk2/Snap29/Ufl1	47
GO:0045765	GO:0045765	regulation of angiogenesis	51/1622	307/28891	3.30117227525943e-12	6.90169816544381e-11	3.36282404950027e-11	Ccl5/Grn/Ctsh/Lgals3/Hk2/Cybb/C3/Itgb2/Hmox1/C3ar1/Hif1a/Stab1/Runx1/Plxnd1/Sp100/Btg1/Ecm1/Cd40/Sema4a/Itgb1/Acvrl1/Stat1/Pik3cg/Sash1/Itga5/Anxa3/Stat3/Emilin2/Pkm/Nfe2l2/Hgf/Cxcr4/Nras/Ccr2/Jak1/Ptk2b/Ninj1/Vegfa/Flt1/Erap1/Tgfbr2/Pik3cd/Wnk1/Ago2/Krit1/Cx3cr1/Pik3cb/Spred1/Xbp1/Epn1/Htatip2	51
GO:0016482	GO:0016482	cytosolic transport	36/1622	170/28891	4.06592077345371e-12	8.47018423984125e-11	4.12706243921993e-11	Lamp1/Laptm5/Msn/Snx5/Sh3glb1/Actr2/Coro1a/Rab7b/Ap1s1/Mapk3/Cln3/Arl8b/Dnajc13/Washc2/Rab7/Cln5/Vps26a/Tbc1d5/Ankfy1/Gak/Ric1/Tbc1d14/Snx2/Stx16/Snx1/Usp7/Cltc/Snx12/Stx8/Eps15/Tbc1d10b/Vps54/Pikfyve/Lrrk2/Pxk/Dennd5a	36
GO:0016311	GO:0016311	dephosphorylation	53/1622	331/28891	5.4054905373496e-12	1.12207211047545e-10	5.46725021571228e-11	Ptpn18/Pirb/Ptpn6/Ptprc/Inpp5d/Tgfb1/Plek/Sema4d/Ptpre/Nckap1l/Acp2/Prkcd/Iqgap1/Acp5/Tns3/Ptpn1/Cttnbp2nl/Jak2/Gnai2/Rpl5/Ikbkb/Ubash3b/Ppp1r15b/Ptprj/Ppp4c/Ppp1r9b/Ensa/Ssh2/Ppp2r5a/Ppp3ca/Dusp11/Ctdnep1/Ptpn2/Ppp4r3a/Htt/Ppp1cc/Dusp6/Igbp1/Ppm1h/Inpp5k/Pip4p1/Ppp4r3b/Mtmr6/Ptpn12/Ankle2/Ctdsp2/Mtmr3/Dusp3/Vrk3/Mtm1/Synj1/Nceh1/Ppp6r3	53
GO:0050853	GO:0050853	B cell receptor signaling pathway	20/1622	55/28891	6.56211562506057e-12	1.35665366288555e-10	6.61023918321524e-11	Cd38/Lat2/Ptpn6/Lyn/Grb2/Ptprc/Rftn1/Nckap1l/Plekha1/Syk/Tec/Nfkb1/Cmtm3/Btk/Klhl6/Nfam1/Plcl2/Bax/Plcg2/Foxp1	20
GO:0001558	GO:0001558	regulation of cell growth	65/1622	459/28891	6.58208446076821e-12	1.35665366288555e-10	6.61023918321524e-11	Cyba/Ccr5/Cxcl16/Mmp14/Cd38/Apoe/Csf2rb/Adam17/Mndal/Tgfb1/Cyfip1/Sema4d/Sh3glb1/Picalm/Fn1/Sema4a/Ppt1/Rack1/Cd44/Sdcbp/Acvrl1/Adam15/Hsd3b7/Twf2/Tgfbr1/Adam10/Cfl1/Dnm2/Actr3/Crlf3/Pak1/Trpv2/Cdkn1a/Extl3/Ptprj/Foxp1/Cdc42/Cxcr4/Ptk2b/Dbnl/Nubp1/Vegfa/Ppp1r9b/Derl2/Ncoa3/Acsl4/Ep300/Lrp1/Itsn2/Rb1/Dnajc2/Rpl4/Smad7/Plaa/Sgk1/Dip2b/Crk/G6pdx/Pum2/Rufy3/Rictor/Xbp1/Parp2/Akt1/Sertad1	65
GO:0099024	GO:0099024	plasma membrane invagination	23/1622	74/28891	7.58473781410859e-12	1.55780900245406e-10	7.59036030322209e-11	Fcer1g/Aif1/Fcgr3/Fcgr2b/Fcgr1/C3/Trem2/Itgam/Itgb2/Sirpa/Msr1/Snx18/Abca1/Myh9/Nckap1l/Plcg2/Bin2/Cdc42/Sh3bp1/Rac1/Arf1/Ano6/Rab31	23
GO:0050921	GO:0050921	positive regulation of chemotaxis	35/1622	165/28891	7.6534819935248e-12	1.56641264800808e-10	7.6322812123793e-11	Cd74/Ccl5/Pla2g7/Aif1/Csf1r/Trem2/C3ar1/P2rx4/Spi1/Adam17/Tgfb1/Cmklr1/Fn1/Nckap1l/Lgmn/Gpsm3/Fpr2/Adam10/Ccr1/Rac2/Ptprj/Cxcr4/Ccr2/Mapk3/Ptk2b/Stx3/Vegfa/Rac1/Stx4a/Mospd2/App/Wnk1/Ano6/Cx3cr1/Camk1d	35
GO:0031397	GO:0031397	negative regulation of protein ubiquitination	24/1622	81/28891	8.43871676286065e-12	1.72108513558623e-10	8.38591654756119e-11	Psen2/Arrb2/Rpl23/Tspo/N4bp1/Rps3/Svbp/Dtx3l/Rpl5/Rps7/Gbp4/Atg5/Psen1/Ivns1abp/Wnk1/Sirt7/Tnfaip3/Smad7/Plaa/Senp2/Parp10/Akt1/U2af2/Ufl1	24
GO:0030307	GO:0030307	positive regulation of cell growth	40/1622	210/28891	9.28429150258727e-12	1.88694328691957e-10	9.19405356940606e-11	Cyba/Cxcl16/Mmp14/Cd38/Apoe/Adam17/Cyfip1/Sema4d/Sh3glb1/Picalm/Fn1/Sdcbp/Twf2/Tgfbr1/Adam10/Cfl1/Pak1/Trpv2/Extl3/Cdc42/Cxcr4/Ptk2b/Dbnl/Vegfa/Derl2/Ncoa3/Acsl4/Ep300/Lrp1/Itsn2/Rpl4/Smad7/Plaa/Sgk1/Crk/Pum2/Rufy3/Rictor/Parp2/Akt1	40
GO:0070371	GO:0070371	ERK1 and ERK2 cascade	56/1622	367/28891	9.84899634435588e-12	1.9947637387718e-10	9.7194042871933e-11	Cd74/Ccl5/Ctsh/C3/Csf1r/Trem2/Apoe/Sirpa/Adam17/Ptpn6/Lyn/Ptprc/Pycard/Tgfb1/P2ry6/Gpnmb/Arrb2/Fn1/Myh9/Cd44/Tlr2/Syk/Rap1b/Ptpn1/Atp6v0c/Fpr2/Cflar/Mif/Scimp/Gnai2/Zfp36l2/Ccr1/Eif3a/Atf3/Tnip1/Rapgef2/Csk/Cxcr4/Mapk3/Ptk2b/Tlr4/Vegfa/Lrp1/App/Havcr2/Zfp36l1/Ptpn2/Gcnt2/Dusp6/Notch1/Spred1/Itgav/Xbp1/Dusp3/Vrk3/Ccl6	56
GO:0071560	GO:0071560	cellular response to transforming growth factor beta stimulus	44/1622	248/28891	1.05999698376453e-11	2.13943335858079e-10	1.04243010605144e-10	Zeb2/Spi1/Adam17/Tgfb1/Runx1/Arrb2/Sdcbp/Acvrl1/Lgals9/Cflar/Skil/Tgfbr1/Ski/Zyx/Sap30/Zfp36l2/Dnm2/Nrros/Cited2/Actr3/Itgb5/Adam9/Stat3/Zmiz1/Furin/Apaf1/Map3k1/Tgfbr2/Parp1/Ep300/Lrp1/Fam89b/Zfp36l1/Gcnt2/Smad7/Rnf111/Snx1/Usp15/Dnmt1/Fos/Crk/Spred1/Xbp1/Creb1	44
GO:0070665	GO:0070665	positive regulation of leukocyte proliferation	39/1622	202/28891	1.09106331107518e-11	2.19454217017294e-10	1.06928164787767e-10	Cd74/Ccl5/Aif1/Csf1r/Cd38/H2-DMb1/Csf2rb/Bst1/Csf2ra/Cd86/Lyn/Ptprc/Pycard/Csf2rb2/Nckap1l/Cd40/Pnp/Cd274/Syk/H2-D1/Tnfsf13b/Coro1a/H2-T22/H2-Q7/Jak2/Mif/Ccdc88b/Rps3/Btk/Cdkn1a/Rac2/Ccr2/Mapk3/Tlr4/H2-T23/Tgfbr2/Peli1/Ppp3ca/Havcr2	39
GO:0006874	GO:0006874	intracellular calcium ion homeostasis	52/1622	327/28891	1.11726985735502e-11	2.23953095462262e-10	1.09120224809497e-10	Ccl5/Cyba/Cxcl9/Ccr5/Hexb/Apoe/Tgm2/Tcirg1/Ptpn6/Lyn/Ptprc/Tgfb1/P2ry6/Psen2/1600014C10Rik/Cd40/Atp13a2/Trpm2/Coro1a/Slc8a1/Grina/Gsto1/Atp2b1/Bak1/Mcub/Chd7/Diaph1/Ubash3b/Ccr1/Bnip3/Tmbim6/Bax/Plcg2/Sri/Myo5a/Atg5/Ccr2/Ptk2b/Cln3/Psen1/Itpr2/App/Atf4/Pacs2/Htt/Pik3cb/Itgav/Rap1gds1/Vps54/Tmem165/Rmdn3/Atp13a3	52
GO:0010324	GO:0010324	membrane invagination	24/1622	82/28891	1.12990411431246e-11	2.24306781857804e-10	1.09292557051273e-10	Fcer1g/Aif1/Fcgr3/Fcgr2b/Fcgr1/C3/Trem2/Itgam/Itgb2/Sirpa/Msr1/Snx18/Abca1/Myh9/Nckap1l/Plcg2/Bin2/Cdc42/Sh3bp1/Rac1/Arf1/Ano6/Rab31/Fcho2	24
GO:0071677	GO:0071677	positive regulation of mononuclear cell migration	24/1622	82/28891	1.12990411431246e-11	2.24306781857804e-10	1.09292557051273e-10	Ccl5/Lgals3/Pla2g7/Aif1/Spi1/Adam17/Pycard/Tgfb1/Lgmn/Coro1a/Lgals9/Fpr2/Itga4/Adam10/Ccr1/Adam8/Ccr2/Ptk2b/Dock8/Mospd2/App/Wnk1/Ano6/Cx3cr1	24
GO:0043491	GO:0043491	phosphatidylinositol 3-kinase/protein kinase B signal transduction	51/1622	317/28891	1.1317483430119e-11	2.24306781857804e-10	1.09292557051273e-10	Ccl5/Csf1r/Trem2/Hcls1/P2rx4/Ptpn6/Axl/Mertk/Hpse/Tgfb1/F10/Cbl/Sema4d/Arrb2/Xdh/Fn1/Cd40/Rack1/Itgb1/Plekha1/Pik3ap1/Hcst/Jak2/Tgfbr1/Pik3cg/Aim2/Stat3/Extl3/Ptprj/Adam8/Cdc42/Hgf/Vegfa/Rac1/Osbpl8/Flt1/Pik3cd/Gab2/Ep300/Zfp36l1/Gcnt2/Arfgef1/Cx3cr1/Pik3cb/Inpp5k/Lemd2/Rictor/Xbp1/Akt1/Mtm1/Rps6kb1	51
GO:0045730	GO:0045730	respiratory burst	15/1622	30/28891	1.13441626346738e-11	2.24306781857804e-10	1.09292557051273e-10	Cyba/Grn/Cybb/Slamf8/Trem2/Slc11a1/Ncf2/Ncf1/Ncf4/Rps19/Lipa/Rac2/Cybc1/Rac1/Camk1d	15
GO:1990778	GO:1990778	protein localization to cell periphery	59/1622	400/28891	1.15155359727641e-11	2.26926085571394e-10	1.10568802014449e-10	Fcer1g/Lgals3/Mmp14/Trem2/Pid1/Fyb/Epb41l2/Tgfb1/Rhog/Rab8b/Picalm/Rack1/Itgb1/Actb/S100a10/Adam10/Abi3/Rab10/Actr3/Pgap2/Rhbdf2/Ikbkb/Stx7/Rapgef2/Csk/Rap2a/Myo5a/Cln3/Ehd4/Stx3/Nubp1/Rac1/Stx4a/Ppp1r9b/Rab7/F11r/Ppp2r5a/Lrp1/Wnk1/Rab8a/Gak/Pacs2/Atp6ap1/Tspan14/Atp1b3/Ttc7/Cltc/Vamp4/Inpp5k/Stx8/Rab31/Epb41/Fcho2/Efr3a/Arf6/Zdhhc5/Golph3l/Akt1/Myadm	59
GO:0002690	GO:0002690	positive regulation of leukocyte chemotaxis	28/1622	111/28891	1.19719227467359e-11	2.35125337985557e-10	1.1456385403575e-10	Cd74/Ccl5/Pla2g7/Aif1/Csf1r/C3ar1/Spi1/Adam17/Cmklr1/Nckap1l/Lgmn/Gpsm3/Fpr2/Adam10/Ccr1/Rac2/Ptprj/Ccr2/Mapk3/Ptk2b/Vegfa/Rac1/Mospd2/App/Wnk1/Ano6/Cx3cr1/Camk1d	28
GO:1902743	GO:1902743	regulation of lamellipodium organization	19/1622	51/28891	1.33898429379518e-11	2.62090449184809e-10	1.27702493579901e-10	Cyfip1/Cd44/Actr2/Arpc2/Twf2/Cfl1/Abi3/Dnm2/Was/Actr3/Brk1/Capzb/Rac2/Cdc42/Rac1/Wasf2/Rreb1/Coro1c/Pdpn	19
GO:0010632	GO:0010632	regulation of epithelial cell migration	44/1622	250/28891	1.39993816662084e-11	2.73104994177237e-10	1.33069285332733e-10	Grn/Ctsh/Apoe/Hmox1/Hif1a/P2rx4/Adam17/Pfn1/Tgfb1/Sp100/Cd40/Lgmn/Sema4a/Prcp/Acvrl1/Evl/Pik3cg/Sash1/Ptgs2/Svbp/Adam9/Anxa3/Nfe2l2/Plcg2/Foxp1/Map4k4/Ptk2b/Sh3bp1/Vegfa/Rac1/Tgfbr2/Pik3cd/Rreb1/Gab2/Nus1/Coro1c/Krit1/Pik3cb/Notch1/Spred1/Mapre2/Arf6/Akt1/Dicer1	44
GO:0006869	GO:0006869	lipid transport	63/1622	445/28891	1.40497406630804e-11	2.7317379095916e-10	1.33102806281814e-10	Npc2/Trem2/Psap/Apoe/Apoc2/Acsl1/Msr1/Soat1/Fabp5/Runx1/Abca1/Nos2/Plin2/Slco3a1/Pla2g4a/Esyt1/Syk/Prkcd/Scarb2/Ttc39b/Nr1h3/Gltp/Gm2a/Osbpl3/Tspo/Npc1/Mif/Ptgs2/Atp11b/Vmp1/Acsl5/Lipa/Stard3nl/Slc2a1/Atp8a1/Prelid1/Furin/Cln3/Kcnn4/Abcg1/Arl8b/Ugcg/Osbpl8/Acsl4/Atp8b4/Lrp1/Nus1/Apobr/Surf4/Vps13c/Ano6/Abcc1/Vps4b/Hbp1/Itgav/Vps54/Zdhhc5/Triap1/Akt1/Abca3/Relch/Osbp/Rps6kb1	63
GO:0051348	GO:0051348	negative regulation of transferase activity	45/1622	260/28891	1.4833099099236e-11	2.87446734371573e-10	1.40057239265386e-10	Apoe/Lilrb4a/Ptpn6/Lyn/Ptprc/Pycard/Psen2/Cbl/Rpl23/Actb/Prkcd/Ptpn1/Pkib/Slc8a1/Pkn1/Gnaq/Dtx3l/Rpl5/Ubash3b/Rps7/Mvp/Cdkn1a/Ptprj/Csk/Psen1/Irak3/Ppp2r5a/Wnk1/Cln8/Tnfaip3/Coro1c/Rb1/Ptpn2/Daxx/Smad7/Plec/Pik3cb/Spred1/Inpp5k/Adar/Trib1/Casp3/Dusp3/Akt1/Midn	45
GO:0150146	GO:0150146	cell junction disassembly	14/1622	26/28891	1.49292921570614e-11	2.8835285149715e-10	1.40498741108629e-10	C1qc/C1qb/C3/Trem2/C1qa/Itgam/Itgb1/Tgfbr1/Map4k4/Plxnc1/Cx3cr1/Mapre2/Arf6/Dusp3	14
GO:0033002	GO:0033002	muscle cell proliferation	47/1622	280/28891	1.59704735782832e-11	3.07444793340349e-10	1.49801211260603e-10	Ccl5/Cyba/Aif1/Apoe/Hmox1/C3ar1/Hif1a/Nampt/Tgm2/Tgfb1/P2ry6/Sod2/Gna13/Ptafr/Rbpj/Cflar/Jak2/Tgfbr1/Gnai2/Grk2/Gnaq/Ptgs2/Cited2/Stat3/Pak1/S1pr2/Cdkn1a/Foxp1/Hgf/Tlr4/Vegfa/Flt1/Jarid2/Id2/Tgfbr2/Sav1/Il6ra/Irak4/Tnfaip3/Dnmt1/Mapk14/Notch1/Trib1/Akt1/Mef2d/Mdm2/Rps6kb1	47
GO:0034614	GO:0034614	cellular response to reactive oxygen species	32/1622	145/28891	1.98340168567616e-11	3.80565198439114e-10	1.85428827954489e-10	Psap/Sirpa/Txn1/Hk3/Axl/Sod2/Rack1/Plekha1/Prkcd/Trpm2/Prdx5/Slc8a1/Cfl1/Rps3/Stat6/Btk/Bnip3/Ripk1/Nfe2l2/Foxp1/Hgf/Capn1/Mapk3/Prdx1/Parp1/Gch1/Ep300/Tnfaip3/Fos/Akt1/Lrrk2/Chuk	32
GO:0050731	GO:0050731	positive regulation of peptidyl-tyrosine phosphorylation	37/1622	189/28891	2.39553782194214e-11	4.58136790668475e-10	2.23225267273297e-10	Cd74/Ccl5/Csf1r/Trem2/Hcls1/Adam17/Lyn/Ptprc/Tgfb1/Sema4d/Arrb2/Cd40/Cd44/Itgb1/Syk/Iqgap1/Ptpn1/Arhgef2/Jak2/Mif/Parp14/Abi3/Lrrk1/Itga5/Abi1/Plcg2/Ptprj/Hgf/Ptk2b/Ehd4/Tlr4/Vegfa/Il6ra/App/Clec4n/Rictor/Osbp	37
GO:0046634	GO:0046634	regulation of alpha-beta T cell activation	32/1622	146/28891	2.40489215935268e-11	4.58422743970725e-10	2.23364596843902e-10	H2-Ab1/Il2rg/Lilrb4a/Ptprc/Tgfb1/Runx1/Il4ra/Nckap1l/Pnp/Cd44/Cd274/Runx3/Syk/H2-D1/Malt1/Tarm1/H2-T22/Lgals9/H2-Q7/Jak2/Irf1/Socs1/Vsir/Cbfb/Ccr2/H2-T23/Tgfbr2/Nlrp3/Ap3b1/Smad7/Zbtb7b/Rc3h1	32
GO:2000379	GO:2000379	positive regulation of reactive oxygen species metabolic process	24/1622	85/28891	2.63411522172372e-11	5.00481892127507e-10	2.43857743824929e-10	Cyba/Itgam/Itgb2/Tyrobp/Pid1/Hvcn1/Grb2/Tgfb1/Sod2/Xdh/Syk/Prkcd/Fpr2/Tspo/Gnai2/Cdkn1a/Nfe2l2/Plcg2/Ptk2b/Tlr4/Acod1/Tgfbr2/App/Mapk14	24
GO:0050728	GO:0050728	negative regulation of inflammatory response	35/1622	172/28891	2.64772026973863e-11	5.01433517317709e-10	2.4432141928552e-10	Grn/Slamf8/Fcgr2b/Trem2/Aoah/Apoe/Sirpa/Ptpn6/Tnfaip8l2/Cd44/Abr/Rps19/Acp5/Tnfrsf1b/Nr1h3/Lgals9/Nfkb1/Cst7/Fpr2/Smpdl3b/Il10ra/Socs3/Stat3/Extl3/Hgf/Ier3/Acod1/Mefv/Tnfaip3/Rb1/Nlrp3/Ptpn2/Cx3cr1/Elf4/Sharpin	35
GO:0006911	GO:0006911	phagocytosis, engulfment	21/1622	65/28891	2.67872311237976e-11	5.04031997242294e-10	2.45587517943136e-10	Fcer1g/Aif1/Fcgr3/Fcgr2b/Fcgr1/C3/Trem2/Itgam/Itgb2/Sirpa/Msr1/Abca1/Myh9/Nckap1l/Plcg2/Bin2/Cdc42/Sh3bp1/Rac1/Ano6/Rab31	21
GO:0032615	GO:0032615	interleukin-12 production	21/1622	65/28891	2.67872311237976e-11	5.04031997242294e-10	2.45587517943136e-10	Unc93b1/Laptm5/Irf8/Cmklr1/Arrb2/Cd40/Tlr2/Syk/Prkcd/Acp5/Nfkb1/Irf1/Scimp/Rel/Plcg2/Foxp1/Tlr4/Irak3/Mefv/Mapk14/G6pdx	21
GO:0043122	GO:0043122	regulation of canonical NF-kappaB signal transduction	40/1622	217/28891	2.69163870360376e-11	5.048337156952e-10	2.45978151962435e-10	Cd74/Trem2/Tmem106a/Lilrb4a/Tgm2/Pycard/Clec4d/Arrb2/Cd40/Akap13/Stat1/Casp1/Casp8/Riok3/Tifa/Ikbkb/Ripk1/Ube2i/Plcg2/Tnip1/Bcl10/Tlr4/Rhoh/Trim30a/Parp1/Peli1/Tab2/Irak4/Tnfaip3/Zc3hav1/Ubd/Trim25/Trim30d/Clec4n/Traf1/Ddx21/Ankrd17/Sharpin/Traf3/Chuk	40
GO:0071692	GO:0071692	protein localization to extracellular region	62/1622	441/28891	2.74446724445853e-11	5.13092225542519e-10	2.5000207692436e-10	Ccl5/Trem2/Psap/Cd38/Apoe/Hif1a/Tcirg1/Tgfb1/M6pr/Gsdmd/Plek/Abca1/Nos2/Rab8b/Myh9/Atp13a2/Tlr2/Erp29/Trpm2/Nr1h3/Jak2/Anxa5/Gnaq/Ap1s1/Svbp/Nrros/Rest/Adam9/Rhbdf2/Pfkl/Gnptab/Frmd4a/Sri/Myo5a/Map4k4/Kcnn4/Abcg1/Tlr4/Nagpa/Rac1/Stx4a/Il1rn/Ensa/Ube2q1/Klf7/Cyb5r4/Acsl4/Ppp3ca/Ep300/Lrp1/Ier3ip1/Rab8a/Raf1/Arf1/Sidt2/Htt/Rap1gds1/Arf6/Sel1l/Golph3l/Osbp/Midn	62
GO:0032386	GO:0032386	regulation of intracellular transport	53/1622	346/28891	3.03633905388946e-11	5.65845549563489e-10	2.75705917117926e-10	Lamp1/Itgam/Hcls1/Txn1/Lcp1/Msn/Edem1/Tgfb1/Sp100/Sh3glb1/Atp13a2/Prkcd/Ptpn1/Wipf1/Arpc2/Jak2/Ptgs2/Anp32b/Actr3/Pak1/Gbp4/Pgap1/Edem2/Cdc42/Mdfic/Mapk3/Dnajc13/Ier3/Psen1/Derl2/Ep300/Wnk1/Nus1/Myo1c/Sirt7/Arf1/Ppp1cc/Usp7/Mapk14/Rbm22/Snx12/Nup214/Inpp5k/Tbc1d20/Rufy3/Thoc2/Xbp1/Xpo1/Tm9sf4/Mdm2/Nsun2/Lrrk2/Uhmk1	53
GO:0051924	GO:0051924	regulation of calcium ion transport	48/1622	296/28891	3.41614851649411e-11	6.34598544481215e-10	3.0920553116105e-10	Ccl5/Cyba/Cxcl9/Lgals3/Cd84/P2rx4/Ptpn6/Lyn/Tgfb1/P2ry6/Psen2/Arrb2/Coro1a/Tspo/Slc8a1/Gnai2/Pik3cg/Ptgs2/Gsto1/Atp2b1/Bak1/Vmp1/Chd7/Diaph1/Ubash3b/Ccr1/Trpv2/Tmbim6/Bax/Plcg2/Sri/Myo5a/Atg5/Cxcr4/Ptk2b/Sestd1/Gpr35/Bin1/Ppp3ca/Zfas1/Ahnak/Htt/Pde4b/G6pdx/Inpp5k/Epb41/Akt1/Nfatc3	48
GO:0010810	GO:0010810	regulation of cell-substrate adhesion	41/1622	228/28891	3.43453722934874e-11	6.35989068533054e-10	3.09883058287104e-10	Mmp14/Bst1/Prex1/Fn1/Myh9/Itgb1/Acvrl1/Iqgap1/P4hb/Arpc2/S100a10/Jak2/Adam15/Cfl1/Dnm2/Itga5/Rac2/Ptprj/Cdc42/Map4k4/Ptk2b/Ninj1/Vegfa/Rac1/Rreb1/Lrp1/Lims1/Coro1c/Stk4/Gcnt2/Crk/Pik3cb/Notch1/Plekha2/Triobp/Sdc4/Peak1/Dusp3/Myadm/Dicer1/Pdpn	41
GO:1902905	GO:1902905	positive regulation of supramolecular fiber organization	36/1622	183/28891	3.83876703979538e-11	7.08592662757166e-10	3.45258861007579e-10	Pfn1/Grb2/Pycard/Gpr65/Plek/Cyfip1/Fes/Nckap1l/Gda/Evl/Sh3pxd2b/Vasp/Arpc2/S100a10/Tgfbr1/Colgalt1/Cfl1/Rps3/Actr3/Pak1/Brk1/Cdc42/Map3k1/Ptk2b/Rac1/Psen1/Wasf2/Bin1/Ep300/App/Fhod1/Myo1c/Rb1/Rictor/Sdc4/Arf6	36
GO:0019915	GO:0019915	lipid storage	26/1622	101/28891	3.92984304907642e-11	7.23115914992516e-10	3.52335255935791e-10	Npc2/C3/Trem2/Hexb/Apoe/Msr1/Hexa/Soat1/Rnf213/Plin2/Ttc39b/Nr1h3/Gm2a/Npc1/Ikbke/Nrip1/Lipa/Aup1/B4galnt1/Abcg1/Osbpl8/Mospd2/Ptpn2/Asxl2/Itgav/Pisd	26
GO:0009306	GO:0009306	protein secretion	61/1622	434/28891	4.00786808809991e-11	7.30430946811487e-10	3.55899475108234e-10	Ccl5/Trem2/Psap/Cd38/Apoe/Hif1a/Tcirg1/Tgfb1/M6pr/Gsdmd/Plek/Abca1/Nos2/Rab8b/Myh9/Atp13a2/Tlr2/Erp29/Trpm2/Nr1h3/Jak2/Anxa5/Gnaq/Ap1s1/Svbp/Rest/Adam9/Rhbdf2/Pfkl/Gnptab/Frmd4a/Sri/Myo5a/Map4k4/Kcnn4/Abcg1/Tlr4/Nagpa/Rac1/Stx4a/Il1rn/Ensa/Ube2q1/Klf7/Cyb5r4/Acsl4/Ppp3ca/Ep300/Lrp1/Ier3ip1/Rab8a/Raf1/Arf1/Sidt2/Htt/Rap1gds1/Arf6/Sel1l/Golph3l/Osbp/Midn	61
GO:0006913	GO:0006913	nucleocytoplasmic transport	54/1622	359/28891	4.01968684941689e-11	7.30430946811487e-10	3.55899475108234e-10	Hcls1/Txn1/Tgfb1/Sp100/Akap13/Syk/Prkcd/Malt1/Wipf1/Jak2/Adam10/Cfl1/Ptgs2/Anp32b/Stat3/Gbp4/Cdkn1a/Ube2i/Magohb/Bcl3/Mdfic/Ier3/Psen1/Kpna4/Ppp3ca/Ep300/Wnk1/Ranbp2/Sirt7/Stk4/Ppp1cc/Mapk14/Rbm22/Notch1/Nup214/Nup98/Poldip3/Thoc2/Adar/Xbp1/Xpo1/Xpo6/Med1/Seh1l/Akt1/Mdm2/Htatip2/Nsun2/Kpnb1/Nxf1/Lrrk2/Uhmk1/Ipo7/Ncbp3	54
GO:0016050	GO:0016050	vesicle organization	54/1622	359/28891	4.01968684941689e-11	7.30430946811487e-10	3.55899475108234e-10	Zeb2/Apoe/Rab32/Abca1/Rab8b/Picalm/Atp13a2/Pla2g4a/Sdcbp/Coro1a/Rab7b/S100a10/Plekhf2/Snx10/Ap1s1/Uvrag/Srgn/Sdc1/Pdcd6ip/Rab5c/Atp6v1b2/Stx7/Cln3/Abcg1/Arl8b/Stx3/Dnajc13/Stx4a/Rab7/Washc4/Stx2/Ankfy1/Chmp4b/Rab8a/Coro1c/Stx11/Ap3b1/Atp6ap1/Arf1/Stx16/Agfg1/Vps4b/Vamp4/Hps3/Stx8/Tbc1d20/Sdc4/Creb1/Golph3l/Pikfyve/Osbp/Synj1/Zdhhc20/Snap29	54
GO:0051169	GO:0051169	nuclear transport	54/1622	359/28891	4.01968684941689e-11	7.30430946811487e-10	3.55899475108234e-10	Hcls1/Txn1/Tgfb1/Sp100/Akap13/Syk/Prkcd/Malt1/Wipf1/Jak2/Adam10/Cfl1/Ptgs2/Anp32b/Stat3/Gbp4/Cdkn1a/Ube2i/Magohb/Bcl3/Mdfic/Ier3/Psen1/Kpna4/Ppp3ca/Ep300/Wnk1/Ranbp2/Sirt7/Stk4/Ppp1cc/Mapk14/Rbm22/Notch1/Nup214/Nup98/Poldip3/Thoc2/Adar/Xbp1/Xpo1/Xpo6/Med1/Seh1l/Akt1/Mdm2/Htatip2/Nsun2/Kpnb1/Nxf1/Lrrk2/Uhmk1/Ipo7/Ncbp3	54
GO:0002520	GO:0002520	immune system development	44/1622	258/28891	4.11925465072407e-11	7.46199142163773e-10	3.63582463450637e-10	Mafb/C3ar1/Lilrb4a/Cd86/Adam17/Lyn/Samhd1/Ptprc/Tgfb1/Psen2/Runx1/Cd40/Tnfsf13/Cd274/H2-D1/Bcl2l11/H2-T22/H2-Q7/Nfkb1/Tgfbr1/Pkn1/Cited2/Stat6/Lipa/Bcl3/Foxp1/Mapk3/Psen1/Acod1/Jarid2/H2-T23/Id2/Tgfbr2/Irak3/Nfkb2/Raf1/Tnfaip3/Havcr2/Adar/Nsd2/Rc3h1/Dicer1/Nfatc3/Pdpn	44
GO:1901136	GO:1901136	carbohydrate derivative catabolic process	34/1622	166/28891	4.20118184104946e-11	7.58684014824815e-10	3.69665666313624e-10	Psap/Hexb/Aoah/Entpd1/Hexa/Samhd1/Edem1/Hpse/Tgfb1/Gusb/Xdh/Gda/Pnp/Cd44/Prkcd/Gns/Gm2a/Chil3/Gla/Btk/Amdhd2/Edem2/Neu1/Gnpda1/Enpp4/Renbp/Naglu/Fbxo6/Fuca2/Ctbs/Cemip2/Mgat1/Stt3b/Nagk	34
GO:2001057	GO:2001057	reactive nitrogen species metabolic process	25/1622	94/28891	4.30188679804711e-11	7.7447239793237e-10	3.77358491056764e-10	Aif1/Itgb2/Ass1/Tmem106a/Sirpa/P2rx4/Slc7a2/Sod2/Nos2/Tlr2/H2-M3/Acp5/Prdx5/Tspo/Jak2/Dnm2/Gla/Ptgs2/Ptk2b/Tlr4/Rac1/App/Cx3cr1/Akt1/Khsrp	25
GO:0035592	GO:0035592	establishment of protein localization to extracellular region	61/1622	435/28891	4.41210296542011e-11	7.91870664532169e-10	3.85835724911232e-10	Ccl5/Trem2/Psap/Cd38/Apoe/Hif1a/Tcirg1/Tgfb1/M6pr/Gsdmd/Plek/Abca1/Nos2/Rab8b/Myh9/Atp13a2/Tlr2/Erp29/Trpm2/Nr1h3/Jak2/Anxa5/Gnaq/Ap1s1/Svbp/Rest/Adam9/Rhbdf2/Pfkl/Gnptab/Frmd4a/Sri/Myo5a/Map4k4/Kcnn4/Abcg1/Tlr4/Nagpa/Rac1/Stx4a/Il1rn/Ensa/Ube2q1/Klf7/Cyb5r4/Acsl4/Ppp3ca/Ep300/Lrp1/Ier3ip1/Rab8a/Raf1/Arf1/Sidt2/Htt/Rap1gds1/Arf6/Sel1l/Golph3l/Osbp/Midn	61
GO:0048660	GO:0048660	regulation of smooth muscle cell proliferation	37/1622	193/28891	4.54080740015116e-11	8.12470232057722e-10	3.95872779477176e-10	Ccl5/Cyba/Aif1/Apoe/Hmox1/C3ar1/Hif1a/Nampt/Tgm2/Tgfb1/P2ry6/Sod2/Gna13/Ptafr/Jak2/Gnai2/Grk2/Gnaq/Ptgs2/Pak1/S1pr2/Cdkn1a/Foxp1/Tlr4/Vegfa/Flt1/Id2/Tgfbr2/Il6ra/Irak4/Tnfaip3/Dnmt1/Trib1/Akt1/Mef2d/Mdm2/Rps6kb1	37
GO:0051091	GO:0051091	positive regulation of DNA-binding transcription factor activity	45/1622	269/28891	4.83052910273416e-11	8.59399084646423e-10	4.1873866991714e-10	Fcgr2b/Itgb2/Cd84/Hcls1/Pycard/Tgfb1/Sp100/Cd40/Slco3a1/Arid5b/Tlr2/Malt1/Arhgef2/Rab7b/Lrrfip1/Cflar/Jak2/Ikbke/Rps3/Aim2/Anxa3/Stat3/Ikbkb/Ripk1/Nfam1/Plcg2/Adam8/Bcl10/Tlr4/Irak2/Trim30a/Irak3/Sav1/Ncoa3/Ppp3ca/Ep300/App/Nlrp3/Trim25/Trim30d/Cx3cr1/Traf1/Camk1d/Akt1/Chuk	45
GO:0031345	GO:0031345	negative regulation of cell projection organization	40/1622	221/28891	4.83255442763632e-11	8.59399084646423e-10	4.1873866991714e-10	Ccr5/Cd38/B2m/Apoe/Vim/Adam17/Sema4d/Sema4a/Itgb1/H2-D1/Prkcd/Evl/Cfl1/Abi3/Dnm2/Dleu2/Arhgap24/Actr3/Il15ra/Capzb/Rapgef2/Map4k4/Map4/Ywhah/Psen1/Ppp3ca/Lrp1/App/Gak/Dip2b/Mylip/Rufy3/Thoc2/Arf6/Dguok/Akt1/Katna1/Mdm2/Lrrk2/Dennd5a	40
GO:0043281	GO:0043281	regulation of cysteine-type endopeptidase activity involved in apoptotic process	39/1622	212/28891	5.05786134198435e-11	8.96732681087985e-10	4.36929311257647e-10	Laptm5/Naip2/Pycard/Arrb2/Xdh/Ctsd/Rack1/Cd44/Syk/Stat1/Malt1/Bcl2l11/Casp1/Cflar/Jak2/Casp8/Rps3/Ptgs2/Anp32b/Rest/Bak1/Fnip1/Bax/Bcl10/Hgf/Apaf1/Vegfa/Bcl2a1d/Ep300/App/Hspa1b/Nlrp3/Rps6ka1/Casp8ap2/Triap1/Akt1/Rps6ka3/Mdm2/Rnf34	39
GO:0032613	GO:0032613	interleukin-10 production	21/1622	67/28891	5.13501781322094e-11	9.02185509172221e-10	4.39586179318216e-10	Fcer1g/Fcgr2b/Trem2/Cd84/Tyrobp/Lilrb4a/Pycard/Cd274/Tlr2/Syk/Prkcd/Lgals9/Vsir/Stat3/Btk/Tnfrsf21/Bcl3/Plcg2/Hgf/Tlr4/G6pdx	21
GO:0140895	GO:0140895	cell surface toll-like receptor signaling pathway	21/1622	67/28891	5.13501781322094e-11	9.02185509172221e-10	4.39586179318216e-10	Cyba/Trem2/Lyn/Tlr2/Pik3ap1/Rab7b/Nr1h3/Cd14/Scimp/Ly96/Znrf1/Tlr4/Ninj1/Irak2/Acod1/Peli1/Naglu/Nmi/Tnfaip3/Arf6/Chuk	21
GO:1905517	GO:1905517	macrophage migration	21/1622	67/28891	5.13501781322094e-11	9.02185509172221e-10	4.39586179318216e-10	Ccl5/Lgals3/Slamf8/Mmp14/Csf1r/Trem2/C3ar1/P2rx4/Cmklr1/Abr/Myo9b/Mif/B4galt1/Ptprj/Ccr2/Mapk3/Ptk2b/Mtus1/Ninj1/Gpr35/Cx3cr1	21
GO:0033674	GO:0033674	positive regulation of kinase activity	60/1622	426/28891	5.31416955215502e-11	9.30857387318925e-10	4.53556434038835e-10	Cd74/Csf1r/Trem2/Zeb2/Slc11a1/Cd86/Adam17/Lyn/Axl/Ptprc/Mertk/Tgfb1/Arrb2/Sh3glb1/Cd40/Akap13/Syk/Marcks/Erp29/Prkcd/Iqgap1/Malt1/Ptpn1/Ralb/Dgkz/Jak2/Mif/Socs1/Pik3cg/Abi3/Dazap2/Sash1/Rps3/Taok3/Adam9/Abi1/Pak1/Cdkn1a/Rassf2/Adam8/Rapgef2/Csk/Map3k1/Ptk2b/Tlr4/Vegfa/Psen1/Osbpl8/Flt1/Il1rn/Tab2/Il6ra/App/Ranbp2/Daxx/Sdc4/Ccny/Akt1/Cab39/Lrrk2	60
GO:0002706	GO:0002706	regulation of lymphocyte mediated immunity	42/1622	241/28891	5.60267801827723e-11	9.78455714988356e-10	4.76748523458825e-10	Fcer1g/Fcgr3/Lamp1/Fcgr2b/Fcgr1/C3/Trem2/B2m/Lilrb4a/Ptpn6/Vav1/Ptprc/Tgfb1/Arrb2/Slamf6/Clec2d/Nckap1l/Cd40/Tnfsf13/Pnp/H2-D1/H2-M3/Malt1/Tnfrsf1b/H2-T22/Lgals9/H2-Q7/Vsir/Was/Stat6/Arg1/Btk/Dennd1b/Stx7/Ccr2/H2-T23/Arid5a/Havcr2/Nlrp3/Smad7/Crk/Nsd2	42
GO:0051098	GO:0051098	regulation of binding	58/1622	405/28891	5.70651941933602e-11	9.93615754417523e-10	4.84135190328587e-10	B2m/Apoe/Hmox1/Txn1/Tgfb1/Psen2/Plxnd1/Sp100/Arrb2/Rack1/Actb/Tns3/Ralb/S100a10/Itga4/Jak2/Adam15/Tgfbr1/Ski/Dazap2/Rest/Actr3/Dtx3l/Ubash3b/Cdkn1a/C9orf72/Plcl2/Tmbim6/Bax/Hmgb2/Sri/Rapgef2/Cdc42/Mapk3/Tlr4/Psen1/Id2/Parp1/Cln5/Ifit2/Ppp3ca/Ep300/Lrp1/App/Slpi/Rb1/Stk4/Krit1/Crk/Epb41/Senp2/Btaf1/Nvl/Akt1/Lfng/Hmbox1/Lrrk2/Ufl1	58
GO:0032602	GO:0032602	chemokine production	29/1622	126/28891	5.83476368811921e-11	1.01292192240474e-09	4.93542041288279e-10	Cd74/Ccl5/Aif1/Csf1r/Trem2/Cd84/Sirpa/Lilrb4a/Adam17/Pycard/Tgfb1/Il4ra/Tlr2/Syk/Lgals9/Nfkb1/Mif/Oas3/Chil3/Fosl2/Slamf9/Foxp1/Tlr7/Tlr4/Mefv/Il6ra/Lrp1/App/Havcr2	29
GO:0042130	GO:0042130	negative regulation of T cell proliferation	23/1622	81/28891	5.99746425886292e-11	1.03807741904888e-09	5.05798953582067e-10	H2-Aa/Laptm5/Lilrb4a/Cd86/Ptpn6/Tgfb1/Cd37/Gpnmb/Cebpb/Cd44/Cd274/Tarm1/Slfn1/Lgals9/Vsir/Arg1/Tnfrsf21/Peli1/Havcr2/Sdc4/Casp3/Zbtb7b/Rc3h1	23
GO:0055074	GO:0055074	calcium ion homeostasis	53/1622	353/28891	6.52225841327086e-11	1.12557199185234e-09	5.48430324379674e-10	Ccl5/Cyba/Cxcl9/Ccr5/Hexb/Apoe/Tgm2/Tcirg1/Ptpn6/Lyn/Ptprc/Tgfb1/P2ry6/Psen2/1600014C10Rik/Cd40/Atp13a2/Trpm2/Coro1a/Slc8a1/Grina/Snx10/Gsto1/Atp2b1/Bak1/Mcub/Chd7/Diaph1/Ubash3b/Ccr1/Bnip3/Tmbim6/Bax/Plcg2/Sri/Myo5a/Atg5/Ccr2/Ptk2b/Cln3/Psen1/Itpr2/App/Atf4/Pacs2/Htt/Pik3cb/Itgav/Rap1gds1/Vps54/Tmem165/Rmdn3/Atp13a3	53
GO:0070372	GO:0070372	regulation of ERK1 and ERK2 cascade	52/1622	343/28891	6.86446276934553e-11	1.18113307768709e-09	5.75502234970748e-10	Cd74/Ccl5/C3/Csf1r/Trem2/Apoe/Sirpa/Adam17/Ptpn6/Lyn/Ptprc/Pycard/Tgfb1/P2ry6/Gpnmb/Arrb2/Fn1/Myh9/Cd44/Tlr2/Syk/Rap1b/Ptpn1/Atp6v0c/Fpr2/Cflar/Mif/Scimp/Gnai2/Ccr1/Eif3a/Atf3/Tnip1/Rapgef2/Csk/Cxcr4/Mapk3/Ptk2b/Tlr4/Vegfa/Lrp1/App/Havcr2/Ptpn2/Gcnt2/Dusp6/Notch1/Spred1/Xbp1/Dusp3/Vrk3/Ccl6	52
GO:0010721	GO:0010721	negative regulation of cell development	50/1622	323/28891	7.46154284810298e-11	1.28009351273484e-09	6.23720299996224e-10	Cd74/C1qc/Mafb/Ccr5/Fgl2/Trem2/B2m/Pirb/Lilrb4a/Lyn/Inpp5d/Tgfb1/Runx1/Il4ra/Sema4d/Clec2d/Sema4a/Cd44/Runx3/Cebpa/Arhgef2/Tspo/Irf1/Socs1/Ski/Cfl1/Dleu2/Rest/Actr3/Ubash3b/Pira2/Rapgef2/Cbfb/Ywhah/Vegfa/Psen1/Id2/Gpr137b/Ppp3ca/Rb1/Ptpn2/Smad7/Dip2b/Notch1/Rufy3/Trib1/Zbtb7b/Rc3h1/Dicer1/Tob2	50
GO:0002763	GO:0002763	positive regulation of myeloid leukocyte differentiation	22/1622	75/28891	7.71921515391851e-11	1.3204158942172e-09	6.43367214557184e-10	Cd74/Ccl5/Csf1r/Trem2/Itgam/Hcls1/Tyrobp/Tgfb1/Runx1/Fes/Casp8/Ccr1/Ripk1/Ninj1/Id2/Ppp3ca/Rb1/Zfp36l1/Asxl2/Fos/Creb1/Trib1	22
GO:0010543	GO:0010543	regulation of platelet activation	17/1622	44/28891	8.10692883529397e-11	1.38268175135292e-09	6.73705997392851e-10	Fcer1g/Apoe/Lyn/Plek/Pla2g4a/Syk/Prkcd/Tec/Jak2/Gnaq/Emilin2/Ubash3b/Ptprj/Tlr4/F11r/Il6ra/Pdpn	17
GO:0045927	GO:0045927	positive regulation of growth	50/1622	324/28891	8.35124316838182e-11	1.42019829157933e-09	6.91985777340216e-10	Cyba/Cxcl16/Mmp14/C3/Cd38/Apoe/Adam17/Cyfip1/Sema4d/Sh3glb1/Picalm/Fn1/Rftn1/Sdcbp/Rbpj/Sh3pxd2b/Twf2/Tgfbr1/Adam10/Cfl1/Pak1/Chd7/Trpv2/Extl3/Cdc42/Cxcr4/Ptk2b/Dbnl/Vegfa/Derl2/Ncoa3/Acsl4/Ep300/Lrp1/Itsn2/Rpl4/Smad7/Plaa/Sgk1/Mapk14/Crk/Notch1/Pum2/Rufy3/Rictor/Creb1/Parp2/Akt1/Mtm1/Rps6kb1	50
GO:0002705	GO:0002705	positive regulation of leukocyte mediated immunity	37/1622	197/28891	8.44078372749072e-11	1.42710410094068e-09	6.95350604553011e-10	Fcer1g/Fcgr3/Lamp1/Fcgr1/C3/Trem2/Itgam/Itgb2/B2m/Tyrobp/Spi1/Vav1/Ptprc/Tgfb1/Slamf6/Cd40/Tnfsf13/Pnp/Ptafr/H2-D1/H2-M3/Malt1/H2-T22/H2-Q7/Scimp/Stat6/Arg1/Btk/Dennd1b/Plcg2/Stx7/Stx4a/H2-T23/Arid5a/Nlrp3/Ddx21/Nsd2	37
GO:0043405	GO:0043405	regulation of MAP kinase activity	37/1622	197/28891	8.44078372749072e-11	1.42710410094068e-09	6.95350604553011e-10	Zeb2/Apoe/Ptpn6/Lyn/Ptprc/Tgfb1/Cd40/Akap13/Syk/Erp29/Prkcd/Iqgap1/Ptpn1/Mif/Pik3cg/Sash1/Rps3/Taok3/Adam9/Pak1/Ptprj/Adam8/Csk/Map3k1/Ptk2b/Tlr4/Vegfa/Psen1/Flt1/Il1rn/Irak3/App/Pik3cb/Inpp5k/Cdk12/Trib1/Lrrk2	37
GO:1903076	GO:1903076	regulation of protein localization to plasma membrane	28/1622	120/28891	8.81773080428379e-11	1.48652669888403e-09	7.24304021039435e-10	Lgals3/Mmp14/Trem2/Pid1/Tgfb1/Rhog/Picalm/Rack1/Itgb1/Actb/Abi3/Actr3/Stx7/Csk/Myo5a/Cln3/Stx3/Stx4a/Ppp1r9b/Ppp2r5a/Lrp1/Wnk1/Cltc/Vamp4/Stx8/Arf6/Zdhhc5/Akt1	28
GO:0034504	GO:0034504	protein localization to nucleus	51/1622	335/28891	8.95558946693749e-11	1.50541652336157e-09	7.33508010336151e-10	Hcls1/Txn1/Lilrb4a/Tgfb1/Sp100/Atp13a2/Syk/Prkcd/Tor1aip1/Jak2/Cfl1/Grk2/Ptgs2/Dtx3l/Morc3/Stat3/Gbp4/Cdkn1a/Tor1a/Bcl3/Mdfic/Jak1/Psen1/Osbpl8/Kpna4/Parp1/Ppp3ca/Ep300/App/Ctdnep1/Ranbp2/Stk4/Htt/Mapk14/Rbm22/Notch1/Nup214/Nup98/Rap1gds1/Adar/Xbp1/Xpo1/Nvl/Med1/Akt1/Pikfyve/Nuak2/Mdm2/Kpnb1/Lrrk2/Ipo7	51
GO:0061082	GO:0061082	myeloid leukocyte cytokine production	21/1622	69/28891	9.58379026715773e-11	1.60178362831894e-09	7.80462485939553e-10	Cd74/Fcer1g/Laptm5/Hmox1/Axl/Pycard/Tgfb1/Psen2/Tlr2/Syk/Acp5/Casp1/Litaf/Mif/Casp4/Plcg2/Tlr7/Tlr4/Irak3/Nlrp3/Ddx21	21
GO:0072678	GO:0072678	T cell migration	21/1622	69/28891	9.58379026715773e-11	1.60178362831894e-09	7.80462485939553e-10	Ccl5/Aif1/Cxcl16/Adam17/Msn/Pycard/Ecm1/Coro1a/Itgb7/Lgals9/Itga4/Adam10/Adam8/Ccr2/Lrch1/Dock8/F11r/App/Wnk1/Crk/Plec	21
GO:0017157	GO:0017157	regulation of exocytosis	40/1622	226/28891	9.82194519103363e-11	1.63689732283712e-09	7.97571489196716e-10	Fcer1g/Lamp1/Itgam/Itgb2/Cd84/Hmox1/Spi1/Lyn/Il4ra/Fes/Rab8b/Nckap1l/Atp13a2/Ptafr/Abr/Syk/Sdcbp/Rap1b/S100a10/Lgals9/Gnai2/Rest/Sdc1/Pdcd6ip/C9orf72/Rac2/Myo5a/Ccr2/Stx4a/Rab7/Git2/Gab2/Rab8a/Arf1/Exoc2/Vps4b/Notch1/Sdc4/Lrrk2/Snap29	40
GO:0150115	GO:0150115	cell-substrate junction organization	26/1622	105/28891	1.00551163289614e-10	1.67098272213196e-09	8.14179459834932e-10	Mmp14/Rab8b/Fn1/Myh9/Acvrl1/Iqgap1/S100a10/Tln1/Cfl1/Itga5/Ptprj/Map4k4/Ptk2b/Vegfa/Rac1/Lrp1/Dst/Lims1/Coro1c/Plec/Mapre2/Itgav/Sdc4/Arf6/Peak1/Dusp3	26
GO:0002292	GO:0002292	T cell differentiation involved in immune response	23/1622	83/28891	1.03443335481177e-10	1.71416186324349e-09	8.35218318777448e-10	Fcer1g/Fgl2/Tgfb1/Clec4d/Il4ra/Slamf6/Sema4a/Ly9/Malt1/Irf1/Stat6/Stat3/Bcl3/Clec4e/Foxp1/Ccr2/Il6ra/Nlrp3/Smad7/Relb/Otud5/Zbtb7b/Rc3h1	23
GO:1901874	GO:1901874	negative regulation of post-translational protein modification	25/1622	98/28891	1.14845423157606e-10	1.89771488180826e-09	9.24653772254469e-10	Psen2/Arrb2/Rpl23/Tspo/N4bp1/Rps3/Svbp/Dtx3l/Rpl5/Rps7/Gbp4/Noc2l/Atg5/Psen1/Ivns1abp/Wnk1/Sirt7/Tnfaip3/Smad7/Plaa/Senp2/Parp10/Akt1/U2af2/Ufl1	25
GO:0043300	GO:0043300	regulation of leukocyte degranulation	19/1622	57/28891	1.27327890233063e-10	2.09803272239959e-09	1.02225781632254e-09	Fcer1g/Lamp1/Itgam/Itgb2/Cd84/Hmox1/Spi1/Lyn/Il4ra/Fes/Nckap1l/Ptafr/Abr/Syk/Lgals9/Rac2/Ccr2/Stx4a/Gab2	19
GO:0002752	GO:0002752	cell surface pattern recognition receptor signaling pathway	21/1622	70/28891	1.29697479460691e-10	2.12507134183767e-09	1.03543227245377e-09	Cyba/Trem2/Lyn/Tlr2/Pik3ap1/Rab7b/Nr1h3/Cd14/Scimp/Ly96/Znrf1/Tlr4/Ninj1/Irak2/Acod1/Peli1/Naglu/Nmi/Tnfaip3/Arf6/Chuk	21
GO:0032732	GO:0032732	positive regulation of interleukin-1 production	21/1622	70/28891	1.29697479460691e-10	2.12507134183767e-09	1.03543227245377e-09	Ccr5/Tmem106a/Tyrobp/Pycard/Gsdmd/Gbp5/Tlr2/Malt1/Casp1/Lgals9/Ifnar1/Jak2/Casp8/Aim2/Casp4/Stat3/Tlr4/Mefv/App/Havcr2/Nlrp3	21
GO:0036230	GO:0036230	granulocyte activation	18/1622	51/28891	1.32069655793529e-10	2.15787759732117e-09	1.05141698553009e-09	Ccl5/Grn/Fcer1g/Itgam/Itgb2/Tyrobp/Spi1/Fcgr4/Myo1f/Ptafr/Abr/Syk/Prkcd/Anxa3/Dnase1l3/Ccr2/Stx4a/Stx11	18
GO:0032869	GO:0032869	cellular response to insulin stimulus	39/1622	219/28891	1.38878743305624e-10	2.26279248520029e-09	1.10253633321136e-09	Pid1/Grb2/Snx5/Eif4ebp1/Cyfip1/Ctsd/Ptpre/Marcks/Prkcd/Ptpn1/Socs1/Gnai2/Grk2/Rab10/Atp2b1/Socs3/Pak1/Pkm/Ptprj/Myo5a/Mapk3/Osbpl8/Parp1/Myo1c/Rab8a/Raf1/Ywhag/Lpin2/Rb1/Zfp36l1/Ptpn2/Sgk1/Eif4ebp2/Inpp5k/Rab31/Xbp1/Zbtb7b/Akt1/Rps6kb1	39
GO:0043367	GO:0043367	CD4-positive, alpha-beta T cell differentiation	25/1622	99/28891	1.45509194975446e-10	2.36422042978211e-09	1.15195668211026e-09	Il2rg/Tgfb1/Runx1/Il4ra/Slamf6/Nckap1l/Sema4a/Runx3/Ly9/Malt1/Irf1/Socs1/Stat6/Stat3/Bcl3/Foxp1/Cbfb/Ccr2/Il6ra/Nlrp3/Smad7/Relb/Otud5/Zbtb7b/Rc3h1	25
GO:0051092	GO:0051092	positive regulation of NF-kappaB transcription factor activity	32/1622	156/28891	1.49433007450871e-10	2.42122981239147e-09	1.17973426934898e-09	Itgb2/Cd84/Pycard/Tgfb1/Cd40/Slco3a1/Tlr2/Malt1/Arhgef2/Rab7b/Lrrfip1/Cflar/Rps3/Aim2/Stat3/Ikbkb/Ripk1/Plcg2/Adam8/Bcl10/Tlr4/Irak2/Trim30a/Irak3/Ep300/App/Nlrp3/Trim25/Trim30d/Cx3cr1/Traf1/Chuk	32
GO:0050767	GO:0050767	regulation of neurogenesis	65/1622	494/28891	1.62295600853701e-10	2.61447185142786e-09	1.27389065820698e-09	Ccr5/Csf1r/Trem2/Zeb2/B2m/Apoe/Hif1a/Tgm2/Vim/Lyn/Man2a1/Tgfb1/Plxnd1/Cyfip1/Sema4d/Sh3glb1/Picalm/Fn1/Sema4a/Actr2/Itgb1/Tlr2/Marcks/Tnfrsf1b/Arhgef2/S100a10/Tspo/Skil/Twf2/Ski/Spint1/Rest/Actr3/Pak1/Chd7/Plxna1/Trpv2/Hmgb2/Rapgef2/Cxcr4/Dbnl/Plxnc1/Ywhah/Vegfa/Psen1/Flt1/Id2/Bin1/Ppp3ca/Ep300/Lrp1/Rb1/Caprin1/Rpl4/Sgk1/Bhlhe40/Ppp1cc/Dip2b/Cx3cr1/Notch1/Rufy3/Faim/Synj1/Dicer1/Ufl1	65
GO:0046209	GO:0046209	nitric oxide metabolic process	24/1622	92/28891	1.62704145734324e-10	2.61447185142786e-09	1.27389065820698e-09	Aif1/Itgb2/Ass1/Tmem106a/Sirpa/P2rx4/Slc7a2/Sod2/Nos2/Tlr2/H2-M3/Acp5/Tspo/Jak2/Dnm2/Gla/Ptgs2/Ptk2b/Tlr4/Rac1/App/Cx3cr1/Akt1/Khsrp	24
GO:1903321	GO:1903321	negative regulation of protein modification by small protein conjugation or removal	24/1622	92/28891	1.62704145734324e-10	2.61447185142786e-09	1.27389065820698e-09	Psen2/Arrb2/Rpl23/Tspo/N4bp1/Rps3/Svbp/Dtx3l/Rpl5/Rps7/Gbp4/Atg5/Psen1/Ivns1abp/Wnk1/Sirt7/Tnfaip3/Smad7/Plaa/Senp2/Parp10/Akt1/U2af2/Ufl1	24
GO:0048638	GO:0048638	regulation of developmental growth	57/1622	405/28891	1.65336318538806e-10	2.64946908251884e-09	1.29094291513816e-09	Grn/Ccr5/C3/Apoe/Sgpl1/Cyfip1/Sema4d/Sh3glb1/Picalm/Fn1/Lgmn/Sema4a/Rbpj/Bcl2l11/Sh3pxd2b/Twf2/Tgfbr1/Cfl1/Dnm2/Cited2/Fosl2/Actr3/Stat3/Pak1/Chd7/Trpv2/Cdkn1a/Foxp1/Mycbp2/Cxcr4/Dbnl/Vegfa/Jarid2/Tgfbr2/Sav1/Ep300/Lrp1/Itsn2/App/Plac8/Rpl4/Stk4/Daxx/Smad7/Plaa/Dusp6/Dip2b/Mapk14/Notch1/G6pdx/Pum2/Rufy3/Creb1/Parp2/Akt1/Mtm1/Rps6kb1	57
GO:0048659	GO:0048659	smooth muscle cell proliferation	37/1622	202/28891	1.7848247597311e-10	2.85229666397576e-09	1.38976982012227e-09	Ccl5/Cyba/Aif1/Apoe/Hmox1/C3ar1/Hif1a/Nampt/Tgm2/Tgfb1/P2ry6/Sod2/Gna13/Ptafr/Jak2/Gnai2/Grk2/Gnaq/Ptgs2/Pak1/S1pr2/Cdkn1a/Foxp1/Tlr4/Vegfa/Flt1/Id2/Tgfbr2/Il6ra/Irak4/Tnfaip3/Dnmt1/Trib1/Akt1/Mef2d/Mdm2/Rps6kb1	37
GO:0032731	GO:0032731	positive regulation of interleukin-1 beta production	19/1622	58/28891	1.79417438394912e-10	2.85940414797137e-09	1.39323291247128e-09	Ccr5/Tmem106a/Tyrobp/Pycard/Gsdmd/Gbp5/Tlr2/Malt1/Casp1/Ifnar1/Jak2/Casp8/Aim2/Casp4/Stat3/Tlr4/Mefv/App/Nlrp3	19
GO:0090322	GO:0090322	regulation of superoxide metabolic process	15/1622	35/28891	1.81868869568004e-10	2.89057524847457e-09	1.40842090300763e-09	Cyba/Itgam/Itgb2/Tyrobp/Hvcn1/Tgfb1/Syk/Prkcd/Acp5/Fpr2/Gnai2/Nfe2l2/Gch1/App/Akt1	15
GO:0019058	GO:0019058	viral life cycle	42/1622	250/28891	1.84363007018356e-10	2.92193198658679e-09	1.42369934470559e-09	Cd74/Ccl5/Ctsb/Apoe/Axl/Apobec3/Ciita/Ly6e/Fam111a/P4hb/Npc1/N4bp1/Grk2/Oas3/Spint1/Slc3a2/Uvrag/Pdcd6ip/Larp1/Furin/Atg5/Arl8b/Rnasel/Trim30a/Rab7/Resf1/Znfx1/Chmp4b/Slpi/Zc3hav1/Rab43/Trim25/Trim30d/Vps4b/Notch1/Inpp5k/Eps15/Tbc1d20/Itgav/Adar/Pikfyve/Dicer1	42
GO:0010952	GO:0010952	positive regulation of peptidase activity	36/1622	193/28891	1.84879498727511e-10	2.92193198658679e-09	1.42369934470559e-09	Ctss/Grn/Ctsh/Laptm5/Lyn/Pycard/Xdh/Picalm/Ctsd/Lgmn/Rack1/Syk/Stat1/Malt1/Bcl2l11/Casp1/Jak2/Casp8/Vsir/Rps3/Anp32b/Aim2/Rest/Bak1/Stat3/Bax/Prelid1/Bcl10/Apaf1/Aph1a/Psme2/Ncstn/Mefv/App/Nlrp3/Casp8ap2	36
GO:0002824	GO:0002824	positive regulation of adaptive immune response based on somatic recombination of immune receptors built from immunoglobulin superfamily domains	33/1622	166/28891	1.85344562838524e-10	2.92193198658679e-09	1.42369934470559e-09	H2-Ab1/Fcer1g/Fcgr3/H2-DMa/Fcgr1/C3/Trem2/B2m/Slc11a1/Ptprc/Tgfb1/Cd40/Tnfsf13/Pnp/Cd274/Pla2g4a/H2-D1/Tnfsf13b/H2-M3/Malt1/H2-T22/H2-Q7/Jak2/Stat6/Btk/Dennd1b/Stx7/Ccr2/H2-T23/Arid5a/Nlrp3/Clec4n/Nsd2	33
GO:0097530	GO:0097530	granulocyte migration	33/1622	167/28891	2.18690302194582e-10	3.43833027682209e-09	1.67531228805609e-09	Cd74/Ccl5/Cxcl9/Fcer1g/Lgals3/Fcgr3/Slamf8/Csf1r/Itgam/Itgb2/Bst1/Sirpa/C3ar1/Vav1/Cmklr1/Prex1/Nckap1l/Myo1f/Tlr2/Syk/Csf3r/Rac2/Ptprj/Adam8/Mapk3/Vegfa/Rac1/Mospd2/Irak4/Pde4b/Camk1d/Pikfyve/Ccl6	33
GO:0001666	GO:0001666	response to hypoxia	40/1622	233/28891	2.54850158405861e-10	3.99607788704674e-09	1.94707251753205e-09	Cybb/Trem2/Cd38/Hmox1/Hif1a/Adam17/Tgfb1/Eif4ebp1/Nos2/Rbpj/Casp1/P4hb/Slc8a1/Cited2/Fosl2/Rest/Stat3/Pak1/Bnip3/Tmbim6/Nfe2l2/Adam8/Vegfa/Flt1/Itpr2/Ep300/Plekhn1/Raf1/Vhl/Zfp36l1/Daxx/Zfas1/Pdk1/Pik3cb/Notch1/Tm9sf4/Akt1/Birc2/Dnmt3a/Nfatc3	40
GO:0050871	GO:0050871	positive regulation of B cell activation	24/1622	94/28891	2.6416077361406e-10	4.13096459112818e-09	2.01279550940584e-09	Cd74/Mmp14/Cd38/Il2rg/Bst1/Spi1/Ptprc/Inpp5d/Tgfb1/Nckap1l/Cd40/Tnfsf13/Pnp/Syk/Tnfsf13b/Mif/Stat6/Btk/Cdkn1a/Sh3kbp1/Tlr4/Peli1/Xbp1/Nsd2	24
GO:0006809	GO:0006809	nitric oxide biosynthetic process	23/1622	87/28891	2.91672983680425e-10	4.54900672141155e-09	2.21648481828637e-09	Aif1/Itgb2/Ass1/Sirpa/P2rx4/Slc7a2/Sod2/Nos2/Tlr2/H2-M3/Acp5/Tspo/Jak2/Dnm2/Gla/Ptgs2/Ptk2b/Tlr4/Rac1/App/Cx3cr1/Akt1/Khsrp	23
GO:0010950	GO:0010950	positive regulation of endopeptidase activity	33/1622	169/28891	3.03132204545341e-10	4.71413118231134e-09	2.29694103282424e-09	Laptm5/Lyn/Pycard/Xdh/Picalm/Ctsd/Lgmn/Rack1/Syk/Stat1/Malt1/Bcl2l11/Casp1/Jak2/Casp8/Vsir/Rps3/Anp32b/Aim2/Rest/Bak1/Stat3/Bax/Prelid1/Bcl10/Apaf1/Aph1a/Psme2/Ncstn/Mefv/App/Nlrp3/Casp8ap2	33
GO:1902904	GO:1902904	negative regulation of supramolecular fiber organization	34/1622	178/28891	3.03876791453637e-10	4.71413118231134e-09	2.29694103282424e-09	Capg/Tmsb4x/Trem2/Apoe/Tmsb10/Pfn1/Capza2/Gmfg/Tlr2/Prkcd/Evl/Coro1a/Arhgef2/Arpc2/Tmod3/Twf2/Cfl1/Arap1/Was/Capza1/Eml4/Capzb/Capn1/Map3k1/Wasf2/Ssh2/F11r/Arfgef1/Sgk1/Svil/Atxn7/Flii/Inpp5k/Myadm	34
GO:0036293	GO:0036293	response to decreased oxygen levels	43/1622	264/28891	3.08570165292216e-10	4.77424343275729e-09	2.32623047965652e-09	Cybb/Trem2/Zeb2/Cd38/Hmox1/Hif1a/Adam17/Tgfb1/Eif4ebp1/Nos2/Rbpj/Casp1/P4hb/Slc8a1/Cited2/Fosl2/Rest/Stat3/Pak1/Bnip3/Tmbim6/Nfe2l2/Adam8/Vegfa/Flt1/Itpr2/Ep300/Plekhn1/Raf1/Vhl/Zfp36l1/Daxx/Zfas1/Pdk1/Pik3cb/Notch1/Cpeb4/Parp2/Tm9sf4/Akt1/Birc2/Dnmt3a/Nfatc3	43
GO:0033673	GO:0033673	negative regulation of kinase activity	39/1622	225/28891	3.176333314636e-10	4.90146884239994e-09	2.3882205373203e-09	Apoe/Lilrb4a/Ptpn6/Lyn/Ptprc/Pycard/Psen2/Cbl/Actb/Prkcd/Ptpn1/Pkib/Slc8a1/Pkn1/Gnaq/Ubash3b/Mvp/Cdkn1a/Ptprj/Csk/Psen1/Irak3/Ppp2r5a/Wnk1/Tnfaip3/Coro1c/Rb1/Ptpn2/Daxx/Plec/Pik3cb/Spred1/Inpp5k/Adar/Trib1/Casp3/Dusp3/Akt1/Midn	39
GO:0006470	GO:0006470	protein dephosphorylation	40/1622	235/28891	3.31959381719872e-10	5.09622599971031e-09	2.48311516132672e-09	Ptpn18/Pirb/Ptpn6/Ptprc/Tgfb1/Ptpre/Nckap1l/Prkcd/Ptpn1/Cttnbp2nl/Jak2/Gnai2/Ikbkb/Ubash3b/Ppp1r15b/Ptprj/Ppp1r9b/Ensa/Ssh2/Ppp2r5a/Ppp3ca/Dusp11/Ctdnep1/Ptpn2/Ppp4r3a/Htt/Ppp1cc/Dusp6/Igbp1/Ppm1h/Ppp4r3b/Ptpn12/Ankle2/Ctdsp2/Mtmr3/Dusp3/Vrk3/Mtm1/Nceh1/Ppp6r3	40
GO:1901361	GO:1901361	organic cyclic compound catabolic process	64/1622	491/28891	3.32001693792203e-10	5.09622599971031e-09	2.48311516132672e-09	Apoe/Hmox1/Entpd1/Slc11a1/Vim/Samhd1/Slfn2/Pabpc1/Ncf2/Ncf1/Xdh/Gda/Pnp/Blvrb/Tnfrsf1b/Hsd3b7/Ikbke/Apobec1/Zfp36l2/Hsd17b11/Slfn8/Dnase1l3/Magohb/Nfe2l2/Bax/Dnase1l1/Tent5c/Larp1/Gtpbp2/Tet3/Apaf1/Tent2/Tent5a/Rnasel/Ywhah/Vegfa/Smg1/Dnase2a/Enpp4/Syncrip/Plekhn1/Blvra/Pan3/Zc3hav1/Mthfsl/Ago2/Zfp36l1/Lsm5/Caprin1/Larp4b/Sidt2/Cnot8/Exosc8/Zcchc7/Pum2/Dcp2/Ago3/Vps54/Mgat1/Rc3h1/Khsrp/Cnot6l/Nsu…	64
GO:0046700	GO:0046700	heterocycle catabolic process	60/1622	446/28891	3.40704397844106e-10	5.21608596489414e-09	2.5415164364666e-09	Hmox1/Entpd1/Slc11a1/Vim/Samhd1/Slfn2/Pabpc1/Ncf2/Ncf1/Xdh/Gda/Pnp/Blvrb/Tnfrsf1b/Ikbke/Apobec1/Zfp36l2/Slfn8/Dnase1l3/Magohb/Nfe2l2/Bax/Dnase1l1/Tent5c/Larp1/Gtpbp2/Tet3/Apaf1/Tent2/Tent5a/Rnasel/Vegfa/Smg1/Dnase2a/Enpp4/Syncrip/Plekhn1/Blvra/Pan3/Zc3hav1/Mthfsl/Ago2/Zfp36l1/Lsm5/Caprin1/Larp4b/Sidt2/Cnot8/Exosc8/Zcchc7/Pum2/Dcp2/Ago3/Vps54/Mgat1/Rc3h1/Khsrp/Cnot6l/Nsun2/Dicer1	60
GO:0046486	GO:0046486	glycerolipid metabolic process	54/1622	380/28891	3.48328948012665e-10	5.31885537632951e-09	2.59159040957342e-09	Pla2g7/C3/Apoe/Apoc2/Acsl1/Lpcat2/Inpp5d/Fabp5/Plek/Sh3glb1/Pla2g4a/Dgkz/Nr1h3/Socs1/Pik3cg/Apobec1/Cept1/Uvrag/Pla2g15/Socs3/Pgap2/Acsl5/Lipa/Pnpla7/Pgap1/Plcg2/Naaa/Cln3/Smg1/Pik3cd/Acsl4/Ctdnep1/Pip5k1c/Lpin2/Apobr/Ttc7/Tbl1xr1/Pik3cb/Abhd12/Gk/Inpp5k/Pip4p1/Mtmr6/Pisd/Impa2/Mtmr3/Sel1l/Abhd16a/Pikfyve/Abca3/Mtm1/Synj1/Lypla2/Far1	54
GO:0002283	GO:0002283	neutrophil activation involved in immune response	12/1622	22/28891	3.59972552549369e-10	5.46802057036581e-09	2.66427053696079e-09	Fcer1g/Itgam/Itgb2/Tyrobp/Spi1/Myo1f/Ptafr/Abr/Syk/Anxa3/Dnase1l3/Stx11	12
GO:0006907	GO:0006907	pinocytosis	12/1622	22/28891	3.59972552549369e-10	5.46802057036581e-09	2.66427053696079e-09	Axl/Pycard/Snx5/Ppt1/Nr1h3/Dock2/Dnm2/Cdc42/Cln3/Ehd4/Mapkapk3/Ankfy1	12
GO:0042119	GO:0042119	neutrophil activation	16/1622	42/28891	3.74811679610974e-10	5.6786403303138e-09	2.76689414887117e-09	Ccl5/Grn/Fcer1g/Itgam/Itgb2/Tyrobp/Spi1/Fcgr4/Myo1f/Ptafr/Abr/Syk/Prkcd/Anxa3/Dnase1l3/Stx11	16
GO:0016485	GO:0016485	protein processing	43/1622	266/28891	3.93678698419035e-10	5.94903587533221e-09	2.89864326624324e-09	Ctss/Ctsz/Ctsh/Mafb/Mmp14/Adam17/Pycard/Psen2/Myh9/Lgmn/Anpep/Fam111a/Casp1/P4hb/S100a10/Cst7/Adam10/Rnpep/Casp8/Cpd/Vsir/Spcs3/Casp4/Srgn/Bak1/Adam9/Furin/C1rl/Capn1/Cln3/Psen1/Aph1a/Ddi2/Ift172/Ncstn/Parp1/Cln5/Naglu/Snx12/Casp3/Mdm2/Afg3l1/Lrrk2	43
GO:0031331	GO:0031331	positive regulation of cellular catabolic process	51/1622	349/28891	3.96595198745833e-10	5.97762220745335e-09	2.91257183901469e-09	Laptm5/Apoe/Apoc2/Hmox1/Hif1a/Snx18/Pabpc1/Sh3glb1/Tlr2/Prkcd/Ptpn1/Bcl2l11/Tnfrsf1b/Ralb/Zfp36l2/Dtx3l/Adam9/Acsl5/Bnip3/C9orf72/Bax/Sptlc2/Adam8/Larp1/Mapk3/Tbk1/Psen1/Trim30a/Mefv/Syncrip/App/Plekhn1/Pan3/Zc3hav1/Ago2/Zfp36l1/Caprin1/Htt/Cnot8/Trim30d/Exosc8/Xbp1/Dcp2/Atf6/Ccny/Sptlc1/Rc3h1/Khsrp/Cnot6l/Lrrk2/Ufl1	51
GO:0071347	GO:0071347	cellular response to interleukin-1	22/1622	81/28891	4.01647458116543e-10	6.03816913194277e-09	2.94207307898716e-09	Ccl5/Saa3/Sirpa/Pycard/Fn1/Cd40/Cebpb/Nfkb1/Irf1/Cfl1/Ikbkb/Zbp1/Mapk3/Irak2/Acod1/Il1rn/Irak3/Irak4/Vrk2/Rc3h1/Ccl6/Otud4	22
GO:0006644	GO:0006644	phospholipid metabolic process	52/1622	360/28891	4.08474671181281e-10	6.1250199408751e-09	2.98439077848589e-09	Pla2g7/Hexb/Apoc2/Lpcat2/Inpp5d/Fabp5/Plek/Sh3glb1/Plbd1/Pla2g4a/Prkcd/Dgkz/Nr1h3/Socs1/Pik3cg/Smpdl3b/Cept1/Uvrag/Pla2g15/Socs3/Pgap2/Acsl5/Pnpla7/Pgap1/Plcg2/Naaa/Sptlc2/Cln3/Smg1/Pik3cd/Nus1/Cln8/Pip5k1c/Arf1/Ttc7/Pik3cb/Abhd12/Inpp5k/Pip4p1/Mtmr6/Pisd/Impa2/Plbd2/Mtmr3/Abhd16a/Pikfyve/Sptlc1/Abca3/Osbp/Mtm1/Synj1/Far1	52
GO:0010634	GO:0010634	positive regulation of epithelial cell migration	32/1622	162/28891	4.12615872893355e-10	6.17125227329984e-09	3.00691729234024e-09	Grn/Ctsh/Hmox1/Hif1a/P2rx4/Adam17/Pfn1/Tgfb1/Cd40/Lgmn/Pik3cg/Sash1/Ptgs2/Adam9/Anxa3/Nfe2l2/Plcg2/Foxp1/Map4k4/Ptk2b/Vegfa/Rac1/Tgfbr2/Pik3cd/Rreb1/Gab2/Nus1/Pik3cb/Mapre2/Arf6/Akt1/Dicer1	32
GO:0046578	GO:0046578	regulation of Ras protein signal transduction	36/1622	199/28891	4.48242597720963e-10	6.68695414963268e-09	3.25819091088061e-09	Apoe/Cyth4/Arhgdib/Rasa4/Gpr65/Abca1/Cbl/Itgb1/Akap13/Tns3/Arhgef2/Dgkz/Myo9b/Arhgap17/Arhgdia/Dennd1a/Dock2/Pik3cg/Dnm2/Arhgap24/Cyth1/Lpar6/Cdc42se2/Map4k4/Sh3bp1/Cdc42se1/Gpr35/F11r/Git2/Rasa3/Arfgef1/Crk/Pik3cb/Notch1/Mapre2/Arf6	36
GO:0032088	GO:0032088	negative regulation of NF-kappaB transcription factor activity	22/1622	82/28891	5.19969904507443e-10	7.73720523722427e-09	3.76992143439875e-09	Spi1/Pycard/Cmklr1/Arrb2/Anxa4/Aim2/Bcl3/Irak2/Acod1/Siva1/Irak3/Peli1/Tnfaip3/Havcr2/Nlrp3/Nlrc5/Usp7/Parp10/Lrrk2/Traf3/Chuk/Ufl1	22
GO:0030837	GO:0030837	negative regulation of actin filament polymerization	20/1622	68/28891	5.2844149047463e-10	7.84325499729903e-09	3.82159374389046e-09	Capg/Tmsb4x/Tmsb10/Pfn1/Capza2/Tlr2/Prkcd/Evl/Arpc2/Tmod3/Twf2/Cfl1/Capza1/Capzb/Capn1/Ssh2/Arfgef1/Svil/Flii/Myadm	20
GO:0002335	GO:0002335	mature B cell differentiation	16/1622	43/28891	5.65815948258452e-10	8.3766609801816e-09	4.0814936155432e-09	Slamf8/Il2rg/Irf8/Spi1/Lilrb4a/Cmtm7/Malt1/Lgals8/Bcl3/Plcl2/Dock10/Plcg2/Ptk2b/Tnfaip3/Xbp1/Lfng	16
GO:0051056	GO:0051056	regulation of small GTPase mediated signal transduction	39/1622	230/28891	6.16933553076056e-10	9.11031244327249e-09	4.43896227396496e-09	Apoe/Cyth4/Arhgdib/Rasa4/Gpr65/Abca1/Cbl/Itgb1/Akap13/Tns3/Arhgef2/Dgkz/Myo9b/Arhgap17/Arhgdia/Dennd1a/Dock2/Pik3cg/Dnm2/Arhgap24/Bnip2/Cyth1/Lpar6/Sipa1/Cdc42se2/Map4k4/Sh3bp1/Cdc42se1/Gpr35/F11r/Git2/Rasa3/Arfgef1/Crk/Pik3cb/Notch1/Mapre2/Itgav/Arf6	39
GO:0043406	GO:0043406	positive regulation of MAP kinase activity	28/1622	130/28891	6.39205755676817e-10	9.41537164864362e-09	4.58760111729773e-09	Zeb2/Ptprc/Tgfb1/Cd40/Akap13/Syk/Erp29/Prkcd/Iqgap1/Ptpn1/Mif/Pik3cg/Sash1/Rps3/Taok3/Adam9/Pak1/Adam8/Csk/Map3k1/Ptk2b/Tlr4/Vegfa/Psen1/Flt1/Il1rn/App/Lrrk2	28
GO:0042254	GO:0042254	ribosome biogenesis	48/1622	322/28891	6.56602306279206e-10	9.64725756303932e-09	4.70058657551069e-09	Rps28/Rps9/Fau/Rps24/Rps12/Rps23/Rpl35a/Rps19/Rplp0/Rps11/Rpl10/Rps3a1/Rpl27/Rpsa/Riok3/Rps16/Rps14/Rpl35/Tma16/Rpl23a/Rps5/Chd7/Rpl5/Rps7/Rps27/Rpl7a/Noc2l/Rps25/Rps13/Rnasel/Rpl10a/Nsa2/Utp14a/Sirt7/Eri1/Exosc8/Ddx21/Ddx27/Xpo1/Nvl/Dnttip2/Npm3/Mybbp1a/Rbfa/Utp3/Bms1/Mphosph10/Dicer1	48
GO:1904375	GO:1904375	regulation of protein localization to cell periphery	31/1622	156/28891	6.59946298429044e-10	9.67202703200154e-09	4.71265539740391e-09	Lgals3/Mmp14/Trem2/Pid1/Epb41l2/Tgfb1/Rhog/Picalm/Rack1/Itgb1/Actb/Adam10/Abi3/Actr3/Stx7/Csk/Myo5a/Cln3/Stx3/Stx4a/Ppp1r9b/Ppp2r5a/Lrp1/Wnk1/Cltc/Vamp4/Stx8/Epb41/Arf6/Zdhhc5/Akt1	31
GO:0071902	GO:0071902	positive regulation of protein serine/threonine kinase activity	36/1622	202/28891	6.87530131029164e-10	1.00510357250454e-08	4.89732582450532e-09	Zeb2/Adam17/Ptprc/Tgfb1/Cd40/Akap13/Syk/Marcks/Erp29/Prkcd/Iqgap1/Ptpn1/Ralb/Mif/Pik3cg/Dazap2/Sash1/Rps3/Taok3/Adam9/Pak1/Adam8/Rapgef2/Csk/Map3k1/Ptk2b/Tlr4/Vegfa/Psen1/Flt1/Il1rn/App/Ccny/Akt1/Cab39/Lrrk2	36
GO:1901222	GO:1901222	regulation of non-canonical NF-kappaB signal transduction	25/1622	106/28891	6.9692118454649e-10	1.01628531736492e-08	4.95180841651453e-09	Laptm5/Trem2/Spi1/Cd86/Pycard/Tlr2/Litaf/Sash1/Rps3/Ripk1/Rassf2/Birc3/Tlr7/Capn1/Tlr4/Prdx1/Ep300/App/Nmi/Lims1/Havcr2/Nlrp3/Ago3/Rc3h1/Birc2	25
GO:0002526	GO:0002526	acute inflammatory response	29/1622	139/28891	7.04574477116376e-10	1.02488352244883e-08	4.99370281720492e-09	Ccl5/Fcer1g/Fcgr3/Fcgr2b/Ccr5/Fcgr1/Saa3/C3/Fn1/Prcp/Alox5ap/H2-D1/H2-T22/H2-Q7/Pik3cg/Ptgs2/Stat3/Btk/B4galt1/Lipa/Dnase1l3/Hp/Nupr1/Adam8/Il1rn/H2-T23/Nlrp3/Ano6/Eif2ak1	29
GO:0051897	GO:0051897	positive regulation of phosphatidylinositol 3-kinase/protein kinase B signal transduction	35/1622	193/28891	7.27773796615278e-10	1.05599615812361e-08	5.14529785509623e-09	Ccl5/Csf1r/Trem2/Hcls1/P2rx4/Ptpn6/Axl/Hpse/Tgfb1/F10/Cbl/Sema4d/Arrb2/Fn1/Itgb1/Pik3ap1/Hcst/Jak2/Tgfbr1/Pik3cg/Extl3/Ptprj/Adam8/Cdc42/Hgf/Vegfa/Rac1/Osbpl8/Flt1/Pik3cd/Gcnt2/Arfgef1/Cx3cr1/Pik3cb/Rictor	35
GO:0048732	GO:0048732	gland development	63/1622	489/28891	7.32890992931312e-10	1.06078242227502e-08	5.16861873035012e-09	Mafb/Psap/Hmox1/Hif1a/Tgm2/Msn/Man2a1/Tgfb1/Psen2/Ly6e/Runx1/Plxnd1/Sod2/Xdh/Cebpb/Cd44/Cebpa/Arid5b/Rbpj/Bcl2l11/Nfkb1/Npc1/Cflar/Jak2/Tgfbr1/Cited2/Stat6/Pkm/Plxna1/Lipa/Hp/Bax/Usf2/Aprt/Hgf/Capn1/Mapk3/Vegfa/Psen1/Jarid2/Igf2r/Id2/Tgfbr2/Rreb1/Naglu/Ncoa3/Lims1/Gak/Raf1/Tnfaip3/Zdhhc21/Rps6ka1/Lbh/Zfas1/Notch1/Sp3/Xbp1/Arf6/Creb1/Med1/Zbtb7b/Chuk/Nfatc3	63
GO:1905475	GO:1905475	regulation of protein localization to membrane	37/1622	212/28891	7.35766737691448e-10	1.06230875766194e-08	5.17605573675589e-09	Lgals3/Mmp14/Trem2/Itgam/Pid1/Tgfb1/Rhog/Sh3glb1/Picalm/Rack1/Itgb1/Actb/Arpc2/Adam10/Abi3/Slc7a11/Actr3/Pak1/Stx7/Csk/Myo5a/Cln3/Stx3/Stx4a/Ppp1r9b/Ppp2r5a/Lrp1/Wnk1/Myo1c/Cltc/Vamp4/Inpp5k/Stx8/Ap2b1/Arf6/Zdhhc5/Akt1	37
GO:0045577	GO:0045577	regulation of B cell differentiation	15/1622	38/28891	7.38174612550745e-10	1.06315370740951e-08	5.18017271965435e-09	Slamf8/Mmp14/Il2rg/Spi1/Lilrb4a/Ptpn6/Inpp5d/Nckap1l/Pnp/Syk/Zfp36l2/Nfam1/Id2/Zfp36l1/Xbp1	15
GO:0031333	GO:0031333	negative regulation of protein-containing complex assembly	31/1622	157/28891	7.7859441459722e-10	1.11860621190778e-08	5.45036276746823e-09	Capg/Tmsb4x/Trem2/Tmsb10/Pfn1/Capza2/Eif4ebp1/Tlr2/Prkcd/Evl/Arhgef2/Arpc2/Tmod3/Twf2/Riok3/Cfl1/Capza1/Capzb/Cdc42/Capn1/Trim30a/Ssh2/Mefv/Ep300/Raf1/Arfgef1/Sgk1/Svil/Flii/Myadm/Birc2	31
GO:0034765	GO:0034765	regulation of monoatomic ion transmembrane transport	63/1622	490/28891	7.96014849288172e-10	1.14082422995035e-08	5.55861914671683e-09	Ctss/Cyba/Cxcl9/Cybb/Trem2/Fxyd5/P2rx4/Glrx/Tcirg1/Ptpn6/Lyn/Hvcn1/Tgfb1/P2ry6/Psen2/Slc31a2/Ifngr2/Ptafr/Itgb1/Clic4/Coro1a/Clic1/Slc8a1/Pik3cg/Cfl1/Dnm2/Gsto1/Bak1/Vmp1/Chd7/Diaph1/Ikbkb/Ubash3b/Ripk1/Tmbim6/Bax/Plcg2/Sri/Myo5a/Atg5/Ccr2/Ptk2b/Sestd1/Ywhah/Gpr35/Bin1/Ppp3ca/App/Wnk1/Cox17/Arf1/Zfas1/Ahnak/Ano6/Htt/Atp1b3/Pde4b/G6pdx/Tmem168/Wwp2/Tmem37/Akt1/Tmem109	63
GO:0032868	GO:0032868	response to insulin	42/1622	262/28891	8.16170224367994e-10	1.16646271405342e-08	5.68354160618666e-09	Pid1/Grb2/Snx5/Eif4ebp1/Cyfip1/Ctsd/Ptpre/Marcks/Prkcd/Ptpn1/Socs1/Gnai2/Grk2/Rab10/Atp2b1/Socs3/Pak1/Pkm/Slc2a1/Ptprj/Myo5a/Mapk3/Osbpl8/Parp1/Myo1c/Rab8a/Raf1/Ywhag/Lpin2/Rb1/Zfp36l1/Ptpn2/Vps13c/Sgk1/Eif4ebp2/Mapk14/Inpp5k/Rab31/Xbp1/Zbtb7b/Akt1/Rps6kb1	42
GO:1904062	GO:1904062	regulation of monoatomic cation transmembrane transport	52/1622	367/28891	8.17903737438454e-10	1.16646271405342e-08	5.68354160618666e-09	Ctss/Cyba/Cxcl9/Trem2/Fxyd5/P2rx4/Glrx/Tcirg1/Ptpn6/Lyn/Tgfb1/P2ry6/Psen2/Slc31a2/Itgb1/Coro1a/Slc8a1/Pik3cg/Dnm2/Gsto1/Bak1/Vmp1/Chd7/Diaph1/Ikbkb/Ubash3b/Tmbim6/Bax/Plcg2/Sri/Myo5a/Atg5/Ptk2b/Sestd1/Ywhah/Gpr35/Bin1/Ppp3ca/App/Wnk1/Cox17/Arf1/Zfas1/Ahnak/Ano6/Htt/Atp1b3/Pde4b/G6pdx/Tmem168/Wwp2/Akt1	52
GO:0051222	GO:0051222	positive regulation of protein transport	50/1622	346/28891	8.69330212010161e-10	1.23678125040372e-08	6.0261657828689e-09	Trem2/Itgam/Cd38/Hcls1/Hif1a/Edem1/Tgfb1/Sh3glb1/Myh9/Atp13a2/Rack1/Tlr2/Prkcd/Trpm2/Wipf1/Arpc2/Jak2/Gnaq/Ptgs2/Anp32b/Actr3/Adam9/Pak1/Edem2/Frmd4a/Sri/Cdc42/Cln3/Kcnn4/Abcg1/Tlr4/Rac1/Psen1/Stx4a/Acsl4/Ep300/Lrp1/App/Ier3ip1/Myo1c/Arf1/Mapk14/Rbm22/Rufy3/Xbp1/Arf6/Golph3l/Tm9sf4/Mdm2/Osbp	50
GO:0001894	GO:0001894	tissue homeostasis	44/1622	283/28891	8.78704052843555e-10	1.24404872335836e-08	6.06157624598262e-09	Ctss/Csf1r/Zeb2/Cd38/Tcirg1/Fcgr4/Inpp5d/Itgb1/Syk/Coro1a/Acp5/Tns3/Prdx5/Ankrd11/Snx10/Lrrk1/Ptgs2/Fosl2/Il10ra/Ubash3b/Lipa/Rac2/Bax/Adam8/Csk/Ccr2/Dram2/Ptk2b/Tlr4/Vegfa/Rac1/Rab7/Naglu/Gpr137b/Chmp4b/Cln8/Vhl/Rb1/Atf1/Gcnt2/Notch1/Itgav/Creb1/Vps54	44
GO:0060249	GO:0060249	anatomical structure homeostasis	44/1622	283/28891	8.78704052843555e-10	1.24404872335836e-08	6.06157624598262e-09	Ctss/Csf1r/Zeb2/Cd38/Tcirg1/Fcgr4/Inpp5d/Itgb1/Syk/Coro1a/Acp5/Tns3/Prdx5/Ankrd11/Snx10/Lrrk1/Ptgs2/Fosl2/Il10ra/Ubash3b/Lipa/Rac2/Bax/Adam8/Csk/Ccr2/Dram2/Ptk2b/Tlr4/Vegfa/Rac1/Rab7/Naglu/Gpr137b/Chmp4b/Cln8/Vhl/Rb1/Atf1/Gcnt2/Notch1/Itgav/Creb1/Vps54	44
GO:0032655	GO:0032655	regulation of interleukin-12 production	19/1622	63/28891	8.86858327367821e-10	1.25255317761174e-08	6.10301384960652e-09	Unc93b1/Laptm5/Irf8/Cmklr1/Arrb2/Cd40/Tlr2/Syk/Acp5/Nfkb1/Irf1/Scimp/Rel/Plcg2/Foxp1/Tlr4/Irak3/Mefv/Mapk14	19
GO:0051494	GO:0051494	negative regulation of cytoskeleton organization	33/1622	176/28891	9.09657246328295e-10	1.28164993184371e-08	6.24478658806610e-09	Capg/Tmsb4x/Tmsb10/Pfn1/Capza2/Gmfg/Tlr2/Prkcd/Evl/Coro1a/Arhgef2/Arpc2/Tmod3/Twf2/Cfl1/Arap1/Was/Capza1/Eml4/Capzb/Capn1/Map3k1/Nubp1/Wasf2/Ssh2/F11r/Arfgef1/Sgk1/Svil/Atxn7/Flii/Inpp5k/Myadm	33
GO:0044270	GO:0044270	cellular nitrogen compound catabolic process	59/1622	446/28891	9.18775263670591e-10	1.28812456004915e-08	6.27633394774325e-09	Hmox1/Entpd1/Slc11a1/Vim/Samhd1/Slfn2/Pabpc1/Ncf2/Ncf1/Xdh/Gda/Pnp/Blvrb/Tnfrsf1b/Ikbke/Apobec1/Zfp36l2/Slfn8/Dnase1l3/Magohb/Bax/Dnase1l1/Tent5c/Larp1/Gtpbp2/Tet3/Apaf1/Tent2/Tent5a/Rnasel/Vegfa/Smg1/Dnase2a/Enpp4/Syncrip/Plekhn1/Blvra/Pan3/Zc3hav1/Mthfsl/Ago2/Zfp36l1/Lsm5/Caprin1/Larp4b/Sidt2/Cnot8/Exosc8/Zcchc7/Pum2/Dcp2/Ago3/Vps54/Mgat1/Rc3h1/Khsrp/Cnot6l/Nsun2/Dicer1	59
GO:0042982	GO:0042982	amyloid precursor protein metabolic process	21/1622	77/28891	9.20877664221663e-10	1.28812456004915e-08	6.27633394774325e-09	Apoe/Adam17/Lyn/Soat1/Gsap/Psen2/Picalm/Adam10/Ifngr1/Adam9/Itm2b/Cln3/Abcg1/Psen1/Aph1a/Ncstn/Naglu/Bin1/App/Ago2/Casp3	21
GO:0080164	GO:0080164	regulation of nitric oxide metabolic process	21/1622	77/28891	9.20877664221663e-10	1.28812456004915e-08	6.27633394774325e-09	Aif1/Itgb2/Ass1/Tmem106a/Sirpa/Sod2/Tlr2/H2-M3/Acp5/Tspo/Jak2/Dnm2/Gla/Ptgs2/Ptk2b/Tlr4/Rac1/App/Cx3cr1/Akt1/Khsrp	21
GO:0045860	GO:0045860	positive regulation of protein kinase activity	52/1622	369/28891	9.93315751653977e-10	1.38612698071714e-08	6.75384671232872e-09	Csf1r/Zeb2/Slc11a1/Cd86/Adam17/Ptprc/Tgfb1/Arrb2/Cd40/Akap13/Syk/Marcks/Erp29/Prkcd/Iqgap1/Malt1/Ptpn1/Ralb/Jak2/Mif/Socs1/Pik3cg/Abi3/Dazap2/Sash1/Rps3/Taok3/Adam9/Abi1/Pak1/Cdkn1a/Rassf2/Adam8/Rapgef2/Csk/Map3k1/Ptk2b/Tlr4/Vegfa/Psen1/Osbpl8/Flt1/Il1rn/Tab2/Il6ra/App/Daxx/Sdc4/Ccny/Akt1/Cab39/Lrrk2	52
GO:0032642	GO:0032642	regulation of chemokine production	26/1622	116/28891	1.04385521176474e-09	1.45059880627794e-08	7.06798303112139e-09	Cd74/Ccl5/Aif1/Csf1r/Trem2/Cd84/Sirpa/Lilrb4a/Adam17/Pycard/Tgfb1/Il4ra/Tlr2/Syk/Lgals9/Mif/Oas3/Chil3/Foxp1/Tlr7/Tlr4/Mefv/Il6ra/Lrp1/App/Havcr2	26
GO:0007179	GO:0007179	transforming growth factor beta receptor signaling pathway	36/1622	205/28891	1.04449082571016e-09	1.45059880627794e-08	7.06798303112139e-09	Zeb2/Spi1/Adam17/Tgfb1/Arrb2/Sdcbp/Acvrl1/Lgals9/Skil/Tgfbr1/Ski/Zyx/Sap30/Dnm2/Nrros/Cited2/Itgb5/Adam9/Stat3/Zmiz1/Furin/Map3k1/Tgfbr2/Parp1/Ep300/Lrp1/Fam89b/Gcnt2/Smad7/Rnf111/Snx1/Usp15/Fos/Spred1/Xbp1/Creb1	36
GO:2001235	GO:2001235	positive regulation of apoptotic signaling pathway	33/1622	177/28891	1.05861407910407e-09	1.46672112195107e-08	7.14653835124636e-09	Ctss/Ctsc/Ctsh/Ptprc/Pycard/Mcl1/Psen2/Sh3glb1/Rack1/Serinc3/Runx3/Prkcd/Bcl2l11/Skil/Jak2/Tgfbr1/Casp8/Rps3/Trps1/Rps7/Ripk1/Bax/Nupr1/Atf3/Bcl10/Apaf1/Tlr4/Sfpq/App/Spop/Ptpn2/Stk4/Daxx	33
GO:0070228	GO:0070228	regulation of lymphocyte apoptotic process	22/1622	85/28891	1.09930888931325e-09	1.51949496477825e-08	7.40367673022146e-09	Cd74/Ccl5/Lgals3/Hif1a/Lyn/Pnp/Cd44/Cd274/Bcl2l11/Bcl2a1a/Mif/Casp8/Noc2l/Bcl3/Fnip1/Bax/Foxp1/Adam8/Prelid1/Bcl10/Dock8/Vhl	22
GO:0007160	GO:0007160	cell-matrix adhesion	39/1622	235/28891	1.17212360914817e-09	1.61631135039274e-08	7.87541058778166e-09	Mmp14/Itgam/Itgb2/Bst1/Sirpa/Fermt3/Hpse/Fn1/Myh9/Itgb1/Acvrl1/Iqgap1/Itgb7/Bcl2l11/S100a10/Itga4/Adam15/Zyx/Cfl1/Itga5/Itgb5/Adam9/Ptprj/Adam8/Map4k4/Ptk2b/Ninj1/Vegfa/Rac1/Lrp1/Lims1/Coro1c/Pik3cb/Plekha2/Itgav/Sdc4/Peak1/Dusp3/Dicer1	39
GO:0032653	GO:0032653	regulation of interleukin-10 production	19/1622	64/28891	1.19514211728861e-09	1.64416603069444e-08	8.01113137209344e-09	Fcer1g/Fcgr2b/Trem2/Cd84/Tyrobp/Lilrb4a/Pycard/Cd274/Tlr2/Syk/Lgals9/Vsir/Stat3/Btk/Tnfrsf21/Bcl3/Plcg2/Hgf/Tlr4	19
GO:0016601	GO:0016601	Rac protein signal transduction	17/1622	51/28891	1.19826978210506e-09	1.64459003271031e-08	8.01319730447966e-09	Aif1/Rhog/Cyfip1/Tns3/Arhgap17/Dock2/Pik3cg/Dnm2/Arhgap24/Brk1/Dbnl/Sh3bp1/Rac1/Wasf2/Crk/Pik3cb/Arf6	17
GO:0043433	GO:0043433	negative regulation of DNA-binding transcription factor activity	32/1622	169/28891	1.26039060344041e-09	1.72578835442909e-08	8.40883278796419e-09	Hmox1/Spi1/Pycard/Cmklr1/Sp100/Arrb2/Anxa4/Aim2/Bcl3/Nupr1/Sri/Irak2/Acod1/Siva1/Id2/Irak3/Peli1/Tnfaip3/Havcr2/Spop/Nlrp3/Smad7/Nlrc5/Bhlhe40/Usp7/Wwp2/Trib1/Parp10/Lrrk2/Traf3/Chuk/Ufl1	32
GO:0007229	GO:0007229	integrin-mediated signaling pathway	24/1622	101/28891	1.29180243448314e-09	1.76465658087591e-08	8.59821662296185e-09	Fcer1g/Itgam/Itgb2/Tyrobp/Fyb/Fermt3/Vav1/Plek/Fn1/Itgb1/Syk/Itgb7/Tec/Tln1/Itga4/Adam15/Zyx/Itga5/Itgb5/Cdc42/Ptk2b/Gab2/Lims1/Itgav	24
GO:0034976	GO:0034976	response to endoplasmic reticulum stress	42/1622	266/28891	1.3087282478423e-09	1.77944332626204e-08	8.67026443178561e-09	Fcgr2b/Edem1/Cebpb/Serinc3/Marcks/Erp29/Ptpn1/Bcl2l11/Nr1h3/P4hb/Grina/Nrros/Parp8/Bak1/Ppp1r15b/Aup1/Tor1a/Tmbim6/Nfe2l2/Bax/Edem2/Nupr1/Atf3/Apaf1/Atf6b/Derl2/App/Fbxo6/Atf4/Spop/Ptpn2/Trim25/Uggt1/Bfar/Xbp1/Sel1l/Casp3/Atf6/Ecpas/Stt3b/Lrrk2/Ufl1	42
GO:0051896	GO:0051896	regulation of phosphatidylinositol 3-kinase/protein kinase B signal transduction	42/1622	266/28891	1.3087282478423e-09	1.77944332626204e-08	8.67026443178561e-09	Ccl5/Csf1r/Trem2/Hcls1/P2rx4/Ptpn6/Axl/Hpse/Tgfb1/F10/Cbl/Sema4d/Arrb2/Xdh/Fn1/Rack1/Itgb1/Plekha1/Pik3ap1/Hcst/Jak2/Tgfbr1/Pik3cg/Aim2/Extl3/Ptprj/Adam8/Cdc42/Hgf/Vegfa/Rac1/Osbpl8/Flt1/Pik3cd/Gcnt2/Arfgef1/Cx3cr1/Pik3cb/Inpp5k/Lemd2/Rictor/Mtm1	42
GO:0050769	GO:0050769	positive regulation of neurogenesis	48/1622	329/28891	1.36307702129305e-09	1.84902982911683e-08	9.00932180536409e-09	Csf1r/Zeb2/Apoe/Hif1a/Tgm2/Vim/Lyn/Man2a1/Tgfb1/Plxnd1/Cyfip1/Sema4d/Sh3glb1/Picalm/Fn1/Actr2/Itgb1/Tlr2/Marcks/Tnfrsf1b/Tspo/Skil/Twf2/Spint1/Actr3/Pak1/Plxna1/Trpv2/Cxcr4/Dbnl/Plxnc1/Vegfa/Flt1/Id2/Bin1/Ep300/Lrp1/Caprin1/Rpl4/Sgk1/Ppp1cc/Cx3cr1/Notch1/Rufy3/Faim/Synj1/Dicer1/Ufl1	48
GO:0034142	GO:0034142	toll-like receptor 4 signaling pathway	18/1622	58/28891	1.46163544017068e-09	1.97812517923796e-08	9.63833359008633e-09	Trem2/Lyn/Pik3ap1/Rab7b/Nr1h3/Cd14/Scimp/Ly96/Znrf1/Tlr4/Ninj1/Irak2/Acod1/Peli1/Naglu/Nmi/Arf6/Chuk	18
GO:0032928	GO:0032928	regulation of superoxide anion generation	13/1622	29/28891	1.52829594233439e-09	2.0635532943603e-08	1.00545785679894e-08	Cyba/Itgam/Itgb2/Tyrobp/Hvcn1/Tgfb1/Syk/Prkcd/Acp5/Fpr2/Gnai2/App/Akt1	13
GO:0072594	GO:0072594	establishment of protein localization to organelle	59/1622	452/28891	1.53662686072205e-09	2.07001027219209e-08	1.00860399269467e-08	Hk2/Cd68/Lamp1/Laptm5/Hcls1/Edem1/Tgfb1/M6pr/Cbl/Rab8b/Sh3glb1/Syk/Prkcd/Scarb2/Tspo/Jak2/Neurl3/Cfl1/Ptgs2/Spcs3/Il10ra/Rab10/Stat3/Gbp4/Cdkn1a/Bcl3/Bax/Gnptab/Mdfic/Sh3kbp1/Psen1/Rab7/Kpna4/Ssr3/Ppp3ca/Ep300/Ranbp2/Chmp4b/Tnfaip3/Ap3b1/Tram1/Stk4/Vps13c/Mapk14/Rbm22/Notch1/Nup214/Nup98/Eps15/Adar/Xbp1/Sec61a1/Vps54/Med1/Akt1/Kpnb1/Lrrk2/Pxk/Ipo7	59
GO:0034446	GO:0034446	substrate adhesion-dependent cell spreading	24/1622	102/28891	1.60001235157385e-09	2.14082829862037e-08	1.04310978484936e-08	Fermt3/Axl/Mertk/Prex1/Fn1/Parvg/Itgb7/P4hb/Arpc2/S100a10/Itga4/Dnm2/Cdc42/Rac1/Rreb1/Lims1/Coro1c/Crk/Triobp/Itgav/Fndc3b/Peak1/Myadm/Pdpn	24
GO:0002548	GO:0002548	monocyte chemotaxis	19/1622	65/28891	1.60020767735039e-09	2.14082829862037e-08	1.04310978484936e-08	Ccl5/Lgals3/Pla2g7/Aif1/Slamf8/Lyn/Lgmn/Rps19/Myo9b/Fpr2/Ccr1/Ccr2/Ninj1/Flt1/Mospd2/App/Ano6/Cx3cr1/Ccl6	19
GO:0060760	GO:0060760	positive regulation of response to cytokine stimulus	19/1622	65/28891	1.60020767735039e-09	2.14082829862037e-08	1.04310978484936e-08	Cd74/Laptm5/Trem2/Cd300lf/Hif1a/Adam17/Axl/Tlr2/Casp1/Parp14/Ikbke/Casp4/Ripk1/Zbp1/Cxcr4/Tlr4/Tbk1/Nlrc5/Med1	19
GO:0010038	GO:0010038	response to metal ion	47/1622	320/28891	1.61720569232884e-09	2.15861803280415e-08	1.0517777596743e-08	Ass1/B2m/Gatm/Hmox1/P2rx4/Slc11a1/Tcirg1/Rasa4/Hvcn1/Xdh/Fn1/Lgmn/Atp13a2/Pla2g4a/Alox5ap/Cebpa/Mef2a/Trpm2/Clic4/Iqgap1/Npc1/Crip1/Anxa5/Apobec1/Adam9/Junb/Bnip3/Nfe2l2/Plcg2/Mapk3/Id2/Ncstn/Ppp3ca/Ep300/App/Wnk1/Daxx/Htt/Fos/Creb1/Impa2/Vps54/Akt1/Nek7/Lrrk2/Chuk/Nfatc3	47
GO:0048284	GO:0048284	organelle fusion	32/1622	171/28891	1.71232764093312e-09	2.27517246687081e-08	1.10856842837056e-08	Mcl1/Rab8b/Atp13a2/Pla2g4a/Bcl2a1b/Coro1a/Rab7b/Bcl2a1a/Uvrag/Bak1/Bnip3/Bax/Stx7/Cln3/Arl8b/Stx3/Stx4a/Rab7/Bcl2a1d/Vat1/Stx2/Ankfy1/Chmp4b/Rab8a/Stx11/Stx16/Vcpip1/Vamp4/Stx8/Pikfyve/Afg3l1/Snap29	32
GO:2001236	GO:2001236	regulation of extrinsic apoptotic signaling pathway	32/1622	171/28891	1.71232764093312e-09	2.27517246687081e-08	1.10856842837056e-08	Lgals3/Hmox1/Ptprc/Pycard/Mcl1/Psen2/Sp100/Runx3/Cflar/Skil/Tgfbr1/Casp8/Trps1/Acsl5/Ripk1/Hmgb2/Atf3/Bcl10/Hgf/Tlr4/Vegfa/Stx4a/App/Raf1/Tnfaip3/Stk4/Htt/Traf1/Itgav/Faim/Rnf34/Rps6kb1	32
GO:0042063	GO:0042063	gliogenesis	54/1622	397/28891	1.73652641687128e-09	2.30208149763868e-08	1.12167974295513e-08	Grn/Csf1r/Trem2/C1qa/Zeb2/Itgam/Hexb/P2rx4/Vim/Lyn/Grb2/Tgfb1/Fn1/Tlr2/Tnfrsf1b/Tspo/Ski/Grk2/Spint1/Nrros/Actr3/Ifngr1/Stat3/Tnfrsf21/Zmiz1/Ptprj/Srgap2/Cxcr4/Ccr2/Mapk3/Tlr4/Psen1/Flt1/Id2/Ncstn/Naglu/Bin1/Lrp1/App/Raf1/Rb1/Nab1/Abcc1/Ppp1cc/Cx3cr1/Plec/Notch1/Creb1/Vps54/Akt1/Synj1/Eed/Dicer1/Ufl1	54
GO:0002467	GO:0002467	germinal center formation	10/1622	16/28891	1.77608831259297e-09	2.34387401071376e-08	1.14204297308907e-08	H2-DMa/Adam17/Tnfsf13/Tnfsf13b/Pkn1/Klhl6/Bcl3/Nfkb2/Tnfaip3/Rc3h1	10
GO:0072673	GO:0072673	lamellipodium morphogenesis	10/1622	16/28891	1.77608831259297e-09	2.34387401071376e-08	1.14204297308907e-08	Plekho1/Cd44/Myo9b/Abi1/Wasf2/Rreb1/Coro1c/Snx2/Snx1/Pdpn	10
GO:1905952	GO:1905952	regulation of lipid localization	34/1622	190/28891	1.81760600149478e-09	2.39324961776954e-08	1.16610103458142e-08	C3/Trem2/Apoe/Apoc2/Acsl1/Msr1/Runx1/Abca1/Plin2/Pla2g4a/Syk/Prkcd/Ttc39b/Nr1h3/Tspo/Mif/Ikbke/Acsl5/Atp8a1/Prelid1/Furin/Abcg1/Osbpl8/Acsl4/Lrp1/Nus1/Ptpn2/Surf4/Asxl2/Hbp1/Itgav/Triap1/Akt1/Abca3	34
GO:0045670	GO:0045670	regulation of osteoclast differentiation	23/1622	95/28891	1.91932685983378e-09	2.52149404806541e-08	1.22858760586799e-08	Ccl5/Mafb/Csf1r/Trem2/Pirb/Tyrobp/Lilrb4a/Inpp5d/Clec2d/Cebpb/Ubash3b/Ccr1/Rassf2/Pira2/Adam8/Tfe3/Ninj1/Gpr137b/Ppp3ca/Asxl2/Fos/Creb1/Tob2	23
GO:0007163	GO:0007163	establishment or maintenance of cell polarity	39/1622	239/28891	1.92914488325588e-09	2.52869710202957e-08	1.23209726429116e-08	Tcirg1/Msn/Rhog/Myh9/Nckap1l/Actr2/Itgb1/Actb/Parvg/Arhgef2/Arpc5/Myo9b/Dock2/Cfl1/Rab10/Actr3/Pak1/Pdcd6ip/Cyth1/Sipa1/Frmd4a/Coro7/Cdc42/Ptk2b/Sh3bp1/Map4/Dock8/Rac1/Frmd4b/Dst/Fam89b/Lims1/Arfgef1/Htt/Krit1/Crk/Rufy3/Rictor/Arf6	39
GO:0002704	GO:0002704	negative regulation of leukocyte mediated immunity	24/1622	103/28891	1.97586558369907e-09	2.57647010730465e-08	1.25537446465619e-08	Fcgr2b/Cd84/Hmox1/Spi1/Lilrb4a/Ptpn6/Ptprc/Tgfb1/Arrb2/Clec2d/Nckap1l/Abr/H2-D1/H2-T22/Lgals9/H2-Q7/Vsir/Arg1/Ccr2/H2-T23/Havcr2/Smad7/Cx3cr1/Crk	24
GO:0046635	GO:0046635	positive regulation of alpha-beta T cell activation	24/1622	103/28891	1.97586558369907e-09	2.57647010730465e-08	1.25537446465619e-08	H2-Ab1/Il2rg/Lilrb4a/Ptprc/Runx1/Il4ra/Nckap1l/Pnp/Runx3/Syk/H2-D1/Malt1/H2-T22/H2-Q7/Jak2/Irf1/Socs1/Cbfb/Ccr2/H2-T23/Tgfbr2/Nlrp3/Ap3b1/Zbtb7b	24
GO:2000514	GO:2000514	regulation of CD4-positive, alpha-beta T cell activation	21/1622	80/28891	1.97884211910249e-09	2.57647010730465e-08	1.25537446465619e-08	Il2rg/Tgfb1/Runx1/Il4ra/Nckap1l/Cd44/Cd274/Runx3/Malt1/Tarm1/Lgals9/Irf1/Socs1/Vsir/Cbfb/Ccr2/Tgfbr2/Nlrp3/Smad7/Zbtb7b/Rc3h1	21
GO:0030888	GO:0030888	regulation of B cell proliferation	20/1622	73/28891	2.11160999901834e-09	2.74321183168686e-08	1.33661868417525e-08	Cd74/Fcgr2b/Cd38/Bst1/Tyrobp/Lyn/Ptprc/Inpp5d/Nckap1l/Cd40/Tnfsf13b/Mif/Pkn1/Btk/Tnfrsf21/Cdkn1a/Tlr4/Peli1/Casp3/Rc3h1	20
GO:2000401	GO:2000401	regulation of lymphocyte migration	19/1622	66/28891	2.12925243983691e-09	2.75998432923749e-08	1.34479101463384e-08	Ccl5/Aif1/Adam17/Msn/Pycard/Ecm1/Coro1a/Lgals9/Itga4/Adam10/Adam8/Ccr2/Ptk2b/Lrch1/Dock8/App/Wnk1/Crk/Akt1	19
GO:0046638	GO:0046638	positive regulation of alpha-beta T cell differentiation	17/1622	53/28891	2.35440710159051e-09	3.04506798748945e-08	1.48369685477754e-08	Il2rg/Lilrb4a/Runx1/Il4ra/Nckap1l/Pnp/Runx3/Syk/Malt1/Irf1/Socs1/Cbfb/Ccr2/Tgfbr2/Nlrp3/Ap3b1/Zbtb7b	17
GO:0072676	GO:0072676	lymphocyte migration	25/1622	112/28891	2.38292272614459e-09	3.07513014637199e-08	1.49834451806949e-08	Ccl5/Aif1/Cxcl16/Adam17/Msn/Pycard/Ecm1/Coro1a/Itgb7/Lgals9/Itga4/Hsd3b7/Adam10/Adam8/Ccr2/Ptk2b/Lrch1/Dock8/F11r/App/Wnk1/Crk/Plec/Akt1/Ccl6	25
GO:0070555	GO:0070555	response to interleukin-1	23/1622	96/28891	2.3908500514584e-09	3.07854930467038e-08	1.5000104888899e-08	Ccl5/Saa3/Sirpa/Pycard/Fn1/Cd40/Cebpb/Nfkb1/Irf1/Cfl1/Ikbkb/Zbp1/Mapk3/Irak2/Acod1/Il1rn/Irak3/App/Irak4/Vrk2/Rc3h1/Ccl6/Otud4	23
GO:0070482	GO:0070482	response to oxygen levels	47/1622	324/28891	2.43776895301518e-09	3.13204984646202e-08	1.52607840786946e-08	Cybb/Trem2/Zeb2/Cd38/Hmox1/Hif1a/Adam17/Tgfb1/Sod2/Eif4ebp1/Nos2/Rbpj/Casp1/P4hb/Slc8a1/Cited2/Fosl2/Rest/Stat3/Pak1/Bnip3/Tmbim6/Nfe2l2/Adam8/Vegfa/Flt1/Itpr2/Ep300/Plekhn1/Raf1/Vhl/Zfp36l1/Daxx/Atp6ap1/Zfas1/Pdk1/Pik3cb/Notch1/Ccdc115/Cpeb4/Parp2/Tm9sf4/Akt1/Birc2/Dnmt3a/Nfatc3/Pdpn	47
GO:1903707	GO:1903707	negative regulation of hemopoiesis	27/1622	129/28891	2.50549683528933e-09	3.21199187697641e-08	1.56502983349478e-08	Cd74/C1qc/Mafb/Fgl2/Pirb/Lilrb4a/Lyn/Inpp5d/Runx1/Il4ra/Clec2d/Cd44/Runx3/Cebpa/Irf1/Socs1/Ubash3b/Pira2/Cbfb/Id2/Gpr137b/Ptpn2/Smad7/Trib1/Zbtb7b/Rc3h1/Tob2	27
GO:0045453	GO:0045453	bone resorption	21/1622	81/28891	2.53086025044759e-09	3.23739207036421e-08	1.57740597327066e-08	Ctss/Csf1r/Cd38/Tcirg1/Fcgr4/Inpp5d/Syk/Acp5/Tns3/Snx10/Lrrk1/Ubash3b/Rac2/Adam8/Csk/Ptk2b/Vegfa/Rac1/Rab7/Gpr137b/Itgav	21
GO:0031664	GO:0031664	regulation of lipopolysaccharide-mediated signaling pathway	13/1622	30/28891	2.55804172545552e-09	3.25465684942375e-08	1.58581816587007e-08	Ly86/Cd84/Cd180/Cd14/Mif/Scimp/Sash1/Ly96/Acod1/Trim30a/Tnfaip3/Trim30d/Trib1	13
GO:0031929	GO:0031929	TOR signaling	33/1622	183/28891	2.56109633788017e-09	3.25465684942375e-08	1.58581816587007e-08	Trem2/Hif1a/Eif4ebp1/Nckap1l/Syk/Npc1/Fnip2/Lipa/Fnip1/C9orf72/Larp1/Mapk3/Tbk1/Gpr137b/Ep300/Rragc/Ywhag/Rps6ka1/Lamtor4/Usp7/Eif4ebp2/Slc38a9/Pip4p1/Rictor/Xbp1/Otud5/Lamtor3/Seh1l/Akt1/Nuak2/Mtm1/Rps6kb1/Ube2d1	33
GO:0050671	GO:0050671	positive regulation of lymphocyte proliferation	33/1622	183/28891	2.56109633788017e-09	3.25465684942375e-08	1.58581816587007e-08	Cd74/Ccl5/Aif1/Csf1r/Cd38/H2-DMb1/Bst1/Cd86/Ptprc/Pycard/Nckap1l/Cd40/Pnp/Cd274/Syk/H2-D1/Tnfsf13b/Coro1a/H2-T22/H2-Q7/Jak2/Mif/Ccdc88b/Rps3/Btk/Cdkn1a/Ccr2/Tlr4/H2-T23/Tgfbr2/Peli1/Ppp3ca/Havcr2	33
GO:0010591	GO:0010591	regulation of lamellipodium assembly	15/1622	41/28891	2.57912047665511e-09	3.27043690007158e-08	1.59350693065648e-08	Cyfip1/Actr2/Arpc2/Twf2/Cfl1/Abi3/Dnm2/Was/Actr3/Brk1/Capzb/Rac2/Cdc42/Rac1/Wasf2	15
GO:0045428	GO:0045428	regulation of nitric oxide biosynthetic process	20/1622	74/28891	2.74167140951579e-09	3.46901720861293e-08	1.69026436937839e-08	Aif1/Itgb2/Ass1/Sirpa/Sod2/Tlr2/H2-M3/Acp5/Tspo/Jak2/Dnm2/Gla/Ptgs2/Ptk2b/Tlr4/Rac1/App/Cx3cr1/Akt1/Khsrp	20
GO:0030641	GO:0030641	regulation of cellular pH	22/1622	89/28891	2.81992808525661e-09	3.55262214282976e-08	1.73100052976989e-08	Grn/Slamf8/Slc11a1/Tcirg1/Hvcn1/Creg1/Ppt1/Clic4/Atp6v0c/Lacc1/Mafg/Atp6v1b2/Mapk3/Cln3/Rab7/Cln5/Slc4a7/Atp6ap1/Ccdc115/Tm9sf4/Tmem165/Lrrk2	22
GO:0042147	GO:0042147	retrograde transport, endosome to Golgi	22/1622	89/28891	2.81992808525661e-09	3.55262214282976e-08	1.73100052976989e-08	Snx5/Rab7b/Ap1s1/Washc2/Rab7/Cln5/Vps26a/Tbc1d5/Ankfy1/Ric1/Tbc1d14/Snx2/Stx16/Snx1/Usp7/Cltc/Snx12/Tbc1d10b/Vps54/Pikfyve/Lrrk2/Dennd5a	22
GO:0045576	GO:0045576	mast cell activation	23/1622	97/28891	2.96858750262273e-09	3.73184717732724e-08	1.81832719080794e-08	Fcer1g/Fcgr3/Cd84/Hmox1/Cd300lf/Lat2/Lilrb4a/Ptpn6/Lyn/Crlf2/Il4ra/Milr1/Fes/Ptpre/Syk/Cd48/Lcp2/Btk/Rac2/Bcl10/Tlr4/Rhoh/Gab2	23
GO:0008625	GO:0008625	extrinsic apoptotic signaling pathway via death domain receptors	21/1622	82/28891	3.22313397609909e-09	4.04312698550237e-08	1.96999699727619e-08	Lgals3/Hmox1/Spi1/Psen2/Sp100/Cflar/Skil/Casp8/Trps1/Bax/Hmgb2/Atf3/Hgf/Stx4a/Raf1/Tnfaip3/Stk4/Daxx/Casp8ap2/Faim/Rnf34	21
GO:0006469	GO:0006469	negative regulation of protein kinase activity	35/1622	204/28891	3.34895658749929e-09	4.1919450160694e-08	2.04250797069078e-08	Apoe/Lilrb4a/Ptpn6/Lyn/Ptprc/Pycard/Psen2/Cbl/Actb/Prkcd/Ptpn1/Pkib/Slc8a1/Pkn1/Gnaq/Ubash3b/Mvp/Cdkn1a/Ptprj/Psen1/Irak3/Tnfaip3/Coro1c/Rb1/Ptpn2/Daxx/Plec/Pik3cb/Spred1/Inpp5k/Adar/Trib1/Casp3/Dusp3/Akt1	35
GO:0090025	GO:0090025	regulation of monocyte chemotaxis	14/1622	36/28891	3.44841989090911e-09	4.30720197509054e-08	2.09866645000667e-08	Ccl5/Pla2g7/Aif1/Slamf8/Lyn/Lgmn/Fpr2/Ccr1/Ccr2/Ninj1/Mospd2/App/Ano6/Cx3cr1	14
GO:0002720	GO:0002720	positive regulation of cytokine production involved in immune response	25/1622	114/28891	3.51581639272795e-09	4.38199936298764e-08	2.13511116967285e-08	Cd74/Fcer1g/Laptm5/B2m/Pycard/Tlr2/Syk/H2-D1/Malt1/Casp1/H2-T22/Irf5/H2-Q7/Mif/Scimp/Lacc1/Casp4/Dennd1b/Plcg2/Tlr7/Tlr4/H2-T23/Arid5a/Nlrp3/Ddx21	25
GO:0046637	GO:0046637	regulation of alpha-beta T cell differentiation	20/1622	75/28891	3.54226384719613e-09	4.40554904492431e-08	2.14658565535396e-08	Il2rg/Lilrb4a/Tgfb1/Runx1/Il4ra/Nckap1l/Pnp/Runx3/Syk/Malt1/Irf1/Socs1/Cbfb/Ccr2/Tgfbr2/Nlrp3/Ap3b1/Smad7/Zbtb7b/Rc3h1	20
GO:0007044	GO:0007044	cell-substrate junction assembly	23/1622	98/28891	3.67430040044328e-09	4.55035971035789e-08	2.21714405658663e-08	Mmp14/Fn1/Myh9/Acvrl1/Iqgap1/S100a10/Tln1/Cfl1/Itga5/Ptprj/Map4k4/Ptk2b/Vegfa/Rac1/Lrp1/Dst/Lims1/Coro1c/Plec/Itgav/Sdc4/Peak1/Dusp3	23
GO:0061515	GO:0061515	myeloid cell development	23/1622	98/28891	3.67430040044328e-09	4.55035971035789e-08	2.21714405658663e-08	Csf1r/Itgam/Tyrobp/Ptpn6/Ptbp3/Cebpb/Tlr2/Tmod3/Lrrk1/Nrros/Cited2/Fli1/Abi1/Fam20c/Foxp1/Ninj1/Wasf2/Ep300/App/Alas1/Atp6ap1/G6pdx/Med1	23
GO:0010811	GO:0010811	positive regulation of cell-substrate adhesion	28/1622	140/28891	3.75690933554228e-09	4.64280765979197e-08	2.26218893977791e-08	Prex1/Fn1/Myh9/Itgb1/Iqgap1/P4hb/Arpc2/S100a10/Jak2/Cfl1/Dnm2/Itga5/Ptprj/Cdc42/Map4k4/Ptk2b/Ninj1/Vegfa/Rac1/Rreb1/Lims1/Stk4/Crk/Plekha2/Triobp/Sdc4/Myadm/Dicer1	28
GO:0022613	GO:0022613	ribonucleoprotein complex biogenesis	57/1622	440/28891	3.83765984830528e-09	4.73257291652531e-08	2.3059266919827e-08	Rps28/Rps9/Fau/Rps24/Rps12/Rps23/Mbnl1/Rpl35a/Rps19/Rplp0/Rps11/Rpl10/Rps3a1/Rpl27/Rpsa/Riok3/Rps16/Celf2/Rps14/Rpl35/Tma16/Rpl23a/Rps5/Chd7/Rpl5/Rps7/Rps27/Eif3a/Rpl7a/Noc2l/Rps25/Rps13/Rnasel/Rpl10a/Nsa2/Smn1/Utp14a/Sirt7/Ago2/Eri1/Nufip1/Exosc8/Ddx21/Adar/Ddx27/Xpo1/Nvl/Ago3/Dnttip2/Npm3/Prpf39/Mybbp1a/Rbfa/Utp3/Bms1/Mphosph10/Dicer1	57
GO:0032946	GO:0032946	positive regulation of mononuclear cell proliferation	33/1622	186/28891	3.91915151477708e-09	4.82287147377525e-08	2.34992429267113e-08	Cd74/Ccl5/Aif1/Csf1r/Cd38/H2-DMb1/Bst1/Cd86/Ptprc/Pycard/Nckap1l/Cd40/Pnp/Cd274/Syk/H2-D1/Tnfsf13b/Coro1a/H2-T22/H2-Q7/Jak2/Mif/Ccdc88b/Rps3/Btk/Cdkn1a/Ccr2/Tlr4/H2-T23/Tgfbr2/Peli1/Ppp3ca/Havcr2	33
GO:0042100	GO:0042100	B cell proliferation	26/1622	123/28891	3.94371783898102e-09	4.83271137705384e-08	2.35471874507933e-08	Cd74/Cfb/Fcgr2b/Cd38/Bst1/Tyrobp/Lyn/Ptprc/Inpp5d/Nckap1l/Cd40/Tnfsf13b/Prkcd/Cd180/Mif/Pkn1/Fosl2/Btk/Tnfrsf21/Cdkn1a/Plcl2/Bax/Tlr4/Peli1/Casp3/Rc3h1	26
GO:1902106	GO:1902106	negative regulation of leukocyte differentiation	26/1622	123/28891	3.94371783898102e-09	4.83271137705384e-08	2.35471874507933e-08	Cd74/C1qc/Mafb/Fgl2/Pirb/Lilrb4a/Lyn/Inpp5d/Runx1/Il4ra/Clec2d/Cd44/Runx3/Irf1/Socs1/Ubash3b/Pira2/Cbfb/Id2/Gpr137b/Ptpn2/Smad7/Trib1/Zbtb7b/Rc3h1/Tob2	26
GO:1904951	GO:1904951	positive regulation of establishment of protein localization	50/1622	362/28891	4.11190132266086e-09	5.02824327360184e-08	2.44999085759336e-08	Trem2/Itgam/Cd38/Hcls1/Hif1a/Edem1/Tgfb1/Sh3glb1/Myh9/Atp13a2/Rack1/Tlr2/Prkcd/Trpm2/Wipf1/Arpc2/Jak2/Gnaq/Ptgs2/Anp32b/Actr3/Adam9/Pak1/Edem2/Frmd4a/Sri/Cdc42/Cln3/Kcnn4/Abcg1/Tlr4/Rac1/Psen1/Stx4a/Acsl4/Ep300/Lrp1/App/Ier3ip1/Myo1c/Arf1/Mapk14/Rbm22/Rufy3/Xbp1/Arf6/Golph3l/Tm9sf4/Mdm2/Osbp	50
GO:0010594	GO:0010594	regulation of endothelial cell migration	32/1622	177/28891	4.16058924180464e-09	5.07713745762478e-08	2.47381434769269e-08	Grn/Apoe/Hmox1/Hif1a/P2rx4/Adam17/Tgfb1/Sp100/Cd40/Lgmn/Sema4a/Prcp/Acvrl1/Pik3cg/Sash1/Ptgs2/Svbp/Anxa3/Nfe2l2/Foxp1/Ptk2b/Sh3bp1/Vegfa/Rac1/Pik3cd/Nus1/Krit1/Pik3cb/Notch1/Spred1/Akt1/Dicer1	32
GO:0032609	GO:0032609	type II interferon production	28/1622	141/28891	4.43926789870982e-09	5.40589763114287e-08	2.63400139029041e-08	Laptm5/Sirpa/Irf8/Lilrb4a/Slc11a1/Tcirg1/Axl/Pycard/Runx1/Slamf6/Cd274/Runx3/H2-M3/Rnf19b/Lgals9/Ifnar1/Jak2/Cd14/Vsir/Bcl3/Tlr7/Nras/Ccr2/Tlr4/Arid5a/App/Havcr2/Pde4b	28
GO:0097696	GO:0097696	receptor signaling pathway via STAT	36/1622	216/28891	4.47997727921153e-09	5.44410572284185e-08	2.65261812584893e-08	Ccl5/Csf1r/Hcls1/Csf2rb/Csf2ra/Lyn/Crlf2/Ptprc/Tgfb1/Csf2rb2/Cd40/Stat1/Ifnar2/Ifnar1/Jak2/Parp14/Irf1/Socs1/Il10ra/Stat6/Crlf3/Socs3/Stat3/Il15ra/Bcl3/Il10rb/Jak1/Leprot/Ptk2b/Rac1/Naglu/Ep300/Il6ra/Ptpn2/Notch1/Osbp	36
GO:0050792	GO:0050792	regulation of viral process	33/1622	187/28891	4.50582071408575e-09	5.46412728175929e-08	2.6623735480975e-08	Cd74/Ccl5/Axl/Pfn1/Apobec3/Ciita/Ly6e/Sp100/Stat1/Fam111a/P4hb/N4bp1/Oas3/Larp1/Furin/Atg5/Cxcr4/Mdfic/Map3k1/Rnasel/Trim30a/Rab7/Resf1/Znfx1/Slpi/Zc3hav1/Trim25/Trim30d/Notch1/Inpp5k/Tbc1d20/Adar/Dicer1	33
GO:0070231	GO:0070231	T cell apoptotic process	19/1622	69/28891	4.84270217058894e-09	5.84833990911911e-08	2.84957957079441e-08	Ccl5/Lgals3/Hif1a/Pnp/Cd274/Bcl2l11/Casp8/Bak1/Lipa/Ripk1/Bcl3/Bax/Adam8/Prelid1/Bcl10/Dock8/Siva1/Vhl/Akt1	19
GO:1903556	GO:1903556	negative regulation of tumor necrosis factor superfamily cytokine production	19/1622	69/28891	4.84270217058894e-09	5.84833990911911e-08	2.84957957079441e-08	Trem2/Sirpa/Lilrb4a/Ptpn6/Axl/Gpnmb/Arrb2/Cd274/Acp5/Tspo/Vsir/Bcl3/Tlr4/Trim30a/Irak3/Tnfaip3/Havcr2/Elf4/Dicer1	19
GO:0032272	GO:0032272	negative regulation of protein polymerization	21/1622	84/28891	5.16374396545078e-09	6.22052729396653e-08	3.03092634352813e-08	Capg/Tmsb4x/Tmsb10/Pfn1/Capza2/Tlr2/Prkcd/Evl/Arpc2/Tmod3/Twf2/Cfl1/Capza1/Capzb/Capn1/Ssh2/Arfgef1/Sgk1/Svil/Flii/Myadm	21
GO:0050856	GO:0050856	regulation of T cell receptor signaling pathway	16/1622	49/28891	5.18288404743311e-09	6.22052729396653e-08	3.03092634352813e-08	Lgals3/Laptm5/Lilrb4a/Ptpn6/Malt1/Dgkz/Rps3/Lipa/Ptprj/Bcl10/Kcnn4/Elf1/Ptpn2/Usp12/Dusp3/Rc3h1	16
GO:1905521	GO:1905521	regulation of macrophage migration	16/1622	49/28891	5.18288404743311e-09	6.22052729396653e-08	3.03092634352813e-08	Ccl5/Slamf8/Mmp14/Csf1r/Trem2/C3ar1/P2rx4/Cmklr1/Abr/Mif/Ptprj/Ccr2/Mapk3/Ptk2b/Mtus1/Cx3cr1	16
GO:0045920	GO:0045920	negative regulation of exocytosis	14/1622	37/28891	5.26059747987691e-09	6.28792317625451e-08	3.06376471002322e-08	Cd84/Hmox1/Spi1/Nckap1l/Abr/Rap1b/Lgals9/Gnai2/Rest/C9orf72/Ccr2/Rab7/Vps4b/Notch1	14
GO:1902745	GO:1902745	positive regulation of lamellipodium organization	14/1622	37/28891	5.26059747987691e-09	6.28792317625451e-08	3.06376471002322e-08	Cyfip1/Actr2/Arpc2/Twf2/Cfl1/Dnm2/Actr3/Brk1/Rac2/Cdc42/Rac1/Wasf2/Rreb1/Coro1c	14
GO:0019439	GO:0019439	aromatic compound catabolic process	59/1622	467/28891	5.2799608527694e-09	6.290547050159e-08	3.06504318179312e-08	Hmox1/Entpd1/Slc11a1/Vim/Samhd1/Slfn2/Pabpc1/Ncf2/Ncf1/Xdh/Gda/Pnp/Blvrb/Tnfrsf1b/Ikbke/Apobec1/Zfp36l2/Slfn8/Dnase1l3/Magohb/Bax/Dnase1l1/Tent5c/Larp1/Gtpbp2/Tet3/Apaf1/Tent2/Tent5a/Rnasel/Vegfa/Smg1/Dnase2a/Enpp4/Syncrip/Plekhn1/Blvra/Pan3/Zc3hav1/Mthfsl/Ago2/Zfp36l1/Lsm5/Caprin1/Larp4b/Sidt2/Cnot8/Exosc8/Zcchc7/Pum2/Dcp2/Ago3/Vps54/Mgat1/Rc3h1/Khsrp/Cnot6l/Nsun2/Dicer1	59
GO:0010639	GO:0010639	negative regulation of organelle organization	52/1622	387/28891	5.28436148564703e-09	6.290547050159e-08	3.06504318179312e-08	Capg/Tmsb4x/Tmsb10/Pfn1/Capza2/Gmfg/Arrb2/Tlr2/Prkcd/Evl/Coro1a/Arhgef2/Arpc2/Tmod3/Slc35f6/Tspo/Twf2/Cfl1/Dnm2/Arap1/Was/Bak1/Capza1/Eml4/Bnip3/Fnip1/Capzb/Nupr1/Prelid1/Hgf/Capn1/Map3k1/Map4/Nubp1/Ier3/Wasf2/Ssh2/Parp1/F11r/Vat1/Arfgef1/Sgk1/Svil/Atxn7/Flii/Inpp5k/Dcp2/Triap1/Akt1/Myadm/Mtm1/Lrrk2	52
GO:0042542	GO:0042542	response to hydrogen peroxide	22/1622	92/28891	5.49967437299534e-09	6.53352354738937e-08	3.18343248088486e-08	Hmox1/Sirpa/Txn1/Axl/Sod2/Plekha1/Prkcd/Trpm2/Cfl1/Rps3/Stat6/Adam9/Ppp1r15b/Bnip3/Ripk1/Nfe2l2/Capn1/Ptk2b/Kpna4/Tnfaip3/Crk/Casp3	22
GO:0097028	GO:0097028	dendritic cell differentiation	15/1622	43/28891	5.53833675720296e-09	6.56608095625302e-08	3.19929594446898e-08	Trem2/Pirb/Irf8/Spi1/Lyn/Tgfb1/Cebpb/Rbpj/Trpm2/Batf2/Slamf9/Psen1/Tgfbr2/Ubd/Relb	15
GO:0043393	GO:0043393	regulation of protein binding	37/1622	228/28891	5.79651183734588e-09	6.85822587165081e-08	3.34164235311922e-08	B2m/Apoe/Psen2/Plxnd1/Arrb2/Rack1/Actb/Ralb/Itga4/Adam15/Tgfbr1/Actr3/Dtx3l/Ubash3b/Cdkn1a/Plcl2/Tmbim6/Bax/Rapgef2/Cdc42/Mapk3/Psen1/Ifit2/Ep300/Lrp1/App/Slpi/Stk4/Krit1/Crk/Epb41/Senp2/Nvl/Akt1/Lfng/Lrrk2/Ufl1	37
GO:0002287	GO:0002287	alpha-beta T cell activation involved in immune response	20/1622	77/28891	5.82996398454497e-09	6.88384208944349e-08	3.35412374989802e-08	Tgfb1/Il4ra/Slamf6/Sema4a/Ly9/H2-M3/Malt1/Irf1/Stat6/Stat3/Bcl3/Foxp1/Ccr2/Il6ra/Nlrp3/Smad7/Relb/Otud5/Zbtb7b/Rc3h1	20
GO:0006816	GO:0006816	calcium ion transport	59/1622	469/28891	6.19127869993499e-09	7.2957027589335e-08	3.55480116742679e-08	Ccl5/Cyba/Cxcl9/Lgals3/Ccr5/Cd84/P2rx4/Ptpn6/Lyn/Ptprc/Tgfb1/P2ry6/Psen2/Arrb2/Trpm2/Coro1a/Tspo/Slc8a1/Gnai2/Pik3cg/Ptgs2/Gsto1/Atp2b1/Bak1/Mcub/Vmp1/Chd7/Diaph1/Ubash3b/Ccr1/Trpv2/Tmbim6/Bax/Plcg2/Sri/Myo5a/Atg5/Cxcr4/Ptk2b/Kcnn4/Sestd1/Psen1/Gpr35/Bin1/Itpr2/Ppp3ca/Zfas1/Ahnak/Ano6/Htt/Pde4b/G6pdx/Inpp5k/Epb41/Itgav/Tmem37/Tmem165/Akt1/Nfatc3	59
GO:0032008	GO:0032008	positive regulation of TOR signaling	19/1622	70/28891	6.29846019971005e-09	7.40703998889289e-08	3.6090497748763e-08	Trem2/Nckap1l/Syk/Fnip2/Fnip1/Tbk1/Gpr137b/Ep300/Rragc/Lamtor4/Slc38a9/Pip4p1/Rictor/Xbp1/Otud5/Lamtor3/Seh1l/Akt1/Rps6kb1	19
GO:0001780	GO:0001780	neutrophil homeostasis	13/1622	32/28891	6.67526755224936e-09	7.83437336665403e-08	3.8172662058823e-08	Fcgr2b/Csf1r/Itgam/Lilrb4a/Axl/Mertk/Cd44/Slc7a11/Btk/Ccr2/Pik3cd/Pde4b/Pik3cb	13
GO:0071621	GO:0071621	granulocyte chemotaxis	27/1622	135/28891	7.09518189531868e-09	8.31048112357306e-08	4.0492477525598e-08	Cd74/Ccl5/Cxcl9/Fcer1g/Lgals3/Fcgr3/Csf1r/Itgam/Itgb2/Bst1/C3ar1/Vav1/Cmklr1/Prex1/Nckap1l/Syk/Csf3r/Rac2/Ptprj/Mapk3/Vegfa/Rac1/Mospd2/Pde4b/Camk1d/Pikfyve/Ccl6	27
GO:0070269	GO:0070269	pyroptosis	16/1622	50/28891	7.22524372151870e-09	8.44586104761895e-08	4.11521106383303e-08	Trem2/Zeb2/Naip2/Pycard/Gsdmd/Gbp5/Casp1/Casp8/Aim2/Casp4/Gbp2/Zbp1/Ninj1/Mefv/Nlrp3/Casp3	16
GO:0006665	GO:0006665	sphingolipid metabolic process	28/1622	144/28891	7.24882994903414e-09	8.45648501854322e-08	4.1203875499773e-08	Psap/Hexb/Asah1/Cers6/Hexa/Sgpl1/Prkcd/Gm2a/Cerk/Smpdl3b/Gla/Pla2g15/Hacd4/B4galnt1/Bax/Naaa/Sptlc2/Neu1/Acer3/Ugcg/St6galnac4/Naglu/Elovl1/Cln8/Hacd2/Vps54/Sptlc1/Osbp	28
GO:0034655	GO:0034655	nucleobase-containing compound catabolic process	54/1622	414/28891	7.72227956062926e-09	8.99082967607794e-08	4.38074478699422e-08	Entpd1/Slc11a1/Vim/Samhd1/Slfn2/Pabpc1/Ncf2/Ncf1/Xdh/Gda/Pnp/Tnfrsf1b/Ikbke/Apobec1/Zfp36l2/Slfn8/Dnase1l3/Magohb/Bax/Dnase1l1/Tent5c/Larp1/Gtpbp2/Apaf1/Tent2/Tent5a/Rnasel/Vegfa/Smg1/Dnase2a/Enpp4/Syncrip/Plekhn1/Pan3/Zc3hav1/Ago2/Zfp36l1/Lsm5/Caprin1/Larp4b/Sidt2/Cnot8/Exosc8/Zcchc7/Pum2/Dcp2/Ago3/Vps54/Mgat1/Rc3h1/Khsrp/Cnot6l/Nsun2/Dicer1	54
GO:0051402	GO:0051402	neuron apoptotic process	50/1622	369/28891	7.82709720890609e-09	9.09471275289825e-08	4.43136138898017e-08	Grn/Ctsb/Fcgr2b/Trem2/Apoe/Hmox1/Hif1a/Axl/Mcl1/Tgfb1/Ncf2/Plxnd1/Sod2/Arrb2/Lgmn/Ppt1/Cebpb/Coro1a/Bcl2l11/Jak2/Casp8/Bnip3/Ripk1/Tnfrsf21/Tmbim6/Bax/Nupr1/Adam8/Cdc42/Apaf1/Ptk2b/Cln3/Vegfa/Psen1/Ncstn/Parp1/Dnajc5/Lrp1/App/Atf4/Cln8/Rb1/Daxx/Htt/Cx3cr1/G6pdx/Cpeb4/Vps54/Parp2/Casp3	50
GO:0034314	GO:0034314	Arp2/3 complex-mediated actin nucleation	15/1622	44/28891	7.96705540422191e-09	9.23893323515435e-08	4.50163222588661e-08	Arpc1b/Gmfg/Cyfip1/Actr2/Arpc5/Arpc2/Arpc3/Arpc4/Actr3/Brk1/Washc2/Wasf2/Washc4/Iqgap2/Arf1	15
GO:0032722	GO:0032722	positive regulation of chemokine production	21/1622	86/28891	8.14445216406384e-09	9.42591060971913e-08	4.59273618274277e-08	Cd74/Ccl5/Aif1/Csf1r/Cd84/Adam17/Pycard/Tgfb1/Il4ra/Tlr2/Syk/Lgals9/Mif/Oas3/Chil3/Tlr7/Tlr4/Il6ra/Lrp1/App/Havcr2	21
GO:0002888	GO:0002888	positive regulation of myeloid leukocyte mediated immunity	17/1622	57/28891	8.21255660749638e-09	9.48590944386661e-08	4.62197036795002e-08	Fcer1g/Fcgr3/Fcgr1/C3/Itgam/Itgb2/Tyrobp/Spi1/Ptafr/H2-D1/H2-T22/H2-Q7/Arg1/Btk/Stx4a/H2-T23/Ddx21	17
GO:0098883	GO:0098883	synapse pruning	9/1622	14/28891	8.39608676129916e-09	9.67873005507075e-08	4.71592141782977e-08	C1qc/C1qb/C3/Trem2/C1qa/Itgam/Itgb1/Plxnc1/Cx3cr1	9
GO:0033157	GO:0033157	regulation of intracellular protein transport	37/1622	232/28891	9.37605357509228e-09	1.07870849119356e-07	5.2559627639882e-08	Itgam/Hcls1/Txn1/Lcp1/Edem1/Tgfb1/Sp100/Sh3glb1/Atp13a2/Prkcd/Ptpn1/Wipf1/Arpc2/Jak2/Ptgs2/Anp32b/Actr3/Pak1/Gbp4/Edem2/Cdc42/Mdfic/Psen1/Derl2/Ep300/Myo1c/Sirt7/Mapk14/Rbm22/Inpp5k/Rufy3/Xbp1/Xpo1/Tm9sf4/Mdm2/Lrrk2/Uhmk1	37
GO:0009895	GO:0009895	negative regulation of catabolic process	48/1622	349/28891	9.59222106859002e-09	1.10140601364342e-07	5.36655550874287e-08	Trem2/Hmox1/Nampt/Slc11a1/Slfn2/Mcl1/Ctsa/Psen2/Nos2/Rpl23/Tspo/Npc1/N4bp1/Ikbke/Pik3cg/Apobec1/Il10ra/Stat3/Rpl5/Rps7/Tent5c/Nupr1/Larp1/Mycbp2/Furin/Tent2/Tent5a/Vegfa/Ier3/Psen1/Irak3/Syncrip/Ep300/Wnk1/Rragc/Tnfaip3/Ric1/Tbc1d14/Larp4b/Usp7/Snx12/Mdm4/Sf3b3/Akt1/Mtm1/Nsun2/Dicer1/Lrrk2	48
GO:0031346	GO:0031346	positive regulation of cell projection organization	58/1622	463/28891	9.69343525588526e-09	1.11084101861648e-07	5.41252718248169e-08	Grn/Zeb2/Apoe/Adam17/Lyn/Pfn1/Plxnd1/Cyfip1/Fes/Sema4d/Rab8b/Sh3glb1/Picalm/Fn1/Actr2/Itgb1/Marcks/Scarb2/Iqgap1/Arpc2/Cflar/Skil/Scarf1/Twf2/Tgfbr1/Cfl1/Dnm2/Arap1/Actr3/Pak1/Brk1/Ikbkb/Plxna1/Trpv2/Nfe2l2/Rac2/Rapgef2/Cdc42/Hgf/Neu1/Ptk2b/Dbnl/Plxnc1/Vegfa/Rac1/Wasf2/Rreb1/Ep300/Lrp1/Coro1c/Atf1/Caprin1/Rpl4/Htt/Sgk1/Pum2/Rufy3/Camk1d	58
GO:0045646	GO:0045646	regulation of erythrocyte differentiation	16/1622	51/28891	9.98043180810774e-09	1.13702849095102e-07	5.54012456453349e-08	Mafb/B2m/Hif1a/Spi1/Lyn/Inpp5d/Nckap1l/Stat1/Stat3/Lmo2/Klf13/Hmgb2/Id2/Zfp36l1/Mapk14/Med1	16
GO:1902041	GO:1902041	regulation of extrinsic apoptotic signaling pathway via death domain receptors	16/1622	51/28891	9.98043180810774e-09	1.13702849095102e-07	5.54012456453349e-08	Lgals3/Hmox1/Psen2/Sp100/Cflar/Skil/Trps1/Hmgb2/Atf3/Hgf/Stx4a/Raf1/Tnfaip3/Stk4/Faim/Rnf34	16
GO:2000404	GO:2000404	regulation of T cell migration	16/1622	51/28891	9.98043180810774e-09	1.13702849095102e-07	5.54012456453349e-08	Ccl5/Aif1/Adam17/Pycard/Ecm1/Coro1a/Lgals9/Itga4/Adam10/Adam8/Ccr2/Lrch1/Dock8/App/Wnk1/Crk	16
GO:1903169	GO:1903169	regulation of calcium ion transmembrane transport	34/1622	203/28891	1.04913336242071e-08	1.19290348986354e-07	5.81237319900668e-08	Cyba/Cxcl9/P2rx4/Ptpn6/Lyn/Tgfb1/P2ry6/Psen2/Coro1a/Slc8a1/Pik3cg/Gsto1/Bak1/Vmp1/Chd7/Diaph1/Ubash3b/Tmbim6/Bax/Plcg2/Sri/Myo5a/Atg5/Ptk2b/Sestd1/Gpr35/Bin1/Ppp3ca/Zfas1/Ahnak/Htt/Pde4b/G6pdx/Akt1	34
GO:0002456	GO:0002456	T cell mediated immunity	30/1622	165/28891	1.09750358980946e-08	1.24547440454447e-07	6.06852281893416e-08	Ctsc/Ctsh/Unc93b1/B2m/Lilrb4a/Slc11a1/Slfn2/Crlf2/Ptprc/Rftn1/Nckap1l/Pnp/H2-D1/H2-M3/Malt1/Tnfrsf1b/H2-T22/H2-Q7/Vsir/Was/Fosl2/Arg1/Dennd1b/Stx7/Ccr2/H2-T23/Arid5a/Stx11/Nlrp3/Smad7	30
GO:0045010	GO:0045010	actin nucleation	17/1622	58/28891	1.1011719042729e-08	1.24721081895609e-07	6.07698342674877e-08	Arpc1b/Gmfg/Cyfip1/Actr2/Evl/Coro1a/Arpc5/Arpc2/Arpc3/Arpc4/Actr3/Brk1/Washc2/Wasf2/Washc4/Iqgap2/Arf1	17
GO:1903828	GO:1903828	negative regulation of protein localization	38/1622	244/28891	1.15720599330303e-08	1.30813615483267e-07	6.37383962039615e-08	Apoe/Txn1/Pid1/Spi1/Lilrb4a/Tgfb1/Sp100/Picalm/Erp29/Nr1h3/Anxa5/Abi3/Rest/Rhbdf2/Gbp4/Pfkl/Frmd4a/Csk/Mdfic/Map4k4/Leprot/Derl2/Ankrd13a/Klf7/Ppp2r5a/Ppp3ca/App/Wnk1/Cdk9/Cltc/Snx12/Inpp5k/Arf6/Wwp2/Akt1/Rnf4/Midn/Lrrk2	38
GO:1990266	GO:1990266	neutrophil migration	27/1622	138/28891	1.16430684192826e-08	1.31327750499982e-07	6.39889063765962e-08	Cd74/Ccl5/Cxcl9/Fcer1g/Lgals3/Fcgr3/Slamf8/Itgam/Itgb2/Bst1/C3ar1/Vav1/Prex1/Nckap1l/Myo1f/Tlr2/Syk/Csf3r/Rac2/Adam8/Rac1/Mospd2/Irak4/Pde4b/Camk1d/Pikfyve/Ccl6	27
GO:0001773	GO:0001773	myeloid dendritic cell activation	14/1622	39/28891	1.16850852922151e-08	1.31327750499982e-07	6.39889063765962e-08	Pirb/Spi1/Pycard/Tgfb1/Clec4d/Cd37/Rbpj/Dock2/Batf2/Psen1/Tgfbr2/Havcr2/Ubd/Relb	14
GO:0071402	GO:0071402	cellular response to lipoprotein particle stimulus	14/1622	39/28891	1.16850852922151e-08	1.31327750499982e-07	6.39889063765962e-08	Fcer1g/Cd68/Trem2/Itgb2/Apoe/Adam17/Tgfb1/Itgb1/Syk/Npc1/Abcg1/Tlr4/Mylip/Akt1	14
GO:0031330	GO:0031330	negative regulation of cellular catabolic process	33/1622	195/28891	1.3217126127168e-08	1.47976001343131e-07	7.21006981379001e-08	Trem2/Hmox1/Nampt/Slc11a1/Slfn2/Mcl1/Ctsa/Tspo/Npc1/Ikbke/Pik3cg/Apobec1/Il10ra/Stat3/Tent5c/Nupr1/Larp1/Furin/Tent2/Tent5a/Vegfa/Syncrip/Ep300/Wnk1/Rragc/Tnfaip3/Tbc1d14/Larp4b/Akt1/Mtm1/Nsun2/Dicer1/Lrrk2	33
GO:0051495	GO:0051495	positive regulation of cytoskeleton organization	33/1622	195/28891	1.3217126127168e-08	1.47976001343131e-07	7.21006981379001e-08	Pfn1/Grb2/Pycard/Gpr65/Plek/Cyfip1/Fes/Nckap1l/Gda/Evl/Sh3pxd2b/Vasp/Arpc2/S100a10/Tgfbr1/Cfl1/Rps3/Actr3/Pak1/Brk1/Cdc42/Map3k1/Ptk2b/Rac1/Wasf2/Bin1/Ep300/Fhod1/Myo1c/Vps4b/Rictor/Sdc4/Arf6	33
GO:0031341	GO:0031341	regulation of cell killing	29/1622	157/28891	1.32657508854826e-08	1.48235871484712e-07	7.22273187957309e-08	Lamp1/Ccr5/Itgam/B2m/Tyrobp/Spi1/Vav1/Ptprc/Tgfb1/Nos2/Arrb2/Slamf6/Clec2d/Nckap1l/Pnp/Syk/H2-D1/H2-M3/Bcl2l11/H2-T22/Lgals9/H2-Q7/Arg1/Dnase1l3/Stx7/H2-T23/Havcr2/Cx3cr1/Crk	29
GO:0043123	GO:0043123	positive regulation of canonical NF-kappaB signal transduction	28/1622	148/28891	1.36197884315289e-08	1.51901005585292e-07	7.40131403142356e-08	Cd74/Tmem106a/Tgm2/Clec4d/Cd40/Akap13/Casp1/Casp8/Tifa/Ikbkb/Ripk1/Ube2i/Bcl10/Tlr4/Trim30a/Parp1/Peli1/Tab2/Irak4/Zc3hav1/Ubd/Trim25/Trim30d/Clec4n/Ddx21/Ankrd17/Sharpin/Chuk	28
GO:0010934	GO:0010934	macrophage cytokine production	16/1622	52/28891	1.36662601424606e-08	1.52128426356818e-07	7.41239501499472e-08	Cd74/Laptm5/Axl/Pycard/Tgfb1/Psen2/Tlr2/Acp5/Casp1/Litaf/Casp4/Plcg2/Tlr7/Tlr4/Irak3/Nlrp3	16
GO:0001961	GO:0001961	positive regulation of cytokine-mediated signaling pathway	17/1622	59/28891	1.46620539744439e-08	1.62592701203292e-07	7.92226250370194e-08	Cd74/Laptm5/Trem2/Cd300lf/Hif1a/Adam17/Axl/Casp1/Parp14/Ikbke/Casp4/Ripk1/Zbp1/Cxcr4/Tbk1/Nlrc5/Med1	17
GO:0033619	GO:0033619	membrane protein proteolysis	17/1622	59/28891	1.46620539744439e-08	1.62592701203292e-07	7.92226250370194e-08	Ctsh/Apoe/Adam17/Tgfb1/Psen2/Sppl2a/Myh9/Tnfrsf1b/Napsa/Adam10/Adam9/Adam8/Psen1/Aph1a/Erap1/Ncstn/App	17
GO:0033028	GO:0033028	myeloid cell apoptotic process	15/1622	46/28891	1.59414872989683e-08	1.76111165558489e-07	8.58094412025806e-08	Ccl5/Fcer1g/Fcgr2b/Ccr5/Itgam/Adam17/Clec5a/Cd44/Plekho2/Mif/Slc7a11/Lipa/Pik3cd/Pik3cb/Arf6	15
GO:0072538	GO:0072538	T-helper 17 type immune response	15/1622	46/28891	1.59414872989683e-08	1.76111165558489e-07	8.58094412025806e-08	Tgfb1/Slamf6/Ly9/Malt1/Jak2/Stat3/Il6ra/Arid5a/Nlrp3/Smad7/Clec4n/Notch1/Otud5/Zbtb7b/Rc3h1	15
GO:0034248	GO:0034248	regulation of amide metabolic process	59/1622	482/28891	1.69245760913622e-08	1.86618246391145e-07	9.09289731303909e-08	Apoe/Vim/Pabpc1/Gsap/Eif4ebp1/Cyfip1/Rplp1/Picalm/Rack1/Ptafr/Prkcd/Rpl10/Zfp36l2/Rps3/Slc7a11/Ifngr1/Rpl5/Pkm/Ppp1r15b/Bcl3/Nfe2l2/Larp1/Eif4e2/Mapk3/Ptk2b/Abcg1/Tent2/Rbm3/Syncrip/Bin1/Ep300/App/Plekhn1/Tcof1/Pan3/Ago2/Zfp36l1/Caprin1/Larp4b/Cnot8/Eif4ebp2/Pdk1/Exosc8/Secisbp2l/Mknk2/Pum2/Poldip3/Dcp2/Ago3/Cpeb4/Eif4e3/Casp3/Akt1/Rc3h1/Khsrp/Cnot6l/Eif2ak1/Uhmk1/Rps6kb1	59
GO:0042093	GO:0042093	T-helper cell differentiation	19/1622	74/28891	1.71338562358631e-08	1.88569402686395e-07	9.18796660115796e-08	Tgfb1/Il4ra/Slamf6/Sema4a/Ly9/Malt1/Irf1/Stat6/Stat3/Bcl3/Foxp1/Ccr2/Il6ra/Nlrp3/Smad7/Relb/Otud5/Zbtb7b/Rc3h1	19
GO:0007252	GO:0007252	I-kappaB phosphorylation	10/1622	19/28891	1.75335497996086e-08	1.92604888853327e-07	9.38459400514286e-08	Saa3/Sirpa/Tlr2/Ikbkb/Plcg2/Tlr7/Tlr4/Cx3cr1/Akt1/Chuk	10
GO:0032006	GO:0032006	regulation of TOR signaling	29/1622	159/28891	1.78206800004309e-08	1.95391027147582e-07	9.5203474477965e-08	Trem2/Hif1a/Nckap1l/Syk/Npc1/Fnip2/Fnip1/C9orf72/Mapk3/Tbk1/Gpr137b/Ep300/Rragc/Ywhag/Rps6ka1/Lamtor4/Usp7/Slc38a9/Pip4p1/Rictor/Xbp1/Otud5/Lamtor3/Seh1l/Akt1/Nuak2/Mtm1/Rps6kb1/Ube2d1	29
GO:0030865	GO:0030865	cortical cytoskeleton organization	16/1622	53/28891	1.85578722682423e-08	2.03092061802359e-07	9.89557719448091e-08	Epb41l2/Plek/Rhog/Nckap1l/Iqgap1/Tln1/Ikbkb/Pdcd6ip/Fmnl2/Rac1/Fhod1/Coro1c/Iqgap2/Plec/Epb41/Arf6	16
GO:0036465	GO:0036465	synaptic vesicle recycling	21/1622	90/28891	1.93955559719415e-08	2.11465940157635e-07	1.0303590973781e-07	Grn/Cyfip1/Picalm/Actb/Dennd1a/Dnm2/Diaph1/Tor1a/Git2/Bin1/Ap2s1/Itsn2/Pip5k1c/Plaa/Cltc/Vamp4/Fcho2/Ap2b1/Arf6/Synj1/Lrrk2	21
GO:1900076	GO:1900076	regulation of cellular response to insulin stimulus	21/1622	90/28891	1.93955559719415e-08	2.11465940157635e-07	1.0303590973781e-07	Pid1/Snx5/Ctsd/Ptpre/Marcks/Prkcd/Ptpn1/Socs1/Gnai2/Grk2/Atp2b1/Socs3/Pak1/Ptprj/Myo5a/Osbpl8/Myo1c/Ptpn2/Inpp5k/Zbtb7b/Rps6kb1	21
GO:0014004	GO:0014004	microglia differentiation	9/1622	15/28891	1.99378829175276e-08	2.16973266899139e-07	1.05719332045021e-07	Csf1r/Itgam/Tgfb1/Tlr2/Nrros/Tlr4/Naglu/App/Vps54	9
GO:0090382	GO:0090382	phagosome maturation	12/1622	29/28891	1.99882479873291e-08	2.17116295177077e-07	1.05789021985276e-07	Slamf8/Tcirg1/Rab32/Coro1a/Rab7b/Cln3/Arl8b/Rab7/Slc4a7/Rab43/Rab31/Pikfyve	12
GO:0040013	GO:0040013	negative regulation of locomotion	48/1622	358/28891	2.17203365641029e-08	2.35325181599225e-07	1.146612270147e-07	Cd74/Aif1/Slamf8/Zeb2/Apoe/Arhgdib/Tgfb1/Rap2b/Sp100/Sema4d/Gna13/Myh9/Sema4a/Abr/Acvrl1/Clic4/Evl/Arhgdia/Adam15/Mif/Rap2c/Cfl1/Sap30/Svbp/Was/Cited2/Stat3/Emilin2/S1pr2/Nfe2l2/Ptprj/Srgap2/Rap2a/Lrch1/Rac1/Osbpl8/Il1rn/Lrp1/Coro1c/Ptpn2/Krit1/Cx3cr1/Crk/Notch1/Spred1/Trib1/Dusp3/Akt1	48
GO:0002294	GO:0002294	CD4-positive, alpha-beta T cell differentiation involved in immune response	19/1622	75/28891	2.17452893677322e-08	2.35325181599225e-07	1.146612270147e-07	Tgfb1/Il4ra/Slamf6/Sema4a/Ly9/Malt1/Irf1/Stat6/Stat3/Bcl3/Foxp1/Ccr2/Il6ra/Nlrp3/Smad7/Relb/Otud5/Zbtb7b/Rc3h1	19
GO:0038202	GO:0038202	TORC1 signaling	22/1622	99/28891	2.33143132014425e-08	2.51837757229656e-07	1.2270691158654e-07	Syk/Npc1/Fnip2/Fnip1/C9orf72/Larp1/Mapk3/Tbk1/Gpr137b/Ep300/Rragc/Ywhag/Lamtor4/Usp7/Slc38a9/Pip4p1/Otud5/Lamtor3/Seh1l/Akt1/Rps6kb1/Ube2d1	22
GO:0032720	GO:0032720	negative regulation of tumor necrosis factor production	18/1622	68/28891	2.41770723473367e-08	2.60563647534701e-07	1.26958565754499e-07	Trem2/Sirpa/Lilrb4a/Ptpn6/Axl/Gpnmb/Arrb2/Acp5/Tspo/Vsir/Bcl3/Tlr4/Trim30a/Irak3/Tnfaip3/Havcr2/Elf4/Dicer1	18
GO:0150117	GO:0150117	positive regulation of cell-substrate junction organization	13/1622	35/28891	2.42114687062932e-08	2.60563647534701e-07	1.26958565754499e-07	Myh9/Iqgap1/S100a10/Cfl1/Ptprj/Map4k4/Vegfa/Rac1/Lims1/Mapre2/Sdc4/Arf6/Dusp3	13
GO:2000146	GO:2000146	negative regulation of cell motility	45/1622	326/28891	2.46625245813313e-08	2.64929108439974e-07	1.29085618628661e-07	Cd74/Aif1/Slamf8/Zeb2/Apoe/Arhgdib/Tgfb1/Rap2b/Sp100/Gna13/Myh9/Abr/Acvrl1/Clic4/Evl/Arhgdia/Adam15/Mif/Rap2c/Cfl1/Sap30/Svbp/Was/Cited2/Stat3/Emilin2/S1pr2/Nfe2l2/Ptprj/Srgap2/Rap2a/Lrch1/Rac1/Osbpl8/Il1rn/Lrp1/Coro1c/Krit1/Cx3cr1/Crk/Notch1/Spred1/Trib1/Dusp3/Akt1	45
GO:0098586	GO:0098586	cellular response to virus	16/1622	54/28891	2.50004354566999e-08	2.68065330917152e-07	1.30613730133688e-07	Hif1a/Tgfb1/Lgals8/Irf5/Lgals9/Nfkb1/Ikbke/Riok3/Bax/Tlr7/Zc3hav1/Nlrp3/Arf1/Mapk14/Adar/Chuk	16
GO:0051048	GO:0051048	negative regulation of secretion	34/1622	210/28891	2.51297827997698e-08	2.68957840497353e-07	1.31048601756405e-07	Cd74/Cd84/Apoe/Hmox1/Entpd1/Spi1/Nckap1l/Abr/Erp29/Rap1b/Tnfrsf1b/Nr1h3/Lgals9/Tspo/Gnai2/Anxa5/Rest/Tifab/Rhbdf2/Pfkl/C9orf72/Frmd4a/Myo5a/Ccr2/Map4k4/Il1rn/Rab7/Klf7/Acsl4/Ppp3ca/Wnk1/Vps4b/Notch1/Midn	34
GO:0042987	GO:0042987	amyloid precursor protein catabolic process	17/1622	61/28891	2.5482492815539e-08	2.72233297789449e-07	1.3264455485243e-07	Apoe/Adam17/Lyn/Gsap/Psen2/Picalm/Adam10/Ifngr1/Adam9/Cln3/Abcg1/Psen1/Aph1a/Ncstn/Bin1/App/Casp3	17
GO:0002293	GO:0002293	alpha-beta T cell differentiation involved in immune response	19/1622	76/28891	2.74754269474372e-08	2.92987505273128e-07	1.4275695710205e-07	Tgfb1/Il4ra/Slamf6/Sema4a/Ly9/Malt1/Irf1/Stat6/Stat3/Bcl3/Foxp1/Ccr2/Il6ra/Nlrp3/Smad7/Relb/Otud5/Zbtb7b/Rc3h1	19
GO:0140888	GO:0140888	interferon-mediated signaling pathway	20/1622	84/28891	2.91451715364963e-08	3.10225886080991e-07	1.5115628726189e-07	Samhd1/Ifngr2/Stat1/Ifnar2/Ifnar1/Jak2/Parp14/Irf1/Ikbke/Oas3/Arg1/Ifngr1/Zbp1/Jak1/Eif4e2/Tbk1/Ptpn2/Nlrc5/Adar/Med1	20
GO:0039531	GO:0039531	regulation of viral-induced cytoplasmic pattern recognition receptor signaling pathway	21/1622	92/28891	2.93281658598222e-08	3.11038529927896e-07	1.51552244634488e-07	Trem2/Slc15a3/Gbp5/Rab7b/Riok3/Casp4/Gbp2/Btk/Plcg2/Tlr4/Trim30a/Dhx58/Mefv/Peli1/Tnfaip3/Zc3hav1/Usp15/Pum2/Ankrd17/Nek7/Nagk	21
GO:1903432	GO:1903432	regulation of TORC1 signaling	21/1622	92/28891	2.93281658598222e-08	3.11038529927896e-07	1.51552244634488e-07	Syk/Npc1/Fnip2/Fnip1/C9orf72/Mapk3/Tbk1/Gpr137b/Ep300/Rragc/Ywhag/Lamtor4/Usp7/Slc38a9/Pip4p1/Otud5/Lamtor3/Seh1l/Akt1/Rps6kb1/Ube2d1	21
GO:0046822	GO:0046822	regulation of nucleocytoplasmic transport	26/1622	135/28891	3.03137132141944e-08	3.20907239888196e-07	1.56360732979893e-07	Hcls1/Txn1/Tgfb1/Sp100/Prkcd/Wipf1/Jak2/Ptgs2/Anp32b/Gbp4/Mdfic/Ier3/Psen1/Ep300/Wnk1/Sirt7/Ppp1cc/Mapk14/Rbm22/Nup214/Thoc2/Xbp1/Xpo1/Mdm2/Nsun2/Uhmk1	26
GO:0150116	GO:0150116	regulation of cell-substrate junction organization	18/1622	69/28891	3.10009677038361e-08	3.2758812430521e-07	1.59615966438515e-07	Mmp14/Myh9/Acvrl1/Iqgap1/S100a10/Cfl1/Ptprj/Map4k4/Vegfa/Rac1/Lrp1/Lims1/Coro1c/Mapre2/Sdc4/Arf6/Peak1/Dusp3	18
GO:0010592	GO:0010592	positive regulation of lamellipodium assembly	12/1622	30/28891	3.16083854952449e-08	3.33402735250928e-07	1.62449111710595e-07	Cyfip1/Actr2/Arpc2/Twf2/Cfl1/Dnm2/Actr3/Brk1/Rac2/Cdc42/Rac1/Wasf2	12
GO:0008544	GO:0008544	epidermis development	51/1622	397/28891	3.29856834117343e-08	3.47302330939794e-07	1.69221632551173e-07	Mafb/Psap/Asah1/Hpse/Psen2/Runx1/Runx3/Rbpj/Clic4/Cflar/Spint1/Ptgs2/Fosl2/Rest/Plod1/Trps1/Mafg/Cdkn1a/Extl3/Myo5a/Plod3/Trpc4ap/Ugcg/Rac1/Psen1/Ift172/Sav1/Klf7/Naglu/Ncoa3/Ppp3ca/Elovl1/Slc4a7/Mfsd12/Gak/Zdhhc21/Zfp36l1/Ap3b1/Stk4/Nab1/Plec/Notch1/Triobp/Pum2/Med1/Ubn1/Casp3/Akt1/Sharpin/Nsun2/Dicer1	51
GO:0002507	GO:0002507	tolerance induction	16/1622	55/28891	3.34241056009006e-08	3.51284338684781e-07	1.71161849449847e-07	C3ar1/Lilrb4a/Cd86/Lyn/Tgfb1/Runx1/Cd274/H2-D1/H2-T22/H2-Q7/Acod1/H2-T23/Tgfbr2/Irak3/Tnfaip3/Havcr2	16
GO:0030866	GO:0030866	cortical actin cytoskeleton organization	14/1622	42/28891	3.49240620601482e-08	3.6638858632526e-07	1.78521332000001e-07	Epb41l2/Plek/Nckap1l/Iqgap1/Tln1/Ikbkb/Pdcd6ip/Fmnl2/Fhod1/Coro1c/Iqgap2/Plec/Epb41/Arf6	14
GO:0032649	GO:0032649	regulation of type II interferon production	25/1622	127/28891	3.52982249939905e-08	3.69649095852687e-07	1.8011000185916e-07	Laptm5/Sirpa/Irf8/Lilrb4a/Slc11a1/Axl/Pycard/Runx1/Slamf6/Cd274/H2-M3/Lgals9/Ifnar1/Jak2/Cd14/Vsir/Bcl3/Tlr7/Nras/Ccr2/Tlr4/Arid5a/App/Havcr2/Pde4b	25
GO:2000515	GO:2000515	negative regulation of CD4-positive, alpha-beta T cell activation	13/1622	36/28891	3.59471049932492e-08	3.7576964771617e-07	1.8309221558531e-07	Runx1/Il4ra/Cd44/Cd274/Runx3/Tarm1/Lgals9/Irf1/Vsir/Cbfb/Smad7/Zbtb7b/Rc3h1	13
GO:0032481	GO:0032481	positive regulation of type I interferon production	20/1622	85/28891	3.61137207093236e-08	3.75927016438489e-07	1.83168892848118e-07	Tlr2/Syk/Stat1/Irf5/Ifnar1/Cd14/Irf1/Ikbke/Riok3/Oas3/Arrdc4/Plcg2/Hmgb2/Tlr7/Tlr4/Tbk1/Dhx58/Zc3hav1/Traf3/Chuk	20
GO:0007035	GO:0007035	vacuolar acidification	11/1622	25/28891	3.62199525524483e-08	3.75927016438489e-07	1.83168892848118e-07	Grn/Slc11a1/Tcirg1/Creg1/Ppt1/Clic4/Atp6v0c/Atp6v1b2/Cln3/Cln5/Ccdc115	11
GO:0032930	GO:0032930	positive regulation of superoxide anion generation	11/1622	25/28891	3.62199525524483e-08	3.75927016438489e-07	1.83168892848118e-07	Cyba/Itgam/Itgb2/Tyrobp/Hvcn1/Tgfb1/Syk/Prkcd/Fpr2/Gnai2/App	11
GO:1903306	GO:1903306	negative regulation of regulated secretory pathway	11/1622	25/28891	3.62199525524483e-08	3.75927016438489e-07	1.83168892848118e-07	Cd84/Hmox1/Spi1/Nckap1l/Abr/Rap1b/Lgals9/Gnai2/Rest/Ccr2/Notch1	11
GO:2001243	GO:2001243	negative regulation of intrinsic apoptotic signaling pathway	23/1622	110/28891	3.80395238527551e-08	3.94111088158296e-07	1.92029007015871e-07	Cd74/Hif1a/Sod2/Sh3glb1/Rack1/Cd44/Ptpn1/Mif/Grina/Ptgs2/Tpt1/Noc2l/Tmbim6/Nfe2l2/Ivns1abp/Atf4/Pik3cb/Xbp1/Mdm4/Triap1/Akt1/Mdm2/Lrrk2	23
GO:0098876	GO:0098876	vesicle-mediated transport to the plasma membrane	28/1622	155/28891	3.87055991762409e-08	4.0030099289896e-07	1.95045012646231e-07	Fcgr2b/Rab8b/Rack1/Dennd1a/Dnm2/Rab10/Cmtm6/Dennd1b/Arl4c/Csk/Cln3/Ehd4/Stx3/Stx4a/Rab7/Dennd1c/Vps26a/Rab8a/Atp6ap1/Stx16/Exoc2/Vps35l/Snx12/Vamp4/Rab31/Eps15/Arf6/Golph3l	28
GO:0002534	GO:0002534	cytokine production involved in inflammatory response	18/1622	70/28891	3.95518356860337e-08	4.07607522184866e-07	1.98605088994404e-07	Trem2/Sirpa/Hif1a/Lilrb4a/Pld4/Pycard/Nos2/Gbp5/Gpsm3/Tarm1/Stat3/Extl3/Tlr4/Mefv/Pld3/Mapk14/Rap1gds1/Seh1l	18
GO:0045600	GO:0045600	positive regulation of fat cell differentiation	18/1622	70/28891	3.95518356860337e-08	4.07607522184866e-07	1.98605088994404e-07	Cmklr1/Cebpb/Cebpa/Sh3pxd2b/Ptgs2/Tfe3/Id2/Sav1/Rreb1/Zfp36l1/Stk4/Asxl2/Mapk14/Xbp1/Creb1/Fndc3b/Zbtb7b/Akt1	18
GO:0003158	GO:0003158	endothelium development	26/1622	137/28891	4.14955037424102e-08	4.2688407994617e-07	2.07997512493284e-07	Msn/Hpse/Btg1/Xdh/Acvrl1/Rbpj/Clic4/Tgfbr1/Rap2c/S1pr2/Ikbkb/Lipa/Foxp1/Rapgef2/Cxcr4/Plod3/Vegfa/F11r/Naglu/Zdhhc21/Vhl/Krit1/Notch1/Myadm/Dicer1/Pdpn	26
GO:1902074	GO:1902074	response to salt	46/1622	343/28891	4.21102887093796e-08	4.32445975425724e-07	2.10707523193708e-07	Ly6i/Ly6c2/B2m/P2rx4/Tgm2/Rasa4/Rgs10/Ly6e/Ly6a/Lgmn/Pla2g4a/Alox5ap/Cebpa/Mef2a/Trpm2/Clic4/Iqgap1/Casp1/Tspo/Slc8a1/Gnai2/Anxa5/Gnaq/Apobec1/Adam9/Junb/Tmbim6/Plcg2/Sipa1/Ppp1r9b/Id2/Ncstn/Parp1/Ppp3ca/Ep300/App/Wnk1/Daxx/Htt/Fos/Plec/Impa2/Vps54/Nek7/Nfatc3/Ufl1	46
GO:0002396	GO:0002396	MHC protein complex assembly	9/1622	16/28891	4.32887616953006e-08	4.42212516582641e-07	2.1546623020981e-07	H2-Ab1/H2-Eb1/H2-Aa/H2-DMa/B2m/H2-DMb1/H2-Oa/Tapbp/Tapbpl	9
GO:0002501	GO:0002501	peptide antigen assembly with MHC protein complex	9/1622	16/28891	4.32887616953006e-08	4.42212516582641e-07	2.1546623020981e-07	H2-Ab1/H2-Eb1/H2-Aa/H2-DMa/B2m/H2-DMb1/H2-Oa/Tapbp/Tapbpl	9
GO:0043312	GO:0043312	neutrophil degranulation	9/1622	16/28891	4.32887616953006e-08	4.42212516582641e-07	2.1546623020981e-07	Itgam/Itgb2/Spi1/Myo1f/Ptafr/Abr/Syk/Anxa3/Stx11	9
GO:0031529	GO:0031529	ruffle organization	16/1622	56/28891	4.43615705678356e-08	4.52379442521303e-07	2.20420023064329e-07	Aif1/Csf1r/Tcirg1/Pfn1/Plek/Rhog/Cyfip1/Plekha1/Evl/Snx10/Arhgap24/Sh3bp1/Rac1/Coro1c/Inpp5k/Arf6	16
GO:0001659	GO:0001659	temperature homeostasis	32/1622	195/28891	4.62597675236017e-08	4.70913130829265e-07	2.29450486476944e-07	Ccl5/Ccr5/Gatm/Acsl1/Adam17/Fabp5/Cmklr1/Il4ra/Lnpep/Cebpb/Syk/Rbpj/Trpm2/Nr1h3/Jak2/Ptgs2/Stat6/Stat3/Trpv2/Plcl2/Cxcr4/Ccr2/Tfe3/Tlr4/Vegfa/Il1rn/Atf4/Plac8/Rb1/Notch1/Zbtb7b/Tle3	32
GO:1903532	GO:1903532	positive regulation of secretion by cell	50/1622	390/28891	4.78314633850257e-08	4.86064330879538e-07	2.36832846395689e-07	Fcer1g/Lgals3/Lamp1/Trem2/Itgam/Itgb2/Cd38/Hif1a/Tgfb1/Runx1/Il4ra/Rab8b/Myh9/Atp13a2/Ptafr/Pla2g4a/Tlr2/Syk/Sdcbp/Trpm2/S100a10/Jak2/Mif/Grk2/Gnaq/Sdc1/Adam9/Pdcd6ip/Frmd4a/Sri/Kcnn4/Abcg1/Tlr4/Rac1/Stx4a/Rab7/Gab2/Dpysl2/Acsl4/Ep300/Lrp1/Ier3ip1/Arf1/Exoc2/Vps4b/Sdc4/Arf6/Creb1/Golph3l/Osbp	50
GO:0030149	GO:0030149	sphingolipid catabolic process	12/1622	31/28891	4.89324578946152e-08	4.96387872868331e-07	2.41862949776588e-07	Psap/Hexb/Asah1/Hexa/Sgpl1/Prkcd/Gm2a/Smpdl3b/Gla/Neu1/Acer3/Vps54	12
GO:2000403	GO:2000403	positive regulation of lymphocyte migration	14/1622	43/28891	4.91102742753632e-08	4.97326787930892e-07	2.42320432279753e-07	Ccl5/Aif1/Adam17/Pycard/Coro1a/Lgals9/Itga4/Adam10/Adam8/Ccr2/Ptk2b/Dock8/App/Wnk1	14
GO:0051047	GO:0051047	positive regulation of secretion	54/1622	437/28891	4.93308660803825e-08	4.98694873218147e-07	2.42987026210039e-07	Cyba/Fcer1g/Lgals3/Lamp1/Trem2/Itgam/Itgb2/Cd38/Hif1a/Tgfb1/Runx1/Il4ra/Rab8b/Myh9/Atp13a2/Ptafr/Pla2g4a/Tlr2/Syk/Sdcbp/Trpm2/S100a10/Jak2/Mif/Grk2/Gnaq/Sdc1/Adam9/Pdcd6ip/Frmd4a/Sri/Atg5/Kcnn4/Abcg1/Tlr4/Rac1/Stx4a/Rab7/Gab2/Dpysl2/Acsl4/Ppp3ca/Ep300/Lrp1/Ier3ip1/Arf1/Exoc2/Vps4b/Xbp1/Sdc4/Arf6/Creb1/Golph3l/Osbp	54
GO:0050869	GO:0050869	negative regulation of B cell activation	13/1622	37/28891	5.25689632296594e-08	5.2959371764871e-07	2.58042361094592e-07	Fcgr2b/Laptm5/Tyrobp/Lilrb4a/Lyn/Inpp5d/Pkn1/Btk/Tnfrsf21/Id2/Tnfaip3/Casp3/Rc3h1	13
GO:2000406	GO:2000406	positive regulation of T cell migration	13/1622	37/28891	5.25689632296594e-08	5.2959371764871e-07	2.58042361094592e-07	Ccl5/Aif1/Adam17/Pycard/Coro1a/Lgals9/Itga4/Adam10/Adam8/Ccr2/Dock8/App/Wnk1	13
GO:0046633	GO:0046633	alpha-beta T cell proliferation	19/1622	79/28891	5.4034300646398e-08	5.42482057952564e-07	2.64322151907373e-07	Lilrb4a/Ptprc/Cd44/Cd274/Syk/H2-D1/Tarm1/H2-T22/Lgals9/H2-Q7/Jak2/Irf1/Dock2/Vsir/Ccr2/H2-T23/Tgfbr2/Elf4/Zbtb7b	19
GO:1905897	GO:1905897	regulation of response to endoplasmic reticulum stress	19/1622	79/28891	5.4034300646398e-08	5.42482057952564e-07	2.64322151907373e-07	Fcgr2b/Serinc3/Erp29/Ptpn1/Nr1h3/Grina/Bak1/Tmbim6/Bax/Nupr1/Atf6b/App/Spop/Ptpn2/Bfar/Xbp1/Atf6/Lrrk2/Ufl1	19
GO:0010821	GO:0010821	regulation of mitochondrion organization	27/1622	148/28891	5.43997297759919e-08	5.45212411998901e-07	2.65652505688512e-07	Trem2/Hif1a/Pycard/Arrb2/Sh3glb1/Atp13a2/Bcl2l11/Slc35f6/Tspo/Ddhd1/Bak1/Bnip3/Bax/Prelid1/Hgf/Ralbp1/Ier3/Siva1/Vat1/Ep300/Sirt7/Vps13c/Htt/Rap1gds1/Pisd/Triap1/Akt1	27
GO:0050832	GO:0050832	defense response to fungus	17/1622	64/28891	5.57635081282903e-08	5.57922029009121e-07	2.71845214311427e-07	Spi1/Tgfb1/Clec4d/Ncf1/Cotl1/Arg1/Clec4a1/Clec4e/Plcg2/Zbp1/Bcl10/Clec4a2/Pik3cd/App/Usp15/Clec4n/Cx3cr1	17
GO:0071456	GO:0071456	cellular response to hypoxia	24/1622	121/28891	5.65852728651916e-08	5.64643523647317e-07	2.75120234933321e-07	Cybb/Trem2/Hif1a/Tgfb1/Eif4ebp1/Rbpj/P4hb/Cited2/Stat3/Bnip3/Tmbim6/Nfe2l2/Adam8/Vegfa/Ep300/Vhl/Zfp36l1/Daxx/Zfas1/Pdk1/Pik3cb/Notch1/Akt1/Dnmt3a	24
GO:0051403	GO:0051403	stress-activated MAPK cascade	37/1622	248/28891	5.66289150237752e-08	5.64643523647317e-07	2.75120234933321e-07	Fcgr2b/Trem2/Sirpa/Naip2/Spi1/Pycard/Xdh/Nfkb1/Scimp/Sash1/Taok3/Ripk1/Rassf2/Rap2a/Cdc42/Tlr7/Hgf/Ccr2/Mdfic/Map4k4/Map3k1/Mapk3/Ptk2b/Tlr4/Vegfa/Prdx1/Cdc42se1/App/Irak4/Zfp36l1/Daxx/Mapk14/Crk/Trib1/Dusp3/Akt1/Lrrk2	37
GO:0051170	GO:0051170	import into nucleus	31/1622	187/28891	5.87713927295333e-08	5.84009427242534e-07	2.84556191822361e-07	Hcls1/Tgfb1/Syk/Prkcd/Jak2/Cfl1/Ptgs2/Stat3/Gbp4/Cdkn1a/Bcl3/Mdfic/Psen1/Kpna4/Ppp3ca/Ep300/Ranbp2/Stk4/Mapk14/Rbm22/Notch1/Nup214/Nup98/Adar/Xbp1/Med1/Akt1/Htatip2/Kpnb1/Lrrk2/Ipo7	31
GO:0071248	GO:0071248	cellular response to metal ion	31/1622	187/28891	5.87713927295333e-08	5.84009427242534e-07	2.84556191822361e-07	B2m/Hmox1/P2rx4/Slc11a1/Rasa4/Hvcn1/Fn1/Lgmn/Atp13a2/Alox5ap/Cebpa/Mef2a/Trpm2/Clic4/Iqgap1/Junb/Bnip3/Nfe2l2/Plcg2/Mapk3/Id2/Ncstn/Wnk1/Daxx/Fos/Creb1/Akt1/Nek7/Lrrk2/Chuk/Nfatc3	31
GO:0051099	GO:0051099	positive regulation of binding	32/1622	197/28891	5.91833288857947e-08	5.87102648623879e-07	2.86063351220275e-07	B2m/Apoe/Txn1/Tgfb1/Plxnd1/Tns3/Ralb/S100a10/Jak2/Ski/Dazap2/Actr3/Dtx3l/Plcl2/Hmgb2/Rapgef2/Tlr4/Psen1/Parp1/Cln5/Ep300/Lrp1/App/Rb1/Stk4/Krit1/Epb41/Nvl/Lfng/Hmbox1/Lrrk2/Ufl1	32
GO:0042274	GO:0042274	ribosomal small subunit biogenesis	22/1622	104/28891	5.99696492180922e-08	5.93892977740461e-07	2.89371911158697e-07	Rps28/Rps9/Fau/Rps24/Rps12/Rps23/Rps19/Rps11/Rps3a1/Rpsa/Riok3/Rps16/Rps14/Rps5/Rps7/Rps27/Rps25/Rps13/Dnttip2/Utp3/Bms1/Mphosph10	22
GO:0002577	GO:0002577	regulation of antigen processing and presentation	10/1622	21/28891	6.03510409797633e-08	5.94641253437431e-07	2.89736505414938e-07	Cd74/H2-Ab1/Cd68/Fgl2/Trem2/Slc11a1/Pycard/Was/H2-Oa/Tapbpl	10
GO:0045649	GO:0045649	regulation of macrophage differentiation	10/1622	21/28891	6.03510409797633e-08	5.94641253437431e-07	2.89736505414938e-07	C1qc/Hcls1/Tgfb1/Casp8/Ripk1/Id2/Rb1/Ptpn2/Asxl2/Trib1	10
GO:0048143	GO:0048143	astrocyte activation	10/1622	21/28891	6.03510409797633e-08	5.94641253437431e-07	2.89736505414938e-07	Grn/Csf1r/Trem2/C1qa/Zeb2/Ifngr1/Psen1/Naglu/Lrp1/App	10
GO:0032608	GO:0032608	interferon-beta production	18/1622	72/28891	6.34590520304249e-08	6.23159344265099e-07	3.0363182789677e-07	Sirpa/Pycard/Tlr2/Ifnar1/Irf1/Riok3/Oas3/Rel/Morc3/Arrdc4/Hmgb2/Tlr7/Tlr4/Tbk1/Nmi/Zc3hav1/Relb/Traf3	18
GO:0032648	GO:0032648	regulation of interferon-beta production	18/1622	72/28891	6.34590520304249e-08	6.23159344265099e-07	3.0363182789677e-07	Sirpa/Pycard/Tlr2/Ifnar1/Irf1/Riok3/Oas3/Rel/Morc3/Arrdc4/Hmgb2/Tlr7/Tlr4/Tbk1/Nmi/Zc3hav1/Relb/Traf3	18
GO:0031032	GO:0031032	actomyosin structure organization	34/1622	218/28891	6.45705737591801e-08	6.33008666785374e-07	3.0843086979175e-07	Zeb2/Epb41l2/Pfn1/Gpr65/Myh9/Itgb1/Akap13/Mef2a/Evl/Iqgap1/Sh3pxd2b/S100a10/Tmod3/Cflar/Tgfbr1/Zyx/Arap1/Was/Itgb5/Pak1/Pdcd6ip/Cdc42/Ptk2b/Rac1/Wasf2/F11r/Ep300/Fhod1/Iqgap2/Plec/Flii/Inpp5k/Epb41/Sdc4	34
GO:0007259	GO:0007259	receptor signaling pathway via JAK-STAT	33/1622	208/28891	6.6105455983308e-08	6.46968330118516e-07	3.15232658344987e-07	Ccl5/Csf1r/Hcls1/Csf2rb/Csf2ra/Lyn/Ptprc/Csf2rb2/Cd40/Stat1/Ifnar2/Ifnar1/Jak2/Parp14/Irf1/Socs1/Il10ra/Stat6/Crlf3/Socs3/Stat3/Il15ra/Bcl3/Il10rb/Jak1/Leprot/Ptk2b/Rac1/Ep300/Il6ra/Ptpn2/Notch1/Osbp	33
GO:0070374	GO:0070374	positive regulation of ERK1 and ERK2 cascade	36/1622	239/28891	6.65410726727662e-08	6.50029870855753e-07	3.16724381479339e-07	Cd74/Ccl5/C3/Csf1r/Trem2/Apoe/Adam17/Ptprc/Pycard/Tgfb1/P2ry6/Gpnmb/Arrb2/Myh9/Cd44/Tlr2/Rap1b/Atp6v0c/Fpr2/Cflar/Mif/Scimp/Gnai2/Ccr1/Rapgef2/Cxcr4/Mapk3/Ptk2b/Tlr4/Vegfa/Lrp1/App/Havcr2/Gcnt2/Notch1/Ccl6	36
GO:1903531	GO:1903531	negative regulation of secretion by cell	31/1622	188/28891	6.66411559697823e-08	6.50029870855753e-07	3.16724381479339e-07	Cd84/Apoe/Hmox1/Entpd1/Spi1/Nckap1l/Abr/Erp29/Rap1b/Tnfrsf1b/Nr1h3/Lgals9/Tspo/Gnai2/Anxa5/Rest/Rhbdf2/Pfkl/C9orf72/Frmd4a/Myo5a/Ccr2/Map4k4/Il1rn/Rab7/Klf7/Acsl4/Ppp3ca/Vps4b/Notch1/Midn	31
GO:0032660	GO:0032660	regulation of interleukin-17 production	14/1622	44/28891	6.83104430818963e-08	6.65200024201504e-07	3.24115976313364e-07	Tgfb1/Slamf6/Rftn1/Nckap1l/Ly9/Tlr2/Jak2/Vsir/Btk/Tlr4/Parp1/Arid5a/Otud5/Zbtb7b	14
GO:0031098	GO:0031098	stress-activated protein kinase signaling cascade	38/1622	261/28891	7.26679019614457e-08	7.05366667054248e-07	3.43687007867482e-07	Fcgr2b/Trem2/Sirpa/Naip2/Spi1/Lyn/Pycard/Xdh/Nfkb1/Scimp/Sash1/Taok3/Ripk1/Rassf2/Rap2a/Cdc42/Tlr7/Hgf/Ccr2/Mdfic/Map4k4/Map3k1/Mapk3/Ptk2b/Tlr4/Vegfa/Prdx1/Cdc42se1/App/Irak4/Zfp36l1/Daxx/Mapk14/Crk/Trib1/Dusp3/Akt1/Lrrk2	38
GO:0048144	GO:0048144	fibroblast proliferation	27/1622	150/28891	7.26770730155328e-08	7.05366667054248e-07	3.43687007867482e-07	Cd74/Ifi30/Fth1/Tgfb1/Sod2/Fn1/Gng2/Tgif1/Mif/Socs1/Ski/Grk2/Fosl2/Morc3/Brk1/Zmiz1/Cdkn1a/Bax/Nupr1/Nras/Rpl29/Prdx1/Fbrs/Creb1/Fndc3b/Parp10/Dicer1	27
GO:0006650	GO:0006650	glycerophospholipid metabolic process	39/1622	272/28891	7.46237802523387e-08	7.23057325933375e-07	3.52306708657658e-07	Pla2g7/Lpcat2/Inpp5d/Fabp5/Plek/Sh3glb1/Pla2g4a/Dgkz/Nr1h3/Socs1/Pik3cg/Cept1/Uvrag/Pla2g15/Socs3/Pgap2/Pnpla7/Pgap1/Plcg2/Naaa/Cln3/Smg1/Pik3cd/Pip5k1c/Ttc7/Pik3cb/Abhd12/Inpp5k/Pip4p1/Mtmr6/Pisd/Impa2/Mtmr3/Abhd16a/Pikfyve/Abca3/Mtm1/Synj1/Far1	39
GO:0097300	GO:0097300	programmed necrotic cell death	15/1622	51/28891	7.61280915235627e-08	7.3640988035977e-07	3.58812685892676e-07	Asah1/Casp1/Tspo/Cflar/Casp8/Ripk1/Birc3/Bax/Nupr1/Zbp1/Pygl/Parp1/Peli1/Mlkl/Birc2	15
GO:0044000	GO:0044000	movement in host	24/1622	123/28891	7.85324249696291e-08	7.58409991469945e-07	3.6953214956082e-07	Cd74/Ctsb/Axl/Ciita/Ly6e/P4hb/Npc1/Grk2/Spint1/Slc3a2/Uvrag/Furin/Arl8b/Trim30a/Rab7/Chmp4b/Fuca2/Trim25/Exoc2/Trim30d/Vps4b/Eps15/Itgav/Pikfyve	24
GO:0006885	GO:0006885	regulation of pH	22/1622	106/28891	8.59292190286544e-08	8.2847129684982e-07	4.03669232496506e-07	Grn/Slamf8/Slc11a1/Tcirg1/Hvcn1/Creg1/Ppt1/Clic4/Atp6v0c/Lacc1/Mafg/Atp6v1b2/Mapk3/Cln3/Rab7/Cln5/Slc4a7/Atp6ap1/Ccdc115/Tm9sf4/Tmem165/Lrrk2	22
GO:0043534	GO:0043534	blood vessel endothelial cell migration	24/1622	124/28891	9.22455688278426e-08	8.87901655070637e-07	4.32626430146213e-07	Apoe/Hmox1/Hif1a/P2rx4/Adam17/Tgfb1/Myh9/Cd40/Prcp/Itgb1/Acvrl1/Ptgs2/Nfe2l2/Adam8/Cxcr4/Ptk2b/Cln3/Sh3bp1/Vegfa/Nus1/Vhl/Notch1/Spred1/Akt1	24
GO:0006509	GO:0006509	membrane protein ectodomain proteolysis	14/1622	45/28891	9.40432128755123e-08	9.00745584076951e-07	4.38884581736899e-07	Apoe/Adam17/Psen2/Sppl2a/Myh9/Tnfrsf1b/Adam10/Adam9/Adam8/Psen1/Aph1a/Erap1/Ncstn/App	14
GO:0010935	GO:0010935	regulation of macrophage cytokine production	14/1622	45/28891	9.40432128755123e-08	9.00745584076951e-07	4.38884581736899e-07	Cd74/Laptm5/Axl/Pycard/Tgfb1/Tlr2/Acp5/Casp1/Litaf/Casp4/Plcg2/Tlr7/Tlr4/Irak3	14
GO:2001185	GO:2001185	regulation of CD8-positive, alpha-beta T cell activation	14/1622	45/28891	9.40432128755123e-08	9.00745584076951e-07	4.38884581736899e-07	Lilrb4a/Runx1/Nckap1l/Cd274/Runx3/H2-D1/H2-T22/H2-Q7/Irf1/Socs1/Vsir/Cbfb/H2-T23/Zbtb7b	14
GO:0048102	GO:0048102	autophagic cell death	8/1622	13/28891	9.68964711488207e-08	9.26552649526346e-07	4.51458968251624e-07	Lamp1/Laptm5/Trem2/Sh3glb1/Acp2/Atp6v0c/Bnip3/Atg5	8
GO:0010761	GO:0010761	fibroblast migration	18/1622	74/28891	9.99815299023678e-08	9.54488156989381e-07	4.65070429384776e-07	Zeb2/Tgfb1/Sgpl1/Gna13/Itgb1/Arid5b/Iqgap1/Slc8a1/Actr3/Pak1/Cln3/Rac1/Coro1c/Plec/Mta2/Sdc4/Fndc3b/Akt1	18
GO:2000117	GO:2000117	negative regulation of cysteine-type endopeptidase activity	20/1622	90/28891	1.00180342037485e-07	9.54823423373612e-07	4.65233786551788e-07	Naip2/Arrb2/Cd44/Cst7/Cflar/Grk2/Ptgs2/Fnip1/Hgf/Vegfa/Bcl2a1d/Ep300/Hspa1b/Rps6ka1/Htt/Triap1/Akt1/Rps6ka3/Mdm2/Rnf34	20
GO:0061760	GO:0061760	antifungal innate immune response	10/1622	22/28891	1.05056018321282e-07	9.99660285265969e-07	4.87080363127779e-07	Spi1/Clec4d/Clec4a1/Clec4e/Plcg2/Bcl10/Clec4a2/Usp15/Clec4n/Cx3cr1	10
GO:0000209	GO:0000209	protein polyubiquitination	37/1622	254/28891	1.05970018286846e-07	1.00671517372504e-06	4.9051782851789e-07	Rnf213/Cbl/Rnf19b/Sash1/Dtx3l/Birc3/Znrf1/Cbfb/Map3k1/Mkrn1/Trim30a/Ube2q1/Rnf114/Peli1/Nmi/Tnfaip3/Spop/Chfr/Rnf111/Plaa/Znrf2/Trim30d/Arih1/Ube2a/Traf1/Bfar/Arel1/Wwp2/Parp10/Rc3h1/Birc2/Sharpin/Rnf4/Rnf34/Mgrn1/Traf3/Ube2d1	37
GO:0014909	GO:0014909	smooth muscle cell migration	23/1622	116/28891	1.07026700439515e-07	1.01510039620112e-06	4.94603493687102e-07	Ccl5/Aif1/Tmsb4x/P2ry6/Dock4/Gna13/Myh9/Iqgap1/Arpc5/Arpc2/S100a11/Itga4/Pak1/S1pr2/Plxna1/Nfe2l2/Myo5a/Tlr4/Lrp1/Crk/Trib1/Mdm2/Rps6kb1	23
GO:0006606	GO:0006606	protein import into nucleus	30/1622	182/28891	1.0876992103856e-07	1.02995933347065e-06	5.01843449767794e-07	Hcls1/Tgfb1/Syk/Prkcd/Jak2/Cfl1/Ptgs2/Stat3/Gbp4/Cdkn1a/Bcl3/Mdfic/Psen1/Kpna4/Ppp3ca/Ep300/Ranbp2/Stk4/Mapk14/Rbm22/Notch1/Nup214/Nup98/Adar/Xbp1/Med1/Akt1/Kpnb1/Lrrk2/Ipo7	30
GO:0009100	GO:0009100	glycoprotein metabolic process	46/1622	354/28891	1.09033523393081e-07	1.03078207771774e-06	5.02244328518843e-07	Hexb/Tmem106a/Hif1a/Hexa/Soat1/Edem1/Man2a1/Hpse/Gusb/Galnt7/Npc1/B3gnt2/B3gnt8/Btk/B4galt1/Mgat4a/Itm2b/Extl3/Gnptab/Edem2/Dse/Tnip1/Tet3/Plod3/Psen1/Srd5a3/Ncstn/St6galnac4/Naglu/Mgat2/Ep300/Fbxo6/Nus1/Ago2/Galnt1/Gcnt2/Arfgef1/Uggt1/Mgat1/Tmem165/Stt3a/C1galt1/Ganab/Stt3b/Galnt2/Pmm2	46
GO:2000108	GO:2000108	positive regulation of leukocyte apoptotic process	12/1622	33/28891	1.10766521174057e-07	1.04547106473831e-06	5.09401477039609e-07	Ccl5/Lyn/Cd44/Cd274/Bcl2l11/Fnip1/Bax/Adam8/Rapgef2/Prelid1/Pik3cd/Pik3cb	12
GO:0072331	GO:0072331	signal transduction by p53 class mediator	27/1622	153/28891	1.11020951850561e-07	1.04617966420731e-06	5.09746739216929e-07	Cd74/Ifi204/Pycard/Sp100/Rpl23/Sh3glb1/Cd44/Mif/Rps20/Tifab/Rpl5/Rps7/Cdkn1a/Rpl37/Bcl3/Bax/Nupr1/Ep300/Kmt5a/Usp15/Spred1/Mdm4/Triap1/Mybbp1a/Mdm2/Rnf34/Tmem109	27
GO:0070059	GO:0070059	intrinsic apoptotic signaling pathway in response to endoplasmic reticulum stress	17/1622	67/28891	1.16086014338167e-07	1.09214471231375e-06	5.32143019886333e-07	Fcgr2b/Cebpb/Serinc3/Erp29/Ptpn1/Grina/Bak1/Tmbim6/Bax/Apaf1/App/Atf4/Spop/Ptpn2/Xbp1/Casp3/Lrrk2	17
GO:0046849	GO:0046849	bone remodeling	22/1622	108/28891	1.21931133669934e-07	1.14346014449851e-06	5.57146253195699e-07	Ctss/Csf1r/Cd38/Tcirg1/Fcgr4/Inpp5d/Syk/Acp5/Tns3/Snx10/Lrrk1/Ubash3b/Rassf2/Rac2/Adam8/Csk/Ptk2b/Vegfa/Rac1/Rab7/Gpr137b/Itgav	22
GO:0043270	GO:0043270	positive regulation of monoatomic ion transport	39/1622	277/28891	1.219324892642e-07	1.14346014449851e-06	5.57146253195699e-07	Ctss/Ccl5/Cxcl9/Lgals3/Trem2/P2rx4/Glrx/P2ry6/Arrb2/Ifngr2/Ptafr/Tspo/Cfl1/Dnm2/Gsto1/Atp2b1/Bak1/Vmp1/Ikbkb/Ccr1/Trpv2/Bax/Plcg2/Sri/Myo5a/Cxcr4/Ccr2/Ppp3ca/Wnk1/Cox17/Arf1/Ano6/Htt/Sgk1/Atp1b3/Hbp1/G6pdx/Akt1/Mllt6	39
GO:0035966	GO:0035966	response to topologically incorrect protein	25/1622	135/28891	1.23647794594835e-07	1.15768472852596e-06	5.64077123267813e-07	Edem1/Ptpn1/Parp8/Bak1/Aup1/Tor1a/Tmbim6/Nfe2l2/Bax/Edem2/Atf3/Atf6b/Derl2/Fbxo6/Atf4/Ptpn2/Tram1/Daxx/Uggt1/Bfar/Dnajb14/Xbp1/Atf6/Stt3b/Ufl1	25
GO:0033209	GO:0033209	tumor necrosis factor-mediated signaling pathway	19/1622	83/28891	1.2604900320187e-07	1.17827537768671e-06	5.74109832397179e-07	Laptm5/Naip2/Adam17/Pycard/Syk/Tnfsf13b/Stat1/Casp1/Jak2/Aim2/Ikbkb/Ripk1/Ptk2b/Lims1/Ptpn2/Traf1/Sharpin/Traf3/Chuk	19
GO:0048145	GO:0048145	regulation of fibroblast proliferation	24/1622	126/28891	1.26549946279563e-07	1.18106533863791e-06	5.75469229397594e-07	Cd74/Ifi30/Fth1/Tgfb1/Sod2/Fn1/Tgif1/Mif/Socs1/Ski/Grk2/Fosl2/Morc3/Brk1/Zmiz1/Cdkn1a/Bax/Nupr1/Nras/Fbrs/Creb1/Fndc3b/Parp10/Dicer1	24
GO:0051452	GO:0051452	intracellular pH reduction	14/1622	46/28891	1.28212717815251e-07	1.19467217734243e-06	5.82099105601442e-07	Grn/Slamf8/Slc11a1/Tcirg1/Creg1/Ppt1/Clic4/Atp6v0c/Atp6v1b2/Cln3/Rab7/Cln5/Slc4a7/Ccdc115	14
GO:0051962	GO:0051962	positive regulation of nervous system development	49/1622	391/28891	1.31822423814353e-07	1.22634800336383e-06	5.97533021570977e-07	Csf1r/Zeb2/Apoe/Hif1a/Tgm2/Vim/Lyn/Man2a1/Tgfb1/Plxnd1/Cyfip1/Sema4d/Sh3glb1/Picalm/Fn1/Sema4a/Actr2/Itgb1/Tlr2/Marcks/Tnfrsf1b/Tspo/Skil/Twf2/Spint1/Actr3/Pak1/Plxna1/Trpv2/Cxcr4/Dbnl/Plxnc1/Vegfa/Flt1/Id2/Bin1/Ep300/Lrp1/Caprin1/Rpl4/Sgk1/Ppp1cc/Cx3cr1/Notch1/Rufy3/Faim/Synj1/Dicer1/Ufl1	49
GO:1904263	GO:1904263	positive regulation of TORC1 signaling	15/1622	53/28891	1.34171212174117e-07	1.24621127485927e-06	6.07211318924094e-07	Syk/Fnip2/Fnip1/Tbk1/Gpr137b/Ep300/Rragc/Lamtor4/Slc38a9/Pip4p1/Otud5/Lamtor3/Seh1l/Akt1/Rps6kb1	15
GO:0001910	GO:0001910	regulation of leukocyte mediated cytotoxicity	25/1622	136/28891	1.43501546355664e-07	1.33075440364482e-06	6.48404610761097e-07	Lamp1/Itgam/B2m/Tyrobp/Spi1/Vav1/Ptprc/Tgfb1/Arrb2/Slamf6/Clec2d/Nckap1l/Pnp/H2-D1/H2-M3/H2-T22/Lgals9/H2-Q7/Arg1/Dnase1l3/Stx7/H2-T23/Havcr2/Cx3cr1/Crk	25
GO:0045446	GO:0045446	endothelial cell differentiation	23/1622	118/28891	1.48501984802977e-07	1.37493980532661e-06	6.69933766028468e-07	Msn/Hpse/Btg1/Xdh/Acvrl1/Rbpj/Clic4/Tgfbr1/Rap2c/S1pr2/Ikbkb/Lipa/Rapgef2/Cxcr4/Plod3/Vegfa/F11r/Zdhhc21/Vhl/Notch1/Myadm/Dicer1/Pdpn	23
GO:0062098	GO:0062098	regulation of programmed necrotic cell death	11/1622	28/28891	1.49204356156647e-07	1.37707121750272e-06	6.70972287846346e-07	Asah1/Tspo/Cflar/Casp8/Ripk1/Birc3/Nupr1/Zbp1/Parp1/Peli1/Birc2	11
GO:0090026	GO:0090026	positive regulation of monocyte chemotaxis	11/1622	28/28891	1.49204356156647e-07	1.37707121750272e-06	6.70972287846346e-07	Ccl5/Pla2g7/Aif1/Lgmn/Fpr2/Ccr1/Ccr2/Mospd2/App/Ano6/Cx3cr1	11
GO:1901224	GO:1901224	positive regulation of non-canonical NF-kappaB signal transduction	18/1622	76/28891	1.54857040695815e-07	1.42698438922384e-06	6.95292275511267e-07	Laptm5/Trem2/Cd86/Pycard/Tlr2/Sash1/Rps3/Ripk1/Tlr7/Tlr4/Ep300/App/Nmi/Lims1/Havcr2/Nlrp3/Ago3/Rc3h1	18
GO:0007178	GO:0007178	transmembrane receptor protein serine/threonine kinase signaling pathway	50/1622	405/28891	1.57292685917876e-07	1.44714232958828e-06	7.05114149059049e-07	Zeb2/Spi1/Vim/Adam17/Hexa/Tgfb1/Arrb2/Lnpep/Sdcbp/Acvrl1/Rbpj/Tgif1/Lgals9/Skil/Jak2/Tgfbr1/Ski/Zyx/Sap30/Dnm2/Vsir/Nrros/Cited2/Itgb5/Adam9/Trps1/Stat3/Zmiz1/Furin/Map3k1/Mapk3/Tgfbr2/Rbpms/Parp1/Ep300/Lrp1/Fam89b/Gcnt2/Smad7/Rnf111/Snx1/Usp15/Fos/Mapk14/Notch1/Spred1/Lemd2/Xbp1/Creb1/Nceh1	50
GO:0030336	GO:0030336	negative regulation of cell migration	42/1622	313/28891	1.58262476645655e-07	1.45377169491985e-06	7.08344280055147e-07	Cd74/Aif1/Slamf8/Zeb2/Apoe/Arhgdib/Tgfb1/Rap2b/Sp100/Gna13/Myh9/Abr/Acvrl1/Clic4/Evl/Arhgdia/Adam15/Mif/Rap2c/Sap30/Svbp/Cited2/Stat3/Emilin2/S1pr2/Nfe2l2/Ptprj/Srgap2/Rap2a/Lrch1/Rac1/Osbpl8/Il1rn/Lrp1/Coro1c/Krit1/Cx3cr1/Notch1/Spred1/Trib1/Dusp3/Akt1	42
GO:0071353	GO:0071353	cellular response to interleukin-4	12/1622	34/28891	1.62433313888501e-07	1.48828153896774e-06	7.25159059653856e-07	Cd300lf/Il4ra/Rplp0/Coro1a/Rps2/Parp14/Stat6/Jak1/Ptpn2/Nfil3/Impdh2/Xbp1	12
GO:0006672	GO:0006672	ceramide metabolic process	21/1622	101/28891	1.62529631462789e-07	1.48828153896774e-06	7.25159059653856e-07	Psap/Hexb/Asah1/Cers6/Hexa/Sgpl1/Prkcd/Gm2a/Cerk/Gla/Pla2g15/B4galnt1/Sptlc2/Neu1/Acer3/Ugcg/St6galnac4/Naglu/Elovl1/Cln8/Sptlc1	21
GO:0001974	GO:0001974	blood vessel remodeling	16/1622	61/28891	1.65442407544843e-07	1.51257925267879e-06	7.36998020740928e-07	Tgm2/Axl/Nos2/Abr/Acvrl1/Rbpj/Itga4/Bak1/Chd7/Bax/Atg5/Ccr2/Vegfa/Lrp1/Mdm2/Nfatc3	16
GO:0010595	GO:0010595	positive regulation of endothelial cell migration	22/1622	110/28891	1.71406637231675e-07	1.56221080464431e-06	7.61180790338031e-07	Grn/Hmox1/Hif1a/P2rx4/Adam17/Tgfb1/Cd40/Lgmn/Pik3cg/Sash1/Ptgs2/Anxa3/Nfe2l2/Foxp1/Ptk2b/Vegfa/Rac1/Pik3cd/Nus1/Pik3cb/Akt1/Dicer1	22
GO:0030593	GO:0030593	neutrophil chemotaxis	22/1622	110/28891	1.71406637231675e-07	1.56221080464431e-06	7.61180790338031e-07	Cd74/Ccl5/Cxcl9/Fcer1g/Lgals3/Fcgr3/Itgam/Itgb2/Bst1/C3ar1/Vav1/Prex1/Nckap1l/Syk/Csf3r/Rac2/Rac1/Mospd2/Pde4b/Camk1d/Pikfyve/Ccl6	22
GO:0032620	GO:0032620	interleukin-17 production	14/1622	47/28891	1.73187731685632e-07	1.57107937623995e-06	7.6550196537809e-07	Tgfb1/Slamf6/Rftn1/Nckap1l/Ly9/Tlr2/Jak2/Vsir/Btk/Tlr4/Parp1/Arid5a/Otud5/Zbtb7b	14
GO:0046636	GO:0046636	negative regulation of alpha-beta T cell activation	14/1622	47/28891	1.73187731685632e-07	1.57107937623995e-06	7.6550196537809e-07	Runx1/Il4ra/Cd44/Cd274/Runx3/Tarm1/Lgals9/Irf1/Socs1/Vsir/Cbfb/Smad7/Zbtb7b/Rc3h1	14
GO:0048246	GO:0048246	macrophage chemotaxis	14/1622	47/28891	1.73187731685632e-07	1.57107937623995e-06	7.6550196537809e-07	Ccl5/Lgals3/Slamf8/Csf1r/C3ar1/Cmklr1/Myo9b/Mif/Ptprj/Mapk3/Ptk2b/Mtus1/Ninj1/Gpr35	14
GO:0032715	GO:0032715	negative regulation of interleukin-6 production	15/1622	54/28891	1.76159972450047e-07	1.5955607442564e-06	7.7743041127023e-07	Cd84/Sirpa/Lilrb4a/Ptpn6/Inpp5d/Arrb2/Nckap1l/Csk/Hgf/Tlr4/Trim30a/Irak3/Tnfaip3/Havcr2/Elf4	15
GO:0060333	GO:0060333	type II interferon-mediated signaling pathway	10/1622	23/28891	1.76486161601806e-07	1.59603686918347e-06	7.77662401182989e-07	Stat1/Jak2/Parp14/Irf1/Arg1/Ifngr1/Jak1/Ptpn2/Nlrc5/Med1	10
GO:0031666	GO:0031666	positive regulation of lipopolysaccharide-mediated signaling pathway	7/1622	10/28891	1.79301058703192e-07	1.61898308887882e-06	7.88842852368615e-07	Ly86/Cd180/Cd14/Mif/Scimp/Sash1/Ly96	7
GO:0034764	GO:0034764	positive regulation of transmembrane transport	39/1622	282/28891	1.96330561235752e-07	1.77000952656591e-06	8.62429863070904e-07	Ctss/Cxcl9/C3/Trem2/Acsl1/P2rx4/Glrx/P2ry6/Ifngr2/Ptafr/Itgb1/Mef2a/Prkcd/Cfl1/Dnm2/Gsto1/Bak1/Vmp1/Acsl5/Ikbkb/Nfe2l2/Bax/Plcg2/Sri/Myo5a/Ccr2/Rnasel/Psen1/Osbpl8/Ppp3ca/Wnk1/Cox17/Arf1/Ano6/Htt/Atp1b3/Mapk14/G6pdx/Akt1	39
GO:0043409	GO:0043409	negative regulation of MAPK cascade	30/1622	187/28891	2.00664410347696e-07	1.80628936042918e-06	8.8010706292849e-07	Trem2/Apoe/Sirpa/Lilrb4a/Ptpn6/Lyn/Ptprc/Rnf149/Prkcd/Ptpn1/Taok3/Eif3a/Ptprj/Atf3/Tnip1/Csk/Tlr4/Cdc42se1/Irak3/Dok1/Ptpn2/Dusp6/Pik3cb/Spred1/Inpp5k/Lemd2/Xbp1/Dusp3/Akt1/Vrk3	30
GO:0008637	GO:0008637	apoptotic mitochondrial changes	23/1622	120/28891	2.04386678186253e-07	1.83696069932267e-06	8.95051546675668e-07	Hk2/Pycard/Mcl1/Sod2/Arrb2/Sh3glb1/Pnp/Bcl2a1b/Bcl2l11/Bcl2a1a/Slc35f6/Bak1/Bnip3/Bax/Prelid1/Hgf/Map3k1/Ier3/Siva1/Bcl2a1d/Aifm2/Triap1/Akt1	23
GO:0002446	GO:0002446	neutrophil mediated immunity	13/1622	41/28891	2.10550494474622e-07	1.8894477450315e-06	9.20625643856649e-07	Itgam/Itgb2/Spi1/Ncf1/Myo1f/Ptafr/Abr/Syk/Arg1/Anxa3/Dnase1l3/Irak4/Stx11	13
GO:0048708	GO:0048708	astrocyte differentiation	20/1622	94/28891	2.14083153587949e-07	1.91819821025884e-06	9.3463418980914e-07	Grn/Csf1r/Trem2/C1qa/Zeb2/Vim/Actr3/Ifngr1/Stat3/Mapk3/Tlr4/Psen1/Id2/Naglu/Bin1/Lrp1/App/Abcc1/Notch1/Vps54	20
GO:1902115	GO:1902115	regulation of organelle assembly	34/1622	229/28891	2.1665686348259e-07	1.93828141824225e-06	9.44419650311581e-07	Lcp1/Hck/Msn/Snx18/Sh3glb1/Sdcbp/Arhgef2/Ralb/Arpc2/Dnm2/Sdc1/Pdcd6ip/C9orf72/Nupr1/Atg5/Ptk2b/Map4/Ubap2l/Hspa1a/Hspa1b/Chmp4b/Pan3/Tbc1d14/Caprin1/Htt/Vps4b/Sdc4/Mtmr3/Akt1/Pikfyve/Mtm1/Cnot6l/Rnf4/Lrrk2	34
GO:0032368	GO:0032368	regulation of lipid transport	27/1622	158/28891	2.18856561038484e-07	1.95496220602982e-06	9.52547295565255e-07	Trem2/Apoe/Apoc2/Acsl1/Runx1/Abca1/Pla2g4a/Syk/Prkcd/Ttc39b/Nr1h3/Tspo/Mif/Acsl5/Atp8a1/Prelid1/Furin/Abcg1/Acsl4/Lrp1/Nus1/Surf4/Hbp1/Itgav/Triap1/Akt1/Abca3	27
GO:0021782	GO:0021782	glial cell development	25/1622	139/28891	2.22150536320661e-07	1.98135180177128e-06	9.65405517569266e-07	Grn/Csf1r/Trem2/C1qa/Zeb2/Itgam/Vim/Grb2/Tgfb1/Tlr2/Ski/Nrros/Ifngr1/Mapk3/Tlr4/Psen1/Id2/Ncstn/Naglu/Lrp1/App/Raf1/Plec/Akt1/Dicer1	25
GO:0006643	GO:0006643	membrane lipid metabolic process	30/1622	188/28891	2.26111863710589e-07	2.01360381835705e-06	9.81120180021841e-07	Psap/Hexb/Asah1/Cers6/Hexa/Sgpl1/Prkcd/Gm2a/Cerk/Smpdl3b/Gla/Pla2g15/Pgap2/Hacd4/B4galnt1/Bax/Pgap1/Naaa/Sptlc2/Neu1/Acer3/Ugcg/St6galnac4/Naglu/Elovl1/Cln8/Hacd2/Vps54/Sptlc1/Osbp	30
GO:0072332	GO:0072332	intrinsic apoptotic signaling pathway by p53 class mediator	19/1622	86/28891	2.29207279917721e-07	2.03495595701685e-06	9.91523921778174e-07	Cd74/Ifi204/Pycard/Sh3glb1/Cd44/Mif/Tifab/Rps7/Cdkn1a/Bcl3/Bax/Nupr1/Ep300/Usp15/Mdm4/Triap1/Mybbp1a/Mdm2/Tmem109	19
GO:2000107	GO:2000107	negative regulation of leukocyte apoptotic process	19/1622	86/28891	2.29207279917721e-07	2.03495595701685e-06	9.91523921778174e-07	Cd74/Ccl5/Fcer1g/Fcgr2b/Ccr5/Hcls1/Hif1a/Axl/Mertk/Pnp/Cd44/Bcl2a1a/Mif/Noc2l/Bcl3/Foxp1/Bcl10/Dock8/Vhl	19
GO:0043370	GO:0043370	regulation of CD4-positive, alpha-beta T cell differentiation	15/1622	55/28891	2.29685922518477e-07	2.03610636177854e-06	9.92084451767539e-07	Il2rg/Tgfb1/Runx1/Il4ra/Nckap1l/Runx3/Malt1/Irf1/Socs1/Cbfb/Ccr2/Nlrp3/Smad7/Zbtb7b/Rc3h1	15
GO:0001562	GO:0001562	response to protozoan	14/1622	48/28891	2.31893136271114e-07	2.05255335943764e-06	1.00009818374253e-06	Irf8/Slc11a1/Il4ra/Cd37/Cd40/Ccdc88b/Batf2/Gbp2/Arg1/Gbp4/Bcl3/Gbp8/Nras/Ier3	14
GO:0048488	GO:0048488	synaptic vesicle endocytosis	18/1622	78/28891	2.36031113271296e-07	2.08601436925981e-06	1.01640192317783e-06	Grn/Picalm/Actb/Dennd1a/Dnm2/Diaph1/Tor1a/Bin1/Ap2s1/Itsn2/Pip5k1c/Cltc/Vamp4/Fcho2/Ap2b1/Arf6/Synj1/Lrrk2	18
GO:0051701	GO:0051701	biological process involved in interaction with host	27/1622	159/28891	2.49687646206488e-07	2.20337071153169e-06	1.07358331834942e-06	Cd74/Ctsb/Axl/Ciita/Ly6e/Bcl2l11/P4hb/Npc1/Grk2/Spint1/Slc3a2/Gbp2/Uvrag/Furin/Arl8b/Trim30a/Rab7/Chmp4b/Fuca2/Trim25/Exoc2/Trim30d/Vps4b/Eps15/Itgav/Thoc2/Pikfyve	27
GO:0001889	GO:0001889	liver development	25/1622	140/28891	2.56177963302009e-07	2.25382512811557e-06	1.09816702534798e-06	Hmox1/Man2a1/Runx1/Sod2/Cebpb/Cebpa/Npc1/Cflar/Cited2/Pkm/Lipa/Hp/Hgf/Jarid2/Igf2r/Naglu/Lims1/Gak/Tnfaip3/Rps6ka1/Notch1/Sp3/Xbp1/Arf6/Med1	25
GO:0030101	GO:0030101	natural killer cell activation	25/1622	140/28891	2.56177963302009e-07	2.25382512811557e-06	1.09816702534798e-06	Slamf7/Lamp1/Tyrobp/Lilrb4a/Fcgr4/Axl/Ptprc/Mertk/Slamf6/H2-D1/Coro1a/H2-T22/Lgals9/H2-Q7/Jak2/Irf1/Il15ra/Prdx1/H2-T23/Id2/Havcr2/Stx11/Nfil3/Elf4/Sp3	25
GO:0035458	GO:0035458	cellular response to interferon-beta	16/1622	63/28891	2.68675162008597e-07	2.36021418674119e-06	1.1500046566633e-06	Ifi211/Ifi209/Ifi206/Ifi203/Ifi204/Mndal/Ifi205/Ifi213/Ifi207/Stat1/Ifnar2/Ifnar1/Irf1/Aim2/Gbp2/Acod1	16
GO:0014812	GO:0014812	muscle cell migration	24/1622	131/28891	2.70252903232416e-07	2.37050403692434e-06	1.15501834385045e-06	Ccl5/Aif1/Tmsb4x/Plekho1/P2ry6/Dock4/Gna13/Myh9/Iqgap1/Arpc5/Arpc2/S100a11/Itga4/Pak1/S1pr2/Plxna1/Nfe2l2/Myo5a/Tlr4/Lrp1/Crk/Trib1/Mdm2/Rps6kb1	24
GO:0031623	GO:0031623	receptor internalization	26/1622	150/28891	2.73348168893302e-07	2.39046457144622e-06	1.16474403221323e-06	Fcer1g/Itgb2/Lilrb4a/Grb2/Arrb2/Picalm/Itgb1/Syk/Sdcbp/Ralb/Grk2/Dnm2/Plcg2/Vegfa/Ankrd13a/Ap2s1/Tbc1d5/App/Pip5k1c/Arf1/Snx1/Cltc/Rab31/Eps15/Ap2b1/Synj1	26
GO:0120161	GO:0120161	regulation of cold-induced thermogenesis	26/1622	150/28891	2.73348168893302e-07	2.39046457144622e-06	1.16474403221323e-06	Gatm/Acsl1/Adam17/Fabp5/Cmklr1/Il4ra/Lnpep/Cebpb/Syk/Rbpj/Nr1h3/Jak2/Stat6/Trpv2/Plcl2/Cxcr4/Ccr2/Tfe3/Tlr4/Vegfa/Atf4/Plac8/Rb1/Notch1/Zbtb7b/Tle3	26
GO:0002064	GO:0002064	epithelial cell development	35/1622	242/28891	2.76377851213674e-07	2.41334132654096e-06	1.17589063705786e-06	Psap/Hif1a/Vim/Msn/Hpse/Tgfb1/Cebpa/Clic4/Rap2c/Fosl2/S1pr2/B4galt1/Ikbkb/Sipa1/Rapgef2/Cxcr4/Plod3/Map3k1/Vegfa/Rac1/F11r/Myo1e/Atf4/Gak/Zdhhc21/Sidt2/Plec/Notch1/Tbc1d20/Xbp1/E2f4/Jmjd1c/Myadm/C1galt1/Dicer1	35
GO:0022406	GO:0022406	membrane docking	19/1622	87/28891	2.77921049952986e-07	2.42318906483673e-06	1.18068890704597e-06	Psen2/Plek/Rab8b/Esyt1/Ralb/Vmp1/Stx7/Cln3/Stx3/Stx4a/Rab7/Stx2/Rab8a/Pacs2/Stx11/Stx16/Exoc2/Stx8/Snap29	19
GO:0002637	GO:0002637	regulation of immunoglobulin production	22/1622	113/28891	2.809570825733e-07	2.44600397410457e-06	1.19180537776577e-06	Fcgr2b/Lilrb4a/Cd86/Ptprc/Tgfb1/Il4ra/Cd37/Cd40/Tnfsf13/H2-D1/H2-T22/H2-Q7/Pkn1/Stat6/Btk/Tmbim6/Foxp1/Stx4a/H2-T23/Tnfaip3/Xbp1/Nsd2	22
GO:0070588	GO:0070588	calcium ion transmembrane transport	45/1622	354/28891	2.81758455458101e-07	2.44796465849295e-06	1.19276071317115e-06	Cyba/Cxcl9/Ccr5/P2rx4/Ptpn6/Lyn/Ptprc/Tgfb1/P2ry6/Psen2/Trpm2/Coro1a/Slc8a1/Pik3cg/Gsto1/Atp2b1/Bak1/Mcub/Vmp1/Chd7/Diaph1/Ubash3b/Trpv2/Tmbim6/Bax/Plcg2/Sri/Myo5a/Atg5/Ptk2b/Sestd1/Gpr35/Bin1/Itpr2/Ppp3ca/Zfas1/Ahnak/Ano6/Htt/Pde4b/G6pdx/Itgav/Tmem37/Tmem165/Akt1	45
GO:0050708	GO:0050708	regulation of protein secretion	43/1622	331/28891	2.82021644180913e-07	2.44796465849295e-06	1.19276071317115e-06	Ccl5/Trem2/Cd38/Apoe/Hif1a/Tcirg1/Tgfb1/Nos2/Myh9/Atp13a2/Tlr2/Erp29/Trpm2/Nr1h3/Jak2/Anxa5/Gnaq/Rest/Adam9/Rhbdf2/Pfkl/Frmd4a/Sri/Map4k4/Kcnn4/Abcg1/Tlr4/Rac1/Stx4a/Ensa/Klf7/Acsl4/Ppp3ca/Ep300/Lrp1/Ier3ip1/Arf1/Sidt2/Rap1gds1/Arf6/Golph3l/Osbp/Midn	43
GO:0034405	GO:0034405	response to fluid shear stress	10/1622	24/28891	2.87282841219478e-07	2.4899269135709e-06	1.21320664939797e-06	Ass1/P2rx4/Abca1/Ptgs2/Cited2/Nfe2l2/Ptk2b/Plec/Xbp1/Akt1	10
GO:0030010	GO:0030010	establishment of cell polarity	28/1622	170/28891	2.89963697278788e-07	2.50943359974358e-06	1.22271120201894e-06	Tcirg1/Msn/Myh9/Itgb1/Arhgef2/Myo9b/Dock2/Cfl1/Rab10/Pak1/Cyth1/Sipa1/Frmd4a/Coro7/Cdc42/Ptk2b/Sh3bp1/Map4/Dock8/Frmd4b/Fam89b/Arfgef1/Htt/Krit1/Crk/Rufy3/Rictor/Arf6	28
GO:0051208	GO:0051208	sequestering of calcium ion	25/1622	141/28891	2.9496441190386e-07	2.54892950316328e-06	1.24195541854257e-06	Cyba/Cxcl9/Ccr5/Ptpn6/Lyn/Ptprc/Tgfb1/P2ry6/Trpm2/Coro1a/Slc8a1/Gsto1/Chd7/Diaph1/Ubash3b/Bax/Plcg2/Sri/Myo5a/Atg5/Ptk2b/Psen1/Itpr2/Htt/Itgav	25
GO:0002369	GO:0002369	T cell cytokine production	14/1622	49/28891	3.07914950235888e-07	2.65690518450582e-06	1.2945661252521e-06	B2m/Lilrb4a/Slc11a1/Crlf2/Malt1/Tnfrsf1b/Vsir/Fosl2/Arg1/Dennd1b/Ccr2/Arid5a/Nlrp3/Smad7	14
GO:0051054	GO:0051054	positive regulation of DNA metabolic process	42/1622	321/28891	3.17730313770956e-07	2.73754936517871e-06	1.33385967065472e-06	C3ar1/Pfn1/Ptprc/Tgfb1/Arrb2/Cd40/Tnfsf13/Pnp/Actr2/Actb/Prkcd/Baz1a/Pkib/Apobec1/Rps3/Was/Stat6/Anxa3/Bax/Cdc42/Hgf/Mapk3/Ptk2b/Vegfa/Rac1/Parp1/Syncrip/Pcna/Atf1/Smchd1/Usp7/Smarcd2/Smarcc2/Nvl/Ep400/Nsd2/Akt1/Actl6a/Hmbox1/Nek7/Ppp1r10/Otud4	42
GO:1903305	GO:1903305	regulation of regulated secretory pathway	27/1622	161/28891	3.23758868610834e-07	2.78537681505456e-06	1.35716339892758e-06	Fcer1g/Lamp1/Itgam/Itgb2/Cd84/Hmox1/Spi1/Lyn/Il4ra/Fes/Nckap1l/Ptafr/Abr/Syk/Rap1b/Lgals9/Gnai2/Rest/Rac2/Ccr2/Stx4a/Git2/Gab2/Arf1/Notch1/Lrrk2/Snap29	27
GO:0014910	GO:0014910	regulation of smooth muscle cell migration	21/1622	105/28891	3.24572423456273e-07	2.78826354347635e-06	1.3585699454801e-06	Ccl5/Aif1/Tmsb4x/P2ry6/Dock4/Gna13/Myh9/Iqgap1/Arpc2/S100a11/Pak1/S1pr2/Plxna1/Nfe2l2/Myo5a/Tlr4/Lrp1/Crk/Trib1/Mdm2/Rps6kb1	21
GO:0043161	GO:0043161	proteasome-mediated ubiquitin-dependent protein catabolic process	53/1622	451/28891	3.30658533684535e-07	2.83636945144396e-06	1.38200935131307e-06	Edem1/Psen2/Arrb2/Rack1/Rnf19b/N4bp1/Nrros/Aup1/Psma5/Nfe2l2/Znrf1/Edem2/Trpc4ap/Psen1/Derl2/Hspa1a/Peli1/Naglu/Fbxl5/Fbxo6/Wdr26/Hspa1b/Spop/Csnk1d/Chfr/Plaa/Trim25/Usp7/Znrf2/Tbl1xr1/Arih1/Ube2a/Bfar/Otud5/Xpo1/Wwp2/Trib1/Akt1/Birc2/Mdm2/Fbxl3/Mtm1/Ecpas/Sharpin/Rnf4/Stt3b/Rnf34/Herc2/Rmnd5a/Lrrk2/Ube2d1/Fem1c/Ufl1	53
GO:0046466	GO:0046466	membrane lipid catabolic process	12/1622	36/28891	3.3385003630481e-07	2.85116729394723e-06	1.38921953922014e-06	Psap/Hexb/Asah1/Hexa/Sgpl1/Prkcd/Gm2a/Smpdl3b/Gla/Neu1/Acer3/Vps54	12
GO:0055094	GO:0055094	response to lipoprotein particle	12/1622	36/28891	3.3385003630481e-07	2.85116729394723e-06	1.38921953922014e-06	Fcer1g/Cd68/Trem2/Itgb2/Apoe/Tgfb1/Itgb1/Syk/Npc1/Tlr4/Mylip/Akt1	12
GO:0070670	GO:0070670	response to interleukin-4	12/1622	36/28891	3.3385003630481e-07	2.85116729394723e-06	1.38921953922014e-06	Cd300lf/Il4ra/Rplp0/Coro1a/Rps2/Parp14/Stat6/Jak1/Ptpn2/Nfil3/Impdh2/Xbp1	12
GO:0051893	GO:0051893	regulation of focal adhesion assembly	16/1622	64/28891	3.39645713302034e-07	2.88797878380578e-06	1.40715578627511e-06	Mmp14/Myh9/Acvrl1/Iqgap1/S100a10/Cfl1/Ptprj/Map4k4/Vegfa/Rac1/Lrp1/Lims1/Coro1c/Sdc4/Peak1/Dusp3	16
GO:0090109	GO:0090109	regulation of cell-substrate junction assembly	16/1622	64/28891	3.39645713302034e-07	2.88797878380578e-06	1.40715578627511e-06	Mmp14/Myh9/Acvrl1/Iqgap1/S100a10/Cfl1/Ptprj/Map4k4/Vegfa/Rac1/Lrp1/Lims1/Coro1c/Sdc4/Peak1/Dusp3	16
GO:1900015	GO:1900015	regulation of cytokine production involved in inflammatory response	16/1622	64/28891	3.39645713302034e-07	2.88797878380578e-06	1.40715578627511e-06	Trem2/Sirpa/Hif1a/Lilrb4a/Pld4/Pycard/Nos2/Gbp5/Gpsm3/Tarm1/Stat3/Extl3/Tlr4/Mefv/Pld3/Mapk14	16
GO:0010507	GO:0010507	negative regulation of autophagy	18/1622	80/28891	3.54354810013242e-07	3.00866318312554e-06	1.46595876355743e-06	Trem2/Hmox1/Nampt/Mcl1/Ctsa/Tspo/Npc1/Il10ra/Stat3/Nupr1/Ep300/Wnk1/Rragc/Tnfaip3/Tbc1d14/Akt1/Mtm1/Lrrk2	18
GO:0042176	GO:0042176	regulation of protein catabolic process	46/1622	369/28891	3.67912280204186e-07	3.11527657356576e-06	1.5179056996269e-06	Trem2/Apoe/Msn/Ctsa/Psen2/Nos2/Atp13a2/Rack1/Tnfrsf1b/Rnf19b/Tnfsf12/N4bp1/Adam9/Nupr1/Adam8/Mycbp2/Furin/Ier3/Psen1/Trim30a/Rab7/Psme2/Irak3/Hspa1a/Lrp1/App/Fbxl5/Hspa1b/Tnfaip3/Ric1/Csnk1d/Chfr/Snx1/Usp7/Mylip/Snx12/Arih1/Xpo1/Mdm4/Trib1/Sf3b3/Akt1/Mdm2/Mtm1/Lrrk2/Ufl1	46
GO:0071453	GO:0071453	cellular response to oxygen levels	27/1622	162/28891	3.67979694700292e-07	3.11527657356576e-06	1.5179056996269e-06	Cybb/Trem2/Hif1a/Tgfb1/Eif4ebp1/Rbpj/P4hb/Cited2/Stat3/Bnip3/Tmbim6/Nfe2l2/Adam8/Vegfa/Ep300/Vhl/Zfp36l1/Daxx/Atp6ap1/Zfas1/Pdk1/Pik3cb/Notch1/Ccdc115/Cpeb4/Akt1/Dnmt3a	27
GO:0043487	GO:0043487	regulation of RNA stability	29/1622	182/28891	3.68834153191643e-07	3.11798495009689e-06	1.51922534495414e-06	Slc11a1/Vim/Slfn2/Pabpc1/Tnfrsf1b/Ikbke/Apobec1/Zfp36l2/Tent5c/Larp1/Tent5a/Rnasel/Vegfa/Syncrip/Plekhn1/Pan3/Ago2/Zfp36l1/Caprin1/Larp4b/Cnot8/Exosc8/Pum2/Dcp2/Rc3h1/Khsrp/Cnot6l/Nsun2/Dicer1	29
GO:0030838	GO:0030838	positive regulation of actin filament polymerization	15/1622	57/28891	3.82851447499289e-07	3.22247113025015e-06	1.57013580655895e-06	Pfn1/Grb2/Pycard/Nckap1l/Evl/Vasp/Arpc2/Actr3/Map3k1/Ptk2b/Rac1/Bin1/Myo1c/Rictor/Arf6	15
GO:0050732	GO:0050732	negative regulation of peptidyl-tyrosine phosphorylation	15/1622	57/28891	3.82851447499289e-07	3.22247113025015e-06	1.57013580655895e-06	Lilrb4a/Ptpn6/Ptprc/Psen2/Cbl/Sema4d/Prkcd/Parp14/Irf1/Socs1/Lrrk1/Socs3/Mvp/Psen1/Ptpn2	15
GO:0070527	GO:0070527	platelet aggregation	15/1622	57/28891	3.82851447499289e-07	3.22247113025015e-06	1.57013580655895e-06	Fermt3/Ptpn6/Lyn/Rap2b/Plek/Syk/Prkcd/Jak2/Slc7a11/Emilin2/Ubash3b/F11r/Il6ra/Pip5k1c/Pdpn	15
GO:0061008	GO:0061008	hepaticobiliary system development	25/1622	143/28891	3.89284594948235e-07	3.27189775552314e-06	1.59421872646782e-06	Hmox1/Man2a1/Runx1/Sod2/Cebpb/Cebpa/Npc1/Cflar/Cited2/Pkm/Lipa/Hp/Hgf/Jarid2/Igf2r/Naglu/Lims1/Gak/Tnfaip3/Rps6ka1/Notch1/Sp3/Xbp1/Arf6/Med1	25
GO:0042832	GO:0042832	defense response to protozoan	13/1622	43/28891	3.93352952790499e-07	3.2965916287744e-06	1.60625071466175e-06	Irf8/Slc11a1/Il4ra/Cd37/Cd40/Ccdc88b/Batf2/Gbp2/Arg1/Gbp4/Bcl3/Gbp8/Nras	13
GO:0061081	GO:0061081	positive regulation of myeloid leukocyte cytokine production involved in immune response	13/1622	43/28891	3.93352952790499e-07	3.2965916287744e-06	1.60625071466175e-06	Cd74/Fcer1g/Laptm5/Pycard/Tlr2/Syk/Casp1/Mif/Casp4/Plcg2/Tlr7/Tlr4/Ddx21	13
GO:1904019	GO:1904019	epithelial cell apoptotic process	27/1622	163/28891	4.17730059418877e-07	3.4958671974036e-06	1.70334691600237e-06	Hmox1/Tgfb1/Arrb2/Cd40/Itga4/Npc1/Cflar/Jak2/Casp8/Pik3cg/Nfe2l2/Bax/Nupr1/Tgfbr2/Sav1/Lims1/Tnfaip3/Spop/Rb1/Zfp36l1/Stk4/Ano6/Krit1/Adar/Xbp1/Arf6/Casp3	27
GO:0051453	GO:0051453	regulation of intracellular pH	18/1622	81/28891	4.31843234089712e-07	3.59848797777899e-06	1.75334846923643e-06	Grn/Slamf8/Slc11a1/Tcirg1/Hvcn1/Creg1/Ppt1/Clic4/Atp6v0c/Atp6v1b2/Cln3/Rab7/Cln5/Slc4a7/Ccdc115/Tm9sf4/Tmem165/Lrrk2	18
GO:0140056	GO:0140056	organelle localization by membrane tethering	18/1622	81/28891	4.31843234089712e-07	3.59848797777899e-06	1.75334846923643e-06	Psen2/Plek/Rab8b/Esyt1/Ralb/Vmp1/Stx7/Cln3/Stx3/Stx4a/Stx2/Rab8a/Pacs2/Stx11/Stx16/Exoc2/Stx8/Snap29	18
GO:0140238	GO:0140238	presynaptic endocytosis	18/1622	81/28891	4.31843234089712e-07	3.59848797777899e-06	1.75334846923643e-06	Grn/Picalm/Actb/Dennd1a/Dnm2/Diaph1/Tor1a/Bin1/Ap2s1/Itsn2/Pip5k1c/Cltc/Vamp4/Fcho2/Ap2b1/Arf6/Synj1/Lrrk2	18
GO:0002312	GO:0002312	B cell activation involved in immune response	20/1622	98/28891	4.37198370313746e-07	3.63696178619269e-06	1.7720946741715e-06	Irf8/Spi1/Lilrb4a/Ptprc/Tgfb1/Cd40/Tnfsf13/Cd180/Lgals8/Stat6/Bcl3/Plcl2/Dock10/Plcg2/Ptk2b/Tlr4/Tnfaip3/Xbp1/Nsd2/Lfng	20
GO:0045651	GO:0045651	positive regulation of macrophage differentiation	8/1622	15/28891	4.37707384520361e-07	3.63696178619269e-06	1.7720946741715e-06	Hcls1/Tgfb1/Casp8/Ripk1/Id2/Rb1/Asxl2/Trib1	8
GO:0030032	GO:0030032	lamellipodium assembly	17/1622	73/28891	4.41663835053149e-07	3.66461614490045e-06	1.78556914672981e-06	Cyfip1/Actr2/Itgb1/Arpc2/Twf2/Cfl1/Abi3/Dnm2/Was/Actr3/Brk1/Capzb/Rac2/Cdc42/Rac1/Wasf2/Spata13	17
GO:0048588	GO:0048588	developmental cell growth	39/1622	291/28891	4.46742310429544e-07	3.70148848968115e-06	1.80353504509535e-06	Ccr5/Csf1r/Zeb2/Apoe/Nrp2/Cyfip1/Sema4d/Sh3glb1/Picalm/Fn1/Sema4a/Itgb1/Akap13/Iqgap1/Itga4/Twf2/Dnm2/Actr3/Pak1/Plxna1/Trpv2/C9orf72/Foxp1/Cxcr4/Dbnl/Vegfa/Tgfbr2/Ep300/Lrp1/Itsn2/App/Rpl4/Smad7/Plaa/Dip2b/G6pdx/Pum2/Rufy3/Parp2	39
GO:0071241	GO:0071241	cellular response to inorganic substance	36/1622	258/28891	4.58571363722038e-07	3.79410888594418e-06	1.84866395229489e-06	B2m/Hmox1/P2rx4/Slc11a1/Rasa4/Hvcn1/Fn1/Lgmn/Atp13a2/Alox5ap/Cebpa/Mef2a/Trpm2/Clic4/Iqgap1/Cflar/Junb/Bnip3/Nfe2l2/Plcg2/Mapk3/Ddi2/Id2/Ncstn/Rtf2/Wnk1/Daxx/Fos/Crk/Creb1/Akt1/Rnf4/Nek7/Lrrk2/Chuk/Nfatc3	36
GO:0042692	GO:0042692	muscle cell differentiation	54/1622	468/28891	4.60460188096822e-07	3.80434033593309e-06	1.85364918422755e-06	Cxcl9/Tmsb4x/Mmp14/C3/Csf1r/Plekho1/Myof/Tgfb1/Cd53/Il4ra/Sod2/Arrb2/Myh9/Itgb1/Akap13/Mef2a/Rbpj/Casp1/Tmod3/Cflar/Slc8a1/Dock2/Ski/Pak1/Bnip2/Foxp1/Atg5/Ninj1/Vegfa/Id2/Ccnt2/Naglu/Bin1/Ppp3ca/Ep300/Rb1/Pld3/Daxx/Svil/Dnmt1/Cdk9/Mapk14/Plec/Notch1/Flii/G6pdx/Xbp1/Ankrd17/Parp2/Akt1/Mdm2/Dicer1/Chuk/Nfatc3	54
GO:0106106	GO:0106106	cold-induced thermogenesis	26/1622	154/28891	4.64768343950736e-07	3.83450318283542e-06	1.86834590734309e-06	Gatm/Acsl1/Adam17/Fabp5/Cmklr1/Il4ra/Lnpep/Cebpb/Syk/Rbpj/Nr1h3/Jak2/Stat6/Trpv2/Plcl2/Cxcr4/Ccr2/Tfe3/Tlr4/Vegfa/Atf4/Plac8/Rb1/Notch1/Zbtb7b/Tle3	26
GO:0001890	GO:0001890	placenta development	29/1622	184/28891	4.66671085023641e-07	3.84476333184025e-06	1.87334512275324e-06	Ctsb/Hif1a/Grb2/Cebpb/Pla2g4a/Cebpa/Rbpj/Xist/Itga4/Slc8a1/Spint1/Ptgs2/Cited2/Junb/Socs3/Mapk3/Parp1/Ncoa3/Zfp36l1/Stk4/Rtcb/Mapk14/Sp3/Itgav/Senp2/Med1/Parp2/Akt1/Birc2	29
GO:0043618	GO:0043618	regulation of transcription from RNA polymerase II promoter in response to stress	12/1622	37/28891	4.68864951380884e-07	3.85738964937193e-06	1.87949724404779e-06	Hmox1/Hif1a/Cebpb/Rbpj/Cited2/Tmbim6/Nfe2l2/Atf3/Atf6b/Vegfa/Atf4/Atf6	12
GO:0051017	GO:0051017	actin filament bundle assembly	28/1622	174/28891	4.73854263717055e-07	3.89294636656561e-06	1.89682210828176e-06	Aif1/Zeb2/Lcp1/Pfn1/Gpr65/Plek/Myh9/Limd2/Marcks/Evl/Sh3pxd2b/S100a10/Tgfbr1/Zyx/Cfl1/Arap1/Was/Itgb5/Pak1/Cdc42/Map3k1/Ptk2b/Rac1/Wasf2/F11r/Fhod1/Inpp5k/Sdc4	28
GO:0010001	GO:0010001	glial cell differentiation	39/1622	292/28891	4.88160973544825e-07	4.00484241728124e-06	1.95134299884674e-06	Grn/Csf1r/Trem2/C1qa/Zeb2/Itgam/Vim/Grb2/Tgfb1/Tlr2/Tnfrsf1b/Ski/Grk2/Spint1/Nrros/Actr3/Ifngr1/Stat3/Tnfrsf21/Ptprj/Cxcr4/Mapk3/Tlr4/Psen1/Id2/Ncstn/Naglu/Bin1/Lrp1/App/Raf1/Nab1/Abcc1/Plec/Notch1/Vps54/Akt1/Eed/Dicer1	39
GO:0036037	GO:0036037	CD8-positive, alpha-beta T cell activation	15/1622	58/28891	4.89701739315247e-07	4.01184023233966e-06	1.95475265545708e-06	Lilrb4a/Runx1/Nckap1l/Cd274/Runx3/H2-D1/H2-T22/H2-Q7/Irf1/Socs1/Vsir/Cbfb/H2-T23/Otud5/Zbtb7b	15
GO:0048193	GO:0048193	Golgi vesicle transport	38/1622	281/28891	4.97227345500489e-07	4.06777995274102e-06	1.98200905418369e-06	Lamp1/Laptm5/Rab8b/Rack1/Erp29/Rab7b/P4hb/Cnih4/Dnm2/Tmed5/Rab10/Uvrag/Pgap1/Csk/Myo5a/Cln3/Lman2/Ier3ip1/Ankfy1/Rab8a/Gak/Tbc1d14/Tmed7/Snx2/Arf1/Snx1/Htt/Exoc2/Vps35l/Snx12/Vamp4/Rp2/Rab31/Eps15/Tbc1d20/Vps54/Golph3l/Lrrk2	38
GO:0032984	GO:0032984	protein-containing complex disassembly	35/1622	248/28891	5.0122531983029e-07	4.09317340106371e-06	1.99438190745432e-06	Capg/Capza2/Plek/Rpl23/Evl/Arhgef2/Arpc2/Tmod3/Twf2/Cfl1/Uvrag/Vmp1/Capza1/Eml4/Bnip3/Capzb/Atg5/Cln3/Sh3bp1/Irak3/Smn1/Wnk1/Chmp4b/Gak/Htt/Sgk1/Svil/Atxn7/Vps4b/Flii/Smarcd2/Smarcc2/Ssrp1/Synj1/Snap29	35
GO:0045444	GO:0045444	fat cell differentiation	37/1622	270/28891	5.02782145860138e-07	4.09317340106371e-06	1.99438190745432e-06	Creb5/Tgfb1/Cmklr1/Sod2/Cebpb/Lrrc8c/Cebpa/Arid5b/Sh3pxd2b/Socs1/Zfp36l2/Ptgs2/Fosl2/Bnip3/Psmb8/Tfe3/Rnasel/Vegfa/Osbpl8/Id2/Sav1/Rreb1/Ep300/Plac8/Zfp36l1/Stk4/Asxl2/Mapk14/Tbl1xr1/Jdp2/Senp2/Xbp1/Creb1/Med1/Fndc3b/Zbtb7b/Akt1	37
GO:0032801	GO:0032801	receptor catabolic process	11/1622	31/28891	5.03138235652783e-07	4.09317340106371e-06	1.99438190745432e-06	Laptm5/Apoe/Tgfb1/Sh3glb1/Lgmn/Ptpn1/Uvrag/Dtx3l/Furin/Capn1/Mylip	11
GO:1902235	GO:1902235	regulation of endoplasmic reticulum stress-induced intrinsic apoptotic signaling pathway	11/1622	31/28891	5.03138235652783e-07	4.09317340106371e-06	1.99438190745432e-06	Fcgr2b/Serinc3/Erp29/Ptpn1/Grina/Tmbim6/App/Spop/Ptpn2/Xbp1/Lrrk2	11
GO:0035303	GO:0035303	regulation of dephosphorylation	23/1622	126/28891	5.09049556513555e-07	4.13549590967071e-06	2.01500337573171e-06	Pirb/Ptprc/Tgfb1/Plek/Sema4d/Nckap1l/Prkcd/Iqgap1/Jak2/Gnai2/Rpl5/Ikbkb/Ppp1r15b/Ppp1r9b/Ensa/Ppp2r5a/Htt/Igbp1/Inpp5k/Ankle2/Mtmr3/Vrk3/Ppp6r3	23
GO:0016051	GO:0016051	carbohydrate biosynthetic process	32/1622	216/28891	5.11786760082058e-07	4.15195016906626e-06	2.02302064595792e-06	Hif1a/Tgfb1/P2ry6/Plek/Myh9/Ptafr/Tpi1/Pgd/Nfkb1/Gsto1/B4galt1/Dse/Atf3/Ptk2b/Gnpda1/Parp1/Gpd2/Mgat2/Ep300/Ranbp2/Atf4/Sirt7/Ptpn2/Ppp4r3a/Usp7/Cltc/Pgm1/G6pdx/Inpp5k/Pgam1/Ppp4r3b/Akt1	32
GO:0030889	GO:0030889	negative regulation of B cell proliferation	9/1622	20/28891	5.17576333991768e-07	4.18147196145981e-06	2.03740501790024e-06	Fcgr2b/Tyrobp/Lyn/Inpp5d/Pkn1/Btk/Tnfrsf21/Casp3/Rc3h1	9
GO:0036003	GO:0036003	positive regulation of transcription from RNA polymerase II promoter in response to stress	9/1622	20/28891	5.17576333991768e-07	4.18147196145981e-06	2.03740501790024e-06	Hif1a/Cebpb/Rbpj/Nfe2l2/Atf3/Atf6b/Vegfa/Atf4/Atf6	9
GO:0046514	GO:0046514	ceramide catabolic process	9/1622	20/28891	5.17576333991768e-07	4.18147196145981e-06	2.03740501790024e-06	Psap/Hexb/Asah1/Hexa/Prkcd/Gm2a/Gla/Neu1/Acer3	9
GO:0002673	GO:0002673	regulation of acute inflammatory response	18/1622	82/28891	5.24454390860024e-07	4.22533489210846e-06	2.05877705048279e-06	Ccl5/Fcer1g/Fcgr3/Fcgr2b/Ccr5/Fcgr1/C3/Alox5ap/H2-D1/H2-T22/H2-Q7/Pik3cg/Ptgs2/Btk/Dnase1l3/Adam8/H2-T23/Nlrp3	18
GO:0051279	GO:0051279	regulation of release of sequestered calcium ion into cytosol	18/1622	82/28891	5.24454390860024e-07	4.22533489210846e-06	2.05877705048279e-06	Cyba/Cxcl9/Ptpn6/Lyn/Tgfb1/P2ry6/Coro1a/Slc8a1/Gsto1/Chd7/Diaph1/Ubash3b/Bax/Sri/Myo5a/Atg5/Ptk2b/Htt	18
GO:0016358	GO:0016358	dendrite development	42/1622	327/28891	5.25462156824088e-07	4.22761484242056e-06	2.05988794689661e-06	Grn/Fcgr2b/Apoe/Lst1/Cyfip1/Prex1/Sema4d/Sh3glb1/Picalm/Actr2/Itgb1/Mef2a/Marcks/Iqgap1/Scarf1/Adam10/Cfl1/Actr3/Abi1/Pak1/Dock10/Srgap2/Rapgef2/Rap2a/Cdc42/Dbnl/Ywhah/Rac1/Psen1/Ppp1r9b/Klf7/Acsl4/Ppp3ca/App/Caprin1/Arf1/Sgk1/Crk/Camk1d/Arf6/Lrrk2/Mapk6	42
GO:0042267	GO:0042267	natural killer cell mediated cytotoxicity	22/1622	117/28891	5.27267236023353e-07	4.23629447344934e-06	2.06411706142243e-06	Lamp1/Ptpn6/Fcgr4/Vav1/Tgfb1/Arrb2/Slamf6/Clec2d/H2-D1/Coro1a/H2-M3/Rnf19b/H2-T22/Lgals9/H2-Q7/Arl8b/Prdx1/H2-T23/Havcr2/Stx11/Crk/Plekhm2	22
GO:0035456	GO:0035456	response to interferon-beta	17/1622	74/28891	5.4356908395777e-07	4.36126336550986e-06	2.12500764017372e-06	Ifi211/Ifi209/Ifi206/Ifi203/Ifi204/Mndal/Ifi205/Ifi213/Ifi207/Stat1/Ifnar2/Ifnar1/Irf1/Ikbke/Aim2/Gbp2/Acod1	17
GO:0051209	GO:0051209	release of sequestered calcium ion into cytosol	24/1622	136/28891	5.53219016204154e-07	4.43259137571268e-06	2.15976191982535e-06	Cyba/Cxcl9/Ccr5/Ptpn6/Lyn/Ptprc/Tgfb1/P2ry6/Trpm2/Coro1a/Slc8a1/Gsto1/Chd7/Diaph1/Ubash3b/Bax/Plcg2/Sri/Myo5a/Atg5/Ptk2b/Itpr2/Htt/Itgav	24
GO:0036294	GO:0036294	cellular response to decreased oxygen levels	25/1622	146/28891	5.83805152920087e-07	4.67124205347444e-06	2.27604348116993e-06	Cybb/Trem2/Hif1a/Tgfb1/Eif4ebp1/Rbpj/P4hb/Cited2/Stat3/Bnip3/Tmbim6/Nfe2l2/Adam8/Vegfa/Ep300/Vhl/Zfp36l1/Daxx/Zfas1/Pdk1/Pik3cb/Notch1/Cpeb4/Akt1/Dnmt3a	25
GO:0016241	GO:0016241	regulation of macroautophagy	22/1622	118/28891	6.14067606094689e-07	4.90665252924702e-06	2.39074626741984e-06	Hmox1/Hif1a/Snx18/Sh3glb1/Atp13a2/Tlr2/Ralb/Npc1/Bnip3/C9orf72/Nupr1/Sptlc2/Larp1/Atg5/Mapk3/Cln3/Tbk1/Vps13c/Htt/Sptlc1/Mtm1/Lrrk2	22
GO:0051283	GO:0051283	negative regulation of sequestering of calcium ion	24/1622	137/28891	6.35402718273117e-07	5.07018338671284e-06	2.47042600523784e-06	Cyba/Cxcl9/Ccr5/Ptpn6/Lyn/Ptprc/Tgfb1/P2ry6/Trpm2/Coro1a/Slc8a1/Gsto1/Chd7/Diaph1/Ubash3b/Bax/Plcg2/Sri/Myo5a/Atg5/Ptk2b/Itpr2/Htt/Itgav	24
GO:1904646	GO:1904646	cellular response to amyloid-beta	12/1622	38/28891	6.50280692718308e-07	5.18181322489876e-06	2.52481718484244e-06	Fcgr2b/Trem2/Lgmn/Fpr2/Itga4/Tlr4/Psen1/Atp1a3/Parp1/Lrp1/App/Abcc1	12
GO:1904377	GO:1904377	positive regulation of protein localization to cell periphery	17/1622	75/28891	6.66344658753923e-07	5.30257625444971e-06	2.58365847438155e-06	Lgals3/Trem2/Epb41l2/Rhog/Rack1/Itgb1/Actr3/Myo5a/Cln3/Stx3/Stx4a/Ppp1r9b/Lrp1/Epb41/Arf6/Zdhhc5/Akt1	17
GO:0061572	GO:0061572	actin filament bundle organization	28/1622	177/28891	6.77058583743653e-07	5.38049416754323e-06	2.62162365711726e-06	Aif1/Zeb2/Lcp1/Pfn1/Gpr65/Plek/Myh9/Limd2/Marcks/Evl/Sh3pxd2b/S100a10/Tgfbr1/Zyx/Cfl1/Arap1/Was/Itgb5/Pak1/Cdc42/Map3k1/Ptk2b/Rac1/Wasf2/F11r/Fhod1/Inpp5k/Sdc4	28
GO:0001952	GO:0001952	regulation of cell-matrix adhesion	23/1622	128/28891	6.80194573863864e-07	5.39072683335315e-06	2.62660948145371e-06	Mmp14/Bst1/Myh9/Acvrl1/Iqgap1/S100a10/Adam15/Cfl1/Ptprj/Map4k4/Ptk2b/Ninj1/Vegfa/Rac1/Lrp1/Lims1/Coro1c/Pik3cb/Plekha2/Sdc4/Peak1/Dusp3/Dicer1	23
GO:0090174	GO:0090174	organelle membrane fusion	23/1622	128/28891	6.80194573863864e-07	5.39072683335315e-06	2.62660948145371e-06	Rab8b/Atp13a2/Pla2g4a/Coro1a/Rab7b/Uvrag/Stx7/Cln3/Arl8b/Stx3/Stx4a/Rab7/Stx2/Ankfy1/Chmp4b/Rab8a/Stx11/Stx16/Vcpip1/Vamp4/Stx8/Pikfyve/Snap29	23
GO:0062012	GO:0062012	regulation of small molecule metabolic process	47/1622	389/28891	6.84684926298142e-07	5.41895139090511e-06	2.64036178105404e-06	Cd74/Trem2/Apoe/Apoc2/Entpd1/Pid1/Hif1a/Fabp5/P2ry6/Plek/Nos2/Myh9/Ptafr/Pla2g4a/Ttc39b/Nr1h3/Nfkb1/Guca1a/Tspo/Ptgs2/Slc7a11/Lacc1/Rest/Stat3/Acsl5/Nupr1/Ptk2b/Cln3/Abcg1/Ier3/Psen1/Parp1/Acsl4/Ep300/App/Ranbp2/Sirt7/Ptpn2/Ppp4r3a/Usp7/Pdk1/Gk/Ppp4r3b/Ubr4/Creb1/Akt1/Midn	47
GO:0034143	GO:0034143	regulation of toll-like receptor 4 signaling pathway	10/1622	26/28891	7.01577340950246e-07	5.54512280455662e-06	2.70183828350544e-06	Trem2/Lyn/Rab7b/Nr1h3/Cd14/Znrf1/Ninj1/Acod1/Peli1/Arf6	10
GO:0071354	GO:0071354	cellular response to interleukin-6	11/1622	32/28891	7.27774716561366e-07	5.72889328164973e-06	2.79137969275615e-06	Pid1/Spi1/Cebpa/Nfkb1/Sbno2/Cfl1/Stat3/Ripk1/Jak1/Il6ra/Ptpn2	11
GO:0072539	GO:0072539	T-helper 17 cell differentiation	11/1622	32/28891	7.27774716561366e-07	5.72889328164973e-06	2.79137969275615e-06	Tgfb1/Slamf6/Ly9/Malt1/Stat3/Il6ra/Nlrp3/Smad7/Otud5/Zbtb7b/Rc3h1	11
GO:0150077	GO:0150077	regulation of neuroinflammatory response	11/1622	32/28891	7.27774716561366e-07	5.72889328164973e-06	2.79137969275615e-06	Ctsc/Grn/Csf1r/Trem2/Cd200r4/Tnfrsf1b/Cst7/Ptgs2/Plcg2/Nupr1/Lrrk2	11
GO:0006401	GO:0006401	RNA catabolic process	39/1622	297/28891	7.54599706069723e-07	5.93204863275565e-06	2.89036630215386e-06	Slc11a1/Vim/Slfn2/Pabpc1/Tnfrsf1b/Ikbke/Apobec1/Zfp36l2/Slfn8/Magohb/Tent5c/Larp1/Gtpbp2/Tent2/Tent5a/Rnasel/Vegfa/Smg1/Syncrip/Plekhn1/Pan3/Zc3hav1/Ago2/Zfp36l1/Lsm5/Caprin1/Larp4b/Sidt2/Cnot8/Exosc8/Zcchc7/Pum2/Dcp2/Ago3/Rc3h1/Khsrp/Cnot6l/Nsun2/Dicer1	39
GO:2001056	GO:2001056	positive regulation of cysteine-type endopeptidase activity	25/1622	148/28891	7.59537196328496e-07	5.96282700697728e-06	2.90536293842451e-06	Laptm5/Pycard/Xdh/Ctsd/Lgmn/Rack1/Syk/Stat1/Malt1/Bcl2l11/Casp1/Jak2/Casp8/Rps3/Anp32b/Aim2/Rest/Bak1/Bax/Bcl10/Apaf1/Mefv/App/Nlrp3/Casp8ap2	25
GO:0002675	GO:0002675	positive regulation of acute inflammatory response	15/1622	60/28891	7.8735575282165e-07	6.1563620726658e-06	2.99966210331375e-06	Ccl5/Fcer1g/Fcgr3/Ccr5/Fcgr1/C3/Alox5ap/H2-D1/H2-T22/H2-Q7/Pik3cg/Ptgs2/Btk/Adam8/H2-T23	15
GO:0033003	GO:0033003	regulation of mast cell activation	15/1622	60/28891	7.8735575282165e-07	6.1563620726658e-06	2.99966210331375e-06	Fcer1g/Cd84/Hmox1/Cd300lf/Lilrb4a/Ptpn6/Lyn/Crlf2/Il4ra/Milr1/Fes/Ptpre/Syk/Rac2/Gab2	15
GO:0043030	GO:0043030	regulation of macrophage activation	15/1622	60/28891	7.8735575282165e-07	6.1563620726658e-06	2.99966210331375e-06	Ctsc/Grn/Trem2/Cd84/Slc7a2/Il4ra/Pla2g4a/Cebpa/Nr1h3/Lgals9/Cst7/Tlr4/Gpr137b/Havcr2/Lrrk2	15
GO:0019080	GO:0019080	viral gene expression	17/1622	76/28891	8.13722447007955e-07	6.35400673814913e-06	3.09596365380326e-06	Ccl5/Pfn1/Sp100/Spcs3/Rest/Eif3a/Atg5/Mdfic/Map3k1/Ccnt2/Ep300/Chd1/Eif3f/Cdk9/Notch1/Inpp5k/Ccnt1	17
GO:0000768	GO:0000768	syncytium formation by plasma membrane fusion	16/1622	68/28891	8.25695712005467e-07	6.43028449683296e-06	3.13312967804759e-06	Cxcl9/Trem2/Plekho1/Tyrobp/Cd53/Il4ra/Myh9/Cd44/Stat1/Casp1/Sbno2/Cflar/Dock2/Adam9/Adam8/Mapk14	16
GO:0140253	GO:0140253	cell-cell fusion	16/1622	68/28891	8.25695712005467e-07	6.43028449683296e-06	3.13312967804759e-06	Cxcl9/Trem2/Plekho1/Tyrobp/Cd53/Il4ra/Myh9/Cd44/Stat1/Casp1/Sbno2/Cflar/Dock2/Adam9/Adam8/Mapk14	16
GO:0002228	GO:0002228	natural killer cell mediated immunity	22/1622	120/28891	8.28143485248255e-07	6.43708278280558e-06	3.13644211493139e-06	Lamp1/Ptpn6/Fcgr4/Vav1/Tgfb1/Arrb2/Slamf6/Clec2d/H2-D1/Coro1a/H2-M3/Rnf19b/H2-T22/Lgals9/H2-Q7/Arl8b/Prdx1/H2-T23/Havcr2/Stx11/Crk/Plekhm2	22
GO:0032273	GO:0032273	positive regulation of protein polymerization	19/1622	93/28891	8.28775787739927e-07	6.43708278280558e-06	3.13644211493139e-06	Pfn1/Grb2/Pycard/Fes/Nckap1l/Gda/Evl/Vasp/Arpc2/Rps3/Actr3/Pak1/Map3k1/Ptk2b/Rac1/Bin1/Myo1c/Rictor/Arf6	19
GO:0051282	GO:0051282	regulation of sequestering of calcium ion	24/1622	139/28891	8.34388696876181e-07	6.47206019797708e-06	3.1534847166373e-06	Cyba/Cxcl9/Ccr5/Ptpn6/Lyn/Ptprc/Tgfb1/P2ry6/Trpm2/Coro1a/Slc8a1/Gsto1/Chd7/Diaph1/Ubash3b/Bax/Plcg2/Sri/Myo5a/Atg5/Ptk2b/Itpr2/Htt/Itgav	24
GO:0043523	GO:0043523	regulation of neuron apoptotic process	40/1622	310/28891	8.62568208207961e-07	6.68175346411293e-06	3.2556568982477e-06	Grn/Fcgr2b/Trem2/Apoe/Hmox1/Hif1a/Axl/Mcl1/Ncf2/Plxnd1/Sod2/Arrb2/Lgmn/Ppt1/Cebpb/Coro1a/Bcl2l11/Jak2/Casp8/Ripk1/Bax/Nupr1/Adam8/Cdc42/Ptk2b/Cln3/Vegfa/Psen1/Parp1/Dnajc5/Lrp1/App/Atf4/Cln8/Htt/Cx3cr1/G6pdx/Cpeb4/Vps54/Casp3	40
GO:0016042	GO:0016042	lipid catabolic process	43/1622	345/28891	8.7776124544454e-07	6.7904261865756e-06	3.3086072353766e-06	Pla2g7/Psap/Hexb/Aoah/Apoe/Apoc2/Asah1/Hexa/Sgpl1/Ppt1/Cyp4f18/Plbd1/Pla2g4a/Prkcd/Gm2a/Hsd3b7/Pik3cg/Smpdl3b/Gla/Hsd17b11/Pla2g15/Acsl5/Lipa/Pnpla7/Plcg2/Naaa/Neu1/Acer3/Ywhah/Srd5a3/Rab7/Acox3/Naglu/Lrp1/Lpin2/Tbl1xr1/Abhd12/Vps54/Plbd2/Abhd16a/Akt1/Nceh1/Lypla2	43
GO:0042088	GO:0042088	T-helper 1 type immune response	14/1622	53/28891	8.87200981351518e-07	6.84529540241191e-06	3.33534203515608e-06	H2-Ab1/Slc11a1/Il4ra/Sema4a/Pla2g4a/Irf1/Il18bp/Stat6/Bcl3/Ccr2/Vegfa/Arid5a/Havcr2/Relb	14
GO:1904407	GO:1904407	positive regulation of nitric oxide metabolic process	14/1622	53/28891	8.87200981351518e-07	6.84529540241191e-06	3.33534203515608e-06	Aif1/Itgb2/Ass1/Tmem106a/Sod2/Tlr2/H2-M3/Jak2/Dnm2/Ptgs2/Ptk2b/Tlr4/App/Akt1	14
GO:0014002	GO:0014002	astrocyte development	12/1622	39/28891	8.91359345002639e-07	6.86829466235191e-06	3.34654832998279e-06	Grn/Csf1r/Trem2/C1qa/Zeb2/Vim/Ifngr1/Tlr4/Psen1/Naglu/Lrp1/App	12
GO:0051656	GO:0051656	establishment of organelle localization	55/1622	491/28891	9.26214138494899e-07	7.12744996021206e-06	3.47282068314988e-06	Fcer1g/Lamp1/Cd84/Hmox1/Hif1a/Lat2/Tcirg1/Lyn/Il4ra/Milr1/Fes/Picalm/Myh9/Myo1f/Atp13a2/Itgb1/Syk/Sdcbp/Arhgef2/Itga4/Cfl1/Sdc1/Btk/Eml4/Pdcd6ip/Stard3nl/Tor1a/Rac2/Myo5a/Cdc42/Cln3/Map4/Psen1/Rab7/Naglu/Gab2/Dpysl2/Myo1e/Fhod1/Myo1c/Chmp4b/Rb1/Ap3b1/Kxd1/Arf1/Htt/Exoc2/Vps4b/Sdc4/Xpo1/Seh1l/Synj1/Agtpbp1/Kpnb1/Lrrk2	55
GO:0001783	GO:0001783	B cell apoptotic process	13/1622	46/28891	9.34492565603407e-07	7.18168001997981e-06	3.49924405676333e-06	Cd74/Lyn/Cd44/Bcl2a1a/Mif/Pkn1/Bak1/Tnfrsf21/Noc2l/Fnip1/Bax/Foxp1/Bcl10	13
GO:0008361	GO:0008361	regulation of cell size	32/1622	222/28891	9.50039286668358e-07	7.29155152517965e-06	3.5527784958512e-06	Ccr5/Apoe/Plek/Cyfip1/Sema4d/Fn1/Sema4a/Twf2/Cfl1/Dnm2/Actr3/Pak1/Trpv2/Cln3/Dbnl/Kcnn4/Vegfa/Rac1/Ep300/Lrp1/Wnk1/Cln8/Rpl4/Lamtor4/Ano6/Dip2b/Slc12a6/Pum2/Rufy3/E2f4/Creb1/Akt1	32
GO:0030301	GO:0030301	cholesterol transport	22/1622	121/28891	9.5904764572374e-07	7.35101828844491e-06	3.58175343170911e-06	Npc2/Trem2/Apoe/Apoc2/Msr1/Soat1/Abca1/Ttc39b/Nr1h3/Npc1/Lipa/Stard3nl/Furin/Abcg1/Arl8b/Lrp1/Nus1/Vps4b/Vps54/Abca3/Relch/Osbp	22
GO:0002708	GO:0002708	positive regulation of lymphocyte mediated immunity	27/1622	170/28891	9.82049082335016e-07	7.51744395965899e-06	3.66284365562169e-06	Fcer1g/Fcgr3/Lamp1/Fcgr1/C3/Trem2/B2m/Vav1/Ptprc/Tgfb1/Slamf6/Cd40/Tnfsf13/Pnp/H2-D1/H2-M3/Malt1/H2-T22/H2-Q7/Stat6/Btk/Dennd1b/Stx7/H2-T23/Arid5a/Nlrp3/Nsd2	27
GO:0006986	GO:0006986	response to unfolded protein	21/1622	112/28891	9.96508219191266e-07	7.61812902037045e-06	3.7119020374097e-06	Edem1/Ptpn1/Parp8/Bak1/Tmbim6/Nfe2l2/Bax/Edem2/Atf3/Atf6b/Derl2/Fbxo6/Atf4/Ptpn2/Tram1/Daxx/Bfar/Xbp1/Atf6/Stt3b/Ufl1	21
GO:0044409	GO:0044409	entry into host	20/1622	103/28891	1.00755111089753e-06	7.69246810191796e-06	3.74812344919171e-06	Cd74/Ctsb/Axl/Ciita/Ly6e/P4hb/Npc1/Grk2/Spint1/Slc3a2/Uvrag/Furin/Trim30a/Fuca2/Trim25/Exoc2/Trim30d/Eps15/Itgav/Pikfyve	20
GO:0051016	GO:0051016	barbed-end actin filament capping	10/1622	27/28891	1.05812871434082e-06	8.06805855000003e-06	3.93112835049222e-06	Capg/Capza2/Evl/Arpc2/Twf2/Cfl1/Capza1/Capzb/Svil/Flii	10
GO:0002399	GO:0002399	MHC class II protein complex assembly	7/1622	12/28891	1.07073370871695e-06	8.13227828508588e-06	3.96241915232423e-06	H2-Ab1/H2-Eb1/H2-Aa/H2-DMa/B2m/H2-DMb1/H2-Oa	7
GO:0002503	GO:0002503	peptide antigen assembly with MHC class II protein complex	7/1622	12/28891	1.07073370871695e-06	8.13227828508588e-06	3.96241915232423e-06	H2-Ab1/H2-Eb1/H2-Aa/H2-DMa/B2m/H2-DMb1/H2-Oa	7
GO:0043301	GO:0043301	negative regulation of leukocyte degranulation	7/1622	12/28891	1.07073370871695e-06	8.13227828508588e-06	3.96241915232423e-06	Cd84/Hmox1/Spi1/Nckap1l/Abr/Lgals9/Ccr2	7
GO:1902075	GO:1902075	cellular response to salt	30/1622	202/28891	1.0885385004495e-06	8.25675562174506e-06	4.02307022272761e-06	Ly6i/Ly6c2/B2m/P2rx4/Tgm2/Rasa4/Rgs10/Ly6e/Ly6a/Lgmn/Alox5ap/Cebpa/Mef2a/Trpm2/Clic4/Iqgap1/Gnai2/Gnaq/Junb/Plcg2/Sipa1/Ppp1r9b/Id2/Ncstn/Wnk1/Daxx/Fos/Plec/Nek7/Nfatc3	30
GO:0045581	GO:0045581	negative regulation of T cell differentiation	14/1622	54/28891	1.13606533446703e-06	8.60606376096906e-06	4.19326917711685e-06	Cd74/Fgl2/Lilrb4a/Runx1/Il4ra/Cd44/Runx3/Irf1/Socs1/Cbfb/Ptpn2/Smad7/Zbtb7b/Rc3h1	14
GO:0035967	GO:0035967	cellular response to topologically incorrect protein	20/1622	104/28891	1.18219830144048e-06	8.94392048288236e-06	4.35788847551271e-06	Ptpn1/Parp8/Bak1/Aup1/Tor1a/Tmbim6/Nfe2l2/Bax/Atf3/Atf6b/Derl2/Atf4/Ptpn2/Daxx/Uggt1/Bfar/Dnajb14/Xbp1/Atf6/Ufl1	20
GO:0006949	GO:0006949	syncytium formation	16/1622	70/28891	1.25278362343388e-06	9.46565657446867e-06	4.61210224062104e-06	Cxcl9/Trem2/Plekho1/Tyrobp/Cd53/Il4ra/Myh9/Cd44/Stat1/Casp1/Sbno2/Cflar/Dock2/Adam9/Adam8/Mapk14	16
GO:0060560	GO:0060560	developmental growth involved in morphogenesis	38/1622	292/28891	1.30026391236949e-06	9.81169392089422e-06	4.7807075146696e-06	Ccr5/Csf1r/Zeb2/Apoe/Nrp2/Tgfb1/Cyfip1/Sema4d/Sh3glb1/Picalm/Fn1/Sema4a/Itgb1/Iqgap1/Itga4/Twf2/Cfl1/Dnm2/Actr3/Pak1/Plxna1/Trpv2/C9orf72/Cxcr4/Dbnl/Vegfa/Tgfbr2/Ep300/Lrp1/Itsn2/App/Rpl4/Plaa/Dip2b/Notch1/Pum2/Rufy3/Med1	38
GO:0032729	GO:0032729	positive regulation of type II interferon production	18/1622	87/28891	1.31952450065095e-06	9.93133730618969e-06	4.8390032621495e-06	Irf8/Slc11a1/Pycard/Runx1/Slamf6/H2-M3/Ifnar1/Jak2/Cd14/Bcl3/Tlr7/Nras/Ccr2/Tlr4/Arid5a/App/Havcr2/Pde4b	18
GO:0048041	GO:0048041	focal adhesion assembly	18/1622	87/28891	1.31952450065095e-06	9.93133730618969e-06	4.8390032621495e-06	Mmp14/Myh9/Acvrl1/Iqgap1/S100a10/Cfl1/Ptprj/Map4k4/Ptk2b/Vegfa/Rac1/Lrp1/Lims1/Coro1c/Itgav/Sdc4/Peak1/Dusp3	18
GO:1905477	GO:1905477	positive regulation of protein localization to membrane	21/1622	114/28891	1.34725735507252e-06	1.01270001960541e-05	4.9343392006183e-06	Lgals3/Trem2/Itgam/Rhog/Sh3glb1/Rack1/Itgb1/Arpc2/Actr3/Pak1/Myo5a/Cln3/Stx3/Stx4a/Ppp1r9b/Lrp1/Myo1c/Ap2b1/Arf6/Zdhhc5/Akt1	21
GO:0035751	GO:0035751	regulation of lysosomal lumen pH	9/1622	22/28891	1.38349173212504e-06	1.0372631456922e-05	5.05402202237533e-06	Grn/Creg1/Ppt1/Atp6v0c/Cln3/Cln5/Ccdc115/Tmem165/Lrrk2	9
GO:0043374	GO:0043374	CD8-positive, alpha-beta T cell differentiation	9/1622	22/28891	1.38349173212504e-06	1.0372631456922e-05	5.05402202237533e-06	Lilrb4a/Runx1/Nckap1l/Runx3/Irf1/Socs1/Cbfb/Otud5/Zbtb7b	9
GO:1990845	GO:1990845	adaptive thermogenesis	27/1622	173/28891	1.39300439831901e-06	1.04305451288765e-05	5.08224022087876e-06	Gatm/Acsl1/Adam17/Fabp5/Cmklr1/Il4ra/Lnpep/Cebpb/Syk/Rbpj/Nr1h3/Jak2/Stat6/Lipa/Trpv2/Plcl2/Cxcr4/Ccr2/Tfe3/Tlr4/Vegfa/Atf4/Plac8/Rb1/Notch1/Zbtb7b/Tle3	27
GO:0061462	GO:0061462	protein localization to lysosome	14/1622	55/28891	1.44556074342507e-06	1.08101997646134e-05	5.26722538090107e-06	Laptm5/Mfsd1/M6pr/Atp13a2/Scarb2/Gnptab/Rab7/Gpr137b/Rragc/Ap3b1/Lamtor4/Vps54/Akt1/Pxk	14
GO:0002313	GO:0002313	mature B cell differentiation involved in immune response	11/1622	34/28891	1.45420492312596e-06	1.0847029816616e-05	5.28517067228443e-06	Irf8/Spi1/Lilrb4a/Lgals8/Bcl3/Dock10/Plcg2/Ptk2b/Tnfaip3/Xbp1/Lfng	11
GO:0070741	GO:0070741	response to interleukin-6	11/1622	34/28891	1.45420492312596e-06	1.0847029816616e-05	5.28517067228443e-06	Pid1/Spi1/Cebpa/Nfkb1/Sbno2/Cfl1/Stat3/Ripk1/Jak1/Il6ra/Ptpn2	11
GO:0015918	GO:0015918	sterol transport	22/1622	124/28891	1.47359600042921e-06	1.09776315076674e-05	5.34880580918042e-06	Npc2/Trem2/Apoe/Apoc2/Msr1/Soat1/Abca1/Ttc39b/Nr1h3/Npc1/Lipa/Stard3nl/Furin/Abcg1/Arl8b/Lrp1/Nus1/Vps4b/Vps54/Abca3/Relch/Osbp	22
GO:0045620	GO:0045620	negative regulation of lymphocyte differentiation	15/1622	63/28891	1.54181707407279e-06	1.14565847045434e-05	5.58217378477578e-06	Cd74/Fgl2/Lilrb4a/Runx1/Il4ra/Cd44/Runx3/Irf1/Socs1/Cbfb/Id2/Ptpn2/Smad7/Zbtb7b/Rc3h1	15
GO:1903078	GO:1903078	positive regulation of protein localization to plasma membrane	15/1622	63/28891	1.54181707407279e-06	1.14565847045434e-05	5.58217378477578e-06	Lgals3/Trem2/Rhog/Rack1/Itgb1/Actr3/Myo5a/Cln3/Stx3/Stx4a/Ppp1r9b/Lrp1/Arf6/Zdhhc5/Akt1	15
GO:0006402	GO:0006402	mRNA catabolic process	34/1622	249/28891	1.55832220957115e-06	1.15644954814612e-05	5.63475286707127e-06	Slc11a1/Vim/Pabpc1/Ikbke/Apobec1/Zfp36l2/Magohb/Tent5c/Larp1/Gtpbp2/Tent2/Tent5a/Rnasel/Vegfa/Smg1/Syncrip/Plekhn1/Pan3/Zc3hav1/Ago2/Zfp36l1/Lsm5/Caprin1/Larp4b/Cnot8/Exosc8/Zcchc7/Pum2/Dcp2/Ago3/Rc3h1/Khsrp/Cnot6l/Dicer1	34
GO:0035020	GO:0035020	regulation of Rac protein signal transduction	10/1622	28/28891	1.56308669110982e-06	1.15851139380477e-05	5.64479912525446e-06	Tns3/Arhgap17/Dock2/Pik3cg/Dnm2/Arhgap24/Sh3bp1/Crk/Pik3cb/Arf6	10
GO:0032456	GO:0032456	endocytic recycling	18/1622	88/28891	1.57245021010685e-06	1.16249709449344e-05	5.66421928795743e-06	Fcgr2b/Rab8b/Dennd1a/Cmtm6/Dennd1b/Arl4c/Ehd4/Rab7/Dennd1c/Vps26a/Rab8a/Atp6ap1/Stx16/Vps35l/Snx12/Vamp4/Eps15/Arf6	18
GO:0140962	GO:0140962	multicellular organismal-level chemical homeostasis	18/1622	88/28891	1.57245021010685e-06	1.16249709449344e-05	5.66421928795743e-06	Ctsh/B2m/Hmox1/Slc11a1/Tgfb1/Sod2/Picalm/Pla2g4a/Napsa/Lipa/Vegfa/Naglu/Fbxl5/Htt/Inpp5k/Abca3/Eif2ak1/Mllt6	18
GO:1905039	GO:1905039	carboxylic acid transmembrane transport	24/1622	144/28891	1.60719627914197e-06	1.18668049319432e-05	5.78205190364199e-06	Acsl1/Slc11a1/Slc7a2/Slc43a2/Slc16a3/Slc6a6/Itgb1/Lrrc8c/Prkcd/Slc7a8/Abcc5/Slc7a11/Slc3a2/Arg1/Slc38a6/Acsl5/Slc2a1/Cln3/Psen1/Mfsd12/Cln8/Abcc1/Slc38a9/Akt1	24
GO:0043368	GO:0043368	positive T cell selection	12/1622	41/28891	1.62131711424435e-06	1.19107591025029e-05	5.80346839249603e-06	Cd74/H2-DMa/Ptprc/Tgfb1/Slamf6/Ly9/Dock2/Stat6/Stat3/Il6ra/Ptpn2/Otud5	12
GO:0045601	GO:0045601	regulation of endothelial cell differentiation	12/1622	41/28891	1.62131711424435e-06	1.19107591025029e-05	5.80346839249603e-06	Btg1/Xdh/Acvrl1/Tgfbr1/S1pr2/Ikbkb/Vegfa/F11r/Zdhhc21/Vhl/Notch1/Dicer1	12
GO:0070849	GO:0070849	response to epidermal growth factor	12/1622	41/28891	1.62131711424435e-06	1.19107591025029e-05	5.80346839249603e-06	Iqgap1/Arpc2/Cfl1/Grk2/Zfp36l2/Mapk3/Zfp36l1/Inpp5k/Ptpn12/Med1/Dusp3/Akt1	12
GO:1900026	GO:1900026	positive regulation of substrate adhesion-dependent cell spreading	12/1622	41/28891	1.62131711424435e-06	1.19107591025029e-05	5.80346839249603e-06	Prex1/P4hb/Arpc2/S100a10/Dnm2/Cdc42/Rac1/Rreb1/Lims1/Crk/Triobp/Myadm	12
GO:1990868	GO:1990868	response to chemokine	17/1622	80/28891	1.74533237142582e-06	1.27896026664909e-05	6.23168130501151e-06	Ccl5/Cxcl9/Ccr5/Trem2/Hif1a/Lyn/Grk2/Ccr1/Cxcr4/Ccr2/Ptk2b/Lrch1/Dock8/Gpr35/Wnk1/Cx3cr1/Ccl6	17
GO:1990869	GO:1990869	cellular response to chemokine	17/1622	80/28891	1.74533237142582e-06	1.27896026664909e-05	6.23168130501151e-06	Ccl5/Cxcl9/Ccr5/Trem2/Hif1a/Lyn/Grk2/Ccr1/Cxcr4/Ccr2/Ptk2b/Lrch1/Dock8/Gpr35/Wnk1/Cx3cr1/Ccl6	17
GO:0010977	GO:0010977	negative regulation of neuron projection development	26/1622	165/28891	1.80261979339207e-06	1.31928246610489e-05	6.42814956370414e-06	Ccr5/Cd38/B2m/Apoe/Vim/Adam17/Sema4d/Sema4a/H2-D1/Dleu2/Actr3/Il15ra/Map4k4/Psen1/Lrp1/Gak/Dip2b/Mylip/Rufy3/Thoc2/Arf6/Dguok/Katna1/Mdm2/Lrrk2/Dennd5a	26
GO:1903825	GO:1903825	organic acid transmembrane transport	24/1622	145/28891	1.82467031364035e-06	1.33374711020854e-05	6.4986279472747e-06	Acsl1/Slc11a1/Slc7a2/Slc43a2/Slc16a3/Slc6a6/Itgb1/Lrrc8c/Prkcd/Slc7a8/Abcc5/Slc7a11/Slc3a2/Arg1/Slc38a6/Acsl5/Slc2a1/Cln3/Psen1/Mfsd12/Cln8/Abcc1/Slc38a9/Akt1	24
GO:0002244	GO:0002244	hematopoietic progenitor cell differentiation	28/1622	186/28891	1.86863852015779e-06	1.36417628136175e-05	6.64689283239055e-06	Sirpa/Spi1/Pld4/Ptpn6/Lyn/Ptprc/Apobec3/Arl11/Tgfb1/Psen2/Runx1/Cited2/Rest/Tifab/Lipa/Fnip1/Nfe2l2/Tent2/Vegfa/Psen1/Flt1/Prrc2c/Ap3b1/Notch1/Sp3/Adar/Med1/Ufl1	28
GO:0006906	GO:0006906	vesicle fusion	22/1622	126/28891	1.94530341148462e-06	1.41836934989872e-05	6.9109463302743e-06	Rab8b/Atp13a2/Pla2g4a/Coro1a/Rab7b/Uvrag/Stx7/Cln3/Arl8b/Stx3/Stx4a/Rab7/Stx2/Ankfy1/Chmp4b/Rab8a/Stx11/Stx16/Vamp4/Stx8/Pikfyve/Snap29	22
GO:0034110	GO:0034110	regulation of homotypic cell-cell adhesion	11/1622	35/28891	2.01321386075826e-06	1.46422399623478e-05	7.13437120888213e-06	Ccl5/Lyn/Syk/Prkcd/Jak2/Emilin2/Ubash3b/Jak1/F11r/Il6ra/Pdpn	11
GO:0071404	GO:0071404	cellular response to low-density lipoprotein particle stimulus	11/1622	35/28891	2.01321386075826e-06	1.46422399623478e-05	7.13437120888213e-06	Fcer1g/Cd68/Trem2/Itgb2/Tgfb1/Itgb1/Syk/Npc1/Tlr4/Mylip/Akt1	11
GO:0043488	GO:0043488	regulation of mRNA stability	26/1622	166/28891	2.0247123649514e-06	1.46904336919285e-05	7.15785340543496e-06	Slc11a1/Vim/Pabpc1/Ikbke/Apobec1/Zfp36l2/Tent5c/Larp1/Tent5a/Rnasel/Vegfa/Syncrip/Plekhn1/Pan3/Ago2/Zfp36l1/Caprin1/Larp4b/Cnot8/Exosc8/Pum2/Dcp2/Rc3h1/Khsrp/Cnot6l/Dicer1	26
GO:0045732	GO:0045732	positive regulation of protein catabolic process	30/1622	208/28891	2.02487719669305e-06	1.46904336919285e-05	7.15785340543496e-06	Trem2/Apoe/Msn/Psen2/Rack1/Tnfrsf1b/Rnf19b/Tnfsf12/Adam9/Nupr1/Adam8/Ier3/Psen1/Trim30a/Rab7/Hspa1a/Lrp1/App/Fbxl5/Hspa1b/Tnfaip3/Csnk1d/Chfr/Snx1/Mylip/Arih1/Trib1/Akt1/Mdm2/Lrrk2	30
GO:0045017	GO:0045017	glycerolipid biosynthetic process	31/1622	219/28891	2.06363863777886e-06	1.49530486635579e-05	7.28581147041899e-06	C3/Acsl1/Lpcat2/Fabp5/Sh3glb1/Pla2g4a/Dgkz/Nr1h3/Socs1/Pik3cg/Cept1/Uvrag/Pla2g15/Socs3/Pgap2/Acsl5/Pgap1/Plcg2/Cln3/Smg1/Pik3cd/Acsl4/Ctdnep1/Pip5k1c/Lpin2/Ttc7/Pik3cb/Gk/Pisd/Impa2/Far1	31
GO:0099504	GO:0099504	synaptic vesicle cycle	32/1622	230/28891	2.07869026917542e-06	1.50434247395784e-05	7.32984684180961e-06	Grn/Cyfip1/Picalm/Actb/Rap1b/Arhgdia/Dennd1a/Dnm2/Diaph1/Tor1a/Atp6v1b2/Stx3/Psen1/Stx4a/Git2/Dnajc5/Bin1/Ap2s1/Itsn2/Stx2/Pip5k1c/Stx11/Atp6ap1/Plaa/Cltc/Vamp4/Fcho2/Ap2b1/Arf6/Synj1/Lrrk2/Snap29	32
GO:0043154	GO:0043154	negative regulation of cysteine-type endopeptidase activity involved in apoptotic process	17/1622	81/28891	2.09422792353072e-06	1.51183557895479e-05	7.36635668777089e-06	Naip2/Arrb2/Cd44/Cflar/Ptgs2/Fnip1/Hgf/Vegfa/Bcl2a1d/Ep300/Hspa1b/Rps6ka1/Triap1/Akt1/Rps6ka3/Mdm2/Rnf34	17
GO:0072665	GO:0072665	protein localization to vacuole	17/1622	81/28891	2.09422792353072e-06	1.51183557895479e-05	7.36635668777089e-06	Laptm5/Mfsd1/M6pr/Sh3glb1/Atp13a2/Scarb2/Gnptab/Rab7/Gpr137b/Rragc/Tnfaip3/Ap3b1/Vps13c/Lamtor4/Vps54/Akt1/Pxk	17
GO:0043620	GO:0043620	regulation of DNA-templated transcription in response to stress	12/1622	42/28891	2.15413212599519e-06	1.55313434265063e-05	7.56758321556426e-06	Hmox1/Hif1a/Cebpb/Rbpj/Cited2/Tmbim6/Nfe2l2/Atf3/Atf6b/Vegfa/Atf4/Atf6	12
GO:0031579	GO:0031579	membrane raft organization	9/1622	23/28891	2.15942388460425e-06	1.55313434265063e-05	7.56758321556426e-06	Ptprc/Rftn1/Ppt1/S100a10/Npc1/Dock2/Cln3/Lrch4/Myadm	9
GO:0071800	GO:0071800	podosome assembly	9/1622	23/28891	2.15942388460425e-06	1.55313434265063e-05	7.56758321556426e-06	Lcp1/Hck/Msn/Tns3/Sh3pxd2b/Arhgef2/Arpc2/Bin2/Dbnl	9
GO:0007042	GO:0007042	lysosomal lumen acidification	7/1622	13/28891	2.20687715254642e-06	1.58530965896592e-05	7.72435612117622e-06	Grn/Creg1/Ppt1/Atp6v0c/Cln3/Cln5/Ccdc115	7
GO:0002707	GO:0002707	negative regulation of lymphocyte mediated immunity	18/1622	90/28891	2.21402280838885e-06	1.58653501736267e-05	7.73032662957442e-06	Fcgr2b/Lilrb4a/Ptpn6/Ptprc/Tgfb1/Arrb2/Clec2d/Nckap1l/H2-D1/H2-T22/Lgals9/H2-Q7/Vsir/Arg1/H2-T23/Havcr2/Smad7/Crk	18
GO:0033627	GO:0033627	cell adhesion mediated by integrin	18/1622	90/28891	2.21402280838885e-06	1.58653501736267e-05	7.73032662957442e-06	Ccl5/Itgam/Itgb2/Fermt3/Adam17/Ptpn6/Lyn/Nckap1l/Itgb1/Syk/Itgb7/Itga4/Itga5/Itgb5/Adam9/Wnk1/Crk/Itgav	18
GO:0048534	GO:0048534	hematopoietic or lymphoid organ development	22/1622	127/28891	2.2294941496821e-06	1.59566127301788e-05	7.77479393495858e-06	Mafb/Adam17/Ptprc/Tgfb1/Psen2/Bcl2l11/Nfkb1/Tgfbr1/Pkn1/Cited2/Lipa/Bcl3/Mapk3/Psen1/Jarid2/Id2/Nfkb2/Raf1/Rc3h1/Dicer1/Nfatc3/Pdpn	22
GO:0006417	GO:0006417	regulation of translation	48/1622	418/28891	2.24652142496546e-06	1.60587738625288e-05	7.82457152658249e-06	Vim/Pabpc1/Eif4ebp1/Cyfip1/Rplp1/Rack1/Ptafr/Rpl10/Zfp36l2/Rps3/Rpl5/Pkm/Ppp1r15b/Bcl3/Larp1/Eif4e2/Mapk3/Ptk2b/Tent2/Rbm3/Syncrip/Ep300/App/Plekhn1/Tcof1/Pan3/Ago2/Zfp36l1/Caprin1/Larp4b/Cnot8/Eif4ebp2/Exosc8/Secisbp2l/Mknk2/Pum2/Poldip3/Dcp2/Ago3/Cpeb4/Eif4e3/Akt1/Rc3h1/Khsrp/Cnot6l/Eif2ak1/Uhmk1/Rps6kb1	48
GO:0032469	GO:0032469	endoplasmic reticulum calcium ion homeostasis	10/1622	29/28891	2.26567455190791e-06	1.61560876054753e-05	7.87198724765326e-06	Tgm2/Psen2/Grina/Bak1/Tmbim6/Bax/Psen1/App/Pacs2/Rap1gds1	10
GO:0034121	GO:0034121	regulation of toll-like receptor signaling pathway	10/1622	29/28891	2.26567455190791e-06	1.61560876054753e-05	7.87198724765326e-06	Cd300lf/Arrb2/Pik3ap1/Irf1/Smpdl3b/Trim30a/Irak3/App/Lrch4/Otud4	10
GO:0034113	GO:0034113	heterotypic cell-cell adhesion	14/1622	57/28891	2.29884728967675e-06	1.63726205624963e-05	7.97749204052081e-06	Itgb2/Ptprc/Cd44/Itgb1/Itgb7/Itga4/Itga5/Ninj1/Il1rn/Wnk1/Tnfaip3/Gcnt2/Itgav/Myadm	14
GO:0007030	GO:0007030	Golgi organization	23/1622	137/28891	2.31273363800205e-06	1.6431395018838e-05	8.00612965267716e-06	Dnm2/Tmed5/Vmp1/Coro7/Cdc42/Mapk3/Naglu/Atp8b4/Rab8a/Gak/Rab43/Csnk1d/Surf4/Tmed7/Arfgef1/Htt/Cltc/Vcpip1/Plekhm2/Vamp4/Tbc1d20/Golph3l/Lrrk2	23
GO:0008286	GO:0008286	insulin receptor signaling pathway	23/1622	137/28891	2.31273363800205e-06	1.6431395018838e-05	8.00612965267716e-06	Pid1/Grb2/Snx5/Eif4ebp1/Ctsd/Ptpre/Marcks/Prkcd/Ptpn1/Socs1/Gnai2/Socs3/Pak1/Ptprj/Mapk3/Osbpl8/Raf1/Ptpn2/Eif4ebp2/Inpp5k/Zbtb7b/Akt1/Rps6kb1	23
GO:1901875	GO:1901875	positive regulation of post-translational protein modification	27/1622	178/28891	2.44275748730754e-06	1.73340686416847e-05	8.44595366337604e-06	Laptm5/Tgfb1/Rps2/Arrdc4/Birc3/Tnip1/Mycbp2/Bcl10/Rassf1/Peli1/Ep300/App/Nmi/Myo1c/Chfr/Rnf111/Baz2a/Ddx21/Senp2/Xbp1/Trib1/Mybbp1a/Birc2/Eed/Phf20/Lrrk2/Ube2d1	27
GO:0070302	GO:0070302	regulation of stress-activated protein kinase signaling cascade	30/1622	210/28891	2.47415007630807e-06	1.75355010876123e-05	8.54410079431065e-06	Fcgr2b/Trem2/Sirpa/Naip2/Spi1/Lyn/Pycard/Xdh/Scimp/Sash1/Taok3/Ripk1/Rassf2/Rap2a/Cdc42/Hgf/Ccr2/Mdfic/Map4k4/Map3k1/Mapk3/Ptk2b/Tlr4/Vegfa/Prdx1/Cdc42se1/App/Crk/Dusp3/Akt1	30
GO:0046626	GO:0046626	regulation of insulin receptor signaling pathway	17/1622	82/28891	2.50478407822919e-06	1.77183132996946e-05	8.63317529287548e-06	Pid1/Snx5/Ctsd/Ptpre/Marcks/Prkcd/Ptpn1/Socs1/Gnai2/Socs3/Pak1/Ptprj/Osbpl8/Ptpn2/Inpp5k/Zbtb7b/Rps6kb1	17
GO:0048639	GO:0048639	positive regulation of developmental growth	31/1622	221/28891	2.50601893918191e-06	1.77183132996946e-05	8.63317529287548e-06	C3/Apoe/Cyfip1/Sema4d/Sh3glb1/Picalm/Fn1/Rbpj/Sh3pxd2b/Twf2/Pak1/Chd7/Trpv2/Cxcr4/Dbnl/Vegfa/Ep300/Lrp1/Itsn2/Rpl4/Smad7/Plaa/Mapk14/Notch1/Pum2/Rufy3/Creb1/Parp2/Akt1/Mtm1/Rps6kb1	31
GO:0051100	GO:0051100	negative regulation of binding	26/1622	168/28891	2.54593765989314e-06	1.7978758317381e-05	8.76007605672421e-06	B2m/Hmox1/Sp100/Arrb2/Rack1/Actb/Ralb/Itga4/Jak2/Adam15/Rest/Cdkn1a/C9orf72/Tmbim6/Bax/Sri/Mapk3/Psen1/Id2/Ifit2/Ppp3ca/Slpi/Senp2/Btaf1/Akt1/Lrrk2	26
GO:0051261	GO:0051261	protein depolymerization	22/1622	128/28891	2.55104689183305e-06	1.79930550423969e-05	8.76704207719626e-06	Capg/Capza2/Plek/Evl/Arhgef2/Arpc2/Tmod3/Twf2/Cfl1/Capza1/Eml4/Capzb/Sh3bp1/Smn1/Gak/Htt/Sgk1/Svil/Atxn7/Vps4b/Flii/Synj1	22
GO:0045638	GO:0045638	negative regulation of myeloid cell differentiation	19/1622	100/28891	2.62178580674971e-06	1.84696577424771e-05	8.99926478289375e-06	C1qc/Mafb/Csf1r/Pirb/Lilrb4a/Lyn/Inpp5d/Runx1/Clec2d/Ubash3b/Lmo2/Klf13/Pira2/Ptk2b/Gpr137b/Zfp36l1/Ptpn2/Trib1/Tob2	19
GO:0042092	GO:0042092	type 2 immune response	13/1622	50/28891	2.64035292556688e-06	1.85780200420164e-05	9.05206386772976e-06	Cd74/Lilrb4a/Crlf2/Il4ra/Ecm1/Irf1/Fosl2/Stat6/Arg1/Dennd1b/Bcl3/Ccr2/Nlrp3	13
GO:1990138	GO:1990138	neuron projection extension	30/1622	211/28891	2.73166016273593e-06	1.91973177460707e-05	9.3538141273139e-06	Ccr5/Csf1r/Apoe/Nrp2/Cyfip1/Sema4d/Sh3glb1/Picalm/Fn1/Sema4a/Itgb1/Iqgap1/Itga4/Twf2/Dnm2/Actr3/Pak1/Plxna1/Trpv2/C9orf72/Cxcr4/Dbnl/Vegfa/Ep300/Lrp1/Itsn2/Rpl4/Plaa/Dip2b/Rufy3	30
GO:0046640	GO:0046640	regulation of alpha-beta T cell proliferation	16/1622	74/28891	2.74657265737046e-06	1.92788908669577e-05	9.39356029501582e-06	Ptprc/Cd44/Cd274/Syk/H2-D1/Tarm1/H2-T22/Lgals9/H2-Q7/Jak2/Irf1/Vsir/Ccr2/H2-T23/Tgfbr2/Zbtb7b	16
GO:1900078	GO:1900078	positive regulation of cellular response to insulin stimulus	11/1622	36/28891	2.75213394351776e-06	1.92947082843018e-05	9.40126726657128e-06	Snx5/Ctsd/Marcks/Ptpn1/Gnai2/Pak1/Myo5a/Osbpl8/Myo1c/Ptpn2/Zbtb7b	11
GO:0032733	GO:0032733	positive regulation of interleukin-10 production	12/1622	43/28891	2.83572406400991e-06	1.9809315527389e-05	9.65200752956414e-06	Fcer1g/Trem2/Pycard/Cd274/Tlr2/Syk/Lgals9/Stat3/Bcl3/Plcg2/Hgf/Tlr4	12
GO:0043277	GO:0043277	apoptotic cell clearance	12/1622	43/28891	2.83572406400991e-06	1.9809315527389e-05	9.65200752956414e-06	C3/Trem2/Cd300lf/Tyrobp/Tgm2/Axl/Mertk/Nr1h3/Ccr2/Rac1/Lrp1/Itgav	12
GO:0097178	GO:0097178	ruffle assembly	12/1622	43/28891	2.83572406400991e-06	1.9809315527389e-05	9.65200752956414e-06	Aif1/Pfn1/Rhog/Cyfip1/Evl/Snx10/Arhgap24/Sh3bp1/Rac1/Coro1c/Inpp5k/Arf6	12
GO:0001503	GO:0001503	ossification	53/1622	484/28891	2.85748499096483e-06	1.993745209605e-05	9.7144415457127e-06	Mmp14/Csf1r/Hif1a/Tcirg1/Ifi204/Clec5a/Tgfb1/Runx1/Sema4d/Ecm1/Cebpb/Runx3/Cebpa/Rbpj/Sh3pxd2b/Clic1/Sbno2/Slc8a1/Ski/Snx10/Ptgs2/Fosl2/Atp2b1/Rest/Srgn/Bmp2k/Junb/Ccr1/Rassf2/Fam20c/Cbfb/Mapk3/Ptk2b/Tent5a/Vegfa/Id2/Ebp/Ppp3ca/Atf4/Sirt7/Nab1/Smad7/Ano6/Asxl2/Mapk14/Notch1/Sp3/Adar/Fndc3b/Akt1/Mef2d/Tob2/Ipo7	53
GO:0045058	GO:0045058	T cell selection	14/1622	58/28891	2.87448451024631e-06	2.00321005355636e-05	9.76055860864621e-06	Cd74/H2-DMa/Ptprc/Tgfb1/Slamf6/Ly9/Syk/Dock2/Stat6/Stat3/Atg5/Il6ra/Ptpn2/Otud5	14
GO:1904035	GO:1904035	regulation of epithelial cell apoptotic process	22/1622	129/28891	2.91431055815604e-06	2.0285409887499e-05	9.88398254870155e-06	Hmox1/Tgfb1/Arrb2/Cd40/Itga4/Npc1/Cflar/Jak2/Nfe2l2/Bax/Nupr1/Sav1/Lims1/Tnfaip3/Spop/Rb1/Zfp36l1/Stk4/Ano6/Krit1/Adar/Xbp1	22
GO:0097553	GO:0097553	calcium ion transmembrane import into cytosol	29/1622	201/28891	2.95717585867961e-06	2.05592452725604e-05	1.0017407713989e-05	Cyba/Cxcl9/Ccr5/P2rx4/Ptpn6/Lyn/Ptprc/Tgfb1/P2ry6/Trpm2/Coro1a/Slc8a1/Gsto1/Bak1/Chd7/Diaph1/Ubash3b/Trpv2/Tmbim6/Bax/Plcg2/Sri/Myo5a/Atg5/Ptk2b/Itpr2/Ppp3ca/Htt/Itgav	29
GO:0120032	GO:0120032	regulation of plasma membrane bounded cell projection assembly	30/1622	212/28891	3.01363029348221e-06	2.09267922641449e-05	1.01964934741879e-05	Pfn1/Rhog/Cyfip1/Actr2/Prkcd/Trpm2/Evl/Arpc2/Twf2/Tgfbr1/Cfl1/Abi3/Dnm2/Arap1/Was/Arhgap24/Actr3/Brk1/Capzb/Rac2/Cdc42/Atg5/Cln3/Map4/Rac1/Wasf2/Coro1c/Htt/Arf6/Akt1	30
GO:0044242	GO:0044242	cellular lipid catabolic process	32/1622	234/28891	3.02323926903142e-06	2.09685548825925e-05	1.02168421382876e-05	Pla2g7/Psap/Hexb/Apoc2/Asah1/Hexa/Sgpl1/Cyp4f18/Plbd1/Pla2g4a/Prkcd/Gm2a/Pik3cg/Smpdl3b/Gla/Pla2g15/Acsl5/Pnpla7/Plcg2/Neu1/Acer3/Srd5a3/Acox3/Naglu/Lrp1/Lpin2/Abhd12/Vps54/Plbd2/Abhd16a/Akt1/Lypla2	32
GO:0050772	GO:0050772	positive regulation of axonogenesis	19/1622	101/28891	3.06087568841551e-06	2.12043799174913e-05	1.0331746916767e-05	Zeb2/Apoe/Plxnd1/Cyfip1/Sema4d/Picalm/Fn1/Skil/Twf2/Pak1/Plxna1/Trpv2/Dbnl/Plxnc1/Vegfa/Ep300/Lrp1/Rpl4/Rufy3	19
GO:0009991	GO:0009991	response to extracellular stimulus	51/1622	460/28891	3.06478598068581e-06	2.12062830668331e-05	1.03326742184575e-05	Cd68/Zeb2/Apoe/Gatm/Lilrb4a/Axl/Ptprc/Gsdmd/Sod2/Eif4ebp1/Fes/Sh3glb1/Plin2/Ralb/Itga4/Lipa/Cdkn1a/Slc2a1/Fnip1/Nfe2l2/Bax/Sipa1/Usf2/Larp1/Atf3/Bcl10/Atg5/Mapk3/Tbc1d5/Ep300/Atf4/Rragc/Ywhag/Fos/Mapk14/Rnase4/Tbl1xr1/Plec/Rictor/Xbp1/Cpeb4/Med1/Mtmr3/Parp2/Seh1l/Akt1/Mybbp1a/Nuak2/Eif2ak1/Lrrk2/Rps6kb1	51
GO:0045861	GO:0045861	negative regulation of proteolysis	43/1622	362/28891	3.12995156381735e-06	2.16315254404581e-05	1.05398718162969e-05	Ctsz/Cstb/Naip2/Psen2/Arrb2/Rpl23/Ecm1/Picalm/Cd44/Serpina3g/Nr1h3/Cst7/N4bp1/Cflar/Grk2/Spint1/Ptgs2/Rpl5/Rps7/Fnip1/Furin/Hgf/Cln3/Vegfa/Psen1/Renbp/Bcl2a1d/Bin1/Ep300/App/Hspa1b/Slpi/Rps6ka1/Htt/Usp7/Snx12/Triap1/Akt1/Rps6ka3/Mdm2/Mtm1/Rnf34/Lrrk2	43
GO:0044346	GO:0044346	fibroblast apoptotic process	10/1622	30/28891	3.22752760608934e-06	2.22531542864292e-05	1.08427579151938e-05	Btg1/Bcl2l11/Socs1/Pik3cg/Bak1/Nupr1/Ier3ip1/Stk17b/Api5/Casp3	10
GO:0051894	GO:0051894	positive regulation of focal adhesion assembly	10/1622	30/28891	3.22752760608934e-06	2.22531542864292e-05	1.08427579151938e-05	Myh9/Iqgap1/S100a10/Cfl1/Ptprj/Map4k4/Vegfa/Rac1/Lims1/Sdc4	10
GO:0043011	GO:0043011	myeloid dendritic cell differentiation	9/1622	24/28891	3.28270851063511e-06	2.25802343661965e-05	1.10021263390204e-05	Pirb/Spi1/Tgfb1/Rbpj/Batf2/Psen1/Tgfbr2/Ubd/Relb	9
GO:0090330	GO:0090330	regulation of platelet aggregation	9/1622	24/28891	3.28270851063511e-06	2.25802343661965e-05	1.10021263390204e-05	Lyn/Syk/Prkcd/Jak2/Emilin2/Ubash3b/F11r/Il6ra/Pdpn	9
GO:0043280	GO:0043280	positive regulation of cysteine-type endopeptidase activity involved in apoptotic process	22/1622	130/28891	3.32407151908887e-06	2.28378199892172e-05	1.11276338745768e-05	Laptm5/Pycard/Xdh/Ctsd/Rack1/Syk/Stat1/Malt1/Bcl2l11/Casp1/Jak2/Casp8/Rps3/Anp32b/Rest/Bak1/Bax/Bcl10/Apaf1/App/Nlrp3/Casp8ap2	22
GO:0045429	GO:0045429	positive regulation of nitric oxide biosynthetic process	13/1622	51/28891	3.36221557273296e-06	2.30455974568171e-05	1.12288725912289e-05	Aif1/Itgb2/Ass1/Sod2/Tlr2/H2-M3/Jak2/Dnm2/Ptgs2/Ptk2b/Tlr4/App/Akt1	13
GO:0140894	GO:0140894	endolysosomal toll-like receptor signaling pathway	13/1622	51/28891	3.36221557273296e-06	2.30455974568171e-05	1.12288725912289e-05	Unc93b1/Cd86/Rftn1/Pik3ap1/Rab7b/Irf2/Irf1/Scimp/Tlr7/Tlr13/Peli1/Tnfaip3/Havcr2	13
GO:0090316	GO:0090316	positive regulation of intracellular protein transport	24/1622	150/28891	3.37392698601007e-06	2.30987278279304e-05	1.12547601460677e-05	Itgam/Hcls1/Edem1/Tgfb1/Sh3glb1/Prkcd/Wipf1/Arpc2/Jak2/Ptgs2/Anp32b/Actr3/Pak1/Edem2/Cdc42/Psen1/Ep300/Myo1c/Mapk14/Rbm22/Rufy3/Xbp1/Tm9sf4/Mdm2	24
GO:0042102	GO:0042102	positive regulation of T cell proliferation	23/1622	140/28891	3.38482804141876e-06	2.31461922222692e-05	1.12778869770231e-05	Ccl5/Aif1/H2-DMb1/Cd86/Ptprc/Pycard/Nckap1l/Pnp/Cd274/Syk/H2-D1/Tnfsf13b/Coro1a/H2-T22/H2-Q7/Jak2/Ccdc88b/Rps3/Ccr2/H2-T23/Tgfbr2/Ppp3ca/Havcr2	23
GO:1903311	GO:1903311	regulation of mRNA metabolic process	38/1622	304/28891	3.46011207824756e-06	2.36332947920586e-05	1.15152257010581e-05	Slc11a1/Vim/Pabpc1/Ptbp3/Ikbke/Apobec1/Zfp36l2/Rest/Celf2/Rbm25/Tent5c/Larp1/Tent5a/Safb2/Rnasel/Vegfa/Rbm3/Tra2a/Syncrip/Plekhn1/Pan3/Zc3hav1/Ago2/Zfp36l1/Caprin1/Larp4b/Cnot8/Cdk9/Acin1/Exosc8/Nup98/Pum2/Dcp2/Rc3h1/Khsrp/Cnot6l/Dicer1/U2af2	38
GO:0032388	GO:0032388	positive regulation of intracellular transport	28/1622	192/28891	3.52218736551797e-06	2.4029144915867e-05	1.17081020460431e-05	Itgam/Hcls1/Msn/Edem1/Tgfb1/Sh3glb1/Prkcd/Wipf1/Arpc2/Jak2/Ptgs2/Anp32b/Actr3/Pak1/Pgap1/Edem2/Cdc42/Psen1/Ep300/Myo1c/Arf1/Mapk14/Rbm22/Tbc1d20/Rufy3/Xbp1/Tm9sf4/Mdm2	28
GO:0001836	GO:0001836	release of cytochrome c from mitochondria	15/1622	67/28891	3.53144900946966e-06	2.40475809638066e-05	1.17170849345878e-05	Pycard/Mcl1/Sod2/Arrb2/Bcl2a1b/Bcl2l11/Bcl2a1a/Bak1/Bnip3/Bax/Prelid1/Hgf/Bcl2a1d/Triap1/Akt1	15
GO:0031647	GO:0031647	regulation of protein stability	39/1622	316/28891	3.5331350738869e-06	2.40475809638066e-05	1.17170849345878e-05	Cd74/Ifi30/Grn/Ctsh/Lamp1/Tyrobp/Mfsd1/Pfn1/Pycard/Ctsa/Rnf149/Rpl23/Gnaq/Dazap2/Morc3/Rpl5/Rps7/Rassf2/Cmtm6/Ddi2/Rassf1/Sav1/Ep300/Stk4/Smad7/Chfr/Htt/Usp7/Atp1b3/Mylip/Ncln/Senp2/Xbp1/Otud5/Creb1/Casp3/Mdm2/Fbxl3/Lrrk2	39
GO:0002639	GO:0002639	positive regulation of immunoglobulin production	17/1622	84/28891	3.54989954018339e-06	2.4133524496375e-05	1.17589605674091e-05	Cd86/Ptprc/Tgfb1/Il4ra/Cd37/Cd40/Tnfsf13/H2-D1/H2-T22/H2-Q7/Stat6/Btk/Foxp1/Stx4a/H2-T23/Xbp1/Nsd2	17
GO:0061025	GO:0061025	membrane fusion	26/1622	171/28891	3.56108233017715e-06	2.41813658113193e-05	1.17822710513796e-05	Myof/Rab8b/Atp13a2/Pla2g4a/Coro1a/Rab7b/Uvrag/Tpst2/Stx7/Adam8/Cln3/Arl8b/Stx3/Stx4a/Rab7/Stx2/Ankfy1/Chmp4b/Rab8a/Stx11/Stx16/Vcpip1/Vamp4/Stx8/Pikfyve/Snap29	26
GO:0050688	GO:0050688	regulation of defense response to virus	19/1622	102/28891	3.56543977228738e-06	2.41828025485492e-05	1.17829710956866e-05	Ccl5/Fgl2/Trem2/Pycard/Apobec3/Cd37/Stat1/Rab7b/Riok3/Aim2/Dtx3l/Gbp4/Atg5/Trim30a/Dhx58/Mefv/Tnfaip3/Zc3hav1/Traf3	19
GO:1900024	GO:1900024	regulation of substrate adhesion-dependent cell spreading	14/1622	59/28891	3.57503977920154e-06	2.42197526505024e-05	1.18009748809147e-05	Prex1/P4hb/Arpc2/S100a10/Dnm2/Cdc42/Rac1/Rreb1/Lims1/Coro1c/Crk/Triobp/Myadm/Pdpn	14
GO:0050830	GO:0050830	defense response to Gram-positive bacterium	29/1622	203/28891	3.61386983486281e-06	2.44544115391586e-05	1.19153114594329e-05	Lyz2/Mpeg1/B2m/Fau/Hck/Adam17/Pycard/Gsdmd/Ncf1/Rpl39/Myo1f/Tlr2/H2-D1/Acp5/H2-T22/H2-Q7/Casp4/Gbp2/Gbp4/Gbp8/Hmgb2/Tbk1/H2-T23/Tnfaip8/App/Havcr2/Nlrp3/Rnase4/Seh1l	29
GO:0014015	GO:0014015	positive regulation of gliogenesis	18/1622	93/28891	3.62459001124671e-06	2.44985324862133e-05	1.19368092094482e-05	Csf1r/Vim/Lyn/Tgfb1/Tlr2/Tnfrsf1b/Tspo/Spint1/Actr3/Cxcr4/Flt1/Id2/Bin1/Ppp1cc/Notch1/Synj1/Dicer1/Ufl1	18
GO:0032735	GO:0032735	positive regulation of interleukin-12 production	12/1622	44/28891	3.70049767475493e-06	2.49537606206306e-05	1.21586172459243e-05	Unc93b1/Laptm5/Irf8/Cd40/Tlr2/Syk/Irf1/Scimp/Rel/Plcg2/Tlr4/Mapk14	12
GO:1904645	GO:1904645	response to amyloid-beta	12/1622	44/28891	3.70049767475493e-06	2.49537606206306e-05	1.21586172459243e-05	Fcgr2b/Trem2/Lgmn/Fpr2/Itga4/Tlr4/Psen1/Atp1a3/Parp1/Lrp1/App/Abcc1	12
GO:0002724	GO:0002724	regulation of T cell cytokine production	11/1622	37/28891	3.71813236326798e-06	2.50148397634857e-05	1.21883778071068e-05	B2m/Lilrb4a/Malt1/Tnfrsf1b/Vsir/Arg1/Dennd1b/Ccr2/Arid5a/Nlrp3/Smad7	11
GO:0097242	GO:0097242	amyloid-beta clearance	11/1622	37/28891	3.71813236326798e-06	2.50148397634857e-05	1.21883778071068e-05	C3/Trem2/Itgam/Itgb2/Apoe/Msr1/Picalm/Ifngr1/Lrp1/App/Cltc	11
GO:0035148	GO:0035148	tube formation	27/1622	182/28891	3.76034235811001e-06	2.52696739341656e-05	1.23125447088249e-05	Zeb2/Hif1a/Tgm2/Pfn1/Tgfb1/Bcl2l11/Vasp/Tgif1/Casp8/Ski/Cfl1/Spint1/Cited2/Rps7/Brd2/Bcl10/Apaf1/Vegfa/Ift172/Pik3cd/Kdm2a/Luzp1/Stk4/Notch1/Sdc4/Mib1/Casp3	27
GO:0021700	GO:0021700	developmental maturation	45/1622	389/28891	3.78900615492692e-06	2.54329952838766e-05	1.23921223648509e-05	C3/C1qa/Hif1a/Pfn1/Rab32/Tgfb1/Psen2/Runx1/Sema4d/Picalm/Ptbp3/Runx3/Cebpa/Rbpj/Scarf1/Gnaq/Snx10/Ptgs2/Dleu2/Btk/Atp6v1b2/Fam20c/Myo5a/Cbfb/Ptk2b/Vegfa/Trpc4ap/Rac1/Psen1/Id2/Ebp/App/Rb1/Atp6ap1/Ano6/Asxl2/Cx3cr1/Notch1/G6pdx/Xbp1/Ankrd17/Akt1/Nsun2/Zdhhc20/Lrrk2	45
GO:0050678	GO:0050678	regulation of epithelial cell proliferation	48/1622	426/28891	3.80273455184665e-06	2.54958053343925e-05	1.24227263036733e-05	Ccl5/Cyba/Grn/B2m/Apoe/Hmox1/Adam17/Tgfb1/Ecm1/Xdh/Runx3/Acvrl1/Rbpj/Stat1/Pold4/Itga4/Cflar/Tgfbr1/Arg1/Stat3/Btk/B4galt1/Bax/Hmgb2/Foxp1/Nupr1/Cdc42/Nras/Vegfa/Flt1/Ift172/Pik3cd/Sav1/Rreb1/Lims1/Tnfaip3/Vhl/Rb1/Zfp36l1/Stk4/Zfas1/Krit1/Notch1/Rictor/Xbp1/Med1/Akt1/Dicer1	48
GO:0071695	GO:0071695	anatomical structure maturation	39/1622	317/28891	3.81459645567978e-06	2.55459714419979e-05	1.24471695333076e-05	C3/C1qa/Hif1a/Tgfb1/Psen2/Runx1/Sema4d/Ptbp3/Runx3/Cebpa/Rbpj/Scarf1/Gnaq/Snx10/Ptgs2/Dleu2/Btk/Fam20c/Myo5a/Cbfb/Ptk2b/Vegfa/Trpc4ap/Rac1/Psen1/Id2/Ebp/App/Rb1/Ano6/Asxl2/Cx3cr1/Notch1/G6pdx/Xbp1/Ankrd17/Akt1/Nsun2/Lrrk2	39
GO:0031668	GO:0031668	cellular response to extracellular stimulus	35/1622	271/28891	3.98434533916487e-06	2.6652163260721e-05	1.29861569480265e-05	Cd68/Axl/Ptprc/Gsdmd/Fes/Sh3glb1/Plin2/Ralb/Itga4/Cdkn1a/Slc2a1/Fnip1/Nfe2l2/Sipa1/Usf2/Atf3/Atg5/Mapk3/Ep300/Atf4/Rragc/Ywhag/Fos/Rnase4/Plec/Rictor/Xbp1/Cpeb4/Med1/Mtmr3/Seh1l/Mybbp1a/Nuak2/Lrrk2/Rps6kb1	35
GO:0006364	GO:0006364	rRNA processing	30/1622	215/28891	4.02800755647219e-06	2.68825721703687e-05	1.30984227417499e-05	Rps28/Rps24/Rpl35a/Rps19/Rpl27/Riok3/Rps16/Rpl35/Chd7/Rpl5/Rps7/Rps27/Rpl7a/Rps25/Rnasel/Rpl10a/Nsa2/Utp14a/Sirt7/Eri1/Exosc8/Ddx21/Ddx27/Nvl/Npm3/Rbfa/Utp3/Bms1/Mphosph10/Dicer1	30
GO:0060491	GO:0060491	regulation of cell projection assembly	30/1622	215/28891	4.02800755647219e-06	2.68825721703687e-05	1.30984227417499e-05	Pfn1/Rhog/Cyfip1/Actr2/Prkcd/Trpm2/Evl/Arpc2/Twf2/Tgfbr1/Cfl1/Abi3/Dnm2/Arap1/Was/Arhgap24/Actr3/Brk1/Capzb/Rac2/Cdc42/Atg5/Cln3/Map4/Rac1/Wasf2/Coro1c/Htt/Arf6/Akt1	30
GO:0019724	GO:0019724	B cell mediated immunity	38/1622	306/28891	4.04609319359839e-06	2.69724132551536e-05	1.31421974408609e-05	Cd74/H2-Ab1/C1qc/Fcer1g/C1qb/Fcgr3/Fcgr2b/H2-DMa/Fgl2/Fcgr1/C3/Trem2/C1qa/Pirb/Csf2rb/Tcirg1/Ptpn6/Crlf2/Ptprc/Inpp5d/Tgfb1/Il4ra/Csf2rb2/Cd40/Tnfsf13/H2-D1/Prkcd/Il21r/H2-T22/H2-Q7/Stat6/Csf3r/Btk/Bcl3/Bcl10/C1rl/H2-T23/Nsd2	38
GO:0015850	GO:0015850	organic hydroxy compound transport	39/1622	318/28891	4.11667634200436e-06	2.74116131311775e-05	1.33561957743472e-05	Npc2/Fcer1g/Lgals3/Fcgr3/Trem2/Apoe/Apoc2/Slc29a3/Entpd1/Tgm2/Msr1/Soat1/Ly6e/Slc16a3/Abca1/Actb/Syk/Ttc39b/Nr1h3/Tspo/Npc1/Grk2/Lipa/Stard3nl/Tor1a/Myo5a/Furin/Abcg1/Ralbp1/Arl8b/Kpna4/Lrp1/Nus1/Vps4b/Xbp1/Vps54/Abca3/Relch/Osbp	39
GO:0045921	GO:0045921	positive regulation of exocytosis	19/1622	103/28891	4.14400982664937e-06	2.75621542974296e-05	1.34295463385385e-05	Fcer1g/Lamp1/Itgam/Itgb2/Il4ra/Atp13a2/Ptafr/Syk/Sdcbp/S100a10/Sdc1/Pdcd6ip/Stx4a/Rab7/Gab2/Arf1/Exoc2/Vps4b/Sdc4	19
GO:0002709	GO:0002709	regulation of T cell mediated immunity	21/1622	122/28891	4.17489564405679e-06	2.77359524963363e-05	1.35142287962515e-05	B2m/Lilrb4a/Ptprc/Nckap1l/Pnp/H2-D1/H2-M3/Malt1/Tnfrsf1b/H2-T22/H2-Q7/Vsir/Was/Arg1/Dennd1b/Stx7/Ccr2/H2-T23/Arid5a/Nlrp3/Smad7	21
GO:0045579	GO:0045579	positive regulation of B cell differentiation	8/1622	19/28891	4.19802747745355e-06	2.7760490422188e-05	1.35261847997162e-05	Mmp14/Il2rg/Spi1/Inpp5d/Nckap1l/Pnp/Syk/Xbp1	8
GO:0048268	GO:0048268	clathrin coat assembly	8/1622	19/28891	4.19802747745355e-06	2.7760490422188e-05	1.35261847997162e-05	Picalm/Clint1/Gak/Cltc/Eps15/Fcho2/Ap2b1/Epn1	8
GO:0002679	GO:0002679	respiratory burst involved in defense response	7/1622	14/28891	4.19885732142735e-06	2.7760490422188e-05	1.35261847997162e-05	Grn/Slamf8/Trem2/Ncf1/Rps19/Lipa/Cybc1	7
GO:0046479	GO:0046479	glycosphingolipid catabolic process	7/1622	14/28891	4.19885732142735e-06	2.7760490422188e-05	1.35261847997162e-05	Psap/Hexb/Hexa/Prkcd/Gm2a/Gla/Neu1	7
GO:0043112	GO:0043112	receptor metabolic process	17/1622	85/28891	4.20714444251914e-06	2.7760490422188e-05	1.35261847997162e-05	Laptm5/Apoe/Tgfb1/Psen2/Sh3glb1/Ctsd/Lgmn/Ptpn1/Arap1/Uvrag/Dtx3l/Furin/Capn1/Psen1/Ptpn2/Mylip/Eps15	17
GO:1901796	GO:1901796	regulation of signal transduction by p53 class mediator	17/1622	85/28891	4.20714444251914e-06	2.7760490422188e-05	1.35261847997162e-05	Cd74/Rpl23/Sh3glb1/Cd44/Mif/Rps20/Tifab/Rpl5/Rps7/Rpl37/Kmt5a/Usp15/Spred1/Mdm4/Triap1/Mdm2/Rnf34	17
GO:0010762	GO:0010762	regulation of fibroblast migration	13/1622	52/28891	4.25352494450465e-06	2.80348146907295e-05	1.3659848171469e-05	Zeb2/Tgfb1/Gna13/Itgb1/Slc8a1/Actr3/Pak1/Cln3/Rac1/Coro1c/Mta2/Sdc4/Akt1	13
GO:0014911	GO:0014911	positive regulation of smooth muscle cell migration	15/1622	68/28891	4.29722824460104e-06	2.82908943010811e-05	1.37846219085456e-05	Ccl5/Aif1/Tmsb4x/P2ry6/Dock4/Iqgap1/Arpc2/S100a11/Pak1/Myo5a/Tlr4/Lrp1/Crk/Mdm2/Rps6kb1	15
GO:0001841	GO:0001841	neural tube formation	22/1622	132/28891	4.30463952798497e-06	2.83077366028595e-05	1.37928282508271e-05	Zeb2/Hif1a/Pfn1/Tgfb1/Vasp/Tgif1/Casp8/Ski/Cfl1/Spint1/Cited2/Rps7/Brd2/Bcl10/Apaf1/Ift172/Kdm2a/Luzp1/Stk4/Sdc4/Mib1/Casp3	22
GO:0048863	GO:0048863	stem cell differentiation	36/1622	284/28891	4.49488431533655e-06	2.95255182560339e-05	1.43861873534954e-05	Zeb2/Nrp2/Hif1a/Ptprc/Sema4d/Fn1/Sema4a/Itgb1/Rbpj/Cfl1/Zfp36l2/Vsir/Cited2/Rest/Stat3/Rps7/Nfe2l2/Cdc42/Mapk3/Jarid2/Ncoa3/Zfp281/Tcof1/Gak/Coro1c/Lbh/Mapk14/Notch1/Mta2/Cdk12/Otud5/Med1/Gatad2b/Nsun2/Dicer1/Ufl1	36
GO:0050858	GO:0050858	negative regulation of antigen receptor-mediated signaling pathway	10/1622	31/28891	4.52485587772577e-06	2.96334584302333e-05	1.44387807594954e-05	Lgals3/Laptm5/Lilrb4a/Ptpn6/Dgkz/Plcl2/Ptprj/Elf1/Ptpn2/Dusp3	10
GO:1905523	GO:1905523	positive regulation of macrophage migration	10/1622	31/28891	4.52485587772577e-06	2.96334584302333e-05	1.44387807594954e-05	Ccl5/Mmp14/Csf1r/Trem2/C3ar1/P2rx4/Cmklr1/Ptprj/Mapk3/Cx3cr1	10
GO:0031343	GO:0031343	positive regulation of cell killing	20/1622	113/28891	4.52655776810181e-06	2.96334584302333e-05	1.44387807594954e-05	Lamp1/Ccr5/Itgam/B2m/Tyrobp/Spi1/Vav1/Ptprc/Nos2/Slamf6/Pnp/Syk/H2-D1/H2-M3/Bcl2l11/H2-T22/H2-Q7/Arg1/Stx7/H2-T23	20
GO:0046847	GO:0046847	filopodium assembly	16/1622	77/28891	4.75992373626102e-06	3.11262725937338e-05	1.51661483218135e-05	Prkcd/Trpm2/Arpc2/Tgfbr1/Arap1/Actr3/S1pr2/Capzb/Srgap2/Cdc42/Cln3/Sh3bp1/Rac1/Ppp1r9b/Arf6/Spata13	16
GO:0032963	GO:0032963	collagen metabolic process	21/1622	123/28891	4.77105367761089e-06	3.1129257384233e-05	1.516760264871e-05	Ctss/Ctsb/Mmp14/Hif1a/Vim/Tgfb1/Arrb2/Fn1/Itgb1/Prkcd/Prdx5/Adam15/Vsir/Fosl2/Arg1/Plod3/Naglu/Ep300/Il6ra/Notch1/Dicer1	21
GO:0038127	GO:0038127	ERBB signaling pathway	21/1622	123/28891	4.77105367761089e-06	3.1129257384233e-05	1.516760264871e-05	Grb2/Snx5/Tgfb1/Psen2/Cbl/Lgmn/Rbpj/Iqgap1/Ralb/Rhbdf2/Mvp/Ptprj/Mapk3/Ptk2b/Psen1/Rab7/Raf1/Ptpn2/Ptpn12/Dusp3/Akt1	21
GO:0032480	GO:0032480	negative regulation of type I interferon production	12/1622	45/28891	4.7891765130333e-06	3.12125883804729e-05	1.52082053339487e-05	Sirpa/Tyrobp/Pycard/Rel/Morc3/Gbp4/Atg5/Acod1/Dhx58/Nmi/Havcr2/Relb	12
GO:0032092	GO:0032092	positive regulation of protein binding	19/1622	104/28891	4.80606181463722e-06	3.12876769696193e-05	1.52447919402261e-05	B2m/Apoe/Plxnd1/Ralb/Actr3/Dtx3l/Plcl2/Rapgef2/Psen1/Ep300/Lrp1/App/Stk4/Krit1/Epb41/Nvl/Lfng/Lrrk2/Ufl1	19
GO:0051346	GO:0051346	negative regulation of hydrolase activity	42/1622	356/28891	4.81587663168333e-06	3.13166202816152e-05	1.52588944499736e-05	Grn/Cstb/Naip2/Sema4d/Arrb2/Ecm1/Picalm/Nckap1l/Cd44/Serpina3g/Cst7/Cflar/Gnai2/Grk2/Spint1/Ptgs2/Ikbkb/Gmip/Fnip1/Tmbim6/Hgf/Lrch1/Vegfa/Ppp1r9b/Renbp/Bcl2a1d/Bin1/Ep300/App/Wnk1/Hspa1b/Slpi/Rps6ka1/Arfgef1/Htt/Rap1gds1/Triap1/Akt1/Rps6ka3/Mdm2/Rnf34/Lrrk2	42
GO:0032872	GO:0032872	regulation of stress-activated MAPK cascade	29/1622	206/28891	4.8526792593539e-06	3.15207996879858e-05	1.53583800260878e-05	Fcgr2b/Trem2/Sirpa/Naip2/Spi1/Pycard/Xdh/Scimp/Sash1/Taok3/Ripk1/Rassf2/Rap2a/Cdc42/Hgf/Ccr2/Mdfic/Map4k4/Map3k1/Mapk3/Ptk2b/Tlr4/Vegfa/Prdx1/Cdc42se1/App/Crk/Dusp3/Akt1	29
GO:0050860	GO:0050860	negative regulation of T cell receptor signaling pathway	9/1622	25/28891	4.8734868664313e-06	3.1585609879882e-05	1.53899585255725e-05	Lgals3/Laptm5/Lilrb4a/Ptpn6/Dgkz/Ptprj/Elf1/Ptpn2/Dusp3	9
GO:1900101	GO:1900101	regulation of endoplasmic reticulum unfolded protein response	9/1622	25/28891	4.8734868664313e-06	3.1585609879882e-05	1.53899585255725e-05	Ptpn1/Bak1/Bax/Atf6b/Ptpn2/Bfar/Xbp1/Atf6/Ufl1	9
GO:0033032	GO:0033032	regulation of myeloid cell apoptotic process	11/1622	38/28891	4.9679978586771e-06	3.20794498377039e-05	1.56305800142205e-05	Ccl5/Fcer1g/Fcgr2b/Ccr5/Adam17/Clec5a/Cd44/Mif/Slc7a11/Pik3cd/Pik3cb	11
GO:0071364	GO:0071364	cellular response to epidermal growth factor stimulus	11/1622	38/28891	4.9679978586771e-06	3.20794498377039e-05	1.56305800142205e-05	Iqgap1/Arpc2/Cfl1/Grk2/Zfp36l2/Zfp36l1/Inpp5k/Ptpn12/Med1/Dusp3/Akt1	11
GO:0034109	GO:0034109	homotypic cell-cell adhesion	17/1622	86/28891	4.9716822652639e-06	3.20794498377039e-05	1.56305800142205e-05	Ccl5/Fermt3/Ptpn6/Lyn/Rap2b/Plek/Syk/Prkcd/Jak2/Slc7a11/Emilin2/Ubash3b/Jak1/F11r/Il6ra/Pip5k1c/Pdpn	17
GO:0035304	GO:0035304	regulation of protein dephosphorylation	17/1622	86/28891	4.9716822652639e-06	3.20794498377039e-05	1.56305800142205e-05	Pirb/Ptprc/Tgfb1/Nckap1l/Prkcd/Jak2/Gnai2/Ikbkb/Ppp1r15b/Ppp1r9b/Ensa/Ppp2r5a/Htt/Igbp1/Ankle2/Vrk3/Ppp6r3	17
GO:0002634	GO:0002634	regulation of germinal center formation	6/1622	10/28891	5.35698605327213e-06	3.44512675289265e-05	1.67862384307256e-05	H2-DMa/Tnfsf13/Tnfsf13b/Pkn1/Tnfaip3/Rc3h1	6
GO:0007220	GO:0007220	Notch receptor processing	6/1622	10/28891	5.35698605327213e-06	3.44512675289265e-05	1.67862384307256e-05	Adam17/Psen2/Adam10/Psen1/Aph1a/Ncstn	6
GO:0150078	GO:0150078	positive regulation of neuroinflammatory response	6/1622	10/28891	5.35698605327213e-06	3.44512675289265e-05	1.67862384307256e-05	Ctsc/Csf1r/Trem2/Plcg2/Nupr1/Lrrk2	6
GO:0001935	GO:0001935	endothelial cell proliferation	26/1622	175/28891	5.49062959395414e-06	3.52718528871525e-05	1.71860652720568e-05	Cyba/Zeb2/Apoe/Hmox1/Adam17/Ecm1/Xdh/Acvrl1/Stat1/Pold4/Itga4/Tgfbr1/Arg1/Stat3/Lipa/Hmgb2/Nras/Vegfa/Flt1/Pik3cd/Krit1/Pik3cb/Rictor/Xbp1/Akt1/Dicer1	26
GO:0016072	GO:0016072	rRNA metabolic process	33/1622	252/28891	5.5156048697967e-06	3.53933148575623e-05	1.72452471176551e-05	Rps28/Rps24/Rpl35a/Rps19/Rpl27/Riok3/Slfn8/Rps16/Rpl35/Chd7/Rpl5/Rps7/Rps27/Rpl7a/Rps25/Rnasel/Rpl10a/Nsa2/Tcof1/Utp14a/Sirt7/Eri1/Exosc8/Zcchc7/Ddx21/Ddx27/Nvl/Npm3/Rbfa/Utp3/Bms1/Mphosph10/Dicer1	33
GO:0048525	GO:0048525	negative regulation of viral process	19/1622	105/28891	5.56210035638534e-06	3.56524520646106e-05	1.73715106561485e-05	Cd74/Ccl5/Apobec3/Ciita/Ly6e/Sp100/Stat1/Fam111a/N4bp1/Oas3/Rnasel/Trim30a/Resf1/Znfx1/Slpi/Zc3hav1/Trim25/Trim30d/Inpp5k	19
GO:0061013	GO:0061013	regulation of mRNA catabolic process	27/1622	186/28891	5.70166972443466e-06	3.65069588393275e-05	1.7787865568171e-05	Slc11a1/Vim/Pabpc1/Ikbke/Apobec1/Zfp36l2/Tent5c/Larp1/Tent5a/Rnasel/Vegfa/Syncrip/Plekhn1/Pan3/Zc3hav1/Ago2/Zfp36l1/Caprin1/Larp4b/Cnot8/Exosc8/Pum2/Dcp2/Rc3h1/Khsrp/Cnot6l/Dicer1	27
GO:0005996	GO:0005996	monosaccharide metabolic process	36/1622	287/28891	5.71405107778169e-06	3.65461183516454e-05	1.78069458795136e-05	Hk2/Hexb/Hif1a/Hk3/Hexa/Fabp5/Man2a1/Man2b1/Tpi1/Pgd/Gsto1/B4galt1/Pkm/Lipa/Pfkl/Dse/Atf3/Gnpda1/Gpd2/Ep300/Ranbp2/Atf4/Sirt7/Fuca2/Ptpn2/Ppp4r3a/Usp7/Mapk14/Pdk1/Pgm1/G6pdx/Pgam1/Ppp4r3b/Akt1/Midn/Pmm2	36
GO:0051702	GO:0051702	biological process involved in interaction with symbiont	20/1622	115/28891	5.96955202145151e-06	3.81384413374881e-05	1.85827987063113e-05	Ccl5/Csf1r/Apoe/Ncf1/Fn1/Jak2/Cfl1/Sap30/Rest/Arg1/Cdc42/Igf2r/Ep300/Chd1/Cdk9/Cx3cr1/Inpp5k/Tbc1d20/Ccnt1/Zdhhc20	20
GO:0051146	GO:0051146	striated muscle cell differentiation	41/1622	347/28891	5.98809857566748e-06	3.82150754834447e-05	1.86201383787887e-05	Cxcl9/Mmp14/Csf1r/Plekho1/Tgfb1/Cd53/Il4ra/Arrb2/Myh9/Itgb1/Akap13/Mef2a/Rbpj/Casp1/Tmod3/Cflar/Slc8a1/Dock2/Ski/Pak1/Bnip2/Foxp1/Atg5/Vegfa/Naglu/Ppp3ca/Ep300/Rb1/Pld3/Daxx/Mapk14/Plec/Notch1/Flii/G6pdx/Xbp1/Parp2/Akt1/Dicer1/Chuk/Nfatc3	41
GO:0045445	GO:0045445	myoblast differentiation	21/1622	125/28891	6.20032453591249e-06	3.95262218775711e-05	1.92589890675453e-05	Cxcl9/Tgfb1/Btg1/Itgb1/Mbnl1/Actb/Rbpj/Rest/Sdc1/Dubr/Zfhx3/Plekhm3/Rb1/Zfp36l1/Mapk14/Plec/Notch1/Smarcd2/Smarcc2/Actl6a/Dicer1	21
GO:1901185	GO:1901185	negative regulation of ERBB signaling pathway	10/1622	32/28891	6.25080186007325e-06	3.98045057312306e-05	1.93945817308639e-05	Snx5/Psen2/Cbl/Lgmn/Mvp/Ptprj/Psen1/Rab7/Ptpn2/Dusp3	10
GO:0007219	GO:0007219	Notch signaling pathway	27/1622	187/28891	6.31255281331168e-06	4.01538937405093e-05	1.95648196016088e-05	Mmp14/Adam17/Tgfb1/Psen2/Anxa4/Cebpa/Rbpj/Rps19/Adam10/Dtx3l/Bmp2k/Stat3/Zmiz1/Hp/Psen1/Aph1a/Tgfbr2/Ift172/Ncstn/App/Tspan14/Notch1/Sel1l/Mib1/Lfng/Epn1/Dicer1	27
GO:0021915	GO:0021915	neural tube development	28/1622	198/28891	6.43210224016667e-06	4.0869773820144e-05	1.99136292265222e-05	Zeb2/Hif1a/Pfn1/Tgfb1/Psen2/Marcks/Vasp/Tgif1/Casp8/Ski/Cfl1/Spint1/Cited2/Rps7/Brd2/Bcl10/Apaf1/Plod3/Psen1/Ift172/Kdm2a/Luzp1/Zfp36l1/Stk4/Notch1/Sdc4/Mib1/Casp3	28
GO:0070301	GO:0070301	cellular response to hydrogen peroxide	14/1622	62/28891	6.67333152389211e-06	4.23564121641596e-05	2.06379876461929e-05	Sirpa/Txn1/Axl/Plekha1/Prkcd/Trpm2/Cfl1/Rps3/Stat6/Bnip3/Ripk1/Nfe2l2/Capn1/Tnfaip3	14
GO:0071709	GO:0071709	membrane assembly	13/1622	54/28891	6.68293861484187e-06	4.23712836308398e-05	2.06452337071774e-05	Mafb/Psap/Rftn1/S100a10/Ugcg/Stx4a/Stx2/Chmp4b/Vps4b/Reep3/Lrch4/Ankle2/Brox	13
GO:1903900	GO:1903900	regulation of viral life cycle	24/1622	156/28891	6.76993423942317e-06	4.28762501830134e-05	2.08912765831677e-05	Cd74/Ccl5/Axl/Apobec3/Ciita/Ly6e/Fam111a/P4hb/N4bp1/Oas3/Larp1/Furin/Rnasel/Trim30a/Resf1/Znfx1/Slpi/Zc3hav1/Trim25/Trim30d/Notch1/Inpp5k/Adar/Dicer1	24
GO:1905954	GO:1905954	positive regulation of lipid localization	21/1622	126/28891	7.05132876079813e-06	4.46099790257435e-05	2.17360288322354e-05	C3/Trem2/Apoe/Acsl1/Msr1/Runx1/Abca1/Plin2/Pla2g4a/Prkcd/Nr1h3/Mif/Ikbke/Acsl5/Atp8a1/Prelid1/Abcg1/Lrp1/Asxl2/Triap1/Abca3	21
GO:0070498	GO:0070498	interleukin-1-mediated signaling pathway	9/1622	26/28891	7.08214485050949e-06	4.47563931885394e-05	2.18073685309638e-05	Ikbkb/Zbp1/Mapk3/Irak2/Il1rn/Irak3/Irak4/Vrk2/Otud4	9
GO:0016052	GO:0016052	carbohydrate catabolic process	25/1622	167/28891	7.20495785593338e-06	4.54832458589387e-05	2.21615245056051e-05	Hk2/Hexb/Hif1a/Hk3/Hexa/Man2b1/Scarb2/Tpi1/Pgd/Gm2a/Chil3/Stat3/Pkm/Lipa/Pfkl/Nupr1/Neu1/Pygl/Ier3/Psen1/Ep300/App/Ctbs/Pgm1/Pgam1	25
GO:0046942	GO:0046942	carboxylic acid transport	42/1622	362/28891	7.31019656327295e-06	4.6097704382239e-05	2.24609168942668e-05	Psap/Apoe/Acsl1/Slc11a1/Slc7a2/Fabp5/Slc43a2/Slc16a3/Slc6a6/Nos2/Plin2/Slco3a1/Pla2g4a/Itgb1/Lrrc8c/Syk/Prkcd/Slc7a8/Mif/Abcc5/Ptgs2/Slc7a11/Slc3a2/Arg1/Slc38a6/Pak1/Acsl5/Slc2a1/Slc16a10/Cln3/Psen1/Il1rn/Dpysl2/Acsl4/Nfkbie/Mfsd12/Cln8/Abcc1/Slc38a9/Vps54/Akt1/Rps6kb1	42
GO:0034112	GO:0034112	positive regulation of homotypic cell-cell adhesion	7/1622	15/28891	7.48986351622096e-06	4.71287744229956e-05	2.29633015315921e-05	Ccl5/Jak2/Emilin2/Jak1/F11r/Il6ra/Pdpn	7
GO:1903543	GO:1903543	positive regulation of exosomal secretion	7/1622	15/28891	7.48986351622096e-06	4.71287744229956e-05	2.29633015315921e-05	Atp13a2/Sdcbp/Sdc1/Pdcd6ip/Rab7/Vps4b/Sdc4	7
GO:0061097	GO:0061097	regulation of protein tyrosine kinase activity	15/1622	71/28891	7.55952885045623e-06	4.75158747680077e-05	2.31519145828401e-05	Csf1r/Lilrb4a/Adam17/Ptprc/Psen2/Rap2b/Cbl/Ptpn1/Rap2c/Abi3/Abi1/Mvp/Psen1/App/Ptpn2	15
GO:0030038	GO:0030038	contractile actin filament bundle assembly	20/1622	117/28891	7.81594935826709e-06	4.90219705449161e-05	2.38857535566736e-05	Zeb2/Pfn1/Gpr65/Evl/Sh3pxd2b/S100a10/Tgfbr1/Zyx/Arap1/Was/Itgb5/Pak1/Cdc42/Ptk2b/Rac1/Wasf2/F11r/Fhod1/Inpp5k/Sdc4	20
GO:0043149	GO:0043149	stress fiber assembly	20/1622	117/28891	7.81594935826709e-06	4.90219705449161e-05	2.38857535566736e-05	Zeb2/Pfn1/Gpr65/Evl/Sh3pxd2b/S100a10/Tgfbr1/Zyx/Arap1/Was/Itgb5/Pak1/Cdc42/Ptk2b/Rac1/Wasf2/F11r/Fhod1/Inpp5k/Sdc4	20
GO:0141084	GO:0141084	inflammasome-mediated signaling pathway	12/1622	47/28891	7.83790696917678e-06	4.90685129012009e-05	2.39084311283789e-05	Trem2/Pycard/Gbp5/Casp4/Gbp2/Btk/Plcg2/Tlr4/Trim30a/Mefv/Nlrp3/Nek7	12
GO:0006970	GO:0006970	response to osmotic stress	18/1622	98/28891	7.84019441520988e-06	4.90685129012009e-05	2.39084311283789e-05	Pycard/Lrrc8c/Casp1/Pkn1/Ptgs2/Tifab/Bax/Ptk2b/Cln3/Rac1/Wnk1/Nlrp3/Zfp36l1/Usp15/Relb/Slc12a6/Tsc22d2/Casp3	18
GO:0016064	GO:0016064	immunoglobulin mediated immune response	37/1622	303/28891	7.93356596997133e-06	4.95996680630683e-05	2.4167234296748e-05	Cd74/H2-Ab1/C1qc/Fcer1g/C1qb/Fcgr3/Fcgr2b/H2-DMa/Fgl2/Fcgr1/C3/Trem2/C1qa/Csf2rb/Tcirg1/Ptpn6/Crlf2/Ptprc/Inpp5d/Tgfb1/Il4ra/Csf2rb2/Cd40/Tnfsf13/H2-D1/Prkcd/Il21r/H2-T22/H2-Q7/Stat6/Csf3r/Btk/Bcl3/Bcl10/C1rl/H2-T23/Nsd2	37
GO:0002714	GO:0002714	positive regulation of B cell mediated immunity	16/1622	80/28891	8.00437953935504e-06	4.98819934327542e-05	2.43047961721307e-05	Fcer1g/Fcgr3/Fcgr1/C3/Trem2/Ptprc/Tgfb1/Cd40/Tnfsf13/H2-D1/H2-T22/H2-Q7/Stat6/Btk/H2-T23/Nsd2	16
GO:0002891	GO:0002891	positive regulation of immunoglobulin mediated immune response	16/1622	80/28891	8.00437953935504e-06	4.98819934327542e-05	2.43047961721307e-05	Fcer1g/Fcgr3/Fcgr1/C3/Trem2/Ptprc/Tgfb1/Cd40/Tnfsf13/H2-D1/H2-T22/H2-Q7/Stat6/Btk/H2-T23/Nsd2	16
GO:0045123	GO:0045123	cellular extravasation	16/1622	80/28891	8.00437953935504e-06	4.98819934327542e-05	2.43047961721307e-05	Ccl5/Itgam/Itgb2/Sirpa/Ptafr/Itgb1/Abr/Itgb7/Selplg/Itga4/Adam8/Ccr2/Capn1/F11r/Cx3cr1/Crk	16
GO:0030834	GO:0030834	regulation of actin filament depolymerization	13/1622	55/28891	8.3040317655185e-06	5.16941486534359e-05	2.51877613513452e-05	Capg/Capza2/Plek/Evl/Arpc2/Tmod3/Twf2/Cfl1/Capza1/Capzb/Sh3bp1/Svil/Flii	13
GO:0015849	GO:0015849	organic acid transport	42/1622	364/28891	8.37703744168697e-06	5.20930270760768e-05	2.53821132224832e-05	Psap/Apoe/Acsl1/Slc11a1/Slc7a2/Fabp5/Slc43a2/Slc16a3/Slc6a6/Nos2/Plin2/Slco3a1/Pla2g4a/Itgb1/Lrrc8c/Syk/Prkcd/Slc7a8/Mif/Abcc5/Ptgs2/Slc7a11/Slc3a2/Arg1/Slc38a6/Pak1/Acsl5/Slc2a1/Slc16a10/Cln3/Psen1/Il1rn/Dpysl2/Acsl4/Nfkbie/Mfsd12/Cln8/Abcc1/Slc38a9/Vps54/Akt1/Rps6kb1	42
GO:0044706	GO:0044706	multi-multicellular organism process	29/1622	212/28891	8.56797730168162e-06	5.32204990929369e-05	2.59314693262345e-05	Grn/Ctsb/Hexb/Arhgdib/Ptafr/Pla2g4a/Sh3pxd2b/Lgals9/H2-Q7/Ptgs2/Cited2/Vmp1/Junb/B4galt1/Mapk3/Vegfa/Acod1/Ube2q1/Parp1/Acsl4/Stx2/Havcr2/Ago2/Sp3/Ube2a/Med1/Parp2/Akt1/Epn1	29
GO:0043588	GO:0043588	skin development	40/1622	340/28891	8.5765933734546e-06	5.32204990929369e-05	2.59314693262345e-05	Mafb/Psap/Asah1/Hpse/Psen2/Runx1/Runx3/Rbpj/Clic4/Cflar/Ptgs2/Fosl2/Trps1/Cdkn1a/Extl3/Myo5a/Trpc4ap/Ugcg/Psen1/Sav1/Naglu/Ncoa3/Ppp3ca/Elovl1/Mfsd12/Gak/Zdhhc21/Zfp36l1/Ap3b1/Stk4/Plec/Notch1/Pum2/Med1/Ubn1/Casp3/Akt1/Sharpin/Nsun2/Dicer1	40
GO:0051693	GO:0051693	actin filament capping	11/1622	40/28891	8.6030644408606e-06	5.33280285691178e-05	2.5983862621314e-05	Capg/Capza2/Evl/Arpc2/Tmod3/Twf2/Cfl1/Capza1/Capzb/Svil/Flii	11
GO:0007009	GO:0007009	plasma membrane organization	25/1622	169/28891	8.91690338407153e-06	5.517518878455e-05	2.68838838402709e-05	Mafb/Psap/Myof/Snx18/Ptprc/Sh3glb1/Myh9/Prkcd/S100a10/Dnm2/Tpst2/Bin2/Cxcr4/Cln3/Arl8b/Ugcg/Stx4a/Bin1/Stx2/Chmp4b/Ahnak/Ano6/Vps4b/Plec/Akt1	25
GO:0001892	GO:0001892	embryonic placenta development	20/1622	118/28891	8.91997308826172e-06	5.517518878455e-05	2.68838838402709e-05	Hif1a/Grb2/Cebpb/Cebpa/Rbpj/Xist/Itga4/Slc8a1/Spint1/Cited2/Junb/Socs3/Ncoa3/Zfp36l1/Stk4/Sp3/Itgav/Senp2/Med1/Akt1	20
GO:0050679	GO:0050679	positive regulation of epithelial cell proliferation	31/1622	235/28891	9.02100170062672e-06	5.57409988556734e-05	2.71595724706647e-05	Ccl5/Cyba/Grn/Hmox1/Adam17/Tgfb1/Ecm1/Acvrl1/Rbpj/Pold4/Itga4/Cflar/Arg1/Stat3/Btk/B4galt1/Hmgb2/Foxp1/Cdc42/Nras/Vegfa/Pik3cd/Rreb1/Tnfaip3/Vhl/Notch1/Rictor/Xbp1/Med1/Akt1/Dicer1	31
GO:0006892	GO:0006892	post-Golgi vesicle-mediated transport	18/1622	99/28891	9.08457019708188e-06	5.60151141221761e-05	2.72931340070336e-05	Lamp1/Laptm5/Rack1/Dnm2/Rab10/Csk/Myo5a/Cln3/Ankfy1/Gak/Exoc2/Vps35l/Vamp4/Rp2/Rab31/Eps15/Vps54/Golph3l	18
GO:0046718	GO:0046718	viral entry into host cell	18/1622	99/28891	9.08457019708188e-06	5.60151141221761e-05	2.72931340070336e-05	Cd74/Ctsb/Axl/Ciita/Ly6e/P4hb/Npc1/Grk2/Spint1/Slc3a2/Uvrag/Furin/Trim30a/Trim25/Trim30d/Eps15/Itgav/Pikfyve	18
GO:0099003	GO:0099003	vesicle-mediated transport in synapse	34/1622	270/28891	9.43466217733158e-06	5.81123384164468e-05	2.83149979200748e-05	Grn/Cyfip1/Picalm/Actb/Rap1b/Arhgdia/Dennd1a/Dnm2/Diaph1/Tor1a/Atp6v1b2/Stx3/Psen1/Stx4a/Git2/Dnajc5/Bin1/Ap2s1/Itsn2/Stx2/Rab8a/Pip5k1c/Stx11/Atp6ap1/Plaa/Cltc/Vamp4/Eps15/Fcho2/Ap2b1/Arf6/Synj1/Lrrk2/Snap29	34
GO:0045598	GO:0045598	regulation of fat cell differentiation	23/1622	149/28891	9.86817676149766e-06	6.07184335968522e-05	2.95848070797731e-05	Tgfb1/Cmklr1/Sod2/Cebpb/Cebpa/Sh3pxd2b/Zfp36l2/Ptgs2/Tfe3/Vegfa/Id2/Sav1/Rreb1/Zfp36l1/Stk4/Asxl2/Mapk14/Jdp2/Xbp1/Creb1/Fndc3b/Zbtb7b/Akt1	23
GO:1904037	GO:1904037	positive regulation of epithelial cell apoptotic process	12/1622	48/28891	9.91898819498141e-06	6.09667630572461e-05	2.97058045881535e-05	Hmox1/Tgfb1/Arrb2/Cd40/Itga4/Jak2/Bax/Sav1/Spop/Stk4/Ano6/Xbp1	12
GO:0050857	GO:0050857	positive regulation of antigen receptor-mediated signaling pathway	9/1622	27/28891	1.00941529185938e-05	6.19780989201659e-05	3.01985738284801e-05	Ptprc/Rps3/Cmtm3/Lipa/Nfam1/Foxp1/Bcl10/Kcnn4/Usp12	9
GO:0000028	GO:0000028	ribosomal small subunit assembly	8/1622	21/28891	1.02154562003834e-05	6.25911302697859e-05	3.0497270832635e-05	Rps28/Fau/Rps19/Rpsa/Rps14/Rps5/Rps27/Rps25	8
GO:0002281	GO:0002281	macrophage activation involved in immune response	8/1622	21/28891	1.02154562003834e-05	6.25911302697859e-05	3.0497270832635e-05	Grn/Trem2/Tyrobp/Syk/Sbno2/Plcg2/Nmi/Havcr2	8
GO:0019083	GO:0019083	viral transcription	13/1622	56/28891	1.0261825702636e-05	6.28092647675504e-05	3.06035559696439e-05	Ccl5/Pfn1/Sp100/Rest/Mdfic/Map3k1/Ccnt2/Ep300/Chd1/Cdk9/Notch1/Inpp5k/Ccnt1	13
GO:0033135	GO:0033135	regulation of peptidyl-serine phosphorylation	24/1622	160/28891	1.05226907065793e-05	6.433842231811e-05	3.13486316978529e-05	Hcls1/Txn1/Tgfb1/Arrb2/Rack1/Cd44/Mif/Grk2/Ptgs2/Fnip2/Bak1/Pak1/Rassf2/Fnip1/Bax/Hgf/Vegfa/App/Raf1/Stk4/Smad7/Inpp5k/Rictor/Akt1	24
GO:0044843	GO:0044843	cell cycle G1/S phase transition	33/1622	260/28891	1.07413422139621e-05	6.56065435958543e-05	3.1966518575583e-05	Aif1/Csf1r/Adam17/Ptpn6/Eif4ebp1/Gpnmb/Itgb1/Actb/Dgkz/Slfn1/Rpl17/Anp32b/Crlf3/Cdkn1a/Plcg2/Bach1/Id2/Psme2/Rassf1/Ppp3ca/Rbbp8/Rb1/Smarcd2/Smarcc2/Senp2/E2f4/Ankrd17/Ctdsp2/Akt1/Actl6a/Mdm2/Rps6kb1/Pdpn	33
GO:0045806	GO:0045806	negative regulation of endocytosis	15/1622	73/28891	1.08120874135732e-05	6.59695668236115e-05	3.21434001504599e-05	Lgals3/Fcgr2b/Apoc2/Sirpa/Cd300lf/Tgfb1/Picalm/Rack1/Tlr2/Sdcbp/Nr1h3/Csk/Atg5/Ankrd13a/Itgav	15
GO:0051851	GO:0051851	modulation by host of symbiont process	16/1622	82/28891	1.11451017303882e-05	6.78978137026025e-05	3.3082930512786e-05	Ccl5/Csf1r/Apoe/Cfl1/Sap30/Rest/Cdc42/Igf2r/Ep300/Chd1/Cdk9/Cx3cr1/Inpp5k/Tbc1d20/Ccnt1/Zdhhc20	16
GO:0009595	GO:0009595	detection of biotic stimulus	11/1622	41/28891	1.11630384606199e-05	6.78978137026025e-05	3.3082930512786e-05	Trem2/Naip2/Tlr2/Tspo/Ly96/Casp4/Pak1/Tlr4/Nlrp3/Clec4n/Itgav	11
GO:0033006	GO:0033006	regulation of mast cell activation involved in immune response	11/1622	41/28891	1.11630384606199e-05	6.78978137026025e-05	3.3082930512786e-05	Fcer1g/Cd84/Hmox1/Lilrb4a/Ptpn6/Lyn/Il4ra/Fes/Syk/Rac2/Gab2	11
GO:0002887	GO:0002887	negative regulation of myeloid leukocyte mediated immunity	6/1622	11/28891	1.12225550312268e-05	6.81887119761934e-05	3.32246695003424e-05	Cd84/Hmox1/Spi1/Abr/Ccr2/Cx3cr1	6
GO:0007519	GO:0007519	skeletal muscle tissue development	29/1622	215/28891	1.12707374370976e-05	6.84102096468161e-05	3.33325933294961e-05	Tgfb1/Mbnl1/Cflar/Skil/Ski/Sap30/Cited2/Hivep3/Foxp1/Nupr1/Atf3/Nras/Ccnt2/Ppp3ca/Ep300/Foxn2/Rb1/Svil/Fos/Mapk14/Plec/Notch1/Lemd2/Vps54/Mef2d/Vrk3/Mtm1/Rps6kb1/Nfatc3	29
GO:0010758	GO:0010758	regulation of macrophage chemotaxis	10/1622	34/28891	1.14612278221676e-05	6.94941183853468e-05	3.38607234050252e-05	Ccl5/Slamf8/Csf1r/C3ar1/Cmklr1/Mif/Ptprj/Mapk3/Ptk2b/Mtus1	10
GO:0002762	GO:0002762	negative regulation of myeloid leukocyte differentiation	14/1622	65/28891	1.19506077065107e-05	7.23861835431742e-05	3.52698702602381e-05	C1qc/Mafb/Pirb/Lilrb4a/Lyn/Inpp5d/Runx1/Clec2d/Ubash3b/Pira2/Gpr137b/Ptpn2/Trib1/Tob2	14
GO:0042886	GO:0042886	amide transport	47/1622	432/28891	1.20906476193753e-05	7.31584518296847e-05	3.56461548070684e-05	Cd74/Ccl5/Psap/Slc15a3/Cd38/Hif1a/Tcirg1/Abca1/Nos2/Rab8b/Myh9/Itgb1/Trpm2/Gltp/Jak2/Abcc5/Anxa5/Gnaq/Slc7a11/Rest/Pak1/Chd7/Pfkl/Slc16a10/Sri/Myo5a/Map4k4/Abcg1/Rac1/Psen1/Stx4a/Il1rn/Ensa/Ube2q1/Klf7/Cyb5r4/Dpysl2/Acsl4/Ppp3ca/Lrp1/Cln8/Raf1/Sidt2/Htt/Vps54/Osbp/Midn	47
GO:0030890	GO:0030890	positive regulation of B cell proliferation	12/1622	49/28891	1.24680689884591e-05	7.52859693682005e-05	3.66827789787942e-05	Cd74/Cd38/Bst1/Ptprc/Nckap1l/Cd40/Tnfsf13b/Mif/Btk/Cdkn1a/Tlr4/Peli1	12
GO:0034205	GO:0034205	amyloid-beta formation	12/1622	49/28891	1.24680689884591e-05	7.52859693682005e-05	3.66827789787942e-05	Apoe/Gsap/Psen2/Picalm/Adam10/Ifngr1/Abcg1/Psen1/Aph1a/Ncstn/Bin1/Casp3	12
GO:0001911	GO:0001911	negative regulation of leukocyte mediated cytotoxicity	13/1622	57/28891	1.26145238701012e-05	7.6091538504964e-05	3.70752892279684e-05	Ptprc/Tgfb1/Arrb2/Clec2d/Nckap1l/H2-D1/H2-T22/Lgals9/H2-Q7/H2-T23/Havcr2/Cx3cr1/Crk	13
GO:0060562	GO:0060562	epithelial tube morphogenesis	44/1622	395/28891	1.26318953891515e-05	7.61176093026042e-05	3.70879921169086e-05	Ctsz/Ctsh/Mmp14/Zeb2/Hif1a/Pfn1/Tgfb1/Plxnd1/Gna13/Cd44/Acvrl1/Rbpj/Clic4/Vasp/Tgif1/Casp8/Ski/Cfl1/Spint1/Cited2/Pak1/Rps7/Brd2/Foxp1/Bcl10/Cxcr4/Apaf1/Vegfa/Psen1/Flt1/Tgfbr2/Ift172/Pik3cd/Kdm2a/Ncoa3/Luzp1/Stk4/Notch1/Sdc4/Med1/Mib1/Casp3/Dicer1/Nfatc3	44
GO:0019377	GO:0019377	glycolipid catabolic process	7/1622	16/28891	1.26681038009019e-05	7.61784015161451e-05	3.71176128729627e-05	Psap/Hexb/Hexa/Prkcd/Gm2a/Gla/Neu1	7
GO:0023035	GO:0023035	CD40 signaling pathway	7/1622	16/28891	1.26681038009019e-05	7.61784015161451e-05	3.71176128729627e-05	Trem2/Cd86/Cd40/Itgb1/Itga5/Tnfaip3/Sharpin	7
GO:0006879	GO:0006879	intracellular iron ion homeostasis	15/1622	74/28891	1.28626420126079e-05	7.7268579669971e-05	3.76487976953128e-05	Fth1/B2m/Hmox1/Hif1a/Slc11a1/Ftl1/Picalm/Atp13a2/Frrs1/Nubp1/Naglu/Fbxl5/Atp6ap1/Ttc7/Ccdc115	15
GO:0098773	GO:0098773	skin epidermis development	24/1622	162/28891	1.30327560880837e-05	7.82099447137782e-05	3.81074739417653e-05	Hpse/Psen2/Runx1/Runx3/Rbpj/Ptgs2/Trps1/Myo5a/Trpc4ap/Ugcg/Psen1/Sav1/Naglu/Elovl1/Mfsd12/Gak/Zdhhc21/Ap3b1/Plec/Notch1/Pum2/Akt1/Nsun2/Dicer1	24
GO:0034620	GO:0034620	cellular response to unfolded protein	16/1622	83/28891	1.30934361685105e-05	7.84933331664147e-05	3.8245553799944e-05	Ptpn1/Parp8/Bak1/Tmbim6/Nfe2l2/Bax/Atf3/Atf6b/Derl2/Atf4/Ptpn2/Daxx/Bfar/Xbp1/Atf6/Ufl1	16
GO:0002712	GO:0002712	regulation of B cell mediated immunity	18/1622	102/28891	1.39497622754215e-05	8.34553470282398e-05	4.0663274649002e-05	Fcer1g/Fcgr3/Fcgr2b/Fcgr1/C3/Trem2/Ptpn6/Ptprc/Tgfb1/Cd40/Tnfsf13/H2-D1/H2-T22/H2-Q7/Stat6/Btk/H2-T23/Nsd2	18
GO:0002889	GO:0002889	regulation of immunoglobulin mediated immune response	18/1622	102/28891	1.39497622754215e-05	8.34553470282398e-05	4.0663274649002e-05	Fcer1g/Fcgr3/Fcgr2b/Fcgr1/C3/Trem2/Ptpn6/Ptprc/Tgfb1/Cd40/Tnfsf13/H2-D1/H2-T22/H2-Q7/Stat6/Btk/H2-T23/Nsd2	18
GO:0071496	GO:0071496	cellular response to external stimulus	39/1622	335/28891	1.4103060516651e-05	8.42191317269623e-05	4.10354256025695e-05	Cd68/Axl/Ptprc/Gsdmd/Fes/Sh3glb1/Plin2/Ralb/Arhgdia/Itga4/Cdkn1a/Slc2a1/Fnip1/Nfe2l2/Sipa1/Usf2/Atf3/Atg5/Mapk3/Rac1/F11r/Ep300/Atf4/Rragc/Ywhag/Fos/Rnase4/Plec/Rictor/Xbp1/Cpeb4/Med1/Mtmr3/Seh1l/Akt1/Mybbp1a/Nuak2/Lrrk2/Rps6kb1	39
GO:0006925	GO:0006925	inflammatory cell apoptotic process	9/1622	28/28891	1.41351842895073e-05	8.42191317269623e-05	4.10354256025695e-05	Ccl5/Fcgr2b/Ccr5/Itgam/Cd44/Plekho2/Slc7a11/Pik3cd/Pik3cb	9
GO:0045648	GO:0045648	positive regulation of erythrocyte differentiation	9/1622	28/28891	1.41351842895073e-05	8.42191317269623e-05	4.10354256025695e-05	Hif1a/Inpp5d/Nckap1l/Stat1/Stat3/Hmgb2/Id2/Mapk14/Med1	9
GO:0048820	GO:0048820	hair follicle maturation	9/1622	28/28891	1.41351842895073e-05	8.42191317269623e-05	4.10354256025695e-05	Psen2/Rbpj/Ptgs2/Myo5a/Trpc4ap/Psen1/Notch1/Akt1/Nsun2	9
GO:0044546	GO:0044546	NLRP3 inflammasome complex assembly	11/1622	42/28891	1.43597471600029e-05	8.54698012084661e-05	4.16448091643478e-05	Trem2/Pycard/Gbp5/Casp4/Btk/Plcg2/Tlr4/Trim30a/Mefv/Nlrp3/Nek7	11
GO:0001954	GO:0001954	positive regulation of cell-matrix adhesion	14/1622	66/28891	1.43900245616678e-05	8.55627046566853e-05	4.1690075987449e-05	Myh9/Iqgap1/S100a10/Cfl1/Ptprj/Map4k4/Ptk2b/Ninj1/Vegfa/Rac1/Lims1/Plekha2/Sdc4/Dicer1	14
GO:0015914	GO:0015914	phospholipid transport	17/1622	93/28891	1.48438775657047e-05	8.81714234630912e-05	4.2961163498127e-05	Apoe/Apoc2/Abca1/Prkcd/Scarb2/Atp11b/Atp8a1/Prelid1/Kcnn4/Abcg1/Osbpl8/Atp8b4/Ano6/Abcc1/Triap1/Abca3/Osbp	17
GO:1905037	GO:1905037	autophagosome organization	20/1622	122/28891	1.48808072965649e-05	8.83008636427907e-05	4.30242326933933e-05	Tcirg1/Snx18/Sh3glb1/Ctsd/Atp13a2/Ralb/Vmp1/C9orf72/Nupr1/Atg5/Cln3/Psen1/Rab7/Pacs2/Rab43/Tbc1d14/Mtmr3/Pikfyve/Mtm1/Lrrk2	20
GO:0002902	GO:0002902	regulation of B cell apoptotic process	10/1622	35/28891	1.52404334067314e-05	9.02512163060548e-05	4.39745340082016e-05	Cd74/Lyn/Cd44/Bcl2a1a/Mif/Noc2l/Fnip1/Bax/Foxp1/Bcl10	10
GO:0060142	GO:0060142	regulation of syncytium formation by plasma membrane fusion	10/1622	35/28891	1.52404334067314e-05	9.02512163060548e-05	4.39745340082016e-05	Cxcl9/Trem2/Plekho1/Tyrobp/Cd53/Il4ra/Stat1/Cflar/Adam9/Mapk14	10
GO:0032693	GO:0032693	negative regulation of interleukin-10 production	8/1622	22/28891	1.52622930393881e-05	9.02890013171915e-05	4.3992944599496e-05	Fcgr2b/Cd84/Tyrobp/Lilrb4a/Cd274/Vsir/Btk/Tnfrsf21	8
GO:0008631	GO:0008631	intrinsic apoptotic signaling pathway in response to oxidative stress	13/1622	58/28891	1.54283130185038e-05	9.1086386474628e-05	4.43814672383978e-05	Trem2/Hif1a/Mcl1/Sod2/Rack1/P4hb/Jak2/Nfe2l2/Parp1/Sfpq/Atf4/Daxx/Pdk1	13
GO:0070229	GO:0070229	negative regulation of lymphocyte apoptotic process	13/1622	58/28891	1.54283130185038e-05	9.1086386474628e-05	4.43814672383978e-05	Cd74/Ccl5/Hif1a/Pnp/Cd44/Bcl2a1a/Mif/Noc2l/Bcl3/Foxp1/Bcl10/Dock8/Vhl	13
GO:0030851	GO:0030851	granulocyte differentiation	12/1622	50/28891	1.55715582714777e-05	9.17463630278075e-05	4.4703038099936e-05	C1qc/Hcls1/Spi1/Lyn/Inpp5d/Runx1/Cebpa/Cited2/Fosl2/Ap3b1/Sp3/Trib1	12
GO:0070232	GO:0070232	regulation of T cell apoptotic process	12/1622	50/28891	1.55715582714777e-05	9.17463630278075e-05	4.4703038099936e-05	Ccl5/Lgals3/Hif1a/Pnp/Cd274/Bcl2l11/Casp8/Bcl3/Adam8/Prelid1/Dock8/Vhl	12
GO:0016570	GO:0016570	histone modification	24/1622	164/28891	1.60733450477448e-05	9.4607287248734e-05	4.60970116617037e-05	Tgfb1/Noc2l/Pcgf5/Ep300/App/Myo1c/Sirt7/Baz2a/Msl1/Tbl1xr1/Msl2/Ube2a/Mta2/Ddx21/Xbp1/Mier1/Jmjd1c/Ep400/Actl6a/Mybbp1a/Msl3/Eed/Phf20/Kdm3b	24
GO:0051168	GO:0051168	nuclear export	25/1622	175/28891	1.65033473994849e-05	9.69426237474276e-05	4.72348947671695e-05	Txn1/Tgfb1/Sp100/Akap13/Malt1/Wipf1/Anp32b/Ube2i/Magohb/Wnk1/Ranbp2/Sirt7/Rbm22/Nup214/Nup98/Poldip3/Thoc2/Adar/Xpo1/Xpo6/Mdm2/Nsun2/Nxf1/Uhmk1/Ncbp3	25
GO:2000058	GO:2000058	regulation of ubiquitin-dependent protein catabolic process	25/1622	175/28891	1.65033473994849e-05	9.69426237474276e-05	4.72348947671695e-05	Laptm5/Psen2/Rpl23/Rack1/Rnf19b/N4bp1/Rpl5/Rps7/Ptk2b/Psen1/Hspa1a/Hspa1b/Csnk1d/Chfr/Usp7/Arih1/Tmem168/Xpo1/Trib1/Akt1/Mdm2/Mtm1/Agtpbp1/Lrrk2/Ufl1	25
GO:0050770	GO:0050770	regulation of axonogenesis	26/1622	186/28891	1.66887618711865e-05	9.79331468758862e-05	4.77175230882173e-05	Ccr5/Zeb2/Apoe/Vim/Plxnd1/Cyfip1/Sema4d/Picalm/Fn1/Sema4a/Skil/Twf2/Actr3/Pak1/Plxna1/Trpv2/Dbnl/Plxnc1/Vegfa/Psen1/Ep300/Lrp1/Rpl4/Dip2b/Rufy3/Kif13b	26
GO:0006338	GO:0006338	chromatin remodeling	51/1622	489/28891	1.68630585014217e-05	9.88565027525557e-05	4.81674244420404e-05	Spi1/Actb/Xist/Baz1a/Apobec1/Anp32b/Rest/Dtx3l/Pak1/Chd7/Brd2/Noc2l/Tet3/Jarid2/Resf1/Kdm2a/Znfx1/Pcgf5/Sfpq/Ep300/Chd1/Myo1c/Sirt7/Rb1/Daxx/Smchd1/Usp15/Baz2a/Dnmt1/Cdk9/Usp7/Msl1/Msl2/Jdp2/Smarcd2/Smarcc2/Mta2/Ddx21/Mier1/Ssrp1/Parp2/Ubn1/Npm3/Actl6a/Mybbp1a/Msl3/Gatad2b/Eed/Phf20/Dicer1/Dnmt3a	51
GO:0034470	GO:0034470	ncRNA processing	45/1622	413/28891	1.76828306266774e-05	0.000103558183780531	5.04582991883628e-05	Rps28/Rps24/Tgfb1/Rpl35a/Rps19/Rpl27/Riok3/Rps16/Rpl35/Stat3/Chd7/Rpl5/Rps7/Ripk1/Rps27/Rpl7a/Rps25/Rnasel/Zc3h7a/Rbm3/Rpl10a/Nsa2/Usb1/Utp14a/Sirt7/Ago2/Rtcb/Eri1/Exosc8/Ints12/Ddx21/Pum2/Adar/Ddx27/Nvl/Ago3/Mettl6/Npm3/Akt1/Rbfa/Utp3/Bms1/Mphosph10/Nsun2/Dicer1	45
GO:0030879	GO:0030879	mammary gland development	24/1622	165/28891	1.78224242542984e-05	0.000104271013716472	5.08056226433043e-05	Hif1a/Tgfb1/Xdh/Cebpb/Bcl2l11/Nfkb1/Jak2/Stat6/Bax/Usf2/Aprt/Capn1/Vegfa/Id2/Tgfbr2/Rreb1/Ncoa3/Lbh/Zfas1/Xbp1/Creb1/Med1/Zbtb7b/Chuk	24
GO:0001960	GO:0001960	negative regulation of cytokine-mediated signaling pathway	15/1622	76/28891	1.8022937609663e-05	0.00010523302810527	5.12743601981879e-05	Trem2/Naip2/Samhd1/Ptprc/Ecm1/Parp14/Oas3/Arg1/Eif4e2/Il1rn/Irak3/Ptpn2/Nlrc5/Adar/Otud4	15
GO:0032623	GO:0032623	interleukin-2 production	15/1622	76/28891	1.8022937609663e-05	0.00010523302810527	5.12743601981879e-05	Fcer1g/Laptm5/Lilrb4a/Slc11a1/Ptprc/Runx1/Pnp/Malt1/Rps3/Fosl2/Plcg2/Ccr2/Tnfaip3/Havcr2/Pde4b	15
GO:1903050	GO:1903050	regulation of proteolysis involved in protein catabolic process	30/1622	232/28891	1.84710185831893e-05	0.000107741451395743	5.24965791311697e-05	Ctsc/Laptm5/Trem2/Apoe/Psen2/Rpl23/Rack1/Rnf19b/N4bp1/Rpl5/Rps7/Nupr1/Ptk2b/Psen1/Psme2/Hspa1a/Hspa1b/Csnk1d/Chfr/Usp7/Arih1/Tmem168/Xpo1/Trib1/Akt1/Mdm2/Mtm1/Agtpbp1/Lrrk2/Ufl1	30
GO:0043244	GO:0043244	regulation of protein-containing complex disassembly	21/1622	134/28891	1.86901306928502e-05	0.000108910621709685	5.30662525586997e-05	Capg/Capza2/Plek/Evl/Arhgef2/Arpc2/Tmod3/Twf2/Cfl1/Capza1/Eml4/Bnip3/Capzb/Atg5/Cln3/Sh3bp1/Irak3/Wnk1/Svil/Atxn7/Flii	21
GO:0030042	GO:0030042	actin filament depolymerization	13/1622	59/28891	1.87781511078717e-05	0.000109314326758698	5.3262956183689e-05	Capg/Capza2/Plek/Evl/Arpc2/Tmod3/Twf2/Cfl1/Capza1/Capzb/Sh3bp1/Svil/Flii	13
GO:0060135	GO:0060135	maternal process involved in female pregnancy	12/1622	51/28891	1.93282791018607e-05	0.000112404638086893	5.47686976701726e-05	Ctsb/Pla2g4a/Ptgs2/Cited2/Junb/Mapk3/Parp1/Havcr2/Ube2a/Med1/Parp2/Akt1	12
GO:0042059	GO:0042059	negative regulation of epidermal growth factor receptor signaling pathway	9/1622	29/28891	1.9476463671427e-05	0.000113041007557646	5.50787660778769e-05	Snx5/Psen2/Cbl/Mvp/Ptprj/Psen1/Rab7/Ptpn2/Dusp3	9
GO:1901985	GO:1901985	positive regulation of protein acetylation	9/1622	29/28891	1.9476463671427e-05	0.000113041007557646	5.50787660778769e-05	Tgfb1/Ep300/Arid5a/App/Myo1c/Dip2b/Ddx21/Xbp1/Mybbp1a	9
GO:0071214	GO:0071214	cellular response to abiotic stimulus	39/1622	340/28891	1.98181198725805e-05	0.000114795524544947	5.59336472649008e-05	Hvcn1/Grb2/Pycard/Tgfb1/Lrrc8c/Actb/Prkcd/Casp1/Arhgdia/N4bp1/Crip1/Ptgs2/Rest/Bak1/Tifab/Cdkn1a/Noc2l/Bax/Sipa1/Cln3/Rac1/Parp1/F11r/Ep300/Pcna/Wnk1/Nlrp3/Zfp36l1/Usp15/Mapk14/Relb/Plec/Slc12a6/Triap1/Casp3/Akt1/Mdm2/Rnf4/Tmem109	39
GO:0104004	GO:0104004	cellular response to environmental stimulus	39/1622	340/28891	1.98181198725805e-05	0.000114795524544947	5.59336472649008e-05	Hvcn1/Grb2/Pycard/Tgfb1/Lrrc8c/Actb/Prkcd/Casp1/Arhgdia/N4bp1/Crip1/Ptgs2/Rest/Bak1/Tifab/Cdkn1a/Noc2l/Bax/Sipa1/Cln3/Rac1/Parp1/F11r/Ep300/Pcna/Wnk1/Nlrp3/Zfp36l1/Usp15/Mapk14/Relb/Plec/Slc12a6/Triap1/Casp3/Akt1/Mdm2/Rnf4/Tmem109	39
GO:0060395	GO:0060395	SMAD protein signal transduction	17/1622	95/28891	1.98444293751234e-05	0.000114833885461404	5.59523384636938e-05	Vim/Hexa/Tgfb1/Lnpep/Lgals9/Jak2/Tgfbr1/Ski/Zmiz1/Tgfbr2/Rbpms/Parp1/Lrp1/Fam89b/Smad7/Fos/Nceh1	17
GO:0001779	GO:0001779	natural killer cell differentiation	10/1622	36/28891	2.00436255079673e-05	0.000115528130027642	5.62906062736757e-05	Axl/Ptprc/Mertk/Slamf6/Lgals9/Irf1/Il15ra/Id2/Nfil3/Sp3	10
GO:0032607	GO:0032607	interferon-alpha production	10/1622	36/28891	2.00436255079673e-05	0.000115528130027642	5.62906062736757e-05	Stat1/Gbp4/Tlr7/Tlr4/Tbk1/Nmi/Havcr2/Zc3hav1/Ap3b1/Chuk	10
GO:0046677	GO:0046677	response to antibiotic	10/1622	36/28891	2.00436255079673e-05	0.000115528130027642	5.62906062736757e-05	Hif1a/Ciita/Rpl23/Pla2g4a/Jak2/Crip1/Jak1/Cyb5r4/Vps54/Mdm2	10
GO:1902253	GO:1902253	regulation of intrinsic apoptotic signaling pathway by p53 class mediator	10/1622	36/28891	2.00436255079673e-05	0.000115528130027642	5.62906062736757e-05	Cd74/Sh3glb1/Cd44/Mif/Tifab/Rps7/Usp15/Mdm4/Triap1/Mdm2	10
GO:0000082	GO:0000082	G1/S transition of mitotic cell cycle	30/1622	233/28891	2.00815081538484e-05	0.000115632218224479	5.63413228195465e-05	Aif1/Adam17/Ptpn6/Eif4ebp1/Gpnmb/Itgb1/Actb/Dgkz/Slfn1/Rpl17/Anp32b/Crlf3/Cdkn1a/Bach1/Id2/Psme2/Ppp3ca/Rbbp8/Rb1/Smarcd2/Smarcc2/Senp2/E2f4/Ankrd17/Ctdsp2/Akt1/Actl6a/Mdm2/Rps6kb1/Pdpn	30
GO:0050714	GO:0050714	positive regulation of protein secretion	26/1622	188/28891	2.01911255018211e-05	0.000116148752516886	5.65930020293959e-05	Trem2/Cd38/Hif1a/Tgfb1/Myh9/Atp13a2/Tlr2/Trpm2/Jak2/Gnaq/Adam9/Frmd4a/Sri/Kcnn4/Abcg1/Tlr4/Rac1/Stx4a/Acsl4/Ep300/Lrp1/Ier3ip1/Arf1/Arf6/Golph3l/Osbp	26
GO:0002295	GO:0002295	T-helper cell lineage commitment	7/1622	17/28891	2.04898917924741e-05	0.00011717405767206	5.70925777499277e-05	Tgfb1/Slamf6/Ly9/Stat6/Stat3/Il6ra/Otud5	7
GO:0045342	GO:0045342	MHC class II biosynthetic process	7/1622	17/28891	2.04898917924741e-05	0.00011717405767206	5.70925777499277e-05	Tmem106a/Spi1/Slc11a1/Ciita/Jak2/Tlr4/Xbp1	7
GO:0060100	GO:0060100	positive regulation of phagocytosis, engulfment	7/1622	17/28891	2.04898917924741e-05	0.00011717405767206	5.70925777499277e-05	Fcgr1/C3/Trem2/Nckap1l/Plcg2/Ano6/Rab31	7
GO:0060263	GO:0060263	regulation of respiratory burst	7/1622	17/28891	2.04898917924741e-05	0.00011717405767206	5.70925777499277e-05	Grn/Slamf8/Ncf1/Rps19/Rac2/Rac1/Camk1d	7
GO:1903541	GO:1903541	regulation of exosomal secretion	7/1622	17/28891	2.04898917924741e-05	0.00011717405767206	5.70925777499277e-05	Atp13a2/Sdcbp/Sdc1/Pdcd6ip/Rab7/Vps4b/Sdc4	7
GO:1905155	GO:1905155	positive regulation of membrane invagination	7/1622	17/28891	2.04898917924741e-05	0.00011717405767206	5.70925777499277e-05	Fcgr1/C3/Trem2/Nckap1l/Plcg2/Ano6/Rab31	7
GO:0001781	GO:0001781	neutrophil apoptotic process	6/1622	12/28891	2.13743763537366e-05	0.000121635841240337	5.9266563445534e-05	Fcgr2b/Itgam/Cd44/Slc7a11/Pik3cd/Pik3cb	6
GO:0010572	GO:0010572	positive regulation of platelet activation	6/1622	12/28891	2.13743763537366e-05	0.000121635841240337	5.9266563445534e-05	Plek/Pla2g4a/Jak2/Ptprj/Tlr4/Pdpn	6
GO:0036005	GO:0036005	response to macrophage colony-stimulating factor	6/1622	12/28891	2.13743763537366e-05	0.000121635841240337	5.9266563445534e-05	Csf1r/Trem2/Tlr2/Tlr4/Dok1/Ptpn2	6
GO:0036006	GO:0036006	cellular response to macrophage colony-stimulating factor stimulus	6/1622	12/28891	2.13743763537366e-05	0.000121635841240337	5.9266563445534e-05	Csf1r/Trem2/Tlr2/Tlr4/Dok1/Ptpn2	6
GO:0043313	GO:0043313	regulation of neutrophil degranulation	6/1622	12/28891	2.13743763537366e-05	0.000121635841240337	5.9266563445534e-05	Itgam/Itgb2/Spi1/Ptafr/Abr/Syk	6
GO:0032231	GO:0032231	regulation of actin filament bundle assembly	19/1622	115/28891	2.15358609992477e-05	0.00012243535790313	5.96561246516557e-05	Pfn1/Gpr65/Plek/Evl/Sh3pxd2b/S100a10/Tgfbr1/Cfl1/Arap1/Was/Pak1/Cdc42/Map3k1/Rac1/Wasf2/F11r/Fhod1/Inpp5k/Sdc4	19
GO:0006066	GO:0006066	alcohol metabolic process	40/1622	354/28891	2.213089958868e-05	0.000125695751996855	6.12447382662183e-05	Npc2/Apoe/Myof/Asah1/Soat1/P2ry6/Plek/Abca1/Myh9/Ptafr/Pla2g4a/Cebpa/Tpi1/Ttc39b/Nfkb1/Npc1/Hsd3b7/Rest/Lipa/Plcg2/Naaa/Sptlc2/Ptk2b/Abcg1/Acer3/Srd5a3/Gch1/Ebp/Lrp1/App/Nus1/Cln8/Apobr/Ppip5k2/Slc37a2/Gk/G6pdx/Pip4p1/Impa2/Sptlc1	40
GO:0060544	GO:0060544	regulation of necroptotic process	8/1622	23/28891	2.22504899219395e-05	0.000126252050306102	6.15157923297527e-05	Cflar/Casp8/Ripk1/Birc3/Zbp1/Parp1/Peli1/Birc2	8
GO:0046488	GO:0046488	phosphatidylinositol metabolic process	22/1622	146/28891	2.24686530108613e-05	0.000127366037912881	6.20585782101433e-05	Inpp5d/Plek/Socs1/Pik3cg/Uvrag/Socs3/Pgap2/Pgap1/Plcg2/Smg1/Pik3cd/Pip5k1c/Ttc7/Pik3cb/Inpp5k/Pip4p1/Mtmr6/Impa2/Mtmr3/Pikfyve/Mtm1/Synj1	22
GO:0043535	GO:0043535	regulation of blood vessel endothelial cell migration	17/1622	96/28891	2.28667111752878e-05	0.000129496627461606	6.30966992062107e-05	Apoe/Hmox1/Hif1a/P2rx4/Adam17/Tgfb1/Cd40/Prcp/Acvrl1/Ptgs2/Nfe2l2/Sh3bp1/Vegfa/Nus1/Notch1/Spred1/Akt1	17
GO:0090150	GO:0090150	establishment of protein localization to membrane	33/1622	270/28891	2.3518247426276e-05	0.000133057165118786	6.48315565377969e-05	Itgam/Rab8b/Sh3glb1/Rftn1/Rack1/Arpc2/Npc1/Rab10/Actr3/Pak1/Bax/Csk/Cln3/Stx3/Stx4a/Rab7/Ssr3/Wnk1/Myo1c/Chmp4b/Rab8a/Zdhhc21/Ap3b1/Tram1/Atp6ap1/Vamp4/Ncln/Inpp5k/Rab31/Sec61a1/Golph3l/Pikfyve/Zdhhc20	33
GO:0050798	GO:0050798	activated T cell proliferation	12/1622	52/28891	2.38507053490676e-05	0.000134807329749139	6.56843170567957e-05	Laptm5/Itgam/Itgb2/Lilrb4a/Cd86/Pycard/Cd274/Rps3/Arg1/Ppp3ca/Casp3/Rc3h1	12
GO:0072175	GO:0072175	epithelial tube formation	24/1622	168/28891	2.41502135533261e-05	0.000136368050006342	6.64447715840224e-05	Zeb2/Hif1a/Pfn1/Tgfb1/Vasp/Tgif1/Casp8/Ski/Cfl1/Spint1/Cited2/Rps7/Brd2/Bcl10/Apaf1/Vegfa/Ift172/Pik3cd/Kdm2a/Luzp1/Stk4/Sdc4/Mib1/Casp3	24
GO:0034103	GO:0034103	regulation of tissue remodeling	16/1622	87/28891	2.42650287377824e-05	0.000136883861341862	6.66960985361016e-05	Csf1r/Cd38/Fcgr4/Inpp5d/Klf6/Gpnmb/Abr/Syk/Ubash3b/Adam8/Csk/Vegfa/Gpr137b/Ppp3ca/Lrp1/Itgav	16
GO:0007565	GO:0007565	female pregnancy	25/1622	179/28891	2.44106734816698e-05	0.000137464440899445	6.69789835380372e-05	Grn/Ctsb/Arhgdib/Pla2g4a/Lgals9/H2-Q7/Ptgs2/Cited2/Vmp1/Junb/Mapk3/Vegfa/Acod1/Ube2q1/Parp1/Acsl4/Stx2/Havcr2/Ago2/Sp3/Ube2a/Med1/Parp2/Akt1/Epn1	25
GO:0006473	GO:0006473	protein acetylation	19/1622	116/28891	2.44150798511616e-05	0.000137464440899445	6.69789835380372e-05	Tgfb1/Noc2l/Nupr1/Ep300/Arid5a/App/Naa50/Myo1c/Naa25/Msl1/Dip2b/Msl2/Ddx21/Xbp1/Ep400/Actl6a/Mybbp1a/Msl3/Phf20	19
GO:0048524	GO:0048524	positive regulation of viral process	14/1622	69/28891	2.45413703310834e-05	0.000137909261215038	6.71957204075908e-05	Cd74/Axl/Pfn1/P4hb/Larp1/Furin/Atg5/Mdfic/Map3k1/Trim30a/Rab7/Notch1/Tbc1d20/Adar	14
GO:1901184	GO:1901184	regulation of ERBB signaling pathway	14/1622	69/28891	2.45413703310834e-05	0.000137909261215038	6.71957204075908e-05	Snx5/Psen2/Cbl/Lgmn/Rbpj/Ralb/Rhbdf2/Mvp/Ptprj/Psen1/Rab7/Ptpn2/Ptpn12/Dusp3	14
GO:0007611	GO:0007611	learning or memory	38/1622	331/28891	2.46927543502068e-05	0.000138626406279842	6.75451463913261e-05	Trem2/B2m/Apoe/Pirb/Gatm/Hif1a/Psen2/Man2b1/Picalm/Lgmn/Ppt1/Itgb1/Tlr2/Casp1/Gm2a/Itga5/Ptgs2/Slc7a11/Tifab/Pak1/Atp8a1/Cln3/Specc1/Psen1/Il1rn/Atp1a3/Ncstn/Ep300/App/Cln8/Htt/Sgk1/Eif4ebp2/Cx3cr1/Creb1/Casp3/Cic/Synj1	38
GO:0006919	GO:0006919	activation of cysteine-type endopeptidase activity involved in apoptotic process	15/1622	78/28891	2.49348622739764e-05	0.000139851011196254	6.81418301009477e-05	Laptm5/Pycard/Xdh/Rack1/Stat1/Bcl2l11/Jak2/Casp8/Anp32b/Bak1/Bax/Bcl10/Apaf1/Nlrp3/Casp8ap2	15
GO:0051592	GO:0051592	response to calcium ion	22/1622	147/28891	2.50415911199359e-05	0.000140314698369439	6.83677597692776e-05	Rasa4/Lgmn/Pla2g4a/Alox5ap/Mef2a/Trpm2/Clic4/Iqgap1/Anxa5/Apobec1/Adam9/Junb/Plcg2/Ncstn/Ppp3ca/Ep300/App/Wnk1/Htt/Fos/Vps54/Nfatc3	22
GO:0043543	GO:0043543	protein acylation	23/1622	158/28891	2.60821087644545e-05	0.000146004741288928	7.11402097828337e-05	Tgfb1/Noc2l/Nupr1/Ep300/Arid5a/App/Naa50/Myo1c/Zdhhc21/Naa25/Msl1/Dip2b/Msl2/Nmt1/Ddx21/Xbp1/Ep400/Zdhhc5/Actl6a/Mybbp1a/Msl3/Phf20/Zdhhc20	23
GO:0046639	GO:0046639	negative regulation of alpha-beta T cell differentiation	9/1622	30/28891	2.64402934137146e-05	0.00014758491050928	7.19101407373754e-05	Runx1/Il4ra/Runx3/Irf1/Socs1/Cbfb/Smad7/Zbtb7b/Rc3h1	9
GO:0060907	GO:0060907	positive regulation of macrophage cytokine production	9/1622	30/28891	2.64402934137146e-05	0.00014758491050928	7.19101407373754e-05	Cd74/Laptm5/Pycard/Tlr2/Casp1/Casp4/Plcg2/Tlr7/Tlr4	9
GO:2000316	GO:2000316	regulation of T-helper 17 type immune response	9/1622	30/28891	2.64402934137146e-05	0.00014758491050928	7.19101407373754e-05	Malt1/Jak2/Arid5a/Nlrp3/Smad7/Clec4n/Otud5/Zbtb7b/Rc3h1	9
GO:0007517	GO:0007517	muscle organ development	42/1622	382/28891	2.68333760251269e-05	0.00014963583399098	7.29094447698928e-05	Tgfb1/Ly6e/Itgb1/Arid5b/Mbnl1/Rbpj/Cflar/Skil/Tgfbr1/Ski/Sap30/Cited2/Tifab/Chd7/Hivep3/Zfhx3/Foxp1/Nupr1/Atf3/Nras/Ccnt2/Naglu/Ppp3ca/Ep300/Foxn2/Rb1/Smad7/Svil/Fos/Mapk14/Plec/Notch1/Lemd2/Xbp1/Creb1/Vps54/Med1/Mef2d/Vrk3/Mtm1/Rps6kb1/Nfatc3	42
GO:0002437	GO:0002437	inflammatory response to antigenic stimulus	18/1622	107/28891	2.73713239114741e-05	0.000152344401121783	7.42291829660307e-05	Fcer1g/Fcgr3/Cd68/Fcgr2b/Fcgr1/C3/Trem2/Lilrb4a/H2-D1/Rbpj/H2-T22/H2-Q7/Fosl2/Btk/Hmgb2/Il1rn/H2-T23/Notch1	18
GO:0070167	GO:0070167	regulation of biomineral tissue development	18/1622	107/28891	2.73713239114741e-05	0.000152344401121783	7.42291829660307e-05	Csf1r/Hif1a/Tgfb1/Ecm1/Cebpb/Slc8a1/Atp2b1/Srgn/Bmp2k/Ccr1/Fam20c/Ptk2b/Tent5a/Atf4/Ano6/Asxl2/Notch1/Dicer1	18
GO:0044091	GO:0044091	membrane biogenesis	13/1622	61/28891	2.74346741834658e-05	0.000152406147154434	7.4259268466524e-05	Mafb/Psap/Rftn1/S100a10/Ugcg/Stx4a/Stx2/Chmp4b/Vps4b/Reep3/Lrch4/Ankle2/Brox	13
GO:1905953	GO:1905953	negative regulation of lipid localization	13/1622	61/28891	2.74346741834658e-05	0.000152406147154434	7.4259268466524e-05	Trem2/Apoe/Apoc2/Ttc39b/Nr1h3/Tspo/Abcg1/Osbpl8/Acsl4/Ptpn2/Hbp1/Itgav/Akt1	13
GO:1902117	GO:1902117	positive regulation of organelle assembly	16/1622	88/28891	2.8127278583833e-05	0.000155956669182032	7.59892457237833e-05	Lcp1/Msn/Snx18/Sh3glb1/Sdcbp/Ralb/Arpc2/Sdc1/Pdcd6ip/Ubap2l/Pan3/Caprin1/Htt/Vps4b/Sdc4/Cnot6l	16
GO:2000628	GO:2000628	regulation of miRNA metabolic process	16/1622	88/28891	2.8127278583833e-05	0.000155956669182032	7.59892457237833e-05	Hif1a/Spi1/Lilrb4a/Tgfb1/Nfkb1/Tgfbr1/Rest/Stat3/Tent2/Ep300/App/Fos/Rc3h1/Khsrp/Dicer1/Nfatc3	16
GO:0030968	GO:0030968	endoplasmic reticulum unfolded protein response	14/1622	70/28891	2.91051095921439e-05	0.000160806099609745	7.8352110757543e-05	Ptpn1/Parp8/Bak1/Nfe2l2/Bax/Atf3/Atf6b/Derl2/Atf4/Ptpn2/Bfar/Xbp1/Atf6/Ufl1	14
GO:0070098	GO:0070098	chemokine-mediated signaling pathway	14/1622	70/28891	2.91051095921439e-05	0.000160806099609745	7.8352110757543e-05	Ccl5/Cxcl9/Ccr5/Trem2/Hif1a/Lyn/Ccr1/Cxcr4/Ccr2/Ptk2b/Gpr35/Wnk1/Cx3cr1/Ccl6	14
GO:0031056	GO:0031056	regulation of histone modification	11/1622	45/28891	2.91493940938336e-05	0.000160806099609745	7.8352110757543e-05	Tgfb1/Noc2l/Ep300/App/Myo1c/Baz2a/Ddx21/Xbp1/Mybbp1a/Eed/Phf20	11
GO:0042771	GO:0042771	intrinsic apoptotic signaling pathway in response to DNA damage by p53 class mediator	11/1622	45/28891	2.91493940938336e-05	0.000160806099609745	7.8352110757543e-05	Cd74/Ifi204/Pycard/Cd44/Mif/Cdkn1a/Bcl3/Nupr1/Ep300/Triap1/Tmem109	11
GO:0140632	GO:0140632	canonical inflammasome complex assembly	11/1622	45/28891	2.91493940938336e-05	0.000160806099609745	7.8352110757543e-05	Trem2/Pycard/Gbp5/Casp4/Btk/Plcg2/Tlr4/Trim30a/Mefv/Nlrp3/Nek7	11
GO:0050807	GO:0050807	regulation of synapse organization	36/1622	309/28891	2.91672987120024e-05	0.000160806099609745	7.8352110757543e-05	Fcgr2b/Trem2/Apoe/Nrp2/Psen2/Cyfip1/Sema4d/Picalm/Sema4a/Actr2/Itgb1/Tlr2/Marcks/Adam10/Cfl1/Slc7a11/Il10ra/Actr3/Srgn/Mycbp2/Rap2a/Cdc42/Tubb5/Ptk2b/Cln3/Dbnl/Plxnc1/Psen1/App/Vhl/Caprin1/Mapk14/Arf6/Setd5/Akt1/Lrrk2	36
GO:1902806	GO:1902806	regulation of cell cycle G1/S phase transition	26/1622	192/28891	2.92602966885197e-05	0.00016104722692137	7.84695990485531e-05	Aif1/Csf1r/Adam17/Ptpn6/Gpnmb/Actb/Dgkz/Slfn1/Rpl17/Anp32b/Crlf3/Cdkn1a/Plcg2/Id2/Psme2/Rassf1/Rb1/Smarcd2/Smarcc2/Senp2/Ankrd17/Ctdsp2/Akt1/Actl6a/Mdm2/Pdpn	26
GO:0006687	GO:0006687	glycosphingolipid metabolic process	12/1622	53/28891	2.9266254163664e-05	0.00016104722692137	7.84695990485531e-05	Psap/Hexb/Hexa/Prkcd/Gm2a/Gla/B4galnt1/Bax/Neu1/Ugcg/St6galnac4/Naglu	12
GO:0007266	GO:0007266	Rho protein signal transduction	21/1622	138/28891	2.94244523714351e-05	0.000161765156157004	7.88194071163003e-05	Apoe/Arhgdib/Gpr65/Rhog/Abca1/Gna13/Itgb1/Akap13/Tns3/Arhgef2/Myo9b/Arhgdia/Was/Lpar6/Cdc42/Cdc42se2/Cdc42se1/Gpr35/F11r/Chuk/Pdpn	21
GO:0007254	GO:0007254	JNK cascade	25/1622	181/28891	2.95280289825378e-05	0.000162175479221458	7.90193353420981e-05	Fcgr2b/Sirpa/Naip2/Pycard/Nfkb1/Taok3/Ripk1/Rassf2/Rap2a/Cdc42/Tlr7/Mdfic/Map4k4/Map3k1/Ptk2b/Tlr4/Cdc42se1/App/Irak4/Daxx/Crk/Trib1/Dusp3/Akt1/Lrrk2	25
GO:0050890	GO:0050890	cognition	41/1622	371/28891	2.95546947389695e-05	0.000162175479221458	7.90193353420981e-05	Trem2/B2m/Apoe/Pirb/Gatm/Hif1a/Psen2/Man2b1/Cyfip1/Picalm/Lgmn/Ppt1/Itgb1/Tlr2/Casp1/Gm2a/Itga5/Ptgs2/Slc7a11/Tifab/Pak1/Chd7/Atp8a1/Cln3/Specc1/Psen1/Il1rn/Atp1a3/Ncstn/Ep300/App/Cln8/Htt/Sgk1/Eif4ebp2/Cx3cr1/Creb1/Casp3/Setd5/Cic/Synj1	41
GO:0019751	GO:0019751	polyol metabolic process	18/1622	108/28891	3.11422806792838e-05	0.000170726431581074	8.31857517155385e-05	Myof/Asah1/P2ry6/Plek/Myh9/Ptafr/Pla2g4a/Tpi1/Plcg2/Naaa/Sptlc2/Ptk2b/Acer3/Gch1/Ppip5k2/Gk/Impa2/Sptlc1	18
GO:0060538	GO:0060538	skeletal muscle organ development	29/1622	227/28891	3.17010439503156e-05	0.000173158692423519	8.43708608089186e-05	Tgfb1/Mbnl1/Cflar/Skil/Ski/Sap30/Cited2/Hivep3/Foxp1/Nupr1/Atf3/Nras/Ccnt2/Ppp3ca/Ep300/Foxn2/Rb1/Svil/Fos/Mapk14/Plec/Notch1/Lemd2/Vps54/Mef2d/Vrk3/Mtm1/Rps6kb1/Nfatc3	29
GO:0060055	GO:0060055	angiogenesis involved in wound healing	8/1622	24/28891	3.17343806275916e-05	0.000173158692423519	8.43708608089186e-05	Hif1a/Hpse/Prcp/B4galt1/Cxcr4/Vegfa/Pik3cb/Xbp1	8
GO:0097284	GO:0097284	hepatocyte apoptotic process	8/1622	24/28891	3.17343806275916e-05	0.000173158692423519	8.43708608089186e-05	Cflar/Casp8/Pik3cg/Lims1/Rb1/Stk4/Adar/Arf6	8
GO:0140112	GO:0140112	extracellular vesicle biogenesis	8/1622	24/28891	3.17343806275916e-05	0.000173158692423519	8.43708608089186e-05	Atp13a2/Sdcbp/Arrdc4/Sdc1/Pdcd6ip/Rab7/Vps4b/Sdc4	8
GO:2000269	GO:2000269	regulation of fibroblast apoptotic process	8/1622	24/28891	3.17343806275916e-05	0.000173158692423519	8.43708608089186e-05	Btg1/Bcl2l11/Socs1/Pik3cg/Nupr1/Ier3ip1/Stk17b/Api5	8
GO:0051444	GO:0051444	negative regulation of ubiquitin-protein transferase activity	7/1622	18/28891	3.19019832640668e-05	0.000173586071249349	8.45790993843092e-05	Psen2/Rpl23/Dtx3l/Rpl5/Rps7/Psen1/Smad7	7
GO:0062099	GO:0062099	negative regulation of programmed necrotic cell death	7/1622	18/28891	3.19019832640668e-05	0.000173586071249349	8.45790993843092e-05	Cflar/Casp8/Ripk1/Birc3/Nupr1/Peli1/Birc2	7
GO:1902563	GO:1902563	regulation of neutrophil activation	7/1622	18/28891	3.19019832640668e-05	0.000173586071249349	8.45790993843092e-05	Grn/Itgam/Itgb2/Spi1/Ptafr/Abr/Syk	7
GO:0010508	GO:0010508	positive regulation of autophagy	23/1622	160/28891	3.19812746759463e-05	0.000173855335680144	8.47102973709276e-05	Hmox1/Hif1a/Snx18/Sh3glb1/Tlr2/Bcl2l11/Ralb/Bnip3/C9orf72/Sptlc2/Larp1/Mapk3/Tbk1/Trim30a/Mefv/Htt/Trim30d/Xbp1/Atf6/Ccny/Sptlc1/Lrrk2/Ufl1	23
GO:0051650	GO:0051650	establishment of vesicle localization	26/1622	193/28891	3.20387150578592e-05	0.000174005423587051	8.47834270863666e-05	Tcirg1/Picalm/Myo1f/Atp13a2/Sdcbp/Itga4/Sdc1/Pdcd6ip/Stard3nl/Tor1a/Myo5a/Cln3/Psen1/Rab7/Naglu/Dpysl2/Myo1e/Myo1c/Ap3b1/Arf1/Htt/Exoc2/Vps4b/Sdc4/Synj1/Lrrk2	26
GO:0034250	GO:0034250	positive regulation of amide metabolic process	24/1622	171/28891	3.24378820207111e-05	0.000176009456583077	8.57598839225656e-05	Apoe/Vim/Gsap/Picalm/Ptafr/Prkcd/Ifngr1/Rpl5/Pkm/Bcl3/Nfe2l2/Larp1/Mapk3/Ptk2b/Abcg1/Rbm3/Syncrip/Ep300/Ago2/Larp4b/Poldip3/Casp3/Uhmk1/Rps6kb1	24
GO:0016573	GO:0016573	histone acetylation	13/1622	62/28891	3.29427855013121e-05	0.00017841714747368	8.69330214079486e-05	Tgfb1/Noc2l/Ep300/App/Myo1c/Msl1/Msl2/Ddx21/Ep400/Actl6a/Mybbp1a/Msl3/Phf20	13
GO:0031342	GO:0031342	negative regulation of cell killing	13/1622	62/28891	3.29427855013121e-05	0.00017841714747368	8.69330214079486e-05	Ptprc/Tgfb1/Arrb2/Clec2d/Nckap1l/H2-D1/H2-T22/Lgals9/H2-Q7/H2-T23/Havcr2/Cx3cr1/Crk	13
GO:0045672	GO:0045672	positive regulation of osteoclast differentiation	10/1622	38/28891	3.36337139475097e-05	0.000181653197644282	8.85097735460782e-05	Ccl5/Csf1r/Trem2/Tyrobp/Ccr1/Ninj1/Ppp3ca/Asxl2/Fos/Creb1	10
GO:0070266	GO:0070266	necroptotic process	10/1622	38/28891	3.36337139475097e-05	0.000181653197644282	8.85097735460782e-05	Cflar/Casp8/Ripk1/Birc3/Zbp1/Pygl/Parp1/Peli1/Mlkl/Birc2	10
GO:1902175	GO:1902175	regulation of oxidative stress-induced intrinsic apoptotic signaling pathway	10/1622	38/28891	3.36337139475097e-05	0.000181653197644282	8.85097735460782e-05	Trem2/Hif1a/Mcl1/Sod2/Rack1/P4hb/Nfe2l2/Parp1/Sfpq/Atf4	10
GO:0060761	GO:0060761	negative regulation of response to cytokine stimulus	15/1622	80/28891	3.40867887227952e-05	0.00018375992478749	8.95362676831862e-05	Trem2/Naip2/Samhd1/Ptprc/Ecm1/Parp14/Oas3/Arg1/Eif4e2/Il1rn/Irak3/Ptpn2/Nlrc5/Adar/Otud4	15
GO:1903036	GO:1903036	positive regulation of response to wounding	15/1622	80/28891	3.40867887227952e-05	0.00018375992478749	8.95362676831862e-05	Grn/Hif1a/Hpse/Itgb1/Scarf1/Emilin2/Nfe2l2/Cxcr4/Enpp4/Rreb1/Lrp1/Ano6/Arfgef1/Pum2/Xbp1	15
GO:0006639	GO:0006639	acylglycerol metabolic process	22/1622	150/28891	3.44249332550287e-05	0.00018541148261919	9.03409824450381e-05	C3/Apoe/Apoc2/Acsl1/Pla2g4a/Dgkz/Nr1h3/Pik3cg/Apobec1/Pla2g15/Acsl5/Lipa/Acsl4/Ctdnep1/Lpin2/Apobr/Tbl1xr1/Abhd12/Gk/Sel1l/Abhd16a/Lypla2	22
GO:0001942	GO:0001942	hair follicle development	19/1622	119/28891	3.52265214171666e-05	0.000189122203502129	9.21490159357823e-05	Hpse/Psen2/Runx1/Runx3/Rbpj/Ptgs2/Trps1/Myo5a/Trpc4ap/Psen1/Sav1/Naglu/Mfsd12/Zdhhc21/Notch1/Pum2/Akt1/Nsun2/Dicer1	19
GO:0010657	GO:0010657	muscle cell apoptotic process	19/1622	119/28891	3.52265214171666e-05	0.000189122203502129	9.21490159357823e-05	Hmox1/Sod2/Arrb2/Cflar/Jak2/Grk2/Bnip3/Nfe2l2/Nupr1/Atg5/Apaf1/Capn1/Ptk2b/Atf4/Stk4/Zfas1/Dnmt1/Dicer1/Ppp1r10	19
GO:0014020	GO:0014020	primary neural tube formation	19/1622	119/28891	3.52265214171666e-05	0.000189122203502129	9.21490159357823e-05	Zeb2/Hif1a/Pfn1/Tgfb1/Vasp/Tgif1/Ski/Cfl1/Spint1/Cited2/Rps7/Brd2/Bcl10/Apaf1/Ift172/Kdm2a/Luzp1/Sdc4/Casp3	19
GO:0010660	GO:0010660	regulation of muscle cell apoptotic process	18/1622	109/28891	3.5368298582544e-05	0.000189122203502129	9.21490159357823e-05	Hmox1/Sod2/Arrb2/Cflar/Jak2/Grk2/Bnip3/Nfe2l2/Nupr1/Atg5/Capn1/Ptk2b/Atf4/Stk4/Zfas1/Dnmt1/Dicer1/Ppp1r10	18
GO:0046364	GO:0046364	monosaccharide biosynthetic process	18/1622	109/28891	3.5368298582544e-05	0.000189122203502129	9.21490159357823e-05	Hif1a/Tpi1/Pgd/Gsto1/Dse/Atf3/Gnpda1/Gpd2/Ep300/Ranbp2/Atf4/Sirt7/Ptpn2/Ppp4r3a/Usp7/G6pdx/Pgam1/Ppp4r3b	18
GO:0032367	GO:0032367	intracellular cholesterol transport	9/1622	31/28891	3.54056996784372e-05	0.000189122203502129	9.21490159357823e-05	Npc2/Abca1/Npc1/Abcg1/Arl8b/Nus1/Vps54/Relch/Osbp	9
GO:0043032	GO:0043032	positive regulation of macrophage activation	9/1622	31/28891	3.54056996784372e-05	0.000189122203502129	9.21490159357823e-05	Ctsc/Trem2/Il4ra/Pla2g4a/Cebpa/Lgals9/Tlr4/Havcr2/Lrrk2	9
GO:0046628	GO:0046628	positive regulation of insulin receptor signaling pathway	9/1622	31/28891	3.54056996784372e-05	0.000189122203502129	9.21490159357823e-05	Snx5/Ctsd/Marcks/Ptpn1/Gnai2/Pak1/Osbpl8/Ptpn2/Zbtb7b	9
GO:2000629	GO:2000629	negative regulation of miRNA metabolic process	9/1622	31/28891	3.54056996784372e-05	0.000189122203502129	9.21490159357823e-05	Hif1a/Lilrb4a/Tgfb1/Tgfbr1/Rest/Tent2/Ep300/App/Nfatc3	9
GO:0045773	GO:0045773	positive regulation of axon extension	12/1622	54/28891	3.57186300347559e-05	0.000190619184805793	9.28784139200087e-05	Apoe/Cyfip1/Fn1/Twf2/Pak1/Trpv2/Dbnl/Vegfa/Ep300/Lrp1/Rpl4/Rufy3	12
GO:0099173	GO:0099173	postsynapse organization	31/1622	252/28891	3.61505957227707e-05	0.000192748103154407	9.39157206306946e-05	Fcgr2b/Trem2/Apoe/Nrp2/Psen2/Lgmn/Actr2/Itgb1/Actb/Marcks/Dgkz/Adam10/Cfl1/Slc7a11/Actr3/Srgn/Dock10/Cdc42/Ptk2b/Dbnl/Rac1/Psen1/Wasf2/App/Vhl/Caprin1/Arf1/Crk/Arf6/Akt1/Lrrk2	31
GO:0030835	GO:0030835	negative regulation of actin filament depolymerization	11/1622	46/28891	3.63778840889246e-05	0.000193782829123925	9.44198866042745e-05	Capg/Capza2/Evl/Arpc2/Tmod3/Twf2/Cfl1/Capza1/Capzb/Svil/Flii	11
GO:0060541	GO:0060541	respiratory system development	33/1622	276/28891	3.6718369939928e-05	0.000195418113010584	9.52166719533285e-05	Ctsz/Ctsh/Mmp14/Asah1/Man2a1/Tgfb1/Psen2/Cebpa/Rbpj/Tns3/Ski/Slc7a11/Fosl2/Chd7/Lipa/Foxp1/Cdc42/Plod3/Mapk3/Vegfa/Tgfbr2/Sav1/Ep300/Ap3b1/Smchd1/Notch1/Sp3/Creb1/Fndc3b/Abca3/Cic/Dicer1/Pdpn	33
GO:0032621	GO:0032621	interleukin-18 production	6/1622	13/28891	3.78036613833281e-05	0.000200462506226321	9.76745318038142e-05	Cd84/Gsdmd/Gbp5/Tlr2/Casp1/Nlrp3	6
GO:0035066	GO:0035066	positive regulation of histone acetylation	6/1622	13/28891	3.78036613833281e-05	0.000200462506226321	9.76745318038142e-05	Tgfb1/Ep300/App/Myo1c/Ddx21/Mybbp1a	6
GO:0048548	GO:0048548	regulation of pinocytosis	6/1622	13/28891	3.78036613833281e-05	0.000200462506226321	9.76745318038142e-05	Axl/Ppt1/Nr1h3/Cdc42/Cln3/Ankfy1	6
GO:0072540	GO:0072540	T-helper 17 cell lineage commitment	6/1622	13/28891	3.78036613833281e-05	0.000200462506226321	9.76745318038142e-05	Tgfb1/Slamf6/Ly9/Stat3/Il6ra/Otud5	6
GO:0051224	GO:0051224	negative regulation of protein transport	22/1622	151/28891	3.81903512768286e-05	0.000202329081741818	9.85840130478868e-05	Apoe/Txn1/Sp100/Erp29/Nr1h3/Anxa5/Rest/Rhbdf2/Gbp4/Pfkl/Frmd4a/Csk/Mdfic/Map4k4/Derl2/Klf7/Ppp3ca/Snx12/Inpp5k/Wwp2/Midn/Lrrk2	22
GO:0030856	GO:0030856	regulation of epithelial cell differentiation	24/1622	173/28891	3.93026410423753e-05	0.000208032944827745	0.000101363196880708	Csf1r/Zeb2/Btg1/Xdh/Cebpb/Acvrl1/Tgfbr1/S1pr2/Ikbkb/Mafg/Extl3/Foxp1/Vegfa/F11r/Klf7/Ncoa3/Zdhhc21/Vhl/Zfp36l1/Notch1/Spred1/Med1/Dicer1/Ipo7	24
GO:2001238	GO:2001238	positive regulation of extrinsic apoptotic signaling pathway	13/1622	63/28891	3.93916453191689e-05	0.000208315020078615	0.000101500636886726	Ptprc/Pycard/Psen2/Runx3/Skil/Casp8/Trps1/Ripk1/Atf3/Bcl10/Tlr4/App/Stk4	13
GO:0003333	GO:0003333	amino acid transmembrane transport	17/1622	100/28891	3.94557573758837e-05	0.000208465065918052	0.000101573746104964	Slc11a1/Slc7a2/Slc43a2/Slc6a6/Itgb1/Lrrc8c/Prkcd/Slc7a8/Slc7a11/Slc3a2/Arg1/Slc38a6/Cln3/Psen1/Mfsd12/Cln8/Slc38a9	17
GO:0002279	GO:0002279	mast cell activation involved in immune response	14/1622	72/28891	4.05135804932415e-05	0.000213860375581066	0.000104202588551324	Fcer1g/Cd84/Hmox1/Lat2/Lilrb4a/Ptpn6/Lyn/Il4ra/Milr1/Fes/Syk/Btk/Rac2/Gab2	14
GO:1903844	GO:1903844	regulation of cellular response to transforming growth factor beta stimulus	21/1622	141/28891	4.07997021276486e-05	0.000215176005886595	0.000104843624007472	Zeb2/Adam17/Tgfb1/Sdcbp/Cflar/Skil/Ski/Sap30/Dnm2/Nrros/Cited2/Furin/Ep300/Lrp1/Fam89b/Smad7/Rnf111/Snx1/Usp15/Spred1/Xbp1	21
GO:0060348	GO:0060348	bone development	30/1622	242/28891	4.14580875396364e-05	0.000218450790080126	0.00010643924913899	Mmp14/Tyrobp/Ptprc/Sema4d/Ecm1/Akap13/Acp5/Sh3pxd2b/Rpl13/Ankrd11/Ski/Snx10/Lrrk1/Cited2/Fosl2/Tifab/Lipa/Fam20c/Foxp1/Ninj1/Tgfbr2/Ift172/Ebp/Nab1/Atp6ap1/Ano6/Asxl2/Mapk14/Nsd2/Mef2d	30
GO:0006638	GO:0006638	neutral lipid metabolic process	22/1622	152/28891	4.23205397602766e-05	0.000222793960669398	0.000108555441148344	C3/Apoe/Apoc2/Acsl1/Pla2g4a/Dgkz/Nr1h3/Pik3cg/Apobec1/Pla2g15/Acsl5/Lipa/Acsl4/Ctdnep1/Lpin2/Apobr/Tbl1xr1/Abhd12/Gk/Sel1l/Abhd16a/Lypla2	22
GO:0006458	GO:0006458	'de novo' protein folding	10/1622	39/28891	4.29661896474715e-05	0.000225582164008732	0.000109913981759603	Cd74/H2-DMa/H2-DMb1/Sh3glb1/Tor1a/Hspa1a/Hspa1b/Dnajc2/Dnajb14/Tor2a	10
GO:0120033	GO:0120033	negative regulation of plasma membrane bounded cell projection assembly	10/1622	39/28891	4.29661896474715e-05	0.000225582164008732	0.000109913981759603	Prkcd/Evl/Cfl1/Abi3/Dnm2/Arhgap24/Actr3/Capzb/Map4/Akt1	10
GO:1904738	GO:1904738	vascular associated smooth muscle cell migration	10/1622	39/28891	4.29661896474715e-05	0.000225582164008732	0.000109913981759603	Dock4/Gna13/Myh9/Iqgap1/Itga4/Pak1/Nfe2l2/Myo5a/Lrp1/Mdm2	10
GO:0030216	GO:0030216	keratinocyte differentiation	23/1622	163/28891	4.30896874633536e-05	0.000226027110587897	0.000110130780150563	Mafb/Psap/Asah1/Rbpj/Clic4/Cflar/Ptgs2/Fosl2/Cdkn1a/Extl3/Ugcg/Sav1/Ncoa3/Ppp3ca/Gak/Zfp36l1/Stk4/Plec/Notch1/Med1/Ubn1/Casp3/Sharpin	23
GO:1903034	GO:1903034	regulation of response to wounding	24/1622	174/28891	4.32022472893643e-05	0.000226413933907333	0.000110319258222238	Grn/Apoe/Hif1a/Adam17/Ptpn6/Hpse/Itgb1/Prkcd/Scarf1/Anxa5/Stat3/Emilin2/Ubash3b/Extl3/Nfe2l2/Cxcr4/Enpp4/Rreb1/Lrp1/Ano6/Arfgef1/Crk/Pum2/Xbp1	24
GO:0002823	GO:0002823	negative regulation of adaptive immune response based on somatic recombination of immune receptors built from immunoglobulin superfamily domains	12/1622	55/28891	4.33692155982642e-05	0.000226881286623027	0.000110546973911082	Fcgr2b/Lilrb4a/Ptpn6/Ptprc/Il4ra/Nckap1l/Vsir/Arg1/Havcr2/Smad7/Zbtb7b/Rc3h1	12
GO:2000378	GO:2000378	negative regulation of reactive oxygen species metabolic process	12/1622	55/28891	4.33692155982642e-05	0.000226881286623027	0.000110546973911082	Hk2/Hif1a/Acp5/Cflar/Stat3/Bnip3/Birc3/Atg5/Trim30a/Hbp1/G6pdx/Akt1	12
GO:0043371	GO:0043371	negative regulation of CD4-positive, alpha-beta T cell differentiation	8/1622	25/28891	4.43748012210791e-05	0.000231726244872475	0.000112907659894373	Runx1/Il4ra/Runx3/Irf1/Cbfb/Smad7/Zbtb7b/Rc3h1	8
GO:0046697	GO:0046697	decidualization	8/1622	25/28891	4.43748012210791e-05	0.000231726244872475	0.000112907659894373	Ctsb/Pla2g4a/Ptgs2/Cited2/Junb/Mapk3/Parp1/Parp2	8
GO:0060840	GO:0060840	artery development	19/1622	121/28891	4.46249859230839e-05	0.00023282427807634	0.000113442672057553	Apoe/Plxnd1/Acvrl1/Rbpj/Tgfbr1/Dnm2/Gla/Cited2/Chd7/Zmiz1/Cxcr4/Vegfa/Tgfbr2/Naglu/Lrp1/Luzp1/Smad7/Notch1/Ap2b1	19
GO:0034329	GO:0034329	cell junction assembly	49/1622	481/28891	4.46985755687909e-05	0.000232999813487719	0.000113528200964899	Mmp14/Plxnd1/Sema4d/Fn1/Myh9/Sema4a/Itgb1/Tlr2/Actb/Sdcbp/Acvrl1/Iqgap1/S100a10/Tln1/Cfl1/Itga5/Actr3/Vmp1/Capza1/Ikbkb/Pdcd6ip/Ptprj/Srgap2/Mycbp2/Rapgef2/Rap2a/Cdc42/Map4k4/Ptk2b/Dbnl/Sh3bp1/Vegfa/Rac1/F11r/Lrp1/App/Dst/Lims1/Myo1c/Coro1c/Smad7/Crk/Plec/Itgav/Sdc4/Arf6/Peak1/Dusp3/Setd5	49
GO:0030324	GO:0030324	lung development	30/1622	243/28891	4.48028852371789e-05	0.000233335026418272	0.000113691532086826	Ctsz/Ctsh/Mmp14/Asah1/Man2a1/Tgfb1/Psen2/Cebpa/Rbpj/Tns3/Slc7a11/Fosl2/Lipa/Foxp1/Cdc42/Plod3/Mapk3/Vegfa/Tgfbr2/Sav1/Ep300/Ap3b1/Notch1/Sp3/Creb1/Fndc3b/Abca3/Cic/Dicer1/Pdpn	30
GO:0090100	GO:0090100	positive regulation of transmembrane receptor protein serine/threonine kinase signaling pathway	17/1622	101/28891	4.49885536165653e-05	0.000234092982377721	0.000114060843011152	Zeb2/Adam17/Tgfb1/Sdcbp/Acvrl1/Rbpj/Lgals9/Jak2/Tgfbr1/Vsir/Cited2/Furin/Tgfbr2/Parp1/Ep300/Rnf111/Notch1	17
GO:0120163	GO:0120163	negative regulation of cold-induced thermogenesis	11/1622	47/28891	4.50984326532922e-05	0.000234455577243007	0.000114237515868176	Adam17/Lnpep/Rbpj/Nr1h3/Plcl2/Tfe3/Tlr4/Atf4/Rb1/Notch1/Tle3	11
GO:0044703	GO:0044703	multi-organism reproductive process	26/1622	197/28891	4.56925937183314e-05	0.000237332946713292	0.000115639502310067	Grn/Ctsb/Arhgdib/Ptafr/Pla2g4a/Lgals9/H2-Q7/Ptgs2/Cited2/Vmp1/Junb/Mapk3/Vegfa/Acod1/Ube2q1/Parp1/Acsl4/Stx2/Havcr2/Ago2/Sp3/Ube2a/Med1/Parp2/Akt1/Epn1	26
GO:0034138	GO:0034138	toll-like receptor 3 signaling pathway	9/1622	32/28891	4.68141379551884e-05	0.000242460350641615	0.000118137808788898	Unc93b1/Cd86/Rftn1/Irf2/Irf1/Scimp/Peli1/Tnfaip3/Havcr2	9
GO:0035162	GO:0035162	embryonic hemopoiesis	9/1622	32/28891	4.68141379551884e-05	0.000242460350641615	0.000118137808788898	Hif1a/Runx1/Lmo2/Vegfa/Tgfbr2/Atf4/Stk4/Hscb/Med1	9
GO:0060586	GO:0060586	multicellular organismal-level iron ion homeostasis	9/1622	32/28891	4.68141379551884e-05	0.000242460350641615	0.000118137808788898	B2m/Hmox1/Slc11a1/Sod2/Picalm/Naglu/Fbxl5/Htt/Eif2ak1	9
GO:0001936	GO:0001936	regulation of endothelial cell proliferation	22/1622	153/28891	4.68460166591976e-05	0.000242460350641615	0.000118137808788898	Cyba/Apoe/Hmox1/Adam17/Ecm1/Xdh/Acvrl1/Stat1/Pold4/Itga4/Tgfbr1/Arg1/Stat3/Hmgb2/Nras/Vegfa/Flt1/Pik3cd/Krit1/Rictor/Akt1/Dicer1	22
GO:0048278	GO:0048278	vesicle docking	13/1622	64/28891	4.69132579323699e-05	0.000242593114822264	0.000118202497589958	Plek/Rab8b/Ralb/Stx7/Cln3/Stx3/Stx4a/Stx2/Rab8a/Stx11/Stx16/Exoc2/Stx8	13
GO:0034340	GO:0034340	response to type I interferon	14/1622	73/28891	4.75613924104508e-05	0.000245726839619273	0.000119729392110594	Samhd1/Sp100/Stat1/Ifnar2/Ifnar1/Ikbke/Oas3/Zbp1/Jak1/Eif4e2/Tbk1/Ptpn2/Nlrc5/Adar	14
GO:0048259	GO:0048259	regulation of receptor-mediated endocytosis	20/1622	132/28891	4.80582003618463e-05	0.000247151485604321	0.000120423545008286	C3/B2m/Apoc2/Cbl/Arrb2/Picalm/Ppt1/Syk/Sdcbp/Dnm2/Bmp2k/Plcg2/Vegfa/Ankrd13a/Tbc1d5/App/Pip5k1c/Arf1/Itgav/Synj1	20
GO:0032695	GO:0032695	negative regulation of interleukin-12 production	7/1622	19/28891	4.80626241395913e-05	0.000247151485604321	0.000120423545008286	Cmklr1/Arrb2/Tlr2/Acp5/Nfkb1/Irak3/Mefv	7
GO:0032700	GO:0032700	negative regulation of interleukin-17 production	7/1622	19/28891	4.80626241395913e-05	0.000247151485604321	0.000120423545008286	Tgfb1/Nckap1l/Tlr2/Vsir/Tlr4/Parp1/Otud5	7
GO:0046348	GO:0046348	amino sugar catabolic process	7/1622	19/28891	4.80626241395913e-05	0.000247151485604321	0.000120423545008286	Chil3/Amdhd2/Gnpda1/Renbp/Ctbs/Mgat1/Nagk	7
GO:0070102	GO:0070102	interleukin-6-mediated signaling pathway	7/1622	19/28891	4.80626241395913e-05	0.000247151485604321	0.000120423545008286	Spi1/Cebpa/Stat3/Ripk1/Jak1/Il6ra/Ptpn2	7
GO:0034767	GO:0034767	positive regulation of monoatomic ion transmembrane transport	27/1622	209/28891	4.80913657056239e-05	0.000247151485604321	0.000120423545008286	Ctss/Cxcl9/Trem2/P2rx4/Glrx/P2ry6/Ifngr2/Ptafr/Cfl1/Dnm2/Gsto1/Bak1/Vmp1/Ikbkb/Bax/Plcg2/Sri/Myo5a/Ccr2/Ppp3ca/Wnk1/Cox17/Arf1/Ano6/Htt/Atp1b3/G6pdx	27
GO:0050803	GO:0050803	regulation of synapse structure or activity	36/1622	317/28891	5.00744070706592e-05	0.000256855879009709	0.000125151970788024	Fcgr2b/Trem2/Apoe/Nrp2/Psen2/Cyfip1/Sema4d/Picalm/Sema4a/Actr2/Itgb1/Tlr2/Marcks/Adam10/Cfl1/Slc7a11/Il10ra/Actr3/Srgn/Mycbp2/Rap2a/Cdc42/Tubb5/Ptk2b/Cln3/Dbnl/Plxnc1/Psen1/App/Vhl/Caprin1/Mapk14/Arf6/Setd5/Akt1/Lrrk2	36
GO:0022404	GO:0022404	molting cycle process	19/1622	122/28891	5.01117761551602e-05	0.000256855879009709	0.000125151970788024	Hpse/Psen2/Runx1/Runx3/Rbpj/Ptgs2/Trps1/Myo5a/Trpc4ap/Psen1/Sav1/Naglu/Mfsd12/Zdhhc21/Notch1/Pum2/Akt1/Nsun2/Dicer1	19
GO:0022405	GO:0022405	hair cycle process	19/1622	122/28891	5.01117761551602e-05	0.000256855879009709	0.000125151970788024	Hpse/Psen2/Runx1/Runx3/Rbpj/Ptgs2/Trps1/Myo5a/Trpc4ap/Psen1/Sav1/Naglu/Mfsd12/Zdhhc21/Notch1/Pum2/Akt1/Nsun2/Dicer1	19
GO:0150063	GO:0150063	visual system development	45/1622	431/28891	5.0198341017237e-05	0.000257073681434191	0.000125258094123691	Grn/C3/C1qa/Zeb2/Itgam/Hif1a/Vim/Tcirg1/Mertk/Man2a1/Tgfb1/Acvrl1/Clic4/Sh3pxd2b/Tgif1/Skil/Tgfbr1/Ski/Cited2/Bak1/Stat3/Chd7/Bax/Map3k1/Ninj1/Vegfa/Flt1/Tgfbr2/Ift172/Gpd2/Naglu/Slc4a7/Atf4/Cln8/Vhl/Crybg3/Notch1/Spred1/Sp3/Maf/Tbc1d20/Pds5a/Med1/Atf6/Agtpbp1	45
GO:0014013	GO:0014013	regulation of gliogenesis	21/1622	143/28891	5.04222473391437e-05	0.00025776772018337	0.000125596261650157	Csf1r/Trem2/Vim/Lyn/Tgfb1/Tlr2/Tnfrsf1b/Tspo/Ski/Spint1/Actr3/Cxcr4/Flt1/Id2/Bin1/Rb1/Ppp1cc/Notch1/Synj1/Dicer1/Ufl1	21
GO:0048675	GO:0048675	axon extension	21/1622	143/28891	5.04222473391437e-05	0.00025776772018337	0.000125596261650157	Ccr5/Apoe/Nrp2/Cyfip1/Sema4d/Fn1/Sema4a/Itgb1/Twf2/Dnm2/Actr3/Pak1/Trpv2/C9orf72/Dbnl/Vegfa/Ep300/Lrp1/Rpl4/Dip2b/Rufy3	21
GO:0043010	GO:0043010	camera-type eye development	41/1622	380/28891	5.11260042073497e-05	0.00026103853778322	0.000127189954075215	Grn/C3/Zeb2/Hif1a/Vim/Tcirg1/Mertk/Man2a1/Tgfb1/Acvrl1/Clic4/Tgif1/Skil/Tgfbr1/Ski/Cited2/Bak1/Stat3/Chd7/Bax/Map3k1/Ninj1/Vegfa/Flt1/Tgfbr2/Ift172/Gpd2/Naglu/Slc4a7/Atf4/Cln8/Vhl/Crybg3/Notch1/Spred1/Sp3/Maf/Tbc1d20/Pds5a/Med1/Agtpbp1	41
GO:0032418	GO:0032418	lysosome localization	17/1622	102/28891	5.11963118847941e-05	0.00026103853778322	0.000127189954075215	Fcer1g/Cd84/Hmox1/Lat2/Lyn/Il4ra/Milr1/Fes/Myh9/Syk/Btk/Rac2/Arl8b/Gab2/Kxd1/Plekhm2/Pip4p1	17
GO:1990849	GO:1990849	vacuolar localization	17/1622	102/28891	5.11963118847941e-05	0.00026103853778322	0.000127189954075215	Fcer1g/Cd84/Hmox1/Lat2/Lyn/Il4ra/Milr1/Fes/Myh9/Syk/Btk/Rac2/Arl8b/Gab2/Kxd1/Plekhm2/Pip4p1	17
GO:0044088	GO:0044088	regulation of vacuole organization	12/1622	56/28891	5.23985037516174e-05	0.000266934910378327	0.000130062937374734	Grn/Snx18/Sh3glb1/Ralb/Fnip1/C9orf72/Nupr1/Tbc1d14/Mtmr3/Pikfyve/Mtm1/Lrrk2	12
GO:0015748	GO:0015748	organophosphate ester transport	20/1622	133/28891	5.36208051507804e-05	0.000272923347682812	0.000132980778825303	Apoe/Apoc2/Abca1/Lrrc8c/Prkcd/Scarb2/Abcc5/Atp11b/Atp8a1/Prelid1/Kcnn4/Abcg1/Osbpl8/Atp8b4/Ano6/Abcc1/Slc37a2/Triap1/Abca3/Osbp	20
GO:0015833	GO:0015833	peptide transport	38/1622	343/28891	5.38487385950709e-05	0.000273844544224105	0.000133429628051844	Cd74/Ccl5/Slc15a3/Cd38/Hif1a/Tcirg1/Abca1/Nos2/Rab8b/Myh9/Trpm2/Jak2/Anxa5/Gnaq/Slc7a11/Rest/Chd7/Pfkl/Slc16a10/Sri/Myo5a/Map4k4/Abcg1/Rac1/Stx4a/Il1rn/Ensa/Ube2q1/Klf7/Cyb5r4/Acsl4/Ppp3ca/Lrp1/Raf1/Sidt2/Htt/Osbp/Midn	38
GO:0002701	GO:0002701	negative regulation of production of molecular mediator of immune response	11/1622	48/28891	5.55571864111686e-05	0.00028157134245155	0.000137194478713524	Fcgr2b/Hmox1/Lilrb4a/Axl/Tgfb1/Acp5/Vsir/Arg1/Tmbim6/Irak3/Smad7	11
GO:0048873	GO:0048873	homeostasis of number of cells within a tissue	11/1622	48/28891	5.55571864111686e-05	0.00028157134245155	0.000137194478713524	Coro1a/Prdx5/Fosl2/Lipa/Bax/Ccr2/Vegfa/Rac1/Vhl/Notch1/Vps54	11
GO:0072583	GO:0072583	clathrin-dependent endocytosis	11/1622	48/28891	5.55571864111686e-05	0.00028157134245155	0.000137194478713524	Picalm/Itga4/Dnm2/Bmp2k/Ap2s1/Itsn2/Gak/Cltc/Fcho2/Ap2b1/Gpr107	11
GO:0003007	GO:0003007	heart morphogenesis	34/1622	294/28891	5.56367913011354e-05	0.00028157134245155	0.000137194478713524	Nrp2/Hif1a/Tgfb1/Ly6e/Plxnd1/Acvrl1/Rbpj/Adam15/Slc8a1/Tgfbr1/Cited2/Chd7/Zmiz1/Cdc42/Vegfa/Rac1/Psen1/Id2/Tgfbr2/Ift172/Kdm2a/Sav1/Naglu/Smad7/Asxl2/Notch1/Lemd2/Pds5a/Mdm4/Med1/Nsd2/Mib1/Mdm2/Dicer1	34
GO:0071622	GO:0071622	regulation of granulocyte chemotaxis	13/1622	65/28891	5.56539204888348e-05	0.00028157134245155	0.000137194478713524	Cd74/Ccl5/Csf1r/Bst1/C3ar1/Cmklr1/Nckap1l/Rac2/Ptprj/Mapk3/Rac1/Mospd2/Camk1d	13
GO:0008333	GO:0008333	endosome to lysosome transport	14/1622	74/28891	5.56577675032809e-05	0.00028157134245155	0.000137194478713524	Rab7b/Plekhf2/Dtx3l/Lipa/Stx7/Arl8b/Rab7/Bin1/Chmp4b/Vps4b/Stx8/Mtm1/Mgrn1/Pxk	14
GO:0046165	GO:0046165	alcohol biosynthetic process	21/1622	144/28891	5.59537385019106e-05	0.000282823359342846	0.000137804518795183	Apoe/Asah1/P2ry6/Plek/Myh9/Ptafr/Nfkb1/Rest/Lipa/Plcg2/Sptlc2/Ptk2b/Abcg1/Acer3/Srd5a3/Gch1/Ebp/Nus1/Ppip5k2/G6pdx/Sptlc1	21
GO:0030323	GO:0030323	respiratory tube development	30/1622	246/28891	5.63529150716472e-05	0.00028434822976896	0.000138547505639635	Ctsz/Ctsh/Mmp14/Asah1/Man2a1/Tgfb1/Psen2/Cebpa/Rbpj/Tns3/Slc7a11/Fosl2/Lipa/Foxp1/Cdc42/Plod3/Mapk3/Vegfa/Tgfbr2/Sav1/Ep300/Ap3b1/Notch1/Sp3/Creb1/Fndc3b/Abca3/Cic/Dicer1/Pdpn	30
GO:1901888	GO:1901888	regulation of cell junction assembly	30/1622	246/28891	5.63529150716472e-05	0.00028434822976896	0.000138547505639635	Mmp14/Sema4d/Myh9/Sema4a/Tlr2/Acvrl1/Iqgap1/S100a10/Cfl1/Actr3/Ikbkb/Ptprj/Mycbp2/Rapgef2/Rap2a/Map4k4/Ptk2b/Vegfa/Rac1/F11r/Lrp1/App/Lims1/Myo1c/Coro1c/Sdc4/Arf6/Peak1/Dusp3/Setd5	30
GO:1904950	GO:1904950	negative regulation of establishment of protein localization	22/1622	155/28891	5.72155881557627e-05	0.000288451621186313	0.000140546866233507	Apoe/Txn1/Sp100/Erp29/Nr1h3/Anxa5/Rest/Rhbdf2/Gbp4/Pfkl/Frmd4a/Csk/Mdfic/Map4k4/Derl2/Klf7/Ppp3ca/Snx12/Inpp5k/Wwp2/Midn/Lrrk2	22
GO:2000045	GO:2000045	regulation of G1/S transition of mitotic cell cycle	23/1622	166/28891	5.75401138407255e-05	0.000289837205555226	0.00014122198651937	Aif1/Adam17/Ptpn6/Gpnmb/Actb/Dgkz/Slfn1/Rpl17/Anp32b/Crlf3/Cdkn1a/Id2/Psme2/Rb1/Smarcd2/Smarcc2/Senp2/Ankrd17/Ctdsp2/Akt1/Actl6a/Mdm2/Pdpn	23
GO:0030516	GO:0030516	regulation of axon extension	18/1622	113/28891	5.78192175147923e-05	0.000290490521760365	0.000141540312153714	Ccr5/Apoe/Cyfip1/Sema4d/Fn1/Sema4a/Twf2/Dnm2/Actr3/Pak1/Trpv2/Dbnl/Vegfa/Ep300/Lrp1/Rpl4/Dip2b/Rufy3	18
GO:0043255	GO:0043255	regulation of carbohydrate biosynthetic process	18/1622	113/28891	5.78192175147923e-05	0.000290490521760365	0.000141540312153714	Hif1a/Tgfb1/P2ry6/Plek/Myh9/Ptafr/Nfkb1/Ptk2b/Ep300/Ranbp2/Sirt7/Ptpn2/Ppp4r3a/Usp7/Cltc/Inpp5k/Ppp4r3b/Akt1	18
GO:0110020	GO:0110020	regulation of actomyosin structure organization	18/1622	113/28891	5.78192175147923e-05	0.000290490521760365	0.000141540312153714	Pfn1/Gpr65/Akap13/Evl/Sh3pxd2b/S100a10/Tgfbr1/Arap1/Was/Pak1/Cdc42/Rac1/Wasf2/F11r/Ep300/Fhod1/Inpp5k/Sdc4	18
GO:0008654	GO:0008654	phospholipid biosynthetic process	28/1622	223/28891	5.86851741367071e-05	0.000294587453304142	0.000143536525200751	Hexb/Lpcat2/Fabp5/Sh3glb1/Pla2g4a/Dgkz/Socs1/Pik3cg/Cept1/Uvrag/Socs3/Pgap2/Acsl5/Pgap1/Plcg2/Sptlc2/Cln3/Smg1/Pik3cd/Nus1/Pip5k1c/Ttc7/Pik3cb/Pisd/Impa2/Sptlc1/Osbp/Far1	28
GO:0060996	GO:0060996	dendritic spine development	20/1622	134/28891	5.97489936521717e-05	0.00029966971622796	0.000146012836910769	Grn/Apoe/Actr2/Marcks/Adam10/Cfl1/Actr3/Pak1/Dock10/Srgap2/Cdc42/Dbnl/Rac1/Psen1/Acsl4/Caprin1/Arf1/Arf6/Lrrk2/Mapk6	20
GO:1902993	GO:1902993	positive regulation of amyloid precursor protein catabolic process	8/1622	26/28891	6.09493151635543e-05	0.000305248000451924	0.000148730832959513	Apoe/Lyn/Gsap/Picalm/Ifngr1/Abcg1/App/Casp3	8
GO:0019318	GO:0019318	hexose metabolic process	31/1622	259/28891	6.10538253753045e-05	0.000305248000451924	0.000148730832959513	Hk2/Hif1a/Hk3/Fabp5/Man2a1/Man2b1/Tpi1/B4galt1/Pkm/Lipa/Pfkl/Atf3/Gnpda1/Gpd2/Ep300/Ranbp2/Atf4/Sirt7/Fuca2/Ptpn2/Ppp4r3a/Usp7/Mapk14/Pdk1/Pgm1/G6pdx/Pgam1/Ppp4r3b/Akt1/Midn/Pmm2	31
GO:0032647	GO:0032647	regulation of interferon-alpha production	9/1622	33/28891	6.11751950159951e-05	0.000305248000451924	0.000148730832959513	Stat1/Gbp4/Tlr7/Tlr4/Tbk1/Nmi/Havcr2/Zc3hav1/Chuk	9
GO:0032691	GO:0032691	negative regulation of interleukin-1 beta production	9/1622	33/28891	6.11751950159951e-05	0.000305248000451924	0.000148730832959513	Trem2/Lilrb4a/Arrb2/Acp5/Mefv/Tnfaip3/Nlrp3/Cx3cr1/Elf4	9
GO:0043372	GO:0043372	positive regulation of CD4-positive, alpha-beta T cell differentiation	9/1622	33/28891	6.11751950159951e-05	0.000305248000451924	0.000148730832959513	Il2rg/Il4ra/Nckap1l/Malt1/Irf1/Socs1/Ccr2/Nlrp3/Zbtb7b	9
GO:0090594	GO:0090594	inflammatory response to wounding	9/1622	33/28891	6.11751950159951e-05	0.000305248000451924	0.000148730832959513	Grn/Hmox1/Hif1a/Ptpn6/Cd44/Stat3/Extl3/Ccr2/Tlr4	9
GO:0048880	GO:0048880	sensory system development	45/1622	435/28891	6.25406573287759e-05	0.000311724450344546	0.000151886456536814	Grn/C3/C1qa/Zeb2/Itgam/Hif1a/Vim/Tcirg1/Mertk/Man2a1/Tgfb1/Acvrl1/Clic4/Sh3pxd2b/Tgif1/Skil/Tgfbr1/Ski/Cited2/Bak1/Stat3/Chd7/Bax/Map3k1/Ninj1/Vegfa/Flt1/Tgfbr2/Ift172/Gpd2/Naglu/Slc4a7/Atf4/Cln8/Vhl/Crybg3/Notch1/Spred1/Sp3/Maf/Tbc1d20/Pds5a/Med1/Atf6/Agtpbp1	45
GO:0002755	GO:0002755	MyD88-dependent toll-like receptor signaling pathway	6/1622	14/28891	6.30072644297533e-05	0.000311724450344546	0.000151886456536814	Cd300lf/Tlr2/Irf1/Tnip1/Tlr4/Tlr13	6
GO:0032486	GO:0032486	Rap protein signal transduction	6/1622	14/28891	6.30072644297533e-05	0.000311724450344546	0.000151886456536814	Rap2b/Cbl/Rap1b/Rap2c/Rapgef2/Rap2a	6
GO:0032490	GO:0032490	detection of molecule of bacterial origin	6/1622	14/28891	6.30072644297533e-05	0.000311724450344546	0.000151886456536814	Trem2/Tlr2/Ly96/Casp4/Tlr4/Itgav	6
GO:0033004	GO:0033004	negative regulation of mast cell activation	6/1622	14/28891	6.30072644297533e-05	0.000311724450344546	0.000151886456536814	Cd84/Hmox1/Cd300lf/Lilrb4a/Ptpn6/Milr1	6
GO:0043967	GO:0043967	histone H4 acetylation	6/1622	14/28891	6.30072644297533e-05	0.000311724450344546	0.000151886456536814	Msl1/Msl2/Ep400/Actl6a/Msl3/Phf20	6
GO:2000644	GO:2000644	regulation of receptor catabolic process	6/1622	14/28891	6.30072644297533e-05	0.000311724450344546	0.000151886456536814	Laptm5/Apoe/Ptpn1/Dtx3l/Furin/Mylip	6
GO:0009395	GO:0009395	phospholipid catabolic process	12/1622	57/28891	6.30075650533551e-05	0.000311724450344546	0.000151886456536814	Pla2g7/Apoc2/Plbd1/Pla2g4a/Prkcd/Smpdl3b/Pla2g15/Pnpla7/Plcg2/Abhd12/Plbd2/Abhd16a	12
GO:0010883	GO:0010883	regulation of lipid storage	12/1622	57/28891	6.30075650533551e-05	0.000311724450344546	0.000151886456536814	C3/Trem2/Msr1/Plin2/Ttc39b/Nr1h3/Ikbke/Abcg1/Osbpl8/Ptpn2/Asxl2/Itgav	12
GO:0050435	GO:0050435	amyloid-beta metabolic process	12/1622	57/28891	6.30075650533551e-05	0.000311724450344546	0.000151886456536814	Apoe/Gsap/Psen2/Picalm/Adam10/Ifngr1/Abcg1/Psen1/Aph1a/Ncstn/Bin1/Casp3	12
GO:0007260	GO:0007260	tyrosine phosphorylation of STAT protein	14/1622	75/28891	6.49315374675385e-05	0.000320699117737639	0.000156259326317887	Ccl5/Csf1r/Hcls1/Lyn/Cd40/Jak2/Parp14/Irf1/Socs1/Socs3/Jak1/Il6ra/Ptpn2/Osbp	14
GO:0032677	GO:0032677	regulation of interleukin-8 production	14/1622	75/28891	6.49315374675385e-05	0.000320699117737639	0.000156259326317887	Cd74/Ptprc/Pycard/Nos2/Anxa4/Tlr2/Syk/Cd14/Stat3/Ripk1/Bcl3/Bcl10/Tlr7/Tlr4	14
GO:0000045	GO:0000045	autophagosome assembly	18/1622	114/28891	6.51045640417473e-05	0.000321281659945442	0.000156543167613071	Tcirg1/Snx18/Sh3glb1/Ctsd/Ralb/Vmp1/C9orf72/Nupr1/Atg5/Psen1/Rab7/Pacs2/Rab43/Tbc1d14/Mtmr3/Pikfyve/Mtm1/Lrrk2	18
GO:0033344	GO:0033344	cholesterol efflux	13/1622	66/28891	6.57752534521021e-05	0.000323769665304736	0.00015775543799305	Npc2/Trem2/Apoe/Apoc2/Soat1/Abca1/Ttc39b/Nr1h3/Npc1/Lipa/Abcg1/Lrp1/Abca3	13
GO:0060337	GO:0060337	type I interferon-mediated signaling pathway	13/1622	66/28891	6.57752534521021e-05	0.000323769665304736	0.00015775543799305	Samhd1/Stat1/Ifnar2/Ifnar1/Ikbke/Oas3/Zbp1/Jak1/Eif4e2/Tbk1/Ptpn2/Nlrc5/Adar	13
GO:0071357	GO:0071357	cellular response to type I interferon	13/1622	66/28891	6.57752534521021e-05	0.000323769665304736	0.00015775543799305	Samhd1/Stat1/Ifnar2/Ifnar1/Ikbke/Oas3/Zbp1/Jak1/Eif4e2/Tbk1/Ptpn2/Nlrc5/Adar	13
GO:0007173	GO:0007173	epidermal growth factor receptor signaling pathway	17/1622	104/28891	6.59204278248678e-05	0.000323937536227846	0.000157837232410006	Grb2/Snx5/Tgfb1/Psen2/Cbl/Iqgap1/Ralb/Rhbdf2/Mvp/Ptprj/Ptk2b/Psen1/Rab7/Ptpn2/Ptpn12/Dusp3/Akt1	17
GO:0010586	GO:0010586	miRNA metabolic process	17/1622	104/28891	6.59204278248678e-05	0.000323937536227846	0.000157837232410006	Hif1a/Spi1/Lilrb4a/Tgfb1/Nfkb1/Tgfbr1/Rest/Stat3/Tent2/Ep300/App/Ago2/Fos/Rc3h1/Khsrp/Dicer1/Nfatc3	17
GO:0015711	GO:0015711	organic anion transport	45/1622	436/28891	6.60305994343022e-05	0.000324205796717412	0.000157967941230388	Psap/Apoe/Acsl1/Slc11a1/Slc7a2/Fabp5/Slc43a2/Slc16a3/Slc6a6/Nos2/Plin2/Slco3a1/Pla2g4a/Itgb1/Lrrc8c/Syk/Prkcd/Slc7a8/Mif/Abcc5/Ptgs2/Slc7a11/Slc3a2/Arg1/Slc38a6/Pak1/Acsl5/Mgst1/Slc2a1/Slc16a10/Cln3/Psen1/Il1rn/Dpysl2/Acsl4/Nfkbie/Slc4a7/Mfsd12/Cln8/Abcc1/Slc37a2/Slc38a9/Vps54/Akt1/Rps6kb1	45
GO:0032506	GO:0032506	cytokinetic process	10/1622	41/28891	6.83746054439938e-05	0.000335150481978837	0.000163300694116571	Snx18/Myh9/Iqgap1/Pdcd6ip/Stx2/Chmp4b/Iqgap2/Arf1/Vps4b/Plec	10
GO:0141085	GO:0141085	regulation of inflammasome-mediated signaling pathway	10/1622	41/28891	6.83746054439938e-05	0.000335150481978837	0.000163300694116571	Trem2/Gbp5/Casp4/Gbp2/Btk/Plcg2/Tlr4/Trim30a/Mefv/Nek7	10
GO:0070085	GO:0070085	glycosylation	28/1622	225/28891	6.87534520869912e-05	0.000336724505477262	0.000164067630593377	Galnt7/Npc1/B3gnt2/B3gnt8/B4galt1/Mgat4a/Ggta1/B4galnt1/Extl3/Tet3/Plod3/Psen1/Srd5a3/Cln5/St6galnac4/Mgat2/Nus1/Galnt1/Gcnt2/Arfgef1/Uggt1/Mgat1/Tmem165/Stt3a/C1galt1/Stt3b/Galnt2/Pmm2	28
GO:0001838	GO:0001838	embryonic epithelial tube formation	22/1622	157/28891	6.95875132361516e-05	0.000340523460324222	0.000165918655720248	Zeb2/Hif1a/Pfn1/Tgfb1/Vasp/Tgif1/Casp8/Ski/Cfl1/Spint1/Cited2/Rps7/Brd2/Bcl10/Apaf1/Ift172/Kdm2a/Luzp1/Stk4/Sdc4/Mib1/Casp3	22
GO:0002643	GO:0002643	regulation of tolerance induction	7/1622	20/28891	7.03608347523201e-05	0.000342583263030287	0.000166922286118324	Lilrb4a/Cd86/Runx1/Cd274/Tgfbr2/Irak3/Havcr2	7
GO:0034122	GO:0034122	negative regulation of toll-like receptor signaling pathway	7/1622	20/28891	7.03608347523201e-05	0.000342583263030287	0.000166922286118324	Cd300lf/Arrb2/Pik3ap1/Smpdl3b/Trim30a/Irak3/Otud4	7
GO:0035065	GO:0035065	regulation of histone acetylation	7/1622	20/28891	7.03608347523201e-05	0.000342583263030287	0.000166922286118324	Tgfb1/Noc2l/Ep300/App/Myo1c/Ddx21/Mybbp1a	7
GO:0043373	GO:0043373	CD4-positive, alpha-beta T cell lineage commitment	7/1622	20/28891	7.03608347523201e-05	0.000342583263030287	0.000166922286118324	Tgfb1/Slamf6/Ly9/Stat6/Stat3/Il6ra/Otud5	7
GO:0060099	GO:0060099	regulation of phagocytosis, engulfment	7/1622	20/28891	7.03608347523201e-05	0.000342583263030287	0.000166922286118324	Fcgr1/C3/Trem2/Nckap1l/Plcg2/Ano6/Rab31	7
GO:2000758	GO:2000758	positive regulation of peptidyl-lysine acetylation	7/1622	20/28891	7.03608347523201e-05	0.000342583263030287	0.000166922286118324	Tgfb1/Ep300/App/Myo1c/Dip2b/Ddx21/Mybbp1a	7
GO:0035023	GO:0035023	regulation of Rho protein signal transduction	15/1622	85/28891	7.09734407482861e-05	0.000344990066570628	0.000168094991245941	Apoe/Arhgdib/Gpr65/Abca1/Itgb1/Akap13/Tns3/Arhgef2/Myo9b/Arhgdia/Lpar6/Cdc42se2/Cdc42se1/Gpr35/F11r	15
GO:0070373	GO:0070373	negative regulation of ERK1 and ERK2 cascade	15/1622	85/28891	7.09734407482861e-05	0.000344990066570628	0.000168094991245941	Sirpa/Lyn/Ptprc/Ptpn1/Eif3a/Atf3/Tnip1/Csk/Tlr4/Ptpn2/Dusp6/Spred1/Xbp1/Dusp3/Vrk3	15
GO:0051648	GO:0051648	vesicle localization	27/1622	214/28891	7.25540835143622e-05	0.000352379657901145	0.000171695539233777	Tcirg1/Picalm/Myo1f/Atp13a2/Sdcbp/Itga4/Pik3cg/Sdc1/Pdcd6ip/Stard3nl/Tor1a/Myo5a/Cln3/Psen1/Rab7/Naglu/Dpysl2/Myo1e/Myo1c/Ap3b1/Arf1/Htt/Exoc2/Vps4b/Sdc4/Synj1/Lrrk2	27
GO:0090287	GO:0090287	regulation of cellular response to growth factor stimulus	36/1622	323/28891	7.38503809934325e-05	0.000358377098448163	0.000174617767477246	Zeb2/Myof/Hif1a/Adam17/Tgfb1/Cyfip1/Sh3glb1/Xdh/Sdcbp/Acvrl1/Rbpj/Ptpn1/Cflar/Skil/Ski/Sap30/Dnm2/Vsir/Nrros/Cited2/Fam20c/Furin/Vegfa/Ep300/Lrp1/Fam89b/Myo1c/Smad7/Rnf111/Snx1/Usp15/Pik3cb/Notch1/Spred1/Lemd2/Xbp1	36
GO:1901879	GO:1901879	regulation of protein depolymerization	16/1622	95/28891	7.40347324371019e-05	0.000358973062598184	0.000174908148558582	Capg/Capza2/Plek/Evl/Arhgef2/Arpc2/Tmod3/Twf2/Cfl1/Capza1/Eml4/Capzb/Sh3bp1/Svil/Atxn7/Flii	16
GO:0002474	GO:0002474	antigen processing and presentation of peptide antigen via MHC class I	12/1622	58/28891	7.54195438450554e-05	0.000365383886418778	0.000178031796102159	Ifi30/Fcer1g/Fcgr3/Fcgr1/B2m/H2-D1/H2-M3/H2-T22/H2-Q7/Tapbp/H2-T23/Tapbpl	12
GO:0032637	GO:0032637	interleukin-8 production	14/1622	76/28891	7.55238019515747e-05	0.000365585341729075	0.000178129954373664	Cd74/Ptprc/Pycard/Nos2/Anxa4/Tlr2/Syk/Cd14/Stat3/Ripk1/Bcl3/Bcl10/Tlr7/Tlr4	14
GO:0022612	GO:0022612	gland morphogenesis	22/1622	158/28891	7.66251521948086e-05	0.000370609048716682	0.000180577734944561	Tgm2/Msn/Tgfb1/Plxnd1/Cebpb/Cd44/Nfkb1/Cflar/Stat6/Plxna1/Lipa/Bax/Hgf/Capn1/Tgfbr2/Ncoa3/Lims1/Tnfaip3/Rps6ka1/Notch1/Xbp1/Med1	22
GO:0070534	GO:0070534	protein K63-linked ubiquitination	13/1622	67/28891	7.7455254135194e-05	0.000374003722988896	0.000182231776023897	Rnf213/Sash1/Trim30a/Peli1/Plaa/Trim30d/Traf1/Bfar/Wwp2/Parp10/Birc2/Rnf4/Traf3	13
GO:0071470	GO:0071470	cellular response to osmotic stress	13/1622	67/28891	7.7455254135194e-05	0.000374003722988896	0.000182231776023897	Pycard/Lrrc8c/Casp1/Ptgs2/Tifab/Cln3/Wnk1/Nlrp3/Zfp36l1/Usp15/Relb/Slc12a6/Casp3	13
GO:0002828	GO:0002828	regulation of type 2 immune response	9/1622	34/28891	7.90722232057731e-05	0.000380237657015066	0.000185269234742559	Cd74/Il4ra/Ecm1/Irf1/Stat6/Arg1/Dennd1b/Ccr2/Nlrp3	9
GO:0032366	GO:0032366	intracellular sterol transport	9/1622	34/28891	7.90722232057731e-05	0.000380237657015066	0.000185269234742559	Npc2/Abca1/Npc1/Abcg1/Arl8b/Nus1/Vps54/Relch/Osbp	9
GO:0035335	GO:0035335	peptidyl-tyrosine dephosphorylation	9/1622	34/28891	7.90722232057731e-05	0.000380237657015066	0.000185269234742559	Ptpn18/Ptpn6/Ptpn1/Ubash3b/Ptprj/Ptpn2/Dusp6/Ptpn12/Dusp3	9
GO:1904752	GO:1904752	regulation of vascular associated smooth muscle cell migration	9/1622	34/28891	7.90722232057731e-05	0.000380237657015066	0.000185269234742559	Dock4/Gna13/Myh9/Iqgap1/Pak1/Nfe2l2/Myo5a/Lrp1/Mdm2	9
GO:2001187	GO:2001187	positive regulation of CD8-positive, alpha-beta T cell activation	9/1622	34/28891	7.90722232057731e-05	0.000380237657015066	0.000185269234742559	Lilrb4a/Runx1/Nckap1l/Runx3/H2-D1/H2-T22/H2-Q7/Cbfb/H2-T23	9
GO:0051260	GO:0051260	protein homooligomerization	25/1622	192/28891	7.91900579794846e-05	0.000380490616305052	0.000185392488116369	B2m/Tgm2/Samhd1/Pycard/Gsdmd/Sod2/Gbp5/Alox5ap/Trpm2/Evl/Vasp/Mif/Tifa/Pkm/Pdcd6ip/Bcl10/Ehd4/Ninj1/Kctd12/Mlkl/Mospd2/Gls/App/Nlrp3/Abca3	25
GO:0010976	GO:0010976	positive regulation of neuron projection development	29/1622	239/28891	8.13474186243006e-05	0.000390534562004564	0.000190286359355089	Grn/Apoe/Adam17/Lyn/Cyfip1/Fes/Actr2/Itgb1/Marcks/Scarb2/Iqgap1/Cflar/Scarf1/Twf2/Actr3/Ikbkb/Nfe2l2/Rapgef2/Hgf/Neu1/Ptk2b/Dbnl/Vegfa/Ep300/Lrp1/Atf1/Caprin1/Pum2/Camk1d	29
GO:0009791	GO:0009791	post-embryonic development	20/1622	137/28891	8.20356325079636e-05	0.000393514674686638	0.000191738407004416	Sgpl1/Sod2/Arid5b/Plekha1/Selenop/Bcl2l11/Jak2/Slc8a1/Tgfbr1/Gnaq/Bak1/Morc3/Bax/Vegfa/Psen1/Flt1/Myo1e/Ago2/Vps54/Dicer1	20
GO:0031667	GO:0031667	response to nutrient levels	44/1622	427/28891	8.21330439680778e-05	0.000393658213201148	0.000191808345555343	Cd68/Zeb2/Apoe/Gatm/Sod2/Eif4ebp1/Fes/Sh3glb1/Plin2/Ralb/Lipa/Cdkn1a/Slc2a1/Fnip1/Nfe2l2/Bax/Usf2/Larp1/Atf3/Bcl10/Atg5/Mapk3/Tbc1d5/Ep300/Atf4/Rragc/Ywhag/Mapk14/Rnase4/Tbl1xr1/Plec/Rictor/Xbp1/Cpeb4/Med1/Mtmr3/Parp2/Seh1l/Akt1/Mybbp1a/Nuak2/Eif2ak1/Lrrk2/Rps6kb1	44
GO:0032740	GO:0032740	positive regulation of interleukin-17 production	8/1622	27/28891	8.23620150561692e-05	0.000393784945756258	0.000191870095471662	Tgfb1/Slamf6/Rftn1/Ly9/Jak2/Btk/Arid5a/Zbtb7b	8
GO:0050765	GO:0050765	negative regulation of phagocytosis	8/1622	27/28891	8.23620150561692e-05	0.000393784945756258	0.000191870095471662	Fcgr2b/Sirpa/Cd300lf/Tgfb1/Rack1/Tlr2/Csk/Atg5	8
GO:1900037	GO:1900037	regulation of cellular response to hypoxia	8/1622	27/28891	8.23620150561692e-05	0.000393784945756258	0.000191870095471662	Stat3/Tmbim6/Nfe2l2/Ep300/Vhl/Daxx/Pik3cb/Dnmt3a	8
GO:0006865	GO:0006865	amino acid transport	23/1622	170/28891	8.34946633058119e-05	0.000398873358773793	0.000194349403789553	Slc11a1/Slc7a2/Slc43a2/Slc6a6/Itgb1/Lrrc8c/Prkcd/Slc7a8/Slc7a11/Slc3a2/Arg1/Slc38a6/Pak1/Slc16a10/Cln3/Psen1/Il1rn/Dpysl2/Nfkbie/Mfsd12/Cln8/Slc38a9/Vps54	23
GO:0035306	GO:0035306	positive regulation of dephosphorylation	12/1622	59/28891	8.98811760332722e-05	0.00042903183289859	0.000209043996287221	Pirb/Ptprc/Tgfb1/Plek/Prkcd/Jak2/Rpl5/Ppp1r15b/Ppp2r5a/Igbp1/Ankle2/Vrk3	12
GO:0009101	GO:0009101	glycoprotein biosynthetic process	33/1622	289/28891	9.08897264370739e-05	0.000433437561732607	0.000211190669544071	Tmem106a/Soat1/Galnt7/Npc1/B3gnt2/B3gnt8/B4galt1/Mgat4a/Itm2b/Extl3/Dse/Tnip1/Tet3/Plod3/Psen1/Srd5a3/Ncstn/St6galnac4/Mgat2/Ep300/Nus1/Ago2/Galnt1/Gcnt2/Arfgef1/Uggt1/Mgat1/Tmem165/Stt3a/C1galt1/Stt3b/Galnt2/Pmm2	33
GO:0017015	GO:0017015	regulation of transforming growth factor beta receptor signaling pathway	20/1622	138/28891	9.09527816836467e-05	0.000433437561732607	0.000211190669544071	Zeb2/Adam17/Tgfb1/Sdcbp/Skil/Ski/Sap30/Dnm2/Nrros/Cited2/Furin/Ep300/Lrp1/Fam89b/Smad7/Rnf111/Snx1/Usp15/Spred1/Xbp1	20
GO:0007589	GO:0007589	body fluid secretion	18/1622	117/28891	9.20598159016074e-05	0.000438355025431899	0.000213586683509637	Cyba/Hif1a/Xdh/Nr1h3/Fosl2/Tifab/Usf2/Atg5/Aprt/Kcnn4/Vegfa/Ppp3ca/Wnk1/Xbp1/Creb1/Med1/Zbtb7b/Chuk	18
GO:0048545	GO:0048545	response to steroid hormone	30/1622	253/28891	9.44023258302249e-05	0.000449142550218354	0.000218842860600676	Ass1/Tgfb1/Eif4ebp1/Akap13/Nr1h3/Npc1/Jak2/Zfp36l2/Fosl2/Rest/Adam9/Pak1/Zmiz1/Hmgb2/Foxp1/Safb2/Ywhah/Acod1/Il1rn/Parp1/Ncoa3/Ep300/Zfp36l1/Lbh/Daxx/Sgk1/Vps54/Med1/Rps6kb1/Ufl1	30
GO:0061912	GO:0061912	selective autophagy	16/1622	97/28891	9.5720591019318e-05	0.000455043363826962	0.00022171800776576	Snx18/Tgfb1/Rnf213/Tlr2/Lgals8/Aup1/Sptlc2/Atg5/Mapk3/Tbk1/Rab7/Vps13c/Htt/Wdfy3/Sptlc1/Ufl1	16
GO:2000343	GO:2000343	positive regulation of chemokine (C-X-C motif) ligand 2 production	6/1622	15/28891	0.000100018865038775	0.000473971477068777	0.000230940653105416	Cd74/Ccl5/Tgfb1/Mif/Tlr4/Lrp1	6
GO:2001138	GO:2001138	regulation of phospholipid transport	6/1622	15/28891	0.000100018865038775	0.000473971477068777	0.000230940653105416	Apoe/Prkcd/Atp8a1/Prelid1/Triap1/Abca3	6
GO:0030219	GO:0030219	megakaryocyte differentiation	11/1622	51/28891	0.000100288411298909	0.000473971477068777	0.000230940653105416	Ptpn6/Rab7b/Fli1/Abi1/Hmgb2/Wasf2/Ep300/Sp3/Maf/Med1/Rcor1	11
GO:0061028	GO:0061028	establishment of endothelial barrier	11/1622	51/28891	0.000100288411298909	0.000473971477068777	0.000230940653105416	Msn/Hpse/Rap2c/S1pr2/Ikbkb/Rapgef2/Vegfa/F11r/Zdhhc21/Myadm/Dicer1	11
GO:0032495	GO:0032495	response to muramyl dipeptide	7/1622	21/28891	0.000100433524028289	0.000473971477068777	0.000230940653105416	Vim/Arhgef2/Irf5/Tnfaip3/Mapk14/Notch1/Nagk	7
GO:0048569	GO:0048569	post-embryonic animal organ development	7/1622	21/28891	0.000100433524028289	0.000473971477068777	0.000230940653105416	Bcl2l11/Jak2/Bak1/Bax/Vegfa/Flt1/Myo1e	7
GO:0070230	GO:0070230	positive regulation of lymphocyte apoptotic process	7/1622	21/28891	0.000100433524028289	0.000473971477068777	0.000230940653105416	Ccl5/Cd274/Bcl2l11/Fnip1/Bax/Adam8/Prelid1	7
GO:1905153	GO:1905153	regulation of membrane invagination	7/1622	21/28891	0.000100433524028289	0.000473971477068777	0.000230940653105416	Fcgr1/C3/Trem2/Nckap1l/Plcg2/Ano6/Rab31	7
GO:1990182	GO:1990182	exosomal secretion	7/1622	21/28891	0.000100433524028289	0.000473971477068777	0.000230940653105416	Atp13a2/Sdcbp/Sdc1/Pdcd6ip/Rab7/Vps4b/Sdc4	7
GO:0001649	GO:0001649	osteoblast differentiation	28/1622	230/28891	0.000101047869576559	0.000475896795782302	0.00023187875673116	Tcirg1/Ifi204/Clec5a/Sema4d/Cebpb/Cebpa/Sh3pxd2b/Clic1/Ski/Fosl2/Rest/Junb/Rassf2/Fam20c/Cbfb/Tent5a/Vegfa/Id2/Ppp3ca/Atf4/Sirt7/Mapk14/Notch1/Adar/Fndc3b/Akt1/Mef2d/Ipo7	28
GO:0002719	GO:0002719	negative regulation of cytokine production involved in immune response	9/1622	35/28891	0.000101167842751595	0.000475896795782302	0.00023187875673116	Hmox1/Lilrb4a/Axl/Tgfb1/Acp5/Vsir/Arg1/Irak3/Smad7	9
GO:0008053	GO:0008053	mitochondrial fusion	9/1622	35/28891	0.000101167842751595	0.000475896795782302	0.00023187875673116	Mcl1/Bcl2a1b/Bcl2a1a/Bak1/Bnip3/Bax/Bcl2a1d/Vat1/Afg3l1	9
GO:1905898	GO:1905898	positive regulation of response to endoplasmic reticulum stress	9/1622	35/28891	0.000101167842751595	0.000475896795782302	0.00023187875673116	Fcgr2b/Serinc3/Bak1/Bax/App/Spop/Ptpn2/Xbp1/Atf6	9
GO:0106027	GO:0106027	neuron projection organization	18/1622	118/28891	0.000103010132966613	0.00048417252666741	0.00023591107257293	Fcgr2b/Trem2/Apoe/Lgmn/Actr2/Marcks/Adam10/Cfl1/Actr3/Dock10/Cdc42/Dbnl/Psen1/Atp1a3/App/Caprin1/Arf1/Lrrk2	18
GO:0098739	GO:0098739	import across plasma membrane	26/1622	207/28891	0.000105352237504073	0.000494782287730479	0.000241080635020761	Slc15a3/Acsl1/Slc7a2/Slc43a2/Slc6a6/Itgb1/Lrrc8c/Prkcd/Trpm2/Slc7a8/Slc8a1/Slc7a11/Slc3a2/Arg1/Acsl5/Trpv2/Slc2a1/Psen1/Atp1a3/Ppp3ca/Wnk1/Cln8/Abcc1/Atp1b3/Slc12a6/Akt1	26
GO:0002883	GO:0002883	regulation of hypersensitivity	10/1622	43/28891	0.000105537011857284	0.000494853207526958	0.000241115190399954	Fcer1g/Fcgr3/Fcgr2b/Fcgr1/C3/H2-D1/H2-T22/H2-Q7/Btk/H2-T23	10
GO:1901983	GO:1901983	regulation of protein acetylation	10/1622	43/28891	0.000105537011857284	0.000494853207526958	0.000241115190399954	Tgfb1/Noc2l/Ep300/Arid5a/App/Myo1c/Dip2b/Ddx21/Xbp1/Mybbp1a	10
GO:0010951	GO:0010951	negative regulation of endopeptidase activity	24/1622	184/28891	0.000106046613620553	0.000496396162155261	0.000241866988697557	Naip2/Arrb2/Picalm/Cd44/Serpina3g/Cst7/Cflar/Grk2/Ptgs2/Fnip1/Hgf/Vegfa/Renbp/Bcl2a1d/Bin1/Ep300/Hspa1b/Rps6ka1/Htt/Triap1/Akt1/Rps6ka3/Mdm2/Rnf34	24
GO:0006475	GO:0006475	internal protein amino acid acetylation	13/1622	69/28891	0.000106291583495958	0.000496396162155261	0.000241866988697557	Tgfb1/Noc2l/Ep300/App/Myo1c/Msl1/Msl2/Ddx21/Ep400/Actl6a/Mybbp1a/Msl3/Phf20	13
GO:0006611	GO:0006611	protein export from nucleus	13/1622	69/28891	0.000106291583495958	0.000496396162155261	0.000241866988697557	Txn1/Tgfb1/Sp100/Wipf1/Anp32b/Sirt7/Rbm22/Nup214/Adar/Xpo1/Xpo6/Mdm2/Uhmk1	13
GO:0018393	GO:0018393	internal peptidyl-lysine acetylation	13/1622	69/28891	0.000106291583495958	0.000496396162155261	0.000241866988697557	Tgfb1/Noc2l/Ep300/App/Myo1c/Msl1/Msl2/Ddx21/Ep400/Actl6a/Mybbp1a/Msl3/Phf20	13
GO:0042440	GO:0042440	pigment metabolic process	13/1622	69/28891	0.000106291583495958	0.000496396162155261	0.000241866988697557	Zeb2/Hmox1/Blvrb/Hebp1/Slc7a11/Rapgef2/Myo5a/Tmem14c/Cyb5r4/Mfsd12/Alas1/Blvra/Vhl	13
GO:0002820	GO:0002820	negative regulation of adaptive immune response	12/1622	60/28891	0.000106664321015577	0.00049734051517495	0.00024232712082297	Fcgr2b/Lilrb4a/Ptpn6/Ptprc/Il4ra/Nckap1l/Vsir/Arg1/Havcr2/Smad7/Zbtb7b/Rc3h1	12
GO:1902622	GO:1902622	regulation of neutrophil migration	12/1622	60/28891	0.000106664321015577	0.00049734051517495	0.00024232712082297	Cd74/Slamf8/Bst1/C3ar1/Nckap1l/Myo1f/Tlr2/Rac2/Adam8/Rac1/Mospd2/Camk1d	12
GO:0003281	GO:0003281	ventricular septum development	15/1622	88/28891	0.00010692348352239	0.000498150702385066	0.000242721881209395	Rbpj/Tgfbr1/Dnm2/Cited2/Cxcr4/Id2/Tgfbr2/Sav1/Luzp1/Smad7/Notch1/Ap2b1/Mdm4/Nsd2/Mdm2	15
GO:0002790	GO:0002790	peptide secretion	36/1622	329/28891	0.000107425529782153	0.000500090275514206	0.000243666930240529	Cd74/Ccl5/Cd38/Hif1a/Tcirg1/Abca1/Nos2/Rab8b/Myh9/Trpm2/Jak2/Anxa5/Gnaq/Rest/Chd7/Pfkl/Slc16a10/Sri/Myo5a/Map4k4/Abcg1/Rac1/Stx4a/Il1rn/Ensa/Ube2q1/Klf7/Cyb5r4/Acsl4/Ppp3ca/Lrp1/Raf1/Sidt2/Htt/Osbp/Midn	36
GO:0003279	GO:0003279	cardiac septum development	19/1622	129/28891	0.000108395568818132	0.000503801874833598	0.000245475391745823	Nrp2/Plxnd1/Rbpj/Tgfbr1/Dnm2/Cited2/Chd7/Cxcr4/Id2/Tgfbr2/Sav1/Lrp1/Luzp1/Smad7/Notch1/Ap2b1/Mdm4/Nsd2/Mdm2	19
[truncated: 1,486 more rows]
