# Supplementary material for: Diverse Subpopulations of Reactive Astrocytes Following Chronic Toxoplasma Infection
Source: Glia. 2025 Jul 9;73(10):2003–24. doi: 10.1002/glia.70053 (PMC12244103; doi:10.1002/glia.70053)
Supplement: Supplementary file 3 — Data S3 Supporting Information 2. [file GLIA-73-2003-s014.csv]

	ID	Description	GeneRatio	BgRatio	pvalue	p.adjust	qvalue	geneID	Count
GO:0009060	GO:0009060	aerobic respiration	92/1126	196/28891	5.20681076112485e-76	2.57268519707179e-72	2.17644689815019e-72	Cox8b/Chchd10/Cox8a/Mdh1/Cox4i1/Ndufa11/Uqcr10/Uqcr11/Ndufa13/Uqcrq/Chchd2/Ndufs5/Cox7c/Ndufb11/Ndufa12/Ndufv3/Trpv4/Uqcrh/Cox5b/Idh3a/Uqcrb/Cox7b/Ndufa3/Cox7a1/Ndufa5/Ndufb2/Ndufb7/Coq7/Ndufc1/Ndufa2/Ndufb10/Cox7a2/Park7/Ndufa7/Ndufa1/Arl2/Ndufc2/Ndufb6/Ndufab1/Ndufv2/Ndufa6/Ndufs6/Ndufb9/Suclg1/Cox6a1/Cycs/Suclg2/Ndufa8/Ndufs8/Pink1/Cat/Sucla2/Idh2/Ndufb5/Nipsnap2/Cox5a/Uqcrc2/Bloc1s1/Mdh2/Nduf…	92
GO:0045333	GO:0045333	cellular respiration	98/1126	254/28891	8.05763016954858e-71	1.99063753338698e-67	1.68404470543565e-67	Cox8b/Chchd10/Cox8a/Mdh1/Cox4i1/Ndufa11/Uqcr10/Uqcr11/Ndufa13/Uqcrq/Chchd2/Ndufs5/Cox7c/Ndufb11/Ndufa12/Etfb/Ndufv3/Trpv4/Uqcrh/Cox5b/Idh3a/Uqcrb/Cox7b/Ndufa3/Cox7a1/Ndufa5/Ndufb2/Ndufb7/Coq7/Ndufc1/Ndufa2/Ndufb10/Cox7a2/Park7/Ndufa7/Ndufa1/Arl2/Ndufc2/Ndufb6/Ndufab1/Ndufv2/Ndufa6/Ndufs6/Sdhaf4/Ndufb9/Suclg1/Cox6a1/Cisd1/Cycs/Suclg2/Ndufa8/Ndufs8/Pink1/Cat/Sucla2/Idh2/Ndufb5/Nipsnap2/Cox5a/Uqcrc2…	98
GO:0015980	GO:0015980	energy derivation by oxidation of organic compounds	108/1126	350/28891	2.62305848206692e-66	4.32017731996422e-63	3.65479481834658e-63	Mt3/Kl/Cox8b/Chchd10/Igf2/Cox8a/Mdh1/Cox4i1/Ndufa11/Gnas/Uqcr10/Uqcr11/Ndufa13/Uqcrq/Chchd2/Ppp1r1a/Ndufs5/Cox7c/Ndufb11/Ndufa12/Etfb/Ndufv3/Trpv4/Uqcrh/Cox5b/Idh3a/Uqcrb/Cox7b/Ndufa3/Cox7a1/Ndufa5/Ndufb2/Ndufb7/Coq7/Ndufc1/Ndufa2/Ndufb10/Cox7a2/Park7/Ndufa7/Ndufa1/Arl2/Ndufc2/Ndufb6/Ndufab1/Ndufv2/Ndufa6/Ndufs6/Sdhaf4/Ndufb9/Suclg1/Cox6a1/Cisd1/Cycs/Suclg2/Ndufa8/Ndufs8/Pink1/Cat/Sucla2/Idh2/Ndu…	108
GO:0006119	GO:0006119	oxidative phosphorylation	73/1126	147/28891	1.0388160624586e-62	1.28319754115199e-59	1.08556278526924e-59	Cox8b/Chchd10/Cox8a/Cox4i1/Ndufa11/Uqcr10/Uqcr11/Ndufa13/Uqcrq/Chchd2/Ndufs5/Cox7c/Ndufb11/Ndufa12/Ndufv3/Uqcrh/Cox5b/Uqcrb/Cox7b/Ndufa3/Cox7a1/Ndufa5/Ndufb2/Ndufb7/Coq7/Ndufc1/Ndufa2/Ndufb10/Cox7a2/Park7/Ndufa7/Ndufa1/Ndufc2/Ndufb6/Ndufab1/Ndufv2/Ndufa6/Ndufs6/Ndufb9/Cox6a1/Cycs/Ndufa8/Ndufs8/Pink1/Ndufb5/Nipsnap2/Cox5a/Uqcrc2/Ndufs7/Ndufb8/Cyc1/Ndufs3/Slc25a33/Ndufb4/Dnajc15/Ndufv1/Ndufs2/Uqcrf…	73
GO:0006091	GO:0006091	generation of precursor metabolites and energy	120/1126	484/28891	7.53310273835931e-62	7.44421212604667e-59	6.29767388926838e-59	Mt3/Kl/Cox8b/Chchd10/Ndufa4/Igf2/Cox8a/Mdh1/Cox4i1/Ndufa11/Gnas/Uqcr10/Uqcr11/Ndufa13/Uqcrq/Chchd2/Ppp1r1a/Ndufs5/Cox7c/Ndufb11/Ndufa12/Etfb/Ndufv3/Trpv4/Uqcrh/Cox5b/Idh3a/Uqcrb/Cox7b/Ndufa3/Cox7a1/Ndufa5/Ndufb2/Ndufb7/Coq7/Ndufc1/Prps2/Fdx1/Ndufa2/Ndufb10/Cox7a2/Park7/Ndufa7/Ndufa1/Arl2/Ndufc2/Ndufb6/Ndufab1/Ndufv2/Ndufa6/Ndufs6/Sdhaf4/Ndufb9/Suclg1/Cox6a1/Cisd1/Cycs/Suclg2/Ndufa8/Ndufs8/Pink1/C…	120
GO:0019646	GO:0019646	aerobic electron transport chain	44/1126	64/28891	4.04397331001867e-47	3.33021202080037e-44	2.81730140597967e-44	Cox8b/Cox8a/Cox4i1/Uqcr10/Uqcr11/Uqcrq/Cox7c/Uqcrh/Cox5b/Uqcrb/Cox7b/Cox7a1/Cox7a2/Park7/Ndufa7/Ndufc2/Ndufb6/Ndufv2/Ndufs6/Ndufb9/Cox6a1/Cycs/Ndufa8/Ndufs8/Pink1/Cox5a/Uqcrc2/Ndufs7/Ndufb8/Cyc1/Ndufs3/Dnajc15/Ndufv1/Ndufs2/Uqcrfs1/Ndufa10/Uqcrc1/Sdhc/Ndufs1/Iscu/Sdhb/Sdha/Dld/Uqcc3	44
GO:0042775	GO:0042775	mitochondrial ATP synthesis coupled electron transport	48/1126	80/28891	5.6889101739302e-47	4.01555788134131e-44	3.39709207528975e-44	Cox8b/Cox8a/Cox4i1/Uqcr10/Uqcr11/Uqcrq/Chchd2/Cox7c/Ndufa12/Ndufv3/Uqcrh/Cox5b/Uqcrb/Cox7b/Cox7a1/Coq7/Cox7a2/Park7/Ndufa7/Ndufc2/Ndufb6/Ndufv2/Ndufs6/Ndufb9/Cox6a1/Cycs/Ndufa8/Ndufs8/Pink1/Cox5a/Uqcrc2/Ndufs7/Ndufb8/Cyc1/Ndufs3/Dnajc15/Ndufv1/Ndufs2/Uqcrfs1/Ndufa10/Uqcrc1/Sdhc/Ndufs1/Iscu/Sdhb/Sdha/Dld/Uqcc3	48
GO:0042773	GO:0042773	ATP synthesis coupled electron transport	48/1126	82/28891	3.12549302161951e-46	1.93038262747775e-43	1.63307010379619e-43	Cox8b/Cox8a/Cox4i1/Uqcr10/Uqcr11/Uqcrq/Chchd2/Cox7c/Ndufa12/Ndufv3/Uqcrh/Cox5b/Uqcrb/Cox7b/Cox7a1/Coq7/Cox7a2/Park7/Ndufa7/Ndufc2/Ndufb6/Ndufv2/Ndufs6/Ndufb9/Cox6a1/Cycs/Ndufa8/Ndufs8/Pink1/Cox5a/Uqcrc2/Ndufs7/Ndufb8/Cyc1/Ndufs3/Dnajc15/Ndufv1/Ndufs2/Uqcrfs1/Ndufa10/Uqcrc1/Sdhc/Ndufs1/Iscu/Sdhb/Sdha/Dld/Uqcc3	48
GO:0022900	GO:0022900	electron transport chain	55/1126	116/28891	4.66767888812493e-46	2.56255570958059e-43	2.16787752804025e-43	Cox8b/Cox8a/Cox4i1/Uqcr10/Uqcr11/Uqcrq/Chchd2/Cox7c/Ndufa12/Etfb/Ndufv3/Uqcrh/Cox5b/Uqcrb/Cox7b/Cox7a1/Ndufa5/Coq7/Fdx1/Cox7a2/Park7/Ndufa7/Ndufc2/Ndufb6/Ndufv2/Ndufs6/Ndufb9/Cox6a1/Cycs/Ndufa8/Ndufs8/Pink1/Cox5a/Uqcrc2/Ndufs7/Ndufb8/Cyc1/Ndufs3/Dnajc15/Ndufv1/Etfa/Ndufs2/Uqcrfs1/Ndufa10/Slc25a12/Uqcrc1/Sdhc/Ndufs1/Ndufs4/Ndufb3/Iscu/Sdhb/Sdha/Dld/Uqcc3	55
GO:0022904	GO:0022904	respiratory electron transport chain	53/1126	106/28891	5.40207838804114e-46	2.66916693153113e-43	2.2580687662012e-43	Cox8b/Cox8a/Cox4i1/Uqcr10/Uqcr11/Uqcrq/Chchd2/Cox7c/Ndufa12/Etfb/Ndufv3/Uqcrh/Cox5b/Uqcrb/Cox7b/Cox7a1/Ndufa5/Coq7/Cox7a2/Park7/Ndufa7/Ndufc2/Ndufb6/Ndufv2/Ndufs6/Ndufb9/Cox6a1/Cycs/Ndufa8/Ndufs8/Pink1/Cox5a/Uqcrc2/Ndufs7/Ndufb8/Cyc1/Ndufs3/Dnajc15/Ndufv1/Etfa/Ndufs2/Uqcrfs1/Ndufa10/Slc25a12/Uqcrc1/Sdhc/Ndufs1/Ndufs4/Iscu/Sdhb/Sdha/Dld/Uqcc3	53
GO:0033108	GO:0033108	mitochondrial respiratory chain complex assembly	49/1126	104/28891	5.48944059020056e-41	2.46575690510736e-38	2.08598742427621e-38	Ndufa11/Ndufa13/Ndufs5/Ndufb11/Ndufa12/Ndufa3/Ndufa5/Cox20/Ndufb2/Ndufb7/Ndufc1/Ndufa2/Ndufb10/Ndufa1/Ndufc2/Ndufb6/Ndufab1/Ndufa6/Ndufs6/Sdhaf4/Ndufb9/Tmem223/Ndufa8/Ndufs8/Ndufb5/Ndufs7/Ndufb8/Ndufs3/Aifm1/Slc25a33/Ndufb4/Coa3/Ndufaf4/Ndufs2/Ndufa10/Cox14/Ndufaf2/Chchd7/Cox19/Chchd4/Ndufs1/Ndufs4/Uqcc2/Ndufb3/Smim20/Ndufa9/Uqcc3/Tmem126a/Ndufaf8	49
GO:0042776	GO:0042776	proton motive force-driven mitochondrial ATP synthesis	40/1126	65/28891	5.57311323349209e-40	2.29472937389037e-37	1.94130110966641e-37	Ndufa11/Ndufa13/Ndufs5/Ndufb11/Ndufa12/Ndufv3/Ndufa3/Ndufa5/Ndufb2/Ndufb7/Ndufc1/Ndufa2/Ndufb10/Ndufa7/Ndufa1/Ndufc2/Ndufb6/Ndufab1/Ndufv2/Ndufa6/Ndufs6/Ndufb9/Ndufa8/Ndufs8/Ndufb5/Ndufs7/Ndufb8/Ndufs3/Ndufb4/Ndufv1/Ndufs2/Ndufa10/Sdhc/Ndufs1/Ndufs4/Ndufb3/Sdhb/Sdha/Ndufa9/Stoml2	40
GO:0015986	GO:0015986	proton motive force-driven ATP synthesis	40/1126	70/28891	3.92544851377572e-38	1.49197239281276e-35	1.26218267596789e-35	Ndufa11/Ndufa13/Ndufs5/Ndufb11/Ndufa12/Ndufv3/Ndufa3/Ndufa5/Ndufb2/Ndufb7/Ndufc1/Ndufa2/Ndufb10/Ndufa7/Ndufa1/Ndufc2/Ndufb6/Ndufab1/Ndufv2/Ndufa6/Ndufs6/Ndufb9/Ndufa8/Ndufs8/Ndufb5/Ndufs7/Ndufb8/Ndufs3/Ndufb4/Ndufv1/Ndufs2/Ndufa10/Sdhc/Ndufs1/Ndufs4/Ndufb3/Sdhb/Sdha/Ndufa9/Stoml2	40
GO:0010257	GO:0010257	NADH dehydrogenase complex assembly	37/1126	65/28891	2.79992358766586e-35	9.22294829777135e-33	7.8024537309622e-33	Ndufa11/Ndufa13/Ndufs5/Ndufb11/Ndufa12/Ndufa3/Ndufa5/Ndufb2/Ndufb7/Ndufc1/Ndufa2/Ndufb10/Ndufa1/Ndufc2/Ndufb6/Ndufab1/Ndufa6/Ndufs6/Ndufb9/Ndufa8/Ndufs8/Ndufb5/Ndufs7/Ndufb8/Ndufs3/Aifm1/Ndufb4/Ndufaf4/Ndufs2/Ndufa10/Ndufaf2/Ndufs1/Ndufs4/Ndufb3/Ndufa9/Tmem126a/Ndufaf8	37
GO:0032981	GO:0032981	mitochondrial respiratory chain complex I assembly	37/1126	65/28891	2.79992358766586e-35	9.22294829777135e-33	7.8024537309622e-33	Ndufa11/Ndufa13/Ndufs5/Ndufb11/Ndufa12/Ndufa3/Ndufa5/Ndufb2/Ndufb7/Ndufc1/Ndufa2/Ndufb10/Ndufa1/Ndufc2/Ndufb6/Ndufab1/Ndufa6/Ndufs6/Ndufb9/Ndufa8/Ndufs8/Ndufb5/Ndufs7/Ndufb8/Ndufs3/Aifm1/Ndufb4/Ndufaf4/Ndufs2/Ndufa10/Ndufaf2/Ndufs1/Ndufs4/Ndufb3/Ndufa9/Tmem126a/Ndufaf8	37
GO:0009117	GO:0009117	nucleotide metabolic process	89/1126	497/28891	5.44638059563764e-34	1.68191040769035e-31	1.42286693061033e-31	Atp1b1/Ldhb/Mdh1/Ndufa11/Nme5/Ndufa13/Ak1/Atp1a2/Nqo1/Ndufs5/Ndufb11/Me1/Ndufa12/Ndufv3/Acaa2/Idh3a/Ndufa3/Ndufa5/Ndufb2/Ndufb7/Ndufc1/Prps2/Fdx1/Ndufa2/Ndufb10/Mcee/Park7/Hint1/Ndufa7/Ndufa1/Ndufc2/Ndufb6/Ndufab1/Ndufv2/Ndufa6/Mpc1/Ndufs6/Ndufb9/Suclg1/Enpp5/Suclg2/Ndufa8/Ndufs8/Sucla2/Idh2/Mpc2/Ndufb5/Acat1/Mfn1/Mdh2/Vdac1/Guk1/Ndufs7/Ndufb8/Hmgcs1/Ndufs3/Ndufb4/Acadsb/Eno1b/Ndufv1/Ndufs2/Bad/N…	89
GO:0006163	GO:0006163	purine nucleotide metabolic process	84/1126	444/28891	6.18165780063277e-34	1.79668065840744e-31	1.51996056509676e-31	Atp1b1/Ldhb/Mdh1/Ndufa11/Nme5/Ndufa13/Ak1/Atp1a2/Nqo1/Ndufs5/Ndufb11/Me1/Ndufa12/Ndufv3/Acaa2/Idh3a/Ndufa3/Ndufa5/Ndufb2/Ndufb7/Ndufc1/Prps2/Fdx1/Ndufa2/Ndufb10/Mcee/Hint1/Ndufa7/Ndufa1/Ndufc2/Ndufb6/Ndufab1/Ndufv2/Ndufa6/Mpc1/Ndufs6/Ndufb9/Suclg1/Suclg2/Ndufa8/Ndufs8/Sucla2/Idh2/Mpc2/Ndufb5/Acat1/Mfn1/Mdh2/Vdac1/Guk1/Ndufs7/Ndufb8/Hmgcs1/Ndufs3/Ndufb4/Acadsb/Eno1b/Ndufv1/Ndufs2/Bad/Nme1/Ndufa10/…	84
GO:0006754	GO:0006754	ATP biosynthetic process	43/1126	101/28891	8.79632523510457e-34	2.3895404542318e-31	2.02150963341205e-31	Ndufa11/Ndufa13/Ndufs5/Ndufb11/Ndufa12/Ndufv3/Ndufa3/Ndufa5/Ndufb2/Ndufb7/Ndufc1/Ndufa2/Ndufb10/Ndufa7/Ndufa1/Ndufc2/Ndufb6/Ndufab1/Ndufv2/Ndufa6/Ndufs6/Ndufb9/Ndufa8/Ndufs8/Ndufb5/Ndufs7/Ndufb8/Ndufs3/Ndufb4/Eno1b/Ndufv1/Ndufs2/Ndufa10/Slc25a12/Sdhc/Ndufs1/Ndufs4/Ndufb3/Sdhb/Sdha/Ndufa9/Uqcc3/Stoml2	43
GO:0009150	GO:0009150	purine ribonucleotide metabolic process	74/1126	345/28891	9.27384301361336e-34	2.3895404542318e-31	2.02150963341205e-31	Atp1b1/Ndufa11/Nme5/Ndufa13/Ak1/Atp1a2/Ndufs5/Ndufb11/Ndufa12/Ndufv3/Acaa2/Ndufa3/Ndufa5/Ndufb2/Ndufb7/Ndufc1/Prps2/Ndufa2/Ndufb10/Mcee/Hint1/Ndufa7/Ndufa1/Ndufc2/Ndufb6/Ndufab1/Ndufv2/Ndufa6/Mpc1/Ndufs6/Ndufb9/Suclg1/Suclg2/Ndufa8/Ndufs8/Sucla2/Mpc2/Ndufb5/Acat1/Mfn1/Vdac1/Guk1/Ndufs7/Ndufb8/Hmgcs1/Ndufs3/Ndufb4/Acadsb/Eno1b/Ndufv1/Ndufs2/Bad/Nme1/Ndufa10/Slc25a12/Sdhc/Pdhb/Fis1/Nudt4/Paics/Nduf…	74
GO:0009206	GO:0009206	purine ribonucleoside triphosphate biosynthetic process	45/1126	113/28891	9.67229489670836e-34	2.3895404542318e-31	2.02150963341205e-31	Ndufa11/Nme5/Ndufa13/Ndufs5/Ndufb11/Ndufa12/Ndufv3/Ndufa3/Ndufa5/Ndufb2/Ndufb7/Ndufc1/Ndufa2/Ndufb10/Ndufa7/Ndufa1/Ndufc2/Ndufb6/Ndufab1/Ndufv2/Ndufa6/Ndufs6/Ndufb9/Ndufa8/Ndufs8/Ndufb5/Ndufs7/Ndufb8/Ndufs3/Ndufb4/Eno1b/Ndufv1/Ndufs2/Nme1/Ndufa10/Slc25a12/Sdhc/Ndufs1/Ndufs4/Ndufb3/Sdhb/Sdha/Ndufa9/Uqcc3/Stoml2	45
GO:0009145	GO:0009145	purine nucleoside triphosphate biosynthetic process	45/1126	114/28891	1.53938794453436e-33	3.61452022730818e-31	3.0578212001919e-31	Ndufa11/Nme5/Ndufa13/Ndufs5/Ndufb11/Ndufa12/Ndufv3/Ndufa3/Ndufa5/Ndufb2/Ndufb7/Ndufc1/Ndufa2/Ndufb10/Ndufa7/Ndufa1/Ndufc2/Ndufb6/Ndufab1/Ndufv2/Ndufa6/Ndufs6/Ndufb9/Ndufa8/Ndufs8/Ndufb5/Ndufs7/Ndufb8/Ndufs3/Ndufb4/Eno1b/Ndufv1/Ndufs2/Nme1/Ndufa10/Slc25a12/Sdhc/Ndufs1/Ndufs4/Ndufb3/Sdhb/Sdha/Ndufa9/Uqcc3/Stoml2	45
GO:0009152	GO:0009152	purine ribonucleotide biosynthetic process	57/1126	198/28891	1.60937957904837e-33	3.61452022730818e-31	3.0578212001919e-31	Ndufa11/Nme5/Ndufa13/Ak1/Ndufs5/Ndufb11/Ndufa12/Ndufv3/Ndufa3/Ndufa5/Ndufb2/Ndufb7/Ndufc1/Prps2/Ndufa2/Ndufb10/Ndufa7/Ndufa1/Ndufc2/Ndufb6/Ndufab1/Ndufv2/Ndufa6/Mpc1/Ndufs6/Ndufb9/Ndufa8/Ndufs8/Mpc2/Ndufb5/Acat1/Vdac1/Guk1/Ndufs7/Ndufb8/Ndufs3/Ndufb4/Eno1b/Ndufv1/Ndufs2/Nme1/Ndufa10/Slc25a12/Sdhc/Pdhb/Paics/Ndufs1/Ndufs4/Pdha1/Ndufb3/Sdhb/Sdha/Dld/Ndufa9/Uqcc3/Gmps/Stoml2	57
GO:0046034	GO:0046034	ATP metabolic process	48/1126	135/28891	3.42468612010998e-33	7.3571191823754e-31	6.22399477480857e-31	Atp1b1/Ndufa11/Ndufa13/Ak1/Atp1a2/Ndufs5/Ndufb11/Ndufa12/Ndufv3/Ndufa3/Ndufa5/Ndufb2/Ndufb7/Ndufc1/Ndufa2/Ndufb10/Ndufa7/Ndufa1/Ndufc2/Ndufb6/Ndufab1/Ndufv2/Ndufa6/Ndufs6/Ndufb9/Ndufa8/Ndufs8/Ndufb5/Ndufs7/Ndufb8/Ndufs3/Ndufb4/Eno1b/Ndufv1/Ndufs2/Bad/Ndufa10/Slc25a12/Sdhc/Fis1/Ndufs1/Ndufs4/Ndufb3/Sdhb/Sdha/Ndufa9/Uqcc3/Stoml2	48
GO:0019693	GO:0019693	ribose phosphate metabolic process	76/1126	373/28891	4.7803118952659e-33	9.84146711437867e-31	8.32570988425477e-31	Atp1b1/Ndufa11/Nme5/Ndufa13/Ak1/Atp1a2/Ndufs5/Ndufb11/Ndufa12/Ndufv3/Acaa2/Ndufa3/Ndufa5/Ndufb2/Ndufb7/Ndufc1/Prps2/Ndufa2/Ndufb10/Mcee/Hint1/Ndufa7/Ndufa1/Ndufc2/Ndufb6/Ndufab1/Ndufv2/Ndufa6/Mpc1/Ndufs6/Ndufb9/Suclg1/Suclg2/Ndufa8/Ndufs8/Sucla2/Mpc2/Ndufb5/Acat1/Mfn1/Vdac1/Guk1/Nudt14/Ndufs7/Ndufb8/Hmgcs1/Ndufs3/Ndufb4/Acadsb/Eno1b/Ndufv1/Ndufs2/Bad/Nme1/Ndufa10/Slc25a12/Sdhc/Pdhb/Fis1/Rfk/Nudt4…	76
GO:0009260	GO:0009260	ribonucleotide biosynthetic process	58/1126	210/28891	5.29713158608159e-33	1.04692508667317e-30	8.85680401192842e-31	Ndufa11/Nme5/Ndufa13/Ak1/Ndufs5/Ndufb11/Ndufa12/Ndufv3/Ndufa3/Ndufa5/Ndufb2/Ndufb7/Ndufc1/Prps2/Ndufa2/Ndufb10/Ndufa7/Ndufa1/Ndufc2/Ndufb6/Ndufab1/Ndufv2/Ndufa6/Mpc1/Ndufs6/Ndufb9/Ndufa8/Ndufs8/Mpc2/Ndufb5/Acat1/Vdac1/Guk1/Ndufs7/Ndufb8/Ndufs3/Ndufb4/Eno1b/Ndufv1/Ndufs2/Nme1/Ndufa10/Slc25a12/Sdhc/Pdhb/Rfk/Paics/Ndufs1/Ndufs4/Pdha1/Ndufb3/Sdhb/Sdha/Dld/Ndufa9/Uqcc3/Gmps/Stoml2	58
GO:0009259	GO:0009259	ribonucleotide metabolic process	75/1126	364/28891	5.76564889855491e-33	1.0956950464523e-30	9.26938938306136e-31	Atp1b1/Ndufa11/Nme5/Ndufa13/Ak1/Atp1a2/Ndufs5/Ndufb11/Ndufa12/Ndufv3/Acaa2/Ndufa3/Ndufa5/Ndufb2/Ndufb7/Ndufc1/Prps2/Ndufa2/Ndufb10/Mcee/Hint1/Ndufa7/Ndufa1/Ndufc2/Ndufb6/Ndufab1/Ndufv2/Ndufa6/Mpc1/Ndufs6/Ndufb9/Suclg1/Suclg2/Ndufa8/Ndufs8/Sucla2/Mpc2/Ndufb5/Acat1/Mfn1/Vdac1/Guk1/Ndufs7/Ndufb8/Hmgcs1/Ndufs3/Ndufb4/Acadsb/Eno1b/Ndufv1/Ndufs2/Bad/Nme1/Ndufa10/Slc25a12/Sdhc/Pdhb/Fis1/Rfk/Nudt4/Paics/…	75
GO:0009142	GO:0009142	nucleoside triphosphate biosynthetic process	46/1126	124/28891	8.02423187539908e-33	1.46843443319803e-30	1.24226997182104e-30	Ndufa11/Nme5/Ndufa13/Ak1/Ndufs5/Ndufb11/Ndufa12/Ndufv3/Ndufa3/Ndufa5/Ndufb2/Ndufb7/Ndufc1/Ndufa2/Ndufb10/Ndufa7/Ndufa1/Ndufc2/Ndufb6/Ndufab1/Ndufv2/Ndufa6/Ndufs6/Ndufb9/Ndufa8/Ndufs8/Ndufb5/Ndufs7/Ndufb8/Ndufs3/Ndufb4/Eno1b/Ndufv1/Ndufs2/Nme1/Ndufa10/Slc25a12/Sdhc/Ndufs1/Ndufs4/Ndufb3/Sdhb/Sdha/Ndufa9/Uqcc3/Stoml2	46
GO:0009201	GO:0009201	ribonucleoside triphosphate biosynthetic process	45/1126	118/28891	9.34563756743449e-33	1.64917125788192e-30	1.39517017970986e-30	Ndufa11/Nme5/Ndufa13/Ndufs5/Ndufb11/Ndufa12/Ndufv3/Ndufa3/Ndufa5/Ndufb2/Ndufb7/Ndufc1/Ndufa2/Ndufb10/Ndufa7/Ndufa1/Ndufc2/Ndufb6/Ndufab1/Ndufv2/Ndufa6/Ndufs6/Ndufb9/Ndufa8/Ndufs8/Ndufb5/Ndufs7/Ndufb8/Ndufs3/Ndufb4/Eno1b/Ndufv1/Ndufs2/Nme1/Ndufa10/Slc25a12/Sdhc/Ndufs1/Ndufs4/Ndufb3/Sdhb/Sdha/Ndufa9/Uqcc3/Stoml2	45
GO:0009205	GO:0009205	purine ribonucleoside triphosphate metabolic process	51/1126	160/28891	1.61391505904488e-32	2.74977734715199e-30	2.32626377476124e-30	Atp1b1/Ndufa11/Nme5/Ndufa13/Ak1/Atp1a2/Ndufs5/Ndufb11/Ndufa12/Ndufv3/Ndufa3/Ndufa5/Ndufb2/Ndufb7/Ndufc1/Ndufa2/Ndufb10/Ndufa7/Ndufa1/Ndufc2/Ndufb6/Ndufab1/Ndufv2/Ndufa6/Ndufs6/Ndufb9/Ndufa8/Ndufs8/Ndufb5/Mfn1/Ndufs7/Ndufb8/Ndufs3/Ndufb4/Eno1b/Ndufv1/Ndufs2/Bad/Nme1/Ndufa10/Slc25a12/Sdhc/Fis1/Ndufs1/Ndufs4/Ndufb3/Sdhb/Sdha/Ndufa9/Uqcc3/Stoml2	51
GO:0009144	GO:0009144	purine nucleoside triphosphate metabolic process	52/1126	169/28891	2.83259658610123e-32	4.66528657730872e-30	3.94675124330104e-30	Atp1b1/Ndufa11/Nme5/Ndufa13/Ak1/Atp1a2/Ndufs5/Ndufb11/Ndufa12/Ndufv3/Ndufa3/Ndufa5/Ndufb2/Ndufb7/Ndufc1/Ndufa2/Ndufb10/Ndufa7/Ndufa1/Ndufc2/Ndufb6/Ndufab1/Ndufv2/Ndufa6/Ndufs6/Ndufb9/Ndufa8/Ndufs8/Ndufb5/Mfn1/Guk1/Ndufs7/Ndufb8/Ndufs3/Ndufb4/Eno1b/Ndufv1/Ndufs2/Bad/Nme1/Ndufa10/Slc25a12/Sdhc/Fis1/Ndufs1/Ndufs4/Ndufb3/Sdhb/Sdha/Ndufa9/Uqcc3/Stoml2	52
GO:0072521	GO:0072521	purine-containing compound metabolic process	85/1126	479/28891	3.38985475055953e-32	5.40299107177892e-30	4.57083640559317e-30	Atp1b1/Ttr/Ldhb/Mdh1/Ndufa11/Nme5/Ndufa13/Ak1/Atp1a2/Nqo1/Ndufs5/Ndufb11/Me1/Ndufa12/Ndufv3/Acaa2/Idh3a/Ndufa3/Ndufa5/Ndufb2/Ndufb7/Ndufc1/Prps2/Fdx1/Ndufa2/Ndufb10/Mcee/Hint1/Ndufa7/Ndufa1/Ndufc2/Ndufb6/Ndufab1/Ndufv2/Ndufa6/Mpc1/Ndufs6/Ndufb9/Suclg1/Suclg2/Ndufa8/Ndufs8/Sucla2/Idh2/Mpc2/Ndufb5/Acat1/Mfn1/Mdh2/Vdac1/Guk1/Ndufs7/Ndufb8/Hmgcs1/Ndufs3/Ndufb4/Acadsb/Eno1b/Ndufv1/Ndufs2/Bad/Nme1/Nduf…	85
GO:0046390	GO:0046390	ribose phosphate biosynthetic process	58/1126	218/28891	4.89998638849428e-32	7.56588523298445e-30	6.40060721997065e-30	Ndufa11/Nme5/Ndufa13/Ak1/Ndufs5/Ndufb11/Ndufa12/Ndufv3/Ndufa3/Ndufa5/Ndufb2/Ndufb7/Ndufc1/Prps2/Ndufa2/Ndufb10/Ndufa7/Ndufa1/Ndufc2/Ndufb6/Ndufab1/Ndufv2/Ndufa6/Mpc1/Ndufs6/Ndufb9/Ndufa8/Ndufs8/Mpc2/Ndufb5/Acat1/Vdac1/Guk1/Ndufs7/Ndufb8/Ndufs3/Ndufb4/Eno1b/Ndufv1/Ndufs2/Nme1/Ndufa10/Slc25a12/Sdhc/Pdhb/Rfk/Paics/Ndufs1/Ndufs4/Pdha1/Ndufb3/Sdhb/Sdha/Dld/Ndufa9/Uqcc3/Gmps/Stoml2	58
GO:0009199	GO:0009199	ribonucleoside triphosphate metabolic process	51/1126	167/28891	1.68665440324877e-31	2.52538163831885e-29	2.13642891078178e-29	Atp1b1/Ndufa11/Nme5/Ndufa13/Ak1/Atp1a2/Ndufs5/Ndufb11/Ndufa12/Ndufv3/Ndufa3/Ndufa5/Ndufb2/Ndufb7/Ndufc1/Ndufa2/Ndufb10/Ndufa7/Ndufa1/Ndufc2/Ndufb6/Ndufab1/Ndufv2/Ndufa6/Ndufs6/Ndufb9/Ndufa8/Ndufs8/Ndufb5/Mfn1/Ndufs7/Ndufb8/Ndufs3/Ndufb4/Eno1b/Ndufv1/Ndufs2/Bad/Nme1/Ndufa10/Slc25a12/Sdhc/Fis1/Ndufs1/Ndufs4/Ndufb3/Sdhb/Sdha/Ndufa9/Uqcc3/Stoml2	51
GO:0006164	GO:0006164	purine nucleotide biosynthetic process	58/1126	233/28891	2.40218484490938e-30	3.49093979961683e-28	2.95327430932977e-28	Ndufa11/Nme5/Ndufa13/Ak1/Ndufs5/Ndufb11/Ndufa12/Ndufv3/Ndufa3/Ndufa5/Ndufb2/Ndufb7/Ndufc1/Prps2/Ndufa2/Ndufb10/Ndufa7/Ndufa1/Ndufc2/Ndufb6/Ndufab1/Ndufv2/Ndufa6/Mpc1/Ndufs6/Ndufb9/Ndufa8/Ndufs8/Idh2/Mpc2/Ndufb5/Acat1/Vdac1/Guk1/Ndufs7/Ndufb8/Ndufs3/Ndufb4/Eno1b/Ndufv1/Ndufs2/Nme1/Ndufa10/Slc25a12/Sdhc/Pdhb/Paics/Ndufs1/Ndufs4/Pdha1/Ndufb3/Sdhb/Sdha/Dld/Ndufa9/Uqcc3/Gmps/Stoml2	58
GO:0009141	GO:0009141	nucleoside triphosphate metabolic process	52/1126	184/28891	2.99925208927089e-30	4.23408702088213e-28	3.5819639237578e-28	Atp1b1/Ndufa11/Nme5/Ndufa13/Ak1/Atp1a2/Ndufs5/Ndufb11/Ndufa12/Ndufv3/Ndufa3/Ndufa5/Ndufb2/Ndufb7/Ndufc1/Ndufa2/Ndufb10/Ndufa7/Ndufa1/Ndufc2/Ndufb6/Ndufab1/Ndufv2/Ndufa6/Ndufs6/Ndufb9/Ndufa8/Ndufs8/Ndufb5/Mfn1/Guk1/Ndufs7/Ndufb8/Ndufs3/Ndufb4/Eno1b/Ndufv1/Ndufs2/Bad/Nme1/Ndufa10/Slc25a12/Sdhc/Fis1/Ndufs1/Ndufs4/Ndufb3/Sdhb/Sdha/Ndufa9/Uqcc3/Stoml2	52
GO:0072522	GO:0072522	purine-containing compound biosynthetic process	58/1126	241/28891	1.67546450519875e-29	2.29957503338528e-27	1.94540045325855e-27	Ndufa11/Nme5/Ndufa13/Ak1/Ndufs5/Ndufb11/Ndufa12/Ndufv3/Ndufa3/Ndufa5/Ndufb2/Ndufb7/Ndufc1/Prps2/Ndufa2/Ndufb10/Ndufa7/Ndufa1/Ndufc2/Ndufb6/Ndufab1/Ndufv2/Ndufa6/Mpc1/Ndufs6/Ndufb9/Ndufa8/Ndufs8/Idh2/Mpc2/Ndufb5/Acat1/Vdac1/Guk1/Ndufs7/Ndufb8/Ndufs3/Ndufb4/Eno1b/Ndufv1/Ndufs2/Nme1/Ndufa10/Slc25a12/Sdhc/Pdhb/Paics/Ndufs1/Ndufs4/Pdha1/Ndufb3/Sdhb/Sdha/Dld/Ndufa9/Uqcc3/Gmps/Stoml2	58
GO:0009165	GO:0009165	nucleotide biosynthetic process	60/1126	267/28891	9.76644405041933e-29	1.30421621765194e-26	1.10334421975008e-26	Ndufa11/Nme5/Ndufa13/Ak1/Ndufs5/Ndufb11/Ndufa12/Ndufv3/Ndufa3/Ndufa5/Ndufb2/Ndufb7/Ndufc1/Prps2/Ndufa2/Ndufb10/Ndufa7/Ndufa1/Ndufc2/Ndufb6/Ndufab1/Ndufv2/Ndufa6/Mpc1/Ndufs6/Ndufb9/Ndufa8/Ndufs8/Idh2/Mpc2/Ndufb5/Acat1/Vdac1/Guk1/Ndufs7/Ndufb8/Ndufs3/Ndufb4/Eno1b/Ndufv1/Ndufs2/Nme1/Ndufa10/Slc25a12/Sdhc/Pdhb/Rfk/Gars/Paics/Ndufs1/Ndufs4/Pdha1/Ndufb3/Sdhb/Sdha/Dld/Ndufa9/Uqcc3/Gmps/Stoml2	60
GO:1901293	GO:1901293	nucleoside phosphate biosynthetic process	60/1126	269/28891	1.50342931244507e-28	1.95485374547135e-26	1.65377224368958e-26	Ndufa11/Nme5/Ndufa13/Ak1/Ndufs5/Ndufb11/Ndufa12/Ndufv3/Ndufa3/Ndufa5/Ndufb2/Ndufb7/Ndufc1/Prps2/Ndufa2/Ndufb10/Ndufa7/Ndufa1/Ndufc2/Ndufb6/Ndufab1/Ndufv2/Ndufa6/Mpc1/Ndufs6/Ndufb9/Ndufa8/Ndufs8/Idh2/Mpc2/Ndufb5/Acat1/Vdac1/Guk1/Ndufs7/Ndufb8/Ndufs3/Ndufb4/Eno1b/Ndufv1/Ndufs2/Nme1/Ndufa10/Slc25a12/Sdhc/Pdhb/Rfk/Gars/Paics/Ndufs1/Ndufs4/Pdha1/Ndufb3/Sdhb/Sdha/Dld/Ndufa9/Uqcc3/Gmps/Stoml2	60
GO:0032543	GO:0032543	mitochondrial translation	42/1126	130/28891	2.8458189736161e-27	3.60543373041978e-25	3.05013418197828e-25	Mrps6/Ndufa7/Mrpl42/Mrpl58/Mrps33/Mrpl28/Mrpl41/Mrpl51/Mrps12/Coa3/Mrps21/Mrps25/Mrpl53/Mrps14/Mrpl20/Mrpl57/Mrps26/Ngrn/Mrps18a/Mrpl55/Mrpl17/Mrpl48/Gadd45gip1/Gars/Mrpl12/Mrpl34/Mrps35/Mrpl13/Mrps34/Uqcc2/Mrpl11/Mrpl36/Mpv17l2/Mrps7/Mrps23/Mrps16/Mrpl14/Mrpl27/Mrpl40/Mrpl2/Mrpl35/Mrpl54	42
GO:0140053	GO:0140053	mitochondrial gene expression	45/1126	166/28891	1.64748193667515e-25	2.03505206227798e-23	1.72161862382553e-23	Chchd10/Mrps6/Ndufa7/Mrpl42/Mrpl58/Mrps33/Mrpl28/Mrpl41/Mrpl51/Slc25a33/Mrps12/Coa3/Mrps21/Mrps25/Mrpl53/Hsd17b10/Mrps14/Mrpl20/Mrpl57/Mrps26/Ngrn/Mrps18a/Mrpl55/Mrpl17/Mrpl48/Gadd45gip1/Gars/Mrpl12/Mrpl34/Mrps35/Mrpl13/Mrps34/Uqcc2/Mrpl11/Mrpl36/Mpv17l2/Mrps7/Mrps23/Mrps16/Mrpl14/Mrpl27/Mrpl40/Mrpl2/Mrpl35/Mrpl54	45
GO:0006120	GO:0006120	mitochondrial electron transport, NADH to ubiquinone	20/1126	29/28891	3.98177575895564e-22	4.79852537195118e-20	4.05946894449624e-20	Park7/Ndufa7/Ndufc2/Ndufb6/Ndufv2/Ndufs6/Ndufb9/Ndufa8/Ndufs8/Pink1/Ndufs7/Ndufb8/Ndufs3/Dnajc15/Ndufv1/Ndufs2/Ndufa10/Ndufs1/Iscu/Dld	20
GO:0006626	GO:0006626	protein targeting to mitochondrion	28/1126	81/28891	1.5400130473092e-19	1.81171534922732e-17	1.53267965184582e-17	Ndufa13/Mtch1/Romo1/Tomm7/Dusp18/Hsp90aa1/Pdcd5/Pam16/Pink1/Timm8a1/Aifm1/Dnajc15/Immp1l/Timm22/Timm17a/Timm13/Timm17b/Timm50/Fis1/Grpel1/Chchd4/Dnlz/Mff/Pmpcb/Timm10/Tomm40/Timm23/Hspd1	28
GO:0006605	GO:0006605	protein targeting	52/1126	303/28891	1.83459432743809e-19	2.10807687717944e-17	1.78339634620726e-17	Clu/Folr1/Arl6ip1/Nedd4/Ndufa13/Mtch1/Romo1/Tomm7/Dusp18/Rab3ip/Hsp90aa1/Pdcd5/Pam16/Pink1/Prnp/Igtp/Srp14/Timm8a1/Aifm1/Dnajc15/Sec62/Hras/Rtp4/Immp1l/Herpud1/Timm22/Spcs1/Ywhae/Timm17a/Timm13/Srp9/Timm17b/Timm50/Fis1/Grpel1/Lonp2/Chchd4/Ywhaq/Dnlz/Mff/Irgm1/Gcc2/Zfand6/Pmpcb/Akt2/Yif1b/Timm10/Tomm40/Irgm2/Vamp7/Timm23/Hspd1	52
GO:0072655	GO:0072655	establishment of protein localization to mitochondrion	30/1126	99/28891	5.64815296094152e-19	6.34261904091182e-17	5.36574531289444e-17	Ndufa13/Mtch1/Romo1/Tomm7/Dusp18/Hsp90aa1/Pdcd5/Pam16/Pink1/Dnaja1/Timm8a1/Aifm1/Dnajc15/Immp1l/Timm22/Timm17a/Timm13/Timm17b/Timm50/Fis1/Grpel1/Chchd4/Dnlz/Hk1/Mff/Pmpcb/Timm10/Tomm40/Timm23/Hspd1	30
GO:0070585	GO:0070585	protein localization to mitochondrion	31/1126	108/28891	8.57427863769276e-19	9.41455794418666e-17	7.96455215679017e-17	Ndufa13/Mtch1/Romo1/Tomm7/Dusp18/Hsp90aa1/Pdcd5/Pam16/Pink1/Dnaja1/Timm8a1/Aifm1/Dnajc15/Immp1l/Timm22/Timm17a/Timm13/Timm17b/Timm50/Fis1/Grpel1/Chchd4/Dnlz/Hk1/Mff/Pmpcb/Timm10/Fkbp8/Tomm40/Timm23/Hspd1	31
GO:0006839	GO:0006839	mitochondrial transport	36/1126	158/28891	5.62610791270571e-18	6.04317373840846e-16	5.11241979893693e-16	Chchd10/Slc25a4/Ndufa13/Mtch1/Acaa2/Romo1/Tomm7/Dusp18/Hsp90aa1/Pdcd5/Pam16/Pink1/Slc25a5/Alkbh7/Timm8a1/Aifm1/Dnajc15/Immp1l/Timm22/Bad/Mtx2/Timm17a/Timm13/Timm17b/Timm50/Fis1/Grpel1/Chchd4/Dnlz/Mff/Pmpcb/Spg7/Timm10/Tomm40/Timm23/Hspd1	36
GO:0006099	GO:0006099	tricarboxylic acid cycle	18/1126	35/28891	9.13106886654497e-17	9.59927899353163e-15	8.12082294939531e-15	Mdh1/Idh3a/Suclg1/Suclg2/Sucla2/Idh2/Mdh2/Mrps36/Sdhc/Pdhb/Aco2/Ndufs4/Idh3b/Pdha1/Ogdh/Sdhb/Sdha/Idh3g	18
GO:0006122	GO:0006122	mitochondrial electron transport, ubiquinol to cytochrome c	11/1126	13/28891	2.1821387338004e-14	2.24623905910579e-12	1.90027914735118e-12	Uqcr10/Uqcr11/Uqcrq/Uqcrh/Uqcrb/Cycs/Uqcrc2/Cyc1/Uqcrfs1/Uqcrc1/Uqcc3	11
GO:0072594	GO:0072594	establishment of protein localization to organelle	56/1126	452/28891	2.40789479793877e-14	2.4280424891052e-12	2.05408168477226e-12	Clu/Folr1/Nedd4/Ndufa13/Mtch1/Apod/Romo1/Tomm7/Zic1/Dusp18/Hsp90aa1/Pdcd5/Pam16/Pink1/Igtp/Srp14/Dnaja1/Timm8a1/Aifm1/Dnajc15/Sec62/Immp1l/Herpud1/Timm22/Spcs1/Vps28/Lmna/Timm17a/Timm13/Srp9/Timm17b/Timm50/Fis1/Grpel1/Lonp2/Chchd4/Dnlz/Hk1/Mff/Irgm1/Gcc2/Sumo1/Zfand6/Hikeshi/Pmpcb/Cct3/Timm10/Chp1/Tomm40/Cct7/Irgm2/Rab3gap1/Vamp7/Timm23/Hspd1/Tsg101	56
GO:0006457	GO:0006457	protein folding	33/1126	173/28891	3.31686452595568e-14	3.2777255245494e-12	2.77289874369895e-12	Clu/Cryab/Hspb1/Ppia/Hsp90aa1/Arl2/Pdcd5/Stub1/Nudc/Fkbp2/Hspe1/Dnaja1/Tbcel/Pfdn1/Pdrg1/St13/Selenof/Hspa2/Grpel1/Chchd4/Dnlz/Hspa4l/Fkbp4/Ppid/Dnajc3/Cct3/Prdx4/Fkbp8/Cct7/Pdia4/Hspd1/Sdf2/Chordc1	33
GO:0007006	GO:0007006	mitochondrial membrane organization	25/1126	111/28891	8.60590299390491e-13	8.33760131233023e-11	7.05346559108285e-11	Chchd10/Slc25a4/Apoo/Ndufa13/Mtch1/Acaa2/Romo1/Hsp90aa1/Chchd6/Pdcd5/Pink1/Slc25a5/Alkbh7/Micos13/Ghitm/Timm22/Bad/Timm13/Timm50/Spg7/Timm10/Uqcc3/Chchd3/Tomm40/Immt	25
GO:0090150	GO:0090150	establishment of protein localization to membrane	39/1126	270/28891	1.84414177926431e-12	1.75228933295096e-10	1.48240627640862e-10	Folr1/Krt18/Arl6ip1/Ndufa13/Mtch1/Romo1/Arl6/Dusp18/Rab3ip/Emc2/Snap47/Hsp90aa1/Tmem147/Pdcd5/Prnp/Srp14/Sec62/Hras/Rtp4/Emc8/Timm22/Timm13/Srp9/Fis1/Emc4/Wdr83os/Emc6/Mff/Akt2/Rdx/Yif1b/Timm10/Sptbn1/Emc7/Tomm40/Irgm2/Rab3gap1/Vamp7/Sacm1l	39
GO:0006635	GO:0006635	fatty acid beta-oxidation	20/1126	77/28891	9.86744530646494e-12	9.19906552061194e-10	7.78224931717423e-10	Dbi/Etfb/Acaa2/Acadl/Eci1/Acadvl/Acat1/Acadm/Auh/Acox1/Hadhb/Etfa/Hsd17b10/Scp2/Lonp2/Hadh/Echs1/Eci2/Akt2/Hadha	20
GO:0006123	GO:0006123	mitochondrial electron transport, cytochrome c to oxygen	11/1126	19/28891	1.70377647737443e-11	1.55895547679761e-09	1.3188491991528e-09	Cox8b/Cox8a/Cox4i1/Cox7c/Cox5b/Cox7b/Cox7a1/Cox7a2/Cox6a1/Cycs/Cox5a	11
GO:0007007	GO:0007007	inner mitochondrial membrane organization	14/1126	35/28891	1.85831000314883e-11	1.66943813191971e-09	1.41231560239311e-09	Chchd10/Apoo/Ndufa13/Romo1/Chchd6/Pink1/Micos13/Ghitm/Timm22/Timm13/Timm10/Uqcc3/Chchd3/Immt	14
GO:0009062	GO:0009062	fatty acid catabolic process	23/1126	109/28891	2.91890372551958e-11	2.57541130496291e-09	2.17875313797712e-09	Dbi/Etfb/Acaa2/Abhd2/Phyh/Acadl/Eci1/Acadvl/Acat1/Acadm/Auh/Acox1/Hadhb/Etfa/Hsd17b10/Scp2/Lonp2/Hadh/Echs1/Nudt19/Eci2/Akt2/Hadha	23
GO:0030150	GO:0030150	protein import into mitochondrial matrix	11/1126	20/28891	3.65242042967979e-11	3.16607181456979e-09	2.67844164843184e-09	Romo1/Tomm7/Pam16/Dnajc15/Timm17a/Timm17b/Timm50/Grpel1/Dnlz/Tomm40/Timm23	11
GO:0044282	GO:0044282	small molecule catabolic process	43/1126	353/28891	4.35296036011916e-11	3.70827192057737e-09	3.13713350091346e-09	Dbi/Acad8/Etfb/Abat/Acaa2/Abhd2/Glo1/Park7/Phyh/Csad/Acadl/Eci1/Acadvl/Acat1/Acadm/Auh/Galk1/Acox1/Acadsb/Eno1b/Hadhb/Oxct1/Etfa/Hsd17b10/Bad/Got1/Oat/Pnkd/Scp2/Slc25a12/Hagh/Lonp2/Hadh/Pfkp/Hk1/Echs1/Dld/Nudt19/Eci2/Akt2/Hadha/Got2/Hibadh	43
GO:0043648	GO:0043648	dicarboxylic acid metabolic process	21/1126	94/28891	6.72864502284654e-11	5.63495509455674e-09	4.76707393144043e-09	Folr1/Mdh1/Me1/Idh3a/Suclg1/Phyh/Suclg2/Glul/Sucla2/Mdh2/Got1/Mrps36/Oat/Slc25a12/Idh3b/Ogdh/Sdhb/Sdha/Dld/Got2/Idh3g	21
GO:0044743	GO:0044743	protein transmembrane import into intracellular organelle	14/1126	38/28891	6.94235141536716e-11	5.71702639055486e-09	4.83650481937245e-09	Romo1/Tomm7/Pam16/Aifm1/Dnajc15/Timm17a/Timm17b/Timm50/Grpel1/Chchd4/Dnlz/Tomm40/Timm23/Hspd1	14
GO:0034440	GO:0034440	lipid oxidation	24/1126	126/28891	1.05695191723004e-10	8.56131052956329e-09	7.24271969511729e-09	Dbi/Fabp3/Sox9/Etfb/Apod/Acaa2/Phyh/Acadl/Eci1/Acadvl/Acat1/Acadm/Auh/Acox1/Hadhb/Etfa/Hsd17b10/Scp2/Lonp2/Hadh/Echs1/Eci2/Akt2/Hadha	24
GO:0019395	GO:0019395	fatty acid oxidation	23/1126	117/28891	1.32831871196726e-10	1.05858431545649e-08	8.95543905810188e-09	Dbi/Fabp3/Sox9/Etfb/Acaa2/Phyh/Acadl/Eci1/Acadvl/Acat1/Acadm/Auh/Acox1/Hadhb/Etfa/Hsd17b10/Scp2/Lonp2/Hadh/Echs1/Eci2/Akt2/Hadha	23
GO:0051205	GO:0051205	protein insertion into membrane	17/1126	64/28891	2.39668695280172e-10	1.87968733869735e-08	1.59018277185892e-08	Ndufa13/Mtch1/Romo1/Emc2/Hsp90aa1/Tmem147/Pdcd5/Rtp4/Emc8/Timm22/Timm13/Emc4/Wdr83os/Emc6/Timm10/Emc7/Tomm40	17
GO:1990542	GO:1990542	mitochondrial transmembrane transport	16/1126	59/28891	5.77220485115164e-10	4.45632252649067e-08	3.76997129340842e-08	Romo1/Tomm7/Smdt1/Slc25a39/Pam16/Vdac1/Slc25a33/Dnajc15/Timm17a/Timm17b/Slc25a12/Timm50/Grpel1/Dnlz/Tomm40/Timm23	16
GO:0016054	GO:0016054	organic acid catabolic process	32/1126	241/28891	1.55393124156399e-09	1.1633294340254e-07	9.84156452990527e-08	Dbi/Acad8/Etfb/Abat/Acaa2/Abhd2/Phyh/Csad/Acadl/Eci1/Acadvl/Acat1/Acadm/Auh/Acox1/Acadsb/Hadhb/Etfa/Hsd17b10/Got1/Oat/Scp2/Lonp2/Hadh/Echs1/Dld/Nudt19/Eci2/Akt2/Hadha/Got2/Hibadh	32
GO:0046395	GO:0046395	carboxylic acid catabolic process	32/1126	241/28891	1.55393124156399e-09	1.1633294340254e-07	9.84156452990527e-08	Dbi/Acad8/Etfb/Abat/Acaa2/Abhd2/Phyh/Csad/Acadl/Eci1/Acadvl/Acat1/Acadm/Auh/Acox1/Acadsb/Hadhb/Etfa/Hsd17b10/Got1/Oat/Scp2/Lonp2/Hadh/Echs1/Dld/Nudt19/Eci2/Akt2/Hadha/Got2/Hibadh	32
GO:0065002	GO:0065002	intracellular protein transmembrane transport	15/1126	56/28891	2.40422581120427e-09	1.77302682584482e-07	1.49994983445281e-07	Romo1/Tomm7/Pam16/Aifm1/Dnajc15/Sec62/Timm17a/Timm17b/Timm50/Grpel1/Chchd4/Dnlz/Tomm40/Timm23/Hspd1	15
GO:0006631	GO:0006631	fatty acid metabolic process	47/1126	463/28891	2.62940279945941e-09	1.91057047531308e-07	1.61630936790299e-07	Ptgds/Elovl7/Dbi/Fabp3/Gpx4/Ltc4s/Ephx1/Sox9/Fads3/Etfb/Acaa2/Tecr/Fads2/Abhd2/Ndufab1/Ndufs6/Phyh/Acadl/Eci1/Acadvl/Acat1/Alkbh7/Acadm/Auh/Acox1/Degs1/Acadsb/Scd2/Ech1/Hadhb/Etfa/Hsd17b10/Scp2/Insig2/Prkag1/Lonp2/Hadh/Echs1/Prxl2b/Dld/Nudt19/Eci2/Akt2/Hadha/Acbd5/Lpgat1/Pnpla8	47
GO:0006103	GO:0006103	2-oxoglutarate metabolic process	9/1126	17/28891	3.68509680700768e-09	2.63884975701811e-07	2.23242096424523e-07	Idh3a/Phyh/Got1/Mrps36/Idh3b/Ogdh/Dld/Got2/Idh3g	9
GO:0072329	GO:0072329	monocarboxylic acid catabolic process	23/1126	138/28891	3.94559373928208e-09	2.78502552368468e-07	2.35608311859987e-07	Dbi/Etfb/Acaa2/Abhd2/Phyh/Acadl/Eci1/Acadvl/Acat1/Acadm/Auh/Acox1/Hadhb/Etfa/Hsd17b10/Scp2/Lonp2/Hadh/Echs1/Nudt19/Eci2/Akt2/Hadha	23
GO:0071806	GO:0071806	protein transmembrane transport	15/1126	61/28891	8.69247518045122e-09	6.04922815022668e-07	5.11754172595579e-07	Romo1/Tomm7/Pam16/Aifm1/Dnajc15/Sec62/Timm17a/Timm17b/Timm50/Grpel1/Chchd4/Dnlz/Tomm40/Timm23/Hspd1	15
GO:1903008	GO:1903008	organelle disassembly	22/1126	137/28891	1.73023965361527e-08	1.18737696229348e-06	1.00450024334887e-06	Slc25a4/Map1lc3a/Tomm7/Gabarapl2/Pink1/Slc25a5/Vdac1/Igtp/Fundc2/Gabarapl1/Denr/Ufc1/Tex264/Plaat3/Fis1/Irgm1/Gbf1/Plin3/Fkbp8/Fundc1/Irgm2/Golga2	22
GO:0042176	GO:0042176	regulation of protein catabolic process	39/1126	369/28891	1.97560116633975e-08	1.33718429628557e-06	1.13123464045207e-06	Clu/Kcne2/Cd81/Rilp/Nedd4/Ndufa13/Sox9/Nqo1/Ezr/Serpinb1b/Timp3/Cul4b/Sh3d19/Laptm4b/Tmem9/Ubb/Ndfip1/Park7/Hsp90aa1/Gabarapl2/Stub1/Oaz2/Svip/Pin1/Timp2/Herpud1/Ubxn2a/Vps28/Rchy1/Odc1/Rnf14/Ddb1/Atraid/Sumo1/Snx9/Rdx/Nub1/Dab2/Cdk5rap3	39
GO:0006790	GO:0006790	sulfur compound metabolic process	34/1126	298/28891	2.44315821203309e-08	1.6313033413048e-06	1.38005423328356e-06	Sulf1/Arsg/Hs3st1/Acaa2/Phgdh/Glrx3/Mcee/Ndufab1/Mpc1/Suclg1/Ahcyl2/Csad/Suclg2/Sucla2/Mpc2/Acat1/Vdac1/Hmgcs1/Pdzd11/Acadsb/Ciapin1/Isca1/Glrx5/Isca2/Pdhb/Apip/B3gat3/Pmvk/Pdha1/Iscu/Ogdh/Dld/Nudt19/Ahcyl1	34
GO:0050821	GO:0050821	protein stabilization	27/1126	202/28891	2.51400667384451e-08	1.65622759672876e-06	1.40113971955601e-06	Clu/Mt3/Cryab/Atp1b1/Msx1/Pfn2/Park7/Hsp90aa1/Stub1/Cog7/Pink1/Usp2/Pin1/Igtp/Dnlz/Ube2b/Irgm1/Sumo1/Tbrg1/Cct3/Hypk/Chp1/Cct7/Rab21/Irgm2/Rab3gap1/Hspd1	27
GO:0031647	GO:0031647	regulation of protein stability	35/1126	316/28891	3.24600045800154e-08	2.11032740302442e-06	1.78530025190085e-06	Clu/Mt3/Cryab/Atp1b1/Cd81/Msx1/Id1/Pfn2/Tomm7/Park7/Hsp90aa1/Stub1/Cog7/Pink1/Usp2/Prnp/Pin1/Dad1/Igtp/Dpm3/Lmna/Gnl3l/Dnlz/Ube2b/Irgm1/Sumo1/Tbrg1/Cct3/Hypk/Chp1/Cct7/Rab21/Irgm2/Rab3gap1/Hspd1	35
GO:0032386	GO:0032386	regulation of intracellular transport	37/1126	346/28891	3.34406235343934e-08	2.14584572575894e-06	1.81534813472422e-06	Cryab/Ifi27/Gas6/Cd81/Nedd4/Ezr/Apod/Tomm7/Zic1/Park7/Hsp90aa1/Map1b/Pdcd5/Oaz2/Svip/Pink1/Prnp/Hras/Ergic3/Erlec1/Scp2/Ywhae/Stx18/Fis1/Chchd4/Cep290/B3gat3/Mff/Gcc2/Sumo1/Sar1b/Akt2/Rdx/Dab2/Chp1/Rab21/Vamp7	37
GO:1904951	GO:1904951	positive regulation of establishment of protein localization	38/1126	362/28891	3.58983059834953e-08	2.2740196136468e-06	1.92378101296167e-06	Gas6/Cd81/Bsg/Tgfb2/Gnas/Abat/Camk2n1/Ppia/Tomm7/Zic1/C1qtnf12/Hsp90aa1/Pdcd5/Oaz2/Glul/Dynll1/Mpc2/Prnp/Wls/Hras/Oxct1/Bad/Ergic3/Tmed10/Vps28/Ywhae/Fis1/Cep290/B3gat3/Itpr1/Mff/Ppid/Sar1b/Cct3/Akt2/Chp1/Cct7/Tsg101	38
GO:0000338	GO:0000338	protein deneddylation	7/1126	11/28891	3.85730875557145e-08	2.41252690649095e-06	2.04095577193527e-06	Cops3/Cops6/Gps1/Cops2/Cops8/Cops4/Cops5	7
GO:0006637	GO:0006637	acyl-CoA metabolic process	17/1126	88/28891	4.41188216268126e-08	2.69124811923557e-06	2.27674906666761e-06	Acaa2/Mcee/Mpc1/Suclg1/Suclg2/Sucla2/Mpc2/Acat1/Vdac1/Hmgcs1/Acadsb/Pdhb/Pmvk/Pdha1/Ogdh/Dld/Nudt19	17
GO:0035383	GO:0035383	thioester metabolic process	17/1126	88/28891	4.41188216268126e-08	2.69124811923557e-06	2.27674906666761e-06	Acaa2/Mcee/Mpc1/Suclg1/Suclg2/Sucla2/Mpc2/Acat1/Vdac1/Hmgcs1/Acadsb/Pdhb/Pmvk/Pdha1/Ogdh/Dld/Nudt19	17
GO:0009408	GO:0009408	response to heat	17/1126	90/28891	6.24803728777336e-08	3.76482344376685e-06	3.18497510523081e-06	Cryab/Hspb1/Cntnap2/Trpv4/Hsp90aa1/Stub1/Dnaja1/Ywhae/Sod1/Eif2b2/Eif2b5/Hsbp1/Pdcd6/Sumo1/Hikeshi/Rbbp7/Chordc1	17
GO:1903715	GO:1903715	regulation of aerobic respiration	11/1126	37/28891	1.01017988578396e-07	5.99890126380955e-06	5.07496605600565e-06	Trpv4/Cox7a1/Cox7a2/Park7/Arl2/Pink1/Slc25a33/Dnajc15/Gadd45gip1/Uqcc2/Iscu	11
GO:0051222	GO:0051222	positive regulation of protein transport	36/1126	346/28891	1.01984963804898e-07	5.99890126380955e-06	5.07496605600565e-06	Gas6/Cd81/Bsg/Tgfb2/Gnas/Abat/Camk2n1/Ppia/Tomm7/Zic1/C1qtnf12/Hsp90aa1/Pdcd5/Oaz2/Glul/Dynll1/Mpc2/Prnp/Wls/Hras/Oxct1/Bad/Ergic3/Tmed10/Vps28/Ywhae/Fis1/Cep290/B3gat3/Itpr1/Mff/Ppid/Sar1b/Akt2/Chp1/Tsg101	36
GO:0033157	GO:0033157	regulation of intracellular protein transport	28/1126	232/28891	1.27197873379551e-07	7.39393755727487e-06	6.25514247913559e-06	Ifi27/Gas6/Cd81/Apod/Tomm7/Zic1/Park7/Hsp90aa1/Pdcd5/Oaz2/Svip/Pink1/Prnp/Hras/Ergic3/Erlec1/Ywhae/Fis1/Chchd4/Cep290/B3gat3/Mff/Gcc2/Sumo1/Sar1b/Akt2/Chp1/Vamp7	28
GO:0035456	GO:0035456	response to interferon-beta	15/1126	74/28891	1.39882459504909e-07	8.03673526062509e-06	6.79893814802932e-06	Ndufa13/Plscr2/Bst2/Ifit3/Iigp1/Tgtp1/Ifit1/Igtp/Xaf1/Irgm1/Tgtp2/Gbp3/Irgm2/Cdc34/Gbp6	15
GO:0042407	GO:0042407	cristae formation	8/1126	18/28891	1.60359912247755e-07	9.1073370852432e-06	7.70464865742088e-06	Chchd10/Apoo/Chchd6/Pink1/Micos13/Uqcc3/Chchd3/Immt	8
GO:0030258	GO:0030258	lipid modification	26/1126	208/28891	1.76758265328695e-07	9.92457487487593e-06	8.39601760311301e-06	Dbi/Fabp3/Sox9/Plppr4/Etfb/Apod/Acaa2/Phyh/Acadl/Eci1/Acadvl/Acat1/Acadm/Auh/Acox1/Hadhb/Etfa/Hsd17b10/Scp2/Lonp2/Hadh/Echs1/Eci2/Akt2/Hadha/Sacm1l	26
GO:0061077	GO:0061077	chaperone-mediated protein folding	14/1126	66/28891	2.00606083098344e-07	1.10947370374397e-05	9.38595442552073e-06	Clu/Hspb1/Pdcd5/Fkbp2/Hspe1/St13/Hspa2/Fkbp4/Ppid/Cct3/Cct7/Pdia4/Sdf2/Chordc1	14
GO:0008637	GO:0008637	apoptotic mitochondrial changes	19/1126	120/28891	2.02089927822217e-07	1.10947370374397e-05	9.38595442552073e-06	Chchd10/Slc25a4/Acaa2/Rnf7/Wdr35/Pdcd5/Pink1/Slc25a5/Aifm1/Ghitm/Bad/Higd1a/Lmna/Timm50/Fis1/Ndufs1/Fam162a/Mff/Hspd1	19
GO:0048193	GO:0048193	Golgi vesicle transport	31/1126	281/28891	2.13461423103892e-07	1.15902515555641e-05	9.80515108323373e-06	Krt18/Steap2/Copz2/Arl3/Gabarapl2/Cog7/Trappc6a/Ergic3/Tmed10/Stx18/Trappc6b/Tmed4/Pef1/Vti1b/Ergic2/Gcc2/Hyou1/Pdcd6/Trappc3/Sar1b/Tfg/Gbf1/Yif1b/Arl1/Sptbn1/Yif1a/Trappc2l/Trappc5/Golga2/Vamp7/Bet1l	31
GO:0006900	GO:0006900	vesicle budding from membrane	15/1126	77/28891	2.42539900298471e-07	1.30259744279864e-05	1.10197476439958e-05	Rilp/Fnbp1l/Wasl/Trappc6a/Tmed10/Ap2m1/Trappc6b/Pef1/Ap1s2/Pdcd6/Trappc3/Sar1b/Gbf1/Trappc2l/Trappc5	15
GO:0072593	GO:0072593	reactive oxygen species metabolic process	29/1126	257/28891	3.2402386736075e-07	1.72150745013921e-05	1.45636533932036e-05	Mt3/Cryab/Sod3/Ndufa13/Aldh2/Nqo1/Romo1/Cbr1/Coq7/Prdx2/Park7/Ndufc2/Cycs/Pink1/Cat/Vdac1/Ndufs3/Slc25a33/Acox1/Sod1/Rfk/Ndufs1/Ndufs4/Ccs/Gbf1/Prdx4/Lcn2/Prdx3/Hspd1	29
GO:0006888	GO:0006888	endoplasmic reticulum to Golgi vesicle-mediated transport	19/1126	124/28891	3.42330299901645e-07	1.7746184326547e-05	1.50129630611145e-05	Trappc6a/Ergic3/Tmed10/Stx18/Trappc6b/Tmed4/Pef1/Ergic2/Hyou1/Pdcd6/Trappc3/Sar1b/Tfg/Yif1b/Yif1a/Trappc2l/Trappc5/Golga2/Vamp7	19
GO:0010822	GO:0010822	positive regulation of mitochondrion organization	15/1126	79/28891	3.44626360922292e-07	1.7746184326547e-05	1.50129630611145e-05	Chchd10/Slc25a4/Wdr35/Pdcd5/Pink1/Slc25a5/Mfn1/Vdac1/Igtp/Bad/Fis1/Fam162a/Mff/Irgm1/Irgm2	15
GO:0051204	GO:0051204	protein insertion into mitochondrial membrane	9/1126	26/28891	3.44795323891624e-07	1.7746184326547e-05	1.50129630611145e-05	Ndufa13/Mtch1/Romo1/Hsp90aa1/Pdcd5/Timm22/Timm13/Timm10/Tomm40	9
GO:0006903	GO:0006903	vesicle targeting	13/1126	61/28891	5.14961230398069e-07	2.61925987716408e-05	2.2158482668581e-05	Ahi1/Trappc6a/Tmed10/Trappc6b/Pef1/Pdcd6/Trappc3/Sar1b/Gbf1/Chp1/Trappc2l/Trappc5/Exoc3	13
GO:0032388	GO:0032388	positive regulation of intracellular transport	24/1126	192/28891	5.1950509605764e-07	2.61925987716408e-05	2.2158482668581e-05	Gas6/Cd81/Nedd4/Ezr/Tomm7/Zic1/Hsp90aa1/Pdcd5/Oaz2/Prnp/Hras/Ergic3/Scp2/Ywhae/Stx18/Fis1/Cep290/B3gat3/Mff/Sar1b/Akt2/Rdx/Dab2/Rab21	24
GO:0010970	GO:0010970	transport along microtubule	23/1126	180/28891	6.02757957162131e-07	3.00831016801827e-05	2.54497804135122e-05	Hspb1/Tmem108/Dync2li1/Ubb/Arl3/Tuba1a/Ift74/Wdr35/Map1b/Dynll1/Bloc1s1/Ift22/Ift43/Ift20/Ift27/Ift57/Sod1/Hsbp1/Borcs8/Spg7/Rab21/Vamp7/Actr10	23
GO:0043457	GO:0043457	regulation of cellular respiration	13/1126	63/28891	7.63777393729042e-07	3.7738241024152e-05	3.1925895057874e-05	Trpv4/Cox7a1/Cox7a2/Park7/Arl2/Cisd1/Pink1/Slc25a33/Dnajc15/Chchd4/Gadd45gip1/Uqcc2/Iscu	13
GO:0006084	GO:0006084	acetyl-CoA metabolic process	10/1126	36/28891	7.83163938586369e-07	3.83130002035173e-05	3.24121313197131e-05	Acaa2/Mpc1/Mpc2/Acat1/Vdac1/Hmgcs1/Pdhb/Pmvk/Pdha1/Dld	10
GO:0090151	GO:0090151	establishment of protein localization to mitochondrial membrane	9/1126	29/28891	9.94406085117111e-07	4.81702006525848e-05	4.07511513312699e-05	Ndufa13/Mtch1/Romo1/Hsp90aa1/Pdcd5/Timm22/Timm13/Timm10/Tomm40	9
GO:0030705	GO:0030705	cytoskeleton-dependent intracellular transport	25/1126	214/28891	1.08863306617689e-06	5.22226794172818e-05	4.41794778312564e-05	Hspb1/Tmem108/Dync2li1/Ubb/Arl3/Tuba1a/Ift74/Wdr35/Fnbp1l/Map1b/Dynll1/Wasl/Bloc1s1/Ift22/Ift43/Ift20/Ift27/Ift57/Sod1/Hsbp1/Borcs8/Spg7/Rab21/Vamp7/Actr10	25
GO:0010821	GO:0010821	regulation of mitochondrion organization	20/1126	148/28891	1.32696349953024e-06	6.30435254921049e-05	5.33337252695808e-05	Chchd10/Slc25a4/Acaa2/Wdr35/Pdcd5/Pink1/Slc25a5/Mfn1/Vdac1/Igtp/Ghitm/Bad/Higd1a/Lmna/Fis1/Fam162a/Mff/Irgm1/Fkbp8/Irgm2	20
GO:1901526	GO:1901526	positive regulation of mitophagy	6/1126	11/28891	1.35031362729153e-06	6.35419012614044e-05	5.37553424959867e-05	Slc25a4/Slc25a5/Vdac1/Igtp/Irgm1/Irgm2	6
GO:0048199	GO:0048199	vesicle targeting, to, from or within Golgi	9/1126	30/28891	1.37148251722297e-06	6.39291992226291e-05	5.40829898301133e-05	Trappc6a/Tmed10/Pef1/Pdcd6/Trappc3/Sar1b/Gbf1/Trappc2l/Trappc5	9
GO:0044242	GO:0044242	cellular lipid catabolic process	26/1126	234/28891	1.73786993514413e-06	8.02506107434313e-05	6.78906198962848e-05	Enpp2/Dbi/Etfb/Acaa2/Abhd2/Smpd1/Phyh/Acadl/Eci1/Acadvl/Acat1/Acadm/Auh/Acox1/Hadhb/Etfa/Hsd17b10/Scp2/Lonp2/Hadh/Echs1/Nudt19/Eci2/Akt2/Hadha/Pnpla8	26
GO:0009266	GO:0009266	response to temperature stimulus	21/1126	164/28891	1.77378131567741e-06	8.11504951922416e-05	6.86519064771443e-05	Cryab/Hspb1/Cntnap2/Trpv4/Hsp90aa1/Stub1/Acadl/Acadvl/Acadm/Dnaja1/Ywhae/Sod1/Eif2b2/Eif2b5/Hsbp1/Pdcd6/Sumo1/Dnajc3/Hikeshi/Rbbp7/Chordc1	21
GO:0006734	GO:0006734	NADH metabolic process	7/1126	17/28891	1.84969777903098e-06	8.38473094146063e-05	7.0933364370179e-05	Mdh1/Me1/Idh3a/Mdh2/Idh3b/Ogdh/Idh3g	7
GO:0045732	GO:0045732	positive regulation of protein catabolic process	24/1126	208/28891	2.21199856288294e-06	9.81734870507206e-05	8.30530612977154e-05	Clu/Kcne2/Cd81/Rilp/Nedd4/Ndufa13/Sox9/Ezr/Cul4b/Sh3d19/Ndfip1/Hsp90aa1/Stub1/Oaz2/Herpud1/Vps28/Rchy1/Rnf14/Ddb1/Sumo1/Snx9/Rdx/Nub1/Dab2	24
GO:0070646	GO:0070646	protein modification by small protein removal	18/1126	127/28891	2.21502653597552e-06	9.81734870507206e-05	8.30530612977154e-05	Park7/Hint1/Usp50/Usp2/Eny2/Usp46/Uchl3/Cops3/Cops6/Gps1/Josd2/Cops2/Cops8/Otud6b/Desi2/Cops4/Otub1/Cops5	18
GO:0016042	GO:0016042	lipid catabolic process	33/1126	345/28891	2.25466794492525e-06	9.81734870507206e-05	8.30530612977154e-05	Enpp2/Dbi/Hint2/Etfb/Acaa2/Abhd2/Smpd1/Pla2g12a/Phyh/Fmc1/Acadl/Pcca/Eci1/Acadvl/Acat1/Acadm/Auh/Acox1/Hadhb/Oxct1/Etfa/Hsd17b10/Scp2/Plaat3/Lonp2/Hadh/Echs1/Pafah1b2/Nudt19/Eci2/Akt2/Hadha/Pnpla8	33
GO:0000422	GO:0000422	autophagy of mitochondrion	15/1126	91/28891	2.26508348993769e-06	9.81734870507206e-05	8.30530612977154e-05	Slc25a4/Map1lc3a/Tomm7/Gabarapl2/Pink1/Slc25a5/Vdac1/Igtp/Fundc2/Gabarapl1/Fis1/Irgm1/Fkbp8/Fundc1/Irgm2	15
GO:0061726	GO:0061726	mitochondrion disassembly	15/1126	91/28891	2.26508348993769e-06	9.81734870507206e-05	8.30530612977154e-05	Slc25a4/Map1lc3a/Tomm7/Gabarapl2/Pink1/Slc25a5/Vdac1/Igtp/Fundc2/Gabarapl1/Fis1/Irgm1/Fkbp8/Fundc1/Irgm2	15
GO:0051881	GO:0051881	regulation of mitochondrial membrane potential	15/1126	92/28891	2.60975160122958e-06	0.000110473065595429	9.34582906676571e-05	Ubb/Park7/Ndufc2/Dynll1/Pink1/Ppa2/Mfn1/Slc25a33/Bad/Got1/Sod1/Ndufs1/Ndufs4/Akt2/Prdx3	15
GO:0033865	GO:0033865	nucleoside bisphosphate metabolic process	17/1126	116/28891	2.63829624372812e-06	0.000110473065595429	9.34582906676571e-05	Acaa2/Mcee/Mpc1/Suclg1/Suclg2/Sucla2/Mpc2/Acat1/Vdac1/Hmgcs1/Acadsb/Pdhb/Pmvk/Pdha1/Ogdh/Dld/Nudt19	17
GO:0033875	GO:0033875	ribonucleoside bisphosphate metabolic process	17/1126	116/28891	2.63829624372812e-06	0.000110473065595429	9.34582906676571e-05	Acaa2/Mcee/Mpc1/Suclg1/Suclg2/Sucla2/Mpc2/Acat1/Vdac1/Hmgcs1/Acadsb/Pdhb/Pmvk/Pdha1/Ogdh/Dld/Nudt19	17
GO:0034032	GO:0034032	purine nucleoside bisphosphate metabolic process	17/1126	116/28891	2.63829624372812e-06	0.000110473065595429	9.34582906676571e-05	Acaa2/Mcee/Mpc1/Suclg1/Suclg2/Sucla2/Mpc2/Acat1/Vdac1/Hmgcs1/Acadsb/Pdhb/Pmvk/Pdha1/Ogdh/Dld/Nudt19	17
GO:0097237	GO:0097237	cellular response to toxic substance	12/1126	60/28891	2.87456184606546e-06	0.000119354706566466	0.000100972004340787	Mt3/Sod3/Gstm5/Aldh2/Nqo1/Prdx2/Park7/Nxn/Pink1/Cat/Sod1/Ccs	12
GO:0007018	GO:0007018	microtubule-based movement	39/1126	449/28891	3.06311180303337e-06	0.000126123628489899	0.000106698394472329	Nme5/Rsph9/Hspb1/Tmem108/Dynlrb2/Drc7/Cfap298/Dync2li1/Ubb/Tekt1/Arl3/Tuba1a/Ift74/Wdr35/Map1b/Pltp/Dynlt3/Dynll1/Bloc1s1/Ift22/Ift43/Dnaja1/Ift20/Ift27/Ift57/Dynlrb1/Sod1/Kifap3/Vdac3/Ube2b/Hsbp1/Cfap20/Borcs8/Yif1b/Spg7/Slirp/Rab21/Vamp7/Actr10	39
GO:0006520	GO:0006520	amino acid metabolic process	28/1126	272/28891	3.20126346867711e-06	0.000130722667758129	0.000110589101645209	Slc16a2/Acad8/Etfb/Abat/Phgdh/Park7/Fars2/Csad/Glul/Acat1/Auh/Dalrd3/Acadsb/Etfa/Farsb/Hsd17b10/Got1/Spr/Oat/Slc25a12/Odc1/Gars/Apip/Dld/Aarsd1/Got2/Gmps/Hibadh	28
GO:0006901	GO:0006901	vesicle coating	9/1126	33/28891	3.32707938277896e-06	0.000134746715002548	0.000113993375573902	Trappc6a/Trappc6b/Pef1/Pdcd6/Trappc3/Sar1b/Gbf1/Trappc2l/Trappc5	9
GO:0006066	GO:0006066	alcohol metabolic process	33/1126	354/28891	3.93136421949977e-06	0.000157925777305271	0.000133602458841537	Rbp1/Ephx1/Idh3a/Smpd1/Fdx1/Park7/Fdps/Cat/Isyna1/Acadl/Gde1/Idh2/Acadvl/Dpm3/Itpk1/Hmgcs1/Galk1/Got1/Spr/Scp2/Insig2/Sod1/Nudt4/Aco2/Idh3b/Pmvk/Aplp2/Pcbd2/Dab2/Msmo1/Pts/Idh3g/Pgp	33
GO:1901524	GO:1901524	regulation of mitophagy	7/1126	19/28891	4.47478488059422e-06	0.000177111433807681	0.000149833190308866	Slc25a4/Pink1/Slc25a5/Vdac1/Igtp/Irgm1/Irgm2	7
GO:0006979	GO:0006979	response to oxidative stress	35/1126	389/28891	4.4806576049302e-06	0.000177111433807681	0.000149833190308866	Mt3/Cryab/Gpx4/Gpx8/Sod3/Nme5/Hspb1/Chchd2/Nqo1/Ndufa12/Apod/Romo1/Ppia/Coq7/Prdx2/Park7/Ndufa6/Ndufs8/Pink1/Cat/Prnp/Selenos/Selenok/Aifm1/Ndufb4/Ndufs2/Psmb5/Sod1/Chchd4/Ccs/Mpv17l2/Prdx4/Lcn2/Prdx3/Pnpla8	35
GO:0006086	GO:0006086	acetyl-CoA biosynthetic process from pyruvate	6/1126	13/28891	4.68884624752281e-06	0.000183869756420716	0.000155550613608296	Mpc1/Mpc2/Vdac1/Pdhb/Pdha1/Dld	6
GO:0035458	GO:0035458	cellular response to interferon-beta	12/1126	63/28891	4.92226612885001e-06	0.000191503283012975	0.00016200844424089	Ndufa13/Ifit3/Iigp1/Tgtp1/Ifit1/Igtp/Irgm1/Tgtp2/Gbp3/Irgm2/Cdc34/Gbp6	12
GO:1990748	GO:1990748	cellular detoxification	11/1126	53/28891	5.08463360844125e-06	0.000196274802025846	0.00016604506627566	Mt3/Sod3/Gstm5/Aldh2/Nqo1/Prdx2/Park7/Nxn/Cat/Sod1/Ccs	11
GO:0006085	GO:0006085	acetyl-CoA biosynthetic process	7/1126	20/28891	6.6524451077616e-06	0.000249013115738258	0.000210660761745784	Mpc1/Mpc2/Acat1/Vdac1/Pdhb/Pdha1/Dld	7
GO:0009083	GO:0009083	branched-chain amino acid catabolic process	7/1126	20/28891	6.6524451077616e-06	0.000249013115738258	0.000210660761745784	Acad8/Acat1/Auh/Acadsb/Hsd17b10/Dld/Hibadh	7
GO:0048207	GO:0048207	vesicle targeting, rough ER to cis-Golgi	7/1126	20/28891	6.6524451077616e-06	0.000249013115738258	0.000210660761745784	Trappc6a/Pef1/Pdcd6/Trappc3/Sar1b/Trappc2l/Trappc5	7
GO:0048208	GO:0048208	COPII vesicle coating	7/1126	20/28891	6.6524451077616e-06	0.000249013115738258	0.000210660761745784	Trappc6a/Pef1/Pdcd6/Trappc3/Sar1b/Trappc2l/Trappc5	7
GO:0099111	GO:0099111	microtubule-based transport	24/1126	222/28891	6.88857115344642e-06	0.000255913008038938	0.000216497950536888	Nme5/Hspb1/Tmem108/Dync2li1/Ubb/Arl3/Tuba1a/Ift74/Wdr35/Map1b/Dynll1/Bloc1s1/Ift22/Ift43/Ift20/Ift27/Ift57/Sod1/Hsbp1/Borcs8/Spg7/Rab21/Vamp7/Actr10	24
GO:0006986	GO:0006986	response to unfolded protein	16/1126	112/28891	7.21728669502465e-06	0.000266123981791916	0.000225136256605993	Hspb8/Hspb1/Hsp90aa1/Stub1/Manf/Igtp/Selenos/Herpud1/Erlec1/Eif2ak2/Dnajc3/Tmem33/Cdk5rap3/Cops5/Hspd1/Amfr	16
GO:0031503	GO:0031503	protein-containing complex localization	25/1126	244/28891	1.14711878153569e-05	0.000419845474042064	0.000355181963468089	Nedd4/Ezr/Lgi1/Dync2li1/Arl3/Ift74/Snap47/Wdr35/Dynll1/Wasl/Ift22/Ift43/Usp46/Ift20/Ift27/Hras/Ift57/Ap2m1/Lmna/Fkbp4/Nptn/Rdx/Iqsec1/Exoc3/Sacm1l	25
GO:0017004	GO:0017004	cytochrome complex assembly	9/1126	38/28891	1.17995837321664e-05	0.000428689288387018	0.000362663676473939	Cox20/Tmem223/Slc25a33/Coa3/Cox14/Cox19/Uqcc2/Smim20/Uqcc3	9
GO:1903599	GO:1903599	positive regulation of autophagy of mitochondrion	6/1126	15/28891	1.27864940059495e-05	0.000461153772871509	0.000390128065291015	Slc25a4/Slc25a5/Vdac1/Igtp/Irgm1/Irgm2	6
GO:0098869	GO:0098869	cellular oxidant detoxification	8/1126	30/28891	1.41316165215466e-05	0.000505973313282332	0.000428044616377282	Mt3/Sod3/Nqo1/Prdx2/Nxn/Cat/Sod1/Ccs	8
GO:0046496	GO:0046496	nicotinamide nucleotide metabolic process	13/1126	81/28891	1.43155672620251e-05	0.000508872070803353	0.000430496914786079	Ldhb/Mdh1/Nqo1/Me1/Idh3a/Prps2/Fdx1/Idh2/Mdh2/Naxe/Idh3b/Ogdh/Idh3g	13
GO:0097193	GO:0097193	intrinsic apoptotic signaling pathway	30/1126	327/28891	1.44976702084713e-05	0.000511664203571834	0.000432859010510072	Clu/Msx1/Nme5/Ndufa13/Hspb1/Aldh2/Perp/Ppia/Ubb/Rnf7/Park7/Hint1/Cycs/Pink1/Dnaja1/Rps27l/Selenos/Selenok/Ndufs3/Aifm1/Eno1b/Hras/Herpud1/Bad/Sod1/Fis1/Itpr1/Hyou1/S100a8/Ptpmt1	30
GO:0034976	GO:0034976	response to endoplasmic reticulum stress	26/1126	266/28891	1.78001151775187e-05	0.000619380605858657	0.00052398521199943	Clu/Park7/Stub1/Svip/Manf/Igtp/Selenos/Selenok/Aifm1/Herpud1/Erlec1/Ufc1/Ubxn6/Fis1/Tmx1/Itpr1/Eif2b5/H13/Eif2ak2/Hyou1/Dnajc3/Tmem33/Cdk5rap3/Cops5/Pdia4/Amfr	26
GO:0043467	GO:0043467	regulation of generation of precursor metabolites and energy	19/1126	161/28891	1.78004545703156e-05	0.000619380605858657	0.00052398521199943	Ndufa4/Igf2/Chchd2/Trpv4/Cox7a1/Cox7a2/Park7/Arl2/Cisd1/Pink1/Slc25a33/Dnajc15/Zbtb20/Slc25a12/Chchd4/Gadd45gip1/Uqcc2/Iscu/Akt2	19
GO:0019362	GO:0019362	pyridine nucleotide metabolic process	13/1126	83/28891	1.87723514102636e-05	0.000644126307764669	0.000544919645103484	Ldhb/Mdh1/Nqo1/Me1/Idh3a/Prps2/Fdx1/Idh2/Mdh2/Naxe/Idh3b/Ogdh/Idh3g	13
GO:0034620	GO:0034620	cellular response to unfolded protein	13/1126	83/28891	1.87723514102636e-05	0.000644126307764669	0.000544919645103484	Hspb8/Stub1/Igtp/Selenos/Herpud1/Erlec1/Eif2ak2/Dnajc3/Tmem33/Cdk5rap3/Cops5/Hspd1/Amfr	13
GO:0045039	GO:0045039	protein insertion into mitochondrial inner membrane	5/1126	10/28891	1.90685444519123e-05	0.000649777090599301	0.000549700109027541	Ndufa13/Romo1/Timm22/Timm13/Timm10	5
GO:0035966	GO:0035966	response to topologically incorrect protein	17/1126	135/28891	2.08328300581061e-05	0.000705034337788373	0.000596446778375916	Clu/Hspb8/Hspb1/Hsp90aa1/Stub1/Manf/Igtp/Selenos/Herpud1/Erlec1/Eif2ak2/Dnajc3/Tmem33/Cdk5rap3/Cops5/Hspd1/Amfr	17
GO:0044782	GO:0044782	cilium organization	35/1126	418/28891	2.10763173306626e-05	0.000708422339665333	0.000599312968994352	Rsph1/Rilp/Nme5/Rsph9/Tmem237/Drc7/Parva/Ccdc113/Cfap126/Cfap298/Dync2li1/Tekt1/Arl3/Arl6/B9d1/Ift74/Rab3ip/Wdr35/Fnbp1l/Cep162/Ahi1/Dynll1/Atp6v1d/Ift22/Ift43/Ift20/Ift27/Ift57/Txndc15/Kifap3/Cep290/Vdac3/Ube2b/Cfap20/Yif1b	35
GO:0051650	GO:0051650	establishment of vesicle localization	21/1126	193/28891	2.2961498524621e-05	0.000766572731149679	0.000648507188060242	Fnbp1l/Ahi1/Wasl/Bloc1s1/Trappc6a/Tmed10/Trappc6b/Pef1/Ap1s2/Pdcd6/Trappc3/Sar1b/Gbf1/Chp1/Trappc2l/Trappc5/Rab3gap1/Cops5/Exoc3/Vamp7/Tsg101	21
GO:0009063	GO:0009063	amino acid catabolic process	14/1126	97/28891	2.35927145866806e-05	0.000780521731684932	0.000660307799725362	Acad8/Etfb/Abat/Csad/Acat1/Auh/Acadsb/Etfa/Hsd17b10/Got1/Oat/Dld/Got2/Hibadh	14
GO:1903146	GO:1903146	regulation of autophagy of mitochondrion	8/1126	32/28891	2.36952559710058e-05	0.000780521731684932	0.000660307799725362	Slc25a4/Pink1/Slc25a5/Vdac1/Igtp/Irgm1/Fkbp8/Irgm2	8
GO:0060271	GO:0060271	cilium assembly	33/1126	387/28891	2.4949848309717e-05	0.000816405301313324	0.00069066467506369	Rsph1/Rilp/Nme5/Rsph9/Tmem237/Drc7/Parva/Ccdc113/Cfap298/Dync2li1/Tekt1/Arl3/Arl6/B9d1/Ift74/Rab3ip/Wdr35/Fnbp1l/Cep162/Ahi1/Dynll1/Atp6v1d/Ift22/Ift43/Ift20/Ift27/Ift57/Txndc15/Cep290/Vdac3/Ube2b/Cfap20/Yif1b	33
GO:0009081	GO:0009081	branched-chain amino acid metabolic process	7/1126	24/28891	2.59030770151717e-05	0.000836517016548779	0.000707678836100768	Acad8/Acat1/Auh/Acadsb/Hsd17b10/Dld/Hibadh	7
GO:0042026	GO:0042026	protein refolding	7/1126	24/28891	2.59030770151717e-05	0.000836517016548779	0.000707678836100768	Cryab/Hspb1/Hsp90aa1/Dnaja1/St13/Hspa2/Hspd1	7
GO:0034605	GO:0034605	cellular response to heat	10/1126	52/28891	2.76667439948425e-05	0.000883952107769876	0.000747808097647861	Trpv4/Hsp90aa1/Stub1/Ywhae/Hsbp1/Pdcd6/Sumo1/Hikeshi/Rbbp7/Chordc1	10
GO:0045862	GO:0045862	positive regulation of proteolysis	32/1126	372/28891	2.77297261089518e-05	0.000883952107769876	0.000747808097647861	Clu/Kcne2/Ndufa13/Mtch1/Perp/Sh3d19/Rnf7/Wdr35/Usp50/Pdcd5/Cycs/Stub1/Rps27l/Aifm1/Eno1b/Ift57/Herpud1/Bad/Timm17a/Rchy1/Fis1/Rnf14/Fam162a/Pdcd6/Sumo1/Sumo3/S100a8/Snx9/Nub1/Dab2/Timm23/Hspd1	32
GO:0097428	GO:0097428	protein maturation by iron-sulfur cluster transfer	6/1126	17/28891	2.95644373048825e-05	0.000936396696945028	0.000792175307271851	Glrx3/Bola3/Cisd1/Isca1/Glrx5/Isca2	6
GO:0016053	GO:0016053	organic acid biosynthetic process	29/1126	324/28891	3.15668717227115e-05	0.000993451676317947	0.000840442826757543	Ptgds/Rbp1/Ldhb/Elovl7/Ltc4s/Fads3/Abat/Tecr/Phgdh/Fads2/Abhd2/Park7/Ndufab1/Csad/Glul/Acadl/Acadvl/Degs1/Scd2/Hsd17b10/Got1/Insig2/Prkag1/Slc25a12/Apip/Prxl2b/Got2/Lpgat1/Pnpla8	29
GO:0006612	GO:0006612	protein targeting to membrane	16/1126	126/28891	3.25429551605883e-05	0.00101230078705132	0.000856388846361978	Folr1/Arl6ip1/Dusp18/Rab3ip/Prnp/Srp14/Sec62/Hras/Rtp4/Srp9/Fis1/Mff/Akt2/Yif1b/Irgm2/Vamp7	16
GO:0022411	GO:0022411	cellular component disassembly	37/1126	462/28891	3.25755565960657e-05	0.00101230078705132	0.000856388846361978	Slc25a4/Tgfb2/Dstn/Map1lc3a/Trpv4/Tomm7/Cfl2/Map1b/Gabarapl2/Mrpl58/Pink1/Slc25a5/Vdac1/Igtp/Tpm1/Aifm1/Add3/Fundc2/Gabarapl1/Denr/Ufc1/Hspa2/Tex264/Plaat3/Fis1/Irgm1/Gbf1/Rdx/Iqsec1/Plin3/Sptbn1/Fkbp8/Fundc1/Cdk5rap3/Irgm2/Golga2/Twf1	37
GO:0042073	GO:0042073	intraciliary transport	10/1126	53/28891	3.29183975730754e-05	0.00101656126505353	0.000859993136596594	Dync2li1/Arl3/Ift74/Wdr35/Dynll1/Ift22/Ift43/Ift20/Ift27/Ift57	10
GO:0042182	GO:0042182	ketone catabolic process	5/1126	11/28891	3.38337368057628e-05	0.00103192897257577	0.00087299394967956	Glo1/Park7/Oxct1/Pnkd/Hagh	5
GO:0045050	GO:0045050	protein insertion into ER membrane by stop-transfer membrane-anchor sequence	5/1126	11/28891	3.38337368057628e-05	0.00103192897257577	0.00087299394967956	Emc2/Emc8/Emc4/Emc6/Emc7	5
GO:0016050	GO:0016050	vesicle organization	31/1126	359/28891	3.41858879286219e-05	0.00103627283592221	0.000876668782464045	Rilp/Laptm4b/Tmem9/Snap47/Fnbp1l/Usp50/Aktip/Wasl/Bloc1s1/Atp6v1d/Atp6v1f/Atp6v1e1/Atp6v1g1/Trappc6a/Tmed10/Ap2m1/Trappc6b/Pef1/Vti1b/Ap1s2/Pdcd6/Trappc3/Sar1b/Atp6ap2/Gbf1/Pi4k2a/Chp1/Trappc2l/Trappc5/Vamp7/Tsg101	31
GO:0052548	GO:0052548	regulation of endopeptidase activity	31/1126	360/28891	3.60433807450263e-05	0.00108591673329985	0.000918666655574452	Cryab/Gas6/Arl6ip1/Ndufa13/A2m/Mtch1/Serpinb1b/Timp3/Serping1/Perp/Serpinb6a/Serpinh1/Rnf7/Park7/Wdr35/Usp50/Pdcd5/Cycs/Rps27l/Aifm1/Timp2/Ift57/Herpud1/Bad/Tmed10/Fis1/Fam162a/Pdcd6/S100a8/Akt2/Hspd1	31
GO:1901021	GO:1901021	positive regulation of calcium ion transmembrane transporter activity	9/1126	44/28891	4.1592777510301e-05	0.00124551462835392	0.00105368369692763	Kcne2/Atp1b1/S100a1/Calm3/Nipsnap2/Calm2/Stim2/Hspa2/Sumo1	9
GO:0019430	GO:0019430	removal of superoxide radicals	6/1126	18/28891	4.28842904738319e-05	0.0012764534893446	0.001079857434823	Mt3/Sod3/Nqo1/Prdx2/Sod1/Ccs	6
GO:1901617	GO:1901617	organic hydroxy compound biosynthetic process	24/1126	248/28891	4.32857664922812e-05	0.00128068845651713	0.00108344014333973	Kl/Ldhb/Tgfb2/Ephx1/Aldh2/Slc24a5/Park7/Pltp/Fdps/Isyna1/Ddt/Hmgcs1/Hsd17b10/Got1/Spr/Scp2/Insig2/Sod1/Pmvk/Pcbd2/Dab2/Msmo1/Pts/Pgp	24
GO:0009308	GO:0009308	amine metabolic process	16/1126	129/28891	4.35653427463824e-05	0.00128128784827307	0.00108394721833261	Kl/Pebp1/Htr2c/Maob/Tgfb2/Aldh2/Abat/Vcam1/Park7/Oaz2/Gde1/Spr/Pnkd/Sms/Odc1/Ndufs4	16
GO:0001836	GO:0001836	release of cytochrome c from mitochondria	11/1126	67/28891	5.20959553726017e-05	0.00151879789858025	0.00128487658693897	Wdr35/Pdcd5/Pink1/Ghitm/Bad/Higd1a/Lmna/Timm50/Fis1/Fam162a/Mff	11
GO:0043254	GO:0043254	regulation of protein-containing complex assembly	35/1126	437/28891	5.25631331020487e-05	0.00151879789858025	0.00128487658693897	Clu/Cryab/Sox9/Pfn2/Baiap2l1/Fermt2/Park7/Hsp90aa1/Arl2/Rhoc/Map1b/Usp50/Mapre3/Stub1/Svip/Pink1/Igtp/Tpm1/Add3/Dnajc15/Gnl3l/Xaf1/Fkbp4/Eif2ak2/Irgm1/Sumo1/Sar1b/Snx9/Rdx/Sptbn1/Irgm2/Twf1/Rab3gap1/Hax1/Arpc5l	35
GO:2001233	GO:2001233	regulation of apoptotic signaling pathway	35/1126	437/28891	5.25631331020487e-05	0.00151879789858025	0.00128487658693897	Clu/Tpd52l1/Slc25a4/Msx1/Tgfb2/Nme5/Sfrp1/Ndufa13/Hspb1/Maged1/Timp3/Acaa2/Ppia/Ubb/Prdx2/Park7/Pam16/Pink1/Slc25a5/Dnaja1/Selenos/Ndufs3/Eno1b/Ghitm/Herpud1/Bad/Higd1a/Lmna/Ctnna1/Sod1/Fis1/Hyou1/S100a8/Dab2/Ptpmt1	35
GO:0016236	GO:0016236	macroautophagy	25/1126	268/28891	5.54973645953461e-05	0.00159425859573026	0.0013487150233055	Hspb8/Slc25a4/Map1lc3a/Tomm7/Scoc/Gabarapl2/Poldip2/Pink1/Slc25a5/Vdac1/Igtp/Ift20/Gaa/Gabarapl1/Ubxn2a/Ufc1/Ubxn6/Tex264/Vti1b/Emc6/Irgm1/Nsfl1c/Pafah1b2/Irgm2/Rab3gap1	25
GO:0072524	GO:0072524	pyridine-containing compound metabolic process	13/1126	92/28891	5.7355511975601e-05	0.00163811320619332	0.00138581526045094	Ldhb/Mdh1/Nqo1/Me1/Idh3a/Prps2/Fdx1/Idh2/Mdh2/Naxe/Idh3b/Ogdh/Idh3g	13
GO:0002082	GO:0002082	regulation of oxidative phosphorylation	7/1126	27/28891	5.99927061946388e-05	0.00168422705288472	0.00142482677212267	Cox7a1/Cox7a2/Pink1/Slc25a33/Dnajc15/Gadd45gip1/Uqcc2	7
GO:0016226	GO:0016226	iron-sulfur cluster assembly	7/1126	27/28891	5.99927061946388e-05	0.00168422705288472	0.00142482677212267	Glrx3/Ndufab1/Ciapin1/Isca1/Glrx5/Isca2/Iscu	7
GO:0031163	GO:0031163	metallo-sulfur cluster assembly	7/1126	27/28891	5.99927061946388e-05	0.00168422705288472	0.00142482677212267	Glrx3/Ndufab1/Ciapin1/Isca1/Glrx5/Isca2/Iscu	7
GO:1902652	GO:1902652	secondary alcohol metabolic process	18/1126	162/28891	6.54359061509571e-05	0.00182665995645129	0.00154532252944068	Idh3a/Smpd1/Fdx1/Fdps/Cat/Acadl/Idh2/Acadvl/Hmgcs1/Scp2/Insig2/Sod1/Aco2/Idh3b/Pmvk/Aplp2/Msmo1/Idh3g	18
GO:0046394	GO:0046394	carboxylic acid biosynthetic process	28/1126	321/28891	6.74263407515673e-05	0.00187164915535671	0.0015833826086604	Ptgds/Rbp1/Ldhb/Elovl7/Ltc4s/Fads3/Abat/Tecr/Phgdh/Fads2/Abhd2/Park7/Ndufab1/Glul/Acadl/Acadvl/Degs1/Scd2/Hsd17b10/Got1/Insig2/Prkag1/Slc25a12/Apip/Prxl2b/Got2/Lpgat1/Pnpla8	28
GO:2001056	GO:2001056	positive regulation of cysteine-type endopeptidase activity	17/1126	148/28891	6.81871061564909e-05	0.00188219269005152	0.00159230225549794	Ndufa13/Mtch1/Perp/Rnf7/Wdr35/Usp50/Pdcd5/Cycs/Rps27l/Aifm1/Ift57/Bad/Fis1/Fam162a/Pdcd6/S100a8/Hspd1	17
GO:2000116	GO:2000116	regulation of cysteine-type endopeptidase activity	23/1126	240/28891	7.19373223345535e-05	0.00197467949808349	0.00167054448532463	Cryab/Gas6/Arl6ip1/Ndufa13/Mtch1/Perp/Rnf7/Park7/Wdr35/Usp50/Pdcd5/Cycs/Rps27l/Aifm1/Ift57/Herpud1/Bad/Fis1/Fam162a/Pdcd6/S100a8/Akt2/Hspd1	23
GO:0042743	GO:0042743	hydrogen peroxide metabolic process	10/1126	58/28891	7.38538054899935e-05	0.00201608648025446	0.00170557407153687	Mt3/Prdx2/Park7/Cycs/Pink1/Cat/Acox1/Sod1/Prdx4/Prdx3	10
GO:2001242	GO:2001242	regulation of intrinsic apoptotic signaling pathway	20/1126	194/28891	7.65094388448915e-05	0.00205367876467159	0.00173737648984563	Clu/Msx1/Nme5/Ndufa13/Hspb1/Ppia/Ubb/Park7/Pink1/Dnaja1/Selenos/Ndufs3/Eno1b/Herpud1/Bad/Sod1/Fis1/Hyou1/S100a8/Ptpmt1	20
GO:0035384	GO:0035384	thioester biosynthetic process	7/1126	28/28891	7.73090973950446e-05	0.00205367876467159	0.00173737648984563	Mpc1/Mpc2/Acat1/Vdac1/Pdhb/Pdha1/Dld	7
GO:0045048	GO:0045048	protein insertion into ER membrane	7/1126	28/28891	7.73090973950446e-05	0.00205367876467159	0.00173737648984563	Emc2/Tmem147/Emc8/Emc4/Wdr83os/Emc6/Emc7	7
GO:0070584	GO:0070584	mitochondrion morphogenesis	7/1126	28/28891	7.73090973950446e-05	0.00205367876467159	0.00173737648984563	Coq7/Ndufs6/Poldip2/Mfn1/Fis1/Mff/Slirp	7
GO:0071616	GO:0071616	acyl-CoA biosynthetic process	7/1126	28/28891	7.73090973950446e-05	0.00205367876467159	0.00173737648984563	Mpc1/Mpc2/Acat1/Vdac1/Pdhb/Pdha1/Dld	7
GO:0030968	GO:0030968	endoplasmic reticulum unfolded protein response	11/1126	70/28891	7.88640906769636e-05	0.00208378327291378	0.00176284437983801	Stub1/Igtp/Selenos/Herpud1/Erlec1/Eif2ak2/Dnajc3/Tmem33/Cdk5rap3/Cops5/Amfr	11
GO:0090316	GO:0090316	positive regulation of intracellular protein transport	17/1126	150/28891	8.07184048082607e-05	0.00212143424551924	0.00179469644733261	Gas6/Cd81/Tomm7/Zic1/Hsp90aa1/Pdcd5/Oaz2/Prnp/Hras/Ergic3/Ywhae/Fis1/Cep290/B3gat3/Mff/Sar1b/Akt2	17
GO:0009636	GO:0009636	response to toxic substance	16/1126	136/28891	8.2915461010648e-05	0.00216620613361757	0.00183257268539191	Mt3/Ephx1/Sod3/Gstm5/Aldh2/Nqo1/Prdx2/Park7/Nxn/Pink1/Cat/Pon2/Sod1/Ccs/Eif2ak2/Lcn2	16
GO:0071450	GO:0071450	cellular response to oxygen radical	6/1126	20/28891	8.37371729449415e-05	0.00216620613361757	0.00183257268539191	Mt3/Sod3/Nqo1/Prdx2/Sod1/Ccs	6
GO:0071451	GO:0071451	cellular response to superoxide	6/1126	20/28891	8.37371729449415e-05	0.00216620613361757	0.00183257268539191	Mt3/Sod3/Nqo1/Prdx2/Sod1/Ccs	6
GO:0042417	GO:0042417	dopamine metabolic process	9/1126	48/28891	8.55617669888633e-05	0.00220187859735403	0.00186275096882004	Htr2c/Maob/Tgfb2/Aldh2/Abat/Park7/Spr/Pnkd/Ndufs4	9
GO:0034763	GO:0034763	negative regulation of transmembrane transport	17/1126	151/28891	8.77117767307218e-05	0.00222571270689124	0.0018829142106467	Kcne2/Stk39/Tgfb2/Nedd4/Ace/Atp1a2/Park7/Ahi1/Oaz2/Calm3/Vdac1/Calm2/Ywhae/Ywhaq/Iscu/Sumo1/Akt2	17
GO:0006576	GO:0006576	biogenic amine metabolic process	14/1126	109/28891	8.77683995953988e-05	0.00222571270689124	0.0018829142106467	Kl/Htr2c/Maob/Tgfb2/Aldh2/Abat/Park7/Oaz2/Gde1/Spr/Pnkd/Sms/Odc1/Ndufs4	14
GO:0033539	GO:0033539	fatty acid beta-oxidation using acyl-CoA dehydrogenase	5/1126	13/28891	8.82897572456349e-05	0.00222571270689124	0.0018829142106467	Etfb/Acadl/Acadvl/Acadm/Etfa	5
GO:0034982	GO:0034982	mitochondrial protein processing	5/1126	13/28891	8.82897572456349e-05	0.00222571270689124	0.0018829142106467	Immp1l/Pmpcb/Spg7/Yme1l1/Stoml2	5
GO:0019674	GO:0019674	NAD metabolic process	8/1126	38/28891	8.95211496120548e-05	0.00223639976821123	0.00189195527851102	Ldhb/Mdh1/Me1/Idh3a/Mdh2/Idh3b/Ogdh/Idh3g	8
GO:0007029	GO:0007029	endoplasmic reticulum organization	13/1126	96/28891	8.98310590453747e-05	0.00223639976821123	0.00189195527851102	Arl6ip1/Emc2/Tmem147/Polr2m/Emc8/Stx18/Emc4/Wdr83os/Emc6/Tmem33/Emc7/Rab3gap1/Rab18	13
GO:0098754	GO:0098754	detoxification	11/1126	71/28891	9.00715551252852e-05	0.00223639976821123	0.00189195527851102	Mt3/Sod3/Gstm5/Aldh2/Nqo1/Prdx2/Park7/Nxn/Cat/Sod1/Ccs	11
GO:0006090	GO:0006090	pyruvate metabolic process	16/1126	137/28891	9.05378043841851e-05	0.00223673645731129	0.00189224011162947	Ldhb/Me1/Arl2/Mpc1/Mpc2/Vdac1/Galk1/Eno1b/Zbtb20/Pdhb/Pfkp/Hk1/Pdha1/Ogdh/Aldoc/Dld	16
GO:0043281	GO:0043281	regulation of cysteine-type endopeptidase activity involved in apoptotic process	21/1126	212/28891	9.11873321449354e-05	0.00224157516481655	0.00189633357395935	Cryab/Gas6/Arl6ip1/Ndufa13/Mtch1/Rnf7/Park7/Wdr35/Pdcd5/Cycs/Rps27l/Aifm1/Ift57/Herpud1/Bad/Fis1/Fam162a/Pdcd6/S100a8/Akt2/Hspd1	21
GO:0031396	GO:0031396	regulation of protein ubiquitination	21/1126	213/28891	9.75195150120317e-05	0.0023853659587844	0.00201797808292224	Bex3/Ppia/Ubb/Ndfip1/Park7/Hsp90aa1/Stub1/Nxn/Pink1/Pin1/Dnaja1/Herpud1/Ubxn2a/Vps28/Gnl3l/Pef1/Rchy1/Pdcd6/Ube3a/Chp1/Cdk5rap3	21
GO:0043161	GO:0043161	proteasome-mediated ubiquitin-dependent protein catabolic process	35/1126	451/28891	9.84429344067789e-05	0.00239609132464973	0.0020270515557652	Ecrg4/Clu/Park7/Stub1/Svip/Selenos/Psmc5/Pja2/Herpud1/Erlec1/Ubxn2a/Psmb5/Psmc3/Rchy1/Sh3bgrl/Rnf14/Wwp1/Psmc1/Dcaf11/Ube2b/Ddb1/Sumo1/Nsfl1c/Nub1/Dab2/Psmc4/Ube3a/Psmc2/Ube2h/Cul5/Cdc34/Psmd6/Rnf10/Amfr/Anapc11	35
GO:0061912	GO:0061912	selective autophagy	13/1126	97/28891	0.000100082231402077	0.00242405051645913	0.0020507045453955	Hspb8/Slc25a4/Tomm7/Pink1/Slc25a5/Vdac1/Igtp/Gaa/Gabarapl1/Ufc1/Tex264/Irgm1/Irgm2	13
GO:0051648	GO:0051648	vesicle localization	21/1126	214/28891	0.000104238611894337	0.00251240478717034	0.00212545072057721	Fnbp1l/Ahi1/Wasl/Bloc1s1/Trappc6a/Tmed10/Trappc6b/Pef1/Ap1s2/Pdcd6/Trappc3/Sar1b/Gbf1/Chp1/Trappc2l/Trappc5/Rab3gap1/Cops5/Exoc3/Vamp7/Tsg101	21
GO:1903320	GO:1903320	regulation of protein modification by small protein conjugation or removal	23/1126	249/28891	0.000125478952239316	0.00300966749036145	0.00254612631242884	Bex3/Ppia/Ubb/Ndfip1/Park7/Hsp90aa1/Stub1/Nxn/Pink1/Pin1/Cops9/Dnaja1/Herpud1/Ubxn2a/Vps28/Gnl3l/Pef1/Rchy1/Pdcd6/Ube3a/Chp1/Cdk5rap3/Hmg20b	23
GO:0052547	GO:0052547	regulation of peptidase activity	35/1126	457/28891	0.000127382242251913	0.00304055873896958	0.00257225977107728	Cryab/Spint2/Gas6/Pebp1/Arl6ip1/Wfdc2/Ndufa13/A2m/Mtch1/Serpinb1b/Timp3/Serping1/Perp/Serpinb6a/Serpinh1/Rnf7/Park7/Wdr35/Usp50/Pdcd5/Cycs/Rps27l/Aifm1/Timp2/Ift57/Herpud1/Bad/Tmed10/Fis1/Fam162a/Pdcd6/S100a8/Ngp/Akt2/Hspd1	35
GO:0006368	GO:0006368	transcription elongation by RNA polymerase II	13/1126	100/28891	0.000137125942407015	0.00325740039150511	0.00275570403491021	Elob/Tcea3/Polr2m/Med19/Elof1/Leo1/Med29/Med10/Gtf2f2/Med28/Dab2/Nelfe/Polr2i	13
GO:0090199	GO:0090199	regulation of release of cytochrome c from mitochondria	9/1126	51/28891	0.000139788065087299	0.00330475038084376	0.00279576130174598	Wdr35/Pdcd5/Pink1/Ghitm/Bad/Higd1a/Lmna/Fam162a/Mff	9
GO:0006089	GO:0006089	lactate metabolic process	6/1126	22/28891	0.000150765364485712	0.00354729364725667	0.00300094868357273	Ldhb/Glo1/Park7/Pnkd/Slc25a12/Hagh	6
GO:0045454	GO:0045454	cell redox homeostasis	7/1126	31/28891	0.000155019029018289	0.00363009015345671	0.00307099308671302	Glrx3/Prdx2/Selenos/Chd6/Txn2/Prdx4/Prdx3	7
GO:2001234	GO:2001234	negative regulation of apoptotic signaling pathway	23/1126	253/28891	0.000158978506139603	0.00370524905111217	0.0031345762059601	Clu/Slc25a4/Nme5/Ndufa13/Hspb1/Acaa2/Ppia/Prdx2/Park7/Pam16/Pink1/Slc25a5/Dnaja1/Selenos/Ndufs3/Eno1b/Ghitm/Herpud1/Higd1a/Lmna/Ctnna1/Hyou1/Dab2	23
GO:0046165	GO:0046165	alcohol biosynthetic process	16/1126	144/28891	0.000163295808806481	0.00378800277611653	0.00320458441695347	Ephx1/Park7/Fdps/Isyna1/Hmgcs1/Got1/Spr/Scp2/Insig2/Sod1/Pmvk/Pcbd2/Dab2/Msmo1/Pts/Pgp	16
GO:0043280	GO:0043280	positive regulation of cysteine-type endopeptidase activity involved in apoptotic process	15/1126	130/28891	0.000170121522784534	0.0039278992713943	0.00332293441700631	Ndufa13/Mtch1/Rnf7/Wdr35/Pdcd5/Cycs/Rps27l/Aifm1/Ift57/Bad/Fis1/Fam162a/Pdcd6/S100a8/Hspd1	15
GO:0006584	GO:0006584	catecholamine metabolic process	10/1126	64/28891	0.000173593868466094	0.00397095974116189	0.0033593628249457	Kl/Htr2c/Maob/Tgfb2/Aldh2/Abat/Park7/Spr/Pnkd/Ndufs4	10
GO:0009712	GO:0009712	catechol-containing compound metabolic process	10/1126	64/28891	0.000173593868466094	0.00397095974116189	0.0033593628249457	Kl/Htr2c/Maob/Tgfb2/Aldh2/Abat/Park7/Spr/Pnkd/Ndufs4	10
GO:0032527	GO:0032527	protein exit from endoplasmic reticulum	8/1126	42/28891	0.000188211041582086	0.00428548735694511	0.00362544771342452	Cd81/Svip/Selenos/Herpud1/Erlec1/H13/Gcc2/Sar1b	8
GO:0006633	GO:0006633	fatty acid biosynthetic process	17/1126	161/28891	0.000192721754287723	0.00436806508227358	0.00369530703175542	Ptgds/Elovl7/Ltc4s/Fads3/Tecr/Fads2/Abhd2/Ndufab1/Acadl/Acadvl/Degs1/Scd2/Insig2/Prkag1/Prxl2b/Lpgat1/Pnpla8	17
GO:0000303	GO:0000303	response to superoxide	6/1126	23/28891	0.00019727575831318	0.00441058607160824	0.00373127904863842	Mt3/Sod3/Nqo1/Prdx2/Sod1/Ccs	6
GO:0042053	GO:0042053	regulation of dopamine metabolic process	6/1126	23/28891	0.00019727575831318	0.00441058607160824	0.00373127904863842	Htr2c/Maob/Aldh2/Abat/Park7/Pnkd	6
GO:0090141	GO:0090141	positive regulation of mitochondrial fission	6/1126	23/28891	0.00019727575831318	0.00441058607160824	0.00373127904863842	Pink1/Igtp/Fis1/Mff/Irgm1/Irgm2	6
GO:0018958	GO:0018958	phenol-containing compound metabolic process	15/1126	132/28891	0.000201668062379639	0.00448847700999008	0.0037971734267878	Kl/Slco1c1/Htr2c/Maob/Tgfb2/Slc16a2/Aldh2/Slc24a5/Abat/Park7/Ddt/Spr/Pnkd/Cpq/Ndufs4	15
GO:0035967	GO:0035967	cellular response to topologically incorrect protein	13/1126	104/28891	0.000204454137470661	0.00453008023875577	0.00383236903420342	Hspb8/Stub1/Igtp/Selenos/Herpud1/Erlec1/Eif2ak2/Dnajc3/Tmem33/Cdk5rap3/Cops5/Hspd1/Amfr	13
GO:0006919	GO:0006919	activation of cysteine-type endopeptidase activity involved in apoptotic process	11/1126	78/28891	0.000213555628758406	0.00471061768613966	0.00398510057236669	Mtch1/Rnf7/Cycs/Rps27l/Aifm1/Ift57/Bad/Fam162a/Pdcd6/S100a8/Hspd1	11
GO:0000423	GO:0000423	mitophagy	8/1126	43/28891	0.000223399205399224	0.00488413926494499	0.00413189680782636	Slc25a4/Tomm7/Pink1/Slc25a5/Vdac1/Igtp/Irgm1/Irgm2	8
GO:0042832	GO:0042832	defense response to protozoan	8/1126	43/28891	0.000223399205399224	0.00488413926494499	0.00413189680782636	Iigp1/Tgtp1/Igtp/Hras/Tgtp2/Gbp3/Irgm2/Gbp6	8
GO:0006354	GO:0006354	DNA-templated transcription elongation	14/1126	119/28891	0.000225947596359408	0.00491809283529443	0.00416062093736707	Elob/Tcea3/Polr2m/Gtf2h5/Med19/Elof1/Leo1/Med29/Med10/Gtf2f2/Med28/Dab2/Nelfe/Polr2i	14
GO:0072330	GO:0072330	monocarboxylic acid biosynthetic process	21/1126	227/28891	0.000237218940054617	0.00512592330180311	0.00433644189466444	Ptgds/Rbp1/Ldhb/Elovl7/Ltc4s/Fads3/Tecr/Fads2/Abhd2/Park7/Ndufab1/Acadl/Acadvl/Degs1/Scd2/Hsd17b10/Insig2/Prkag1/Prxl2b/Lpgat1/Pnpla8	21
GO:1901019	GO:1901019	regulation of calcium ion transmembrane transporter activity	12/1126	92/28891	0.000237570620545014	0.00512592330180311	0.00433644189466444	Kcne2/Atp1b1/Atp1a2/S100a1/Fkbp1a/Calm3/Nipsnap2/Calm2/Ywhae/Stim2/Hspa2/Sumo1	12
GO:0016239	GO:0016239	positive regulation of macroautophagy	11/1126	79/28891	0.000239481082315379	0.00514467838139255	0.00435230836555776	Hspb8/Slc25a4/Scoc/Pink1/Slc25a5/Vdac1/Igtp/Irgm1/Pafah1b2/Irgm2/Rab3gap1	11
GO:1903828	GO:1903828	negative regulation of protein localization	22/1126	244/28891	0.000245534073329802	0.0052518781658985	0.00444299751739642	Tmem98/Sfrp1/Maged1/Apod/Ndfip1/Tmem59/Park7/Svip/Idh2/Dnaja1/Eny2/Erlec1/Ap2m1/Ndufaf2/Ctnna1/Hadh/Tax1bp3/Sumo1/Nsfl1c/Dab2/Chp1/Ptpmt1	22
GO:1901873	GO:1901873	regulation of post-translational protein modification	25/1126	295/28891	0.000252057635416306	0.00534889501243932	0.00452507208095453	Bex3/Ppia/Ubb/Ndfip1/Park7/Hsp90aa1/Stub1/Nxn/Pink1/Pin1/Cops9/Dnaja1/Herpud1/Ubxn2a/Vps28/Gnl3l/Pef1/Rchy1/Ube2b/Pdcd6/Ube3a/Nelfe/Chp1/Cdk5rap3/Hmg20b	25
GO:0000305	GO:0000305	response to oxygen radical	6/1126	24/28891	0.000254399985412516	0.00534889501243932	0.00452507208095453	Mt3/Sod3/Nqo1/Prdx2/Sod1/Ccs	6
GO:0033617	GO:0033617	mitochondrial cytochrome c oxidase assembly	6/1126	24/28891	0.000254399985412516	0.00534889501243932	0.00452507208095453	Cox20/Tmem223/Coa3/Cox14/Cox19/Smim20	6
GO:0045116	GO:0045116	protein neddylation	6/1126	24/28891	0.000254399985412516	0.00534889501243932	0.00452507208095453	Rnf7/Aktip/Ube2m/Nedd8/Cops9/Nae1	6
GO:0007034	GO:0007034	vacuolar transport	17/1126	165/28891	0.000258614357692341	0.00539161831796564	0.00456121525381429	Clu/Rilp/Nedd4/Ndfip1/Aktip/Pink1/Igtp/Vps28/Ubxn6/Vti1b/Mvb12a/Irgm1/Gcc2/Vta1/Irgm2/Vamp7/Tsg101	17
GO:1900180	GO:1900180	regulation of protein localization to nucleus	17/1126	165/28891	0.000258614357692341	0.00539161831796564	0.00456121525381429	Tmem98/Tgfb2/Maged1/Apod/Fermt2/Zic1/Park7/Hsp90aa1/Glul/Ormdl3/Pin1/Lmna/Ctnna1/Sumo1/Sumo3/Chp1/Cdk5rap3	17
GO:0006081	GO:0006081	cellular aldehyde metabolic process	11/1126	80/28891	0.000268015150088181	0.00556412964951977	0.00470715683768319	Mdh1/Aldh2/Abca4/Glo1/Park7/Idh2/Mdh2/Dhrs4/Pnkd/Hagh/Dab2	11
GO:0046185	GO:0046185	aldehyde catabolic process	5/1126	16/28891	0.000271741552527787	0.00561788707548032	0.0047526346843772	Aldh2/Glo1/Park7/Pnkd/Hagh	5
GO:0032411	GO:0032411	positive regulation of transporter activity	15/1126	136/28891	0.000280197624562457	0.00576856859567958	0.00488010862779612	Kcne2/Atp1b1/Stk39/Ndufa4/Slc25a4/Park7/S100a1/Calm3/Pink1/Nipsnap2/Calm2/Stim2/Hspa2/Sumo1/Chp1	15
GO:0007030	GO:0007030	Golgi organization	15/1126	137/28891	0.000303516454912244	0.00620548684883573	0.00524973386523646	Cog7/Ubxn2a/Tmed10/Stx18/Rab2a/Tmed4/Vti1b/Gcc2/Nsfl1c/Hikeshi/Gbf1/Pi4k2a/Arl1/Golga2/Vamp7	15
GO:0062197	GO:0062197	cellular response to chemical stress	26/1126	316/28891	0.000303931960618953	0.00620548684883573	0.00524973386523646	Mt3/Stk39/Sod3/Hspb1/Chchd2/Nqo1/Trpv4/Romo1/Ppia/Serpinb6a/Coq7/Prdx2/Xrcc5/Park7/Pink1/Cat/Dnaja1/Selenos/Bad/Sod1/Chchd4/Ccs/Mpv17l2/Lcn2/Prdx3/Pnpla8	26
GO:0042069	GO:0042069	regulation of catecholamine metabolic process	6/1126	25/28891	0.000323757314403746	0.00658306539287616	0.00556915874159529	Htr2c/Maob/Aldh2/Abat/Park7/Pnkd	6
GO:0062012	GO:0062012	regulation of small molecule metabolic process	30/1126	389/28891	0.000333219280643389	0.00674769043302862	0.00570842866020231	Dbi/Fabp3/Igf2/Sox9/Me1/C1qtnf12/Park7/Arl2/Ndufc2/Cd320/Fdps/Isyna1/Acadl/Acadvl/Clybl/Acadm/Eno1b/Bad/Scp2/Zbtb20/Insig2/Slc25a12/Sod1/Fis1/Lonp2/Ddb1/Akt2/Dab2/Lpgat1/Pgp	30
GO:0010950	GO:0010950	positive regulation of endopeptidase activity	17/1126	169/28891	0.00034325173318644	0.00692247679050694	0.00585629487640538	Ndufa13/Mtch1/Perp/Rnf7/Wdr35/Usp50/Pdcd5/Cycs/Rps27l/Aifm1/Ift57/Bad/Fis1/Fam162a/Pdcd6/S100a8/Hspd1	17
GO:2001243	GO:2001243	negative regulation of intrinsic apoptotic signaling pathway	13/1126	110/28891	0.000357633494120343	0.00718319957092934	0.00607686181066275	Clu/Nme5/Ndufa13/Hspb1/Ppia/Park7/Pink1/Dnaja1/Selenos/Ndufs3/Eno1b/Herpud1/Hyou1	13
GO:0071816	GO:0071816	tail-anchored membrane protein insertion into ER membrane	5/1126	17/28891	0.000372648683870664	0.00742442397985868	0.00628093346201361	Emc2/Emc8/Emc4/Emc6/Emc7	5
GO:0072350	GO:0072350	tricarboxylic acid metabolic process	5/1126	17/28891	0.000372648683870664	0.00742442397985868	0.00628093346201361	Idh3a/Idh2/Aco2/Idh3b/Idh3g	5
GO:0044571	GO:0044571	[2Fe-2S] cluster assembly	4/1126	10/28891	0.000399134070629773	0.00788848577192684	0.00667352166092981	Glrx3/Ndufab1/Glrx5/Iscu	4
GO:0071481	GO:0071481	cellular response to X-ray	4/1126	10/28891	0.000399134070629773	0.00788848577192684	0.00667352166092981	Sfrp1/Xrcc5/Ccnd2/Nucks1	4
GO:0000413	GO:0000413	protein peptidyl-prolyl isomerization	6/1126	26/28891	0.000407090147589443	0.00801367497704955	0.00677942954949749	Ppia/Fkbp1a/Fkbp2/Pin1/Fkbp4/Ppid	6
GO:0090114	GO:0090114	COPII-coated vesicle budding	7/1126	36/28891	0.000415251097301196	0.00814188758636987	0.00688789518539285	Trappc6a/Pef1/Pdcd6/Trappc3/Sar1b/Trappc2l/Trappc5	7
GO:0031333	GO:0031333	negative regulation of protein-containing complex assembly	16/1126	157/28891	0.000438226131799706	0.00852470597331632	0.0072117528776487	Clu/Cryab/Sox9/Pfn2/Svip/Igtp/Tpm1/Add3/Dnajc15/Xaf1/Fkbp4/Irgm1/Rdx/Sptbn1/Irgm2/Twf1	16
GO:0043271	GO:0043271	negative regulation of monoatomic ion transport	16/1126	157/28891	0.000438226131799706	0.00852470597331632	0.0072117528776487	Kcne2/Stk39/Maob/Tgfb2/Nedd4/Ace/Atp1a2/Park7/Calm3/Usp2/Vdac1/Calm2/Ywhae/Ywhaq/Iscu/Sumo1	16
GO:0042180	GO:0042180	cellular ketone metabolic process	22/1126	255/28891	0.000452134540015326	0.00876077161653225	0.00741146030299632	Dbi/Fabp3/Sox9/Nqo1/Glo1/Cbr1/Coq7/Park7/Acadl/Acadvl/Oxct1/Hsd17b10/Pnkd/Scp2/Insig2/Hagh/Lonp2/Akt2/Ndufa9/Dab2/Lpgat1/Vkorc1	22
GO:0051656	GO:0051656	establishment of organelle localization	35/1126	491/28891	0.000488225214237059	0.00941051556870855	0.00796113237749478	Ptgds/Ooep/Ezr/Ubb/Tuba1a/Fnbp1l/Map1b/Ahi1/Nudc/Dynll1/Wasl/Bloc1s1/Trappc6a/Tmed10/Lmna/Trappc6b/Pef1/Ap1s2/Ube2b/Hsbp1/Pdcd6/Trappc3/Borcs8/Nsfl1c/Sar1b/Gbf1/Chp1/Trappc2l/Trappc5/Rab3gap1/Cops5/Exoc3/Vamp7/Actr10/Tsg101	35
GO:0001562	GO:0001562	response to protozoan	8/1126	48/28891	0.000489476320817263	0.00941051556870855	0.00796113237749478	Iigp1/Tgtp1/Igtp/Hras/Tgtp2/Gbp3/Irgm2/Gbp6	8
GO:1903533	GO:1903533	regulation of protein targeting	9/1126	60/28891	0.000496637090076717	0.0095111777599576	0.00804629083922744	Tomm7/Pdcd5/Pink1/Prnp/Hras/Fis1/Mff/Akt2/Vamp7	9
GO:0097401	GO:0097401	synaptic vesicle lumen acidification	5/1126	18/28891	0.000499481142869448	0.00952871168694186	0.0080611242362714	Atp6v1d/Atp6v1f/Atp6v1e1/Atp6v1g1/Atp6ap2	5
GO:0042552	GO:0042552	myelination	18/1126	191/28891	0.00051495827116851	0.00978618776093695	0.00827894451340143	Clu/Tmem98/Ntrk2/Cntnap2/Id4/Trf/Pomgnt1/Ormdl3/B4galt6/Degs1/Hras/Slc25a12/Sod1/Eif2b2/Eif2b5/Akt2/Zfp24/Rnf10	18
GO:0034766	GO:0034766	negative regulation of monoatomic ion transmembrane transport	13/1126	115/28891	0.000551314498042988	0.0104369537732966	0.00882948123302564	Kcne2/Stk39/Tgfb2/Nedd4/Atp1a2/Park7/Calm3/Vdac1/Calm2/Ywhae/Ywhaq/Iscu/Sumo1	13
GO:0019318	GO:0019318	hexose metabolic process	22/1126	259/28891	0.000558276788220187	0.0105284183610532	0.00890685868229152	Igf2/Mdh1/Apod/Fuom/Pmm1/C1qtnf12/Mdh2/Acadm/Galk1/Eno1b/Bad/Got1/Slc25a12/Pdhb/Pfkp/Hk1/Pdha1/Ddb1/Aldoc/Slc25a11/Akt2/Pgp	22
GO:0090140	GO:0090140	regulation of mitochondrial fission	7/1126	38/28891	0.000586648799225178	0.0110214133725156	0.00932392388122146	Pink1/Mfn1/Igtp/Fis1/Mff/Irgm1/Irgm2	7
GO:0050708	GO:0050708	regulation of protein secretion	26/1126	331/28891	0.000613734243835871	0.01148659431361	0.00971745886073462	Bsg/Tgfb2/Gnas/Hmgn3/Sfrp1/Slc12a2/Abat/Camk2n1/Ppia/C1qtnf12/Ahi1/Glul/Dynll1/Idh2/Mpc2/Eny2/Wls/Oxct1/Bad/Tmed10/Ndufaf2/Hadh/Itpr1/Uqcc2/Ppid/Ptpmt1	26
GO:0007272	GO:0007272	ensheathment of neurons	18/1126	194/28891	0.000619538596288623	0.0115080458806845	0.00973560651310693	Clu/Tmem98/Ntrk2/Cntnap2/Id4/Trf/Pomgnt1/Ormdl3/B4galt6/Degs1/Hras/Slc25a12/Sod1/Eif2b2/Eif2b5/Akt2/Zfp24/Rnf10	18
GO:0008366	GO:0008366	axon ensheathment	18/1126	194/28891	0.000619538596288623	0.0115080458806845	0.00973560651310693	Clu/Tmem98/Ntrk2/Cntnap2/Id4/Trf/Pomgnt1/Ormdl3/B4galt6/Degs1/Hras/Slc25a12/Sod1/Eif2b2/Eif2b5/Akt2/Zfp24/Rnf10	18
GO:1902600	GO:1902600	proton transmembrane transport	13/1126	117/28891	0.000650447145343449	0.0120369263862996	0.0101830302154892	Atp1b1/Ndufa4/Slc25a4/Slc4a10/Atp1a2/Park7/Atp6v1d/Ndufs7/Atp6v1f/Atp6v1e1/Atp6v1g1/Atp6ap2/Chp1	13
GO:0051402	GO:0051402	neuron apoptotic process	28/1126	369/28891	0.000666232259673898	0.0122830358024206	0.0103912344978989	Clu/Mt3/Ntrk2/Tgfb2/Pcp4/Nqo1/Ubb/Tuba1a/Prdx2/Park7/Vegfb/Ube2m/Pink1/Prnp/Pin1/Aifm1/Hras/Sod1/Fis1/Ndufs4/Fam162a/Hyou1/Akt2/Lcn2/Prdx3/Cdc34/Nae1/Hspd1	28
GO:0033238	GO:0033238	regulation of amine metabolic process	7/1126	39/28891	0.000691177972578679	0.0126955775558039	0.0107402376408137	Pebp1/Htr2c/Maob/Aldh2/Abat/Park7/Pnkd	7
GO:0034504	GO:0034504	protein localization to nucleus	26/1126	335/28891	0.000732979824006764	0.0134135307793238	0.0113476135716603	Chchd10/Tmem98/Msx1/Tgfb2/Sox9/Maged1/Apod/Fermt2/Zic1/Park7/Hsp90aa1/Arl2/Tmem147/Glul/Arl2bp/Ormdl3/Pin1/Lmna/Ywhae/Ctnna1/Sumo1/Sumo3/Tbrg1/Hikeshi/Chp1/Cdk5rap3	26
GO:0000266	GO:0000266	mitochondrial fission	8/1126	51/28891	0.00074515084128146	0.0135359937748959	0.0114512151343989	Pink1/Mfn1/Igtp/Mtfr1l/Fis1/Mff/Irgm1/Irgm2	8
GO:0048010	GO:0048010	vascular endothelial growth factor receptor signaling pathway	8/1126	51/28891	0.00074515084128146	0.0135359937748959	0.0114512151343989	Mt3/Cd59a/Nedd4/Sulf1/Hspb1/Vegfb/Pdcd6/Slc31a1	8
GO:0008535	GO:0008535	respiratory chain complex IV assembly	6/1126	29/28891	0.000760140029141904	0.0136576432145096	0.0115541284429569	Cox20/Tmem223/Coa3/Cox14/Cox19/Smim20	6
GO:0034755	GO:0034755	iron ion transmembrane transport	6/1126	29/28891	0.000760140029141904	0.0136576432145096	0.0115541284429569	Slc22a17/Steap1/Steap2/Trf/Iscu/Lcn2	6
GO:0090200	GO:0090200	positive regulation of release of cytochrome c from mitochondria	6/1126	29/28891	0.000760140029141904	0.0136576432145096	0.0115541284429569	Wdr35/Pdcd5/Pink1/Bad/Fam162a/Mff	6
GO:0033866	GO:0033866	nucleoside bisphosphate biosynthetic process	7/1126	40/28891	0.00080992127173539	0.0143950395814553	0.0121779529347264	Mpc1/Mpc2/Acat1/Vdac1/Pdhb/Pdha1/Dld	7
GO:0034030	GO:0034030	ribonucleoside bisphosphate biosynthetic process	7/1126	40/28891	0.00080992127173539	0.0143950395814553	0.0121779529347264	Mpc1/Mpc2/Acat1/Vdac1/Pdhb/Pdha1/Dld	7
GO:0034033	GO:0034033	purine nucleoside bisphosphate biosynthetic process	7/1126	40/28891	0.00080992127173539	0.0143950395814553	0.0121779529347264	Mpc1/Mpc2/Acat1/Vdac1/Pdhb/Pdha1/Dld	7
GO:0035720	GO:0035720	intraciliary anterograde transport	5/1126	20/28891	0.000847047889166024	0.0150009448758757	0.0126905382677921	Ift74/Ift22/Ift20/Ift27/Ift57	5
GO:0001666	GO:0001666	response to hypoxia	20/1126	233/28891	0.000855777532592664	0.0151014171019298	0.0127755360222762	Mt3/Cryab/Atp1b1/Tgfb2/Sod3/Chchd2/Abat/Acaa2/Vegfb/Stub1/Pink1/Cat/Pin1/Eno1b/Bad/Higd1a/Fam162a/Itpr1/Hyou1/Fundc1	20
GO:0070972	GO:0070972	protein localization to endoplasmic reticulum	10/1126	78/28891	0.000882901590529952	0.0154296761881638	0.0130532374957549	Folr1/Gabarapl2/Srp14/Sec62/Herpud1/Spcs1/Insig2/Srp9/Gbf1/Rab3gap1	10
GO:0006107	GO:0006107	oxaloacetate metabolic process	4/1126	12/28891	0.000883747897439862	0.0154296761881638	0.0130532374957549	Mdh1/Mdh2/Got1/Got2	4
GO:0033240	GO:0033240	positive regulation of amine metabolic process	4/1126	12/28891	0.000883747897439862	0.0154296761881638	0.0130532374957549	Pebp1/Maob/Abat/Park7	4
GO:1903573	GO:1903573	negative regulation of response to endoplasmic reticulum stress	7/1126	41/28891	0.000944201016232529	0.0164271028915666	0.0138970431262393	Clu/Park7/Svip/Igtp/Selenos/Herpud1/Hyou1	7
GO:1905897	GO:1905897	regulation of response to endoplasmic reticulum stress	10/1126	79/28891	0.000976150939546558	0.01691986017327	0.0143139072099309	Clu/Park7/Svip/Manf/Igtp/Selenos/Herpud1/Hyou1/Tmem33/Cops5	10
GO:0006644	GO:0006644	phospholipid metabolic process	27/1126	360/28891	0.000979372598574217	0.01691986017327	0.0143139072099309	Enpp2/Dbi/Fabp3/Htr2c/Pip5k1b/Plppr4/Smpd1/Pla2g12a/Pigp/Fdps/Isyna1/Gde1/Ormdl3/Dpm3/Hmgcs1/Scp2/Plaat3/Pdgfa/Pmvk/Pi4k2a/Chp1/Hadha/Ptpmt1/Lpgat1/Sacm1l/Pnpla8/Pgp	27
GO:0015711	GO:0015711	organic anion transport	31/1126	436/28891	0.00103766330941792	0.0178588427561395	0.0151082701316865	Rbp1/Folr1/Slco1c1/Fabp3/Ntrk2/Htr2c/Slc25a4/Arl6ip1/Slc4a5/Slc7a10/Slc4a10/Slc16a8/Slc16a2/Ace/Slc6a20a/Slc12a2/Abat/Stard10/Slc4a2/Pla2g12a/Mpc1/Slc25a39/Mpc2/Slc25a5/Slc16a6/Slc25a12/Fis1/Slc25a11/Akt2/Rab3gap1/Pnpla8	31
GO:0032409	GO:0032409	regulation of transporter activity	24/1126	307/28891	0.00104095258323582	0.0178588427561395	0.0151082701316865	Fxyd1/Kcne2/Atp1b1/Stk39/Ndufa4/Slc25a4/Nedd4/Atp1a2/Ndfip1/Park7/S100a1/Fkbp1a/Calm3/Pink1/Nipsnap2/Prnp/Calm2/Ywhae/Stim2/Hspa2/Hk1/Sumo1/Chp1/Ahcyl1	24
GO:0035641	GO:0035641	locomotory exploration behavior	5/1126	21/28891	0.00107632069292169	0.0182803744118472	0.0154648785754951	Slc4a10/Atp1a2/Tuba1a/Myg1/Ube3a	5
GO:0071071	GO:0071071	regulation of phospholipid biosynthetic process	5/1126	21/28891	0.00107632069292169	0.0182803744118472	0.0154648785754951	Fabp3/Htr2c/Scp2/Pdgfa/Chp1	5
GO:0009309	GO:0009309	amine biosynthetic process	7/1126	42/28891	0.00109539901116262	0.0182803744118472	0.0154648785754951	Kl/Tgfb2/Aldh2/Park7/Oaz2/Sms/Odc1	7
GO:0018208	GO:0018208	peptidyl-proline modification	7/1126	42/28891	0.00109539901116262	0.0182803744118472	0.0154648785754951	Ppia/Fkbp1a/Fkbp2/Pin1/Fkbp4/Ppid/Prdx4	7
GO:0042401	GO:0042401	biogenic amine biosynthetic process	7/1126	42/28891	0.00109539901116262	0.0182803744118472	0.0154648785754951	Kl/Tgfb2/Aldh2/Park7/Oaz2/Sms/Odc1	7
GO:0071425	GO:0071425	hematopoietic stem cell proliferation	7/1126	42/28891	0.00109539901116262	0.0182803744118472	0.0154648785754951	Ace/Xrcc5/Tsc22d1/Eif2ak2/Irgm1/Dab2/Babam1	7
GO:0010823	GO:0010823	negative regulation of mitochondrion organization	8/1126	54/28891	0.00109861848057915	0.0182803744118472	0.0154648785754951	Slc25a4/Acaa2/Pink1/Slc25a5/Mfn1/Ghitm/Higd1a/Lmna	8
GO:0032509	GO:0032509	endosome transport via multivesicular body sorting pathway	6/1126	31/28891	0.00110252005155444	0.0182803744118472	0.0154648785754951	Rilp/Laptm4b/Vps28/Ubxn6/Mvb12a/Vta1	6
GO:0034067	GO:0034067	protein localization to Golgi apparatus	6/1126	31/28891	0.00110252005155444	0.0182803744118472	0.0154648785754951	Cog7/Ift20/Tmed10/Gcc2/Gbf1/Arl1	6
GO:0099022	GO:0099022	vesicle tethering	6/1126	31/28891	0.00110252005155444	0.0182803744118472	0.0154648785754951	Trappc6a/Trappc6b/Trappc3/Trappc2l/Trappc5/Exoc3	6
GO:0072665	GO:0072665	protein localization to vacuole	10/1126	81/28891	0.0011868835781647	0.0195767293687735	0.0165615723054996	Clu/Cd81/Nedd4/Igtp/Rraga/Vps28/Irgm1/Gcc2/Irgm2/Vamp7	10
GO:0043523	GO:0043523	regulation of neuron apoptotic process	24/1126	310/28891	0.0011886295913038	0.0195767293687735	0.0165615723054996	Clu/Mt3/Ntrk2/Tgfb2/Pcp4/Nqo1/Ubb/Prdx2/Park7/Vegfb/Ube2m/Pink1/Prnp/Pin1/Aifm1/Hras/Sod1/Fis1/Hyou1/Lcn2/Prdx3/Cdc34/Nae1/Hspd1	24
GO:1905671	GO:1905671	regulation of lysosome organization	4/1126	13/28891	0.0012372848486373	0.0203103801897571	0.0171822281305777	Laptm4b/Igtp/Irgm1/Irgm2	4
GO:0022898	GO:0022898	regulation of transmembrane transporter activity	23/1126	294/28891	0.0012972828546642	0.0212247502811119	0.0179557693129018	Fxyd1/Kcne2/Atp1b1/Stk39/Ndufa4/Slc25a4/Nedd4/Atp1a2/Park7/S100a1/Fkbp1a/Calm3/Pink1/Nipsnap2/Prnp/Calm2/Ywhae/Stim2/Hspa2/Hk1/Sumo1/Chp1/Ahcyl1	23
GO:0035303	GO:0035303	regulation of dephosphorylation	13/1126	126/28891	0.00130236501827842	0.0212375760901441	0.0179666197241049	Ppp1r1b/Tgfb2/Ppia/Smpd1/Calm3/Pink1/Pin1/Calm2/Ywhae/Ppp1r11/Ppp1r2/Chp1/Cdk5rap3	13
GO:0009895	GO:0009895	negative regulation of catabolic process	26/1126	349/28891	0.00132364952932758	0.021513658961867	0.0182001810282542	Mt3/Dbi/Rilp/Nqo1/Timp3/Wdr6/Laptm4b/Rragd/Park7/Gabarapl2/Poldip2/Svip/Pink1/Fmc1/Pin1/Naf1/Timp2/Rraga/Slc25a12/Zcchc17/Atraid/Slirp/Cdk5rap3/Upf3a/Golga2/Rbm47	26
GO:1902992	GO:1902992	negative regulation of amyloid precursor protein catabolic process	5/1126	22/28891	0.00134854284834403	0.0218463941431733	0.0184816692002559	Clu/Ntrk2/Prnp/Pin1/Tmed10	5
GO:0006006	GO:0006006	glucose metabolic process	19/1126	225/28891	0.00137903356502824	0.0222673360941325	0.0188377787641113	Igf2/Mdh1/Apod/C1qtnf12/Mdh2/Acadm/Eno1b/Bad/Got1/Slc25a12/Pdhb/Pfkp/Hk1/Pdha1/Ddb1/Aldoc/Slc25a11/Akt2/Pgp	19
GO:0034599	GO:0034599	cellular response to oxidative stress	20/1126	243/28891	0.0014283567510688	0.0229886342248565	0.0194479844282332	Mt3/Sod3/Hspb1/Chchd2/Nqo1/Romo1/Ppia/Coq7/Prdx2/Park7/Pink1/Cat/Selenos/Sod1/Chchd4/Ccs/Mpv17l2/Lcn2/Prdx3/Pnpla8	20
GO:0006890	GO:0006890	retrograde vesicle-mediated transport, Golgi to endoplasmic reticulum	7/1126	44/28891	0.00145436202262337	0.0231806540444583	0.0196104298534377	Copz2/Cog7/Ergic3/Stx18/Ergic2/Gbf1/Bet1l	7
GO:0030521	GO:0030521	androgen receptor signaling pathway	7/1126	44/28891	0.00145436202262337	0.0231806540444583	0.0196104298534377	Sfrp1/Park7/Dnaja1/Rnf14/Fkbp4/Dab2/Ube3a	7
GO:0072595	GO:0072595	maintenance of protein localization in organelle	7/1126	44/28891	0.00145436202262337	0.0231806540444583	0.0196104298534377	Chchd10/Park7/Arl2/Arl2bp/Pink1/Insig2/Hk1	7
GO:1901874	GO:1901874	negative regulation of post-translational protein modification	11/1126	98/28891	0.0015200743597562	0.0241501202943903	0.0204305814269483	Bex3/Ppia/Park7/Nxn/Cops9/Dnaja1/Vps28/Gnl3l/Ube2b/Chp1/Hmg20b	11
GO:0010952	GO:0010952	positive regulation of peptidase activity	17/1126	193/28891	0.00153311124927299	0.024279175264929	0.0205397596857728	Ndufa13/Mtch1/Perp/Rnf7/Wdr35/Usp50/Pdcd5/Cycs/Rps27l/Aifm1/Ift57/Bad/Fis1/Fam162a/Pdcd6/S100a8/Hspd1	17
GO:0035094	GO:0035094	response to nicotine	6/1126	33/28891	0.00155211026786167	0.0245015234297268	0.0207278623631366	Ppp1r1b/Igf2/Htr2c/Atp1a2/Abat/Bad	6
GO:0032414	GO:0032414	positive regulation of ion transmembrane transporter activity	13/1126	129/28891	0.00161432680970766	0.0254025119960686	0.0214900830082102	Kcne2/Atp1b1/Stk39/Ndufa4/S100a1/Calm3/Pink1/Nipsnap2/Calm2/Stim2/Hspa2/Sumo1/Chp1	13
GO:0000045	GO:0000045	autophagosome assembly	12/1126	114/28891	0.00165809324066804	0.0260039883114676	0.0219989215021118	Map1lc3a/Gabarapl2/Pink1/Igtp/Ift20/Gabarapl1/Ubxn2a/Emc6/Irgm1/Nsfl1c/Irgm2/Rab3gap1	12
GO:0046320	GO:0046320	regulation of fatty acid oxidation	7/1126	45/28891	0.00166516858585386	0.0260039883114676	0.0219989215021118	Dbi/Fabp3/Sox9/Acadl/Acadvl/Lonp2/Akt2	7
GO:0070861	GO:0070861	regulation of protein exit from endoplasmic reticulum	5/1126	23/28891	0.0016683392622415	0.0260039883114676	0.0219989215021118	Cd81/Svip/Erlec1/Gcc2/Sar1b	5
GO:0061635	GO:0061635	regulation of protein complex stability	4/1126	14/28891	0.00167902607388374	0.0260064822290268	0.0220010313129593	Scoc/Igtp/Irgm1/Irgm2	4
GO:1903651	GO:1903651	positive regulation of cytoplasmic transport	4/1126	14/28891	0.00167902607388374	0.0260064822290268	0.0220010313129593	Ezr/Rdx/Dab2/Rab21	4
GO:0008631	GO:0008631	intrinsic apoptotic signaling pathway in response to oxidative stress	8/1126	58/28891	0.00176516196819386	0.0272210307074182	0.0230285181859964	Nme5/Hspb1/Aldh2/Ppia/Rnf7/Park7/Pink1/Sod1	8
GO:0032412	GO:0032412	regulation of monoatomic ion transmembrane transporter activity	22/1126	283/28891	0.00176845797552747	0.0272210307074182	0.0230285181859964	Fxyd1/Kcne2/Atp1b1/Stk39/Ndufa4/Nedd4/Atp1a2/Park7/S100a1/Fkbp1a/Calm3/Pink1/Nipsnap2/Prnp/Calm2/Ywhae/Stim2/Hspa2/Hk1/Sumo1/Chp1/Ahcyl1	22
GO:0042886	GO:0042886	amide transport	30/1126	432/28891	0.00177841858305854	0.0272893360835163	0.0230863033452941	Ecrg4/Car2/Folr1/Ntrk2/Htr2c/Arl6ip1/Slc16a2/Gnas/Hmgn3/Sfrp1/Abat/Trpv4/Camk2n1/C1qtnf12/Park7/Pltp/Glul/Dynll1/Mpc2/Eny2/Oxct1/Bad/Ndufaf2/Slc25a12/Hadh/Itpr1/Uqcc2/S100a8/Rab3gap1/Ptpmt1	30
GO:0010038	GO:0010038	response to metal ion	24/1126	320/28891	0.00181857542817391	0.0278191368130257	0.0235345055410742	Mt3/Stk39/Sod3/Plscr2/Slc12a2/Abat/Tuba1a/Smpd1/S100a16/Park7/Trf/Calm3/Prnp/Calm2/Cuta/Ppp5c/Pef1/Slc25a12/Cpne2/Sod1/Pdcd6/Sumo1/Ahcyl1/Anxa11	24
GO:0009314	GO:0009314	response to radiation	30/1126	433/28891	0.00184167517552964	0.0280855464268271	0.0237598834373886	Ppp1r1b/Cryab/Slc4a10/Nedd4/Sfrp1/Atp1a2/Cntnap2/Cul4b/Tuba1a/Smpd1/Xrcc5/Swi5/Hmgn1/Cat/Ccnd2/Usp2/Cops9/Gtf2h5/Ift20/Hras/Dynlrb1/Ap1s2/Ube2b/Ddb1/Ppid/Nptn/Akt2/Pde6d/Babam1/Nucks1	30
GO:0035304	GO:0035304	regulation of protein dephosphorylation	10/1126	86/28891	0.00187944538942352	0.0285733528281281	0.0241725591624318	Ppp1r1b/Ppia/Smpd1/Calm3/Pink1/Pin1/Calm2/Ywhae/Ppp1r11/Ppp1r2	10
GO:0031400	GO:0031400	negative regulation of protein modification process	32/1126	473/28891	0.00193260185516614	0.0292913673815211	0.0247799869772836	Ppp1r1b/Cdkn1c/Dbi/Pebp1/Pcp4/Sfrp1/Hspb1/Bex3/Hint2/Camk2n1/Nr2f2/Ppia/Smpd1/Park7/Nxn/Prnp/Cops9/Dnaja1/Gadd45g/Ppp5c/Vps28/Ywhae/Gnl3l/Ube2b/Dnajc3/Ppp1r11/Fkbp8/Chp1/Cdk5rap3/Hmg20b/Chordc1/Tsg101	32
GO:0006399	GO:0006399	tRNA metabolic process	16/1126	181/28891	0.00200359209067768	0.0302744603059279	0.0256116664802223	Wdr6/Fars2/Lsm6/Dtd1/Tsen34/Dalrd3/Thumpd3/Farsb/Hsd17b10/Pop5/Lage3/Gars/Rpp25l/Aarsd1/Grsf1/Polr2f	16
GO:0070936	GO:0070936	protein K48-linked ubiquitination	9/1126	73/28891	0.00207965002547896	0.0312326771303695	0.0264223012355686	Ppia/Ttc3/Ube2e3/Ube2b/Ube2e1/Ube3a/Ube2h/Cdc34/Amfr	9
GO:0090559	GO:0090559	regulation of membrane permeability	9/1126	73/28891	0.00207965002547896	0.0312326771303695	0.0264223012355686	Chchd10/Slc25a4/Lbp/Acaa2/Laptm4b/Slc25a5/Alkbh7/Bad/Spg7	9
GO:1904063	GO:1904063	negative regulation of cation transmembrane transport	11/1126	102/28891	0.00210043679241364	0.0314464438538579	0.026603144162948	Kcne2/Stk39/Tgfb2/Nedd4/Atp1a2/Calm3/Vdac1/Calm2/Ywhae/Iscu/Sumo1	11
GO:0005996	GO:0005996	monosaccharide metabolic process	22/1126	287/28891	0.00210661261194636	0.0314464438538579	0.026603144162948	Igf2/Mdh1/Apod/Fuom/Pmm1/C1qtnf12/Mdh2/Acadm/Galk1/Eno1b/Bad/Got1/Slc25a12/Pdhb/Pfkp/Hk1/Pdha1/Ddb1/Aldoc/Slc25a11/Akt2/Pgp	22
GO:0099072	GO:0099072	regulation of postsynaptic membrane neurotransmitter receptor levels	13/1126	133/28891	0.00212417361155621	0.03158945284049	0.0267241272765125	Nedd4/Lgi1/Cntnap2/Snap47/Hsp90aa1/Usp46/Hras/Ap2m1/Ywhae/Rdx/Iqsec1/Sacm1l/Clptm1	13
GO:0071985	GO:0071985	multivesicular body sorting pathway	6/1126	35/28891	0.00212897951748293	0.03158945284049	0.0267241272765125	Rilp/Laptm4b/Vps28/Ubxn6/Mvb12a/Vta1	6
GO:0006623	GO:0006623	protein targeting to vacuole	7/1126	47/28891	0.00215741361675	0.0319155110190471	0.0269999668204042	Clu/Nedd4/Igtp/Irgm1/Gcc2/Irgm2/Vamp7	7
GO:0072666	GO:0072666	establishment of protein localization to vacuole	8/1126	60/28891	0.0022007001145542	0.0324586843761562	0.0274594820263778	Clu/Nedd4/Igtp/Vps28/Irgm1/Gcc2/Irgm2/Vamp7	8
GO:0006465	GO:0006465	signal peptide processing	4/1126	15/28891	0.00221939758028553	0.0326092547415292	0.0275868619347485	Immp1l/Spcs1/H13/Sec11c	4
GO:0016241	GO:0016241	regulation of macroautophagy	12/1126	118/28891	0.0022241082468924	0.0326092547415292	0.0275868619347485	Hspb8/Slc25a4/Scoc/Poldip2/Pink1/Slc25a5/Vdac1/Igtp/Irgm1/Pafah1b2/Irgm2/Rab3gap1	12
GO:0000041	GO:0000041	transition metal ion transport	11/1126	103/28891	0.00227057037193684	0.0331919769459761	0.028079834777207	Mt3/Slc22a17/Steap1/Steap2/Trf/Tcn2/Pgrmc2/Fkbp4/Iscu/Slc31a1/Lcn2	11
GO:0006879	GO:0006879	intracellular iron ion homeostasis	9/1126	74/28891	0.0022873268808264	0.0333382953338149	0.028203617586591	Steap2/Cyb561/Ndfip1/Glrx3/Trf/Atp6v1g1/Sod1/Iscu/Lcn2	9
GO:0090087	GO:0090087	regulation of peptide transport	21/1126	271/28891	0.00230677140705673	0.0335228162419627	0.0283597190632269	Ecrg4/Car2/Htr2c/Gnas/Hmgn3/Sfrp1/Abat/Camk2n1/C1qtnf12/Glul/Dynll1/Mpc2/Eny2/Oxct1/Bad/Ndufaf2/Hadh/Itpr1/Uqcc2/S100a8/Ptpmt1	21
GO:0022613	GO:0022613	ribonucleoprotein complex biogenesis	30/1126	440/28891	0.00234122820490033	0.0339237787695382	0.0286989263826492	Cul4b/Xrcc5/Hsp90aa1/Glul/Rps27l/Gtf2h5/Lsm6/Naf1/Snrpd1/Mrpl20/Ngrn/Pop5/Denr/Gnl3l/Exosc4/Esf1/Nop10/Clns1a/Snrpd2/Mpv17l2/Lsm4/Rsl1d1/Puf60/Mrps7/Rps19bp1/Imp3/Nhp2/2810004N23Rik/Pno1/Nol7	30
GO:0015849	GO:0015849	organic acid transport	26/1126	364/28891	0.00237402903673274	0.0342984721359545	0.0290159104489557	Fxyd1/Rbp1/Folr1/Slco1c1/Fabp3/Ntrk2/Htr2c/Arl6ip1/Slc7a10/Slc16a8/Slc16a2/Ace/Slc6a20a/Slc12a2/Abat/Stard10/Pla2g12a/Mpc1/Mpc2/Slc16a6/Slc25a12/Fis1/Slc25a11/Akt2/Rab3gap1/Pnpla8	26
GO:0032410	GO:0032410	negative regulation of transporter activity	10/1126	89/28891	0.00243145138722418	0.0350256597792265	0.0296310985381839	Kcne2/Stk39/Nedd4/Atp1a2/Ndfip1/Park7/Calm3/Calm2/Ywhae/Sumo1	10
GO:0010959	GO:0010959	regulation of metal ion transport	31/1126	461/28891	0.00246849013660918	0.0354452395708496	0.0299860557389498	Fxyd1/Kcne2/Atp1b1/Stk39/Dbi/Tgfb2/Gnas/Nedd4/Ace/Atp1a2/Cd63/S100a1/Trf/Fkbp1a/Calm3/Usp2/Nipsnap2/Prnp/Vdac1/Calm2/Ywhae/Stim2/Hspa2/Saraf/Itpr1/Iscu/Sumo1/Akt2/Chp1/Lcn2/Ahcyl1	31
GO:2000377	GO:2000377	regulation of reactive oxygen species metabolic process	15/1126	168/28891	0.00247492565309514	0.0354452395708496	0.0299860557389498	Mt3/Cryab/Aldh2/Romo1/Cbr1/Coq7/Prdx2/Park7/Ndufc2/Pink1/Vdac1/Slc25a33/Sod1/Lcn2/Hspd1	15
GO:0007626	GO:0007626	locomotory behavior	21/1126	273/28891	0.0025182035107592	0.0359608194990209	0.0304222273843164	Ppp1r1b/Sncg/Htr2c/Slc4a10/Atp1a2/Cntnap2/Abat/Bc1/Tuba1a/Zic1/Park7/Ccnd2/Usp2/Gaa/Uchl3/Myg1/Sod1/Ndufs4/Ntan1/Aplp2/Ube3a	21
GO:0021761	GO:0021761	limbic system development	12/1126	120/28891	0.00256125707791636	0.0364702340691203	0.0308531832440645	Tmem108/Uqcrq/Atp1a2/Cntnap2/Id4/Ubb/Tuba1a/Zic1/Pomgnt1/Ywhae/Ogdh/Rab3gap1	12
GO:0016579	GO:0016579	protein deubiquitination	11/1126	105/28891	0.00264433637032104	0.0375450172579203	0.0317624311147757	Park7/Usp50/Usp2/Eny2/Usp46/Uchl3/Josd2/Otud6b/Desi2/Otub1/Cops5	11
GO:1904062	GO:1904062	regulation of monoatomic cation transmembrane transport	26/1126	367/28891	0.00265308479764613	0.0375612950864457	0.0317762018743864	Fxyd1/Kcne2/Atp1b1/Stk39/Ndufa4/Dbi/Slc25a4/Tgfb2/Nedd4/Atp1a2/Cd63/Park7/S100a1/Fkbp1a/Calm3/Nipsnap2/Prnp/Vdac1/Calm2/Ywhae/Stim2/Hspa2/Iscu/Sumo1/Chp1/Lcn2	26
GO:1903409	GO:1903409	reactive oxygen species biosynthetic process	8/1126	62/28891	0.00271640494203926	0.0383478766246171	0.032441636164926	Park7/Ndufc2/Slc25a33/Acox1/Sod1/Gbf1/Lcn2/Hspd1	8
GO:0072599	GO:0072599	establishment of protein localization to endoplasmic reticulum	7/1126	49/28891	0.00275500829604034	0.0387820398596448	0.0328089307049819	Folr1/Srp14/Sec62/Herpud1/Spcs1/Srp9/Rab3gap1	7
GO:0046890	GO:0046890	regulation of lipid biosynthetic process	18/1126	222/28891	0.00283106485012551	0.0395917120723682	0.0334938993042904	Igfbp7/Dbi/Fabp3/Igf2/Htr2c/Fdps/Acadl/Acadvl/Ormdl3/Scp2/Zbtb20/Insig2/Pdgfa/Sod1/Ormdl2/Dab2/Chp1/Lpgat1	18
GO:0045860	GO:0045860	positive regulation of protein kinase activity	26/1126	369/28891	0.0028542172508315	0.0395917120723682	0.0334938993042904	Clu/Mt3/Prlr/Gas6/Tpd52l1/Tgfb2/Ace/Maged1/Ppia/Fermt2/Xrcc5/Hsp90aa1/Mapre3/Unc119/Ccnd3/Ccnd2/Prnp/Igtp/Hras/Higd1a/Pdgfa/Syap1/Cops8/Irgm1/Snx9/Irgm2	26
GO:0034389	GO:0034389	lipid droplet organization	6/1126	37/28891	0.00285430311408873	0.0395917120723682	0.0334938993042904	Smim22/Ppia/Ppid/Plin3/Rab3gap1/Rab18	6
GO:0090313	GO:0090313	regulation of protein targeting to membrane	6/1126	37/28891	0.00285430311408873	0.0395917120723682	0.0334938993042904	Prnp/Hras/Fis1/Mff/Akt2/Vamp7	6
GO:0061178	GO:0061178	regulation of insulin secretion involved in cellular response to glucose stimulus	10/1126	91/28891	0.00286667946798	0.0395917120723682	0.0334938993042904	Hmgn3/Camk2n1/C1qtnf12/Dynll1/Mpc2/Eny2/Oxct1/Bad/Ndufaf2/Ptpmt1	10
GO:0035721	GO:0035721	intraciliary retrograde transport	4/1126	16/28891	0.00286861625620478	0.0395917120723682	0.0334938993042904	Dync2li1/Wdr35/Dynll1/Ift43	4
GO:0099004	GO:0099004	calmodulin dependent kinase signaling pathway	4/1126	16/28891	0.00286861625620478	0.0395917120723682	0.0334938993042904	Pcp4/Igtp/Irgm1/Irgm2	4
GO:0050714	GO:0050714	positive regulation of protein secretion	16/1126	188/28891	0.00293612340554216	0.040188645086654	0.0339988942445281	Bsg/Tgfb2/Gnas/Abat/Camk2n1/Ppia/C1qtnf12/Glul/Dynll1/Mpc2/Wls/Oxct1/Bad/Tmed10/Itpr1/Ppid	16
GO:1905037	GO:1905037	autophagosome organization	12/1126	122/28891	0.00293885032132863	0.040188645086654	0.0339988942445281	Map1lc3a/Gabarapl2/Pink1/Igtp/Ift20/Gabarapl1/Ubxn2a/Emc6/Irgm1/Nsfl1c/Irgm2/Rab3gap1	12
GO:0006007	GO:0006007	glucose catabolic process	5/1126	26/28891	0.00296066925957135	0.040188645086654	0.0339988942445281	Eno1b/Bad/Slc25a12/Pfkp/Hk1	5
GO:0030970	GO:0030970	retrograde protein transport, ER to cytosol	5/1126	26/28891	0.00296066925957135	0.040188645086654	0.0339988942445281	Svip/Selenos/Herpud1/Erlec1/H13	5
GO:1902176	GO:1902176	negative regulation of oxidative stress-induced intrinsic apoptotic signaling pathway	5/1126	26/28891	0.00296066925957135	0.040188645086654	0.0339988942445281	Nme5/Hspb1/Ppia/Park7/Pink1	5
GO:1903513	GO:1903513	endoplasmic reticulum to cytosol transport	5/1126	26/28891	0.00296066925957135	0.040188645086654	0.0339988942445281	Svip/Selenos/Herpud1/Erlec1/H13	5
GO:1904950	GO:1904950	negative regulation of establishment of protein localization	14/1126	155/28891	0.00305416642199329	0.041344209016627	0.034976481216252	Sfrp1/Apod/Ndfip1/Park7/Svip/Idh2/Dnaja1/Eny2/Erlec1/Ndufaf2/Hadh/Sumo1/Chp1/Ptpmt1	14
GO:0050890	GO:0050890	cognition	26/1126	371/28891	0.00306813913364059	0.0414198783041479	0.0350404961164417	Ppp1r1b/Dbi/Igf2/Ntrk2/Gnas/Atp1a2/Cntnap2/Stra6/Camk2n1/Tuba1a/Pgrmc1/Tusc3/Ccnd2/Prnp/Vdac1/Grcc10/Ift20/Pja2/Ap1s2/Paip2/Ndufs4/Vdac3/Ntan1/Nptn/Ube3a/Lcn2	26
GO:1903321	GO:1903321	negative regulation of protein modification by small protein conjugation or removal	10/1126	92/28891	0.00310645934705791	0.0418229308823246	0.0353814715822945	Bex3/Ppia/Park7/Nxn/Cops9/Dnaja1/Vps28/Gnl3l/Chp1/Hmg20b	10
GO:0048709	GO:0048709	oligodendrocyte differentiation	12/1126	123/28891	0.00314388717796242	0.0421197001273023	0.035632533198163	Enpp2/Clu/Otx2/Tmem98/Ntrk2/Sox9/Cntnap2/Id4/B4galt6/Eif2b2/Rheb/Eif2b5	12
GO:0051348	GO:0051348	negative regulation of transferase activity	20/1126	260/28891	0.00314555137562731	0.0421197001273023	0.035632533198163	Cdkn1c/Pcp4/Sfrp1/Hspb1/Camk2n1/Nr2f2/Ppia/Smpd1/Phpt1/Park7/Ormdl3/Dnaja1/Gadd45g/Dnajc3/Chp1/Cdk5rap3/Parp3/Prdx3/Chordc1/Tsg101	20
GO:0055074	GO:0055074	calcium ion homeostasis	25/1126	353/28891	0.00318094800636574	0.0424785516201436	0.0359361153151589	Fxyd1/Kl/Atp1b1/Dbi/Htr2c/Tgfb2/Atp2b3/Slc24a5/Trpv4/Smdt1/Fkbp1a/Calm3/Calm2/Selenok/Ghitm/Herpud1/Ywhae/Stim2/Fis1/Itpr1/Nptn/Znhit1/Cul5/Immt/Stoml2	25
GO:0032535	GO:0032535	regulation of cellular component size	28/1126	411/28891	0.00324465281167272	0.0430956161729754	0.0364581411866094	Mt3/Stk39/Dstn/Rilp/Sema3b/Pfn2/Baiap2l1/Ezr/Slc12a2/Hsp90aa1/Cfl2/Map1b/Ttc3/Bloc1s1/Tpm1/Add3/Ap2m1/Arhgap5/Eif2b2/Clns1a/Borcs8/Snx9/Rdx/Sptbn1/Rab21/Twf1/Hax1/Arpc5l	28
GO:0007031	GO:0007031	peroxisome organization	6/1126	38/28891	0.00327948829812563	0.0430956161729754	0.0364581411866094	Acox1/Plaat3/Fis1/Lonp2/Mff/Zfand6	6
GO:0019320	GO:0019320	hexose catabolic process	6/1126	38/28891	0.00327948829812563	0.0430956161729754	0.0364581411866094	Galk1/Eno1b/Bad/Slc25a12/Pfkp/Hk1	6
GO:0043243	GO:0043243	positive regulation of protein-containing complex disassembly	6/1126	38/28891	0.00327948829812563	0.0430956161729754	0.0364581411866094	Dstn/Trpv4/Cfl2/Igtp/Irgm1/Irgm2	6
GO:0051084	GO:0051084	'de novo' post-translational protein folding	6/1126	38/28891	0.00327948829812563	0.0430956161729754	0.0364581411866094	Hspe1/St13/Selenof/Hspa2/Chchd4/Sdf2	6
GO:1902175	GO:1902175	regulation of oxidative stress-induced intrinsic apoptotic signaling pathway	6/1126	38/28891	0.00327948829812563	0.0430956161729754	0.0364581411866094	Nme5/Hspb1/Ppia/Park7/Pink1/Sod1	6
GO:0019751	GO:0019751	polyol metabolic process	11/1126	108/28891	0.00329658180866193	0.0431330003810513	0.0364897675759551	Ephx1/Isyna1/Itpk1/Galk1/Got1/Spr/Scp2/Nudt4/Pcbd2/Pts/Pgp	11
GO:0070588	GO:0070588	calcium ion transmembrane transport	25/1126	354/28891	0.00329979237887824	0.0431330003810513	0.0364897675759551	Kcne2/Atp1b1/Trpm3/Gas6/Dbi/Htr2c/Tgfb2/Atp2b3/Atp1a2/Slc24a5/Trpv4/Smdt1/S100a1/Fkbp1a/Calm3/Nipsnap2/Prnp/Vdac1/Calm2/Ghitm/Ywhae/Stim2/Hspa2/Itpr1/Sumo1	25
GO:0046173	GO:0046173	polyol biosynthetic process	8/1126	64/28891	0.00332186281823294	0.0431929583812867	0.0365404910005623	Ephx1/Isyna1/Got1/Spr/Scp2/Pcbd2/Pts/Pgp	8
GO:0048260	GO:0048260	positive regulation of receptor-mediated endocytosis	8/1126	64/28891	0.00332186281823294	0.0431929583812867	0.0365404910005623	Clu/Cd63/Trf/Ahi1/Wasl/Ap2m1/Dab2/Rab21	8
GO:0030534	GO:0030534	adult behavior	16/1126	191/28891	0.00343324168358805	0.0445240082903112	0.0376665360561629	Ppp1r1b/Sncg/Htr2c/Atp1a2/Aldh2/Cntnap2/Abat/Bc1/Tuba1a/Zic1/Park7/Ccnd2/Usp46/Uchl3/Ndufs4/Ntan1	16
GO:1901857	GO:1901857	positive regulation of cellular respiration	5/1126	27/28891	0.00351848935376238	0.045510093971047	0.0385007473788659	Park7/Pink1/Chchd4/Gadd45gip1/Iscu	5
GO:0045727	GO:0045727	positive regulation of translation	13/1126	141/28891	0.00354246451104732	0.0456623734561942	0.0386295731728176	Pink1/Rps27l/Coa3/Ngrn/Sh3bgrl/Prmt1/Eif2b5/Otud6b/Uqcc2/Dnajc3/Mpv17l2/Cnbp/Upf3a	13
GO:0051346	GO:0051346	negative regulation of hydrolase activity	25/1126	356/28891	0.00354874547807702	0.0456623734561942	0.0386295731728176	Ppp1r1b/Cryab/Spint2/Gas6/Pebp1/Arl6ip1/Wfdc2/Tgfb2/A2m/Serpinb1b/Timp3/Serping1/Serpinb6a/Serpinh1/Park7/Arl2/Timp2/Hras/Herpud1/Tmed10/Ppp1r11/Ngp/Akt2/Rdx/Chp1	25
GO:0090257	GO:0090257	regulation of muscle system process	20/1126	263/28891	0.00358066001138478	0.045837937810913	0.0387780975611448	Fxyd1/Atp1b1/Slc25a4/Atp1a2/Abat/Trpv4/Cald1/Glrx3/Fdps/Calm3/Ormdl3/Pin1/Grcc10/Calm2/Eno1b/Lmna/Sod1/Ndufs4/Sumo1/Twf1	20
GO:0010506	GO:0010506	regulation of autophagy	22/1126	300/28891	0.00360812814088175	0.045837937810913	0.0387780975611448	Hspb8/Slc25a4/Wdr6/Rragd/Tmem59/Scoc/Cisd1/Poldip2/Svip/Iigp1/Pink1/Slc25a5/Ormdl3/Vdac1/Igtp/Rraga/Irgm1/Pafah1b2/Fkbp8/Irgm2/Golga2/Rab3gap1	22
GO:0006112	GO:0006112	energy reserve metabolic process	10/1126	94/28891	0.00363383248459943	0.045837937810913	0.0387780975611448	Mt3/Kl/Igf2/Gnas/Ppp1r1a/Acadm/Gaa/Gabarapl1/Ppp1r2/Akt2	10
GO:0006878	GO:0006878	intracellular copper ion homeostasis	4/1126	17/28891	0.00363660627846142	0.045837937810913	0.0387780975611448	Prnp/Cox19/Aplp2/Slc31a1	4
GO:0010918	GO:0010918	positive regulation of mitochondrial membrane potential	4/1126	17/28891	0.00363660627846142	0.045837937810913	0.0387780975611448	Ndufc2/Mfn1/Bad/Akt2	4
GO:0016264	GO:0016264	gap junction assembly	4/1126	17/28891	0.00363660627846142	0.045837937810913	0.0387780975611448	Ace/Cntnap2/Ctnna1/Hopx	4
GO:0055070	GO:0055070	copper ion homeostasis	4/1126	17/28891	0.00363660627846142	0.045837937810913	0.0387780975611448	Prnp/Cox19/Aplp2/Slc31a1	4
GO:0070131	GO:0070131	positive regulation of mitochondrial translation	4/1126	17/28891	0.00363660627846142	0.045837937810913	0.0387780975611448	Coa3/Ngrn/Uqcc2/Mpv17l2	4
GO:0009306	GO:0009306	protein secretion	29/1126	434/28891	0.00364913289627803	0.0458787929783963	0.0388126603217358	Bsg/Sncg/Tgfb2/Gnas/Hmgn3/Sfrp1/Slc12a2/Abat/Camk2n1/Ppia/C1qtnf12/Park7/Ahi1/Glul/Dynll1/Idh2/Mpc2/Eny2/Wls/Oxct1/Bad/Tmed10/Tvp23b/Ndufaf2/Hadh/Itpr1/Uqcc2/Ppid/Ptpmt1	29
GO:0034764	GO:0034764	positive regulation of transmembrane transport	21/1126	282/28891	0.00368287608869423	0.0461855095285233	0.039072137184624	Fxyd1/Car2/Kcne2/Atp1b1/Stk39/Ndufa4/Dbi/Arl6ip1/Ak1/C1qtnf12/S100a1/Calm3/Pink1/Nipsnap2/Calm2/Stim2/Hspa2/Sumo1/Akt2/Chp1/Lcn2	21
GO:0036293	GO:0036293	response to decreased oxygen levels	20/1126	264/28891	0.00373638976041781	0.0467379792562643	0.0395395169583454	Mt3/Cryab/Atp1b1/Tgfb2/Sod3/Chchd2/Abat/Acaa2/Vegfb/Stub1/Pink1/Cat/Pin1/Eno1b/Bad/Higd1a/Fam162a/Itpr1/Hyou1/Fundc1	20
GO:0006458	GO:0006458	'de novo' protein folding	6/1126	39/28891	0.00375009017549782	0.0467551399957393	0.039554034645252	Hspe1/St13/Selenof/Hspa2/Chchd4/Sdf2	6
GO:0043393	GO:0043393	regulation of protein binding	18/1126	228/28891	0.00375668702252753	0.0467551399957393	0.039554034645252	Id1/Ace/Cald1/Park7/Mapre3/Cycs/Stub1/Aktip/Poldip2/Pin1/Tle5/Gnl3l/Hopx/Aplp2/Ppp1r2/Dab2/Golga2/Amfr	18
GO:0035592	GO:0035592	establishment of protein localization to extracellular region	29/1126	435/28891	0.00376878346756767	0.0467878369679695	0.0395816957146554	Bsg/Sncg/Tgfb2/Gnas/Hmgn3/Sfrp1/Slc12a2/Abat/Camk2n1/Ppia/C1qtnf12/Park7/Ahi1/Glul/Dynll1/Idh2/Mpc2/Eny2/Wls/Oxct1/Bad/Tmed10/Tvp23b/Ndufaf2/Hadh/Itpr1/Uqcc2/Ppid/Ptpmt1	29
GO:0001678	GO:0001678	intracellular glucose homeostasis	15/1126	176/28891	0.00385151016781009	0.0476950168900994	0.0403491541389628	Gas6/Hmgn3/Vcam1/Camk2n1/C1qtnf12/Dynll1/Mpc2/Eny2/Oxct1/Bad/Zbtb20/Ndufaf2/Hk1/Ptpmt1/Nucks1	15
GO:0000959	GO:0000959	mitochondrial RNA metabolic process	7/1126	52/28891	0.0038796200741457	0.0478892366216168	0.0405134606513576	Chchd10/Slc25a33/Hsd17b10/Gars/Mrpl12/Slirp/Grsf1	7
GO:0042063	GO:0042063	gliogenesis	27/1126	397/28891	0.00388657840219962	0.0478892366216168	0.0405134606513576	Enpp2/Clu/Otx2/Dbi/Tmem98/Ntrk2/Tgfb2/Sox9/Metrn/Cntnap2/Cul4b/Id4/Phgdh/Tuba1a/Trf/Nfia/Idh2/B4galt6/Hras/Ndufs2/Sod1/Eif2b2/Rheb/Eif2b5/S100a8/Akt2/Rnf10	27
GO:1901605	GO:1901605	alpha-amino acid metabolic process	16/1126	194/28891	0.00399768328026207	0.049135704198445	0.0415679505261081	Phgdh/Park7/Csad/Glul/Acat1/Acadsb/Hsd17b10/Got1/Spr/Oat/Slc25a12/Odc1/Apip/Got2/Gmps/Hibadh	16
GO:0010508	GO:0010508	positive regulation of autophagy	14/1126	160/28891	0.00406641487750345	0.0498564662772818	0.0421777026996636	Hspb8/Slc25a4/Tmem59/Scoc/Svip/Pink1/Slc25a5/Ormdl3/Vdac1/Igtp/Irgm1/Pafah1b2/Irgm2/Rab3gap1	14
