# Supplementary material for: Diverse Subpopulations of Reactive Astrocytes Following Chronic Toxoplasma Infection
Source: Glia. 2025 Jul 9;73(10):2003–24. doi: 10.1002/glia.70053 (PMC12244103; doi:10.1002/glia.70053)
Supplement: Supplementary file 4 — Data S4 Supporting Information 3. [file GLIA-73-2003-s004.csv]

	ID	Description	GeneRatio	BgRatio	pvalue	p.adjust	qvalue	geneID	Count
GO:0097193	GO:0097193	intrinsic apoptotic signaling pathway	35/741	327/28891	1.22635707406463e-12	6.04961944636083e-09	4.11281435575781e-09	Perp/Hspb1/S100a9/S100a8/Ubb/Tnf/Phlda3/Selenok/Bcl2a1b/Ier3/Cebpb/Shisa5/Gpx1/Bcl3/Tnfrsf1a/Pdcd10/Stk11/Ubqln1/Daxx/Bcl2l11/Nupr1/Htra2/Skil/Bcl2a1a/Herpud1/Plaur/Nck1/Cdkn1a/Aldh2/Ybx3/Tmem109/Arl6ip5/Bad/Fis1/Vdac2	35
GO:0050727	GO:0050727	regulation of inflammatory response	39/741	411/28891	2.84117263762655e-12	6.80934775128847e-09	4.62931320443524e-09	Ccn3/S100a9/Pmp22/Pglyrp1/Anxa1/Nfkbia/Lbp/S100a8/Il1b/Tnf/Acod1/Zfp36/Cd81/Ninj1/Alox5ap/Ier3/Igtp/Cebpb/Cd24a/Mmp8/H2-Q6/Gpx1/Tnfrsf1a/Plcg2/Ptges/Socs3/Nfkbiz/Nupr1/Psma1/Zbp1/Ptpn6/Pdcd4/Nmi/Lgals9/Casp4/Ifi35/Gpsm3/Myd88/Ndfip1	39
GO:0050900	GO:0050900	leukocyte migration	38/741	398/28891	4.50294756625393e-12	6.80934775128847e-09	4.62931320443524e-09	Ccn3/Nbl1/Ptn/Retnlg/Spp1/Cd9/Cxcl2/Cxcl10/S100a9/Anxa1/Lbp/S100a8/Il1b/Tnf/Dusp1/Apod/Cd81/Trem1/Ninj1/Selenok/Cd24a/Rac2/Wdr1/Rhoa/Rac1/Lyst/C5ar1/Ccl6/Aimp1/Mapk3/Lgals9/Csf3r/Selplg/Ccr1/Gpsm3/Icam1/Myd88/Sbds	38
GO:0002237	GO:0002237	response to molecule of bacterial origin	39/741	421/28891	5.96577525357226e-12	6.80934775128847e-09	4.62931320443524e-09	Cxcl2/Cxcl10/Wfdc21/S100a9/Nfkbia/Lbp/S100a8/Il1b/Slpi/Tnf/Acod1/Zfp36/Gbp2/Igtp/Cebpb/Vim/Cd24a/Mmp8/Irak2/Cd14/Plcg2/Plaa/Litaf/Rhoa/Nfkbiz/Nfkbib/C5ar1/Pdcd4/Mapk3/Lgals9/Casp4/Prdx3/Hmgb2/Tap2/Prdx2/Myd88/Mapkapk2/Chmp5/Cdk4	39
GO:0016032	GO:0016032	viral process	34/741	329/28891	6.90183230416427e-12	6.80934775128847e-09	4.62931320443524e-09	Fbln1/Isg15/Ifitm1/Ifitm3/Isg20/Slpi/Tnf/Zfp36/Ifitm2/Rsad2/Hspa8/Gsn/Nedd4/Chmp1a/Eif3f/Rad50/Jun/Ptbp1/Znfx1/Bcl2l11/Tsg101/Oasl1/Smarcb1/Chmp2b/Furin/Eif3g/Csnk2b/Eif3l/Bad/Mphosph8/Icam1/Nrp1/Chmp5/Spcs1	34
GO:0019221	GO:0019221	cytokine-mediated signaling pathway	39/741	450/28891	4.49016765130479e-11	3.69166617064775e-08	2.50976739246615e-08	Cxcl2/Cxcl10/Isg15/Ifitm1/Nfkbia/Ccrl2/Ifitm3/Il1b/Il1rn/Tnf/Ifitm2/Irf7/Igtp/Cd24a/Mmp8/Irak2/Egr1/Tnfrsf1a/Irf1/Commd7/Ythdf2/Nfkbiz/Actn4/Zbp1/Ptpn6/Ccl6/Oasl1/Mapk3/Casp4/Csnk2b/Socs1/Il11ra1/Csf3r/Rraga/Kras/Ccr1/Bad/Myd88/Fkbp1a	39
GO:0050729	GO:0050729	positive regulation of inflammatory response	23/741	167/28891	5.96205518648776e-11	4.20154546213487e-08	2.8564071916015e-08	S100a9/Nfkbia/Lbp/S100a8/Il1b/Tnf/Cd81/Ninj1/Alox5ap/Cebpb/Cd24a/Mmp8/H2-Q6/Tnfrsf1a/Plcg2/Nfkbiz/Nupr1/Zbp1/Pdcd4/Nmi/Casp4/Ifi35/Gpsm3	23
GO:0032496	GO:0032496	response to lipopolysaccharide	36/741	401/28891	9.48073581236498e-11	5.84605872029956e-08	3.97442424976248e-08	Cxcl2/Cxcl10/Wfdc21/S100a9/Nfkbia/Lbp/S100a8/Il1b/Slpi/Tnf/Acod1/Zfp36/Gbp2/Igtp/Cebpb/Vim/Mmp8/Irak2/Cd14/Plcg2/Plaa/Litaf/Rhoa/Nfkbiz/Nfkbib/Pdcd4/Mapk3/Lgals9/Casp4/Prdx3/Hmgb2/Prdx2/Myd88/Mapkapk2/Chmp5/Cdk4	36
GO:0009615	GO:0009615	response to virus	35/741	389/28891	1.6297971167075e-10	8.93309908524236e-08	6.07313872962586e-08	Cxcl10/Isg15/Ifitm1/Ifitm3/Il1b/Isg20/Tnf/Lcn2/Acod1/Ifit3/Ifitm2/Rsad2/Hspa8/Irf7/Selenok/Igtp/Ifit3b/Bcl3/Irf1/Ubqln1/Znfx1/Zmynd11/Ube2w/Lyst/Ube2n/Zbp1/Oasl1/Nmi/Exosc4/Lgals9/Ifit1/Nck1/Myd88/Ifit2/Rtp4	35
GO:0097191	GO:0097191	extrinsic apoptotic signaling pathway	27/741	242/28891	1.81805389441769e-10	8.96845986116247e-08	6.09717863959449e-08	G0s2/Il1b/Tnf/Lcn2/Gabarap/Itm2c/Bcl2a1b/Atf3/Gpx1/Fas/Rnf34/Daxx/Nfkbiz/Bcl2l11/Zmynd11/Rbck1/Htra2/Tmbim1/Zdhhc3/Skil/Bcl2a1a/Hmgb2/Bad/Prdx2/Icam1/Nrp1/Ltbr	27
GO:0045088	GO:0045088	regulation of innate immune response	39/741	474/28891	2.08447898771245e-10	9.00887224997852e-08	6.12465287237009e-08	Isg15/Nfkbia/Lbp/Serping1/Tnf/Acod1/Tyrobp/Ninj1/Rsad2/Hspa8/Irf7/Gbp2/Igtp/Irak2/Serpinb9/H2-Q6/Clec4e/Znrf1/Cd14/Plcg2/Irf1/Flot1/Ubqln1/Znfx1/Ythdf2/Nfkbiz/Zbp1/Oasl1/Nmi/Lgals9/Casp4/Ifi35/Hmgb2/Ccr1/Tap2/Myd88/Trafd1/Clec4n/Mapkapk2	39
GO:0002758	GO:0002758	innate immune response-activating signaling pathway	27/741	244/28891	2.19149537806086e-10	9.00887224997852e-08	6.12465287237009e-08	Nfkbia/Lbp/Tnf/Acod1/Tyrobp/Ninj1/Rsad2/Hspa8/Irf7/Gbp2/Igtp/Irak2/Clec4e/Znrf1/Cd14/Plcg2/Irf1/Flot1/Ubqln1/Nfkbiz/Oasl1/Nmi/Casp4/Ifi35/Myd88/Clec4n/Mapkapk2	27
GO:0002218	GO:0002218	activation of innate immune response	29/741	281/28891	2.52095071598296e-10	9.56603837072611e-08	6.5034404705439e-08	Nfkbia/Lbp/Tnf/Acod1/Tyrobp/Ninj1/Rsad2/Hspa8/Irf7/Gbp2/Igtp/Irak2/Clec4e/Znrf1/Cd14/Plcg2/Irf1/Flot1/Ubqln1/Znfx1/Nfkbiz/Zbp1/Oasl1/Nmi/Casp4/Ifi35/Myd88/Clec4n/Mapkapk2	29
GO:2001233	GO:2001233	regulation of apoptotic signaling pathway	37/741	437/28891	2.74187414932446e-10	9.66118941329825e-08	6.56812860131408e-08	G0s2/Hspb1/S100a9/Pmp22/S100a8/Il1b/Ubb/Tnf/Itm2c/Ier3/Atf3/Gpx1/Ctsl/Fas/Ubqln1/Rnf34/Daxx/Bcl2l11/Zmynd11/Nupr1/Rbck1/Htra2/Tmbim1/Skil/Herpud1/Plaur/Nck1/Ybx3/Hmgb2/Bad/Prdx2/Prelid1/Icam1/Nrp1/Fis1/Ltbr/Vdac2	37
GO:0002757	GO:0002757	immune response-activating signaling pathway	37/741	440/28891	3.32119729104884e-10	1.09223108244959e-07	7.42549794335551e-08	Nfkbia/Lbp/Tnf/Acod1/Tyrobp/Cd81/Ninj1/Rsad2/Hspa8/Irf7/Gbp2/Igtp/Irak2/Clec4e/Znrf1/Prnp/Cd14/Plcg2/Irf1/Flot1/Stk11/Ubqln1/Cmtm3/Nfkbiz/Rbck1/Ube2n/C5ar1/Ptpn6/Oasl1/Nmi/Casp4/Stoml2/Ifi35/Phpt1/Myd88/Clec4n/Mapkapk2	37
GO:0045765	GO:0045765	regulation of angiogenesis	30/741	307/28891	4.67614549650018e-10	1.43817440011457e-07	9.77738248053392e-08	Ptn/Ramp2/Cxcl10/Hspb1/Klf2/Id1/Ngp/Il1b/Sparc/Lrg1/Tnf/S100a1/Ninj1/Tnfrsf1a/Pdcd10/Tgfbr2/Pxn/Synj2bp/Htatip2/Mecp2/Glul/Rhob/Ppp1r15a/Emc10/C5ar1/Anxa3/Rnh1/Add1/Rras/Nrp1	30
GO:0097529	GO:0097529	myeloid leukocyte migration	27/741	253/28891	4.95620612243009e-10	1.43817440011457e-07	9.77738248053392e-08	Ccn3/Nbl1/Retnlg/Spp1/Cd9/Cxcl2/Cxcl10/S100a9/Anxa1/Lbp/S100a8/Il1b/Dusp1/Cd81/Trem1/Ninj1/Selenok/Rac2/Wdr1/Rac1/Lyst/C5ar1/Ccl6/Mapk3/Csf3r/Ccr1/Myd88	27
GO:0051607	GO:0051607	defense response to virus	31/741	328/28891	5.480691815987e-10	1.49956497024911e-07	1.01947443003909e-07	Cxcl10/Isg15/Ifitm1/Ifitm3/Il1b/Isg20/Tnf/Acod1/Ifit3/Ifitm2/Rsad2/Hspa8/Irf7/Selenok/Igtp/Ifit3b/Irf1/Ubqln1/Znfx1/Zmynd11/Ube2w/Lyst/Ube2n/Zbp1/Oasl1/Exosc4/Ifit1/Nck1/Myd88/Ifit2/Rtp4	31
GO:0140546	GO:0140546	defense response to symbiont	31/741	329/28891	5.90649292098911e-10	1.49956497024911e-07	1.01947443003909e-07	Cxcl10/Isg15/Ifitm1/Ifitm3/Il1b/Isg20/Tnf/Acod1/Ifit3/Ifitm2/Rsad2/Hspa8/Irf7/Selenok/Igtp/Ifit3b/Irf1/Ubqln1/Znfx1/Zmynd11/Ube2w/Lyst/Ube2n/Zbp1/Oasl1/Exosc4/Ifit1/Nck1/Myd88/Ifit2/Rtp4	31
GO:0002764	GO:0002764	immune response-regulating signaling pathway	37/741	450/28891	6.20826432586114e-10	1.49956497024911e-07	1.01947443003909e-07	Nfkbia/Lbp/Tnf/Acod1/Tyrobp/Cd81/Ninj1/Rsad2/Hspa8/Irf7/Gbp2/Igtp/Irak2/Clec4e/Znrf1/Prnp/Cd14/Plcg2/Irf1/Flot1/Stk11/Ubqln1/Cmtm3/Nfkbiz/Rbck1/Ube2n/C5ar1/Ptpn6/Oasl1/Nmi/Casp4/Stoml2/Ifi35/Phpt1/Myd88/Clec4n/Mapkapk2	37
GO:1901342	GO:1901342	regulation of vasculature development	30/741	311/28891	6.38371465137470e-10	1.49956497024911e-07	1.01947443003909e-07	Ptn/Ramp2/Cxcl10/Hspb1/Klf2/Id1/Ngp/Il1b/Sparc/Lrg1/Tnf/S100a1/Ninj1/Tnfrsf1a/Pdcd10/Tgfbr2/Pxn/Synj2bp/Htatip2/Mecp2/Glul/Rhob/Ppp1r15a/Emc10/C5ar1/Anxa3/Rnh1/Add1/Rras/Nrp1	30
GO:0060326	GO:0060326	cell chemotaxis	31/741	331/28891	6.8534412627468e-10	1.50535866794708e-07	1.02341325681594e-07	Ccn3/Nbl1/Ptn/Retnlg/Spp1/Cxcl2/Cxcl10/Hspb1/S100a9/Anxa1/Lbp/Ccrl2/S100a8/Il1b/Dusp1/Trem1/Ninj1/Rac2/Bin2/Rac1/Lyst/C5ar1/Ccl6/Mapk3/Csf3r/Hmgb2/Ccr1/Gpsm3/Nrp1/Rhog/Sbds	31
GO:1903706	GO:1903706	regulation of hemopoiesis	37/741	452/28891	7.01870045870317e-10	1.50535866794708e-07	1.02341325681594e-07	Ptn/Rbp1/Hspb1/Tsc22d1/Isg15/Pglyrp1/Anxa1/Nfkbia/Actb/Tmem176b/Tnf/Tyrobp/Zfp36/Nme2/Ninj1/Cebpb/Tmem176a/Cd24a/Tgfbr2/Irf1/Fas/Jun/Rhoa/Nfkbiz/Ptpn6/Smarcb1/Notch2/Nme1/Lgals9/Socs1/Csf3r/Hmgb2/Ccr1/Bad/Prdx2/Prelid1/Ndfip1	37
GO:0006935	GO:0006935	chemotaxis	37/741	462/28891	1.28121317160301e-09	2.63342690646568e-07	1.79032682663473e-07	Ccn3/Nbl1/Ptn/Retnlg/Spp1/Cxcl2/Cxcl10/Hspb1/S100a9/Anxa1/Lbp/Ccrl2/S100a8/Il1b/Dusp1/Trem1/Ninj1/Lsp1/Rac2/Bin2/Akt2/Rhoa/Cmtm3/Rac1/Lyst/C5ar1/Ccl6/Mapk3/Cmtm7/Lgals9/Csf3r/Hmgb2/Ccr1/Gpsm3/Nrp1/Rhog/Sbds	37
GO:0042330	GO:0042330	taxis	37/741	464/28891	1.44179044704796e-09	2.81428630983389e-07	1.91328351128933e-07	Ccn3/Nbl1/Ptn/Retnlg/Spp1/Cxcl2/Cxcl10/Hspb1/S100a9/Anxa1/Lbp/Ccrl2/S100a8/Il1b/Dusp1/Trem1/Ninj1/Lsp1/Rac2/Bin2/Akt2/Rhoa/Cmtm3/Rac1/Lyst/C5ar1/Ccl6/Mapk3/Cmtm7/Lgals9/Csf3r/Hmgb2/Ccr1/Gpsm3/Nrp1/Rhog/Sbds	37
GO:0002181	GO:0002181	cytoplasmic translation	20/741	148/28891	1.48330517039694e-09	2.81428630983389e-07	1.91328351128933e-07	Rpl41/Rpsa/Rpl14/Rpl18a/Rpl9/Rpl29/Rps5/Rpl8/Rpl21/Rpl32/Rps4x/Rpl10a/Rplp0/Eif4ebp1/Ythdf2/Rpl9-ps6/Impact/Rwdd1/Nck1/Slbp	20
GO:0002221	GO:0002221	pattern recognition receptor signaling pathway	25/741	233/28891	1.93968692249082e-09	3.54387984764712e-07	2.40929533530439e-07	Nfkbia/Lbp/Tnf/Acod1/Ninj1/Rsad2/Hspa8/Irf7/Gbp2/Igtp/Irak2/Clec4e/Znrf1/Cd14/Plcg2/Irf1/Flot1/Ubqln1/Nfkbiz/Oasl1/Nmi/Casp4/Ifi35/Myd88/Mapkapk2	25
GO:0003158	GO:0003158	endothelium development	19/741	137/28891	2.44464725374171e-09	4.20356168530138e-07	2.85777791444732e-07	Fstl1/Cxcl10/Id1/Il1b/Tnf/Lcn2/Gpx1/Tnfrsf1a/Pdcd10/Rhoa/Rhob/Vezf1/Pdpn/Csnk2b/Clic4/Kdm6b/Add1/Icam1/Myd88	19
GO:0051402	GO:0051402	neuron apoptotic process	32/741	369/28891	2.47117958389905e-09	4.20356168530138e-07	2.85777791444732e-07	Mt1/Il1b/Ubb/Tnf/Lcn2/Cebpb/Gpx1/Prnp/Egr1/Tnfrsf1a/Fas/Pigt/Jun/Akt2/Rhoa/Daxx/Pin1/Bcl2l11/Mecp2/Nupr1/Htra2/C5ar1/Btg2/Retreg1/Nae1/Cdc34/Prdx3/Kras/Prdx2/Nrp1/Fis1/Tmbim4	32
GO:0030595	GO:0030595	leukocyte chemotaxis	25/741	240/28891	3.5763172378343e-09	5.88065764474553e-07	3.99794621745266e-07	Ccn3/Nbl1/Ptn/Retnlg/Spp1/Cxcl2/Cxcl10/S100a9/Anxa1/Lbp/S100a8/Il1b/Dusp1/Trem1/Ninj1/Rac2/Rac1/Lyst/C5ar1/Ccl6/Mapk3/Csf3r/Ccr1/Gpsm3/Sbds	25
GO:0032102	GO:0032102	negative regulation of response to external stimulus	37/741	485/28891	4.76802842481316e-09	7.58731749019462e-07	5.15821343343115e-07	Ccn3/Nbl1/Cd9/Anxa2/Isg15/Pglyrp1/Serping1/Tnf/Dusp1/Acod1/Zfp36/Hspa8/Ier3/Igtp/Cd24a/Serpinb9/H2-Q6/Gpx1/Tnfrsf1a/Ubqln1/Socs3/Ythdf2/Anxa5/Cers2/Psma1/Ptpn6/Nmi/Plaur/Arg2/Lgals9/Ccr1/Tap2/Prdx2/Trafd1/Nrp1/Nenf/Ndfip1	37
GO:0006605	GO:0006605	protein targeting	28/741	303/28891	6.15769297317023e-09	9.49246857395273e-07	6.45342428043433e-07	Hspa8/Gbp2/Igtp/Nedd4/Naca/Prnp/Vps13c/Aip/Yif1b/Synj2bp/Akt2/Sqstm1/Tomm5/Zdhhc3/Sgta/Sec61a1/Tomm40/Herpud1/Timm17a/Timm17b/Srpr/Tomm34/Ywhaq/Immp1l/Fis1/Tomm22/Spcs1/Rtp4	28
GO:0032543	GO:0032543	mitochondrial translation	18/741	130/28891	6.58702940317546e-09	9.84661092298925e-07	6.69418681930367e-07	Mrps16/Mrpl36/Mrpl41/Mrps5/Mrpl4/Mrpl28/Mrps23/Mrpl14/Mrps17/Mrpl12/Mrpl20/Mrpl53/Mrpl32/Mpv17l2/Mrps6/Mrps21/Mrpl33/Mrps18a	18
GO:0045089	GO:0045089	positive regulation of innate immune response	32/741	385/28891	6.93006192742159e-09	1.00547045552855e-06	6.83565860704805e-07	Nfkbia/Lbp/Tnf/Acod1/Tyrobp/Ninj1/Rsad2/Hspa8/Irf7/Gbp2/Igtp/Irak2/H2-Q6/Clec4e/Znrf1/Cd14/Plcg2/Irf1/Flot1/Ubqln1/Znfx1/Nfkbiz/Zbp1/Oasl1/Nmi/Lgals9/Casp4/Ifi35/Hmgb2/Myd88/Clec4n/Mapkapk2	32
GO:0019058	GO:0019058	viral life cycle	25/741	250/28891	8.22943629365918e-09	1.15988026390345e-06	7.88540873130771e-07	Isg15/Ifitm1/Ifitm3/Isg20/Slpi/Tnf/Ifitm2/Rsad2/Hspa8/Gsn/Nedd4/Chmp1a/Rad50/Znfx1/Tsg101/Oasl1/Smarcb1/Chmp2b/Furin/Csnk2b/Mphosph8/Icam1/Nrp1/Chmp5/Spcs1	25
GO:0010631	GO:0010631	epithelial cell migration	29/741	328/28891	8.97242529309778e-09	1.22947149919031e-06	8.35852250988582e-07	Ccn3/Fstl1/Hspb1/S100a9/Anxa1/Sparc/Lrg1/Tnf/Lcn2/Gpx1/Plcg2/Pdcd10/Tgfbr2/Pxn/Synj2bp/Jun/Rhoa/Coro1c/Mecp2/Actn4/Glul/Rac1/Rhob/Emc10/Rab11a/Anxa3/Csnk2b/Rras/Nrp1	29
GO:0042176	GO:0042176	regulation of protein catabolic process	31/741	369/28891	9.27726487740392e-09	1.23688507135766e-06	8.40892344222159e-07	Timp1/Anxa2/Il1b/Ubb/Tnf/Gabarap/Cd81/Cst3/Ier3/Timp2/Nedd4/Gpx1/Gga1/Psme2/Usp8/Ubqln1/Eif3h/Pin1/Sec22b/Sumo2/Nupr1/Psmd3/Sgta/Mylip/Herpud1/Gabarapl2/Furin/Atraid/Odc1/Cdk5rap3/Ndfip1	31
GO:0071216	GO:0071216	cellular response to biotic stimulus	30/741	349/28891	9.53056172038415e-09	1.23721739385934e-06	8.41118272607864e-07	Cxcl2/Cxcl10/Nfkbia/Lbp/Il1b/Tnf/Acod1/Zfp36/Gbp2/Igtp/Cebpb/Vim/Mmp8/Irak2/Cd14/Plcg2/Plaa/Litaf/Rhoa/Nfkbiz/Bcl2l11/Nfkbib/Pdcd4/Mapk3/Notch2/Txnip/Prdx2/Myd88/Chmp5/Cdk4	30
GO:0090132	GO:0090132	epithelium migration	29/741	330/28891	1.0279692698517e-08	1.30024933543037e-06	8.83970335694339e-07	Ccn3/Fstl1/Hspb1/S100a9/Anxa1/Sparc/Lrg1/Tnf/Lcn2/Gpx1/Plcg2/Pdcd10/Tgfbr2/Pxn/Synj2bp/Jun/Rhoa/Coro1c/Mecp2/Actn4/Glul/Rac1/Rhob/Emc10/Rab11a/Anxa3/Csnk2b/Rras/Nrp1	29
GO:0002833	GO:0002833	positive regulation of response to biotic stimulus	33/741	413/28891	1.06323066388742e-08	1.31122921623916e-06	8.91434972406666e-07	Nfkbia/Lbp/Tnf/Acod1/Tyrobp/Ninj1/Rsad2/Hspa8/Irf7/Gbp2/Igtp/Cd24a/Irak2/H2-Q6/Clec4e/Znrf1/Cd14/Plcg2/Irf1/Flot1/Ubqln1/Znfx1/Nfkbiz/Zbp1/Oasl1/Nmi/Lgals9/Casp4/Ifi35/Hmgb2/Myd88/Clec4n/Mapkapk2	33
GO:0140053	GO:0140053	mitochondrial gene expression	20/741	166/28891	1.11380314660981e-08	1.31651242533848e-06	8.95026745148869e-07	Mrps16/Mrpl36/Mrpl41/Mrps5/Mrpl4/Mthfs/Mrpl28/Mrps23/Mrpl14/Mrps17/Mrpl12/Mrpl20/Mrpl53/Mrpl32/Mpv17l2/Hsd17b10/Mrps6/Mrps21/Mrpl33/Mrps18a	20
GO:0048525	GO:0048525	negative regulation of viral process	16/741	105/28891	1.12089036821845e-08	1.31651242533848e-06	8.95026745148869e-07	Fbln1/Isg15/Ifitm1/Ifitm3/Isg20/Slpi/Tnf/Zfp36/Ifitm2/Rsad2/Gsn/Rad50/Znfx1/Oasl1/Csnk2b/Mphosph8	16
GO:0090130	GO:0090130	tissue migration	29/741	332/28891	1.17637385703314e-08	1.34954703180104e-06	9.17485216280926e-07	Ccn3/Fstl1/Hspb1/S100a9/Anxa1/Sparc/Lrg1/Tnf/Lcn2/Gpx1/Plcg2/Pdcd10/Tgfbr2/Pxn/Synj2bp/Jun/Rhoa/Coro1c/Mecp2/Actn4/Glul/Rac1/Rhob/Emc10/Rab11a/Anxa3/Csnk2b/Rras/Nrp1	29
GO:0072659	GO:0072659	protein localization to plasma membrane	28/741	315/28891	1.43883492687885e-08	1.61313015779395e-06	1.09668135814259e-06	Ramp2/Anxa2/Actb/S100a10/Tnf/Ramp1/Cd81/Atp1b1/Ehd1/Gga1/Prnp/Tnfrsf1a/Vti1b/Flot1/Pgrmc1/Akt2/Sqstm1/Myl12a/Scp2/Rac1/Lypla1/Tmbim1/Zdhhc3/Rab11a/Arfrp1/Sys1/Arl6ip5/Rhog	28
GO:0022411	GO:0022411	cellular component disassembly	35/741	462/28891	1.4848037128185e-08	1.6276748256297e-06	1.10656950386894e-06	Tnf/Gabarap/Cst3/Hspa8/Igtp/Gsn/Cd24a/Capzb/Eif5a/Chmp1a/Flot1/Vps13c/Ubqln1/Wdr1/Sqstm1/Twf1/Rhoa/Fkbp8/Napa/Htra2/Map1lc3b/Smarcb1/Retreg1/Pdpn/Chmp2b/Gabarapl2/Svil/Tmod3/Plin3/Add1/Tex264/Fundc2/Fis1/Chmp5/Cdk5rap3	35
GO:0052548	GO:0052548	regulation of endopeptidase activity	30/741	360/28891	1.93056025452918e-08	2.07031602947662e-06	1.4074977050183e-06	Timp1/Perp/Serpinh1/S100a9/S100a8/Serping1/Tnf/Serpinb6a/Cryab/Cst3/Timp2/Gsn/Serpinb9/Gpx1/Psme2/Fas/Renbp/Akt2/Rhoa/Rnf34/Bcl2l11/Htra2/Herpud1/Plaur/Furin/Por/Arl6ip5/Bad/Prelid1/Fis1	30
GO:1902105	GO:1902105	regulation of leukocyte differentiation	30/741	363/28891	2.32788514567982e-08	2.44328881354012e-06	1.66106205467769e-06	Rbp1/Hspb1/Pglyrp1/Anxa1/Actb/Tmem176b/Tnf/Tyrobp/Nme2/Ninj1/Cebpb/Tmem176a/Cd24a/Tgfbr2/Irf1/Fas/Jun/Rhoa/Nfkbiz/Ptpn6/Smarcb1/Notch2/Nme1/Lgals9/Socs1/Ccr1/Bad/Prdx2/Prelid1/Ndfip1	30
GO:0062207	GO:0062207	regulation of pattern recognition receptor signaling pathway	18/741	141/28891	2.41688569995191e-08	2.47207702468842e-06	1.6806336275902e-06	Lbp/Acod1/Ninj1/Rsad2/Hspa8/Irf7/Gbp2/Igtp/Znrf1/Cd14/Plcg2/Irf1/Flot1/Ubqln1/Oasl1/Casp4/Ifi35/Myd88	18
GO:0044403	GO:0044403	biological process involved in symbiotic interaction	25/741	264/28891	2.45553971639434e-08	2.47207702468842e-06	1.6806336275902e-06	Fbln1/Ifitm1/Pglyrp1/Ifitm3/Trem1/Ifitm2/Hspa8/Gbp2/Gsn/Gpx1/Chmp1a/Rad50/Jun/Bcl2l11/Tsg101/Thoc7/Smarcb1/Chmp2b/Furin/Rab9/Bad/Icam1/Myd88/Nrp1/Chmp5	25
GO:0002685	GO:0002685	regulation of leukocyte migration	24/741	249/28891	3.32517165606096e-08	3.28061435586974e-06	2.23031513604425e-06	Ccn3/Nbl1/Ptn/Cd9/Cxcl10/Anxa1/Lbp/Il1b/Dusp1/Apod/Cd81/Trem1/Ninj1/Selenok/Rac2/Rhoa/Rac1/C5ar1/Mapk3/Lgals9/Ccr1/Gpsm3/Icam1/Myd88	24
GO:0043523	GO:0043523	regulation of neuron apoptotic process	27/741	310/28891	3.9748604360779e-08	3.84470324140633e-06	2.61380915363141e-06	Mt1/Il1b/Ubb/Tnf/Lcn2/Cebpb/Prnp/Egr1/Tnfrsf1a/Fas/Jun/Rhoa/Pin1/Bcl2l11/Mecp2/Nupr1/C5ar1/Btg2/Retreg1/Nae1/Cdc34/Prdx3/Kras/Prdx2/Nrp1/Fis1/Tmbim4	27
GO:0043254	GO:0043254	regulation of protein-containing complex assembly	33/741	437/28891	4.13660650989401e-08	3.92420767563599e-06	2.66785998795998e-06	Cdc42ep5/Rhoc/Isg15/Tnf/Cryab/H3f3b/Hspa8/Gbp2/Igtp/Gsn/Cd24a/Capzb/Eif4ebp1/Plcg2/Fas/Vasp/Twf1/Rhoa/Bcl2l11/Mecp2/Rac1/Napa/Arpc5l/Sar1a/Svil/Tmod3/Casp4/Nck1/Aida/Add1/Icam1/Myd88/Vdac2	33
GO:0071222	GO:0071222	cellular response to lipopolysaccharide	27/741	312/28891	4.54096293187348e-08	4.22652266847771e-06	2.87338786513384e-06	Cxcl2/Cxcl10/Nfkbia/Lbp/Il1b/Tnf/Acod1/Zfp36/Gbp2/Igtp/Cebpb/Vim/Mmp8/Irak2/Cd14/Plcg2/Plaa/Litaf/Rhoa/Nfkbiz/Nfkbib/Pdcd4/Mapk3/Prdx2/Myd88/Chmp5/Cdk4	27
GO:0006417	GO:0006417	regulation of translation	32/741	418/28891	4.83389983404455e-08	4.41585701506329e-06	3.0021062127224e-06	Igfbp5/Eif1/S100a9/Tnf/Zfp36/Rgs2/Vim/Eif3k/Eif5a/Limd1/Eif4ebp1/Bcl3/Eif4a3/Dnajc1/Magoh/Tent2/Akt2/Ptbp1/Ythdf2/Ppp1r15a/Ngdn/Btg2/Polr2g/Trnau1ap/Paip2/Mapk3/Impact/Nck1/Mpv17l2/Lsm1/Msi2/Cdk4	32
GO:0030098	GO:0030098	lymphocyte differentiation	35/741	486/28891	5.23327406753605e-08	4.69377108639188e-06	3.191045201755e-06	Itm2a/Hspb1/Pglyrp1/Anxa1/Il1b/Actb/Rsad2/Igtp/Cd24a/Clec4e/Egr1/Bcl3/Ctsl/Plcg2/Tgfbr2/Irf1/Fas/Stk11/Nfil3/Rhoa/Nfkbiz/Kdelr1/Ptpn6/Smarcb1/Notch2/Cmtm7/Slc39a7/Lgals9/Socs1/Il11ra1/Tpd52/Bad/Prdx2/Prelid1/Ndfip1	35
GO:1990778	GO:1990778	protein localization to cell periphery	31/741	400/28891	5.93416166413668e-08	5.22736062306897e-06	3.55380433495103e-06	Ramp2/Anxa2/Actb/S100a10/Tnf/Ramp1/Cd81/Atp1b1/Ehd1/Gga1/Prnp/Tnfrsf1a/Vti1b/Flot1/Pgrmc1/Akt2/Sqstm1/Myl12a/Scp2/Snap23/Rac1/Lypla1/Tmbim1/Zdhhc3/Rab11a/Arfrp1/Sys1/Bbip1/Arl3/Arl6ip5/Rhog	31
GO:0097530	GO:0097530	granulocyte migration	19/741	167/28891	6.55651285950512e-08	5.6742592870068e-06	3.85762695667282e-06	Spp1/Cxcl2/Cxcl10/S100a9/Anxa1/Lbp/S100a8/Il1b/Trem1/Selenok/Rac2/Wdr1/Rac1/Lyst/C5ar1/Ccl6/Mapk3/Csf3r/Myd88	19
GO:0007015	GO:0007015	actin filament organization	34/741	471/28891	7.66785759794142e-08	6.52164509149052e-06	4.43371947496214e-06	Cdc42ep5/Rhoc/Actg1/Id1/Marcksl1/S100a10/Msrb1/Gsn/Rac2/Capzb/Arpc1b/Pxn/Elmo1/Vasp/Wdr1/Twf1/Rhoa/Coro1c/Actn4/Rac1/Rhob/Arpc5l/Washc3/Rnh1/Svil/Tmod3/Arpc1a/Casp4/Nck1/Add1/Limd2/Icam1/Nrp1/Rhog	34
GO:0007178	GO:0007178	transmembrane receptor protein serine/threonine kinase signaling pathway	31/741	405/28891	7.84833634276755e-08	6.56200731845294e-06	4.46115960536261e-06	Ccn3/Nbl1/Foxd1/Fstl1/Id1/Lrg1/Vim/Sdcbp/Tgif1/Egr1/Tgfbr2/Stk11/Pxn/Pmepa1/Synj2bp/Jun/Pin1/Fkbp8/Rbbp7/Rbpms/Strap/Suds3/Nfia/Pdcd4/Skil/Mapk3/Notch2/Furin/Lgals9/Csnk2b/Myd88	31
GO:0071219	GO:0071219	cellular response to molecule of bacterial origin	27/741	322/28891	8.6804563288757e-08	7.13678184505731e-06	4.85191822171894e-06	Cxcl2/Cxcl10/Nfkbia/Lbp/Il1b/Tnf/Acod1/Zfp36/Gbp2/Igtp/Cebpb/Vim/Mmp8/Irak2/Cd14/Plcg2/Plaa/Litaf/Rhoa/Nfkbiz/Nfkbib/Pdcd4/Mapk3/Prdx2/Myd88/Chmp5/Cdk4	27
GO:0010563	GO:0010563	negative regulation of phosphorus metabolic process	32/741	430/28891	9.26829922902369e-08	7.25722541218633e-06	4.93380139409682e-06	Fbln1/Hspb1/Il1b/Actb/Tnf/Dusp1/Gadd45b/Rgs2/Prnp/Dtnbp1/Irf1/Socs3/Jun/Daxx/Coro1c/Fkbp8/Tsg101/Ppp1r11/Birc3/Ppp1r15a/Ptpn6/Impact/Rtraf/Socs1/Nck1/Cdkn1a/Prdx3/Aida/Tiprl/Fis1/Samsn1/Cdk5rap3	32
GO:0042742	GO:0042742	defense response to bacterium	32/741	430/28891	9.26829922902369e-08	7.25722541218633e-06	4.93380139409682e-06	Wfdc21/Isg15/Pglyrp1/Lbp/Il1b/Wfdc17/Slpi/Tnf/Lcn2/Trem1/Gbp2/Igtp/Cebpb/Serpinb9/H2-Q6/Clec4e/Bcl3/Tnfrsf1a/Hp/Znfx1/Nfkbiz/Rbck1/Lyst/Ppp1r11/C5ar1/Anxa3/Notch2/Arg2/Lgals9/Casp4/Hmgb2/Myd88	32
GO:0045936	GO:0045936	negative regulation of phosphate metabolic process	32/741	430/28891	9.26829922902369e-08	7.25722541218633e-06	4.93380139409682e-06	Fbln1/Hspb1/Il1b/Actb/Tnf/Dusp1/Gadd45b/Rgs2/Prnp/Dtnbp1/Irf1/Socs3/Jun/Daxx/Coro1c/Fkbp8/Tsg101/Ppp1r11/Birc3/Ppp1r15a/Ptpn6/Impact/Rtraf/Socs1/Nck1/Cdkn1a/Prdx3/Aida/Tiprl/Fis1/Samsn1/Cdk5rap3	32
GO:2000146	GO:2000146	negative regulation of cell motility	27/741	326/28891	1.11587398477994e-07	8.60094744831166e-06	5.84732650577122e-06	Ccn3/Timp1/Nbl1/Ptn/Fbln1/Igfbp5/Ifitm1/Il1rn/Tnf/Dusp1/Apod/Arhgdib/Pdcd10/Fas/Synj2bp/Rhoa/Pin1/Coro1c/Rbbp7/Mecp2/Suds3/Rac1/Rhob/Cers2/Csnk2b/Clic4/Rras	27
GO:0034976	GO:0034976	response to endoplasmic reticulum stress	24/741	266/28891	1.16272977411248e-07	8.82422457799515e-06	5.9991207454613e-06	Pmp22/Selenok/Igtp/Atf3/Cebpb/Flot1/Ubqln1/Tmem33/Jun/Nrbf2/Edem2/Bcl2l11/Nupr1/Erp44/Ppp1r15a/Tmem258/Sgta/Herpud1/Nck1/Derl1/Jkamp/H13/Fis1/Cdk5rap3	24
GO:0052547	GO:0052547	regulation of peptidase activity	33/741	457/28891	1.18153377285885e-07	8.83106985077687e-06	6.00377448218232e-06	Timp1/Perp/Serpinh1/S100a9/Ngp/S100a8/Serping1/Slpi/Tnf/Serpinb6a/Cryab/Cst3/Timp2/Gsn/Serpinb9/Gpx1/Psme2/Ctsl/Fas/Renbp/Akt2/Rhoa/Rnf34/Bcl2l11/Htra2/Herpud1/Plaur/Furin/Por/Arl6ip5/Bad/Prelid1/Fis1	33
GO:0043525	GO:0043525	positive regulation of neuron apoptotic process	14/741	94/28891	1.23694945294473e-07	9.03088526431354e-06	6.1396183494837e-06	Il1b/Tnf/Lcn2/Prnp/Egr1/Tnfrsf1a/Fas/Jun/Rhoa/Pin1/Bcl2l11/Nupr1/Cdc34/Fis1	14
GO:0042060	GO:0042060	wound healing	29/741	370/28891	1.24488181223053e-07	9.03088526431354e-06	6.1396183494837e-06	Timp1/Fbln1/Cd9/Anxa2/Actg1/S100a9/Anxa1/S100a10/Lrg1/Serping1/Tnf/Naca/Gpx1/Chmp1a/Dtnbp1/Pdcd10/BC004004/Anxa5/Lyst/Ptpn6/Pla2g4a/Pdpn/Chmp2b/Plaur/Notch2/Cdkn1a/Fundc2/Prdx2/Chmp5	29
GO:0034248	GO:0034248	regulation of amide metabolic process	34/741	482/28891	1.3261891955079e-07	9.48129174121809e-06	6.4458257465876e-06	Igfbp5/Eif1/S100a9/Tnf/Zfp36/Rgs2/Vim/Eif3k/Eif5a/Prnp/Limd1/Eif4ebp1/Bcl3/Eif4a3/Dnajc1/Magoh/Tent2/Akt2/Ptbp1/Ythdf2/Pin1/Ppp1r15a/Ngdn/Btg2/Polr2g/Trnau1ap/Paip2/Mapk3/Impact/Nck1/Mpv17l2/Lsm1/Msi2/Cdk4	34
GO:0043542	GO:0043542	endothelial cell migration	22/741	231/28891	1.52216117737678e-07	1.05238275127007e-05	7.15459034332995e-06	Ccn3/Fstl1/Hspb1/S100a9/Anxa1/Sparc/Tnf/Lcn2/Gpx1/Pdcd10/Pxn/Synj2bp/Rhoa/Mecp2/Glul/Rac1/Rhob/Emc10/Anxa3/Csnk2b/Rras/Nrp1	22
GO:0045071	GO:0045071	negative regulation of viral genome replication	11/741	56/28891	1.52841928741663e-07	1.05238275127007e-05	7.15459034332995e-06	Isg15/Ifitm1/Ifitm3/Isg20/Slpi/Tnf/Ifitm2/Rsad2/Znfx1/Oasl1/Mphosph8	11
GO:0090150	GO:0090150	establishment of protein localization to membrane	24/741	270/28891	1.53601374602564e-07	1.05238275127007e-05	7.15459034332995e-06	Cd24a/Naca/Gga1/Prnp/Yif1b/Akt2/Snap23/Lypla1/Emc10/Rab11b/Zdhhc3/Rab11a/Sgta/Sec61a1/Tomm40/Arfrp1/Sys1/Emc7/Srpr/Rab5if/Wdr83os/Fis1/Tomm22/Rtp4	24
GO:0051701	GO:0051701	biological process involved in interaction with host	18/741	159/28891	1.56263297773649e-07	1.05595458618824e-05	7.17887334833232e-06	Fbln1/Ifitm1/Pglyrp1/Ifitm3/Ifitm2/Gbp2/Gsn/Chmp1a/Rad50/Bcl2l11/Tsg101/Thoc7/Chmp2b/Furin/Bad/Icam1/Nrp1/Chmp5	18
GO:0070555	GO:0070555	response to interleukin-1	14/741	96/28891	1.6201043753344e-07	1.06288950890773e-05	7.22602019776593e-06	Anxa1/Nfkbia/Il1b/Il1rn/Acod1/Cebpb/Irak2/Egr1/Irf1/Tle5/Zbp1/Ccl6/Mapk3/Myd88	14
GO:0002220	GO:0002220	innate immune response activating cell surface receptor signaling pathway	13/741	82/28891	1.64046272667082e-07	1.06288950890773e-05	7.22602019776593e-06	Nfkbia/Lbp/Acod1/Tyrobp/Ninj1/Irak2/Znrf1/Cd14/Plcg2/Nmi/Ifi35/Myd88/Clec4n	13
GO:0008625	GO:0008625	extrinsic apoptotic signaling pathway via death domain receptors	13/741	82/28891	1.64046272667082e-07	1.06288950890773e-05	7.22602019776593e-06	Tnf/Gabarap/Atf3/Gpx1/Fas/Rnf34/Daxx/Tmbim1/Zdhhc3/Skil/Hmgb2/Bad/Icam1	13
GO:2001235	GO:2001235	positive regulation of apoptotic signaling pathway	19/741	177/28891	1.65908153630439e-07	1.06288950890773e-05	7.22602019776593e-06	G0s2/S100a9/S100a8/Ubb/Tnf/Itm2c/Atf3/Ctsl/Fas/Daxx/Bcl2l11/Nupr1/Rbck1/Htra2/Skil/Nck1/Bad/Fis1/Ltbr	19
GO:0062208	GO:0062208	positive regulation of pattern recognition receptor signaling pathway	12/741	69/28891	1.71518150742428e-07	1.08474235591333e-05	7.37458607645583e-06	Lbp/Ninj1/Rsad2/Gbp2/Znrf1/Cd14/Plcg2/Flot1/Oasl1/Casp4/Ifi35/Myd88	12
GO:0006986	GO:0006986	response to unfolded protein	15/741	112/28891	1.86166601577313e-07	1.15402887214399e-05	7.84562823231457e-06	Hspb1/Pmp22/Hspb8/Igtp/Atf3/Tmem33/Daxx/Edem2/Erp44/Ppp1r15a/Herpud1/Nck1/Derl1/Jkamp/Cdk5rap3	15
GO:0070498	GO:0070498	interleukin-1-mediated signaling pathway	8/741	26/28891	1.87152462541088e-07	1.15402887214399e-05	7.84562823231457e-06	Nfkbia/Il1b/Il1rn/Irak2/Egr1/Zbp1/Mapk3/Myd88	8
GO:0001818	GO:0001818	negative regulation of cytokine production	26/741	314/28891	1.92048463880762e-07	1.16959885472074e-05	7.95148025892278e-06	Prg4/Fbln1/Klf2/Pglyrp1/Anxa1/Lbp/Srgn/Tnf/Acod1/Apod/Tyrobp/Zfp36/Igtp/Cd24a/Prnp/Bcl3/Tnfrsf1a/Rac1/Ppp1r11/Ptpn6/Pdcd4/Nmi/Furin/Arg2/Lgals9/Ndfip1	26
GO:0002768	GO:0002768	immune response-regulating cell surface receptor signaling pathway	25/741	294/28891	1.98985851523157e-07	1.1970697628826e-05	8.13824034599202e-06	Nfkbia/Lbp/Acod1/Tyrobp/Cd81/Ninj1/Irak2/Clec4e/Znrf1/Prnp/Cd14/Plcg2/Stk11/Cmtm3/Nfkbiz/Rbck1/Ube2n/C5ar1/Ptpn6/Nmi/Stoml2/Ifi35/Phpt1/Myd88/Clec4n	25
GO:0008630	GO:0008630	intrinsic apoptotic signaling pathway in response to DNA damage	15/741	113/28891	2.09638917002468e-07	1.24596238261828e-05	8.47063525136162e-06	Tnf/Phlda3/Bcl2a1b/Ier3/Shisa5/Bcl3/Tnfrsf1a/Bcl2l11/Nupr1/Htra2/Skil/Bcl2a1a/Cdkn1a/Tmem109/Bad	15
GO:0040013	GO:0040013	negative regulation of locomotion	28/741	358/28891	2.13896598003887e-07	1.25613323565854e-05	8.53978146917775e-06	Ccn3/Timp1/Nbl1/Ptn/Fbln1/Igfbp5/Ifitm1/Il1rn/Tnf/Dusp1/Apod/Arhgdib/Pdcd10/Fas/Synj2bp/Rhoa/Pin1/Coro1c/Rbbp7/Mecp2/Suds3/Rac1/Rhob/Cers2/Csnk2b/Clic4/Rras/Nrp1	28
GO:0031400	GO:0031400	negative regulation of protein modification process	33/741	473/28891	2.60442816253333e-07	1.51148754420905e-05	1.0275799536633e-05	Fbln1/Hspb1/Isg15/Il1b/Actb/Tnf/Dusp1/Gadd45b/Rgs2/Nxn/Prnp/Dtnbp1/Irf1/Plaa/Socs3/Jun/Sqstm1/Daxx/Coro1c/Fkbp8/Tsg101/Ppp1r11/Ppp1r15a/Ptpn6/Impact/Rtraf/Socs1/Nck1/Cdkn1a/Aida/Tiprl/Samsn1/Cdk5rap3	33
GO:0035710	GO:0035710	CD4-positive, alpha-beta T cell activation	16/741	131/28891	2.67188615017323e-07	1.53260632311681e-05	1.04193748769301e-05	Anxa1/Cd81/Rsad2/Cebpb/Cd24a/Bcl3/Ctsl/Tgfbr2/Irf1/Nfkbiz/Tarm1/Arg2/Lgals9/Socs1/Stoml2/Ndfip1	16
GO:0072594	GO:0072594	establishment of protein localization to organelle	32/741	452/28891	2.85421678765637e-07	1.61837372569068e-05	1.1002461809405e-05	Nfkbia/Apod/Zic1/Hspa8/Igtp/Nedd4/Bcl3/Tnfrsf1a/Vps13c/Rbm22/Rala/Aip/Sqstm1/Tsg101/Tomm5/Rab11a/Sgta/Sec61a1/Tomm40/Herpud1/Timm17a/Txnip/Timm17b/Srpr/Cdkn1a/Tomm34/Wbp2/Immp1l/Nabp2/Fis1/Tomm22/Spcs1	32
GO:0030099	GO:0030099	myeloid cell differentiation	33/741	480/28891	3.63322844974073e-07	2.03667226620125e-05	1.38462510058301e-05	Rbp1/Isg15/Klf2/Nfkbia/Tnf/Tyrobp/Zfp36/Cd81/Nme2/Ninj1/Junb/Cebpb/Maea/Tgfbr2/Fas/Jun/Wdr1/Hscb/Fam20c/Ptpn6/Notch2/Nme1/Tmod3/Socs1/Prdx3/Csf3r/Add1/Hmgb2/Ccr1/Myd88/Ltbr/Cdk5rap3/Ndfip1	33
GO:0035456	GO:0035456	response to interferon-beta	12/741	74/28891	3.79822844164809e-07	2.10524279805057e-05	1.4312425564862e-05	Ifitm1/Ifitm3/Ifi47/Acod1/Ifit3/Ifitm2/Gbp2/Igtp/Irf1/Htra2/Cdc34/Ifit1	12
GO:0002429	GO:0002429	immune response-activating cell surface receptor signaling pathway	24/741	284/28891	3.89435251387467e-07	2.1345378834382e-05	1.45115872622277e-05	Nfkbia/Lbp/Acod1/Tyrobp/Cd81/Ninj1/Irak2/Znrf1/Prnp/Cd14/Plcg2/Stk11/Cmtm3/Nfkbiz/Rbck1/Ube2n/C5ar1/Ptpn6/Nmi/Stoml2/Ifi35/Phpt1/Myd88/Clec4n	24
GO:0051090	GO:0051090	regulation of DNA-binding transcription factor activity	31/741	436/28891	3.98333976304956e-07	2.14789749700643e-05	1.46024121661048e-05	Id3/Id1/Nfkbia/Il1b/Tnf/Acod1/Jund/Irak2/Wwp2/Prnp/Bcl3/Pim1/Plcg2/Flot1/Commd7/Nupr1/Nfkbib/Rbck1/Ube2n/Anxa3/Smarcb1/Mapk3/Rwdd1/Prdx3/Kras/Commd6/Prdx2/Icam1/Myd88/Sri/Cdk5rap3	31
GO:0035966	GO:0035966	response to topologically incorrect protein	16/741	135/28891	4.04935064304882e-07	2.14789749700643e-05	1.46024121661048e-05	Hspb1/Pmp22/Hspb8/Igtp/Atf3/Tmem33/Daxx/Edem2/Ube2w/Erp44/Ppp1r15a/Herpud1/Nck1/Derl1/Jkamp/Cdk5rap3	16
GO:0071621	GO:0071621	granulocyte chemotaxis	16/741	135/28891	4.04935064304882e-07	2.14789749700643e-05	1.46024121661048e-05	Spp1/Cxcl2/Cxcl10/S100a9/Anxa1/Lbp/S100a8/Il1b/Trem1/Rac2/Rac1/Lyst/C5ar1/Ccl6/Mapk3/Csf3r	16
GO:0030522	GO:0030522	intracellular receptor signaling pathway	26/741	328/28891	4.46620668978916e-07	2.3438082553968e-05	1.59343051664818e-05	Klf2/Nfkbia/Tnf/Rsad2/Hspa8/Irf7/Gbp2/Igtp/Dhrs3/Nedd4/Tgif1/Pim1/Plcg2/Irf1/Flot1/Ubqln1/Rhoa/Rnf34/Daxx/Actn4/Ywhah/Oasl1/Rwdd1/Casp4/Wbp2/Myd88	26
GO:0008637	GO:0008637	apoptotic mitochondrial changes	15/741	120/28891	4.64262265217871e-07	2.39463068937134e-05	1.62798198519895e-05	Bcl2a1b/Ier3/Cd24a/Gpx1/Fas/Jtb/Jun/Bcl2l11/Ggct/Bcl2a1a/Plaur/Bad/Prelid1/Fis1/Vdac2	15
GO:0042326	GO:0042326	negative regulation of phosphorylation	28/741	372/28891	4.66013675612505e-07	2.39463068937134e-05	1.62798198519895e-05	Fbln1/Hspb1/Il1b/Actb/Dusp1/Gadd45b/Rgs2/Prnp/Dtnbp1/Irf1/Socs3/Jun/Daxx/Coro1c/Fkbp8/Tsg101/Birc3/Ppp1r15a/Ptpn6/Impact/Rtraf/Socs1/Nck1/Cdkn1a/Prdx3/Aida/Samsn1/Cdk5rap3	28
GO:0031348	GO:0031348	negative regulation of defense response	26/741	330/28891	5.01693542862074e-07	2.55139613086455e-05	1.73455846723664e-05	Ccn3/Isg15/Pglyrp1/Serping1/Acod1/Zfp36/Hspa8/Ier3/Igtp/Cd24a/Serpinb9/H2-Q6/Gpx1/Tnfrsf1a/Ubqln1/Socs3/Ythdf2/Psma1/Ptpn6/Nmi/Arg2/Lgals9/Ccr1/Tap2/Trafd1/Ndfip1	26
GO:1990266	GO:1990266	neutrophil migration	16/741	138/28891	5.47379658381635e-07	2.75533046407817e-05	1.87320256885488e-05	Spp1/Cxcl2/Cxcl10/S100a9/Lbp/S100a8/Il1b/Trem1/Selenok/Rac2/Wdr1/Rac1/C5ar1/Ccl6/Csf3r/Myd88	16
GO:0010632	GO:0010632	regulation of epithelial cell migration	22/741	250/28891	5.9560864481658e-07	2.96781560088908e-05	2.01765990684277e-05	Hspb1/Anxa1/Sparc/Tnf/Lcn2/Plcg2/Pdcd10/Tgfbr2/Synj2bp/Jun/Rhoa/Coro1c/Mecp2/Glul/Rac1/Rhob/Emc10/Rab11a/Anxa3/Csnk2b/Rras/Nrp1	22
GO:0006413	GO:0006413	translational initiation	15/741	123/28891	6.41032122062488e-07	3.14491579118954e-05	2.1380609025638e-05	Eif1/Tnf/Eif3k/Eif4ebp1/Eif3h/Eif3f/Ythdf2/Ppp1r15a/Polr2g/Paip2/Impact/Eif3g/Nck1/Eif3l/Slbp	15
GO:0030336	GO:0030336	negative regulation of cell migration	25/741	313/28891	6.43901266795344e-07	3.14491579118954e-05	2.1380609025638e-05	Ccn3/Timp1/Nbl1/Ptn/Igfbp5/Ifitm1/Il1rn/Tnf/Dusp1/Apod/Arhgdib/Pdcd10/Fas/Synj2bp/Rhoa/Coro1c/Rbbp7/Mecp2/Suds3/Rac1/Rhob/Cers2/Csnk2b/Clic4/Rras	25
GO:0007159	GO:0007159	leukocyte cell-cell adhesion	31/741	447/28891	6.79894785651377e-07	3.28815782119436e-05	2.23544353672372e-05	Hspb1/S100a9/Anxa1/S100a8/Il1b/Actb/Lrg1/Tnf/Cd81/Selenok/Cebpb/Cd24a/Rac2/H2-Q6/Prnp/Tgfbr2/Irf1/Rhoa/Nfkbiz/Ptpn6/Smarcb1/Tarm1/Arg2/Lgals9/Socs1/Nck1/Selplg/Bad/Prdx2/Icam1/Ndfip1	31
GO:0001667	GO:0001667	ameboidal-type cell migration	32/741	471/28891	7.0598944094679e-07	3.38120962348594e-05	2.29870450572966e-05	Ccn3/Timp1/Fstl1/Hspb1/S100a9/Pmp22/Anxa1/Sparc/Lrg1/Tnf/Lcn2/Gpx1/Arhgdib/Plcg2/Pdcd10/Tgfbr2/Pxn/Synj2bp/Jun/Rhoa/Coro1c/Mecp2/Actn4/Glul/Rac1/Rhob/Emc10/Rab11a/Anxa3/Csnk2b/Rras/Nrp1	32
GO:0016050	GO:0016050	vesicle organization	27/741	359/28891	7.56126720110441e-07	3.58651260606231e-05	2.43827907922253e-05	Anxa1/S100a10/Srgn/Sdcbp/Chmp1a/Dtnbp1/Stx16/Usp8/Vti1b/Rab20/Sqstm1/Ptbp1/Coro1c/Atp6v1c1/Snap23/Tsg101/Sec22b/Yipf4/Lamtor1/Lyst/Sar1a/Rab11a/Pla2g4a/Chmp2b/Atp6v0d1/Trappc4/Chmp5	27
GO:0014009	GO:0014009	glial cell proliferation	12/741	79/28891	7.88555501064865e-07	3.70470884452665e-05	2.51863441242372e-05	Ptn/Pmp22/Il1b/Tnf/Vim/Fas/Ppp1cc/Anxa7/Mecp2/Cers2/Nfia/Kras	12
GO:0072593	GO:0072593	reactive oxygen species metabolic process	22/741	257/28891	9.49627816160581e-07	4.41935284633976e-05	3.00448284239088e-05	Rfk/Tnf/Lcn2/Acod1/Tyrobp/Cryab/Ier3/Eif5a/Gpx1/Plcg2/Tgfbr2/Rhoa/Ccs/Hbp1/Birc3/Ncf4/Arg2/Cdkn1a/Aldh2/Prdx3/Prdx2/Arf4	22
GO:0001933	GO:0001933	negative regulation of protein phosphorylation	26/741	342/28891	9.86799290426357e-07	4.54942140156376e-05	3.09290953202004e-05	Fbln1/Hspb1/Il1b/Actb/Dusp1/Gadd45b/Rgs2/Prnp/Dtnbp1/Irf1/Socs3/Jun/Daxx/Coro1c/Fkbp8/Tsg101/Ppp1r15a/Ptpn6/Impact/Rtraf/Socs1/Nck1/Cdkn1a/Aida/Samsn1/Cdk5rap3	26
GO:0001836	GO:0001836	release of cytochrome c from mitochondria	11/741	67/28891	1.02119998769551e-06	4.63153278139501e-05	3.14873268994516e-05	Bcl2a1b/Gpx1/Fas/Jun/Bcl2l11/Ggct/Bcl2a1a/Plaur/Bad/Prelid1/Fis1	11
GO:0016197	GO:0016197	endosomal transport	21/741	238/28891	1.02338753937169e-06	4.63153278139501e-05	3.14873268994516e-05	Ehd1/Gga1/Cmtm6/Chmp1a/Stx16/Vti1b/Tmem50b/Leprot/Coro1c/Arl1/Lamtor1/Lyst/Washc3/Rab11b/Rab11a/Arfrp1/Chmp2b/Rab9/Dpy30/Chmp5/Leprotl1	21
GO:0071347	GO:0071347	cellular response to interleukin-1	12/741	81/28891	1.03931257082362e-06	4.66084446533903e-05	3.168660144157e-05	Nfkbia/Il1b/Il1rn/Acod1/Cebpb/Irak2/Egr1/Irf1/Zbp1/Ccl6/Mapk3/Myd88	12
GO:0006979	GO:0006979	response to oxidative stress	28/741	389/28891	1.13310434734523e-06	5.03567904995858e-05	3.42349023294633e-05	Hspb1/Anxa1/Lcn2/Apod/Cryab/Cst3/Selenok/Gpx8/Gpx1/Prnp/Pdcd10/Jun/Sqstm1/Idh1/Ccs/Rbpms/Rhob/Htra2/Mapk3/Hmox2/Txnip/Rwdd1/Prdx3/Kdm6b/Arl6ip5/Mpv17l2/Prdx2/Ndufb4	28
GO:0032386	GO:0032386	regulation of intracellular transport	26/741	346/28891	1.22681600278454e-06	5.36868417636101e-05	3.64988269887784e-05	Anxa2/Apod/Cd81/Cryab/Zic1/Ier3/Ehd1/Nedd4/Prnp/Tnfrsf1a/Pdcd10/Stk11/Rbm22/Akt2/Scp2/Ppp1cc/Edem2/Camk1/Emd/Map2k2/Mecp2/Rab11b/Sar1a/Rab11a/Mapk3/Fis1	26
GO:0031098	GO:0031098	stress-activated protein kinase signaling cascade	22/741	261/28891	1.22980197025906e-06	5.36868417636101e-05	3.64988269887784e-05	Igfbp6/Cdc42ep5/Il1b/Tnf/Dusp1/Zfp36/Gadd45b/Cryab/Gsn/Lmnb1/Pdcd10/Fas/Rhoa/Daxx/Zmynd11/Map2k2/Mapk3/Aida/Arl6ip5/Myd88/Mapkapk2/Ltbr	22
GO:0007034	GO:0007034	vacuolar transport	17/741	165/28891	1.30877250297209e-06	5.66331119049239e-05	3.85018392841097e-05	Hspa8/Igtp/Nedd4/Chmp1a/Vti1b/Vps13c/Tmem50b/Leprot/Sqstm1/Tsg101/Rhob/Lyst/Chmp2b/Atp6v0d1/Chmp5/Leprotl1/Ndfip1	17
GO:0060251	GO:0060251	regulation of glial cell proliferation	10/741	56/28891	1.42259896964598e-06	6.10233105849012e-05	4.14865017601108e-05	Ptn/Pmp22/Il1b/Tnf/Vim/Fas/Ppp1cc/Mecp2/Cers2/Kras	10
GO:0009895	GO:0009895	negative regulation of catabolic process	26/741	349/28891	1.44087336089209e-06	6.12743818041438e-05	4.1657191722343e-05	Timp1/Anxa2/Il1b/Hcar2/Tnf/Zfp36/Cst3/Ier3/Timp2/Usp8/Rragc/Eif3h/Tent2/Ptbp1/Pin1/Sec22b/Phax/Nupr1/Sgta/Gabarapl2/Furin/Atraid/Rraga/Myd88/Mapkapk2/Cdk5rap3	26
GO:2000377	GO:2000377	regulation of reactive oxygen species metabolic process	17/741	168/28891	1.68187116376351e-06	7.0911713255089e-05	4.82091005645574e-05	Tnf/Lcn2/Acod1/Tyrobp/Cryab/Ier3/Eif5a/Plcg2/Tgfbr2/Rhoa/Hbp1/Birc3/Arg2/Cdkn1a/Aldh2/Prdx2/Arf4	17
GO:0050792	GO:0050792	regulation of viral process	18/741	187/28891	1.73507626549349e-06	7.2535010319317e-05	4.9312693861394e-05	Fbln1/Isg15/Ifitm1/Ifitm3/Isg20/Slpi/Tnf/Zfp36/Ifitm2/Rsad2/Gsn/Rad50/Znfx1/Tsg101/Oasl1/Furin/Csnk2b/Mphosph8	18
GO:0043433	GO:0043433	negative regulation of DNA-binding transcription factor activity	17/741	169/28891	1.82608310392245e-06	7.5698050013861e-05	5.14630762414589e-05	Id3/Id1/Nfkbia/Acod1/Irak2/Wwp2/Prnp/Bcl3/Pim1/Commd7/Nupr1/Nfkbib/Rbck1/Commd6/Prdx2/Sri/Cdk5rap3	17
GO:0051403	GO:0051403	stress-activated MAPK cascade	21/741	248/28891	1.98563394257965e-06	8.11567057246736e-05	5.51741257991422e-05	Igfbp6/Cdc42ep5/Il1b/Tnf/Dusp1/Zfp36/Gadd45b/Cryab/Gsn/Lmnb1/Pdcd10/Fas/Daxx/Zmynd11/Map2k2/Mapk3/Aida/Arl6ip5/Myd88/Mapkapk2/Ltbr	21
GO:0034142	GO:0034142	toll-like receptor 4 signaling pathway	10/741	58/28891	1.99066721927539e-06	8.11567057246736e-05	5.51741257991422e-05	Nfkbia/Lbp/Acod1/Ninj1/Irak2/Znrf1/Cd14/Nmi/Ifi35/Myd88	10
GO:0043393	GO:0043393	regulation of protein binding	20/741	228/28891	2.01529545730886e-06	8.14873154992182e-05	5.53988897928045e-05	Ramp2/Anxa2/Id1/Actb/Slpi/Ramp1/Dtnbp1/Flot1/Camk1/Pin1/Mecp2/Tle5/Map1lc3b/Ppp1r2/Mapk3/Cdkn1a/Derl1/Add1/Aplp2/Ifit2	20
GO:1903320	GO:1903320	regulation of protein modification by small protein conjugation or removal	21/741	249/28891	2.1172766064835e-06	8.49148414616515e-05	5.77290823128494e-05	Isg15/Ubb/Gabarap/Nxn/Egr1/Plaa/Ubqln1/Sqstm1/Daxx/Pin1/Sumo2/Birc3/Ube2n/Ube2s/Herpud1/Nmi/Arrdc4/Dcun1d5/Derl1/Cdk5rap3/Ndfip1	21
GO:2001236	GO:2001236	regulation of extrinsic apoptotic signaling pathway	17/741	171/28891	2.14845013470512e-06	8.54701976975833e-05	5.81066394666426e-05	G0s2/Il1b/Tnf/Itm2c/Atf3/Gpx1/Rnf34/Zmynd11/Rbck1/Htra2/Tmbim1/Skil/Hmgb2/Prdx2/Icam1/Nrp1/Ltbr	17
GO:0051098	GO:0051098	regulation of binding	28/741	405/28891	2.4811054364716e-06	9.7914344944915e-05	6.65667530155663e-05	Ramp2/Anxa2/Id1/Actb/S100a10/Slpi/Ramp1/Dtnbp1/Eif4a3/Flot1/Jun/Camk1/Pin1/Edf1/Mecp2/Tle5/Map1lc3b/Ppp1r2/Mapk3/Plaur/Nme1/Cdkn1a/Derl1/Add1/Hmgb2/Aplp2/Sri/Ifit2	28
GO:0032388	GO:0032388	positive regulation of intracellular transport	18/741	192/28891	2.53385405329053e-06	9.90104976927888e-05	6.73119689415484e-05	Anxa2/Cd81/Zic1/Ehd1/Nedd4/Prnp/Tnfrsf1a/Pdcd10/Stk11/Rbm22/Akt2/Scp2/Edem2/Camk1/Emd/Mecp2/Sar1a/Fis1	18
GO:0002688	GO:0002688	regulation of leukocyte chemotaxis	15/741	137/28891	2.54902355706146e-06	9.90104976927888e-05	6.73119689415484e-05	Ccn3/Nbl1/Ptn/Cxcl10/Lbp/Il1b/Dusp1/Trem1/Ninj1/Rac2/Rac1/C5ar1/Mapk3/Ccr1/Gpsm3	15
GO:0051250	GO:0051250	negative regulation of lymphocyte activation	17/741	174/28891	2.72870841528653e-06	0.000105161864161003	7.14939556834118e-05	Hspb1/Pglyrp1/Anxa1/Tyrobp/Cebpb/Cd24a/Prnp/Irf1/Fas/Ptpn6/Tarm1/Arg2/Lgals9/Socs1/Prdx2/Samsn1/Ndfip1	17
GO:1903900	GO:1903900	regulation of viral life cycle	16/741	156/28891	2.83040393697052e-06	0.000108235524194384	7.3583573587826e-05	Isg15/Ifitm1/Ifitm3/Isg20/Slpi/Tnf/Ifitm2/Rsad2/Gsn/Rad50/Znfx1/Tsg101/Oasl1/Furin/Csnk2b/Mphosph8	16
GO:0001893	GO:0001893	maternal placenta development	8/741	36/28891	2.88953770851188e-06	0.000109646842431455	7.45430537596668e-05	Ptn/Junb/Ctsl/Dazap1/Mapk3/Pla2g4a/Il11ra1/Prdx3	8
GO:2000561	GO:2000561	regulation of CD4-positive, alpha-beta T cell proliferation	7/741	26/28891	3.05125157092534e-06	0.000114899419842555	7.81140016469918e-05	Cd81/Cd24a/Tgfbr2/Tarm1/Arg2/Lgals9/Ndfip1	7
GO:0010594	GO:0010594	regulation of endothelial cell migration	17/741	177/28891	3.44650135543011e-06	0.000128799933229824	8.7564221039875e-05	Hspb1/Anxa1/Sparc/Tnf/Lcn2/Pdcd10/Synj2bp/Rhoa/Mecp2/Glul/Rac1/Rhob/Emc10/Anxa3/Csnk2b/Rras/Nrp1	17
GO:0110053	GO:0110053	regulation of actin filament organization	22/741	280/28891	3.90124087730196e-06	0.000144697904118275	9.83724055012588e-05	Cdc42ep5/Rhoc/Actg1/Id1/S100a10/Gsn/Capzb/Pxn/Vasp/Wdr1/Twf1/Rhoa/Rac1/Arpc5l/Washc3/Rnh1/Svil/Tmod3/Nck1/Add1/Icam1/Nrp1	22
GO:0035739	GO:0035739	CD4-positive, alpha-beta T cell proliferation	7/741	27/28891	4.02819562795929e-06	0.000148291709199427	0.000100815642346255	Cd81/Cd24a/Tgfbr2/Tarm1/Arg2/Lgals9/Ndfip1	7
GO:0050777	GO:0050777	negative regulation of immune response	20/741	239/28891	4.14188655096807e-06	0.000151347602636485	0.000102893181687207	Isg15/Pglyrp1/Anxa1/Serping1/Acod1/Serpinb9/H2-Q6/Gpx1/Irf1/Ythdf2/Psma1/Ptpn6/Nmi/Arg2/Lgals9/Ccr1/Tap2/Trafd1/Samsn1/Ndfip1	20
GO:2000116	GO:2000116	regulation of cysteine-type endopeptidase activity	20/741	240/28891	4.41186671767249e-06	0.000160027489104988	0.000108794174632388	Perp/S100a9/S100a8/Tnf/Cryab/Cst3/Gsn/Gpx1/Fas/Akt2/Rhoa/Rnf34/Bcl2l11/Htra2/Herpud1/Plaur/Por/Arl6ip5/Bad/Fis1	20
GO:0046631	GO:0046631	alpha-beta T cell activation	19/741	221/28891	4.84335409640544e-06	0.000174396100420205	0.000118562628898561	Anxa1/Cd81/Rsad2/Igtp/Cebpb/Cd24a/H2-Q6/Bcl3/Ctsl/Tgfbr2/Irf1/Rhoa/Nfkbiz/Tarm1/Arg2/Lgals9/Socs1/Stoml2/Ndfip1	19
GO:0042692	GO:0042692	muscle cell differentiation	30/741	468/28891	5.01811918571846e-06	0.000177002309010564	0.000120334451440387	Ccn3/Ramp2/Cd9/Igfbp5/Cxcl10/Actg1/Pmp22/Cd81/H3f3a/H3f3b/Ninj1/Ehd1/Rgs2/Naca/Eif5a/Gpx1/Flot1/Wdr1/Ptbp1/Daxx/Camk1/Pin1/Bin3/Mecp2/Actn4/Pdcd4/Svil/Tmod3/Kdm6b/Kras	30
GO:0006446	GO:0006446	regulation of translational initiation	10/741	64/28891	5.03200624445512e-06	0.000177002309010564	0.000120334451440387	Eif1/Tnf/Eif3k/Eif4ebp1/Ythdf2/Ppp1r15a/Polr2g/Paip2/Impact/Nck1	10
GO:0030593	GO:0030593	neutrophil chemotaxis	13/741	110/28891	5.05306346076988e-06	0.000177002309010564	0.000120334451440387	Spp1/Cxcl2/Cxcl10/S100a9/Lbp/S100a8/Il1b/Trem1/Rac2/Rac1/C5ar1/Ccl6/Csf3r	13
GO:0042063	GO:0042063	gliogenesis	27/741	397/28891	5.05925918720646e-06	0.000177002309010564	0.000120334451440387	Efemp1/Ptn/Cd9/S100a9/Pmp22/Anxa1/S100a8/Il1b/Tnf/Vim/Fas/Akt2/Wdr1/Rhoa/Ppp1cc/Anxa7/Map2k2/Mecp2/Cers2/Nfia/C5ar1/Prpf19/Mapk3/Notch2/Kras/Rras/Myd88	27
GO:2000514	GO:2000514	regulation of CD4-positive, alpha-beta T cell activation	11/741	80/28891	6.15680055659527e-06	0.000213883782716088	0.000145408202915586	Anxa1/Cd81/Cd24a/Tgfbr2/Irf1/Nfkbiz/Tarm1/Arg2/Lgals9/Socs1/Ndfip1	11
GO:0007029	GO:0007029	endoplasmic reticulum organization	12/741	96/28891	6.46765828331e-06	0.000223111596584393	0.000151681702544171	Tmem33/Esyt1/Emc10/Sgta/Sec61a1/Reep5/Retreg1/Emc7/Rab5if/Wdr83os/Rab18/Reep3	12
GO:0016236	GO:0016236	macroautophagy	21/741	268/28891	6.70842903116799e-06	0.00022981028063022	0.000156235781383781	Gabarap/Hspb8/Igtp/Chmp1a/Vti1b/Vps13c/Plaa/Ubqln1/Sqstm1/Sec22b/Nupr1/Htra2/Rab1b/Map1lc3b/Retreg1/Mapk3/Chmp2b/Gabarapl2/Nsfl1c/Tex264/Chmp5	21
GO:0043162	GO:0043162	ubiquitin-dependent protein catabolic process via the multivesicular body sorting pathway	7/741	29/28891	6.77068797702019e-06	0.000230343474418211	0.000156598271468503	Nedd4/Chmp1a/Plaa/Tsg101/Rnf115/Chmp2b/Chmp5	7
GO:0036135	GO:0036135	Schwann cell migration	5/741	12/28891	7.46713691501328e-06	0.000252297167135346	0.000171523418970673	Pmp22/Vim/Fas/Cers2/Rras	5
GO:0042098	GO:0042098	T cell proliferation	21/741	270/28891	7.52205901743985e-06	0.000252423926075039	0.00017160959562881	Anxa1/Il1b/Cd81/Selenok/Cebpb/Cd24a/Rac2/H2-Q6/Prnp/Psmb10/Tgfbr2/Irf1/Ptpn6/Tarm1/Arg2/Lgals9/Nck1/Ccnd3/Prdx2/Fkbp1a/Ndfip1	21
GO:0044772	GO:0044772	mitotic cell cycle phase transition	29/741	454/28891	7.68559104241606e-06	0.000254538702722115	0.000173047319741944	Anxa1/Actb/Ier3/Lmnb1/Eif4ebp1/Psme2/Lsm10/Bub3/Rad50/Ccnh/Mecp2/Nfia/Ube2s/Ptpn6/Rab11a/Smarcb1/Nae1/Sde2/Cdk2ap2/Pdpn/Babam1/Tmod3/Cdkn1a/Ccnd3/Nabp2/Calm3/Cdk5rap3/Bcl7c/Cdk4	29
GO:0140895	GO:0140895	cell surface toll-like receptor signaling pathway	10/741	67/28891	7.68827624277216e-06	0.000254538702722115	0.000173047319741944	Nfkbia/Lbp/Acod1/Ninj1/Irak2/Znrf1/Cd14/Nmi/Ifi35/Myd88	10
GO:0031647	GO:0031647	regulation of protein stability	23/741	316/28891	8.41810125598522e-06	0.000276843289971834	0.000188211021765396	Id1/Tyrobp/Cd81/Atp1b1/Serf2/Cryab/Hspa8/Igtp/Gsn/Prnp/Cmtm6/Pim1/Usp8/Pdcd10/Flot1/Ccnh/Pin1/Sugt1/Mylip/Derl1/Tbl1x/Dpm2/Tbrg1	23
GO:0032891	GO:0032891	negative regulation of organic acid transport	7/741	30/28891	8.63645815950607e-06	0.000280287158558181	0.000190552324765833	Il1b/Il1rn/Tnf/Rgs2/Akt2/Arl6ip5/Fis1	7
GO:0045730	GO:0045730	respiratory burst	7/741	30/28891	8.63645815950607e-06	0.000280287158558181	0.000190552324765833	Lbp/Selenok/Cd24a/Rac2/Rac1/Ncf4/Prdx2	7
GO:0034620	GO:0034620	cellular response to unfolded protein	11/741	83/28891	8.8477546643179e-06	0.000285267802346929	0.00019393839945316	Pmp22/Hspb8/Igtp/Atf3/Tmem33/Daxx/Ppp1r15a/Herpud1/Nck1/Derl1/Cdk5rap3	11
GO:1901873	GO:1901873	regulation of post-translational protein modification	22/741	295/28891	8.97723762474081e-06	0.000287563072745756	0.00019549883166387	Isg15/Ubb/Gabarap/Nxn/Egr1/Plaa/Ubqln1/Sqstm1/Daxx/Pin1/Mecp2/Sumo2/Birc3/Ube2n/Ube2s/Herpud1/Nmi/Arrdc4/Dcun1d5/Derl1/Cdk5rap3/Ndfip1	22
GO:0048284	GO:0048284	organelle fusion	16/741	171/28891	9.26666931056305e-06	0.000294919223929081	0.000200499887425833	Anxa1/Bcl2a1b/Chmp1a/Stx16/Vti1b/Rab20/Chchd3/Snap23/Sec22b/Yipf4/Bcl2a1a/Pla2g4a/Chmp2b/Stoml2/Fis1/Chmp5	16
GO:0050863	GO:0050863	regulation of T cell activation	27/741	411/28891	9.50645146622589e-06	0.000300611058223669	0.000204369462694978	Hspb1/Anxa1/Il1b/Actb/Cd81/Selenok/Cebpb/Cd24a/Rac2/H2-Q6/Prnp/Tgfbr2/Irf1/Fas/Rhoa/Nfkbiz/Ptpn6/Smarcb1/Tarm1/Arg2/Lgals9/Socs1/Nck1/Bad/Prdx2/Prelid1/Ndfip1	27
GO:0048545	GO:0048545	response to steroid hormone	20/741	253/28891	9.70033956620821e-06	0.000304788376306402	0.000207209398980485	Alpl/Spp1/Anxa1/Il1rn/Tnf/Acod1/Zfp36/Nedd4/Eif4ebp1/Fas/Rhoa/Daxx/Idh1/Ywhah/Acaa1a/Rwdd1/Wbp2/Por/Hmgb2/Tbl1x	20
GO:0032091	GO:0032091	negative regulation of protein binding	12/741	100/28891	9.9075265624731e-06	0.000309328028687847	0.000210295667075545	Id1/Actb/Slpi/Dtnbp1/Camk1/Pin1/Mecp2/Tle5/Ppp1r2/Mapk3/Cdkn1a/Ifit2	12
GO:0043281	GO:0043281	regulation of cysteine-type endopeptidase activity involved in apoptotic process	18/741	212/28891	1.01522719751341e-05	0.000314975834297712	0.000214135309584754	S100a9/S100a8/Tnf/Cryab/Gsn/Gpx1/Fas/Akt2/Rhoa/Rnf34/Bcl2l11/Htra2/Herpud1/Plaur/Por/Arl6ip5/Bad/Fis1	18
GO:1901990	GO:1901990	regulation of mitotic cell cycle phase transition	24/741	343/28891	1.04600756637158e-05	0.000322497207806937	0.000219248691214463	Anxa1/Actb/Ier3/Lmnb1/Psme2/Lsm10/Bub3/Rad50/Ccnh/Mecp2/Ptpn6/Rab11a/Smarcb1/Nae1/Sde2/Cdk2ap2/Pdpn/Babam1/Tmod3/Cdkn1a/Nabp2/Cdk5rap3/Bcl7c/Cdk4	24
GO:0031396	GO:0031396	regulation of protein ubiquitination	18/741	213/28891	1.08290622452005e-05	0.000328638166413343	0.000223423602204895	Isg15/Ubb/Gabarap/Nxn/Plaa/Ubqln1/Sqstm1/Daxx/Pin1/Birc3/Ube2n/Ube2s/Herpud1/Nmi/Arrdc4/Derl1/Cdk5rap3/Ndfip1	18
GO:0002281	GO:0002281	macrophage activation involved in immune response	6/741	21/28891	1.08906154223415e-05	0.000328638166413343	0.000223423602204895	Lbp/Tnf/Tyrobp/Plcg2/Nmi/Ifi35	6
GO:0032509	GO:0032509	endosome transport via multivesicular body sorting pathway	7/741	31/28891	1.09093574839742e-05	0.000328638166413343	0.000223423602204895	Chmp1a/Tmem50b/Leprot/Lyst/Chmp2b/Chmp5/Leprotl1	7
GO:0032890	GO:0032890	regulation of organic acid transport	12/741	101/28891	1.09844097713702e-05	0.000328638166413343	0.000223423602204895	Il1b/Il1rn/Tnf/Slc38a2/Rgs2/Dtnbp1/Ptges/Akt2/Pla2g4a/Arg2/Arl6ip5/Fis1	12
GO:0045446	GO:0045446	endothelial cell differentiation	13/741	118/28891	1.09923570764649e-05	0.000328638166413343	0.000223423602204895	Fstl1/Id1/Il1b/Tnf/Gpx1/Tnfrsf1a/Vezf1/Pdpn/Clic4/Kdm6b/Add1/Icam1/Myd88	13
GO:0009636	GO:0009636	response to toxic substance	14/741	136/28891	1.12170727336555e-05	0.000333336263826039	0.000226617588645697	Mt1/Mt2/Abcg2/Lcn2/Nxn/Gstm5/Gpx1/Pim1/Fas/Ccs/Nupr1/Mapk3/Aldh2/Prdx2	14
GO:0002752	GO:0002752	cell surface pattern recognition receptor signaling pathway	10/741	70/28891	1.14776789111734e-05	0.000339038263885141	0.000230494075077205	Nfkbia/Lbp/Acod1/Ninj1/Irak2/Znrf1/Cd14/Nmi/Ifi35/Myd88	10
GO:0022613	GO:0022613	ribonucleoprotein complex biogenesis	28/741	440/28891	1.1766790872891e-05	0.000345509401047447	0.000234893456898688	Isg20/Rpsa/Rpl14/Rps5/Rpl10a/Rplp0/Ramac/Rbis/Ythdf2/Luc7l/Puf60/Strap/Glul/Rps19bp1/Snrpc/Ngdn/Rsl24d1/Prpf19/Sde2/Exosc4/Mrpl20/Esf1/Gtf2h5/Trmt112/Mpv17l2/Nop10/Snu13/Sbds	28
GO:1902903	GO:1902903	regulation of supramolecular fiber organization	26/741	393/28891	1.22396359924071e-05	0.000357267007991385	0.000242886828226776	Cdc42ep5/Rhoc/Actg1/Id1/S100a10/Cryab/Hspa8/Gsn/Capzb/Usp8/Pxn/Vasp/Wdr1/Twf1/Rhoa/Mecp2/Rac1/Arpc5l/Washc3/Rnh1/Svil/Tmod3/Nck1/Add1/Icam1/Nrp1	26
GO:0007249	GO:0007249	canonical NF-kappaB signal transduction	20/741	258/28891	1.29319016803102e-05	0.000375253358758649	0.000255114791043148	Hspb1/Nfkbia/Il1b/Tnf/Igtp/S100a4/Irak2/Bcl3/Plcg2/Irf1/Sqstm1/Rhoa/Zmynd11/Nfkbib/Rbck1/Ube2n/S100a13/Myd88/Clec4n/Ltbr	20
GO:0001885	GO:0001885	endothelial cell development	10/741	71/28891	1.30553029060397e-05	0.00037548124067364	0.000255269715831343	Id1/Il1b/Tnf/Gpx1/Tnfrsf1a/Vezf1/Clic4/Add1/Icam1/Myd88	10
GO:0002274	GO:0002274	myeloid leukocyte activation	21/741	280/28891	1.30919873091154e-05	0.00037548124067364	0.000255269715831343	Anxa1/Lbp/Tnf/Tyrobp/Jund/Mmp8/Rac2/Plcg2/Tgfbr2/Jun/Snap23/C5ar1/Ptpn6/Anxa3/Pla2g4a/Nmi/Notch2/Lgals9/Ifi35/Myd88/Ltbr	21
GO:0035967	GO:0035967	cellular response to topologically incorrect protein	12/741	104/28891	1.48533959669526e-05	0.000423536429508538	0.00028793988165933	Pmp22/Hspb8/Igtp/Atf3/Tmem33/Daxx/Ube2w/Ppp1r15a/Herpud1/Nck1/Derl1/Cdk5rap3	12
GO:0090092	GO:0090092	regulation of transmembrane receptor protein serine/threonine kinase signaling pathway	20/741	261/28891	1.53071997925017e-05	0.000431533191141788	0.000293376454378725	Ccn3/Nbl1/Foxd1/Fstl1/Lrg1/Sdcbp/Tgfbr2/Stk11/Pmepa1/Synj2bp/Pin1/Fkbp8/Rbbp7/Strap/Suds3/Skil/Notch2/Furin/Lgals9/Csnk2b	20
GO:0032956	GO:0032956	regulation of actin cytoskeleton organization	24/741	351/28891	1.53087996046651e-05	0.000431533191141788	0.000293376454378725	Cdc42ep5/Rhoc/Actg1/Id1/S100a10/Gsn/Capzb/Rala/Pxn/Vasp/Wdr1/Twf1/Rhoa/Rac1/Arpc5l/Washc3/Rnh1/Svil/Tmod3/Nck1/Add1/Icam1/Nrp1/Rhog	24
GO:0071674	GO:0071674	mononuclear cell migration	17/741	199/28891	1.64049854915875e-05	0.000459805644488644	0.000312597391005968	Ccn3/Nbl1/Retnlg/Cxcl10/Anxa1/Dusp1/Apod/Trem1/Ninj1/Selenok/Rhoa/C5ar1/Ccl6/Mapk3/Lgals9/Ccr1/Icam1	17
GO:0032606	GO:0032606	type I interferon production	14/741	141/28891	1.69598423267579e-05	0.000472671763829925	0.000321344380928044	Isg15/Acod1/Tyrobp/Irf7/Igtp/Cd14/Plcg2/Irf1/Flot1/Irf9/Nmi/Arrdc4/Hmgb2/Myd88	14
GO:0070661	GO:0070661	leukocyte proliferation	27/741	425/28891	1.72775252359052e-05	0.000478820404431013	0.000325524514497894	Anxa1/Il1b/Tyrobp/Cd81/Junb/Selenok/Cebpb/Cd24a/Rac2/H2-Q6/Prnp/Psmb10/Tgfbr2/Irf1/Nfkbiz/Ptpn6/Tarm1/Mapk3/Arg2/Lgals9/Nck1/Cdkn1a/Ccnd3/Prdx2/Myd88/Fkbp1a/Ndfip1	27
GO:0034145	GO:0034145	positive regulation of toll-like receptor 4 signaling pathway	5/741	14/28891	1.80857464473289e-05	0.000496437214520584	0.000337501246271102	Lbp/Ninj1/Znrf1/Cd14/Ifi35	5
GO:0032970	GO:0032970	regulation of actin filament-based process	26/741	402/28891	1.81144736699179e-05	0.000496437214520584	0.000337501246271102	Cdc42ep5/Rhoc/Actg1/Id1/S100a10/Gsn/Capzb/Rala/Pxn/Vasp/Wdr1/Twf1/Rhoa/Rac1/Arpc5l/Washc3/Rnh1/Pdpn/Svil/Tmod3/Nck1/Add1/Icam1/Nrp1/Rhog/Sri	26
GO:0031663	GO:0031663	lipopolysaccharide-mediated signaling pathway	9/741	59/28891	1.82689009647085e-05	0.000497903251154184	0.000338497926569127	Nfkbia/Lbp/Acod1/Irak2/Cd14/Plcg2/Mapk3/Prdx2/Myd88	9
GO:0008360	GO:0008360	regulation of cell shape	14/741	142/28891	1.83781738857955e-05	0.000498129295486973	0.000338651602082963	Ptn/Cdc42ep5/Anxa1/Myl12b/Limd1/Pxn/Wdr1/Myl12a/Anxa7/Rac1/S100a13/Pdpn/Icam1/Rhog	14
GO:0051346	GO:0051346	negative regulation of hydrolase activity	24/741	356/28891	1.92918809798054e-05	0.000520037425537596	0.000353545773952603	Timp1/Serpinh1/Anxa1/Ngp/Serping1/Slpi/Tnf/Serpinb6a/Cryab/Cst3/Timp2/Rgs2/Serpinb9/Gpx1/Aip/Renbp/Akt2/Rnf34/Ppp1r11/Ppp1r15a/Herpud1/Plaur/Por/Tiprl	24
GO:0002366	GO:0002366	leukocyte activation involved in immune response	23/741	333/28891	1.9522524139047e-05	0.000521474958928414	0.000354523076412545	Itm2a/Pglyrp1/Anxa1/Lbp/Tnf/Tyrobp/Cd81/Rac2/Clec4e/Bcl3/Plcg2/Irf1/Nfkbiz/Snap23/Ptpn6/Anxa3/Nmi/Notch2/Lgals9/Ifi35/Icam1/Myd88/Ndfip1	23
GO:0007264	GO:0007264	small GTPase mediated signal transduction	27/741	428/28891	1.95566323538935e-05	0.000521474958928414	0.000354523076412545	Cdc42ep5/Rhoc/Gabarap/Timp2/Rac2/Sdcbp/Sipa1/Dok3/Arhgdib/Usp8/Flot1/Rala/Synj2bp/Elmo1/Rhoa/Rac1/Rhob/Pdpn/Notch2/Rab4b/Rab9/Ywhaq/Arl3/Kras/Nrp1/Rhog/Tax1bp3	27
GO:0045766	GO:0045766	positive regulation of angiogenesis	16/741	182/28891	2.02668088653154e-05	0.000534631915147598	0.000363467790852208	Ramp2/Hspb1/Il1b/Lrg1/S100a1/Ninj1/Tnfrsf1a/Tgfbr2/Pxn/Rhob/Emc10/C5ar1/Anxa3/Add1/Rras/Nrp1	16
GO:1904018	GO:1904018	positive regulation of vasculature development	16/741	182/28891	2.02668088653154e-05	0.000534631915147598	0.000363467790852208	Ramp2/Hspb1/Il1b/Lrg1/S100a1/Ninj1/Tnfrsf1a/Tgfbr2/Pxn/Rhob/Emc10/C5ar1/Anxa3/Add1/Rras/Nrp1	16
GO:0019079	GO:0019079	viral genome replication	13/741	125/28891	2.05401524185997e-05	0.000538960488728469	0.000366410557702456	Isg15/Ifitm1/Ifitm3/Isg20/Slpi/Tnf/Ifitm2/Rsad2/Hspa8/Znfx1/Oasl1/Smarcb1/Mphosph8	13
GO:0045619	GO:0045619	regulation of lymphocyte differentiation	18/741	224/28891	2.1427704966452e-05	0.000556637378648945	0.000378428134555792	Hspb1/Pglyrp1/Anxa1/Actb/Cd24a/Tgfbr2/Irf1/Fas/Rhoa/Nfkbiz/Ptpn6/Smarcb1/Lgals9/Socs1/Bad/Prdx2/Prelid1/Ndfip1	18
GO:0000422	GO:0000422	autophagy of mitochondrion	11/741	91/28891	2.1552349345621e-05	0.000556637378648945	0.000378428134555792	Gabarap/Igtp/Vps13c/Sqstm1/Fkbp8/Htra2/Map1lc3b/Retreg1/Gabarapl2/Fundc2/Fis1	11
GO:0061726	GO:0061726	mitochondrion disassembly	11/741	91/28891	2.1552349345621e-05	0.000556637378648945	0.000378428134555792	Gabarap/Igtp/Vps13c/Sqstm1/Fkbp8/Htra2/Map1lc3b/Retreg1/Gabarapl2/Fundc2/Fis1	11
GO:0070585	GO:0070585	protein localization to mitochondrion	12/741	108/28891	2.18312711016112e-05	0.000560904480959625	0.00038132911036038	Isg15/Rala/Aip/Fkbp8/Tomm5/Tomm40/Timm17a/Timm17b/Tomm34/Immp1l/Fis1/Tomm22	12
GO:1903037	GO:1903037	regulation of leukocyte cell-cell adhesion	26/741	407/28891	2.23872382892523e-05	0.000569688868393404	0.00038730114795126	Hspb1/Anxa1/Il1b/Actb/Tnf/Cd81/Selenok/Cebpb/Cd24a/H2-Q6/Prnp/Tgfbr2/Irf1/Rhoa/Nfkbiz/Ptpn6/Smarcb1/Tarm1/Arg2/Lgals9/Socs1/Nck1/Bad/Prdx2/Icam1/Ndfip1	26
GO:0046651	GO:0046651	lymphocyte proliferation	25/741	383/28891	2.24041436181473e-05	0.000569688868393404	0.00038730114795126	Anxa1/Il1b/Tyrobp/Cd81/Selenok/Cebpb/Cd24a/Rac2/H2-Q6/Prnp/Psmb10/Tgfbr2/Irf1/Nfkbiz/Ptpn6/Tarm1/Arg2/Lgals9/Nck1/Cdkn1a/Ccnd3/Prdx2/Myd88/Fkbp1a/Ndfip1	25
GO:0050866	GO:0050866	negative regulation of cell activation	18/741	225/28891	2.27447086974427e-05	0.000575382810279409	0.000391172156059662	Cd9/Hspb1/Pglyrp1/Anxa1/Tyrobp/Cebpb/Cd24a/Prnp/Irf1/Fas/Ptpn6/Tarm1/Arg2/Lgals9/Socs1/Prdx2/Samsn1/Ndfip1	18
GO:0010951	GO:0010951	negative regulation of endopeptidase activity	16/741	184/28891	2.32012372471115e-05	0.000582939741461918	0.000396309711459381	Timp1/Serpinh1/Serping1/Tnf/Serpinb6a/Cryab/Cst3/Timp2/Serpinb9/Gpx1/Renbp/Akt2/Rnf34/Herpud1/Plaur/Por	16
GO:1903322	GO:1903322	positive regulation of protein modification by small protein conjugation or removal	14/741	145/28891	2.32797747958642e-05	0.000582939741461918	0.000396309711459381	Ubb/Gabarap/Ubqln1/Pin1/Sumo2/Birc3/Ube2n/Ube2s/Nmi/Arrdc4/Dcun1d5/Derl1/Cdk5rap3/Ndfip1	14
GO:0002263	GO:0002263	cell activation involved in immune response	23/741	337/28891	2.35694938583103e-05	0.000587213703045679	0.000399215350518748	Itm2a/Pglyrp1/Anxa1/Lbp/Tnf/Tyrobp/Cd81/Rac2/Clec4e/Bcl3/Plcg2/Irf1/Nfkbiz/Snap23/Ptpn6/Anxa3/Nmi/Notch2/Lgals9/Ifi35/Icam1/Myd88/Ndfip1	23
GO:0045069	GO:0045069	regulation of viral genome replication	11/741	92/28891	2.39191624686094e-05	0.000589966142288252	0.000401086587499946	Isg15/Ifitm1/Ifitm3/Isg20/Slpi/Tnf/Ifitm2/Rsad2/Znfx1/Oasl1/Mphosph8	11
GO:0097581	GO:0097581	lamellipodium organization	11/741	92/28891	2.39191624686094e-05	0.000589966142288252	0.000401086587499946	Pmp22/Rac2/Capzb/Pxn/Twf1/Bin3/Coro1c/Rac1/Pdpn/Nck1/Phpt1	11
GO:0019080	GO:0019080	viral gene expression	10/741	76/28891	2.40565646099468e-05	0.000590403150352575	0.000401383686029277	Ifitm3/Zfp36/Ifitm2/Eif3f/Jun/Ptbp1/Smarcb1/Eif3g/Eif3l/Spcs1	10
GO:0032984	GO:0032984	protein-containing complex disassembly	19/741	248/28891	2.48791552945947e-05	0.000607568678555622	0.000413053615260963	Tnf/Hspa8/Igtp/Gsn/Capzb/Eif5a/Chmp1a/Ubqln1/Wdr1/Twf1/Rhoa/Napa/Map1lc3b/Smarcb1/Chmp2b/Svil/Tmod3/Add1/Chmp5	19
GO:0071985	GO:0071985	multivesicular body sorting pathway	7/741	35/28891	2.5518981606839e-05	0.000619965934348159	0.000421481849804909	Chmp1a/Tmem50b/Leprot/Lyst/Chmp2b/Chmp5/Leprotl1	7
GO:0002695	GO:0002695	negative regulation of leukocyte activation	17/741	206/28891	2.5638161485308e-05	0.000619965934348159	0.000421481849804909	Hspb1/Pglyrp1/Anxa1/Tyrobp/Cebpb/Cd24a/Prnp/Irf1/Fas/Ptpn6/Tarm1/Arg2/Lgals9/Socs1/Prdx2/Samsn1/Ndfip1	17
GO:0030217	GO:0030217	T cell differentiation	23/741	339/28891	2.58638757057105e-05	0.000622373165152535	0.000423118397937836	Hspb1/Anxa1/Il1b/Actb/Rsad2/Igtp/Clec4e/Egr1/Bcl3/Ctsl/Tgfbr2/Irf1/Fas/Stk11/Rhoa/Nfkbiz/Kdelr1/Smarcb1/Lgals9/Socs1/Bad/Prdx2/Prelid1	23
GO:0009991	GO:0009991	response to extracellular stimulus	28/741	460/28891	2.62633484208385e-05	0.000628917950291244	0.000427567849099599	Alpl/Rbp1/Spp1/Gabarap/Zfp36/Atf3/Sipa1/Eif4ebp1/Pim1/Fas/Rragc/Jun/Slc2a1/Nfkbiz/Gatm/Mlx/Glul/Tle5/Lamtor1/Map1lc3b/Acaa1a/Mapk3/Impact/Gabarapl2/Plin3/Cdkn1a/Rraga/Nenf	28
GO:0006465	GO:0006465	signal peptide processing	5/741	15/28891	2.6555718571495e-05	0.000632847148372874	0.000430239101799049	Sec11a/Furin/Immp1l/H13/Spcs1	5
GO:0042246	GO:0042246	tissue regeneration	10/741	77/28891	2.70188534496867e-05	0.00064078848109281	0.000435637991349706	Ccn3/Ptn/Cd9/Anxa1/Cd81/Ninj1/Naca/Gpx1/Bin3/Cdkn1a	10
GO:0002832	GO:0002832	negative regulation of response to biotic stimulus	16/741	187/28891	2.83098413014699e-05	0.000666648702569858	0.000453218979885747	Isg15/Serping1/Acod1/Hspa8/Igtp/Serpinb9/H2-Q6/Ubqln1/Ythdf2/Nmi/Arg2/Lgals9/Ccr1/Tap2/Prdx2/Trafd1	16
GO:0031099	GO:0031099	regeneration	15/741	167/28891	2.83795312263674e-05	0.000666648702569858	0.000453218979885747	Ccn3/Ptn/Cd9/Anxa1/Cd81/Ninj1/Cebpb/Naca/Gpx1/Fas/Jun/Bin3/Map2k2/Cers2/Cdkn1a	15
GO:0032943	GO:0032943	mononuclear cell proliferation	25/741	389/28891	2.89815981702701e-05	0.000677565041582666	0.000460640417912101	Anxa1/Il1b/Tyrobp/Cd81/Selenok/Cebpb/Cd24a/Rac2/H2-Q6/Prnp/Psmb10/Tgfbr2/Irf1/Nfkbiz/Ptpn6/Tarm1/Arg2/Lgals9/Nck1/Cdkn1a/Ccnd3/Prdx2/Myd88/Fkbp1a/Ndfip1	25
GO:0038034	GO:0038034	signal transduction in absence of ligand	10/741	78/28891	3.02881112075853e-05	0.000701461279751261	0.000476886198702085	Il1b/Tnf/Lcn2/Bcl2a1b/Fas/Bcl2l11/Htra2/Bcl2a1a/Bad/Prdx2	10
GO:0097192	GO:0097192	extrinsic apoptotic signaling pathway in absence of ligand	10/741	78/28891	3.02881112075853e-05	0.000701461279751261	0.000476886198702085	Il1b/Tnf/Lcn2/Bcl2a1b/Fas/Bcl2l11/Htra2/Bcl2a1a/Bad/Prdx2	10
GO:0051100	GO:0051100	negative regulation of binding	15/741	168/28891	3.04368137129397e-05	0.000701611224513698	0.000476988138167367	Id1/Actb/Slpi/Dtnbp1/Eif4a3/Jun/Camk1/Pin1/Mecp2/Tle5/Ppp1r2/Mapk3/Cdkn1a/Sri/Ifit2	15
GO:0071900	GO:0071900	regulation of protein serine/threonine kinase activity	23/741	343/28891	3.10653111068138e-05	0.0007127682776275	0.000484573224902369	Pmp22/Il1b/Actb/Il1rn/Tnf/Dusp1/Igtp/Rgs2/Cd24a/Pim1/Dtnbp1/Pdcd10/Ccnh/Rhoa/Camk1/Tsg101/Map2k2/Ptpn6/Cdkn1a/Ccnd3/Aida/Kras/Cdk5rap3	23
GO:0071675	GO:0071675	regulation of mononuclear cell migration	13/741	130/28891	3.1220281378365e-05	0.000713007629812382	0.00048473594771672	Ccn3/Nbl1/Cxcl10/Dusp1/Apod/Trem1/Ninj1/Selenok/Rhoa/C5ar1/Mapk3/Lgals9/Ccr1	13
GO:0035458	GO:0035458	cellular response to interferon-beta	9/741	63/28891	3.14104018068226e-05	0.000713535974407925	0.000485095141093527	Ifi47/Acod1/Ifit3/Gbp2/Igtp/Irf1/Htra2/Cdc34/Ifit1	9
GO:0010038	GO:0010038	response to metal ion	22/741	320/28891	3.15327067546985e-05	0.000713535974407925	0.000485095141093527	Mt1/Mt2/S100a16/Jund/Alox5ap/Junb/Gsn/Prnp/Plcg2/Fas/Jun/Daxx/Anxa7/Gatm/Mecp2/Anxa5/Mapk3/Pla2g4a/Clic4/Add1/Calm3/Cdk4	22
GO:0046697	GO:0046697	decidualization	6/741	25/28891	3.25640618339134e-05	0.000733509210167557	0.000498673881292229	Ptn/Junb/Ctsl/Mapk3/Pla2g4a/Il11ra1	6
GO:0002753	GO:0002753	cytosolic pattern recognition receptor signaling pathway	14/741	150/28891	3.40278860866527e-05	0.000759545529707953	0.0005163745895312	Nfkbia/Tnf/Rsad2/Hspa8/Irf7/Gbp2/Igtp/Plcg2/Irf1/Flot1/Ubqln1/Oasl1/Casp4/Myd88	14
GO:0034341	GO:0034341	response to type II interferon	14/741	150/28891	3.40278860866527e-05	0.000759545529707953	0.0005163745895312	Actg1/Ifitm1/Ifitm3/Tnf/Acod1/Ifitm2/Gbp2/Igtp/Gsn/Vim/Irf1/Rab20/Daxx/Ccl6	14
GO:0042116	GO:0042116	macrophage activation	12/741	113/28891	3.44386258444408e-05	0.000762869913547832	0.000518634661210408	Lbp/Tnf/Tyrobp/Jund/Mmp8/Plcg2/Jun/C5ar1/Pla2g4a/Nmi/Lgals9/Ifi35	12
GO:0000209	GO:0000209	protein polyubiquitination	19/741	254/28891	3.4561578013248e-05	0.000762869913547832	0.000518634661210408	Gabarap/Nedd4/Ube2l6/Wwp2/Znrf1/Plaa/Rnf34/Rnf115/Rbck1/Wsb2/Ube2w/Rnf187/Birc3/Ube2n/Ube2s/Ube2e3/Prpf19/Nmi/Cdc34	19
GO:0042254	GO:0042254	ribosome biogenesis	22/741	322/28891	3.46407582880021e-05	0.000762869913547832	0.000518634661210408	Isg20/Rpsa/Rpl14/Rps5/Rpl10a/Rplp0/Rbis/Ythdf2/Glul/Rps19bp1/Ngdn/Rsl24d1/Sde2/Exosc4/Mrpl20/Esf1/Gtf2h5/Trmt112/Mpv17l2/Nop10/Snu13/Sbds	22
GO:0030041	GO:0030041	actin filament polymerization	15/741	170/28891	3.49492747368378e-05	0.000766243432341427	0.00052092813713013	Cdc42ep5/Msrb1/Gsn/Capzb/Vasp/Twf1/Rhoa/Rac1/Arpc5l/Washc3/Svil/Tmod3/Nck1/Add1/Icam1	15
GO:0051222	GO:0051222	positive regulation of protein transport	23/741	346/28891	3.55642249141395e-05	0.000776275758855975	0.000527748582098037	Hcar2/Tnf/Cd81/Zic1/Prnp/Tnfrsf1a/Pdcd10/Rbm22/Akt2/Ptbp1/Edem2/Camk1/Emd/Anxa7/Tsg101/Glul/Rac1/Psmd9/Sar1a/Bad/Mpc2/Fis1/Sri	23
GO:0051205	GO:0051205	protein insertion into membrane	9/741	64/28891	3.57268665352099e-05	0.000776390452062512	0.000527826555906231	Emc10/Sgta/Sec61a1/Tomm40/Emc7/Rab5if/Wdr83os/Tomm22/Rtp4	9
GO:0043618	GO:0043618	regulation of transcription from RNA polymerase II promoter in response to stress	7/741	37/28891	3.73692603459189e-05	0.000806055561071024	0.000547994285013343	Klf2/Atf3/Cebpb/Egr1/Jun/Ppp1r15a/Nck1	7
GO:0061025	GO:0061025	membrane fusion	15/741	171/28891	3.74187560278257e-05	0.000806055561071024	0.000547994285013343	Cd9/Anxa1/Chmp1a/Stx16/Vti1b/Rab20/Snap23/Anxa7/Sec22b/Tpst2/Yipf4/Pla2g4a/Chmp2b/Nsfl1c/Chmp5	15
GO:0045862	GO:0045862	positive regulation of proteolysis	24/741	372/28891	3.91176985028054e-05	0.000838989594410169	0.00057038438183038	Perp/S100a9/S100a8/Il1b/S100a10/Tnf/Gabarap/Gsn/Psme2/Ctsl/Fas/Ubqln1/Rhoa/Bcl2l11/Sumo2/Nupr1/Htra2/Sgta/Herpud1/Timm17a/Arl6ip5/Bad/Prelid1/Fis1	24
GO:0019068	GO:0019068	virion assembly	6/741	26/28891	4.14179049128097e-05	0.000880666055753838	0.000598717990255044	Nedd4/Chmp1a/Tsg101/Chmp2b/Chmp5/Spcs1	6
GO:0034143	GO:0034143	regulation of toll-like receptor 4 signaling pathway	6/741	26/28891	4.14179049128097e-05	0.000880666055753838	0.000598717990255044	Lbp/Acod1/Ninj1/Znrf1/Cd14/Ifi35	6
GO:0031334	GO:0031334	positive regulation of protein-containing complex assembly	17/741	214/28891	4.16165505271288e-05	0.000881092033263204	0.000599007589697007	Cdc42ep5/Rhoc/Isg15/Tnf/Gbp2/Cd24a/Plcg2/Fas/Vasp/Rhoa/Bcl2l11/Mecp2/Rac1/Casp4/Nck1/Icam1/Myd88	17
GO:0000281	GO:0000281	mitotic cytokinesis	10/741	81/28891	4.22027603085686e-05	0.000889684686334055	0.000604849277296894	Rhoc/Chmp1a/Usp8/Jtb/Rhoa/Daxx/Rhob/Chmp2b/Arl3/Chmp5	10
GO:0032675	GO:0032675	regulation of interleukin-6 production	15/741	173/28891	4.28223075989561e-05	0.000898904014407023	0.000611117007884767	Prg4/Klf2/Lbp/Il1b/Tnf/Tyrobp/Selenok/Cebpb/Cd24a/Tnfrsf1a/Plcg2/Ptpn6/Lgals9/Myd88/Mapkapk2	15
GO:0060135	GO:0060135	maternal process involved in female pregnancy	8/741	51/28891	4.33265361609774e-05	0.000905634757975006	0.000615692882287573	Ptn/Junb/Ctsl/Dazap1/Mapk3/Pla2g4a/Il11ra1/Prdx3	8
GO:0048193	GO:0048193	Golgi vesicle transport	20/741	281/28891	4.39531094969373e-05	0.000914855228474226	0.000621961389550265	Gga1/Vti1b/Yif1b/Sec22b/Yipf4/Lypla1/Kdelr1/Arl1/Rab1b/Chic2/Tfg/Sar1a/Arf5/Arfrp1/Gabarapl2/Sys1/Arl3/Trappc4/Yif1a/Arf4	20
GO:2001242	GO:2001242	regulation of intrinsic apoptotic signaling pathway	16/741	194/28891	4.42772899979598e-05	0.00091773055277284	0.000623916169542238	Hspb1/S100a9/S100a8/Ubb/Gpx1/Ubqln1/Bcl2l11/Nupr1/Skil/Herpud1/Plaur/Nck1/Ybx3/Bad/Fis1/Vdac2	16
GO:0008380	GO:0008380	RNA splicing	27/741	449/28891	4.48104272251439e-05	0.000921040989590146	0.000626166759382932	Slc38a2/Hspa8/Lsm10/Eif4a3/Snrnp48/Magoh/Rbm22/Dazap1/Akt2/Ptbp1/Sap18/Luc7l/Puf60/Strap/Thoc7/U2af1/Snrpc/Snrpa1/Snrpa/Prpf19/Sde2/Lsm7/Rtraf/Hnrnpl/Bcas2/Snu13/Lsm1	27
GO:1901987	GO:1901987	regulation of cell cycle phase transition	27/741	449/28891	4.48104272251439e-05	0.000921040989590146	0.000626166759382932	Anxa1/Actb/Ier3/Lmnb1/Psme2/Lsm10/Plcg2/Bub3/Rad50/Ccnh/Mecp2/Ptpn6/Rab11a/Smarcb1/Nae1/Prpf19/Sde2/Cdk2ap2/Pdpn/Babam1/Tmod3/Cdkn1a/Nabp2/Tiprl/Cdk5rap3/Bcl7c/Cdk4	27
GO:1903034	GO:1903034	regulation of response to wounding	15/741	174/28891	4.57725855156264e-05	0.000936913545014877	0.000636957665222913	Ptn/Cd9/Anxa2/Actg1/S100a9/Anxa1/Serping1/Tnf/Cd24a/Map2k2/Anxa5/Cers2/Ptpn6/Plaur/Prdx2	15
GO:0032680	GO:0032680	regulation of tumor necrosis factor production	17/741	216/28891	4.67835085416826e-05	0.000953576482604523	0.000648285909839856	Hspb1/Lbp/Tyrobp/Zfp36/Selenok/Cd24a/Mmp8/H2-Q6/Bcl3/Cd14/Tnfrsf1a/Plcg2/Ptpn6/Arg2/Lgals9/Myd88/Mapkapk2	17
GO:0032088	GO:0032088	negative regulation of NF-kappaB transcription factor activity	10/741	82/28891	4.69732587214472e-05	0.000953576482604523	0.000648285909839856	Nfkbia/Acod1/Irak2/Bcl3/Commd7/Nfkbib/Rbck1/Commd6/Prdx2/Cdk5rap3	10
GO:0042177	GO:0042177	negative regulation of protein catabolic process	12/741	117/28891	4.86685816943053e-05	0.000983943088106589	0.000668930549085662	Timp1/Anxa2/Cst3/Timp2/Usp8/Eif3h/Pin1/Sgta/Gabarapl2/Furin/Atraid/Cdk5rap3	12
GO:0031667	GO:0031667	response to nutrient levels	26/741	427/28891	5.01518827640204e-05	0.00100638619935956	0.000684188426207937	Alpl/Rbp1/Spp1/Gabarap/Zfp36/Atf3/Eif4ebp1/Pim1/Fas/Rragc/Jun/Slc2a1/Nfkbiz/Gatm/Mlx/Glul/Lamtor1/Map1lc3b/Acaa1a/Mapk3/Impact/Gabarapl2/Plin3/Cdkn1a/Rraga/Nenf	26
GO:0032479	GO:0032479	regulation of type I interferon production	13/741	136/28891	5.01867028263637e-05	0.00100638619935956	0.000684188426207937	Isg15/Acod1/Tyrobp/Irf7/Igtp/Cd14/Plcg2/Irf1/Flot1/Nmi/Arrdc4/Hmgb2/Myd88	13
GO:0002523	GO:0002523	leukocyte migration involved in inflammatory response	6/741	27/28891	5.21006789941957e-05	0.00103440878219417	0.000703239489169746	Ptn/S100a9/Lbp/S100a8/Ninj1/Cd24a	6
GO:0045324	GO:0045324	late endosome to vacuole transport	6/741	27/28891	5.21006789941957e-05	0.00103440878219417	0.000703239489169746	Chmp1a/Tmem50b/Leprot/Chmp2b/Chmp5/Leprotl1	6
GO:0002687	GO:0002687	positive regulation of leukocyte migration	15/741	176/28891	5.22132144265861e-05	0.00103440878219417	0.000703239489169746	Ptn/Cxcl10/Lbp/Il1b/Trem1/Selenok/Rac2/Rhoa/Rac1/C5ar1/Mapk3/Lgals9/Ccr1/Gpsm3/Icam1	15
GO:0031398	GO:0031398	positive regulation of protein ubiquitination	12/741	118/28891	5.29338146699099e-05	0.0010425771382476	0.000708792719804719	Ubb/Gabarap/Ubqln1/Pin1/Birc3/Ube2n/Ube2s/Nmi/Arrdc4/Derl1/Cdk5rap3/Ndfip1	12
GO:0008154	GO:0008154	actin polymerization or depolymerization	16/741	197/28891	5.3259565951428e-05	0.0010425771382476	0.000708792719804719	Cdc42ep5/Msrb1/Gsn/Capzb/Vasp/Wdr1/Twf1/Rhoa/Rac1/Arpc5l/Washc3/Svil/Tmod3/Nck1/Add1/Icam1	16
GO:0044703	GO:0044703	multi-organism reproductive process	16/741	197/28891	5.3259565951428e-05	0.0010425771382476	0.000708792719804719	Timp1/Ptn/Igfbp5/Pmp22/Abcg2/Acod1/H3f3b/Junb/Arhgdib/Ctsl/Dazap1/Mapk3/Pla2g4a/Lgals9/Il11ra1/Prdx3	16
GO:1903008	GO:1903008	organelle disassembly	13/741	137/28891	5.41687939336351e-05	0.00105618442875345	0.000718043592563184	Gabarap/Igtp/Vps13c/Sqstm1/Fkbp8/Htra2/Map1lc3b/Retreg1/Gabarapl2/Plin3/Tex264/Fundc2/Fis1	13
GO:1903555	GO:1903555	regulation of tumor necrosis factor superfamily cytokine production	17/741	219/28891	5.55983910313555e-05	0.00107979079904597	0.000734092307608365	Hspb1/Lbp/Tyrobp/Zfp36/Selenok/Cd24a/Mmp8/H2-Q6/Bcl3/Cd14/Tnfrsf1a/Plcg2/Ptpn6/Arg2/Lgals9/Myd88/Mapkapk2	17
GO:0050670	GO:0050670	regulation of lymphocyte proliferation	20/741	286/28891	5.62204233427879e-05	0.00108758960137244	0.000739394298328678	Anxa1/Il1b/Tyrobp/Cd81/Selenok/Cebpb/Cd24a/Rac2/H2-Q6/Prnp/Tgfbr2/Irf1/Ptpn6/Tarm1/Arg2/Lgals9/Nck1/Cdkn1a/Myd88/Ndfip1	20
GO:0090100	GO:0090100	positive regulation of transmembrane receptor protein serine/threonine kinase signaling pathway	11/741	101/28891	5.74389058476426e-05	0.00110682079119696	0.000752468560981041	Foxd1/Lrg1/Sdcbp/Tgfbr2/Stk11/Synj2bp/Fkbp8/Notch2/Furin/Lgals9/Csnk2b	11
GO:0140888	GO:0140888	interferon-mediated signaling pathway	10/741	84/28891	5.79051494827807e-05	0.00111146343345742	0.00075562484641466	Isg15/Ifitm1/Ifitm3/Ifitm2/Irf7/Igtp/Irf1/Ythdf2/Zbp1/Myd88	10
GO:0050868	GO:0050868	negative regulation of T cell activation	13/741	138/28891	5.84226676753103e-05	0.00111705046372987	0.00075942317100587	Hspb1/Anxa1/Cebpb/Cd24a/Prnp/Irf1/Ptpn6/Tarm1/Arg2/Lgals9/Socs1/Prdx2/Ndfip1	13
GO:1901875	GO:1901875	positive regulation of post-translational protein modification	15/741	178/28891	5.94355198996256e-05	0.00113202864735465	0.00076960604104941	Ubb/Gabarap/Egr1/Ubqln1/Pin1/Sumo2/Birc3/Ube2n/Ube2s/Nmi/Arrdc4/Dcun1d5/Derl1/Cdk5rap3/Ndfip1	15
GO:0050920	GO:0050920	regulation of chemotaxis	18/741	243/28891	6.25396127477712e-05	0.0011865688834029	0.000806685045402425	Ccn3/Nbl1/Ptn/Cxcl10/Hspb1/Lbp/Il1b/Dusp1/Trem1/Ninj1/Rac2/Akt2/Rac1/C5ar1/Mapk3/Ccr1/Gpsm3/Nrp1	18
GO:0046686	GO:0046686	response to cadmium ion	7/741	40/28891	6.33029862656978e-05	0.00118850206771201	0.000807999314547667	Mt1/Mt2/Gsn/Prnp/Jun/Daxx/Mapk3	7
GO:0007565	GO:0007565	female pregnancy	15/741	179/28891	6.33642902510152e-05	0.00118850206771201	0.000807999314547667	Timp1/Ptn/Igfbp5/Abcg2/Acod1/H3f3b/Junb/Arhgdib/Ctsl/Dazap1/Mapk3/Pla2g4a/Lgals9/Il11ra1/Prdx3	15
GO:0007599	GO:0007599	hemostasis	15/741	179/28891	6.33642902510152e-05	0.00118850206771201	0.000807999314547667	Fbln1/Cd9/Anxa2/S100a9/Serping1/Dtnbp1/Anxa7/Anxa5/Lyst/Ptpn6/Pla2g4a/Pdpn/Plaur/Fundc2/Prdx2	15
GO:0001503	GO:0001503	ossification	28/741	484/28891	6.3955655492502e-05	0.00119505018388073	0.000812451030299487	Mgp/Alpl/Ptn/Spp1/Id3/Igfbp5/Isg15/Id1/Ifitm1/Srgn/Tnf/H3f3a/H3f3b/Jund/Rsad2/Junb/Clic1/Cebpb/Dhrs3/Limd1/Cebpd/Rhoa/Fam20c/Mapk3/Atraid/Mesd/Ccr1/Sbds	28
GO:0045048	GO:0045048	protein insertion into ER membrane	6/741	28/28891	6.48775027627989e-05	0.0012031606057477	0.00081796487456382	Emc10/Sgta/Sec61a1/Emc7/Rab5if/Wdr83os	6
GO:0071276	GO:0071276	cellular response to cadmium ion	6/741	28/28891	6.48775027627989e-05	0.0012031606057477	0.00081796487456382	Mt1/Mt2/Gsn/Jun/Daxx/Mapk3	6
GO:1990928	GO:1990928	response to amino acid starvation	8/741	54/28891	6.61683264687825e-05	0.00122250320026406	0.000831114875338226	Atf3/Eif4ebp1/Fas/Rragc/Mapk3/Impact/Cdkn1a/Rraga	8
GO:0070663	GO:0070663	regulation of leukocyte proliferation	21/741	313/28891	6.71953150576079e-05	0.00123684510887754	0.000840865175858362	Anxa1/Il1b/Tyrobp/Cd81/Selenok/Cebpb/Cd24a/Rac2/H2-Q6/Prnp/Tgfbr2/Irf1/Ptpn6/Tarm1/Mapk3/Arg2/Lgals9/Nck1/Cdkn1a/Myd88/Ndfip1	21
GO:0032944	GO:0032944	regulation of mononuclear cell proliferation	20/741	290/28891	6.81362538338492e-05	0.00124950237978579	0.000849470180843842	Anxa1/Il1b/Tyrobp/Cd81/Selenok/Cebpb/Cd24a/Rac2/H2-Q6/Prnp/Tgfbr2/Irf1/Ptpn6/Tarm1/Arg2/Lgals9/Nck1/Cdkn1a/Myd88/Ndfip1	20
GO:0032640	GO:0032640	tumor necrosis factor production	17/741	223/28891	6.96172707034037e-05	0.00127193331992552	0.000864719783473857	Hspb1/Lbp/Tyrobp/Zfp36/Selenok/Cd24a/Mmp8/H2-Q6/Bcl3/Cd14/Tnfrsf1a/Plcg2/Ptpn6/Arg2/Lgals9/Myd88/Mapkapk2	17
GO:0045861	GO:0045861	negative regulation of proteolysis	23/741	362/28891	7.09837972522789e-05	0.00128427087206809	0.000873107428683076	Timp1/Serpinh1/Ngp/Serping1/Slpi/Tnf/Serpinb6a/Cryab/Cst3/Timp2/Serpinb9/Gpx1/Eif3h/Renbp/Akt2/Rnf34/Ppp1r15a/Sgta/Herpud1/Plaur/Gabarapl2/Furin/Por	23
GO:1904951	GO:1904951	positive regulation of establishment of protein localization	23/741	362/28891	7.09837972522789e-05	0.00128427087206809	0.000873107428683076	Hcar2/Tnf/Cd81/Zic1/Prnp/Tnfrsf1a/Pdcd10/Rbm22/Akt2/Ptbp1/Edem2/Camk1/Emd/Anxa7/Tsg101/Glul/Rac1/Psmd9/Sar1a/Bad/Mpc2/Fis1/Sri	23
GO:0046755	GO:0046755	viral budding	5/741	18/28891	7.10735755269792e-05	0.00128427087206809	0.000873107428683076	Nedd4/Chmp1a/Tsg101/Chmp2b/Chmp5	5
GO:0045727	GO:0045727	positive regulation of translation	13/741	141/28891	7.29722493629266e-05	0.00131376681061065	0.000893160147792102	Tnf/Vim/Eif5a/Bcl3/Eif4a3/Ptbp1/Ythdf2/Polr2g/Mapk3/Impact/Nck1/Mpv17l2/Cdk4	13
GO:0007162	GO:0007162	negative regulation of cell adhesion	21/741	315/28891	7.35652525914743e-05	0.00131962687648634	0.000897144094761482	Fbln1/Cd9/Hspb1/Anxa1/Il1rn/Dusp1/Apod/Cebpb/Cd24a/Prnp/Irf1/Rhoa/Coro1c/Actn4/Ptpn6/Tarm1/Arg2/Lgals9/Socs1/Prdx2/Ndfip1	21
GO:0045185	GO:0045185	maintenance of protein location	11/741	104/28891	7.52097710707474e-05	0.00134339257699119	0.000913301129939919	Nbl1/Nfkbia/Srgn/Gsn/Vps13c/Twf1/Nfkbib/Rbck1/Kdelr1/Lgals9/Sri	11
GO:0051353	GO:0051353	positive regulation of oxidoreductase activity	8/741	55/28891	7.57071024535884e-05	0.00134339257699119	0.000913301129939919	Il1b/Rfk/Tnf/S100a1/Ccs/Lgals9/Por/Kras	8
GO:0140374	GO:0140374	antiviral innate immune response	8/741	55/28891	7.57071024535884e-05	0.00134339257699119	0.000913301129939919	Tnf/Ifit3/Ifit3b/Ube2w/Ube2n/Zbp1/Nck1/Ifit2	8
GO:0032635	GO:0032635	interleukin-6 production	15/741	182/28891	7.65480098632125e-05	0.00135344563675709	0.000920135670342181	Prg4/Klf2/Lbp/Il1b/Tnf/Tyrobp/Selenok/Cebpb/Cd24a/Tnfrsf1a/Plcg2/Ptpn6/Lgals9/Myd88/Mapkapk2	15
GO:0062197	GO:0062197	cellular response to chemical stress	21/741	316/28891	7.69472471583666e-05	0.00135564560797222	0.000921631313708857	Hspb1/Anxa1/Lcn2/Serpinb6a/Cst3/Pdcd10/Fas/Jun/Sqstm1/Ccs/Rhob/Htra2/Mapk3/Rwdd1/Prdx3/Ybx3/Kdm6b/Arl6ip5/Bad/Mpv17l2/Prdx2	21
GO:0010634	GO:0010634	positive regulation of epithelial cell migration	14/741	162/28891	7.91309224979379e-05	0.00138915601666309	0.000944413257458064	Hspb1/Anxa1/Sparc/Lcn2/Plcg2/Tgfbr2/Jun/Rac1/Rhob/Emc10/Rab11a/Anxa3/Rras/Nrp1	14
GO:1902905	GO:1902905	positive regulation of supramolecular fiber organization	15/741	183/28891	8.14460409918407e-05	0.00142472808586082	0.000968596814483033	Cdc42ep5/Rhoc/Id1/S100a10/Gsn/Usp8/Pxn/Vasp/Wdr1/Rhoa/Mecp2/Rac1/Nck1/Icam1/Nrp1	15
GO:0071706	GO:0071706	tumor necrosis factor superfamily cytokine production	17/741	226/28891	8.20887257665419e-05	0.00143001689111808	0.000972192391755249	Hspb1/Lbp/Tyrobp/Zfp36/Selenok/Cd24a/Mmp8/H2-Q6/Bcl3/Cd14/Tnfrsf1a/Plcg2/Ptpn6/Arg2/Lgals9/Myd88/Mapkapk2	17
GO:0098754	GO:0098754	detoxification	9/741	71/28891	8.23811778359184e-05	0.00143001689111808	0.000972192391755249	Mt1/Mt2/Abcg2/Nxn/Gstm5/Pim1/Ccs/Aldh2/Prdx2	9
GO:0031668	GO:0031668	cellular response to extracellular stimulus	19/741	271/28891	8.26180445912535e-05	0.00143001689111808	0.000972192391755249	Gabarap/Atf3/Sipa1/Pim1/Fas/Rragc/Jun/Slc2a1/Mlx/Glul/Tle5/Lamtor1/Map1lc3b/Mapk3/Impact/Gabarapl2/Plin3/Cdkn1a/Rraga	19
GO:1904019	GO:1904019	epithelial cell apoptotic process	14/741	163/28891	8.45624939679521e-05	0.00145855518441926	0.000991594058821845	Ramp2/Id1/Tnf/Zfp36/Gsn/Tgfbr2/Fas/Nfkbiz/Nupr1/Psmd9/Tmem258/Pdcd4/Bad/Icam1	14
GO:0042129	GO:0042129	regulation of T cell proliferation	17/741	227/28891	8.66618481476785e-05	0.00148571277414206	0.00101005705899401	Anxa1/Il1b/Cd81/Selenok/Cebpb/Cd24a/Rac2/H2-Q6/Prnp/Tgfbr2/Irf1/Ptpn6/Tarm1/Arg2/Lgals9/Nck1/Ndfip1	17
GO:0006898	GO:0006898	receptor-mediated endocytosis	19/741	272/28891	8.67393632582428e-05	0.00148571277414206	0.00101005705899401	Ramp2/Cd9/Anxa2/Ifitm3/Ramp1/Cd81/Clta/Nedd4/Ankrd13a/Sdcbp/Cd14/Dtnbp1/Plcg2/Tgfbr2/Flot1/Rala/Synj2bp/Cltb/Gpr107	19
GO:0043620	GO:0043620	regulation of DNA-templated transcription in response to stress	7/741	42/28891	8.76221422805323e-05	0.00149564023484383	0.00101680621127582	Klf2/Atf3/Cebpb/Egr1/Jun/Ppp1r15a/Nck1	7
GO:1902074	GO:1902074	response to salt	22/741	343/28891	8.82111616294444e-05	0.00150050227695879	0.00102011165499604	Alpl/Mt1/Il1b/Tnf/S100a16/Jund/Alox5ap/Junb/Lmnb1/Sipa1/Egr1/Plcg2/Fas/Jun/Daxx/Anxa7/Mecp2/Anxa5/Pla2g4a/Clic4/Add1/Calm3	22
GO:1901222	GO:1901222	regulation of non-canonical NF-kappaB signal transduction	11/741	106/28891	8.95091859006655e-05	0.00151734987645355	0.00103156544141624	Ccn3/Il1b/Tnf/Litaf/Rhoa/Actn4/Rbck1/Birc3/Pdcd4/Nmi/Ifi35	11
GO:0032872	GO:0032872	regulation of stress-activated MAPK cascade	16/741	206/28891	9.05423368955494e-05	0.00152438685292063	0.00103634950727221	Igfbp6/Il1b/Tnf/Dusp1/Gadd45b/Gsn/Lmnb1/Pdcd10/Fas/Zmynd11/Map2k2/Mapk3/Aida/Arl6ip5/Myd88/Ltbr	16
GO:0034612	GO:0034612	response to tumor necrosis factor	16/741	206/28891	9.05423368955494e-05	0.00152438685292063	0.00103634950727221	Wfdc21/Nfkbia/Tnf/Acod1/Zfp36/Mmp8/Cd14/Tnfrsf1a/Irf1/Commd7/Actn4/Birc3/Ccl6/Mapk3/Ybx3/Rraga	16
GO:0034394	GO:0034394	protein localization to cell surface	9/741	72/28891	9.20333299873528e-05	0.00154421910485582	0.00104983240007056	Tnf/Tyrobp/Gga1/Synj2bp/Leprot/Rab11b/Rab11a/Mesd/Tax1bp3	9
GO:0003159	GO:0003159	morphogenesis of an endothelium	5/741	19/28891	9.44250984551694e-05	0.00157364530634916	0.00106983770867059	Cxcl10/Lcn2/Rhoa/Rhob/Csnk2b	5
GO:0061154	GO:0061154	endothelial tube morphogenesis	5/741	19/28891	9.44250984551694e-05	0.00157364530634916	0.00106983770867059	Cxcl10/Lcn2/Rhoa/Rhob/Csnk2b	5
GO:0050921	GO:0050921	positive regulation of chemotaxis	14/741	165/28891	9.64055391227053e-05	0.00160124082320642	0.00108859843219897	Ptn/Cxcl10/Hspb1/Lbp/Il1b/Trem1/Rac2/Akt2/Rac1/C5ar1/Mapk3/Ccr1/Gpsm3/Nrp1	14
GO:0006397	GO:0006397	mRNA processing	28/741	496/28891	9.70810672569697e-05	0.0016030528334967	0.00108983032157659	Hspa8/Ramac/Lsm10/Eif4a3/Snrnp48/Cmtr1/Magoh/Rbm22/Dazap1/Tent2/Ptbp1/Sap18/Luc7l/Puf60/Strap/Thoc7/U2af1/Snrpc/Snrpa1/Snrpa/Prpf19/Sde2/Lsm7/Hnrnpl/Bcas2/Snu13/Lsm1/Slbp	28
GO:0002437	GO:0002437	inflammatory response to antigenic stimulus	11/741	107/28891	9.74895297078874e-05	0.0016030528334967	0.00108983032157659	Il1rn/Tnf/Cd81/Cd24a/Serpinb9/H2-Q6/Gpx1/Psma1/Notch2/Hmgb2/Icam1	11
GO:0010389	GO:0010389	regulation of G2/M transition of mitotic cell cycle	11/741	107/28891	9.74895297078874e-05	0.0016030528334967	0.00108983032157659	Ier3/Lmnb1/Rad50/Mecp2/Rab11a/Nae1/Babam1/Cdkn1a/Nabp2/Cdk5rap3/Cdk4	11
GO:0060252	GO:0060252	positive regulation of glial cell proliferation	6/741	30/28891	9.78856383002891e-05	0.00160421878317384	0.00109062298872083	Il1b/Tnf/Vim/Ppp1cc/Mecp2/Kras	6
GO:0051955	GO:0051955	regulation of amino acid transport	8/741	57/28891	9.82233865379784e-05	0.00160442372778757	0.00109076231965841	Il1b/Il1rn/Tnf/Slc38a2/Rgs2/Dtnbp1/Arg2/Arl6ip5	8
GO:0032602	GO:0032602	chemokine production	12/741	126/28891	0.000100321111703363	0.00163328067337521	0.00111038062145879	Lbp/Il1b/Tnf/Apod/Trem1/Selenok/Cd24a/Egr1/Nfkbiz/Arg2/Lgals9/Myd88	12
GO:2001244	GO:2001244	positive regulation of intrinsic apoptotic signaling pathway	9/741	73/28891	0.00010261619188964	0.00166345928305463	0.00113089745234821	S100a9/S100a8/Ubb/Bcl2l11/Nupr1/Skil/Nck1/Bad/Fis1	9
GO:0008064	GO:0008064	regulation of actin polymerization or depolymerization	14/741	166/28891	0.000102849195485843	0.00166345928305463	0.00113089745234821	Cdc42ep5/Gsn/Capzb/Vasp/Wdr1/Twf1/Rhoa/Rac1/Arpc5l/Svil/Tmod3/Nck1/Add1/Icam1	14
GO:0071248	GO:0071248	cellular response to metal ion	15/741	187/28891	0.000103882759757967	0.00166939086857965	0.00113493002172155	Mt1/Mt2/Jund/Alox5ap/Junb/Gsn/Prnp/Plcg2/Fas/Jun/Daxx/Mecp2/Mapk3/Clic4/Add1	15
GO:0030833	GO:0030833	regulation of actin filament polymerization	13/741	146/28891	0.000104231175252895	0.00166939086857965	0.00113493002172155	Cdc42ep5/Gsn/Capzb/Vasp/Twf1/Rhoa/Rac1/Arpc5l/Svil/Tmod3/Nck1/Add1/Icam1	13
GO:0046634	GO:0046634	regulation of alpha-beta T cell activation	13/741	146/28891	0.000104231175252895	0.00166939086857965	0.00113493002172155	Anxa1/Cd81/Cd24a/H2-Q6/Tgfbr2/Irf1/Rhoa/Nfkbiz/Tarm1/Arg2/Lgals9/Socs1/Ndfip1	13
GO:0010721	GO:0010721	negative regulation of cell development	21/741	323/28891	0.000104751460734561	0.00167229435535142	0.00113690394788047	Ptn/Hspb1/Tsc22d1/Id1/Pglyrp1/Anxa1/Il1b/Tmem176b/Nme2/Tmem176a/Cd24a/Irf1/Fas/Mecp2/Cers2/Ywhah/Btg2/Nme1/Socs1/Prdx2/Nrp1	21
GO:0042594	GO:0042594	response to starvation	16/741	209/28891	0.000107261442735043	0.00170684095810312	0.0011603903448348	Gabarap/Zfp36/Atf3/Eif4ebp1/Fas/Rragc/Jun/Slc2a1/Glul/Map1lc3b/Mapk3/Impact/Gabarapl2/Plin3/Cdkn1a/Rraga	16
GO:0022604	GO:0022604	regulation of cell morphogenesis	19/741	277/28891	0.000110194962396725	0.00174788343891655	0.00118829294363164	Ptn/Cdc42ep5/Anxa1/Sparc/Myl12b/Capzb/Limd1/Plaa/Pxn/Wdr1/Myl12a/Coro1c/Anxa7/Mecp2/Rac1/S100a13/Pdpn/Icam1/Rhog	19
GO:0070302	GO:0070302	regulation of stress-activated protein kinase signaling cascade	16/741	210/28891	0.000113404801052721	0.00179303167818292	0.00121898682912945	Igfbp6/Il1b/Tnf/Dusp1/Gadd45b/Gsn/Lmnb1/Pdcd10/Fas/Zmynd11/Map2k2/Mapk3/Aida/Arl6ip5/Myd88/Ltbr	16
GO:0046640	GO:0046640	regulation of alpha-beta T cell proliferation	9/741	74/28891	0.000114199662122079	0.00179983045766203	0.00122360895752798	Cd81/Cd24a/H2-Q6/Tgfbr2/Irf1/Tarm1/Arg2/Lgals9/Ndfip1	9
GO:0038061	GO:0038061	non-canonical NF-kappaB signal transduction	12/741	128/28891	0.00011670787437735	0.00183350300733589	0.00124650113230385	Ccn3/Nfkbia/Il1b/Tnf/Litaf/Rhoa/Actn4/Rbck1/Birc3/Pdcd4/Nmi/Ifi35	12
GO:0010821	GO:0010821	regulation of mitochondrion organization	13/741	148/28891	0.000119644836614632	0.00187367612387294	0.00127381269658886	Ier3/Igtp/Gpx1/Fas/Vps13c/Rala/Bcl2l11/Fkbp8/Htra2/Plaur/Bad/Prelid1/Fis1	13
GO:0043161	GO:0043161	proteasome-mediated ubiquitin-dependent protein catabolic process	26/741	451/28891	0.000121984228109619	0.00189997087521732	0.00129168909885996	Pmp22/Gabarap/Wwp2/Maea/Znrf1/Plaa/Ubqln1/Eif3h/Rnf34/Edem2/Dcaf12/Sumo2/Rbck1/Ube2w/Rnf187/Ube2n/Ube2s/Sgta/Herpud1/Nsfl1c/Cdc34/Derl1/Psmd8/Psmd7/Jkamp/Tbl1x	26
GO:1900147	GO:1900147	regulation of Schwann cell migration	4/741	11/28891	0.000122680062922731	0.00189997087521732	0.00129168909885996	Vim/Fas/Cers2/Rras	4
GO:0008334	GO:0008334	histone mRNA metabolic process	5/741	20/28891	0.00012324968174935	0.00189997087521732	0.00129168909885996	Lsm10/Tent2/Exosc4/Lsm1/Slbp	5
GO:0031468	GO:0031468	nuclear membrane reassembly	5/741	20/28891	0.00012324968174935	0.00189997087521732	0.00129168909885996	Chmp1a/Chmp2b/Nsfl1c/Reep3/Chmp5	5
GO:0051956	GO:0051956	negative regulation of amino acid transport	5/741	20/28891	0.00012324968174935	0.00189997087521732	0.00129168909885996	Il1b/Il1rn/Tnf/Rgs2/Arl6ip5	5
GO:1905952	GO:1905952	regulation of lipid localization	15/741	190/28891	0.000124076288233051	0.00190103364911733	0.0012924116222834	Spp1/Anxa2/Nfkbia/Il1b/Ehd1/Ptges/Akt2/Scp2/Hbp1/Lamtor1/Pla2g4a/Furin/Plin3/Prelid1/Fis1	15
GO:0010950	GO:0010950	positive regulation of endopeptidase activity	14/741	169/28891	0.000124474735184451	0.00190103364911733	0.0012924116222834	Perp/S100a9/S100a8/Tnf/Gsn/Psme2/Fas/Rhoa/Bcl2l11/Htra2/Arl6ip5/Bad/Prelid1/Fis1	14
GO:0030832	GO:0030832	regulation of actin filament length	14/741	169/28891	0.000124474735184451	0.00190103364911733	0.0012924116222834	Cdc42ep5/Gsn/Capzb/Vasp/Wdr1/Twf1/Rhoa/Rac1/Arpc5l/Svil/Tmod3/Nck1/Add1/Icam1	14
GO:0039531	GO:0039531	regulation of viral-induced cytoplasmic pattern recognition receptor signaling pathway	10/741	92/28891	0.000125883313389882	0.00191661229923545	0.00130300271754439	Rsad2/Hspa8/Gbp2/Igtp/Plcg2/Flot1/Ubqln1/Oasl1/Casp4/Myd88	10
GO:1905475	GO:1905475	regulation of protein localization to membrane	16/741	212/28891	0.000126620204551333	0.00192189990477454	0.00130659747919205	Ptn/Actb/Tnf/Cd81/Gsn/Prnp/Vti1b/Pgrmc1/Akt2/Sqstm1/Lypla1/Tmbim1/Rab11a/Mesd/Fis1/Rhog	16
GO:0010466	GO:0010466	negative regulation of peptidase activity	18/741	257/28891	0.000127550468974901	0.00193008117623676	0.00131215949032623	Timp1/Serpinh1/Ngp/Serping1/Slpi/Tnf/Serpinb6a/Cryab/Cst3/Timp2/Serpinb9/Gpx1/Renbp/Akt2/Rnf34/Herpud1/Plaur/Por	18
GO:0000375	GO:0000375	RNA splicing, via transesterification reactions	20/741	304/28891	0.000129437572627884	0.00194077673487341	0.00131943083152276	Hspa8/Eif4a3/Magoh/Rbm22/Dazap1/Ptbp1/Sap18/Luc7l/Puf60/Strap/U2af1/Snrpc/Snrpa1/Snrpa/Prpf19/Sde2/Lsm7/Hnrnpl/Bcas2/Snu13	20
GO:0000377	GO:0000377	RNA splicing, via transesterification reactions with bulged adenosine as nucleophile	20/741	304/28891	0.000129437572627884	0.00194077673487341	0.00131943083152276	Hspa8/Eif4a3/Magoh/Rbm22/Dazap1/Ptbp1/Sap18/Luc7l/Puf60/Strap/U2af1/Snrpc/Snrpa1/Snrpa/Prpf19/Sde2/Lsm7/Hnrnpl/Bcas2/Snu13	20
GO:0000398	GO:0000398	mRNA splicing, via spliceosome	20/741	304/28891	0.000129437572627884	0.00194077673487341	0.00131943083152276	Hspa8/Eif4a3/Magoh/Rbm22/Dazap1/Ptbp1/Sap18/Luc7l/Puf60/Strap/U2af1/Snrpc/Snrpa1/Snrpa/Prpf19/Sde2/Lsm7/Hnrnpl/Bcas2/Snu13	20
GO:0006470	GO:0006470	protein dephosphorylation	17/741	235/28891	0.000132064374378749	0.00197416229942536	0.00134212790038499	Tnf/Dusp1/Stk11/Ptbp1/Ppp1cc/Pin1/Ppp1r11/Ppp1r15a/Ptpn6/Ppp1r2/Sdhaf2/Acp1/Nck1/Phpt1/Calm3/Ptp4a2/Tiprl	17
GO:1902107	GO:1902107	positive regulation of leukocyte differentiation	16/741	213/28891	0.00013371806730712	0.00198684104224706	0.00135074750298188	Anxa1/Actb/Tnf/Tyrobp/Ninj1/Tgfbr2/Irf1/Jun/Rhoa/Nfkbiz/Smarcb1/Notch2/Lgals9/Socs1/Ccr1/Bad	16
GO:1903708	GO:1903708	positive regulation of hemopoiesis	16/741	213/28891	0.00013371806730712	0.00198684104224706	0.00135074750298188	Anxa1/Actb/Tnf/Tyrobp/Ninj1/Tgfbr2/Irf1/Jun/Rhoa/Nfkbiz/Smarcb1/Notch2/Lgals9/Socs1/Ccr1/Bad	16
GO:0050867	GO:0050867	positive regulation of cell activation	26/741	454/28891	0.000135554827490617	0.00200533556953346	0.00136332094797307	Anxa1/Lbp/Il1b/Actb/Tnf/Tyrobp/Cd81/Jund/Selenok/Cd24a/Mmp8/H2-Q6/Tgfbr2/Irf1/Rhoa/Nfkbiz/Lyst/Smarcb1/Pla2g4a/Pdpn/Lgals9/Socs1/Nck1/Cdkn1a/Bad/Myd88	26
GO:0002690	GO:0002690	positive regulation of leukocyte chemotaxis	11/741	111/28891	0.000135775811924625	0.00200533556953346	0.00136332094797307	Ptn/Cxcl10/Lbp/Il1b/Trem1/Rac2/Rac1/C5ar1/Mapk3/Ccr1/Gpsm3	11
GO:2000516	GO:2000516	positive regulation of CD4-positive, alpha-beta T cell activation	7/741	45/28891	0.000137893361036876	0.00203053119401465	0.00138045011237545	Anxa1/Cd81/Cd24a/Tgfbr2/Irf1/Nfkbiz/Socs1	7
GO:0045637	GO:0045637	regulation of myeloid cell differentiation	17/741	237/28891	0.000146242873560696	0.00214707171212772	0.00145967980941221	Rbp1/Isg15/Nfkbia/Tnf/Tyrobp/Zfp36/Nme2/Ninj1/Cebpb/Fas/Jun/Notch2/Nme1/Csf3r/Hmgb2/Ccr1/Ndfip1	17
GO:0051348	GO:0051348	negative regulation of transferase activity	18/741	260/28891	0.000147469094535651	0.00215420067807633	0.00146452641402183	Hspb1/Il1b/Actb/Dusp1/Zfp36/Gadd45b/Rgs2/Dtnbp1/Daxx/Coro1c/Tsg101/Ptpn6/Rtraf/Cdkn1a/Prdx3/Aida/Phpt1/Cdk5rap3	18
GO:0010952	GO:0010952	positive regulation of peptidase activity	15/741	193/28891	0.000147601830364849	0.00215420067807633	0.00146452641402183	Perp/S100a9/S100a8/Tnf/Gsn/Psme2/Ctsl/Fas/Rhoa/Bcl2l11/Htra2/Arl6ip5/Bad/Prelid1/Fis1	15
GO:0007519	GO:0007519	skeletal muscle tissue development	16/741	215/28891	0.00014896181467488	0.00216763608197989	0.00147366043022564	Pmp22/Myl6/Atf3/Naca/Gpx1/Egr1/Flot1/Rhoa/Emd/Bin3/Nupr1/Btg2/Skil/Svil/Ybx3/Kras	16
GO:0050728	GO:0050728	negative regulation of inflammatory response	14/741	172/28891	0.000149933222774466	0.00217535467043071	0.00147890788780015	Ccn3/Pglyrp1/Acod1/Zfp36/Ier3/Igtp/Cd24a/Gpx1/Tnfrsf1a/Socs3/Psma1/Ptpn6/Lgals9/Ndfip1	14
GO:0002696	GO:0002696	positive regulation of leukocyte activation	25/741	432/28891	0.000154206325687865	0.00223079121588927	0.00151659624522778	Anxa1/Lbp/Il1b/Actb/Tnf/Tyrobp/Cd81/Jund/Selenok/Cd24a/Mmp8/H2-Q6/Tgfbr2/Irf1/Rhoa/Nfkbiz/Lyst/Smarcb1/Pla2g4a/Lgals9/Socs1/Nck1/Cdkn1a/Bad/Myd88	25
GO:0010212	GO:0010212	response to ionizing radiation	12/741	132/28891	0.000156460177950118	0.00225677794686529	0.00153426324084049	Anxa1/Cryab/Gpx1/Egr1/Stk11/Rhob/Babam1/Gtf2h5/Cdkn1a/Tmem109/Nabp2/Eef1d	12
GO:0035821	GO:0035821	modulation of process of another organism	5/741	21/28891	0.00015836188997654	0.00227092791643684	0.00154388305221927	Fbln1/S100a9/Slpi/Bcl2l11/Bad	5
GO:0045948	GO:0045948	positive regulation of translational initiation	5/741	21/28891	0.00015836188997654	0.00227092791643684	0.00154388305221927	Tnf/Ythdf2/Polr2g/Impact/Nck1	5
GO:0070227	GO:0070227	lymphocyte apoptotic process	11/741	113/28891	0.000159285167877817	0.0022775470525834	0.00154838305067498	Cd24a/Serpinb9/Bcl3/Fas/Nfkbiz/Bcl2l11/Kdelr1/Bcl2a1a/Tsc22d3/Arg2/Prelid1	11
GO:0031669	GO:0031669	cellular response to nutrient levels	17/741	239/28891	0.000161735013030929	0.00230589254127622	0.00156765364014767	Gabarap/Atf3/Pim1/Fas/Rragc/Jun/Slc2a1/Mlx/Glul/Lamtor1/Map1lc3b/Mapk3/Impact/Gabarapl2/Plin3/Cdkn1a/Rraga	17
GO:0000302	GO:0000302	response to reactive oxygen species	15/741	195/28891	0.000165356143403566	0.002342090408293	0.00159226264381053	Anxa1/Lcn2/Apod/Cryab/Gpx1/Pdcd10/Jun/Sqstm1/Ccs/Rhob/Mapk3/Prdx3/Kdm6b/Mpv17l2/Prdx2	15
GO:0001659	GO:0001659	temperature homeostasis	15/741	195/28891	0.000165356143403566	0.002342090408293	0.00159226264381053	Alpl/G0s2/Id1/Il1b/Il1rn/Tnf/Lcn2/Cebpb/Gpx1/Egr1/Ptges/Stk11/Sqstm1/Gatm/Kdm6b	15
GO:0043122	GO:0043122	regulation of canonical NF-kappaB signal transduction	16/741	217/28891	0.000165698267280409	0.002342090408293	0.00159226264381053	Hspb1/Il1b/Tnf/Igtp/S100a4/Plcg2/Sqstm1/Rhoa/Zmynd11/Nfkbib/Rbck1/Ube2n/S100a13/Myd88/Clec4n/Ltbr	16
GO:1903038	GO:1903038	negative regulation of leukocyte cell-cell adhesion	13/741	153/28891	0.00016703966013121	0.00235430469550645	0.00160056648775349	Hspb1/Anxa1/Cebpb/Cd24a/Prnp/Irf1/Ptpn6/Tarm1/Arg2/Lgals9/Socs1/Prdx2/Ndfip1	13
GO:0071763	GO:0071763	nuclear membrane organization	6/741	33/28891	0.000171028913198361	0.00240366276013537	0.00163412240950661	Chmp1a/Emd/Chmp2b/Nsfl1c/Reep3/Chmp5	6
GO:0070972	GO:0070972	protein localization to endoplasmic reticulum	9/741	78/28891	0.000172067019813546	0.00240752867736652	0.00163675064092305	Naca/Kdelr1/Ppp1r15a/Sgta/Sec61a1/Herpud1/Gabarapl2/Srpr/Spcs1	9
GO:1905477	GO:1905477	positive regulation of protein localization to membrane	11/741	114/28891	0.000172280077662757	0.00240752867736652	0.00163675064092305	Ptn/Tnf/Cd81/Prnp/Pgrmc1/Akt2/Sqstm1/Rab11a/Mesd/Fis1/Rhog	11
GO:0007596	GO:0007596	blood coagulation	14/741	175/28891	0.000179773545556645	0.0024981837988648	0.00169838223418721	Fbln1/Cd9/Anxa2/S100a9/Serping1/Dtnbp1/Anxa5/Lyst/Ptpn6/Pla2g4a/Pdpn/Plaur/Fundc2/Prdx2	14
GO:0071635	GO:0071635	negative regulation of transforming growth factor beta production	4/741	12/28891	0.00018028652592659	0.0024981837988648	0.00169838223418721	Fbln1/Tyrobp/Cd24a/Furin	4
GO:2000562	GO:2000562	negative regulation of CD4-positive, alpha-beta T cell proliferation	4/741	12/28891	0.00018028652592659	0.0024981837988648	0.00169838223418721	Tarm1/Arg2/Lgals9/Ndfip1	4
GO:0046636	GO:0046636	negative regulation of alpha-beta T cell activation	7/741	47/28891	0.000182816776376331	0.00251909261973307	0.00171259702891794	Anxa1/Irf1/Tarm1/Arg2/Lgals9/Socs1/Ndfip1	7
GO:0140236	GO:0140236	translation at presynapse	7/741	47/28891	0.000182816776376331	0.00251909261973307	0.00171259702891794	Rpl14/Rpl9/Rpl29/Rps5/Rpl8/Rpl32/Rpl10a	7
GO:0006909	GO:0006909	phagocytosis	17/741	242/28891	0.000187659224603194	0.00257861547344723	0.00175306344989232	Anxa1/Lbp/Il1b/Tnf/Tyrobp/Gsn/Bin2/Plcg2/Rab20/Elmo1/Coro1c/Rac1/Lyst/Anxa3/Ncf4/Mesd/Myd88	17
GO:0046633	GO:0046633	alpha-beta T cell proliferation	9/741	79/28891	0.000189832632455198	0.00260123437750415	0.0017684408391879	Cd81/Cd24a/H2-Q6/Tgfbr2/Irf1/Tarm1/Arg2/Lgals9/Ndfip1	9
GO:1901652	GO:1901652	response to peptide	26/741	464/28891	0.000191038964350285	0.00261051305024918	0.00177474891506053	Anxa1/Nfkbia/Il1b/Tnf/Vim/Prnp/Egr1/Eif4ebp1/Irf1/Vps13c/Pxn/Socs3/Akt2/Leprot/Slc2a1/Gatm/Anxa5/Rac1/Mapk3/Socs1/Nck1/Ccnd3/Icam1/Fis1/Chmp5/Leprotl1	26
GO:0034599	GO:0034599	cellular response to oxidative stress	17/741	243/28891	0.000197070876822407	0.00268549899272081	0.00182572786727592	Hspb1/Anxa1/Lcn2/Cst3/Pdcd10/Jun/Sqstm1/Ccs/Rhob/Htra2/Mapk3/Rwdd1/Prdx3/Kdm6b/Arl6ip5/Mpv17l2/Prdx2	17
GO:2001238	GO:2001238	positive regulation of extrinsic apoptotic signaling pathway	8/741	63/28891	0.000201171718573469	0.00273382944276287	0.00185858516855175	G0s2/Tnf/Itm2c/Atf3/Rbck1/Htra2/Skil/Ltbr	8
GO:0002828	GO:0002828	regulation of type 2 immune response	6/741	34/28891	0.000203204759329322	0.00275387109277897	0.00187221041996304	Anxa1/Cd81/Rsad2/Irf1/Arg2/Ndfip1	6
GO:0007033	GO:0007033	vacuole organization	16/741	221/28891	0.00020413968872016	0.00275896187522342	0.0018756713720618	Gabarap/Atp6v0c/Igtp/Chmp1a/Rab20/Ubqln1/Sec22b/Nupr1/Lamtor1/Lyst/Rab1b/Map1lc3b/Chmp2b/Gabarapl2/Nsfl1c/Chmp5	16
GO:0140241	GO:0140241	translation at synapse	7/741	48/28891	0.000209338941056646	0.00281381197883497	0.00191296103888276	Rpl14/Rpl9/Rpl29/Rps5/Rpl8/Rpl32/Rpl10a	7
GO:0140242	GO:0140242	translation at postsynapse	7/741	48/28891	0.000209338941056646	0.00281381197883497	0.00191296103888276	Rpl14/Rpl9/Rpl29/Rps5/Rpl8/Rpl32/Rpl10a	7
GO:0050817	GO:0050817	coagulation	14/741	178/28891	0.000214603034479331	0.00287673035077864	0.00195573589202274	Fbln1/Cd9/Anxa2/S100a9/Serping1/Dtnbp1/Anxa5/Lyst/Ptpn6/Pla2g4a/Pdpn/Plaur/Fundc2/Prdx2	14
GO:0006839	GO:0006839	mitochondrial transport	13/741	158/28891	0.000229740429635165	0.00304126289923873	0.0020675928167923	Ier3/Aip/Bcl2l11/Tomm5/Tomm40/Timm17a/Timm17b/Tomm34/Immp1l/Bad/Fis1/Tomm22/Vdac2	13
GO:0032368	GO:0032368	regulation of lipid transport	13/741	158/28891	0.000229740429635165	0.00304126289923873	0.0020675928167923	Spp1/Anxa2/Nfkbia/Il1b/Ptges/Akt2/Scp2/Hbp1/Lamtor1/Pla2g4a/Furin/Prelid1/Fis1	13
GO:0007265	GO:0007265	Ras protein signal transduction	21/741	342/28891	0.000229881315631205	0.00304126289923873	0.0020675928167923	Cdc42ep5/Gabarap/Timp2/Sdcbp/Dok3/Arhgdib/Usp8/Flot1/Rala/Synj2bp/Elmo1/Rhoa/Rac1/Pdpn/Notch2/Rab4b/Rab9/Kras/Nrp1/Rhog/Tax1bp3	21
GO:0006626	GO:0006626	protein targeting to mitochondrion	9/741	81/28891	0.000229959671886488	0.00304126289923873	0.0020675928167923	Aip/Tomm5/Tomm40/Timm17a/Timm17b/Tomm34/Immp1l/Fis1/Tomm22	9
GO:0072665	GO:0072665	protein localization to vacuole	9/741	81/28891	0.000229959671886488	0.00304126289923873	0.0020675928167923	Cd81/Hspa8/Igtp/Nedd4/Vps13c/Rragc/Sqstm1/Lamtor1/Rraga	9
GO:0072655	GO:0072655	establishment of protein localization to mitochondrion	10/741	99/28891	0.000231721066765376	0.00305636369613262	0.00207785904507314	Rala/Aip/Tomm5/Tomm40/Timm17a/Timm17b/Tomm34/Immp1l/Fis1/Tomm22	10
GO:0000086	GO:0000086	G2/M transition of mitotic cell cycle	12/741	138/28891	0.000237529119242386	0.00312461638726051	0.00212426041798243	Ier3/Lmnb1/Rad50/Mecp2/Rab11a/Nae1/Babam1/Cdkn1a/Nabp2/Calm3/Cdk5rap3/Cdk4	12
GO:0006998	GO:0006998	nuclear envelope organization	7/741	49/28891	0.000238878627417744	0.00312569832639716	0.00212499597083047	Lmnb1/Chmp1a/Emd/Chmp2b/Nsfl1c/Reep3/Chmp5	7
GO:0034198	GO:0034198	cellular response to amino acid starvation	7/741	49/28891	0.000238878627417744	0.00312569832639716	0.00212499597083047	Atf3/Fas/Rragc/Mapk3/Impact/Cdkn1a/Rraga	7
GO:1902075	GO:1902075	cellular response to salt	15/741	202/28891	0.000242882804206768	0.00316968484960843	0.00215490006739839	Mt1/Jund/Alox5ap/Junb/Lmnb1/Sipa1/Egr1/Plcg2/Fas/Jun/Daxx/Anxa7/Mecp2/Clic4/Add1	15
GO:0033673	GO:0033673	negative regulation of kinase activity	16/741	225/28891	0.000250099687875847	0.00325408503973453	0.00221227926565327	Hspb1/Il1b/Actb/Dusp1/Gadd45b/Rgs2/Dtnbp1/Daxx/Coro1c/Tsg101/Ptpn6/Rtraf/Cdkn1a/Prdx3/Aida/Cdk5rap3	16
GO:0002548	GO:0002548	monocyte chemotaxis	8/741	65/28891	0.000250669433427756	0.00325408503973453	0.00221227926565327	Ccn3/Nbl1/Cxcl10/Anxa1/Dusp1/Ninj1/Ccl6/Ccr1	8
GO:0002275	GO:0002275	myeloid cell activation involved in immune response	11/741	119/28891	0.000251571469918181	0.00325722325749708	0.00221441277292257	Lbp/Tnf/Tyrobp/Rac2/Plcg2/Snap23/Ptpn6/Anxa3/Nmi/Ifi35/Myd88	11
GO:0002573	GO:0002573	myeloid leukocyte differentiation	18/741	272/28891	0.000257029929163737	0.00331918492294428	0.00225653721222283	Rbp1/Tnf/Tyrobp/Cd81/Nme2/Ninj1/Junb/Cebpb/Tgfbr2/Jun/Fam20c/Notch2/Nme1/Socs1/Ccr1/Myd88/Ltbr/Ndfip1	18
GO:0006469	GO:0006469	negative regulation of protein kinase activity	15/741	204/28891	0.000270112634396196	0.00347696782469149	0.00236380541134723	Hspb1/Il1b/Actb/Dusp1/Gadd45b/Rgs2/Dtnbp1/Daxx/Coro1c/Tsg101/Ptpn6/Rtraf/Cdkn1a/Aida/Cdk5rap3	15
GO:1902749	GO:1902749	regulation of cell cycle G2/M phase transition	11/741	120/28891	0.00027065794540473	0.00347696782469149	0.00236380541134723	Ier3/Lmnb1/Rad50/Mecp2/Rab11a/Nae1/Babam1/Cdkn1a/Nabp2/Cdk5rap3/Cdk4	11
GO:0042092	GO:0042092	type 2 immune response	7/741	50/28891	0.00027168347895664	0.00348107688751456	0.00236659894451362	Anxa1/Cd81/Rsad2/Bcl3/Irf1/Arg2/Ndfip1	7
GO:0060538	GO:0060538	skeletal muscle organ development	16/741	227/28891	0.00027626459322154	0.00353060424446076	0.00240026995910506	Pmp22/Myl6/Atf3/Naca/Gpx1/Egr1/Flot1/Rhoa/Emd/Bin3/Nupr1/Btg2/Skil/Svil/Ybx3/Kras	16
GO:0060337	GO:0060337	type I interferon-mediated signaling pathway	8/741	66/28891	0.000278916513855582	0.00354612155373604	0.002410819351991	Isg15/Ifitm1/Ifitm3/Ifitm2/Irf7/Ythdf2/Zbp1/Myd88	8
GO:0071357	GO:0071357	cellular response to type I interferon	8/741	66/28891	0.000278916513855582	0.00354612155373604	0.002410819351991	Isg15/Ifitm1/Ifitm3/Ifitm2/Irf7/Ythdf2/Zbp1/Myd88	8
GO:0090025	GO:0090025	regulation of monocyte chemotaxis	6/741	36/28891	0.000281764548602929	0.00356396030322628	0.00242294696855312	Ccn3/Nbl1/Cxcl10/Dusp1/Ninj1/Ccr1	6
GO:2000515	GO:2000515	negative regulation of CD4-positive, alpha-beta T cell activation	6/741	36/28891	0.000281764548602929	0.00356396030322628	0.00242294696855312	Anxa1/Irf1/Tarm1/Arg2/Lgals9/Ndfip1	6
GO:0010810	GO:0010810	regulation of cell-substrate adhesion	16/741	228/28891	0.000290212299883024	0.00366142525658045	0.00248920820413868	Ptn/Spp1/Fbln1/Actg1/S100a10/Apod/Trem1/Ninj1/Rac2/Rhoa/Coro1c/Actn4/Rac1/Pdpn/Rras/Nrp1	16
GO:2001237	GO:2001237	negative regulation of extrinsic apoptotic signaling pathway	10/741	102/28891	0.000295824083073864	0.00372270459643718	0.00253086876657715	Il1b/Tnf/Gpx1/Rnf34/Zmynd11/Tmbim1/Hmgb2/Prdx2/Icam1/Nrp1	10
GO:0018212	GO:0018212	peptidyl-tyrosine modification	20/741	324/28891	0.000299754237019733	0.00375526751847158	0.00255300656456527	Efemp1/Tnf/Cd24a/Prnp/Tnfrsf1a/Plcg2/Irf1/Pxn/Socs3/Tsg101/Map2k2/Tpst2/Ptpn6/Mapk3/Socs1/Icam1/Nrp1/Clec4n/Samsn1/Aplp2	20
GO:0032271	GO:0032271	regulation of protein polymerization	15/741	206/28891	0.000299934198718387	0.00375526751847158	0.00255300656456527	Cdc42ep5/Gsn/Capzb/Vasp/Twf1/Rhoa/Mecp2/Rac1/Arpc5l/Svil/Tmod3/Nck1/Add1/Icam1/Vdac2	15
GO:0009267	GO:0009267	cellular response to starvation	14/741	184/28891	0.000301972931311401	0.00377122144344087	0.00256385278922885	Gabarap/Atf3/Fas/Rragc/Jun/Slc2a1/Glul/Map1lc3b/Mapk3/Impact/Gabarapl2/Plin3/Cdkn1a/Rraga	14
GO:0097300	GO:0097300	programmed necrotic cell death	7/741	51/28891	0.000308012992583223	0.00381765852365085	0.00259542288910381	Tnf/Fas/Nupr1/Rbck1/Birc3/Zbp1/Ybx3	7
GO:1902041	GO:1902041	regulation of extrinsic apoptotic signaling pathway via death domain receptors	7/741	51/28891	0.000308012992583223	0.00381765852365085	0.00259542288910381	Atf3/Gpx1/Rnf34/Tmbim1/Skil/Hmgb2/Icam1	7
GO:1902743	GO:1902743	regulation of lamellipodium organization	7/741	51/28891	0.000308012992583223	0.00381765852365085	0.00259542288910381	Rac2/Capzb/Twf1/Bin3/Coro1c/Rac1/Pdpn	7
GO:0070534	GO:0070534	protein K63-linked ubiquitination	8/741	67/28891	0.000309711416410732	0.00382908876479735	0.00260319370184565	Nedd4/Wwp2/Plaa/Rnf115/Ube2n/Ube2s/Ube2e3/Prpf19	8
GO:0032612	GO:0032612	interleukin-1 production	11/741	122/28891	0.000312511482572148	0.00384443676690376	0.00261362799179647	Hspb1/Anxa1/Il1b/Tnf/Tyrobp/Egr1/S100a13/Arg2/Lgals9/Casp4/Myd88	11
GO:0071346	GO:0071346	cellular response to type II interferon	11/741	122/28891	0.000312511482572148	0.00384443676690376	0.00261362799179647	Actg1/Tnf/Acod1/Gbp2/Igtp/Gsn/Vim/Irf1/Rab20/Daxx/Ccl6	11
GO:2001234	GO:2001234	negative regulation of apoptotic signaling pathway	17/741	253/28891	0.000316248113004991	0.00388072622252145	0.00263829926167558	Hspb1/Il1b/Tnf/Ier3/Gpx1/Rnf34/Zmynd11/Tmbim1/Herpud1/Plaur/Ybx3/Hmgb2/Prdx2/Prelid1/Icam1/Nrp1/Vdac2	17
GO:0001649	GO:0001649	osteoblast differentiation	16/741	230/28891	0.000319943027309673	0.0039163249471926	0.00266250094033856	Spp1/Id3/Igfbp5/Id1/Ifitm1/Tnf/H3f3a/H3f3b/Jund/Junb/Clic1/Cebpb/Limd1/Cebpd/Fam20c/Atraid	16
GO:0032760	GO:0032760	positive regulation of tumor necrosis factor production	12/741	143/28891	0.000330090917800122	0.00403054083541585	0.00274015024520894	Hspb1/Lbp/Tyrobp/Selenok/Mmp8/H2-Q6/Cd14/Tnfrsf1a/Plcg2/Lgals9/Myd88/Mapkapk2	12
GO:0032481	GO:0032481	positive regulation of type I interferon production	9/741	85/28891	0.000331466132284537	0.00403733933471512	0.0027447721831281	Isg15/Irf7/Cd14/Plcg2/Irf1/Flot1/Arrdc4/Hmgb2/Myd88	9
GO:0045732	GO:0045732	positive regulation of protein catabolic process	15/741	208/28891	0.00033254738941752	0.00404053268964686	0.00274694317522483	Il1b/Tnf/Gabarap/Cd81/Ier3/Nedd4/Gga1/Ubqln1/Sec22b/Sumo2/Nupr1/Sgta/Mylip/Herpud1/Ndfip1	15
GO:0044000	GO:0044000	movement in host	11/741	123/28891	0.000335400805244683	0.00406518961246197	0.00276370610502925	Ifitm1/Ifitm3/Ifitm2/Gsn/Chmp1a/Rad50/Tsg101/Chmp2b/Furin/Nrp1/Chmp5	11
GO:0071356	GO:0071356	cellular response to tumor necrosis factor	14/741	186/28891	0.000337173822499422	0.00407666290781777	0.00277150618803704	Nfkbia/Tnf/Acod1/Zfp36/Mmp8/Tnfrsf1a/Irf1/Commd7/Actn4/Birc3/Ccl6/Mapk3/Ybx3/Rraga	14
GO:0034605	GO:0034605	cellular response to heat	7/741	52/28891	0.000348138545680329	0.00418010721639642	0.00284183246907273	Pmp22/Daxx/Rbbp7/Htra2/Hsbp1/Ier5/Eef1d	7
GO:0001660	GO:0001660	fever generation	4/741	14/28891	0.000349954654221472	0.00418010721639642	0.00284183246907273	Il1b/Il1rn/Tnf/Ptges	4
GO:0036258	GO:0036258	multivesicular body assembly	4/741	14/28891	0.000349954654221472	0.00418010721639642	0.00284183246907273	Chmp1a/Rab11a/Chmp2b/Chmp5	4
GO:0039702	GO:0039702	viral budding via host ESCRT complex	4/741	14/28891	0.000349954654221472	0.00418010721639642	0.00284183246907273	Chmp1a/Tsg101/Chmp2b/Chmp5	4
GO:0022408	GO:0022408	negative regulation of cell-cell adhesion	15/741	209/28891	0.000349966405913586	0.00418010721639642	0.00284183246907273	Cd9/Hspb1/Anxa1/Il1rn/Cebpb/Cd24a/Prnp/Irf1/Ptpn6/Tarm1/Arg2/Lgals9/Socs1/Prdx2/Ndfip1	15
GO:0072332	GO:0072332	intrinsic apoptotic signaling pathway by p53 class mediator	9/741	86/28891	0.000361918359736845	0.00431242335406245	0.00293178717040831	Perp/Ubb/Phlda3/Shisa5/Bcl3/Stk11/Nupr1/Cdkn1a/Tmem109	9
GO:0022409	GO:0022409	positive regulation of cell-cell adhesion	21/741	354/28891	0.000364409427787274	0.00433164266813162	0.00294485335936653	Anxa1/Il1b/Actb/Tnf/Cd81/Selenok/Cd24a/H2-Q6/Tgfbr2/Irf1/Flot1/Rhoa/Nfkbiz/Smarcb1/Pdpn/Plaur/Lgals9/Socs1/Nck1/Bad/Icam1	21
GO:0043524	GO:0043524	negative regulation of neuron apoptotic process	15/741	210/28891	0.000368163452441345	0.004365745939647	0.00296803835900335	Mt1/Lcn2/Cebpb/Jun/Rhoa/Pin1/Mecp2/C5ar1/Btg2/Retreg1/Prdx3/Kras/Prdx2/Nrp1/Tmbim4	15
GO:0034614	GO:0034614	cellular response to reactive oxygen species	12/741	145/28891	0.000374844458015886	0.00441419561277491	0.00300097671371128	Anxa1/Lcn2/Pdcd10/Jun/Sqstm1/Ccs/Rhob/Mapk3/Prdx3/Kdm6b/Mpv17l2/Prdx2	12
GO:1903557	GO:1903557	positive regulation of tumor necrosis factor superfamily cytokine production	12/741	145/28891	0.000374844458015886	0.00441419561277491	0.00300097671371128	Hspb1/Lbp/Tyrobp/Selenok/Mmp8/H2-Q6/Cd14/Tnfrsf1a/Plcg2/Lgals9/Myd88/Mapkapk2	12
GO:0042886	GO:0042886	amide transport	24/741	432/28891	0.000375741056406022	0.00441419561277491	0.00300097671371128	Ccn3/S100a9/Anxa1/S100a8/Il1b/Il1rn/Abcg2/Tnf/Slc38a2/Dtnbp1/Ptbp1/Anxa7/Anxa5/Glul/Rac1/Psmd9/Rab11b/Aimp1/Gltp/Arl6ip5/Bad/Tap2/Mpc2/Sri	24
GO:0000910	GO:0000910	cytokinesis	14/741	188/28891	0.000375828533826366	0.00441419561277491	0.00300097671371128	Rhoc/Chmp1a/Usp8/Jtb/Rhoa/Daxx/Pin1/Bin3/Rhob/Rab11a/Chmp2b/Arl3/Calm3/Chmp5	14
GO:0007032	GO:0007032	endosome organization	8/741	69/28891	0.000379633423998207	0.00443775279759042	0.00301699199016784	Chmp1a/Usp8/Sqstm1/Coro1c/Lamtor1/Rab11a/Chmp2b/Chmp5	8
GO:0070231	GO:0070231	T cell apoptotic process	8/741	69/28891	0.000379633423998207	0.00443775279759042	0.00301699199016784	Serpinb9/Bcl3/Fas/Bcl2l11/Kdelr1/Tsc22d3/Arg2/Prelid1	8
GO:0070266	GO:0070266	necroptotic process	6/741	38/28891	0.000382366956513381	0.00444862310490686	0.00302438213369323	Tnf/Fas/Rbck1/Birc3/Zbp1/Ybx3	6
GO:1903901	GO:1903901	negative regulation of viral life cycle	6/741	38/28891	0.000382366956513381	0.00444862310490686	0.00302438213369323	Ifitm1/Ifitm3/Ifitm2/Gsn/Rad50/Csnk2b	6
GO:0000956	GO:0000956	nuclear-transcribed mRNA catabolic process	11/741	125/28891	0.000385426008094021	0.00447366234806542	0.00304140498275554	Zfp36/Eif4a3/Magoh/Tent2/Ptbp1/Btg2/Polr2g/Pnrc1/Exosc4/Lsm7/Lsm1	11
GO:1990748	GO:1990748	cellular detoxification	7/741	53/28891	0.000392343397224432	0.0045432628603477	0.0030887226675489	Abcg2/Nxn/Gstm5/Pim1/Ccs/Aldh2/Prdx2	7
GO:0051258	GO:0051258	protein polymerization	18/741	282/28891	0.000396908429357765	0.00458536131621043	0.00311734316759235	Cdc42ep5/Msrb1/Gsn/Capzb/Vasp/Twf1/Rhoa/Mecp2/Rac1/Arpc5l/Ube2s/Washc3/Svil/Tmod3/Nck1/Add1/Icam1/Vdac2	18
GO:0044706	GO:0044706	multi-multicellular organism process	15/741	212/28891	0.000407005336745843	0.00469102179011039	0.0031891761015058	Timp1/Ptn/Igfbp5/Abcg2/Acod1/H3f3b/Junb/Arhgdib/Ctsl/Dazap1/Mapk3/Pla2g4a/Lgals9/Il11ra1/Prdx3	15
GO:0006906	GO:0006906	vesicle fusion	11/741	126/28891	0.00041269691122704	0.00474553348037993	0.00322623569910281	Anxa1/Chmp1a/Stx16/Vti1b/Rab20/Snap23/Sec22b/Yipf4/Pla2g4a/Chmp2b/Chmp5	11
GO:0045580	GO:0045580	regulation of T cell differentiation	14/741	190/28891	0.000418208019633804	0.00478595161527068	0.00325371383832884	Hspb1/Anxa1/Actb/Tgfbr2/Irf1/Fas/Rhoa/Nfkbiz/Smarcb1/Lgals9/Socs1/Bad/Prdx2/Prelid1	14
GO:0030968	GO:0030968	endoplasmic reticulum unfolded protein response	8/741	70/28891	0.000419122460530495	0.00478595161527068	0.00325371383832884	Igtp/Atf3/Tmem33/Ppp1r15a/Herpud1/Nck1/Derl1/Cdk5rap3	8
GO:0032732	GO:0032732	positive regulation of interleukin-1 production	8/741	70/28891	0.000419122460530495	0.00478595161527068	0.00325371383832884	Hspb1/Tnf/Tyrobp/Egr1/S100a13/Lgals9/Casp4/Myd88	8
GO:0051592	GO:0051592	response to calcium ion	12/741	147/28891	0.000424622457156188	0.00483755792413736	0.00328879822170807	S100a16/Jund/Alox5ap/Junb/Plcg2/Jun/Anxa7/Anxa5/Pla2g4a/Clic4/Add1/Calm3	12
GO:0006913	GO:0006913	nucleocytoplasmic transport	21/741	359/28891	0.000438195824366003	0.00496872589169702	0.00337797234328352	Nfkbia/Apod/Zic1/Ier3/Nedd4/Bcl3/Tnfrsf1a/Eif4a3/Magoh/Rbm22/Htatip2/Sqstm1/Ppp1cc/Camk1/Emd/Phax/Mlx/Thoc7/Txnip/Cdkn1a/Rab18	21
GO:0051169	GO:0051169	nuclear transport	21/741	359/28891	0.000438195824366003	0.00496872589169702	0.00337797234328352	Nfkbia/Apod/Zic1/Ier3/Nedd4/Bcl3/Tnfrsf1a/Eif4a3/Magoh/Rbm22/Htatip2/Sqstm1/Ppp1cc/Camk1/Emd/Phax/Mlx/Thoc7/Txnip/Cdkn1a/Rab18	21
GO:0071709	GO:0071709	membrane assembly	7/741	54/28891	0.000440922663081657	0.00496872589169702	0.00337797234328352	S100a10/Chmp1a/Flot1/Chmp2b/Nsfl1c/Reep3/Chmp5	7
GO:0007009	GO:0007009	plasma membrane organization	13/741	169/28891	0.000441455784861023	0.00496872589169702	0.00337797234328352	Cd9/Anxa2/S100a9/S100a10/Gsn/Chmp1a/Bin2/Flot1/Akt2/Bin3/Tpst2/Chmp2b/Chmp5	13
GO:0014002	GO:0014002	astrocyte development	6/741	39/28891	0.000442179336398742	0.00496872589169702	0.00337797234328352	S100a9/S100a8/Il1b/Vim/C5ar1/Kras	6
GO:0044342	GO:0044342	type B pancreatic cell proliferation	6/741	39/28891	0.000442179336398742	0.00496872589169702	0.00337797234328352	Ccn3/Igfbp4/Igfbp5/Nupr1/Bad/Cdk4	6
GO:2001056	GO:2001056	positive regulation of cysteine-type endopeptidase activity	12/741	148/28891	0.000451532247203973	0.00506229221694817	0.00344158310907143	Perp/S100a9/S100a8/Tnf/Gsn/Fas/Rhoa/Bcl2l11/Htra2/Arl6ip5/Bad/Fis1	12
GO:1901361	GO:1901361	organic cyclic compound catabolic process	26/741	491/28891	0.000453596247446148	0.00507390088129671	0.00344947522225427	Spp1/Isg20/Zfp36/Upp1/Vim/Eif4a3/Magoh/Tent2/Ptbp1/Ythdf2/Phax/Mthfs/Ywhah/Btg2/Polr2g/Pnrc1/Acaa1a/Eloc/Exosc4/Hmox2/Nudt4/Mthfsl/Lsm7/Myd88/Lsm1/Mapkapk2	26
GO:0071496	GO:0071496	cellular response to external stimulus	20/741	335/28891	0.000459410283902949	0.00512656681010012	0.00348527998484513	Gabarap/Atf3/Sipa1/Pim1/Fas/Rragc/Jun/Slc2a1/Mlx/Glul/Rac1/Tle5/Lamtor1/Map1lc3b/Mapk3/Impact/Gabarapl2/Plin3/Cdkn1a/Rraga	20
GO:1903975	GO:1903975	regulation of glial cell migration	5/741	26/28891	0.000460382950917161	0.00512656681010012	0.00348527998484513	Efemp1/Vim/Fas/Cers2/Rras	5
GO:0002829	GO:0002829	negative regulation of type 2 immune response	4/741	15/28891	0.000467554267185099	0.00517498740693071	0.00351819857212569	Anxa1/Irf1/Arg2/Ndfip1	4
GO:0036257	GO:0036257	multivesicular body organization	4/741	15/28891	0.000467554267185099	0.00517498740693071	0.00351819857212569	Chmp1a/Rab11a/Chmp2b/Chmp5	4
GO:0002532	GO:0002532	production of molecular mediator involved in inflammatory response	10/741	108/28891	0.000468927502716	0.00517498740693071	0.00351819857212569	Lbp/Tnf/Apod/Alox5ap/Snap23/Pdcd4/Tarm1/Gpsm3/Prdx2/Myd88	10
GO:0061640	GO:0061640	cytoskeleton-dependent cytokinesis	10/741	108/28891	0.000468927502716	0.00517498740693071	0.00351819857212569	Rhoc/Chmp1a/Usp8/Jtb/Rhoa/Daxx/Rhob/Chmp2b/Arl3/Chmp5	10
GO:0090174	GO:0090174	organelle membrane fusion	11/741	128/28891	0.000472109321094971	0.00519847160928905	0.00353416423169309	Anxa1/Chmp1a/Stx16/Vti1b/Rab20/Snap23/Sec22b/Yipf4/Pla2g4a/Chmp2b/Chmp5	11
GO:0034250	GO:0034250	positive regulation of amide metabolic process	13/741	171/28891	0.000493864167868997	0.00541734677681366	0.00368296581154381	Tnf/Vim/Eif5a/Bcl3/Eif4a3/Ptbp1/Ythdf2/Polr2g/Mapk3/Impact/Nck1/Mpv17l2/Cdk4	13
GO:0030834	GO:0030834	regulation of actin filament depolymerization	7/741	55/28891	0.000494183265673251	0.00541734677681366	0.00368296581154381	Gsn/Capzb/Wdr1/Twf1/Svil/Tmod3/Add1	7
GO:1903707	GO:1903707	negative regulation of hemopoiesis	11/741	129/28891	0.000504399114395271	0.00550165534694064	0.00374028272223647	Hspb1/Tsc22d1/Pglyrp1/Anxa1/Tmem176b/Nme2/Tmem176a/Irf1/Nme1/Socs1/Prdx2	11
GO:0009408	GO:0009408	response to heat	9/741	90/28891	0.000507728768175592	0.00550165534694064	0.00374028272223647	Hspb1/Pmp22/Cryab/Daxx/Rbbp7/Htra2/Hsbp1/Ier5/Eef1d	9
GO:2000117	GO:2000117	negative regulation of cysteine-type endopeptidase activity	9/741	90/28891	0.000507728768175592	0.00550165534694064	0.00374028272223647	Tnf/Cryab/Cst3/Gpx1/Akt2/Rnf34/Herpud1/Plaur/Por	9
GO:0051693	GO:0051693	actin filament capping	6/741	40/28891	0.000509039868775162	0.00550165534694064	0.00374028272223647	Gsn/Capzb/Twf1/Svil/Tmod3/Add1	6
GO:0031623	GO:0031623	receptor internalization	12/741	150/28891	0.000509681024437841	0.00550165534694064	0.00374028272223647	Ramp2/Cd9/Ramp1/Cd81/Nedd4/Ankrd13a/Sdcbp/Dtnbp1/Plcg2/Flot1/Rala/Synj2bp	12
GO:0048144	GO:0048144	fibroblast proliferation	12/741	150/28891	0.000509681024437841	0.00550165534694064	0.00374028272223647	Fbln1/Anxa2/Rpl29/Gpx1/Tgif1/Dazap1/Jun/Emd/Nupr1/Socs1/Cdkn1a/Cdk4	12
GO:0090316	GO:0090316	positive regulation of intracellular protein transport	12/741	150/28891	0.000509681024437841	0.00550165534694064	0.00374028272223647	Cd81/Zic1/Prnp/Tnfrsf1a/Pdcd10/Rbm22/Akt2/Edem2/Camk1/Emd/Sar1a/Fis1	12
GO:0043280	GO:0043280	positive regulation of cysteine-type endopeptidase activity involved in apoptotic process	11/741	130/28891	0.000538513929071797	0.00578755819632065	0.00393465285637598	S100a9/S100a8/Tnf/Gsn/Fas/Rhoa/Bcl2l11/Htra2/Arl6ip5/Bad/Fis1	11
GO:0045824	GO:0045824	negative regulation of innate immune response	11/741	130/28891	0.000538513929071797	0.00578755819632065	0.00393465285637598	Isg15/Serping1/Acod1/Serpinb9/H2-Q6/Ythdf2/Nmi/Lgals9/Ccr1/Tap2/Trafd1	11
GO:0031330	GO:0031330	negative regulation of cellular catabolic process	14/741	195/28891	0.00054236931427767	0.00579356828663684	0.00393873879697952	Timp1/Anxa2/Zfp36/Timp2/Rragc/Tent2/Ptbp1/Sec22b/Phax/Nupr1/Furin/Rraga/Myd88/Mapkapk2	14
GO:0051495	GO:0051495	positive regulation of cytoskeleton organization	14/741	195/28891	0.00054236931427767	0.00579356828663684	0.00393873879697952	Cdc42ep5/Rhoc/Id1/S100a10/Gsn/Pxn/Vasp/Wdr1/Rhoa/Mecp2/Rac1/Nck1/Icam1/Nrp1	14
GO:0010595	GO:0010595	positive regulation of endothelial cell migration	10/741	110/28891	0.000542596502823073	0.00579356828663684	0.00393873879697952	Hspb1/Anxa1/Sparc/Lcn2/Rac1/Rhob/Emc10/Anxa3/Rras/Nrp1	10
GO:0046426	GO:0046426	negative regulation of receptor signaling pathway via JAK-STAT	5/741	27/28891	0.000553174376354199	0.00588105430723118	0.00399821588716987	Bcl3/Irf1/Socs3/Leprot/Socs1	5
GO:0051016	GO:0051016	barbed-end actin filament capping	5/741	27/28891	0.000553174376354199	0.00588105430723118	0.00399821588716987	Gsn/Capzb/Twf1/Svil/Add1	5
GO:0030032	GO:0030032	lamellipodium assembly	8/741	73/28891	0.000558021983374527	0.00589448060810823	0.00400734371471034	Pmp22/Rac2/Capzb/Pxn/Twf1/Bin3/Rac1/Nck1	8
GO:0034340	GO:0034340	response to type I interferon	8/741	73/28891	0.000558021983374527	0.00589448060810823	0.00400734371471034	Isg15/Ifitm1/Ifitm3/Ifitm2/Irf7/Ythdf2/Zbp1/Myd88	8
GO:0070936	GO:0070936	protein K48-linked ubiquitination	8/741	73/28891	0.000558021983374527	0.00589448060810823	0.00400734371471034	Gabarap/Znrf1/Rnf34/Rnf115/Rnf187/Ube2e3/Nmi/Cdc34	8
GO:0016485	GO:0016485	protein processing	17/741	266/28891	0.00056097456742633	0.00591300756648309	0.00401993920787289	Perp/S100a10/Srgn/Gsn/Anpep/Sec11a/Ppp1r15a/Sde2/Plaur/Timm17a/Furin/Casp4/Stoml2/Immp1l/Bad/H13/Spcs1	17
GO:0006869	GO:0006869	lipid transport	24/741	445/28891	0.000572408699784404	0.00602066549261506	0.00409313010327261	Rbp1/Spp1/Anxa2/Anxa1/Nfkbia/Lbp/Il1b/Abcg2/Apod/Ptges/Vps13c/Akt2/Slc2a1/Scp2/Esyt1/Hbp1/Lypla1/Lamtor1/Pla2g4a/Furin/Gltp/Prelid1/Fis1/Selenom	24
GO:0045601	GO:0045601	regulation of endothelial cell differentiation	6/741	41/28891	0.000583505254111463	0.00611131935994023	0.00415476084389121	Id1/Il1b/Tnf/Tnfrsf1a/Vezf1/Add1	6
GO:0141085	GO:0141085	regulation of inflammasome-mediated signaling pathway	6/741	41/28891	0.000583505254111463	0.00611131935994023	0.00415476084389121	Hspa8/Gbp2/Igtp/Plcg2/Casp4/Myd88	6
GO:0044270	GO:0044270	cellular nitrogen compound catabolic process	24/741	446/28891	0.000590714826648649	0.00617372084715632	0.00419718429460882	Isg20/Zfp36/Upp1/Vim/Eif4a3/Magoh/Tent2/Ptbp1/Ythdf2/Phax/Mthfs/Btg2/Polr2g/Pnrc1/Eloc/Exosc4/Hmox2/Nudt4/Mthfsl/Lsm7/Por/Myd88/Lsm1/Mapkapk2	24
GO:0046209	GO:0046209	nitric oxide metabolic process	9/741	92/28891	0.000596936343223687	0.00622555387129482	0.00423242280963763	Klf2/Il1b/Tnf/Mmp8/Akt2/Rac1/Cyb5r3/Por/Icam1	9
GO:0010001	GO:0010001	glial cell differentiation	18/741	292/28891	0.000598457011260318	0.00622824564672394	0.00423425280452004	Ptn/S100a9/Pmp22/S100a8/Il1b/Vim/Akt2/Wdr1/Rhoa/Map2k2/Mecp2/Nfia/C5ar1/Prpf19/Mapk3/Notch2/Kras/Myd88	18
GO:0032511	GO:0032511	late endosome to vacuole transport via multivesicular body sorting pathway	4/741	16/28891	0.000610801925672403	0.00632563248044205	0.00430046093072186	Tmem50b/Leprot/Chmp5/Leprotl1	4
GO:0046642	GO:0046642	negative regulation of alpha-beta T cell proliferation	4/741	16/28891	0.000610801925672403	0.00632563248044205	0.00430046093072186	Tarm1/Arg2/Lgals9/Ndfip1	4
GO:1903828	GO:1903828	negative regulation of protein localization	16/741	244/28891	0.000611661604129507	0.00632563248044205	0.00430046093072186	Ccn3/Anxa1/Il1b/Apod/Rsad2/Ankrd13a/Naca/Wwp2/Leprot/Anxa5/Lypla1/Psmd9/Tmbim1/Nsfl1c/Tax1bp3/Ndfip1	16
GO:0006693	GO:0006693	prostaglandin metabolic process	7/741	57/28891	0.000616034724323551	0.00633104019810016	0.00430413735020797	Anxa1/Il1b/Tnfrsf1a/Ptges/Plaa/Pla2g4a/Pdpn	7
GO:0031648	GO:0031648	protein destabilization	7/741	57/28891	0.000616034724323551	0.00633104019810016	0.00430413735020797	Id1/Serf2/Igtp/Gsn/Prnp/Mylip/Derl1	7
GO:0044818	GO:0044818	mitotic G2/M transition checkpoint	7/741	57/28891	0.000616034724323551	0.00633104019810016	0.00430413735020797	Ier3/Rad50/Nae1/Babam1/Cdkn1a/Nabp2/Cdk5rap3	7
GO:0045860	GO:0045860	positive regulation of protein kinase activity	21/741	369/28891	0.000625631807734473	0.00641630292630801	0.00436210294220819	Il1b/Il1rn/Tnf/Igtp/Cd24a/Prnp/Egr1/Pim1/Pdcd10/Stk11/Pxn/Jtb/Rhoa/Daxx/Camk1/Map2k2/Notch2/Socs1/Cdkn1a/Ccnd3/Kras	21
GO:0062098	GO:0062098	regulation of programmed necrotic cell death	5/741	28/28891	0.000659325870613199	0.00673386028930623	0.0045779932957909	Nupr1/Rbck1/Birc3/Zbp1/Ybx3	5
GO:0071480	GO:0071480	cellular response to gamma radiation	5/741	28/28891	0.000659325870613199	0.00673386028930623	0.0045779932957909	Cryab/Egr1/Gtf2h5/Cdkn1a/Tmem109	5
GO:0032527	GO:0032527	protein exit from endoplasmic reticulum	6/741	42/28891	0.000666152439416619	0.00678952475959128	0.00461583660717996	Cd81/Edem2/Sar1a/Herpud1/Derl1/H13	6
GO:0098876	GO:0098876	vesicle-mediated transport to the plasma membrane	12/741	155/28891	0.000683188107841985	0.00694162898870506	0.00471924417894829	Ehd1/Gga1/Cmtm6/Stx16/Snap23/Lypla1/Chic2/Rab11b/Rab11a/Arfrp1/Sys1/Arl3	12
GO:0006692	GO:0006692	prostanoid metabolic process	7/741	58/28891	0.000685297652037171	0.00694162898870506	0.00471924417894829	Anxa1/Il1b/Tnfrsf1a/Ptges/Plaa/Pla2g4a/Pdpn	7
GO:0008631	GO:0008631	intrinsic apoptotic signaling pathway in response to oxidative stress	7/741	58/28891	0.000685297652037171	0.00694162898870506	0.00471924417894829	Hspb1/Gpx1/Pdcd10/Ubqln1/Daxx/Aldh2/Arl6ip5	7
GO:0048708	GO:0048708	astrocyte differentiation	9/741	94/28891	0.000698572079118724	0.00701844412686897	0.00477146670398168	S100a9/S100a8/Il1b/Vim/Mecp2/C5ar1/Prpf19/Mapk3/Kras	9
GO:0051341	GO:0051341	regulation of oxidoreductase activity	9/741	94/28891	0.000698572079118724	0.00701844412686897	0.00477146670398168	Il1b/Rfk/Tnf/S100a1/Ccs/Arg2/Lgals9/Por/Kras	9
GO:1903035	GO:1903035	negative regulation of response to wounding	9/741	94/28891	0.000698572079118724	0.00701844412686897	0.00477146670398168	Cd9/Anxa2/Serping1/Tnf/Cd24a/Anxa5/Cers2/Ptpn6/Plaur	9
GO:2001057	GO:2001057	reactive nitrogen species metabolic process	9/741	94/28891	0.000698572079118724	0.00701844412686897	0.00477146670398168	Klf2/Il1b/Tnf/Mmp8/Akt2/Rac1/Cyb5r3/Por/Icam1	9
GO:0051235	GO:0051235	maintenance of location	21/741	373/28891	0.00071811998669952	0.00720017458209092	0.00489501557044217	Nbl1/Cxcl10/Nfkbia/Il1b/Srgn/Ftl1/Tnf/Ehd1/Gsn/Plcg2/Vps13c/Twf1/Nfkbib/Rbck1/Kdelr1/Ptpn6/Plin3/Lgals9/Calm3/Sri/Fkbp1a	21
GO:0044839	GO:0044839	cell cycle G2/M phase transition	12/741	156/28891	0.000723237754177257	0.00721823222616517	0.00490729200178438	Ier3/Lmnb1/Rad50/Mecp2/Rab11a/Nae1/Babam1/Cdkn1a/Nabp2/Calm3/Cdk5rap3/Cdk4	12
GO:0060759	GO:0060759	regulation of response to cytokine stimulus	12/741	156/28891	0.000723237754177257	0.00721823222616517	0.00490729200178438	Isg15/Il1rn/Irf7/Igtp/Cd24a/Mmp8/Irak2/Tnfrsf1a/Ythdf2/Tle5/Zbp1/Casp4	12
GO:0018108	GO:0018108	peptidyl-tyrosine phosphorylation	19/741	322/28891	0.000725640667248555	0.00721823222616517	0.00490729200178438	Efemp1/Tnf/Cd24a/Prnp/Tnfrsf1a/Plcg2/Irf1/Pxn/Socs3/Tsg101/Map2k2/Ptpn6/Mapk3/Socs1/Icam1/Nrp1/Clec4n/Samsn1/Aplp2	19
GO:0033674	GO:0033674	positive regulation of kinase activity	23/741	426/28891	0.000727884164671219	0.00721823222616517	0.00490729200178438	Il1b/Il1rn/Tnf/Igtp/Cd24a/Prnp/Egr1/Pim1/Pdcd10/Stk11/Pxn/Rad50/Jtb/Rhoa/Daxx/Camk1/Map2k2/Notch2/Socs1/Cdkn1a/Ccnd3/Kras/Bad	23
GO:0050678	GO:0050678	regulation of epithelial cell proliferation	23/741	426/28891	0.000727884164671219	0.00721823222616517	0.00490729200178438	Ptn/Id1/Sparc/Lrg1/Tnf/Zfp36/Gpx1/Ctsl/Pdcd10/Stk11/Synj2bp/Jun/Nupr1/Glul/Emc10/C5ar1/Aimp1/Notch2/Nme1/Hmgn1/Hmgb2/Bad/Cdk4	23
GO:0006401	GO:0006401	RNA catabolic process	18/741	297/28891	0.00072870051664915	0.00721823222616517	0.00490729200178438	Isg20/Zfp36/Vim/Eif4a3/Magoh/Tent2/Ptbp1/Ythdf2/Phax/Btg2/Polr2g/Pnrc1/Eloc/Exosc4/Lsm7/Myd88/Lsm1/Mapkapk2	18
GO:1901224	GO:1901224	positive regulation of non-canonical NF-kappaB signal transduction	8/741	76/28891	0.000731966592737584	0.00723605451297495	0.00491940842624606	Il1b/Tnf/Rhoa/Actn4/Rbck1/Pdcd4/Nmi/Ifi35	8
GO:0006352	GO:0006352	DNA-templated transcription initiation	11/741	135/28891	0.000739338927183357	0.007294317855591	0.00495901857264458	Nfkbia/Jun/Ccnh/Nfkbiz/Med7/Polr2g/Med29/Eloc/Snapc5/Gtf2h5/Ubtf	11
GO:0002335	GO:0002335	mature B cell differentiation	6/741	43/28891	0.000757577974464534	0.00744438428041245	0.00506104074970799	Itm2a/Bcl3/Plcg2/Nfkbiz/Notch2/Cmtm7	6
GO:0097028	GO:0097028	dendritic cell differentiation	6/741	43/28891	0.000757577974464534	0.00744438428041245	0.00506104074970799	Tmem176b/Cebpb/Tmem176a/Tgfbr2/Notch2/Ltbr	6
GO:0030042	GO:0030042	actin filament depolymerization	7/741	59/28891	0.000760585784984365	0.00744438428041245	0.00506104074970799	Gsn/Capzb/Wdr1/Twf1/Svil/Tmod3/Add1	7
GO:1900024	GO:1900024	regulation of substrate adhesion-dependent cell spreading	7/741	59/28891	0.000760585784984365	0.00744438428041245	0.00506104074970799	Fbln1/S100a10/Coro1c/Actn4/Rac1/Pdpn/Nrp1	7
GO:0048872	GO:0048872	homeostasis of number of cells	22/741	401/28891	0.000763306647165911	0.00744554639341257	0.00506183080849967	Ccn3/Fstl1/Isg15/Klf2/Anxa1/Zfp36/Cd24a/Maea/Fas/Hscb/Nfkbiz/Bcl2l11/Rac1/Skil/Bcl2a1a/Tsc22d3/Tmod3/Add1/Hmgb2/Kras/Prdx2/Cdk5rap3	22
GO:0031333	GO:0031333	negative regulation of protein-containing complex assembly	12/741	157/28891	0.00076523252006085	0.00744554639341257	0.00506183080849967	Cryab/Hspa8/Igtp/Gsn/Capzb/Eif4ebp1/Twf1/Svil/Tmod3/Aida/Add1/Vdac2	12
GO:0071887	GO:0071887	leukocyte apoptotic process	12/741	157/28891	0.00076523252006085	0.00744554639341257	0.00506183080849967	Anxa1/Cd24a/Serpinb9/Bcl3/Fas/Nfkbiz/Bcl2l11/Kdelr1/Bcl2a1a/Tsc22d3/Arg2/Prelid1	12
GO:0002183	GO:0002183	cytoplasmic translational initiation	5/741	29/28891	0.000780011301517586	0.00755952013828341	0.00513931549298941	Eif4ebp1/Ythdf2/Impact/Nck1/Slbp	5
GO:0032770	GO:0032770	positive regulation of monooxygenase activity	5/741	29/28891	0.000780011301517586	0.00755952013828341	0.00513931549298941	Il1b/Tnf/S100a1/Por/Kras	5
GO:0032510	GO:0032510	endosome to lysosome transport via multivesicular body sorting pathway	4/741	17/28891	0.000782606765718365	0.00756980230448764	0.00514630579066814	Chmp1a/Lyst/Chmp2b/Chmp5	4
GO:0015718	GO:0015718	monocarboxylic acid transport	13/741	180/28891	0.000799712091928696	0.00772011692658367	0.00524849670385173	Rbp1/Anxa1/Il1b/Abcg2/Tnf/Slc16a3/Ptges/Akt2/Slc2a1/Lypla1/Pla2g4a/Mpc2/Fis1	13
GO:0050672	GO:0050672	negative regulation of lymphocyte proliferation	9/741	96/28891	0.000813899354923453	0.00784172952702616	0.0053311746397741	Tyrobp/Cebpb/Cd24a/Prnp/Ptpn6/Tarm1/Arg2/Lgals9/Ndfip1	9
GO:0032642	GO:0032642	regulation of chemokine production	10/741	116/28891	0.000823175399778799	0.00790024172589263	0.00537095397029542	Lbp/Il1b/Tnf/Apod/Selenok/Cd24a/Egr1/Arg2/Lgals9/Myd88	10
GO:0032652	GO:0032652	regulation of interleukin-1 production	10/741	116/28891	0.000823175399778799	0.00790024172589263	0.00537095397029542	Hspb1/Anxa1/Tnf/Tyrobp/Egr1/S100a13/Arg2/Lgals9/Casp4/Myd88	10
GO:0097237	GO:0097237	cellular response to toxic substance	7/741	60/28891	0.000842263448961931	0.00805210386381629	0.00547419695714547	Abcg2/Nxn/Gstm5/Pim1/Ccs/Aldh2/Prdx2	7
GO:1902622	GO:1902622	regulation of neutrophil migration	7/741	60/28891	0.000842263448961931	0.00805210386381629	0.00547419695714547	Lbp/Il1b/Selenok/Rac2/Rac1/C5ar1/Myd88	7
GO:0006953	GO:0006953	acute-phase response	6/741	44/28891	0.000858397315103393	0.00817466014556957	0.0055575164517769	Lbp/Il1b/Il1rn/Tnf/Ptges/Hp	6
GO:2000008	GO:2000008	regulation of protein localization to cell surface	6/741	44/28891	0.000858397315103393	0.00817466014556957	0.0055575164517769	Tnf/Tyrobp/Synj2bp/Leprot/Rab11b/Tax1bp3	6
GO:0002819	GO:0002819	regulation of adaptive immune response	16/741	252/28891	0.000863578263741979	0.00820815332377492	0.00558028668143585	Anxa1/Il1b/Tnf/Cd81/Rsad2/Irf7/Cd24a/H2-Q6/Irf1/Nfkbiz/Ptpn6/Pla2g4a/Tap2/Clec4n/Samsn1/Ndfip1	16
GO:0032945	GO:0032945	negative regulation of mononuclear cell proliferation	9/741	97/28891	0.000877112640575371	0.00830479204598523	0.00564598620643122	Tyrobp/Cebpb/Cd24a/Prnp/Ptpn6/Tarm1/Arg2/Lgals9/Ndfip1	9
GO:0061912	GO:0061912	selective autophagy	9/741	97/28891	0.000877112640575371	0.00830479204598523	0.00564598620643122	Hspb8/Igtp/Vps13c/Ubqln1/Sqstm1/Htra2/Retreg1/Mapk3/Tex264	9
GO:0007179	GO:0007179	transforming growth factor beta receptor signaling pathway	14/741	205/28891	0.000886303277460464	0.00837573576190128	0.00569421706390207	Lrg1/Sdcbp/Tgfbr2/Stk11/Pxn/Pmepa1/Jun/Pin1/Rbbp7/Strap/Suds3/Skil/Furin/Lgals9	14
GO:0009314	GO:0009314	response to radiation	23/741	433/28891	0.000905483437975803	0.00854063059184442	0.00580632028457463	Timp1/Anxa1/Cryab/Nedd4/Gpx1/Egr1/Bcl3/Guca1a/Stk11/Akt2/Ppp1cc/Mecp2/Rhob/Sde2/Babam1/Hmgn1/Gtf2h5/Cdkn1a/Tmem109/Nabp2/Kras/Gnb1/Eef1d	23
GO:0001778	GO:0001778	plasma membrane repair	5/741	30/28891	0.00091643643416105	0.00857846794045444	0.00583204388453441	Anxa2/S100a10/Chmp1a/Chmp2b/Chmp5	5
GO:1902042	GO:1902042	negative regulation of extrinsic apoptotic signaling pathway via death domain receptors	5/741	30/28891	0.00091643643416105	0.00857846794045444	0.00583204388453441	Gpx1/Rnf34/Tmbim1/Hmgb2/Icam1	5
GO:1904893	GO:1904893	negative regulation of receptor signaling pathway via STAT	5/741	30/28891	0.00091643643416105	0.00857846794045444	0.00583204388453441	Bcl3/Irf1/Socs3/Leprot/Socs1	5
GO:1903039	GO:1903039	positive regulation of leukocyte cell-cell adhesion	18/741	303/28891	0.000916450963839345	0.00857846794045444	0.00583204388453441	Anxa1/Il1b/Actb/Tnf/Cd81/Selenok/Cd24a/H2-Q6/Tgfbr2/Irf1/Rhoa/Nfkbiz/Smarcb1/Lgals9/Socs1/Nck1/Bad/Icam1	18
GO:0044091	GO:0044091	membrane biogenesis	7/741	61/28891	0.000930705955861435	0.0086954024247433	0.00591154141821079	S100a10/Chmp1a/Flot1/Chmp2b/Nsfl1c/Reep3/Chmp5	7
GO:0010959	GO:0010959	regulation of metal ion transport	24/741	461/28891	0.000933348569228385	0.00870360773535656	0.00591711977228462	Cxcl10/Fxyd5/Lcn2/S100a1/Atp1b1/Tspan13/Nedd4/Wwp2/Prnp/Plcg2/Ubqln1/Akt2/Rhoa/Gnb2/Hbp1/Ywhah/Ptpn6/Saraf/Ccr1/Calm3/Icam1/Iscu/Sri/Fkbp1a	24
GO:0002526	GO:0002526	acute inflammatory response	11/741	139/28891	0.000941617858714562	0.00874903093690086	0.00594800059000419	Lbp/Il1b/Il1rn/Tnf/Alox5ap/Serpinb9/H2-Q6/Ptges/Hp/Nupr1/Icam1	11
GO:0061515	GO:0061515	myeloid cell development	9/741	98/28891	0.000944256563556567	0.00874903093690086	0.00594800059000419	Klf2/Tyrobp/Ninj1/Cebpb/Maea/Fam20c/Ptpn6/Notch2/Tmod3	9
GO:0007584	GO:0007584	response to nutrient	8/741	79/28891	0.000947087476242664	0.00874903093690086	0.00594800059000419	Alpl/Rbp1/Spp1/Pim1/Nfkbiz/Gatm/Mlx/Acaa1a	8
GO:0010822	GO:0010822	positive regulation of mitochondrion organization	8/741	79/28891	0.000947087476242664	0.00874903093690086	0.00594800059000419	Igtp/Fas/Rala/Bcl2l11/Htra2/Plaur/Bad/Fis1	8
GO:1905897	GO:1905897	regulation of response to endoplasmic reticulum stress	8/741	79/28891	0.000947087476242664	0.00874903093690086	0.00594800059000419	Igtp/Ubqln1/Tmem33/Nupr1/Ppp1r15a/Sgta/Herpud1/Nck1	8
GO:0006338	GO:0006338	chromatin remodeling	25/741	489/28891	0.000952973782006706	0.00878695264792351	0.00597378154347932	Eif1/Klf2/Actb/H3f3a/H3f3b/Lmnb1/Gpx1/BC004004/Znfx1/Yeats4/Daxx/Nfkbiz/Rbbp7/Mbd3/Mecp2/Suds3/Gatad1/Smarcb1/Babam1/Trmt112/Wbp2/Dpy30/Kdm6b/Mphosph8/Bcl7c	25
GO:0032768	GO:0032768	regulation of monooxygenase activity	6/741	45/28891	0.000969244077267473	0.00889788541511459	0.00604919882905782	Il1b/Tnf/S100a1/Arg2/Por/Kras	6
GO:0042771	GO:0042771	intrinsic apoptotic signaling pathway in response to DNA damage by p53 class mediator	6/741	45/28891	0.000969244077267473	0.00889788541511459	0.00604919882905782	Phlda3/Shisa5/Bcl3/Nupr1/Cdkn1a/Tmem109	6
GO:0007517	GO:0007517	muscle organ development	21/741	382/28891	0.000970416045678421	0.00889788541511459	0.00604919882905782	Id3/Pmp22/Myl6/Cryab/Atf3/Naca/Gpx1/Egr1/Dtnbp1/Flot1/Rhoa/Emd/Bin3/Nupr1/Luc7l/Btg2/Skil/Svil/Ybx3/Kras/Fkbp1a	21
GO:0036035	GO:0036035	osteoclast development	4/741	18/28891	0.000985901962915903	0.00893404257256058	0.00607378015644969	Tyrobp/Ninj1/Fam20c/Notch2	4
GO:0045837	GO:0045837	negative regulation of membrane potential	4/741	18/28891	0.000985901962915903	0.00893404257256058	0.00607378015644969	Ptn/Il1rn/Arl6ip5/Prelid1	4
GO:0062099	GO:0062099	negative regulation of programmed necrotic cell death	4/741	18/28891	0.000985901962915903	0.00893404257256058	0.00607378015644969	Nupr1/Rbck1/Birc3/Ybx3	4
GO:0071280	GO:0071280	cellular response to copper ion	4/741	18/28891	0.000985901962915903	0.00893404257256058	0.00607378015644969	Mt1/Mt2/Prnp/Daxx	4
GO:0098751	GO:0098751	bone cell development	4/741	18/28891	0.000985901962915903	0.00893404257256058	0.00607378015644969	Tyrobp/Ninj1/Fam20c/Notch2	4
GO:2001267	GO:2001267	regulation of cysteine-type endopeptidase activity involved in apoptotic signaling pathway	4/741	18/28891	0.000985901962915903	0.00893404257256058	0.00607378015644969	Gsn/Fas/Htra2/Plaur	4
GO:0045216	GO:0045216	cell-cell junction organization	15/741	231/28891	0.000987036935342695	0.00893404257256058	0.00607378015644969	Gjb6/Ramp2/Perp/Cd9/Rhoc/Actg1/Pmp22/Il1b/Actb/Tnf/Wdr1/Rhoa/Actn4/Rac1/Add1	15
GO:0016311	GO:0016311	dephosphorylation	19/741	331/28891	0.00100556771847666	0.00908126638983427	0.00617386979589915	Alpl/Tnf/Dusp1/Stk11/Ptbp1/Ppp1cc/Pin1/Ppp1r11/Ppp1r15a/Ptpn6/Ppp1r2/Sdhaf2/Acp1/Nck1/Phpt1/Calm3/Ptp4a2/Tiprl/Cdk5rap3	19
GO:0045667	GO:0045667	regulation of osteoblast differentiation	12/741	162/28891	0.00100700736724047	0.00908126638983427	0.00617386979589915	Id3/Igfbp5/Id1/Ifitm1/Tnf/Jund/Clic1/Cebpb/Limd1/Cebpd/Fam20c/Atraid	12
GO:0051656	GO:0051656	establishment of organelle localization	25/741	491/28891	0.00100882505202294	0.00908126638983427	0.00617386979589915	Ubb/Lmnb1/Rac2/Sdcbp/Chmp1a/Dtnbp1/Pdcd10/Bub3/Stk11/Tmem230/Dctn2/Snap23/Tsg101/Mecp2/Borcs8/Actn4/Actr10/Rab11b/Sar1a/Rab11a/Chmp2b/Nsfl1c/Hsbp1/Trappc4/Chmp5	25
GO:0051047	GO:0051047	positive regulation of secretion	23/741	437/28891	0.00102291198192316	0.00919130201607821	0.00624867716308538	Spp1/Anxa2/S100a9/S100a8/Il1b/Hcar2/S100a10/Sdcbp/Dtnbp1/Ptges/Ptbp1/Anxa7/Tsg101/Glul/Rac1/Psmd9/Map1lc3b/Aimp1/Pla2g4a/Rab9/Bad/Mpc2/Sri	23
GO:1903076	GO:1903076	regulation of protein localization to plasma membrane	10/741	120/28891	0.00106937033309533	0.0095606880407339	0.00649980306587818	Actb/Tnf/Prnp/Vti1b/Pgrmc1/Sqstm1/Lypla1/Tmbim1/Rab11a/Rhog	10
GO:0043032	GO:0043032	positive regulation of macrophage activation	5/741	31/28891	0.00106983575886582	0.0095606880407339	0.00649980306587818	Lbp/Jund/Mmp8/Pla2g4a/Lgals9	5
GO:1902914	GO:1902914	regulation of protein polyubiquitination	5/741	31/28891	0.00106983575886582	0.0095606880407339	0.00649980306587818	Gabarap/Plaa/Birc3/Ube2n/Nmi	5
GO:0000082	GO:0000082	G1/S transition of mitotic cell cycle	15/741	233/28891	0.00107642805573479	0.00960220542303748	0.00652802852492823	Anxa1/Actb/Eif4ebp1/Psme2/Lsm10/Ccnh/Ptpn6/Smarcb1/Sde2/Cdk2ap2/Pdpn/Cdkn1a/Ccnd3/Bcl7c/Cdk4	15
GO:0030835	GO:0030835	negative regulation of actin filament depolymerization	6/741	46/28891	0.00109076924531828	0.00971257163746408	0.00660306064142895	Gsn/Capzb/Twf1/Svil/Tmod3/Add1	6
GO:0019439	GO:0019439	aromatic compound catabolic process	24/741	467/28891	0.00111239161673959	0.00988725737905659	0.00672182018194849	Isg20/Zfp36/Upp1/Vim/Eif4a3/Magoh/Tent2/Ptbp1/Ythdf2/Phax/Mthfs/Btg2/Polr2g/Pnrc1/Acaa1a/Eloc/Exosc4/Hmox2/Nudt4/Mthfsl/Lsm7/Myd88/Lsm1/Mapkapk2	24
GO:0042130	GO:0042130	negative regulation of T cell proliferation	8/741	81/28891	0.00111666185412805	0.00988957437417173	0.00672339538363783	Cebpb/Cd24a/Prnp/Ptpn6/Tarm1/Arg2/Lgals9/Ndfip1	8
GO:0043154	GO:0043154	negative regulation of cysteine-type endopeptidase activity involved in apoptotic process	8/741	81/28891	0.00111666185412805	0.00988957437417173	0.00672339538363783	Tnf/Cryab/Gpx1/Akt2/Rnf34/Herpud1/Plaur/Por	8
GO:0046942	GO:0046942	carboxylic acid transport	20/741	362/28891	0.00119401902010256	0.0105557272870357	0.00717627730248396	Rbp1/Anxa1/Il1b/Il1rn/Abcg2/Tnf/Slc38a2/Rgs2/Slc16a3/Dtnbp1/Ptges/Akt2/Slc2a1/Lypla1/Pla2g4a/Nfkbie/Arg2/Arl6ip5/Mpc2/Fis1	20
GO:0044843	GO:0044843	cell cycle G1/S phase transition	16/741	260/28891	0.00119874560314921	0.0105785546696512	0.00719179642525821	Anxa1/Actb/Eif4ebp1/Psme2/Lsm10/Plcg2/Ccnh/Ptpn6/Smarcb1/Sde2/Cdk2ap2/Pdpn/Cdkn1a/Ccnd3/Bcl7c/Cdk4	16
GO:0019081	GO:0019081	viral translation	4/741	19/28891	0.0012236291267721	0.0106835713079691	0.00726319164961845	Eif3f/Ptbp1/Eif3g/Eif3l	4
GO:0070486	GO:0070486	leukocyte aggregation	4/741	19/28891	0.0012236291267721	0.0106835713079691	0.00726319164961845	S100a9/S100a8/Il1b/Rac2	4
GO:0071676	GO:0071676	negative regulation of mononuclear cell migration	4/741	19/28891	0.0012236291267721	0.0106835713079691	0.00726319164961845	Ccn3/Nbl1/Dusp1/Apod	4
GO:1901550	GO:1901550	regulation of endothelial cell development	4/741	19/28891	0.0012236291267721	0.0106835713079691	0.00726319164961845	Il1b/Tnf/Tnfrsf1a/Add1	4
GO:1903140	GO:1903140	regulation of establishment of endothelial barrier	4/741	19/28891	0.0012236291267721	0.0106835713079691	0.00726319164961845	Il1b/Tnf/Tnfrsf1a/Add1	4
GO:0141084	GO:0141084	inflammasome-mediated signaling pathway	6/741	47/28891	0.00122364033833418	0.0106835713079691	0.00726319164961845	Hspa8/Gbp2/Igtp/Plcg2/Casp4/Myd88	6
GO:0035455	GO:0035455	response to interferon-alpha	5/741	32/28891	0.00124146929092084	0.0108177030753976	0.00735438070101822	Ifitm1/Ifitm3/Ifitm2/Ifit1/Ifit2	5
GO:2000045	GO:2000045	regulation of G1/S transition of mitotic cell cycle	12/741	166/28891	0.0012433889405535	0.0108177030753976	0.00735438070101822	Anxa1/Actb/Psme2/Lsm10/Ccnh/Ptpn6/Smarcb1/Sde2/Cdk2ap2/Pdpn/Cdkn1a/Bcl7c	12
GO:0034446	GO:0034446	substrate adhesion-dependent cell spreading	9/741	102/28891	0.00125578794847416	0.010906341460956	0.00741464122282927	Fbln1/S100a10/Pxn/Rhoa/Coro1c/Actn4/Rac1/Pdpn/Nrp1	9
GO:0009259	GO:0009259	ribonucleotide metabolic process	20/741	364/28891	0.00127536676800035	0.0110375162570977	0.00750381998679427	Rfk/Atp1b1/Nme2/Upp1/Hspa8/Cs/Rhoa/Ndufv1/Acot9/Uqcc3/Pdhb/Nudt4/Nme1/Stoml2/Aprt/Bad/Guk1/Mpc2/Fis1/Ndufb4	20
GO:0015849	GO:0015849	organic acid transport	20/741	364/28891	0.00127536676800035	0.0110375162570977	0.00750381998679427	Rbp1/Anxa1/Il1b/Il1rn/Abcg2/Tnf/Slc38a2/Rgs2/Slc16a3/Dtnbp1/Ptges/Akt2/Slc2a1/Lypla1/Pla2g4a/Nfkbie/Arg2/Arl6ip5/Mpc2/Fis1	20
GO:1902106	GO:1902106	negative regulation of leukocyte differentiation	10/741	123/28891	0.00129102968044756	0.0111535016000837	0.00758267224980352	Hspb1/Pglyrp1/Anxa1/Tmem176b/Nme2/Tmem176a/Irf1/Nme1/Socs1/Prdx2	10
GO:0002090	GO:0002090	regulation of receptor internalization	8/741	83/28891	0.00130962389251023	0.0112943612967709	0.00767843526230694	Nedd4/Ankrd13a/Sdcbp/Dtnbp1/Plcg2/Flot1/Rala/Synj2bp	8
GO:0002697	GO:0002697	regulation of immune effector process	24/741	473/28891	0.00132034657787071	0.011366962772489	0.00772779314245628	Pglyrp1/Anxa1/Lbp/Il1b/Serping1/Tnf/Tyrobp/Cd81/Rsad2/Cd24a/Rac2/Serpinb9/H2-Q6/Plcg2/Irf1/Litaf/Nfkbiz/Ptpn6/Lgals9/Casp4/Tap2/Myd88/Mapkapk2/Ndfip1	24
GO:0046700	GO:0046700	heterocycle catabolic process	23/741	446/28891	0.0013361073980103	0.011482609397883	0.00780641512939817	Isg20/Zfp36/Upp1/Vim/Eif4a3/Magoh/Tent2/Ptbp1/Ythdf2/Phax/Mthfs/Btg2/Polr2g/Pnrc1/Eloc/Exosc4/Hmox2/Nudt4/Mthfsl/Lsm7/Myd88/Lsm1/Mapkapk2	23
GO:0046635	GO:0046635	positive regulation of alpha-beta T cell activation	9/741	103/28891	0.00134536240752206	0.0115420395761849	0.00784681854529114	Anxa1/Cd81/Cd24a/H2-Q6/Tgfbr2/Irf1/Rhoa/Nfkbiz/Socs1	9
GO:0071622	GO:0071622	regulation of granulocyte chemotaxis	7/741	65/28891	0.00136000232227314	0.0116473809996066	0.00791843457376139	Lbp/Il1b/Trem1/Rac2/Rac1/C5ar1/Mapk3	7
GO:0001562	GO:0001562	response to protozoan	6/741	48/28891	0.00136854053794526	0.0116994234403053	0.00795381545996625	Gbp2/Ier3/Igtp/Bcl3/Lyst/Myd88	6
GO:0071214	GO:0071214	cellular response to abiotic stimulus	19/741	340/28891	0.00137319403444898	0.0116994234403053	0.00795381545996625	Timp1/Actb/Serpinb6a/Cryab/Nedd4/Sipa1/Egr1/Stk11/Akt2/Rac1/Rhob/Rab11b/Sde2/Gtf2h5/Cdkn1a/Ybx3/Tmem109/Bad/Eef1d	19
GO:0104004	GO:0104004	cellular response to environmental stimulus	19/741	340/28891	0.00137319403444898	0.0116994234403053	0.00795381545996625	Timp1/Actb/Serpinb6a/Cryab/Nedd4/Sipa1/Egr1/Stk11/Akt2/Rac1/Rhob/Rab11b/Sde2/Gtf2h5/Cdkn1a/Ybx3/Tmem109/Bad/Eef1d	19
GO:0007043	GO:0007043	cell-cell junction assembly	12/741	168/28891	0.00137778241825196	0.0117182770159257	0.00796663300281441	Gjb6/Ramp2/Cd9/Rhoc/Actg1/Pmp22/Il1b/Actb/Tnf/Wdr1/Rhoa/Actn4	12
GO:0001959	GO:0001959	regulation of cytokine-mediated signaling pathway	11/741	146/28891	0.00140491619211246	0.0118987983438735	0.00808935984797995	Isg15/Il1rn/Irf7/Igtp/Cd24a/Mmp8/Irak2/Tnfrsf1a/Ythdf2/Zbp1/Casp4	11
GO:0014902	GO:0014902	myotube differentiation	11/741	146/28891	0.00140491619211246	0.0118987983438735	0.00808935984797995	Ccn3/Cd9/Cxcl10/Pmp22/Cd81/Ehd1/Naca/Gpx1/Flot1/Daxx/Bin3	11
GO:0051251	GO:0051251	positive regulation of lymphocyte activation	20/741	367/28891	0.00140624355047197	0.0118987983438735	0.00808935984797995	Anxa1/Il1b/Actb/Tyrobp/Cd81/Selenok/Cd24a/H2-Q6/Tgfbr2/Irf1/Rhoa/Nfkbiz/Lyst/Smarcb1/Lgals9/Socs1/Nck1/Cdkn1a/Bad/Myd88	20
GO:0060191	GO:0060191	regulation of lipase activity	8/741	84/28891	0.00141556738462897	0.0119571813499567	0.00812905134720242	Rhoc/Anxa1/Rgs2/Plaa/Rhoa/Arl1/Por/Arf4	8
GO:0046597	GO:0046597	negative regulation of viral entry into host cell	5/741	33/28891	0.00143261935837129	0.01203937188219	0.00818492831663394	Ifitm1/Ifitm3/Ifitm2/Gsn/Rad50	5
GO:0050999	GO:0050999	regulation of nitric-oxide synthase activity	5/741	33/28891	0.00143261935837129	0.01203937188219	0.00818492831663394	Il1b/Tnf/S100a1/Arg2/Kras	5
GO:0090594	GO:0090594	inflammatory response to wounding	5/741	33/28891	0.00143261935837129	0.01203937188219	0.00818492831663394	Timp1/Tnf/Cd24a/Nfkbiz/Ptpn6	5
GO:0070664	GO:0070664	negative regulation of leukocyte proliferation	9/741	104/28891	0.0014400105450406	0.0120769057212961	0.00821044557663201	Tyrobp/Cebpb/Cd24a/Prnp/Ptpn6/Tarm1/Arg2/Lgals9/Ndfip1	9
GO:1902806	GO:1902806	regulation of cell cycle G1/S phase transition	13/741	192/28891	0.00144198205348539	0.0120769057212961	0.00821044557663201	Anxa1/Actb/Psme2/Lsm10/Plcg2/Ccnh/Ptpn6/Smarcb1/Sde2/Cdk2ap2/Pdpn/Cdkn1a/Bcl7c	13
GO:0009144	GO:0009144	purine nucleoside triphosphate metabolic process	12/741	169/28891	0.00144934878513534	0.0121180297577502	0.00823840362076931	Atp1b1/Nme2/Hspa8/Rhoa/Ndufv1/Uqcc3/Nme1/Stoml2/Bad/Guk1/Fis1/Ndufb4	12
GO:0045582	GO:0045582	positive regulation of T cell differentiation	10/741	125/28891	0.00145857894861993	0.0121745684493099	0.00827684126868484	Anxa1/Actb/Tgfbr2/Irf1/Rhoa/Nfkbiz/Smarcb1/Lgals9/Socs1/Bad	10
GO:0030193	GO:0030193	regulation of blood coagulation	7/741	66/28891	0.00148826674022099	0.0124013848471455	0.00843104166846385	Cd9/Anxa2/S100a9/Serping1/Anxa5/Plaur/Prdx2	7
GO:0010958	GO:0010958	regulation of amino acid import across plasma membrane	4/741	20/28891	0.00149872398802778	0.0124255553494808	0.00844747390686691	Tnf/Rgs2/Arg2/Arl6ip5	4
GO:1902916	GO:1902916	positive regulation of protein polyubiquitination	4/741	20/28891	0.00149872398802778	0.0124255553494808	0.00844747390686691	Gabarap/Birc3/Ube2n/Nmi	4
GO:1903789	GO:1903789	regulation of amino acid transmembrane transport	4/741	20/28891	0.00149872398802778	0.0124255553494808	0.00844747390686691	Tnf/Rgs2/Arg2/Arl6ip5	4
GO:0015833	GO:0015833	peptide transport	19/741	343/28891	0.00151874415906048	0.0125704109675258	0.00854595353367484	Ccn3/S100a9/Anxa1/S100a8/Il1b/Il1rn/Tnf/Ptbp1/Anxa7/Anxa5/Glul/Rac1/Psmd9/Rab11b/Aimp1/Bad/Tap2/Mpc2/Sri	19
GO:1902624	GO:1902624	positive regulation of neutrophil migration	6/741	49/28891	0.00152616778127468	0.0125853370935839	0.00855610101254888	Lbp/Il1b/Selenok/Rac2/Rac1/C5ar1	6
GO:0070228	GO:0070228	regulation of lymphocyte apoptotic process	8/741	85/28891	0.00152820128097644	0.0125853370935839	0.00855610101254888	Cd24a/Serpinb9/Bcl3/Bcl2l11/Bcl2a1a/Tsc22d3/Arg2/Prelid1	8
GO:0150076	GO:0150076	neuroinflammatory response	8/741	85/28891	0.00152820128097644	0.0125853370935839	0.00855610101254888	Il1b/Tnf/Tyrobp/Mmp8/Plcg2/Jun/Nupr1/C5ar1	8
GO:0006612	GO:0006612	protein targeting to membrane	10/741	126/28891	0.00154874119322277	0.0127120470984491	0.00864224440250063	Naca/Prnp/Yif1b/Akt2/Zdhhc3/Sgta/Sec61a1/Srpr/Fis1/Rtp4	10
GO:1905954	GO:1905954	positive regulation of lipid localization	10/741	126/28891	0.00154874119322277	0.0127120470984491	0.00864224440250063	Spp1/Anxa2/Nfkbia/Il1b/Ehd1/Ptges/Scp2/Pla2g4a/Plin3/Prelid1	10
GO:0002064	GO:0002064	epithelial cell development	15/741	242/28891	0.00156782860736821	0.0128444704593397	0.00873227199920116	Id1/Il1b/Tnf/Vim/Gpx1/Sipa1/Tnfrsf1a/Rac1/Vezf1/Notch2/Clic4/Add1/Bad/Icam1/Myd88	15
GO:0030100	GO:0030100	regulation of endocytosis	19/741	344/28891	0.00157008223940439	0.0128444704593397	0.00873227199920116	Anxa2/Actg1/Lbp/Il1b/Actb/Tnf/Nedd4/Ankrd13a/Sdcbp/Cd14/Dtnbp1/Plcg2/Flot1/Rala/Synj2bp/Tsg101/Actn4/Rab4b/Add1	19
GO:0010972	GO:0010972	negative regulation of G2/M transition of mitotic cell cycle	7/741	67/28891	0.00162576486133218	0.0132779769221054	0.00902698997595736	Ier3/Rad50/Nae1/Babam1/Cdkn1a/Nabp2/Cdk5rap3	7
GO:0048534	GO:0048534	hematopoietic or lymphoid organ development	10/741	127/28891	0.00164337146535568	0.0133873755909805	0.00910136430972161	Bcl3/Fas/Nfkbiz/Bcl2l11/Map2k2/Mapk3/Pdpn/Prdx2/Sbds/Ltbr	10
GO:0002313	GO:0002313	mature B cell differentiation involved in immune response	5/741	34/28891	0.00164458739268887	0.0133873755909805	0.00910136430972161	Itm2a/Bcl3/Plcg2/Nfkbiz/Notch2	5
GO:0035304	GO:0035304	regulation of protein dephosphorylation	8/741	86/28891	0.00164782004212922	0.0133915918745032	0.00910423073653637	Tnf/Ptbp1/Pin1/Ppp1r11/Ppp1r15a/Ppp1r2/Calm3/Tiprl	8
GO:1901653	GO:1901653	cellular response to peptide	19/741	346/28891	0.00167718494490316	0.0136078179822488	0.00925123136160224	Il1b/Tnf/Vim/Prnp/Eif4ebp1/Irf1/Pxn/Socs3/Akt2/Leprot/Anxa5/Rac1/Mapk3/Socs1/Nck1/Icam1/Fis1/Chmp5/Leprotl1	19
GO:0010332	GO:0010332	response to gamma radiation	6/741	50/28891	0.00169723382249987	0.0137253351580194	0.00933112503621154	Cryab/Gpx1/Egr1/Gtf2h5/Cdkn1a/Tmem109	6
GO:0070232	GO:0070232	regulation of T cell apoptotic process	6/741	50/28891	0.00169723382249987	0.0137253351580194	0.00933112503621154	Serpinb9/Bcl3/Bcl2l11/Tsc22d3/Arg2/Prelid1	6
GO:0019693	GO:0019693	ribose phosphate metabolic process	20/741	373/28891	0.00170259939087841	0.0137461911541787	0.00934530391823348	Rfk/Atp1b1/Nme2/Upp1/Hspa8/Cs/Rhoa/Ndufv1/Acot9/Uqcc3/Pdhb/Nudt4/Nme1/Stoml2/Aprt/Bad/Guk1/Mpc2/Fis1/Ndufb4	20
GO:0051146	GO:0051146	striated muscle cell differentiation	19/741	347/28891	0.00173301614650847	0.0139516183479182	0.00948496293628674	Ccn3/Cd9/Igfbp5/Cxcl10/Actg1/Pmp22/Cd81/Ehd1/Rgs2/Naca/Gpx1/Flot1/Wdr1/Daxx/Pin1/Bin3/Tmod3/Kdm6b/Kras	19
GO:0009060	GO:0009060	aerobic respiration	13/741	196/28891	0.00173369998931155	0.0139516183479182	0.00948496293628674	Tnf/Cs/Rhoa/Idh1/Nupr1/Ndufv1/Mtfr1l/Uqcc3/Sdhaf2/Pdhb/Stoml2/Iscu/Ndufb4	13
GO:0061041	GO:0061041	regulation of wound healing	10/741	128/28891	0.00174263096910659	0.013962862661112	0.00949260734650696	Cd9/Anxa2/Actg1/S100a9/Anxa1/Serping1/Tnf/Anxa5/Plaur/Prdx2	10
GO:0032627	GO:0032627	interleukin-23 production	3/741	10/28891	0.00176217220537304	0.013962862661112	0.00949260734650696	Plcg2/Rac1/Myd88	3
GO:0032667	GO:0032667	regulation of interleukin-23 production	3/741	10/28891	0.00176217220537304	0.013962862661112	0.00949260734650696	Plcg2/Rac1/Myd88	3
GO:0044571	GO:0044571	[2Fe-2S] cluster assembly	3/741	10/28891	0.00176217220537304	0.013962862661112	0.00949260734650696	Hscb/Glrx5/Iscu	3
GO:0048280	GO:0048280	vesicle fusion with Golgi apparatus	3/741	10/28891	0.00176217220537304	0.013962862661112	0.00949260734650696	Vti1b/Sec22b/Yipf4	3
GO:0140245	GO:0140245	regulation of translation at postsynapse	3/741	10/28891	0.00176217220537304	0.013962862661112	0.00949260734650696	Eif4a3/Tent2/Ngdn	3
GO:0150078	GO:0150078	positive regulation of neuroinflammatory response	3/741	10/28891	0.00176217220537304	0.013962862661112	0.00949260734650696	Mmp8/Plcg2/Nupr1	3
GO:2001269	GO:2001269	positive regulation of cysteine-type endopeptidase activity involved in apoptotic signaling pathway	3/741	10/28891	0.00176217220537304	0.013962862661112	0.00949260734650696	Gsn/Fas/Htra2	3
GO:0000768	GO:0000768	syncytium formation by plasma membrane fusion	7/741	68/28891	0.00177294161571884	0.013962862661112	0.00949260734650696	Cd9/Cxcl10/Tyrobp/Cd81/Ehd1/Flot1/Camk1	7
GO:0032233	GO:0032233	positive regulation of actin filament bundle assembly	7/741	68/28891	0.00177294161571884	0.013962862661112	0.00949260734650696	Rhoc/Id1/S100a10/Pxn/Rhoa/Rac1/Nrp1	7
GO:0043903	GO:0043903	regulation of biological process involved in symbiotic interaction	7/741	68/28891	0.00177294161571884	0.013962862661112	0.00949260734650696	Fbln1/Ifitm1/Ifitm3/Ifitm2/Gsn/Rad50/Furin	7
GO:0140253	GO:0140253	cell-cell fusion	7/741	68/28891	0.00177294161571884	0.013962862661112	0.00949260734650696	Cd9/Cxcl10/Tyrobp/Cd81/Ehd1/Flot1/Camk1	7
GO:1900046	GO:1900046	regulation of hemostasis	7/741	68/28891	0.00177294161571884	0.013962862661112	0.00949260734650696	Cd9/Anxa2/S100a9/Serping1/Anxa5/Plaur/Prdx2	7
GO:0006809	GO:0006809	nitric oxide biosynthetic process	8/741	87/28891	0.00177472428309695	0.013962862661112	0.00949260734650696	Klf2/Il1b/Tnf/Mmp8/Akt2/Rac1/Cyb5r3/Icam1	8
GO:0031345	GO:0031345	negative regulation of cell projection organization	14/741	221/28891	0.00180975350160816	0.0141718027220134	0.00963465457602075	Efemp1/Id1/Pmp22/Itm2c/Vim/Capzb/Prnp/Dtnbp1/Rhoa/Katna1/Cers2/Ywhah/Mylip/Nrp1	14
GO:0043405	GO:0043405	regulation of MAP kinase activity	13/741	197/28891	0.00181378826462592	0.0141718027220134	0.00963465457602075	Il1b/Il1rn/Tnf/Dusp1/Rgs2/Cd24a/Dtnbp1/Pdcd10/Tsg101/Ptpn6/Aida/Kras/Cdk5rap3	13
GO:0051099	GO:0051099	positive regulation of binding	13/741	197/28891	0.00181378826462592	0.0141718027220134	0.00963465457602075	Ramp2/Anxa2/S100a10/Ramp1/Flot1/Pin1/Edf1/Map1lc3b/Plaur/Nme1/Derl1/Add1/Hmgb2	13
GO:0060416	GO:0060416	response to growth hormone	4/741	21/28891	0.00181410330521631	0.0141718027220134	0.00963465457602075	Irf1/Pxn/Leprot/Leprotl1	4
GO:0140694	GO:0140694	non-membrane-bounded organelle assembly	21/741	402/28891	0.00181564551394942	0.0141718027220134	0.00963465457602075	Actg1/Tnf/Rpsa/Rps5/Rplp0/Gsn/Limd1/Chmp1a/Bin2/Wdr1/Rhoa/Ythdf2/Tubb5/Rab11a/Sugt1/Chmp2b/Mrpl20/Tmod3/Mpv17l2/Sbds/Chmp5	21
GO:0034763	GO:0034763	negative regulation of transmembrane transport	11/741	151/28891	0.00183886967358391	0.0143304014214683	0.00974247739259722	Il1b/Tnf/Nedd4/Rgs2/Ubqln1/Akt2/Ywhaq/Arl6ip5/Calm3/Iscu/Sri	11
GO:0090287	GO:0090287	regulation of cellular response to growth factor stimulus	18/741	323/28891	0.0018686287349883	0.0144419771284433	0.00981833177872336	Nbl1/Foxd1/Fstl1/Lrg1/Nedd4/Sdcbp/Stk11/Pmepa1/Pin1/Fkbp8/Rbbp7/Strap/Suds3/Fam20c/Skil/Notch2/Furin/Nrp1	18
GO:0046879	GO:0046879	hormone secretion	21/741	403/28891	0.00187068213139425	0.0144419771284433	0.00981833177872336	Ccn3/Foxd1/Spp1/Anxa1/Il1b/Hcar2/Il1rn/Tnf/Ptbp1/Snap23/Anxa7/Anxa5/Glul/Rac1/Psmd9/Rab11b/Aimp1/Bad/Mpc2/Selenom/Sri	21
GO:0008053	GO:0008053	mitochondrial fusion	5/741	35/28891	0.00187869073579859	0.0144419771284433	0.00981833177872336	Bcl2a1b/Chchd3/Bcl2a1a/Stoml2/Fis1	5
GO:0060142	GO:0060142	regulation of syncytium formation by plasma membrane fusion	5/741	35/28891	0.00187869073579859	0.0144419771284433	0.00981833177872336	Cxcl10/Tyrobp/Ehd1/Flot1/Camk1	5
GO:0090023	GO:0090023	positive regulation of neutrophil chemotaxis	5/741	35/28891	0.00187869073579859	0.0144419771284433	0.00981833177872336	Lbp/Il1b/Rac2/Rac1/C5ar1	5
GO:1905898	GO:1905898	positive regulation of response to endoplasmic reticulum stress	5/741	35/28891	0.00187869073579859	0.0144419771284433	0.00981833177872336	Ubqln1/Tmem33/Sgta/Herpud1/Nck1	5
GO:0045429	GO:0045429	positive regulation of nitric oxide biosynthetic process	6/741	51/28891	0.00188246326648875	0.0144419771284433	0.00981833177872336	Klf2/Il1b/Tnf/Mmp8/Akt2/Icam1	6
GO:0061028	GO:0061028	establishment of endothelial barrier	6/741	51/28891	0.00188246326648875	0.0144419771284433	0.00981833177872336	Il1b/Tnf/Tnfrsf1a/Add1/Icam1/Myd88	6
GO:0090199	GO:0090199	regulation of release of cytochrome c from mitochondria	6/741	51/28891	0.00188246326648875	0.0144419771284433	0.00981833177872336	Gpx1/Fas/Bcl2l11/Plaur/Bad/Prelid1	6
GO:0140894	GO:0140894	endolysosomal toll-like receptor signaling pathway	6/741	51/28891	0.00188246326648875	0.0144419771284433	0.00981833177872336	Tnf/Rsad2/Irf1/Flot1/Ubqln1/Myd88	6
GO:0015980	GO:0015980	energy derivation by oxidation of organic compounds	19/741	350/28891	0.00191003916682507	0.0146307813819069	0.00994668974420509	Cavin3/Tnf/Cs/Akt2/Rhoa/Ppp1cc/Idh1/Nupr1/Ndufv1/Mtfr1l/Coq10b/Uqcc3/Ppp1r2/Sdhaf2/Pdhb/Stoml2/Prelid1/Iscu/Ndufb4	19
GO:0071560	GO:0071560	cellular response to transforming growth factor beta stimulus	15/741	248/28891	0.00199013246758235	0.0152206565311376	0.010347714470367	Lrg1/Sdcbp/Tgfbr2/Stk11/Pxn/Pmepa1/Jun/Pin1/Nfkbiz/Rbbp7/Strap/Suds3/Skil/Furin/Lgals9	15
GO:0002793	GO:0002793	positive regulation of peptide secretion	11/741	153/28891	0.0020404905144824	0.0155575575084106	0.0105767555180036	S100a9/S100a8/Ptbp1/Anxa7/Glul/Rac1/Psmd9/Aimp1/Bad/Mpc2/Sri	11
GO:0072331	GO:0072331	signal transduction by p53 class mediator	11/741	153/28891	0.0020404905144824	0.0155575575084106	0.0105767555180036	Perp/Ubb/Phlda3/Shisa5/Bcl3/Stk11/Rnf34/Nupr1/Cdkn1a/Tmem109/Cdk5rap3	11
GO:0002699	GO:0002699	positive regulation of immune effector process	18/741	326/28891	0.0020660645135749	0.0156846247126313	0.0106631417487903	Anxa1/Lbp/Il1b/Tnf/Tyrobp/Cd81/Rsad2/Cd24a/Rac2/H2-Q6/Plcg2/Irf1/Nfkbiz/Ptpn6/Casp4/Tap2/Myd88/Mapkapk2	18
GO:0006402	GO:0006402	mRNA catabolic process	15/741	249/28891	0.00206896395585431	0.0156846247126313	0.0106631417487903	Zfp36/Vim/Eif4a3/Magoh/Tent2/Ptbp1/Ythdf2/Btg2/Polr2g/Pnrc1/Exosc4/Lsm7/Myd88/Lsm1/Mapkapk2	15
GO:0002040	GO:0002040	sprouting angiogenesis	10/741	131/28891	0.00206984408265728	0.0156846247126313	0.0106631417487903	Ramp2/Rspo3/Klf2/Anxa1/S100a1/Pdcd10/Synj2bp/Rhoa/Glul/Nrp1	10
GO:0010934	GO:0010934	macrophage cytokine production	6/741	52/28891	0.00208259257789855	0.0156846247126313	0.0106631417487903	Il1b/Plcg2/Litaf/Casp4/Myd88/Mapkapk2	6
GO:0032728	GO:0032728	positive regulation of interferon-beta production	6/741	52/28891	0.00208259257789855	0.0156846247126313	0.0106631417487903	Isg15/Irf7/Irf1/Flot1/Arrdc4/Hmgb2	6
GO:0043403	GO:0043403	skeletal muscle tissue regeneration	6/741	52/28891	0.00208259257789855	0.0156846247126313	0.0106631417487903	Cd9/Anxa1/Cd81/Naca/Gpx1/Bin3	6
GO:0043666	GO:0043666	regulation of phosphoprotein phosphatase activity	6/741	52/28891	0.00208259257789855	0.0156846247126313	0.0106631417487903	Tnf/Ppp1r11/Ppp1r15a/Ppp1r2/Calm3/Tiprl	6
GO:0048009	GO:0048009	insulin-like growth factor receptor signaling pathway	6/741	52/28891	0.00208259257789855	0.0156846247126313	0.0106631417487903	Igfbp6/Igfbp4/Igfbp5/Map2k2/Mapk3/Kras	6
GO:0006949	GO:0006949	syncytium formation	7/741	70/28891	0.00209815373228178	0.0157537174449711	0.0107101142210202	Cd9/Cxcl10/Tyrobp/Cd81/Ehd1/Flot1/Camk1	7
GO:1902750	GO:1902750	negative regulation of cell cycle G2/M phase transition	7/741	70/28891	0.00209815373228178	0.0157537174449711	0.0107101142210202	Ier3/Rad50/Nae1/Babam1/Cdkn1a/Nabp2/Cdk5rap3	7
GO:0031640	GO:0031640	killing of cells of another organism	9/741	110/28891	0.00212630941533028	0.0158946726900068	0.0108059421917615	Cxcl10/Pglyrp1/Trem1/Ninj1/Gbp2/Igtp/Bcl2l11/Bad/Myd88	9
GO:0141061	GO:0141061	disruption of cell in another organism	9/741	110/28891	0.00212630941533028	0.0158946726900068	0.0108059421917615	Cxcl10/Pglyrp1/Trem1/Ninj1/Gbp2/Igtp/Bcl2l11/Bad/Myd88	9
GO:0001779	GO:0001779	natural killer cell differentiation	5/741	36/28891	0.00213625947566886	0.0158946726900068	0.0108059421917615	Pglyrp1/Irf1/Nfil3/Lgals9/Il11ra1	5
GO:0033273	GO:0033273	response to vitamin	5/741	36/28891	0.00213625947566886	0.0158946726900068	0.0108059421917615	Alpl/Rbp1/Spp1/Pim1/Nfkbiz	5
GO:0043537	GO:0043537	negative regulation of blood vessel endothelial cell migration	5/741	36/28891	0.00213625947566886	0.0158946726900068	0.0108059421917615	Tnf/Pdcd10/Rhoa/Mecp2/Csnk2b	5
GO:1901889	GO:1901889	negative regulation of cell junction assembly	5/741	36/28891	0.00213625947566886	0.0158946726900068	0.0108059421917615	Il1b/Tnf/Apod/Rhoa/Coro1c	5
GO:0002761	GO:0002761	regulation of myeloid leukocyte differentiation	11/741	154/28891	0.00214783499905731	0.0159567320035387	0.0108481330167986	Rbp1/Tnf/Tyrobp/Nme2/Ninj1/Cebpb/Jun/Notch2/Nme1/Ccr1/Ndfip1	11
GO:0031346	GO:0031346	positive regulation of cell projection organization	23/741	463/28891	0.00215575811026423	0.0159727187599215	0.0108590015617933	Efemp1/Ptn/Cdc42ep5/Hspb1/S100a9/Lcn2/Nme2/Ehd1/Rgs2/Cd24a/Rac2/Stk11/Rala/Ptbp1/Twf1/Camk1/Coro1c/Map2k2/Rac1/Skil/Nme1/Nck1/Nrp1	23
GO:0002460	GO:0002460	adaptive immune response based on somatic recombination of immune receptors built from immunoglobulin superfamily domains	24/741	491/28891	0.00215646273953127	0.0159727187599215	0.0108590015617933	Anxa1/Il1b/Serping1/Tnf/Cd81/Rsad2/Irf7/Cd24a/Serpinb9/H2-Q6/Bcl3/Irf1/Fas/Nfkbiz/Kdelr1/Lyst/Ptpn6/Pla2g4a/Csf3r/Tap2/Icam1/Myd88/Clec4n/Ndfip1	24
GO:0032515	GO:0032515	negative regulation of phosphoprotein phosphatase activity	4/741	22/28891	0.00217265292023337	0.0159965624709123	0.0108752116321501	Tnf/Ppp1r11/Ppp1r15a/Tiprl	4
GO:0070935	GO:0070935	3'-UTR-mediated mRNA stabilization	4/741	22/28891	0.00217265292023337	0.0159965624709123	0.0108752116321501	Zfp36/Ptbp1/Myd88/Mapkapk2	4
GO:0140467	GO:0140467	integrated stress response signaling	4/741	22/28891	0.00217265292023337	0.0159965624709123	0.0108752116321501	Igtp/Tmem33/Impact/Nck1	4
GO:1903909	GO:1903909	regulation of receptor clustering	4/741	22/28891	0.00217265292023337	0.0159965624709123	0.0108752116321501	Ptn/Cd81/Gsn/Mesd	4
GO:0002367	GO:0002367	cytokine production involved in immune response	12/741	178/28891	0.0022422781009129	0.0164600563568502	0.0111903164622627	Il1b/Tnf/Cd81/Trem1/Rsad2/H2-Q6/Plcg2/Litaf/Kdelr1/Casp4/Myd88/Mapkapk2	12
GO:0071478	GO:0071478	cellular response to radiation	12/741	178/28891	0.0022422781009129	0.0164600563568502	0.0111903164622627	Timp1/Cryab/Nedd4/Egr1/Stk11/Akt2/Rhob/Sde2/Gtf2h5/Cdkn1a/Tmem109/Eef1d	12
GO:0007006	GO:0007006	mitochondrial membrane organization	9/741	111/28891	0.00226249473616975	0.0165837838536781	0.0112744322037019	Ier3/Chchd3/Bcl2l11/Uqcc3/Tomm40/Micos13/Bad/Tomm22/Vdac2	9
GO:0008347	GO:0008347	glial cell migration	7/741	71/28891	0.00227712081536994	0.0166000799672268	0.0112855110641724	Efemp1/Cd9/Pmp22/Vim/Fas/Cers2/Rras	7
GO:0050818	GO:0050818	regulation of coagulation	7/741	71/28891	0.00227712081536994	0.0166000799672268	0.0112855110641724	Cd9/Anxa2/S100a9/Serping1/Anxa5/Plaur/Prdx2	7
GO:0002790	GO:0002790	peptide secretion	18/741	329/28891	0.0022807479955891	0.0166000799672268	0.0112855110641724	Ccn3/S100a9/Anxa1/S100a8/Il1b/Il1rn/Tnf/Ptbp1/Anxa7/Anxa5/Glul/Rac1/Psmd9/Rab11b/Aimp1/Bad/Mpc2/Sri	18
GO:0050870	GO:0050870	positive regulation of T cell activation	16/741	277/28891	0.00228564371286575	0.0166000799672268	0.0112855110641724	Anxa1/Il1b/Actb/Cd81/Selenok/Cd24a/H2-Q6/Tgfbr2/Irf1/Rhoa/Nfkbiz/Smarcb1/Lgals9/Socs1/Nck1/Bad	16
GO:0002269	GO:0002269	leukocyte activation involved in inflammatory response	6/741	53/28891	0.00229836906904843	0.0166000799672268	0.0112855110641724	Tnf/Tyrobp/Mmp8/Jun/C5ar1/Myd88	6
GO:0030865	GO:0030865	cortical cytoskeleton organization	6/741	53/28891	0.00229836906904843	0.0166000799672268	0.0112855110641724	Cavin3/Tnf/Wdr1/Coro1c/Rac1/Rhog	6
GO:0042088	GO:0042088	T-helper 1 type immune response	6/741	53/28891	0.00229836906904843	0.0166000799672268	0.0112855110641724	Anxa1/Il1b/Bcl3/Irf1/Nfkbiz/Pla2g4a	6
GO:0046596	GO:0046596	regulation of viral entry into host cell	6/741	53/28891	0.00229836906904843	0.0166000799672268	0.0112855110641724	Ifitm1/Ifitm3/Ifitm2/Gsn/Rad50/Furin	6
GO:0046638	GO:0046638	positive regulation of alpha-beta T cell differentiation	6/741	53/28891	0.00229836906904843	0.0166000799672268	0.0112855110641724	Anxa1/Tgfbr2/Irf1/Rhoa/Nfkbiz/Socs1	6
GO:1904407	GO:1904407	positive regulation of nitric oxide metabolic process	6/741	53/28891	0.00229836906904843	0.0166000799672268	0.0112855110641724	Klf2/Il1b/Tnf/Mmp8/Akt2/Icam1	6
GO:0016072	GO:0016072	rRNA metabolic process	15/741	252/28891	0.00232119128109216	0.0167159658242739	0.0113642956919856	Isg20/Rpl14/Rpl10a/Ythdf2/Ngdn/Smarcb1/Sde2/Exosc4/Esf1/Gtf2h5/Trmt112/Ubtf/Nop10/Snu13/Sbds	15
GO:0071559	GO:0071559	response to transforming growth factor beta	15/741	252/28891	0.00232119128109216	0.0167159658242739	0.0113642956919856	Lrg1/Sdcbp/Tgfbr2/Stk11/Pxn/Pmepa1/Jun/Pin1/Nfkbiz/Rbbp7/Strap/Suds3/Skil/Furin/Lgals9	15
GO:0009914	GO:0009914	hormone transport	21/741	411/28891	0.00236419988462406	0.016856702789783	0.0114599752660916	Ccn3/Foxd1/Spp1/Anxa1/Il1b/Hcar2/Il1rn/Tnf/Ptbp1/Snap23/Anxa7/Anxa5/Glul/Rac1/Psmd9/Rab11b/Aimp1/Bad/Mpc2/Selenom/Sri	21
GO:0051092	GO:0051092	positive regulation of NF-kappaB transcription factor activity	11/741	156/28891	0.00237627829892395	0.016856702789783	0.0114599752660916	Il1b/Tnf/Irak2/Plcg2/Flot1/Rbck1/Ube2n/Prdx3/Kras/Icam1/Myd88	11
GO:0031620	GO:0031620	regulation of fever generation	3/741	11/28891	0.0023769817587919	0.016856702789783	0.0114599752660916	Il1b/Tnf/Ptges	3
GO:0046761	GO:0046761	viral budding from plasma membrane	3/741	11/28891	0.0023769817587919	0.016856702789783	0.0114599752660916	Chmp1a/Chmp2b/Chmp5	3
GO:0051469	GO:0051469	vesicle fusion with vacuole	3/741	11/28891	0.0023769817587919	0.016856702789783	0.0114599752660916	Chmp1a/Chmp2b/Chmp5	3
GO:0061763	GO:0061763	multivesicular body-lysosome fusion	3/741	11/28891	0.0023769817587919	0.016856702789783	0.0114599752660916	Chmp1a/Chmp2b/Chmp5	3
GO:0071044	GO:0071044	histone mRNA catabolic process	3/741	11/28891	0.0023769817587919	0.016856702789783	0.0114599752660916	Tent2/Exosc4/Lsm1	3
GO:1903911	GO:1903911	positive regulation of receptor clustering	3/741	11/28891	0.0023769817587919	0.016856702789783	0.0114599752660916	Ptn/Cd81/Mesd	3
GO:2001204	GO:2001204	regulation of osteoclast development	3/741	11/28891	0.0023769817587919	0.016856702789783	0.0114599752660916	Tyrobp/Ninj1/Notch2	3
GO:2001280	GO:2001280	positive regulation of unsaturated fatty acid biosynthetic process	3/741	11/28891	0.0023769817587919	0.016856702789783	0.0114599752660916	Anxa1/Il1b/Pla2g4a	3
GO:1903311	GO:1903311	regulation of mRNA metabolic process	17/741	304/28891	0.00237832255051469	0.016856702789783	0.0114599752660916	Zfp36/Hspa8/Vim/Eif4a3/Magoh/Dazap1/Ptbp1/Ythdf2/Sap18/Puf60/Btg2/Polr2g/Prpf19/Hnrnpl/Myd88/Lsm1/Mapkapk2	17
GO:0050869	GO:0050869	negative regulation of B cell activation	5/741	37/28891	0.00241863332148289	0.0170932925141477	0.01162082003053	Tyrobp/Cd24a/Fas/Samsn1/Ndfip1	5
GO:0071624	GO:0071624	positive regulation of granulocyte chemotaxis	5/741	37/28891	0.00241863332148289	0.0170932925141477	0.01162082003053	Lbp/Il1b/Rac2/Rac1/C5ar1	5
GO:0043244	GO:0043244	regulation of protein-containing complex disassembly	10/741	134/28891	0.00244482291225738	0.0172536644151154	0.0117298483524614	Tnf/Igtp/Gsn/Capzb/Eif5a/Wdr1/Twf1/Svil/Tmod3/Add1	10
GO:0032608	GO:0032608	interferon-beta production	7/741	72/28891	0.00246762918786158	0.0173401919996028	0.0117886738529419	Isg15/Irf7/Irf1/Flot1/Nmi/Arrdc4/Hmgb2	7
GO:0032648	GO:0032648	regulation of interferon-beta production	7/741	72/28891	0.00246762918786158	0.0173401919996028	0.0117886738529419	Isg15/Irf7/Irf1/Flot1/Nmi/Arrdc4/Hmgb2	7
GO:0071479	GO:0071479	cellular response to ionizing radiation	7/741	72/28891	0.00246762918786158	0.0173401919996028	0.0117886738529419	Cryab/Egr1/Rhob/Gtf2h5/Cdkn1a/Tmem109/Eef1d	7
GO:0045333	GO:0045333	cellular respiration	15/741	254/28891	0.00250310843542221	0.0175644863612201	0.011941159654496	Tnf/Cs/Rhoa/Idh1/Nupr1/Ndufv1/Mtfr1l/Coq10b/Uqcc3/Sdhaf2/Pdhb/Stoml2/Prelid1/Iscu/Ndufb4	15
GO:0071692	GO:0071692	protein localization to extracellular region	22/741	441/28891	0.00252779186776973	0.0176565806332322	0.012003769649616	Ccn3/Nbl1/Anxa1/Il1b/Hcar2/Il1rn/Tnf/Rsad2/Dnajc1/Ptbp1/Anxa7/Anxa5/Glul/Rac1/Psmd9/Lyst/Tmem258/Tmem167/Rab11b/Bad/Mpc2/Sri	22
GO:1903432	GO:1903432	regulation of TORC1 signaling	8/741	92/28891	0.00252946100532836	0.0176565806332322	0.012003769649616	Pim1/Stk11/Rragc/Ube2w/Lamtor1/Ube2n/Mapk3/Rraga	8
GO:0032715	GO:0032715	negative regulation of interleukin-6 production	6/741	54/28891	0.00253054986979428	0.0176565806332322	0.012003769649616	Prg4/Klf2/Tnf/Cd24a/Tnfrsf1a/Ptpn6	6
GO:0033120	GO:0033120	positive regulation of RNA splicing	6/741	54/28891	0.00253054986979428	0.0176565806332322	0.012003769649616	Slc38a2/Hspa8/Eif4a3/Rbm22/Dazap1/Prpf19	6
GO:0015908	GO:0015908	fatty acid transport	9/741	113/28891	0.00255563921473843	0.0177809943330838	0.0120883519039775	Rbp1/Anxa1/Il1b/Ptges/Akt2/Slc2a1/Lypla1/Pla2g4a/Fis1	9
GO:0002544	GO:0002544	chronic inflammatory response	4/741	23/28891	0.00257721689603789	0.0177809943330838	0.0120883519039775	S100a9/Tnf/Cebpb/Nfkbiz	4
GO:0031579	GO:0031579	membrane raft organization	4/741	23/28891	0.00257721689603789	0.0177809943330838	0.0120883519039775	Pmp22/S100a10/Gsn/Flot1	4
GO:0031649	GO:0031649	heat generation	4/741	23/28891	0.00257721689603789	0.0177809943330838	0.0120883519039775	Il1b/Il1rn/Tnf/Ptges	4
GO:0051043	GO:0051043	regulation of membrane protein ectodomain proteolysis	4/741	23/28891	0.00257721689603789	0.0177809943330838	0.0120883519039775	Timp1/Il1b/Tnf/Timp2	4
GO:0051220	GO:0051220	cytoplasmic sequestering of protein	4/741	23/28891	0.00257721689603789	0.0177809943330838	0.0120883519039775	Nfkbia/Nfkbib/Rbck1/Sri	4
GO:0060544	GO:0060544	regulation of necroptotic process	4/741	23/28891	0.00257721689603789	0.0177809943330838	0.0120883519039775	Rbck1/Birc3/Zbp1/Ybx3	4
GO:0071800	GO:0071800	podosome assembly	4/741	23/28891	0.00257721689603789	0.0177809943330838	0.0120883519039775	Tnf/Gsn/Bin2/Rhoa	4
GO:0040029	GO:0040029	epigenetic regulation of gene expression	14/741	230/28891	0.00261197661117857	0.017995643328134	0.0122342803340414	Eif1/Klf2/H3f3a/H3f3b/Lmnb1/Gpx1/Znfx1/Mbd3/Mecp2/Smarcb1/Trmt112/Wbp2/Dpy30/Mphosph8	14
GO:0030183	GO:0030183	B cell differentiation	12/741	182/28891	0.00269353691130405	0.0185316842168241	0.0125987060110324	Itm2a/Cd24a/Bcl3/Plcg2/Fas/Nfkbiz/Ptpn6/Notch2/Cmtm7/Slc39a7/Tpd52/Bad	12
GO:0014015	GO:0014015	positive regulation of gliogenesis	8/741	93/28891	0.00270671630109355	0.018588378036363	0.0126372491222065	Ptn/Il1b/Tnf/Vim/Ppp1cc/Mecp2/Prpf19/Kras	8
GO:0000045	GO:0000045	autophagosome assembly	9/741	114/28891	0.00271308173245112	0.018588378036363	0.0126372491222065	Gabarap/Igtp/Ubqln1/Sec22b/Nupr1/Rab1b/Map1lc3b/Gabarapl2/Nsfl1c	9
GO:0048024	GO:0048024	regulation of mRNA splicing, via spliceosome	9/741	114/28891	0.00271308173245112	0.018588378036363	0.0126372491222065	Hspa8/Eif4a3/Magoh/Dazap1/Ptbp1/Sap18/Puf60/Prpf19/Hnrnpl	9
GO:0045672	GO:0045672	positive regulation of osteoclast differentiation	5/741	38/28891	0.00272715852829644	0.0186072932504652	0.0126501085697786	Tnf/Tyrobp/Ninj1/Notch2/Ccr1	5
GO:0051953	GO:0051953	negative regulation of amine transport	5/741	38/28891	0.00272715852829644	0.0186072932504652	0.0126501085697786	Il1b/Il1rn/Tnf/Rgs2/Arl6ip5	5
GO:2000191	GO:2000191	regulation of fatty acid transport	5/741	38/28891	0.00272715852829644	0.0186072932504652	0.0126501085697786	Il1b/Ptges/Akt2/Pla2g4a/Fis1	5
GO:0050853	GO:0050853	B cell receptor signaling pathway	6/741	55/28891	0.00277990088254381	0.0188887755559072	0.0128414734113159	Nfkbia/Cd81/Plcg2/Cmtm3/Nfkbiz/Ptpn6	6
GO:0061462	GO:0061462	protein localization to lysosome	6/741	55/28891	0.00277990088254381	0.0188887755559072	0.0128414734113159	Cd81/Hspa8/Nedd4/Rragc/Lamtor1/Rraga	6
GO:0097352	GO:0097352	autophagosome maturation	6/741	55/28891	0.00277990088254381	0.0188887755559072	0.0128414734113159	Igtp/Chmp1a/Ubqln1/Map1lc3b/Chmp2b/Chmp5	6
GO:1903532	GO:1903532	positive regulation of secretion by cell	20/741	390/28891	0.002844582368361	0.019301684763583	0.0131221884103354	Spp1/Anxa2/Il1b/Hcar2/S100a10/Sdcbp/Dtnbp1/Ptges/Ptbp1/Anxa7/Tsg101/Glul/Rac1/Psmd9/Aimp1/Pla2g4a/Rab9/Bad/Mpc2/Sri	20
GO:0030282	GO:0030282	bone mineralization	10/741	137/28891	0.00287241580584977	0.0194370743076227	0.0132142325571257	Mgp/Alpl/Ptn/Spp1/Isg15/Srgn/Fam20c/Atraid/Ccr1/Sbds	10
GO:0042157	GO:0042157	lipoprotein metabolic process	10/741	137/28891	0.00287241580584977	0.0194370743076227	0.0132142325571257	Apod/Selenok/Igtp/Pigt/Dpm1/Pigx/Glul/Lypla1/Zdhhc3/Dpm2	10
GO:0045428	GO:0045428	regulation of nitric oxide biosynthetic process	7/741	74/28891	0.00288521421961354	0.0194436635865486	0.0132187122572458	Klf2/Il1b/Tnf/Mmp8/Akt2/Rac1/Icam1	7
GO:0061512	GO:0061512	protein localization to cilium	7/741	74/28891	0.00288521421961354	0.0194436635865486	0.0132187122572458	Ehd1/Gga1/Zdhhc3/Rab11a/Bbip1/Arl3/Arf4	7
GO:0099024	GO:0099024	plasma membrane invagination	7/741	74/28891	0.00288521421961354	0.0194436635865486	0.0132187122572458	Lbp/Gsn/Bin2/Plcg2/Elmo1/Rhoa/Rac1	7
GO:0009205	GO:0009205	purine ribonucleoside triphosphate metabolic process	11/741	160/28891	0.0028921681490676	0.0194639365339024	0.0132324947554094	Atp1b1/Nme2/Hspa8/Rhoa/Ndufv1/Uqcc3/Nme1/Stoml2/Bad/Fis1/Ndufb4	11
GO:0071241	GO:0071241	cellular response to inorganic substance	15/741	258/28891	0.0029024247687148	0.0195063506594961	0.0132613298625059	Mt1/Mt2/Jund/Alox5ap/Junb/Gsn/Prnp/Plcg2/Fas/Jun/Daxx/Mecp2/Mapk3/Clic4/Add1	15
GO:0001890	GO:0001890	placenta development	12/741	184/28891	0.00294537195745298	0.0197144095876737	0.0134027780567667	Ptn/Rspo3/Junb/Cebpb/Ctsl/Dazap1/Socs3/Mapk3/Pla2g4a/Notch2/Il11ra1/Prdx3	12
GO:0009141	GO:0009141	nucleoside triphosphate metabolic process	12/741	184/28891	0.00294537195745298	0.0197144095876737	0.0134027780567667	Atp1b1/Nme2/Hspa8/Rhoa/Ndufv1/Uqcc3/Nme1/Stoml2/Bad/Guk1/Fis1/Ndufb4	12
GO:0050851	GO:0050851	antigen receptor-mediated signaling pathway	12/741	184/28891	0.00294537195745298	0.0197144095876737	0.0134027780567667	Nfkbia/Cd81/Prnp/Plcg2/Stk11/Cmtm3/Nfkbiz/Rbck1/Ube2n/Ptpn6/Stoml2/Phpt1	12
GO:0017015	GO:0017015	regulation of transforming growth factor beta receptor signaling pathway	10/741	138/28891	0.00302751048476351	0.0200132382730553	0.013605935779008	Lrg1/Sdcbp/Stk11/Pmepa1/Pin1/Rbbp7/Strap/Suds3/Skil/Furin	10
GO:0046632	GO:0046632	alpha-beta T cell differentiation	10/741	138/28891	0.00302751048476351	0.0200132382730553	0.013605935779008	Anxa1/Rsad2/Igtp/Bcl3/Ctsl/Tgfbr2/Irf1/Rhoa/Nfkbiz/Socs1	10
GO:0019076	GO:0019076	viral release from host cell	4/741	24/28891	0.00303058767281012	0.0200132382730553	0.013605935779008	Chmp1a/Tsg101/Chmp2b/Chmp5	4
GO:0034114	GO:0034114	regulation of heterotypic cell-cell adhesion	4/741	24/28891	0.00303058767281012	0.0200132382730553	0.013605935779008	Il1b/Il1rn/Tnf/Flot1	4
GO:0034383	GO:0034383	low-density lipoprotein particle clearance	4/741	24/28891	0.00303058767281012	0.0200132382730553	0.013605935779008	Anxa2/Ehd1/Mylip/Cnpy2	4
GO:0035891	GO:0035891	exit from host cell	4/741	24/28891	0.00303058767281012	0.0200132382730553	0.013605935779008	Chmp1a/Tsg101/Chmp2b/Chmp5	4
GO:0042398	GO:0042398	cellular modified amino acid biosynthetic process	4/741	24/28891	0.00303058767281012	0.0200132382730553	0.013605935779008	Ckb/Gatm/Mthfs/Mthfsl	4
GO:0097398	GO:0097398	cellular response to interleukin-17	4/741	24/28891	0.00303058767281012	0.0200132382730553	0.013605935779008	Cxcl10/Il1b/Socs3/Nfkbiz	4
GO:0140112	GO:0140112	extracellular vesicle biogenesis	4/741	24/28891	0.00303058767281012	0.0200132382730553	0.013605935779008	Sdcbp/Tsg101/Rab11a/Arrdc4	4
GO:0141087	GO:0141087	positive regulation of inflammasome-mediated signaling pathway	4/741	24/28891	0.00303058767281012	0.0200132382730553	0.013605935779008	Gbp2/Plcg2/Casp4/Myd88	4
GO:0038066	GO:0038066	p38MAPK cascade	6/741	56/28891	0.00304719572545548	0.0200960113819143	0.0136622088112879	Il1b/Dusp1/Zfp36/Gadd45b/Gsn/Mapkapk2	6
GO:0099170	GO:0099170	postsynaptic modulation of chemical synaptic transmission	5/741	39/28891	0.0030631848800461	0.0201281874095376	0.0136840835803529	Nedd4/Usp8/Eif4a3/Tent2/Ngdn	5
GO:1900225	GO:1900225	regulation of NLRP3 inflammasome complex assembly	5/741	39/28891	0.0030631848800461	0.0201281874095376	0.0136840835803529	Hspa8/Igtp/Plcg2/Casp4/Myd88	5
GO:0010624	GO:0010624	regulation of Schwann cell proliferation	3/741	12/28891	0.00310921350308033	0.0201281874095376	0.0136840835803529	Pmp22/Fas/Cers2	3
GO:0031392	GO:0031392	regulation of prostaglandin biosynthetic process	3/741	12/28891	0.00310921350308033	0.0201281874095376	0.0136840835803529	Anxa1/Il1b/Pla2g4a	3
GO:0042559	GO:0042559	pteridine-containing compound biosynthetic process	3/741	12/28891	0.00310921350308033	0.0201281874095376	0.0136840835803529	Pcbd2/Mthfs/Mthfsl	3
GO:0042994	GO:0042994	cytoplasmic sequestering of transcription factor	3/741	12/28891	0.00310921350308033	0.0201281874095376	0.0136840835803529	Nfkbia/Nfkbib/Sri	3
GO:0046753	GO:0046753	non-lytic viral release	3/741	12/28891	0.00310921350308033	0.0201281874095376	0.0136840835803529	Chmp1a/Chmp2b/Chmp5	3
GO:0060439	GO:0060439	trachea morphogenesis	3/741	12/28891	0.00310921350308033	0.0201281874095376	0.0136840835803529	Tgfbr2/Map2k2/Mapk3	3
GO:0070262	GO:0070262	peptidyl-serine dephosphorylation	3/741	12/28891	0.00310921350308033	0.0201281874095376	0.0136840835803529	Dusp1/Ppp1r15a/Nck1	3
GO:0070863	GO:0070863	positive regulation of protein exit from endoplasmic reticulum	3/741	12/28891	0.00310921350308033	0.0201281874095376	0.0136840835803529	Cd81/Edem2/Sar1a	3
GO:0097576	GO:0097576	vacuole fusion	3/741	12/28891	0.00310921350308033	0.0201281874095376	0.0136840835803529	Chmp1a/Chmp2b/Chmp5	3
GO:1903441	GO:1903441	protein localization to ciliary membrane	3/741	12/28891	0.00310921350308033	0.0201281874095376	0.0136840835803529	Gga1/Bbip1/Arl3	3
GO:2000563	GO:2000563	positive regulation of CD4-positive, alpha-beta T cell proliferation	3/741	12/28891	0.00310921350308033	0.0201281874095376	0.0136840835803529	Cd81/Cd24a/Tgfbr2	3
GO:0010633	GO:0010633	negative regulation of epithelial cell migration	7/741	75/28891	0.00311327934187659	0.0201281874095376	0.0136840835803529	Tnf/Pdcd10/Synj2bp/Rhoa/Coro1c/Mecp2/Csnk2b	7
GO:0032677	GO:0032677	regulation of interleukin-8 production	7/741	75/28891	0.00311327934187659	0.0201281874095376	0.0136840835803529	Anxa1/Lbp/Il1b/Tnf/Bcl3/Cd14/Myd88	7
GO:0001906	GO:0001906	cell killing	16/741	286/28891	0.00313415610104403	0.0202366388042542	0.0137578139128221	Cxcl10/Pglyrp1/Tyrobp/Trem1/Ninj1/Gbp2/Igtp/Serpinb9/H2-Q6/Bcl2l11/Lyst/Ptpn6/Lgals9/Bad/Tap2/Myd88	16
GO:0021782	GO:0021782	glial cell development	10/741	139/28891	0.003189207587558	0.0205383303256183	0.0139629179249138	S100a9/Pmp22/S100a8/Il1b/Vim/Akt2/Map2k2/C5ar1/Mapk3/Kras	10
GO:0032874	GO:0032874	positive regulation of stress-activated MAPK cascade	10/741	139/28891	0.003189207587558	0.0205383303256183	0.0139629179249138	Igfbp6/Il1b/Tnf/Gadd45b/Gsn/Lmnb1/Pdcd10/Arl6ip5/Myd88/Ltbr	10
GO:0070371	GO:0070371	ERK1 and ERK2 cascade	19/741	367/28891	0.00322731082898911	0.0207566158010473	0.0141113186044868	Fbln1/Cavin3/Il1b/Dusp1/Atp6v0c/Atf3/Synj2bp/Jun/Pin1/Map2k2/C5ar1/Ptpn6/Ccl6/Mapk3/Notch2/Ccr1/Rras/Icam1/Nrp1	19
GO:0072521	GO:0072521	purine-containing compound metabolic process	23/741	479/28891	0.00328412230387753	0.02109449912113	0.0143410274947284	Spp1/Abcg2/Atp1b1/Nme2/Taldo1/Hspa8/Cs/Guca1a/Rhoa/Idh1/Ndufv1/Acot9/Uqcc3/Pdhb/Nudt4/Nme1/Stoml2/Aprt/Bad/Guk1/Mpc2/Fis1/Ndufb4	23
GO:0002822	GO:0002822	regulation of adaptive immune response based on somatic recombination of immune receptors built from immunoglobulin superfamily domains	14/741	236/28891	0.00329418156809992	0.0210958064538829	0.0143419162807027	Anxa1/Il1b/Tnf/Cd81/Rsad2/Cd24a/H2-Q6/Irf1/Nfkbiz/Ptpn6/Pla2g4a/Tap2/Clec4n/Ndfip1	14
GO:0043535	GO:0043535	regulation of blood vessel endothelial cell migration	8/741	96/28891	0.00329715523534234	0.0210958064538829	0.0143419162807027	Hspb1/Anxa1/Tnf/Pdcd10/Rhoa/Mecp2/Csnk2b/Nrp1	8
GO:0051384	GO:0051384	response to glucocorticoid	8/741	96/28891	0.00329715523534234	0.0210958064538829	0.0143419162807027	Alpl/Anxa1/Il1rn/Tnf/Zfp36/Eif4ebp1/Fas/Por	8
GO:0031589	GO:0031589	cell-substrate adhesion	19/741	368/28891	0.00332394256373591	0.0211891081844747	0.014405347162661	Ptn/Spp1/Fbln1/Actg1/S100a10/Apod/Trem1/Ninj1/Rpl29/Rac2/Pxn/Rhoa/Bcl2l11/Coro1c/Actn4/Rac1/Pdpn/Rras/Nrp1	19
GO:0010596	GO:0010596	negative regulation of endothelial cell migration	6/741	57/28891	0.00333321466676513	0.0211891081844747	0.014405347162661	Tnf/Pdcd10/Synj2bp/Rhoa/Mecp2/Csnk2b	6
GO:0030838	GO:0030838	positive regulation of actin filament polymerization	6/741	57/28891	0.00333321466676513	0.0211891081844747	0.014405347162661	Cdc42ep5/Vasp/Rhoa/Rac1/Nck1/Icam1	6
GO:0034113	GO:0034113	heterotypic cell-cell adhesion	6/741	57/28891	0.00333321466676513	0.0211891081844747	0.014405347162661	Perp/Il1b/Il1rn/Tnf/Ninj1/Flot1	6
GO:0050732	GO:0050732	negative regulation of peptidyl-tyrosine phosphorylation	6/741	57/28891	0.00333321466676513	0.0211891081844747	0.014405347162661	Irf1/Socs3/Tsg101/Ptpn6/Socs1/Samsn1	6
GO:0032637	GO:0032637	interleukin-8 production	7/741	76/28891	0.00335486179468778	0.0212956312778281	0.01447776654564	Anxa1/Lbp/Il1b/Tnf/Bcl3/Cd14/Myd88	7
GO:0043484	GO:0043484	regulation of RNA splicing	12/741	187/28891	0.00335860554108052	0.0212956312778281	0.01447776654564	Slc38a2/Hspa8/Eif4a3/Magoh/Rbm22/Dazap1/Akt2/Ptbp1/Sap18/Puf60/Prpf19/Hnrnpl	12
GO:0043434	GO:0043434	response to peptide hormone	20/741	396/28891	0.00337707147279747	0.0213852292365981	0.0145386794302179	Anxa1/Il1b/Tnf/Egr1/Eif4ebp1/Irf1/Vps13c/Pxn/Socs3/Akt2/Leprot/Slc2a1/Gatm/Anxa5/Rac1/Mapk3/Socs1/Nck1/Ccnd3/Leprotl1	20
GO:0120032	GO:0120032	regulation of plasma membrane bounded cell projection assembly	13/741	212/28891	0.00342986104485422	0.021691672479828	0.0147470138851627	Cdc42ep5/Rac2/Capzb/Rala/Twf1/Bin3/Coro1c/Rac1/Rab11a/Icam1/Nrp1/Rhog/Arf4	13
GO:0045621	GO:0045621	positive regulation of lymphocyte differentiation	10/741	141/28891	0.00353319701178915	0.0222456729574219	0.0151236493310031	Anxa1/Actb/Tgfbr2/Irf1/Rhoa/Nfkbiz/Smarcb1/Lgals9/Socs1/Bad	10
GO:0070304	GO:0070304	positive regulation of stress-activated protein kinase signaling cascade	10/741	141/28891	0.00353319701178915	0.0222456729574219	0.0151236493310031	Igfbp6/Il1b/Tnf/Gadd45b/Gsn/Lmnb1/Pdcd10/Arl6ip5/Myd88/Ltbr	10
GO:1903844	GO:1903844	regulation of cellular response to transforming growth factor beta stimulus	10/741	141/28891	0.00353319701178915	0.0222456729574219	0.0151236493310031	Lrg1/Sdcbp/Stk11/Pmepa1/Pin1/Rbbp7/Strap/Suds3/Skil/Furin	10
GO:1902410	GO:1902410	mitotic cytokinetic process	4/741	25/28891	0.00353549718196204	0.0222456729574219	0.0151236493310031	Chmp1a/Rhoa/Chmp2b/Chmp5	4
GO:0070372	GO:0070372	regulation of ERK1 and ERK2 cascade	18/741	343/28891	0.00354585275886389	0.0222824097572937	0.0151486247264369	Fbln1/Cavin3/Il1b/Dusp1/Atp6v0c/Atf3/Synj2bp/Jun/Pin1/C5ar1/Ptpn6/Ccl6/Mapk3/Notch2/Ccr1/Rras/Icam1/Nrp1	18
GO:0045669	GO:0045669	positive regulation of osteoblast differentiation	7/741	77/28891	0.00361047005485077	0.0226308116652844	0.0153854846448934	Ifitm1/Jund/Clic1/Cebpb/Cebpd/Fam20c/Atraid	7
GO:0080164	GO:0080164	regulation of nitric oxide metabolic process	7/741	77/28891	0.00361047005485077	0.0226308116652844	0.0153854846448934	Klf2/Il1b/Tnf/Mmp8/Akt2/Rac1/Icam1	7
GO:0032731	GO:0032731	positive regulation of interleukin-1 beta production	6/741	58/28891	0.00363874355307988	0.0226640428628069	0.0154080767678263	Hspb1/Tnf/Tyrobp/Egr1/Casp4/Myd88	6
GO:0045010	GO:0045010	actin nucleation	6/741	58/28891	0.00363874355307988	0.0226640428628069	0.0154080767678263	Gsn/Arpc1b/Arpc5l/Washc3/Rnh1/Arpc1a	6
GO:0051496	GO:0051496	positive regulation of stress fiber assembly	6/741	58/28891	0.00363874355307988	0.0226640428628069	0.0154080767678263	Rhoc/S100a10/Pxn/Rhoa/Rac1/Nrp1	6
GO:0052372	GO:0052372	modulation by symbiont of entry into host	6/741	58/28891	0.00363874355307988	0.0226640428628069	0.0154080767678263	Ifitm1/Ifitm3/Ifitm2/Gsn/Rad50/Furin	6
GO:0061900	GO:0061900	glial cell activation	6/741	58/28891	0.00363874355307988	0.0226640428628069	0.0154080767678263	Il1b/Tnf/Tyrobp/Mmp8/Jun/C5ar1	6
GO:0002456	GO:0002456	T cell mediated immunity	11/741	165/28891	0.00365994871455203	0.0227673732772827	0.0154783256183219	Il1b/Cd81/Rsad2/Cd24a/Serpinb9/H2-Q6/Nfkbiz/Kdelr1/Lyst/Tap2/Icam1	11
GO:0051648	GO:0051648	vesicle localization	13/741	214/28891	0.00371396221485869	0.0230572123635306	0.0156753717904571	Sdcbp/Dtnbp1/Stk11/Tmem230/Dctn2/Tsg101/Tpgs1/Mecp2/Actn4/Rab11b/Sar1a/Rab11a/Trappc4	13
GO:0006997	GO:0006997	nucleus organization	10/741	142/28891	0.00371588968761542	0.0230572123635306	0.0156753717904571	H3f3b/Lmnb1/Chmp1a/Daxx/Emd/Chmp2b/Nsfl1c/Hmgb2/Reep3/Chmp5	10
GO:0006091	GO:0006091	generation of precursor metabolites and energy	23/741	484/28891	0.00372531299992588	0.0230866445083347	0.0156953811395978	Cavin3/Tnf/Taldo1/Ier3/Cs/Akt2/Rhoa/Ppp1cc/Idh1/Nupr1/Mlx/Ndufv1/Mtfr1l/Coq10b/Uqcc3/Ppp1r2/Sdhaf2/Pdhb/Stoml2/Por/Prelid1/Iscu/Ndufb4	23
GO:0006497	GO:0006497	protein lipidation	8/741	98/28891	0.0037431698731212	0.0231682019875871	0.0157508277299929	Selenok/Igtp/Pigt/Dpm1/Pigx/Glul/Zdhhc3/Dpm2	8
GO:0009150	GO:0009150	purine ribonucleotide metabolic process	18/741	345/28891	0.00376680087220602	0.0232852490007422	0.0158304017660578	Atp1b1/Nme2/Hspa8/Cs/Rhoa/Ndufv1/Acot9/Uqcc3/Pdhb/Nudt4/Nme1/Stoml2/Aprt/Bad/Guk1/Mpc2/Fis1/Ndufb4	18
GO:0002446	GO:0002446	neutrophil mediated immunity	5/741	41/28891	0.00382314016722793	0.0235156489338346	0.0159870384207746	Trem1/Wdr1/Lyst/Anxa3/Myd88	5
GO:0010591	GO:0010591	regulation of lamellipodium assembly	5/741	41/28891	0.00382314016722793	0.0235156489338346	0.0159870384207746	Rac2/Capzb/Twf1/Bin3/Rac1	5
GO:0032506	GO:0032506	cytokinetic process	5/741	41/28891	0.00382314016722793	0.0235156489338346	0.0159870384207746	Chmp1a/Rhoa/Bin3/Chmp2b/Chmp5	5
GO:1903573	GO:1903573	negative regulation of response to endoplasmic reticulum stress	5/741	41/28891	0.00382314016722793	0.0235156489338346	0.0159870384207746	Igtp/Ppp1r15a/Sgta/Herpud1/Nck1	5
GO:0050730	GO:0050730	regulation of peptidyl-tyrosine phosphorylation	15/741	266/28891	0.00385910337145374	0.0236722579705933	0.0160935085715557	Tnf/Cd24a/Prnp/Tnfrsf1a/Plcg2/Irf1/Socs3/Tsg101/Ptpn6/Socs1/Icam1/Nrp1/Clec4n/Samsn1/Aplp2	15
GO:0006364	GO:0006364	rRNA processing	13/741	215/28891	0.00386299770247873	0.0236722579705933	0.0160935085715557	Isg20/Rpl14/Rpl10a/Ythdf2/Ngdn/Sde2/Exosc4/Esf1/Gtf2h5/Trmt112/Nop10/Snu13/Sbds	13
GO:0060491	GO:0060491	regulation of cell projection assembly	13/741	215/28891	0.00386299770247873	0.0236722579705933	0.0160935085715557	Cdc42ep5/Rac2/Capzb/Rala/Twf1/Bin3/Coro1c/Rac1/Rab11a/Icam1/Nrp1/Rhog/Arf4	13
GO:0014013	GO:0014013	regulation of gliogenesis	10/741	143/28891	0.00390598535921763	0.0238554890698746	0.0162180776460615	Ptn/Il1b/Tnf/Vim/Fas/Ppp1cc/Mecp2/Cers2/Prpf19/Kras	10
GO:0050852	GO:0050852	T cell receptor signaling pathway	10/741	143/28891	0.00390598535921763	0.0238554890698746	0.0162180776460615	Cd81/Prnp/Plcg2/Stk11/Nfkbiz/Rbck1/Ube2n/Ptpn6/Stoml2/Phpt1	10
GO:0033619	GO:0033619	membrane protein proteolysis	6/741	59/28891	0.00396457273437372	0.0238554890698746	0.0162180776460615	Timp1/Il1b/Tnf/Timp2/H13/Clpp	6
GO:0002223	GO:0002223	stimulatory C-type lectin receptor signaling pathway	3/741	13/28891	0.00396543706411863	0.0238554890698746	0.0162180776460615	Tyrobp/Plcg2/Clec4n	3
GO:0014010	GO:0014010	Schwann cell proliferation	3/741	13/28891	0.00396543706411863	0.0238554890698746	0.0162180776460615	Pmp22/Fas/Cers2	3
GO:0034116	GO:0034116	positive regulation of heterotypic cell-cell adhesion	3/741	13/28891	0.00396543706411863	0.0238554890698746	0.0162180776460615	Il1b/Tnf/Flot1	3
GO:0042532	GO:0042532	negative regulation of tyrosine phosphorylation of STAT protein	3/741	13/28891	0.00396543706411863	0.0238554890698746	0.0162180776460615	Irf1/Socs3/Socs1	3
GO:0046073	GO:0046073	dTMP metabolic process	3/741	13/28891	0.00396543706411863	0.0238554890698746	0.0162180776460615	Nme2/Upp1/Nme1	3
GO:0060213	GO:0060213	positive regulation of nuclear-transcribed mRNA poly(A) tail shortening	3/741	13/28891	0.00396543706411863	0.0238554890698746	0.0162180776460615	Zfp36/Btg2/Polr2g	3
GO:0140243	GO:0140243	regulation of translation at synapse	3/741	13/28891	0.00396543706411863	0.0238554890698746	0.0162180776460615	Eif4a3/Tent2/Ngdn	3
GO:1900272	GO:1900272	negative regulation of long-term synaptic potentiation	3/741	13/28891	0.00396543706411863	0.0238554890698746	0.0162180776460615	Ptn/Tyrobp/Prnp	3
GO:1990840	GO:1990840	response to lectin	3/741	13/28891	0.00396543706411863	0.0238554890698746	0.0162180776460615	Tyrobp/Plcg2/Clec4n	3
GO:1990858	GO:1990858	cellular response to lectin	3/741	13/28891	0.00396543706411863	0.0238554890698746	0.0162180776460615	Tyrobp/Plcg2/Clec4n	3
GO:2000271	GO:2000271	positive regulation of fibroblast apoptotic process	3/741	13/28891	0.00396543706411863	0.0238554890698746	0.0162180776460615	Bcl2l11/Nupr1/Socs1	3
GO:2000774	GO:2000774	positive regulation of cellular senescence	3/741	13/28891	0.00396543706411863	0.0238554890698746	0.0162180776460615	Arg2/Kras/Ypel3	3
GO:0038202	GO:0038202	TORC1 signaling	8/741	99/28891	0.00398296413772652	0.0239317443257064	0.0162699195368892	Pim1/Stk11/Rragc/Ube2w/Lamtor1/Ube2n/Mapk3/Rraga	8
GO:0042113	GO:0042113	B cell activation	17/741	320/28891	0.00400396003711783	0.0240286312203191	0.0163357877810954	Itm2a/Tyrobp/Cd81/Cd24a/Bcl3/Plcg2/Fas/Nfkbiz/Ptpn6/Notch2/Cmtm7/Slc39a7/Cdkn1a/Tpd52/Bad/Samsn1/Ndfip1	17
GO:0009199	GO:0009199	ribonucleoside triphosphate metabolic process	11/741	167/28891	0.0040093000201001	0.0240314422832974	0.0163376988732352	Atp1b1/Nme2/Hspa8/Rhoa/Ndufv1/Uqcc3/Nme1/Stoml2/Bad/Fis1/Ndufb4	11
GO:0014048	GO:0014048	regulation of glutamate secretion	4/741	26/28891	0.00409460886033384	0.0244536386295725	0.0166247277036111	Il1b/Il1rn/Slc38a2/Dtnbp1	4
GO:0030970	GO:0030970	retrograde protein transport, ER to cytosol	4/741	26/28891	0.00409460886033384	0.0244536386295725	0.0166247277036111	Edem2/Herpud1/Derl1/H13	4
GO:1903513	GO:1903513	endoplasmic reticulum to cytosol transport	4/741	26/28891	0.00409460886033384	0.0244536386295725	0.0166247277036111	Edem2/Herpud1/Derl1/H13	4
GO:0030278	GO:0030278	regulation of ossification	10/741	144/28891	0.00410369027202479	0.0244782395548952	0.0166414525637001	Mgp/Ptn/Isg15/Srgn/Rsad2/Dhrs3/Fam20c/Mapk3/Atraid/Ccr1	10
GO:0050878	GO:0050878	regulation of body fluid levels	18/741	348/28891	0.00411948926310342	0.0245428025783686	0.0166853455279017	Fbln1/Cd9/Anxa2/S100a9/Serping1/Dtnbp1/Anxa7/Anxa5/Lyst/Map1lc3b/Ptpn6/Pla2g4a/Pdpn/Plaur/Nme1/Aprt/Fundc2/Prdx2	18
GO:0007040	GO:0007040	lysosome organization	8/741	100/28891	0.0042344343301507	0.0251668247597993	0.0171095850042614	Atp6v0c/Igtp/Chmp1a/Rab20/Lamtor1/Lyst/Chmp2b/Chmp5	8
GO:0080171	GO:0080171	lytic vacuole organization	8/741	100/28891	0.0042344343301507	0.0251668247597993	0.0171095850042614	Atp6v0c/Igtp/Chmp1a/Rab20/Lamtor1/Lyst/Chmp2b/Chmp5	8
GO:0042119	GO:0042119	neutrophil activation	5/741	42/28891	0.00424976013044568	0.025166946846925	0.0171096680048018	Anxa1/Tnf/Tyrobp/Anxa3/Myd88	5
GO:0044546	GO:0044546	NLRP3 inflammasome complex assembly	5/741	42/28891	0.00424976013044568	0.025166946846925	0.0171096680048018	Hspa8/Igtp/Plcg2/Casp4/Myd88	5
GO:0071425	GO:0071425	hematopoietic stem cell proliferation	5/741	42/28891	0.00424976013044568	0.025166946846925	0.0171096680048018	Prg4/Tsc22d1/Pim1/Ythdf2/Babam1	5
GO:1905037	GO:1905037	autophagosome organization	9/741	122/28891	0.00426683566628245	0.0252377701939704	0.0171578170298825	Gabarap/Igtp/Ubqln1/Sec22b/Nupr1/Rab1b/Map1lc3b/Gabarapl2/Nsfl1c	9
GO:0002791	GO:0002791	regulation of peptide secretion	15/741	269/28891	0.00427844893527504	0.0252761540092356	0.0171839121434431	Ccn3/S100a9/S100a8/Il1b/Tnf/Ptbp1/Anxa7/Anxa5/Glul/Rac1/Psmd9/Aimp1/Bad/Mpc2/Sri	15
GO:0006893	GO:0006893	Golgi to plasma membrane transport	6/741	60/28891	0.00431149598830836	0.0254409207061305	0.0172959282532743	Gga1/Lypla1/Chic2/Arfrp1/Sys1/Arl3	6
GO:0051650	GO:0051650	establishment of vesicle localization	12/741	193/28891	0.00432540687831205	0.0254925115062286	0.017331002093067	Sdcbp/Dtnbp1/Stk11/Tmem230/Dctn2/Tsg101/Mecp2/Actn4/Rab11b/Sar1a/Rab11a/Trappc4	12
GO:0030509	GO:0030509	BMP signaling pathway	11/741	169/28891	0.00438473447162875	0.0258113307261869	0.0175477503160523	Nbl1/Foxd1/Fstl1/Id1/Egr1/Fkbp8/Nfia/Pdcd4/Skil/Mapk3/Notch2	11
GO:0009306	GO:0009306	protein secretion	21/741	434/28891	0.00443235241003641	0.0260605416432772	0.0177171755578395	Ccn3/Anxa1/Il1b/Hcar2/Il1rn/Tnf/Rsad2/Dnajc1/Ptbp1/Anxa7/Anxa5/Glul/Rac1/Psmd9/Lyst/Tmem258/Tmem167/Rab11b/Bad/Mpc2/Sri	21
GO:0010921	GO:0010921	regulation of phosphatase activity	7/741	80/28891	0.0044666046227621	0.0261683617625718	0.0177904767197401	Tnf/Ppp1r11/Ppp1r15a/Ppp1r2/Calm3/Tiprl/Cdk5rap3	7
GO:1990868	GO:1990868	response to chemokine	7/741	80/28891	0.0044666046227621	0.0261683617625718	0.0177904767197401	Cxcl2/Cxcl10/Ccrl2/Dusp1/Rhoa/Ccl6/Ccr1	7
GO:1990869	GO:1990869	cellular response to chemokine	7/741	80/28891	0.0044666046227621	0.0261683617625718	0.0177904767197401	Cxcl2/Cxcl10/Ccrl2/Dusp1/Rhoa/Ccl6/Ccr1	7
GO:0032611	GO:0032611	interleukin-1 beta production	8/741	101/28891	0.00449794822913415	0.0263207338248147	0.0178940663770012	Hspb1/Il1b/Tnf/Tyrobp/Egr1/Arg2/Casp4/Myd88	8
GO:0035592	GO:0035592	establishment of protein localization to extracellular region	21/741	435/28891	0.00454865696321328	0.0265859298572643	0.0180743590481386	Ccn3/Anxa1/Il1b/Hcar2/Il1rn/Tnf/Rsad2/Dnajc1/Ptbp1/Anxa7/Anxa5/Glul/Rac1/Psmd9/Lyst/Tmem258/Tmem167/Rab11b/Bad/Mpc2/Sri	21
GO:0090087	GO:0090087	regulation of peptide transport	15/741	271/28891	0.00457810162050759	0.0266897434562914	0.0181449363900999	Ccn3/S100a9/S100a8/Il1b/Tnf/Ptbp1/Anxa7/Anxa5/Glul/Rac1/Psmd9/Aimp1/Bad/Mpc2/Sri	15
GO:0002698	GO:0002698	negative regulation of immune effector process	11/741	170/28891	0.00458265005219519	0.0266897434562914	0.0181449363900999	Pglyrp1/Anxa1/Serping1/Tnf/Serpinb9/H2-Q6/Irf1/Ptpn6/Lgals9/Tap2/Ndfip1	11
GO:0016482	GO:0016482	cytosolic transport	11/741	170/28891	0.00458265005219519	0.0266897434562914	0.0181449363900999	Gga1/Stx16/Vti1b/Map2k2/Mecp2/Arl1/Rab11a/Mapk3/Arfrp1/Sys1/Rab9	11
GO:0043407	GO:0043407	negative regulation of MAP kinase activity	6/741	61/28891	0.00468030944639348	0.0272095413869516	0.0184983193442291	Il1b/Dusp1/Rgs2/Ptpn6/Aida/Cdk5rap3	6
GO:0000423	GO:0000423	mitophagy	5/741	43/28891	0.00470925778254846	0.0272095413869516	0.0184983193442291	Igtp/Vps13c/Sqstm1/Htra2/Retreg1	5
GO:0009124	GO:0009124	nucleoside monophosphate biosynthetic process	5/741	43/28891	0.00470925778254846	0.0272095413869516	0.0184983193442291	Rfk/Nme2/Upp1/Nme1/Aprt	5
GO:0042832	GO:0042832	defense response to protozoan	5/741	43/28891	0.00470925778254846	0.0272095413869516	0.0184983193442291	Gbp2/Igtp/Bcl3/Lyst/Myd88	5
GO:0090022	GO:0090022	regulation of neutrophil chemotaxis	5/741	43/28891	0.00470925778254846	0.0272095413869516	0.0184983193442291	Lbp/Il1b/Rac2/Rac1/C5ar1	5
GO:0060143	GO:0060143	positive regulation of syncytium formation by plasma membrane fusion	4/741	27/28891	0.00471051050972161	0.0272095413869516	0.0184983193442291	Tyrobp/Ehd1/Flot1/Camk1	4
GO:0097396	GO:0097396	response to interleukin-17	4/741	27/28891	0.00471051050972161	0.0272095413869516	0.0184983193442291	Cxcl10/Il1b/Socs3/Nfkbiz	4
GO:0006888	GO:0006888	endoplasmic reticulum to Golgi vesicle-mediated transport	9/741	124/28891	0.00474664918770669	0.0273223109019336	0.0185749853368956	Yif1b/Sec22b/Yipf4/Kdelr1/Rab1b/Tfg/Sar1a/Trappc4/Yif1a	9
GO:0043534	GO:0043534	blood vessel endothelial cell migration	9/741	124/28891	0.00474664918770669	0.0273223109019336	0.0185749853368956	Hspb1/Anxa1/Tnf/Gpx1/Pdcd10/Rhoa/Mecp2/Csnk2b/Nrp1	9
GO:2000106	GO:2000106	regulation of leukocyte apoptotic process	9/741	124/28891	0.00474664918770669	0.0273223109019336	0.0185749853368956	Anxa1/Cd24a/Serpinb9/Bcl3/Bcl2l11/Bcl2a1a/Tsc22d3/Arg2/Prelid1	9
GO:0050767	GO:0050767	regulation of neurogenesis	23/741	494/28891	0.00475764123971089	0.0273536646101326	0.0185963010547404	Ptn/Anxa2/Id1/Il1b/S100a10/Tnf/Vim/Cd24a/Fas/Stk11/Ppp1cc/Ythdf2/Map2k2/Mecp2/Cers2/Ywhah/Btg2/Skil/Prpf19/Notch2/Hmgb2/Kras/Nrp1	23
GO:0002679	GO:0002679	respiratory burst involved in defense response	3/741	14/28891	0.00495147772136331	0.0281725946937545	0.0191530480425709	Lbp/Selenok/Prdx2	3
GO:0002755	GO:0002755	MyD88-dependent toll-like receptor signaling pathway	3/741	14/28891	0.00495147772136331	0.0281725946937545	0.0191530480425709	Irf7/Irf1/Myd88	3
GO:0009130	GO:0009130	pyrimidine nucleoside monophosphate biosynthetic process	3/741	14/28891	0.00495147772136331	0.0281725946937545	0.0191530480425709	Nme2/Upp1/Nme1	3
GO:0036296	GO:0036296	response to increased oxygen levels	3/741	14/28891	0.00495147772136331	0.0281725946937545	0.0191530480425709	Fas/Pdpn/Atp6v0d1	3
GO:0045176	GO:0045176	apical protein localization	3/741	14/28891	0.00495147772136331	0.0281725946937545	0.0191530480425709	Actb/Napa/Arf4	3
GO:0071895	GO:0071895	odontoblast differentiation	3/741	14/28891	0.00495147772136331	0.0281725946937545	0.0191530480425709	Cebpb/Tubb5/Fam20c	3
GO:1900025	GO:1900025	negative regulation of substrate adhesion-dependent cell spreading	3/741	14/28891	0.00495147772136331	0.0281725946937545	0.0191530480425709	Fbln1/Coro1c/Actn4	3
GO:2000644	GO:2000644	regulation of receptor catabolic process	3/741	14/28891	0.00495147772136331	0.0281725946937545	0.0191530480425709	Anxa2/Mylip/Furin	3
GO:2001279	GO:2001279	regulation of unsaturated fatty acid biosynthetic process	3/741	14/28891	0.00495147772136331	0.0281725946937545	0.0191530480425709	Anxa1/Il1b/Pla2g4a	3
GO:0032370	GO:0032370	positive regulation of lipid transport	8/741	103/28891	0.00506259376206988	0.0287385213213932	0.0195377914432253	Spp1/Anxa2/Nfkbia/Il1b/Ptges/Scp2/Pla2g4a/Prelid1	8
GO:0042158	GO:0042158	lipoprotein biosynthetic process	8/741	103/28891	0.00506259376206988	0.0287385213213932	0.0195377914432253	Selenok/Igtp/Pigt/Dpm1/Pigx/Glul/Zdhhc3/Dpm2	8
GO:0032535	GO:0032535	regulation of cellular component size	20/741	411/28891	0.00508154825438578	0.0288129626883736	0.0195884001675415	Cdc42ep5/Gsn/Capzb/Vasp/Wdr1/Twf1/Rhoa/Anxa7/Borcs8/Rac1/Arpc5l/Ppp1r15a/Rab11a/Svil/Tmod3/Nck1/Add1/Icam1/Nrp1/Cdk4	20
GO:0009117	GO:0009117	nucleotide metabolic process	23/741	497/28891	0.00511016803870555	0.0289419735188685	0.0196761077664099	Rfk/Atp1b1/Nme2/Taldo1/Upp1/Hspa8/Cs/Guca1a/Rhoa/Idh1/Ndufv1/Acot9/Uqcc3/Pdhb/Nudt4/Nme1/Stoml2/Aprt/Bad/Guk1/Mpc2/Fis1/Ndufb4	23
GO:0010324	GO:0010324	membrane invagination	7/741	82/28891	0.00511700922445447	0.028947484523204	0.019679854405012	Lbp/Gsn/Bin2/Plcg2/Elmo1/Rhoa/Rac1	7
GO:0034314	GO:0034314	Arp2/3 complex-mediated actin nucleation	5/741	44/28891	0.00520295784247731	0.0293663513008473	0.0199646196388446	Arpc1b/Arpc5l/Washc3/Rnh1/Arpc1a	5
GO:0046627	GO:0046627	negative regulation of insulin receptor signaling pathway	5/741	44/28891	0.00520295784247731	0.0293663513008473	0.0199646196388446	Il1b/Tnf/Socs3/Socs1/Nck1	5
GO:0030856	GO:0030856	regulation of epithelial cell differentiation	11/741	173/28891	0.0052192343740615	0.0294245521911376	0.02000418732723	Id1/Il1b/Tnf/Zfp36/Cebpb/Cd24a/Tnfrsf1a/Vezf1/Add1/Kras/Bad	11
GO:0035303	GO:0035303	regulation of dephosphorylation	9/741	126/28891	0.00526737476959334	0.0296282323128894	0.0201426586040022	Tnf/Ptbp1/Pin1/Ppp1r11/Ppp1r15a/Ppp1r2/Calm3/Tiprl/Cdk5rap3	9
GO:0048145	GO:0048145	regulation of fibroblast proliferation	9/741	126/28891	0.00526737476959334	0.0296282323128894	0.0201426586040022	Fbln1/Anxa2/Tgif1/Jun/Emd/Nupr1/Socs1/Cdkn1a/Cdk4	9
GO:0032092	GO:0032092	positive regulation of protein binding	8/741	104/28891	0.00536447569682232	0.0301400439777045	0.0204906121209398	Ramp2/Anxa2/Ramp1/Flot1/Pin1/Map1lc3b/Derl1/Add1	8
GO:0051017	GO:0051017	actin filament bundle assembly	11/741	174/28891	0.0054462857570394	0.0305648778606091	0.0207794340721245	Rhoc/Actg1/Id1/S100a10/Pxn/Rhoa/Actn4/Rac1/Add1/Limd2/Nrp1	11
GO:0033209	GO:0033209	tumor necrosis factor-mediated signaling pathway	7/741	83/28891	0.00546768945239671	0.0306501273507647	0.0208373906642774	Nfkbia/Tnf/Mmp8/Tnfrsf1a/Commd7/Actn4/Rraga	7
GO:0045620	GO:0045620	negative regulation of lymphocyte differentiation	6/741	63/28891	0.00548679685922364	0.0306874930913268	0.0208627936430201	Hspb1/Pglyrp1/Anxa1/Irf1/Socs1/Prdx2	6
GO:1903078	GO:1903078	positive regulation of protein localization to plasma membrane	6/741	63/28891	0.00548679685922364	0.0306874930913268	0.0208627936430201	Tnf/Prnp/Pgrmc1/Sqstm1/Rab11a/Rhog	6
GO:0034655	GO:0034655	nucleobase-containing compound catabolic process	20/741	414/28891	0.00549582670813612	0.0307031859017389	0.0208734623497904	Isg20/Zfp36/Upp1/Vim/Eif4a3/Magoh/Tent2/Ptbp1/Ythdf2/Phax/Btg2/Polr2g/Pnrc1/Eloc/Exosc4/Nudt4/Lsm7/Myd88/Lsm1/Mapkapk2	20
GO:0022618	GO:0022618	protein-RNA complex assembly	11/741	175/28891	0.00568105804447516	0.0317021033183212	0.0215525731480089	Rpsa/Rps5/Rplp0/Ramac/Luc7l/Puf60/Strap/Snrpc/Prpf19/Mrpl20/Snu13	11
GO:0006163	GO:0006163	purine nucleotide metabolic process	21/741	444/28891	0.00571382732894051	0.0318074294571576	0.0216241787853029	Atp1b1/Nme2/Taldo1/Hspa8/Cs/Guca1a/Rhoa/Idh1/Ndufv1/Acot9/Uqcc3/Pdhb/Nudt4/Nme1/Stoml2/Aprt/Bad/Guk1/Mpc2/Fis1/Ndufb4	21
GO:0051224	GO:0051224	negative regulation of protein transport	10/741	151/28891	0.00571846990407322	0.0318074294571576	0.0216241787853029	Ccn3/Anxa1/Il1b/Apod/Rsad2/Wwp2/Anxa5/Lypla1/Psmd9/Ndfip1	10
GO:0010935	GO:0010935	regulation of macrophage cytokine production	5/741	45/28891	0.00573217206312854	0.0318074294571576	0.0216241787853029	Plcg2/Litaf/Casp4/Myd88/Mapkapk2	5
GO:0045047	GO:0045047	protein targeting to ER	5/741	45/28891	0.00573217206312854	0.0318074294571576	0.0216241787853029	Sgta/Sec61a1/Herpud1/Srpr/Spcs1	5
GO:0140632	GO:0140632	canonical inflammasome complex assembly	5/741	45/28891	0.00573217206312854	0.0318074294571576	0.0216241787853029	Hspa8/Igtp/Plcg2/Casp4/Myd88	5
GO:0001952	GO:0001952	regulation of cell-matrix adhesion	9/741	128/28891	0.00583126379698252	0.0322750051891257	0.0219420586453326	Actg1/S100a10/Apod/Trem1/Ninj1/Coro1c/Rac1/Rras/Nrp1	9
GO:0051261	GO:0051261	protein depolymerization	9/741	128/28891	0.00583126379698252	0.0322750051891257	0.0219420586453326	Hspa8/Gsn/Capzb/Wdr1/Twf1/Rhoa/Svil/Tmod3/Add1	9
GO:0032272	GO:0032272	negative regulation of protein polymerization	7/741	84/28891	0.00583606418583015	0.0322750051891257	0.0219420586453326	Gsn/Capzb/Twf1/Svil/Tmod3/Add1/Vdac2	7
GO:0043616	GO:0043616	keratinocyte proliferation	6/741	64/28891	0.00592606525464598	0.0326264284611257	0.0221809726284094	Lrg1/Zfp36/Ctsl/Nfkbiz/Notch2/Cdkn1a	6
GO:0051893	GO:0051893	regulation of focal adhesion assembly	6/741	64/28891	0.00592606525464598	0.0326264284611257	0.0221809726284094	Actg1/S100a10/Apod/Coro1c/Rac1/Nrp1	6
GO:0090109	GO:0090109	regulation of cell-substrate junction assembly	6/741	64/28891	0.00592606525464598	0.0326264284611257	0.0221809726284094	Actg1/S100a10/Apod/Coro1c/Rac1/Nrp1	6
GO:1900015	GO:1900015	regulation of cytokine production involved in inflammatory response	6/741	64/28891	0.00592606525464598	0.0326264284611257	0.0221809726284094	Tnf/Apod/Pdcd4/Tarm1/Gpsm3/Myd88	6
GO:0002285	GO:0002285	lymphocyte activation involved in immune response	13/741	227/28891	0.00605869041101709	0.0330633975710271	0.0224780446747025	Itm2a/Pglyrp1/Anxa1/Cd81/Clec4e/Bcl3/Plcg2/Irf1/Nfkbiz/Notch2/Lgals9/Icam1/Ndfip1	13
GO:0010988	GO:0010988	regulation of low-density lipoprotein particle clearance	3/741	15/28891	0.00607245858490787	0.0330633975710271	0.0224780446747025	Anxa2/Mylip/Cnpy2	3
GO:0032308	GO:0032308	positive regulation of prostaglandin secretion	3/741	15/28891	0.00607245858490787	0.0330633975710271	0.0224780446747025	Il1b/Ptges/Pla2g4a	3
GO:0036499	GO:0036499	PERK-mediated unfolded protein response	3/741	15/28891	0.00607245858490787	0.0330633975710271	0.0224780446747025	Igtp/Tmem33/Nck1	3
GO:0043558	GO:0043558	regulation of translational initiation in response to stress	3/741	15/28891	0.00607245858490787	0.0330633975710271	0.0224780446747025	Ppp1r15a/Impact/Nck1	3
GO:0048308	GO:0048308	organelle inheritance	3/741	15/28891	0.00607245858490787	0.0330633975710271	0.0224780446747025	Pdcd10/Map2k2/Mapk3	3
GO:0048313	GO:0048313	Golgi inheritance	3/741	15/28891	0.00607245858490787	0.0330633975710271	0.0224780446747025	Pdcd10/Map2k2/Mapk3	3
GO:0051451	GO:0051451	myoblast migration	3/741	15/28891	0.00607245858490787	0.0330633975710271	0.0224780446747025	Anxa1/Naca/Bin3	3
GO:0060211	GO:0060211	regulation of nuclear-transcribed mRNA poly(A) tail shortening	3/741	15/28891	0.00607245858490787	0.0330633975710271	0.0224780446747025	Zfp36/Btg2/Polr2g	3
GO:0097212	GO:0097212	lysosomal membrane organization	3/741	15/28891	0.00607245858490787	0.0330633975710271	0.0224780446747025	Chmp1a/Chmp2b/Chmp5	3
GO:0046688	GO:0046688	response to copper ion	4/741	29/28891	0.00612261941326187	0.03322649237142	0.0225889241510652	Mt1/Mt2/Prnp/Daxx	4
GO:0090200	GO:0090200	positive regulation of release of cytochrome c from mitochondria	4/741	29/28891	0.00612261941326187	0.03322649237142	0.0225889241510652	Fas/Bcl2l11/Plaur/Bad	4
GO:1901223	GO:1901223	negative regulation of non-canonical NF-kappaB signal transduction	4/741	29/28891	0.00612261941326187	0.03322649237142	0.0225889241510652	Ccn3/Litaf/Nmi/Ifi35	4
GO:1904035	GO:1904035	regulation of epithelial cell apoptotic process	9/741	129/28891	0.00613010727679561	0.0332305705455305	0.0225916966846394	Ramp2/Id1/Tnf/Zfp36/Gsn/Nupr1/Pdcd4/Bad/Icam1	9
GO:0061572	GO:0061572	actin filament bundle organization	11/741	177/28891	0.00617447782785646	0.0333969567961237	0.0227048138428522	Rhoc/Actg1/Id1/S100a10/Pxn/Rhoa/Actn4/Rac1/Add1/Limd2/Nrp1	11
GO:0070665	GO:0070665	positive regulation of leukocyte proliferation	12/741	202/28891	0.00618111120106649	0.0333969567961237	0.0227048138428522	Anxa1/Il1b/Cd81/Selenok/Cd24a/Rac2/H2-Q6/Tgfbr2/Mapk3/Nck1/Cdkn1a/Myd88	12
GO:0071902	GO:0071902	positive regulation of protein serine/threonine kinase activity	12/741	202/28891	0.00618111120106649	0.0333969567961237	0.0227048138428522	Il1b/Il1rn/Tnf/Igtp/Cd24a/Pim1/Pdcd10/Rhoa/Camk1/Map2k2/Ccnd3/Kras	12
GO:0043112	GO:0043112	receptor metabolic process	7/741	85/28891	0.00622266726703497	0.0335479974079601	0.0228074983178296	Anxa2/Nedd4/Lamtor1/Rab11b/Mylip/Furin/Chmp5	7
GO:2000379	GO:2000379	positive regulation of reactive oxygen species metabolic process	7/741	85/28891	0.00622266726703497	0.0335479974079601	0.0228074983178296	Lcn2/Acod1/Tyrobp/Eif5a/Plcg2/Tgfbr2/Cdkn1a	7
GO:0030195	GO:0030195	negative regulation of blood coagulation	5/741	46/28891	0.00629819679700784	0.0339181275105237	0.0230591300795989	Cd9/Anxa2/Serping1/Anxa5/Plaur	5
GO:0070167	GO:0070167	regulation of biomineral tissue development	8/741	107/28891	0.00635291003512765	0.0341754691420771	0.0232340829615069	Mgp/Ptn/Isg15/Srgn/Cebpb/Fam20c/Atraid/Ccr1	8
GO:0006911	GO:0006911	phagocytosis, engulfment	6/741	65/28891	0.00639041063759914	0.0343397556375562	0.0233457726079473	Lbp/Gsn/Bin2/Plcg2/Elmo1/Rac1	6
GO:1902115	GO:1902115	regulation of organelle assembly	13/741	229/28891	0.00650598965876489	0.0349227932390503	0.0237421488492354	Tnf/Gsn/Sdcbp/Chmp1a/Rhoa/Tsg101/Sec22b/Nupr1/Rab1b/Rab11a/Chmp2b/Arf4/Chmp5	13
GO:0050807	GO:0050807	regulation of synapse organization	16/741	309/28891	0.00653307979381844	0.0350300898075069	0.0238150940767798	Ptn/Sparc/Srgn/Tnf/Hspa8/Nedd4/Prnp/Dtnbp1/Pgrmc1/Rhoa/Camk1/Mecp2/Rhob/Tubb5/Chmp2b/Arf4	16
GO:0032722	GO:0032722	positive regulation of chemokine production	7/741	86/28891	0.00662803347683675	0.0355006396756088	0.0241349958937104	Lbp/Il1b/Tnf/Selenok/Egr1/Lgals9/Myd88	7
GO:0045807	GO:0045807	positive regulation of endocytosis	12/741	204/28891	0.00666842120673499	0.0356466105924531	0.0242342337528259	Anxa2/Lbp/Il1b/Tnf/Cd14/Dtnbp1/Plcg2/Flot1/Synj2bp/Tsg101/Actn4/Add1	12
GO:0045787	GO:0045787	positive regulation of cell cycle	18/741	365/28891	0.00666973881549446	0.0356466105924531	0.0242342337528259	Anxa1/Il1b/Tnf/Lmnb1/Eif4ebp1/Pim1/Lsm10/Plcg2/BC004004/Rhoa/Bcl2l11/Mecp2/Nupr1/Rab11a/Nsfl1c/Tmod3/Ccnd3/Cdk4	18
GO:0019751	GO:0019751	polyol metabolic process	8/741	108/28891	0.00671126017275988	0.0358297039309789	0.0243587091711244	Plcg2/Acer3/Scp2/Pgp/Mecp2/Pcbd2/Pla2g4a/Nudt4	8
GO:0002718	GO:0002718	regulation of cytokine production involved in immune response	10/741	155/28891	0.006841775203515	0.0364114861099622	0.0247542319174496	Il1b/Tnf/Cd81/Rsad2/H2-Q6/Plcg2/Litaf/Casp4/Myd88/Mapkapk2	10
GO:1904950	GO:1904950	negative regulation of establishment of protein localization	10/741	155/28891	0.006841775203515	0.0364114861099622	0.0247542319174496	Ccn3/Anxa1/Il1b/Apod/Rsad2/Wwp2/Anxa5/Lypla1/Psmd9/Ndfip1	10
GO:0001954	GO:0001954	positive regulation of cell-matrix adhesion	6/741	66/28891	0.00688062502733697	0.0364114861099622	0.0247542319174496	S100a10/Trem1/Ninj1/Rac1/Rras/Nrp1	6
GO:0009123	GO:0009123	nucleoside monophosphate metabolic process	6/741	66/28891	0.00688062502733697	0.0364114861099622	0.0247542319174496	Rfk/Nme2/Upp1/Nme1/Aprt/Guk1	6
GO:0042255	GO:0042255	ribosome assembly	6/741	66/28891	0.00688062502733697	0.0364114861099622	0.0247542319174496	Rpsa/Rps5/Rplp0/Mrpl20/Mpv17l2/Sbds	6
GO:0001937	GO:0001937	negative regulation of endothelial cell proliferation	5/741	47/28891	0.00690231066113565	0.0364114861099622	0.0247542319174496	Sparc/Tnf/Pdcd10/Synj2bp/Aimp1	5
GO:0006623	GO:0006623	protein targeting to vacuole	5/741	47/28891	0.00690231066113565	0.0364114861099622	0.0247542319174496	Hspa8/Igtp/Nedd4/Vps13c/Sqstm1	5
GO:1900047	GO:1900047	negative regulation of hemostasis	5/741	47/28891	0.00690231066113565	0.0364114861099622	0.0247542319174496	Cd9/Anxa2/Serping1/Anxa5/Plaur	5
GO:0010971	GO:0010971	positive regulation of G2/M transition of mitotic cell cycle	4/741	30/28891	0.00692357064081585	0.0364114861099622	0.0247542319174496	Lmnb1/Mecp2/Rab11a/Cdk4	4
GO:0030511	GO:0030511	positive regulation of transforming growth factor beta receptor signaling pathway	4/741	30/28891	0.00692357064081585	0.0364114861099622	0.0247542319174496	Lrg1/Sdcbp/Stk11/Furin	4
GO:0060907	GO:0060907	positive regulation of macrophage cytokine production	4/741	30/28891	0.00692357064081585	0.0364114861099622	0.0247542319174496	Plcg2/Casp4/Myd88/Mapkapk2	4
GO:0090148	GO:0090148	membrane fission	4/741	30/28891	0.00692357064081585	0.0364114861099622	0.0247542319174496	Chmp1a/Coro1c/Chmp2b/Chmp5	4
GO:0098581	GO:0098581	detection of external biotic stimulus	4/741	30/28891	0.00692357064081585	0.0364114861099622	0.0247542319174496	Pglyrp1/Lbp/Casp4/Clec4n	4
GO:1903846	GO:1903846	positive regulation of cellular response to transforming growth factor beta stimulus	4/741	30/28891	0.00692357064081585	0.0364114861099622	0.0247542319174496	Lrg1/Sdcbp/Stk11/Furin	4
GO:0010970	GO:0010970	transport along microtubule	11/741	180/28891	0.00697700268340496	0.0366534123932233	0.0249187047243184	Hspb1/Ubb/Hspa8/Dtnbp1/Stk11/Mecp2/Borcs8/Actr10/Hsbp1/Arl8a/Arl3	11
GO:1904062	GO:1904062	regulation of monoatomic cation transmembrane transport	18/741	367/28891	0.00703965329360581	0.0369330779069518	0.0251088344258428	Cxcl10/Fxyd5/Lcn2/S100a1/Atp1b1/Tspan13/Nedd4/Wwp2/Prnp/Plcg2/Ubqln1/Gnb2/Ywhah/Ptpn6/Calm3/Iscu/Sri/Fkbp1a	18
GO:0008088	GO:0008088	axo-dendritic transport	7/741	87/28891	0.00705269803128898	0.0369330779069518	0.0251088344258428	Hspb1/Hspa8/Dtnbp1/Mecp2/Actr10/Hsbp1/Arl8a	7
GO:0048041	GO:0048041	focal adhesion assembly	7/741	87/28891	0.00705269803128898	0.0369330779069518	0.0251088344258428	Actg1/S100a10/Apod/Pxn/Coro1c/Rac1/Nrp1	7
GO:0016525	GO:0016525	negative regulation of angiogenesis	8/741	109/28891	0.00708468807521158	0.0370219981726893	0.0251692865829885	Ptn/Cxcl10/Klf2/Ngp/Sparc/Tnf/Synj2bp/Mecp2	8
GO:0071901	GO:0071901	negative regulation of protein serine/threonine kinase activity	8/741	109/28891	0.00708468807521158	0.0370219981726893	0.0251692865829885	Il1b/Dusp1/Rgs2/Dtnbp1/Ptpn6/Cdkn1a/Aida/Cdk5rap3	8
GO:0048259	GO:0048259	regulation of receptor-mediated endocytosis	9/741	132/28891	0.00709769712874511	0.0370507300911107	0.0251888198854714	Anxa2/Nedd4/Ankrd13a/Sdcbp/Dtnbp1/Plcg2/Flot1/Rala/Synj2bp	9
GO:0002520	GO:0002520	immune system development	14/741	258/28891	0.00714149803759634	0.0371933169746593	0.0252857571204167	Acod1/H2-Q6/Bcl3/Tgfbr2/Fas/Nfkbiz/Bcl2l11/Map2k2/Mapk3/Pdpn/Prdx2/Sbds/Ltbr/Ndfip1	14
GO:0141060	GO:0141060	disruption of anatomical structure in another organism	10/741	156/28891	0.00714763115588426	0.0371933169746593	0.0252857571204167	Cxcl10/Pglyrp1/Trem1/Ninj1/Gbp2/Igtp/Bcl2l11/Csnk2b/Bad/Myd88	10
GO:1904375	GO:1904375	regulation of protein localization to cell periphery	10/741	156/28891	0.00714763115588426	0.0371933169746593	0.0252857571204167	Actb/Tnf/Prnp/Vti1b/Pgrmc1/Sqstm1/Lypla1/Tmbim1/Rab11a/Rhog	10
GO:0033157	GO:0033157	regulation of intracellular protein transport	13/741	232/28891	0.00722573123685929	0.0375600971458661	0.0255351114421094	Apod/Cd81/Zic1/Prnp/Tnfrsf1a/Pdcd10/Rbm22/Akt2/Edem2/Camk1/Emd/Sar1a/Fis1	13
GO:0071772	GO:0071772	response to BMP	11/741	181/28891	0.00726188030455979	0.0376686178153454	0.0256088888708036	Nbl1/Foxd1/Fstl1/Id1/Egr1/Fkbp8/Nfia/Pdcd4/Skil/Mapk3/Notch2	11
GO:0071773	GO:0071773	cellular response to BMP stimulus	11/741	181/28891	0.00726188030455979	0.0376686178153454	0.0256088888708036	Nbl1/Foxd1/Fstl1/Id1/Egr1/Fkbp8/Nfia/Pdcd4/Skil/Mapk3/Notch2	11
GO:0007406	GO:0007406	negative regulation of neuroblast proliferation	3/741	16/28891	0.00733284089088527	0.0376801084528511	0.0256167007438163	Ptn/Cd24a/Btg2	3
GO:0009176	GO:0009176	pyrimidine deoxyribonucleoside monophosphate metabolic process	3/741	16/28891	0.00733284089088527	0.0376801084528511	0.0256167007438163	Nme2/Upp1/Nme1	3
GO:0031650	GO:0031650	regulation of heat generation	3/741	16/28891	0.00733284089088527	0.0376801084528511	0.0256167007438163	Il1b/Tnf/Ptges	3
GO:0032402	GO:0032402	melanosome transport	3/741	16/28891	0.00733284089088527	0.0376801084528511	0.0256167007438163	Dctn2/Rab11b/Rab11a	3
GO:0055119	GO:0055119	relaxation of cardiac muscle	3/741	16/28891	0.00733284089088527	0.0376801084528511	0.0256167007438163	Atp1b1/Gsn/Rgs2	3
GO:0060546	GO:0060546	negative regulation of necroptotic process	3/741	16/28891	0.00733284089088527	0.0376801084528511	0.0256167007438163	Rbck1/Birc3/Ybx3	3
GO:0061952	GO:0061952	midbody abscission	3/741	16/28891	0.00733284089088527	0.0376801084528511	0.0256167007438163	Chmp1a/Chmp2b/Chmp5	3
GO:0071801	GO:0071801	regulation of podosome assembly	3/741	16/28891	0.00733284089088527	0.0376801084528511	0.0256167007438163	Tnf/Gsn/Rhoa	3
GO:1903019	GO:1903019	negative regulation of glycoprotein metabolic process	3/741	16/28891	0.00733284089088527	0.0376801084528511	0.0256167007438163	Itm2a/Cst3/Itm2c	3
GO:0002861	GO:0002861	regulation of inflammatory response to antigenic stimulus	6/741	67/28891	0.00739749651907514	0.0378546165234416	0.0257353394952756	Tnf/Cd81/Cd24a/H2-Q6/Gpx1/Psma1	6
GO:0032613	GO:0032613	interleukin-10 production	6/741	67/28891	0.00739749651907514	0.0378546165234416	0.0257353394952756	Isg15/Tyrobp/Bcl3/Plcg2/Nfkbiz/Lgals9	6
GO:0098930	GO:0098930	axonal transport	6/741	67/28891	0.00739749651907514	0.0378546165234416	0.0257353394952756	Hspb1/Dtnbp1/Mecp2/Actr10/Hsbp1/Arl8a	6
GO:1905517	GO:1905517	macrophage migration	6/741	67/28891	0.00739749651907514	0.0378546165234416	0.0257353394952756	Cd9/Cd81/Trem1/Ninj1/C5ar1/Mapk3	6
GO:0031960	GO:0031960	response to corticosteroid	8/741	110/28891	0.00747358051912386	0.0381932887375692	0.0259655847126005	Alpl/Anxa1/Il1rn/Tnf/Zfp36/Eif4ebp1/Fas/Por	8
GO:0001666	GO:0001666	response to hypoxia	13/741	233/28891	0.0074791641841662	0.0381932887375692	0.0259655847126005	Atp1b1/Cryab/Cd24a/Limd1/Egr1/Eif4ebp1/Ubqln1/Daxx/Pin1/Mecp2/Hmox2/Bad/Gnb1	13
GO:0030500	GO:0030500	regulation of bone mineralization	7/741	88/28891	0.00749719607844903	0.0382062688584598	0.0259744092061098	Mgp/Ptn/Isg15/Srgn/Fam20c/Atraid/Ccr1	7
GO:0072384	GO:0072384	organelle transport along microtubule	7/741	88/28891	0.00749719607844903	0.0382062688584598	0.0259744092061098	Ubb/Dtnbp1/Stk11/Mecp2/Borcs8/Actr10/Hsbp1	7
GO:0006767	GO:0006767	water-soluble vitamin metabolic process	5/741	48/28891	0.00754577230336711	0.0384141328921671	0.0261157249019908	Alpl/Rfk/Pdxk/Mthfs/Mthfsl	5
GO:0006536	GO:0006536	glutamate metabolic process	4/741	31/28891	0.00779079062332697	0.0393367145802169	0.0267429391002744	Glul/Mthfs/Oat/Mthfsl	4
GO:0009162	GO:0009162	deoxyribonucleoside monophosphate metabolic process	4/741	31/28891	0.00779079062332697	0.0393367145802169	0.0267429391002744	Nme2/Upp1/Nme1/Guk1	4
GO:0032801	GO:0032801	receptor catabolic process	4/741	31/28891	0.00779079062332697	0.0393367145802169	0.0267429391002744	Anxa2/Nedd4/Mylip/Furin	4
GO:0034067	GO:0034067	protein localization to Golgi apparatus	4/741	31/28891	0.00779079062332697	0.0393367145802169	0.0267429391002744	Vps13c/Arl1/Arfrp1/Sys1	4
GO:0070233	GO:0070233	negative regulation of T cell apoptotic process	4/741	31/28891	0.00779079062332697	0.0393367145802169	0.0267429391002744	Serpinb9/Bcl3/Tsc22d3/Arg2	4
GO:0071605	GO:0071605	monocyte chemotactic protein-1 production	4/741	31/28891	0.00779079062332697	0.0393367145802169	0.0267429391002744	Il1b/Apod/Selenok/Cd24a	4
GO:0071637	GO:0071637	regulation of monocyte chemotactic protein-1 production	4/741	31/28891	0.00779079062332697	0.0393367145802169	0.0267429391002744	Il1b/Apod/Selenok/Cd24a	4
GO:1900017	GO:1900017	positive regulation of cytokine production involved in inflammatory response	4/741	31/28891	0.00779079062332697	0.0393367145802169	0.0267429391002744	Tnf/Tarm1/Gpsm3/Myd88	4
GO:0051961	GO:0051961	negative regulation of nervous system development	11/741	183/28891	0.00785879901600038	0.039599035286956	0.0269212769904599	Ptn/Id1/Il1b/Cd24a/Fas/Rhoa/Mecp2/Cers2/Ywhah/Btg2/Nrp1	11
GO:0071826	GO:0071826	protein-RNA complex organization	11/741	183/28891	0.00785879901600038	0.039599035286956	0.0269212769904599	Rpsa/Rps5/Rplp0/Ramac/Luc7l/Puf60/Strap/Snrpc/Prpf19/Mrpl20/Snu13	11
GO:2000181	GO:2000181	negative regulation of blood vessel morphogenesis	8/741	111/28891	0.00787832504595526	0.039656915767038	0.026960626848994	Ptn/Cxcl10/Klf2/Ngp/Sparc/Tnf/Synj2bp/Mecp2	8
GO:0002224	GO:0002224	toll-like receptor signaling pathway	6/741	68/28891	0.00794180828391607	0.0398139636834939	0.0270673953707281	Irf7/Plcg2/Irf1/Nfkbiz/Myd88/Mapkapk2	6
GO:0030837	GO:0030837	negative regulation of actin filament polymerization	6/741	68/28891	0.00794180828391607	0.0398139636834939	0.0270673953707281	Gsn/Capzb/Twf1/Svil/Tmod3/Add1	6
GO:0032663	GO:0032663	regulation of interleukin-2 production	6/741	68/28891	0.00794180828391607	0.0398139636834939	0.0270673953707281	Anxa1/Il1b/Zfp36/Prnp/Plcg2/Stoml2	6
GO:0061045	GO:0061045	negative regulation of wound healing	6/741	68/28891	0.00794180828391607	0.0398139636834939	0.0270673953707281	Cd9/Anxa2/Serping1/Tnf/Anxa5/Plaur	6
GO:0050679	GO:0050679	positive regulation of epithelial cell proliferation	13/741	235/28891	0.00800708022989963	0.0401004332731928	0.0272621508014536	Ptn/Id1/Lrg1/Tnf/Jun/Glul/Emc10/C5ar1/Notch2/Nme1/Hmgb2/Bad/Cdk4	13
GO:0031214	GO:0031214	biomineral tissue development	11/741	184/28891	0.00817121345324907	0.0408734537432955	0.0277876862859453	Mgp/Alpl/Ptn/Spp1/Isg15/Srgn/Cebpb/Fam20c/Atraid/Ccr1/Sbds	11
GO:0046822	GO:0046822	regulation of nucleocytoplasmic transport	9/741	135/28891	0.00817800503641449	0.0408734537432955	0.0277876862859453	Apod/Zic1/Ier3/Nedd4/Tnfrsf1a/Rbm22/Ppp1cc/Camk1/Emd	9
GO:0001774	GO:0001774	microglial cell activation	5/741	49/28891	0.0082298182717867	0.0408838806996212	0.0277947750187231	Tnf/Tyrobp/Mmp8/Jun/C5ar1	5
GO:0050819	GO:0050819	negative regulation of coagulation	5/741	49/28891	0.0082298182717867	0.0408838806996212	0.0277947750187231	Cd9/Anxa2/Serping1/Anxa5/Plaur	5
GO:0072599	GO:0072599	establishment of protein localization to endoplasmic reticulum	5/741	49/28891	0.0082298182717867	0.0408838806996212	0.0277947750187231	Sgta/Sec61a1/Herpud1/Srpr/Spcs1	5
GO:1900077	GO:1900077	negative regulation of cellular response to insulin stimulus	5/741	49/28891	0.0082298182717867	0.0408838806996212	0.0277947750187231	Il1b/Tnf/Socs3/Socs1/Nck1	5
GO:1903018	GO:1903018	regulation of glycoprotein metabolic process	5/741	49/28891	0.0082298182717867	0.0408838806996212	0.0277947750187231	Itm2a/Ramp1/Cst3/Itm2c/Rab1b	5
GO:1905521	GO:1905521	regulation of macrophage migration	5/741	49/28891	0.0082298182717867	0.0408838806996212	0.0277947750187231	Cd9/Cd81/Trem1/C5ar1/Mapk3	5
GO:0050803	GO:0050803	regulation of synapse structure or activity	16/741	317/28891	0.0082499666445656	0.0409427419090967	0.0278347916229864	Ptn/Sparc/Srgn/Tnf/Hspa8/Nedd4/Prnp/Dtnbp1/Pgrmc1/Rhoa/Camk1/Mecp2/Rhob/Tubb5/Chmp2b/Arf4	16
GO:0016042	GO:0016042	lipid catabolic process	17/741	345/28891	0.00828818938409028	0.0410910937002184	0.0279356481118346	Spp1/Il1b/Hcar2/Tnf/Pcca/Plcg2/Acer3/Akt2/Scp2/Idh1/Plbd2/Ywhah/Acaa1a/Pla2g4a/Iah1/Eci2/Hsd17b10	17
GO:1901343	GO:1901343	negative regulation of vasculature development	8/741	112/28891	0.0082993096845893	0.0411049143314047	0.0279450440235696	Ptn/Cxcl10/Klf2/Ngp/Sparc/Tnf/Synj2bp/Mecp2	8
GO:0009260	GO:0009260	ribonucleotide biosynthetic process	12/741	210/28891	0.00831408864074121	0.041136809693858	0.02796672798332	Rfk/Nme2/Upp1/Ndufv1/Uqcc3/Pdhb/Nme1/Stoml2/Aprt/Guk1/Mpc2/Ndufb4	12
GO:0031507	GO:0031507	heterochromatin formation	7/741	90/28891	0.00844782989069168	0.0417566581671163	0.0283881299775801	H3f3a/H3f3b/Lmnb1/Znfx1/Mbd3/Mecp2/Mphosph8	7
GO:0009064	GO:0009064	glutamine family amino acid metabolic process	6/741	69/28891	0.00851433758665983	0.0418099978619886	0.0284243927978695	Mecp2/Glul/Mthfs/Oat/Mthfsl/Arg2	6
GO:0051148	GO:0051148	negative regulation of muscle cell differentiation	6/741	69/28891	0.00851433758665983	0.0418099978619886	0.0284243927978695	Ccn3/Rgs2/Ptbp1/Daxx/Mecp2/Pdcd4	6
GO:0061082	GO:0061082	myeloid leukocyte cytokine production	6/741	69/28891	0.00851433758665983	0.0418099978619886	0.0284243927978695	Il1b/Plcg2/Litaf/Casp4/Myd88/Mapkapk2	6
GO:0070613	GO:0070613	regulation of protein processing	6/741	69/28891	0.00851433758665983	0.0418099978619886	0.0284243927978695	S100a10/Gsn/Ppp1r15a/Plaur/Timm17a/Furin	6
GO:0072678	GO:0072678	T cell migration	6/741	69/28891	0.00851433758665983	0.0418099978619886	0.0284243927978695	Cxcl10/Apod/Selenok/Rhoa/Lgals9/Icam1	6
GO:0150116	GO:0150116	regulation of cell-substrate junction organization	6/741	69/28891	0.00851433758665983	0.0418099978619886	0.0284243927978695	Actg1/S100a10/Apod/Coro1c/Rac1/Nrp1	6
GO:0034765	GO:0034765	regulation of monoatomic ion transmembrane transport	22/741	490/28891	0.00851795010162144	0.0418099978619886	0.0284243927978695	Cxcl10/Fxyd5/Lcn2/S100a1/Atp1b1/Tspan13/Clic1/Nedd4/Wwp2/Prnp/Plcg2/Ubqln1/Gnb2/Ywhah/Ptpn6/Clic4/Ywhaq/Tmem109/Calm3/Iscu/Sri/Fkbp1a	22
GO:0046467	GO:0046467	membrane lipid biosynthetic process	9/741	136/28891	0.00856452847465183	0.0419968379378305	0.0285514154235019	Acer3/Pigt/St6galnac4/Dpm1/Pigx/Cers2/Elovl1/Hacd4/Dpm2	9
GO:0001516	GO:0001516	prostaglandin biosynthetic process	4/741	32/28891	0.00872640795652783	0.0420480385802602	0.0285862240158565	Anxa1/Il1b/Ptges/Pla2g4a	4
GO:0034138	GO:0034138	toll-like receptor 3 signaling pathway	4/741	32/28891	0.00872640795652783	0.0420480385802602	0.0285862240158565	Tnf/Irf1/Flot1/Ubqln1	4
GO:0035308	GO:0035308	negative regulation of protein dephosphorylation	4/741	32/28891	0.00872640795652783	0.0420480385802602	0.0285862240158565	Tnf/Ppp1r11/Ppp1r15a/Tiprl	4
GO:0046457	GO:0046457	prostanoid biosynthetic process	4/741	32/28891	0.00872640795652783	0.0420480385802602	0.0285862240158565	Anxa1/Il1b/Ptges/Pla2g4a	4
GO:1903649	GO:1903649	regulation of cytoplasmic transport	4/741	32/28891	0.00872640795652783	0.0420480385802602	0.0285862240158565	Map2k2/Mecp2/Rab11a/Mapk3	4
GO:0002689	GO:0002689	negative regulation of leukocyte chemotaxis	3/741	17/28891	0.00873646248913533	0.0420480385802602	0.0285862240158565	Ccn3/Nbl1/Dusp1	3
GO:0009263	GO:0009263	deoxyribonucleotide biosynthetic process	3/741	17/28891	0.00873646248913533	0.0420480385802602	0.0285862240158565	Nme2/Nme1/Guk1	3
GO:0009265	GO:0009265	2'-deoxyribonucleotide biosynthetic process	3/741	17/28891	0.00873646248913533	0.0420480385802602	0.0285862240158565	Nme2/Nme1/Guk1	3
GO:0032306	GO:0032306	regulation of prostaglandin secretion	3/741	17/28891	0.00873646248913533	0.0420480385802602	0.0285862240158565	Il1b/Ptges/Pla2g4a	3
GO:0032401	GO:0032401	establishment of melanosome localization	3/741	17/28891	0.00873646248913533	0.0420480385802602	0.0285862240158565	Dctn2/Rab11b/Rab11a	3
GO:0046385	GO:0046385	deoxyribose phosphate biosynthetic process	3/741	17/28891	0.00873646248913533	0.0420480385802602	0.0285862240158565	Nme2/Nme1/Guk1	3
GO:0051904	GO:0051904	pigment granule transport	3/741	17/28891	0.00873646248913533	0.0420480385802602	0.0285862240158565	Dctn2/Rab11b/Rab11a	3
GO:0060263	GO:0060263	regulation of respiratory burst	3/741	17/28891	0.00873646248913533	0.0420480385802602	0.0285862240158565	Lbp/Rac2/Rac1	3
GO:0061318	GO:0061318	renal filtration cell differentiation	3/741	17/28891	0.00873646248913533	0.0420480385802602	0.0285862240158565	Cd24a/Basp1/Notch2	3
GO:0071816	GO:0071816	tail-anchored membrane protein insertion into ER membrane	3/741	17/28891	0.00873646248913533	0.0420480385802602	0.0285862240158565	Emc10/Sgta/Emc7	3
GO:0072112	GO:0072112	podocyte differentiation	3/741	17/28891	0.00873646248913533	0.0420480385802602	0.0285862240158565	Cd24a/Basp1/Notch2	3
GO:0072311	GO:0072311	glomerular epithelial cell differentiation	3/741	17/28891	0.00873646248913533	0.0420480385802602	0.0285862240158565	Cd24a/Basp1/Notch2	3
GO:1903358	GO:1903358	regulation of Golgi organization	3/741	17/28891	0.00873646248913533	0.0420480385802602	0.0285862240158565	Pdcd10/Map2k2/Mapk3	3
GO:0032755	GO:0032755	positive regulation of interleukin-6 production	8/741	113/28891	0.00873692267276845	0.0420480385802602	0.0285862240158565	Lbp/Il1b/Tnf/Tyrobp/Selenok/Plcg2/Lgals9/Myd88	8
GO:0061013	GO:0061013	regulation of mRNA catabolic process	11/741	186/28891	0.0088248924787907	0.0424300142279479	0.0288459089334433	Zfp36/Vim/Eif4a3/Magoh/Ptbp1/Ythdf2/Btg2/Polr2g/Myd88/Lsm1/Mapkapk2	11
GO:0043242	GO:0043242	negative regulation of protein-containing complex disassembly	7/741	91/28891	0.00895503109970459	0.0428915297627666	0.0291596687878998	Tnf/Gsn/Capzb/Twf1/Svil/Tmod3/Add1	7
GO:0071277	GO:0071277	cellular response to calcium ion	7/741	91/28891	0.00895503109970459	0.0428915297627666	0.0291596687878998	Jund/Alox5ap/Junb/Plcg2/Jun/Clic4/Add1	7
GO:1902459	GO:1902459	positive regulation of stem cell population maintenance	5/741	50/28891	0.00895566098837412	0.0428915297627666	0.0291596687878998	Actb/Rbbp7/Suds3/Smarcb1/Bcl7c	5
GO:1903426	GO:1903426	regulation of reactive oxygen species biosynthetic process	5/741	50/28891	0.00895566098837412	0.0428915297627666	0.0291596687878998	Lcn2/Plcg2/Rhoa/Hbp1/Arg2	5
GO:0007030	GO:0007030	Golgi organization	9/741	137/28891	0.00896475514667699	0.042893440483567	0.0291609677853008	Pdcd10/Vti1b/Map2k2/Sec22b/Yipf4/Arl1/Rab1b/Mapk3/Nsfl1c	9
GO:0000079	GO:0000079	regulation of cyclin-dependent protein serine/threonine kinase activity	6/741	70/28891	0.00911585482300776	0.0435319572525627	0.0295950613604756	Actb/Pim1/Ccnh/Cdkn1a/Ccnd3/Cdk5rap3	6
GO:0002534	GO:0002534	cytokine production involved in inflammatory response	6/741	70/28891	0.00911585482300776	0.0435319572525627	0.0295950613604756	Tnf/Apod/Pdcd4/Tarm1/Gpsm3/Myd88	6
GO:0010976	GO:0010976	positive regulation of neuron projection development	13/741	239/28891	0.00915076590105502	0.0436472192947464	0.0296734218897569	Ptn/Hspb1/S100a9/Nme2/Ehd1/Rgs2/Cd24a/Ptbp1/Twf1/Camk1/Nme1/Nck1/Nrp1	13
GO:0043409	GO:0043409	negative regulation of MAPK cascade	11/741	187/28891	0.00916653541239758	0.0436472192947464	0.0296734218897569	Fbln1/Il1b/Dusp1/Atf3/Rgs2/Synj2bp/Pin1/Zmynd11/Ptpn6/Aida/Cdk5rap3	11
GO:0051170	GO:0051170	import into nucleus	11/741	187/28891	0.00916653541239758	0.0436472192947464	0.0296734218897569	Nfkbia/Apod/Zic1/Bcl3/Tnfrsf1a/Rbm22/Htatip2/Sqstm1/Txnip/Cdkn1a/Rab18	11
GO:0002720	GO:0002720	positive regulation of cytokine production involved in immune response	8/741	114/28891	0.00919155217769804	0.0437241339369185	0.0297257120622707	Il1b/Cd81/Rsad2/H2-Q6/Plcg2/Casp4/Myd88/Mapkapk2	8
GO:0030073	GO:0030073	insulin secretion	14/741	266/28891	0.0092089878362055	0.0437309287655615	0.029730331504706	Ccn3/Anxa1/Il1b/Il1rn/Tnf/Ptbp1/Anxa7/Glul/Rac1/Psmd9/Rab11b/Bad/Mpc2/Sri	14
GO:0001824	GO:0001824	blastocyst development	10/741	162/28891	0.00921071051843065	0.0437309287655615	0.029730331504706	Atp1b1/Junb/Smim14/Ppp1cc/Cmtm3/Suds3/Skil/Smarcb1/Furin/Sbds	10
GO:0030072	GO:0030072	peptide hormone secretion	16/741	321/28891	0.00923426615173473	0.0438006105062571	0.0297777044123754	Ccn3/Anxa1/Il1b/Il1rn/Tnf/Ptbp1/Anxa7/Anxa5/Glul/Rac1/Psmd9/Rab11b/Aimp1/Bad/Mpc2/Sri	16
GO:0007266	GO:0007266	Rho protein signal transduction	9/741	138/28891	0.00937898151843839	0.0444016466703038	0.0301863169186228	Cdc42ep5/Arhgdib/Flot1/Synj2bp/Rhoa/Pdpn/Nrp1/Rhog/Tax1bp3	9
GO:0030316	GO:0030316	osteoclast differentiation	9/741	138/28891	0.00937898151843839	0.0444016466703038	0.0301863169186228	Tnf/Tyrobp/Cd81/Ninj1/Junb/Cebpb/Fam20c/Notch2/Ccr1	9
GO:0015711	GO:0015711	organic anion transport	20/741	436/28891	0.00945812618143302	0.0447280471959345	0.0304082192679265	Rbp1/Anxa1/Il1b/Il1rn/Abcg2/Tnf/Slc38a2/Rgs2/Slc16a3/Dtnbp1/Ptges/Akt2/Slc2a1/Lypla1/Pla2g4a/Nfkbie/Arg2/Arl6ip5/Mpc2/Fis1	20
GO:0042542	GO:0042542	response to hydrogen peroxide	7/741	92/28891	0.00948419569571204	0.0447280471959345	0.0304082192679265	Anxa1/Lcn2/Cryab/Gpx1/Rhob/Prdx3/Kdm6b	7
GO:0051881	GO:0051881	regulation of mitochondrial membrane potential	7/741	92/28891	0.00948419569571204	0.0447280471959345	0.0304082192679265	Ubb/Clic1/Akt2/Prdx3/Arl6ip5/Bad/Prelid1	7
GO:1901019	GO:1901019	regulation of calcium ion transmembrane transporter activity	7/741	92/28891	0.00948419569571204	0.0447280471959345	0.0304082192679265	S100a1/Atp1b1/Plcg2/Ubqln1/Calm3/Sri/Fkbp1a	7
GO:0140014	GO:0140014	mitotic nuclear division	14/741	267/28891	0.00949751020707965	0.044748059074999	0.0304218242796519	Il1b/Tnf/Chmp1a/Bub3/Dctn2/Rhoa/Ywhah/Nfia/Ube2s/Rab11a/Chmp2b/Nsfl1c/Reep3/Chmp5	14
GO:0019722	GO:0019722	calcium-mediated signaling	12/741	214/28891	0.00957663804267799	0.0450348479166163	0.0306167967527691	Ccrl2/Tnf/Atp1b1/Selenok/Igtp/Cd24a/Prnp/Plcg2/Ptbp1/Ccr1/Fis1/Tmbim4	12
GO:0030705	GO:0030705	cytoskeleton-dependent intracellular transport	12/741	214/28891	0.00957663804267799	0.0450348479166163	0.0306167967527691	Hspb1/Ubb/Hspa8/Dtnbp1/Stk11/Mecp2/Borcs8/Actn4/Actr10/Hsbp1/Arl8a/Arl3	12
GO:0051147	GO:0051147	regulation of muscle cell differentiation	10/741	163/28891	0.00959471961729308	0.0450769065448636	0.0306453901761361	Ccn3/Rgs2/Naca/Eif5a/Ptbp1/Daxx/Camk1/Pin1/Mecp2/Pdcd4	10
GO:0032024	GO:0032024	positive regulation of insulin secretion	8/741	115/28891	0.00966358601616132	0.0451223353531186	0.0306762748055599	Ptbp1/Anxa7/Glul/Rac1/Psmd9/Bad/Mpc2/Sri	8
GO:0032231	GO:0032231	regulation of actin filament bundle assembly	8/741	115/28891	0.00966358601616132	0.0451223353531186	0.0306762748055599	Rhoc/Actg1/Id1/S100a10/Pxn/Rhoa/Rac1/Nrp1	8
GO:0007520	GO:0007520	myoblast fusion	5/741	51/28891	0.00972448682770948	0.0451223353531186	0.0306762748055599	Cd9/Cxcl10/Cd81/Ehd1/Flot1	5
GO:0016601	GO:0016601	Rac protein signal transduction	5/741	51/28891	0.00972448682770948	0.0451223353531186	0.0306762748055599	Gabarap/Elmo1/Rac1/Kras/Rhog	5
GO:0036230	GO:0036230	granulocyte activation	5/741	51/28891	0.00972448682770948	0.0451223353531186	0.0306762748055599	Anxa1/Tnf/Tyrobp/Anxa3/Myd88	5
GO:2000404	GO:2000404	regulation of T cell migration	5/741	51/28891	0.00972448682770948	0.0451223353531186	0.0306762748055599	Cxcl10/Apod/Selenok/Rhoa/Lgals9	5
GO:0002825	GO:0002825	regulation of T-helper 1 type immune response	4/741	33/28891	0.00973244776317011	0.0451223353531186	0.0306762748055599	Anxa1/Il1b/Irf1/Pla2g4a	4
GO:0006506	GO:0006506	GPI anchor biosynthetic process	4/741	33/28891	0.00973244776317011	0.0451223353531186	0.0306762748055599	Pigt/Dpm1/Pigx/Dpm2	4
GO:0043372	GO:0043372	positive regulation of CD4-positive, alpha-beta T cell differentiation	4/741	33/28891	0.00973244776317011	0.0451223353531186	0.0306762748055599	Anxa1/Irf1/Nfkbiz/Socs1	4
GO:0045662	GO:0045662	negative regulation of myoblast differentiation	4/741	33/28891	0.00973244776317011	0.0451223353531186	0.0306762748055599	Id3/Cxcl10/Tnf/Sra1	4
GO:0072574	GO:0072574	hepatocyte proliferation	4/741	33/28891	0.00973244776317011	0.0451223353531186	0.0306762748055599	Ptn/Tnf/Cebpb/Notch2	4
GO:0072575	GO:0072575	epithelial cell proliferation involved in liver morphogenesis	4/741	33/28891	0.00973244776317011	0.0451223353531186	0.0306762748055599	Ptn/Tnf/Cebpb/Notch2	4
GO:1902751	GO:1902751	positive regulation of cell cycle G2/M phase transition	4/741	33/28891	0.00973244776317011	0.0451223353531186	0.0306762748055599	Lmnb1/Mecp2/Rab11a/Cdk4	4
GO:2000108	GO:2000108	positive regulation of leukocyte apoptotic process	4/741	33/28891	0.00973244776317011	0.0451223353531186	0.0306762748055599	Anxa1/Cd24a/Bcl2l11/Prelid1	4
GO:0016054	GO:0016054	organic acid catabolic process	13/741	241/28891	0.00976864695031611	0.0452051926884703	0.0307326050989505	Hdc/Slc16a3/Renbp/Akt2/Scp2/Mthfs/Idnk/Acaa1a/Oat/Mthfsl/Arg2/Eci2/Hsd17b10	13
GO:0046395	GO:0046395	carboxylic acid catabolic process	13/741	241/28891	0.00976864695031611	0.0452051926884703	0.0307326050989505	Hdc/Slc16a3/Renbp/Akt2/Scp2/Mthfs/Idnk/Acaa1a/Oat/Mthfsl/Arg2/Eci2/Hsd17b10	13
GO:0050684	GO:0050684	regulation of mRNA processing	9/741	139/28891	0.0098075043290378	0.0453424731538364	0.0308259347825329	Hspa8/Eif4a3/Magoh/Dazap1/Ptbp1/Sap18/Puf60/Prpf19/Hnrnpl	9
GO:0002262	GO:0002262	myeloid cell homeostasis	12/741	215/28891	0.00991439018101491	0.0457937141975155	0.0311327095571787	Isg15/Klf2/Anxa1/Zfp36/Cd24a/Maea/Hscb/Bcl2l11/Tmod3/Add1/Hmgb2/Cdk5rap3	12
GO:0051924	GO:0051924	regulation of calcium ion transport	15/741	296/28891	0.00997508081240747	0.0460309388658616	0.0312939859862441	Cxcl10/S100a1/Atp1b1/Tspan13/Prnp/Plcg2/Ubqln1/Rhoa/Ptpn6/Saraf/Ccr1/Calm3/Icam1/Sri/Fkbp1a	15
GO:0009266	GO:0009266	response to temperature stimulus	10/741	164/28891	0.00999082842890514	0.0460605202241019	0.0313140967776604	Hspb1/Pmp22/Cryab/Rnf34/Daxx/Rbbp7/Htra2/Hsbp1/Ier5/Eef1d	10
GO:0070482	GO:0070482	response to oxygen levels	16/741	324/28891	0.0100320266981562	0.0461387259642934	0.0313672646990171	Atp1b1/Cryab/Cd24a/Limd1/Egr1/Eif4ebp1/Fas/Ubqln1/Daxx/Pin1/Mecp2/Pdpn/Hmox2/Atp6v0d1/Bad/Gnb1	16
GO:0032273	GO:0032273	positive regulation of protein polymerization	7/741	93/28891	0.010035850995274	0.0461387259642934	0.0313672646990171	Cdc42ep5/Vasp/Rhoa/Mecp2/Rac1/Nck1/Icam1	7
GO:0050848	GO:0050848	regulation of calcium-mediated signaling	7/741	93/28891	0.010035850995274	0.0461387259642934	0.0313672646990171	Tnf/Selenok/Cd24a/Prnp/Plcg2/Ptbp1/Tmbim4	7
GO:0060348	GO:0060348	bone development	13/741	242/28891	0.0100895635827578	0.0463282645015655	0.0314961218649882	Alpl/Bgn/Serpinh1/Sparc/Tyrobp/Ninj1/Dhrs3/Tgfbr2/Rhoa/Fam20c/Notch2/Por/Sbds	13
GO:0051091	GO:0051091	positive regulation of DNA-binding transcription factor activity	14/741	269/28891	0.0100958614107405	0.0463282645015655	0.0314961218649882	Il1b/Tnf/Irak2/Plcg2/Flot1/Rbck1/Ube2n/Anxa3/Smarcb1/Rwdd1/Prdx3/Kras/Icam1/Myd88	14
GO:0045639	GO:0045639	positive regulation of myeloid cell differentiation	8/741	116/28891	0.0101534113744792	0.0465490504742618	0.0316462224995995	Isg15/Tnf/Tyrobp/Ninj1/Jun/Notch2/Hmgb2/Ccr1	8
GO:0001889	GO:0001889	liver development	9/741	140/28891	0.0102506204195391	0.0466823113836915	0.031736819500985	Ptn/Anxa1/Tnf/Cebpb/Hp/Jun/Smarcb1/Notch2/Cdk5rap3	9
GO:0010811	GO:0010811	positive regulation of cell-substrate adhesion	9/741	140/28891	0.0102506204195391	0.0466823113836915	0.031736819500985	Ptn/Spp1/Fbln1/S100a10/Trem1/Ninj1/Rac1/Rras/Nrp1	9
GO:0030730	GO:0030730	sequestering of triglyceride	3/741	18/28891	0.0102865745943792	0.0466823113836915	0.031736819500985	Il1b/Tnf/Plin3	3
GO:0042407	GO:0042407	cristae formation	3/741	18/28891	0.0102865745943792	0.0466823113836915	0.031736819500985	Chchd3/Uqcc3/Micos13	3
GO:0048385	GO:0048385	regulation of retinoic acid receptor signaling pathway	3/741	18/28891	0.0102865745943792	0.0466823113836915	0.031736819500985	Klf2/Dhrs3/Tgif1	3
GO:0051905	GO:0051905	establishment of pigment granule localization	3/741	18/28891	0.0102865745943792	0.0466823113836915	0.031736819500985	Dctn2/Rab11b/Rab11a	3
GO:0060192	GO:0060192	negative regulation of lipase activity	3/741	18/28891	0.0102865745943792	0.0466823113836915	0.031736819500985	Anxa1/Rgs2/Por	3
GO:0099159	GO:0099159	regulation of modification of postsynaptic structure	3/741	18/28891	0.0102865745943792	0.0466823113836915	0.031736819500985	Rhoa/Rhob/Chmp2b	3
GO:1903729	GO:1903729	regulation of plasma membrane organization	3/741	18/28891	0.0102865745943792	0.0466823113836915	0.031736819500985	Anxa2/S100a10/Gsn	3
GO:1904294	GO:1904294	positive regulation of ERAD pathway	3/741	18/28891	0.0102865745943792	0.0466823113836915	0.031736819500985	Ubqln1/Sgta/Herpud1	3
GO:1905809	GO:1905809	negative regulation of synapse organization	3/741	18/28891	0.0102865745943792	0.0466823113836915	0.031736819500985	Ptn/Pgrmc1/Rhoa	3
GO:0010977	GO:0010977	negative regulation of neuron projection development	10/741	165/28891	0.010399272281444	0.0471083115761199	0.0320264343639545	Efemp1/Pmp22/Itm2c/Vim/Dtnbp1/Rhoa/Katna1/Cers2/Mylip/Nrp1	10
GO:0060425	GO:0060425	lung morphogenesis	6/741	72/28891	0.0104088947038951	0.0471083115761199	0.0320264343639545	Id1/Tnf/Tgfbr2/Map2k2/Mapk3/Kras	6
GO:0034249	GO:0034249	negative regulation of amide metabolic process	13/741	243/28891	0.0104186434075708	0.0471083115761199	0.0320264343639545	Igfbp5/Zfp36/Rgs2/Prnp/Limd1/Eif4ebp1/Eif4a3/Ythdf2/Pin1/Btg2/Polr2g/Paip2/Lsm1	13
GO:0045930	GO:0045930	negative regulation of mitotic cell cycle	13/741	243/28891	0.0104186434075708	0.0471083115761199	0.0320264343639545	Tnf/Ier3/Timp2/Bub3/Rad50/Btg2/Nae1/Sde2/Cdk2ap2/Babam1/Cdkn1a/Nabp2/Cdk5rap3	13
GO:0006066	GO:0006066	alcohol metabolic process	17/741	354/28891	0.01052337229461	0.0475382742942407	0.0323187431372926	Rbp1/Pmp22/Plcg2/Acer3/Scp2/Pgp/Idh1/Dpm1/Mecp2/Pcbd2/Pla2g4a/Cyb5r3/Nudt4/Por/Dpm2/Dhrs7/Aplp2	17
GO:0032609	GO:0032609	type II interferon production	9/741	141/28891	0.0107086265609766	0.0483308827312879	0.0328575954382159	Isg15/Pglyrp1/Il1b/Tnf/Prnp/Bcl3/Cd14/Nfkbiz/Lgals9	9
GO:0006505	GO:0006505	GPI anchor metabolic process	4/741	34/28891	0.010810829145901	0.0487011629187397	0.0331093292347146	Pigt/Dpm1/Pigx/Dpm2	4
GO:2000178	GO:2000178	negative regulation of neural precursor cell proliferation	4/741	34/28891	0.010810829145901	0.0487011629187397	0.0331093292347146	Ptn/Il1b/Cd24a/Btg2	4
GO:0002824	GO:0002824	positive regulation of adaptive immune response based on somatic recombination of immune receptors built from immunoglobulin superfamily domains	10/741	166/28891	0.0108202867542953	0.0487011629187397	0.0331093292347146	Il1b/Tnf/Cd81/Rsad2/Cd24a/H2-Q6/Nfkbiz/Pla2g4a/Tap2/Clec4n	10
GO:0001101	GO:0001101	response to acid chemical	12/741	218/28891	0.0109832612020339	0.0493446516481176	0.0335468029811906	Col6a1/Anxa2/Klf2/S100a10/Tnf/Cebpb/Lmnb1/Sipa1/Rragc/Lamtor1/Socs1/Rraga	12
GO:0046390	GO:0046390	ribose phosphate biosynthetic process	12/741	218/28891	0.0109832612020339	0.0493446516481176	0.0335468029811906	Rfk/Nme2/Upp1/Ndufv1/Uqcc3/Pdhb/Nme1/Stoml2/Aprt/Guk1/Mpc2/Ndufb4	12
GO:0048678	GO:0048678	response to axon injury	6/741	73/28891	0.0111019154279477	0.049787044369151	0.033847562252097	Ptn/Tyrobp/Plcg2/Jun/Map2k2/Cers2	6
GO:1903317	GO:1903317	regulation of protein maturation	6/741	73/28891	0.0111019154279477	0.049787044369151	0.033847562252097	S100a10/Gsn/Ppp1r15a/Plaur/Timm17a/Furin	6
GO:0019932	GO:0019932	second-messenger-mediated signaling	16/741	328/28891	0.0111795702198445	0.0499933559154973	0.0339878224944305	Mt1/Ccrl2/Mt2/Tnf/Atp1b1/Selenok/Igtp/Cd24a/Prnp/Guca1a/Plcg2/Ptbp1/Cdc34/Ccr1/Fis1/Tmbim4	16
GO:0072089	GO:0072089	stem cell proliferation	9/741	142/28891	0.0111818192817304	0.0499933559154973	0.0339878224944305	Prrx2/Prg4/Fbln1/Tsc22d1/Pim1/Tgfbr2/Ythdf2/Babam1/Hmgb2	9
GO:0002260	GO:0002260	lymphocyte homeostasis	7/741	95/28891	0.0112087272739793	0.0499933559154973	0.0339878224944305	Cd24a/Fas/Bcl2l11/Skil/Bcl2a1a/Tsc22d3/Prdx2	7
GO:0032651	GO:0032651	regulation of interleukin-1 beta production	7/741	95/28891	0.0112087272739793	0.0499933559154973	0.0339878224944305	Hspb1/Tnf/Tyrobp/Egr1/Arg2/Casp4/Myd88	7
GO:0060395	GO:0060395	SMAD protein signal transduction	7/741	95/28891	0.0112087272739793	0.0499933559154973	0.0339878224944305	Ccn3/Vim/Tgfbr2/Pmepa1/Jun/Rbpms/Lgals9	7
GO:1901879	GO:1901879	regulation of protein depolymerization	7/741	95/28891	0.0112087272739793	0.0499933559154973	0.0339878224944305	Gsn/Capzb/Wdr1/Twf1/Svil/Tmod3/Add1	7
