# Supplementary material for: Diverse Subpopulations of Reactive Astrocytes Following Chronic Toxoplasma Infection
Source: Glia. 2025 Jul 9;73(10):2003–24. doi: 10.1002/glia.70053 (PMC12244103; doi:10.1002/glia.70053)
Supplement: Supplementary file 5 — Data S5 Supporting Information 4. [file GLIA-73-2003-s005.csv]

	ID	Description	GeneRatio	BgRatio	pvalue	p.adjust	qvalue	geneID	Count
GO:0002764	GO:0002764	immune response-regulating signaling pathway	128/1829	450/28891	3.5094493251361e-49	2.07759400048057e-45	1.03547225877437e-45	Treml4/Cd36/Stap1/Skint3/Cd300a/Myo1g/Ptprc/Sh2d1b1/Ptprj/Fyb/Prkcb/Lyn/Nfkbiz/Prkch/Bcl2/Smpdl3b/Havcr2/Lcp2/Themis2/Laptm5/Nfkb1/Cblb/Pik3ap1/Nfam1/Tlr13/Rap1a/Ighm/Plcg2/Fpr2/Ddx3x/Nod1/Pde4b/Ptpn22/Mapkapk2/Fcer1g/Nfkbid/Aim2/Peli1/Ptpn6/Syk/Cd47/Clec4e/Erbin/Malt1/Fyn/Ripk2/Casp4/Fpr1/Myd88/Irf2/Pum2/Irak3/Rc3h2/Slc15a4/Usp15/Nfkbia/Lilrb4a/Clec4n/Tyrobp/Casp1/Bcl2a1d/Chuk/Irf1/Gbp5/Elf1/Arf…	128
GO:0002757	GO:0002757	immune response-activating signaling pathway	126/1829	440/28891	8.95744864345758e-49	2.65140479846344e-45	1.32145939724272e-45	Treml4/Cd36/Stap1/Skint3/Cd300a/Myo1g/Ptprc/Ptprj/Fyb/Prkcb/Lyn/Nfkbiz/Prkch/Bcl2/Smpdl3b/Havcr2/Lcp2/Themis2/Laptm5/Nfkb1/Cblb/Pik3ap1/Nfam1/Tlr13/Rap1a/Ighm/Plcg2/Fpr2/Ddx3x/Nod1/Pde4b/Ptpn22/Mapkapk2/Fcer1g/Nfkbid/Aim2/Peli1/Ptpn6/Syk/Cd47/Clec4e/Erbin/Malt1/Fyn/Ripk2/Casp4/Fpr1/Myd88/Irf2/Pum2/Irak3/Rc3h2/Slc15a4/Usp15/Nfkbia/Lilrb4a/Clec4n/Tyrobp/Casp1/Bcl2a1d/Chuk/Irf1/Gbp5/Elf1/Arf6/Trim30…	126
GO:0045088	GO:0045088	regulation of innate immune response	121/1829	474/28891	3.3778164562684e-41	6.66555780703631e-38	3.32211211470889e-38	Treml4/Ceacam1/Cd36/Trem3/Cd300a/Sh2d1b1/Fgr/Samhd1/Lyn/Nfkbiz/Trim30b/Smpdl3b/Havcr2/Ywhaz/Pik3ap1/Tlr13/Myo1f/Plcg2/Spi1/Fpr2/Ddx3x/Nod1/Nfe2l2/Ptpn22/Mapkapk2/Clec2d/Tgfb1/Aim2/Peli1/Syk/Clec4e/Nlrc4/Erbin/Ripk2/Casp4/Myd88/Trim12a/Ifi207/Irf2/Pum2/Irak3/Trim30c/Slc15a4/Ifi204/Usp15/Nfkbia/Clec4n/Tyrobp/Hmgb2/Casp1/N4bp1/Parp14/Chuk/Trim12c/Irf1/Ythdf3/Gbp5/Arf6/Trim56/Trim30a/Crk/H2-Q10/Btk/N…	121
GO:0019221	GO:0019221	cytokine-mediated signaling pathway	114/1829	450/28891	1.6352995178418e-38	2.42024328640586e-35	1.20624856539751e-35	Ceacam1/Stap1/Lilra5/Ifitm6/Ptprc/Cx3cr1/Il17ra/Samhd1/Ccl6/Lyn/Nfkbiz/Ifngr1/Laptm5/Ptk2b/Il6ra/Kras/Sh2b3/Spi1/Ikbkb/Lilra6/Csf1/Ebi3/Irf5/Tnfrsf1a/Stat3/Traf1/Fcer1g/Gpr35/Aim2/Il10ra/Ptpn6/Lims1/Syk/Adipor1/Ripk2/Usp25/Casp4/Myd88/Csf3r/Cxcr2/Ccl3/Cxcr4/Csf1r/Jak1/Irak3/Pira2/Nfkbia/Lilrb4a/Naip5/Stat1/Casp1/Klf6/Parp14/Chuk/Il16/Irf1/Ifitm2/Vrk2/Ythdf3/Ccl4/Il1b/Trim56/Dok1/Ppp2cb/Ccrl2/Wnk1…	114
GO:0002833	GO:0002833	positive regulation of response to biotic stimulus	104/1829	413/28891	5.77142903356971e-35	6.83337197574654e-32	3.40575064865177e-32	Treml4/Cd36/Trem3/Cd300a/Sh2d1b1/Lyn/Nfkbiz/Trim30b/Smpdl3b/Havcr2/Pik3ap1/Tlr13/Plcg2/Spi1/Fpr2/Ddx3x/Nod1/Ptpn22/Mapkapk2/Aim2/Peli1/Syk/Clec4e/Nlrc4/Erbin/Ripk2/Casp4/Myd88/Trim12a/Ifi207/Irf2/Pum2/Irak3/Trim30c/Slc15a4/Ifi204/Usp15/Nfkbia/Clec4n/Tyrobp/Hmgb2/Casp1/Emilin2/Chuk/Trim12c/Irf1/Gbp5/Arf6/Trim56/Trim30a/Cd180/H2-Q10/Btk/Tlr7/Cd274/Zc3hav1/Tifa/Irak2/Map3k7/Oas3/Cd24a/Traf3/Lsm14a/T…	104
GO:0006338	GO:0006338	chromatin remodeling	113/1829	489/28891	3.58991679302302e-34	3.19047144716038e-31	1.59013006159149e-31	Klf2/Nfkbiz/H3f3a/Kdm6b/Jarid2/Spi1/Arid4a/Nr3c1/Bcl6/Resf1/Ep300/Smchd1/Sf3b1/Gpx1/Ogt/Baz1a/Lcor/Nipbl/Zbtb7a/Mier1/Epc1/Yy1/Usp15/Arid1a/Xist/Baz2a/Nfat5/Dtx3l/Tpr/Kat2b/Setd2/Atf7ip/Gatad2b/Kansl1/Brd4/Msl2/Cggbp1/Hnrnpu/Nsd1/Ythdc1/Arid4b/Usp3/Kat6a/Myo1c/Brpf1/Ino80d/Trip12/Wac/Mysm1/Smarca5/Ctr9/Atrx/Chd1/Smarcd2/Sirt7/Kmt5b/Gsk3a/Ctcf/Sfpq/Chd8/Ddx21/Ddx23/Naa60/Supt16/Rnf20/Bptf/Arid2/Re…	113
GO:0045089	GO:0045089	positive regulation of innate immune response	99/1829	385/28891	3.77251691387208e-34	3.19047144716038e-31	1.59013006159149e-31	Treml4/Cd36/Trem3/Cd300a/Sh2d1b1/Lyn/Nfkbiz/Trim30b/Smpdl3b/Havcr2/Pik3ap1/Tlr13/Plcg2/Spi1/Fpr2/Ddx3x/Nod1/Ptpn22/Mapkapk2/Aim2/Peli1/Syk/Clec4e/Nlrc4/Erbin/Ripk2/Casp4/Myd88/Trim12a/Ifi207/Irf2/Pum2/Irak3/Trim30c/Slc15a4/Ifi204/Usp15/Nfkbia/Clec4n/Tyrobp/Hmgb2/Casp1/Chuk/Trim12c/Irf1/Gbp5/Arf6/Trim56/Trim30a/H2-Q10/Btk/Tlr7/Zc3hav1/Tifa/Irak2/Map3k7/Oas3/Traf3/Lsm14a/Tnip1/Lrch4/Mefv/Alpk1/Nmi/…	99
GO:0007249	GO:0007249	canonical NF-kappaB signal transduction	80/1829	258/28891	5.21916909160357e-34	3.86218512778664e-31	1.92491196891642e-31	Cd36/Ltb/Cx3cr1/Prkcb/Trim30b/S100a4/Map3k14/Nfkb1/Plcg2/Ikbkb/Nod1/Rel/Traf1/Nfkbid/Akap13/Rock1/Peli1/Tifab/Malt1/Rhoa/Fyn/Ripk2/Usp25/Myd88/Trim12a/Trim30c/Mtdh/Nfkbia/Lilrb4a/Clec4n/Stat1/Casp1/Chuk/Trim12c/Irf1/Il1b/Trim30a/Btk/Myo18a/Tlr7/Tab2/Zc3hav1/Brd4/Tank/Tifa/Trim8/Irak2/Sirpa/Map3k7/Traf3/Zc3h12a/Irak4/Ash1l/Tnip1/Alpk1/Trim30d/Nfkbib/Dhx15/Akt1/Ddx21/Irgm1/Gbp3/Sqstm1/Rnf31/Tnfaip3…	80
GO:0002218	GO:0002218	activation of innate immune response	83/1829	281/28891	1.61413772040415e-33	1.06174392275473e-30	5.29172869040099e-31	Treml4/Cd36/Cd300a/Lyn/Nfkbiz/Trim30b/Smpdl3b/Havcr2/Pik3ap1/Tlr13/Plcg2/Ddx3x/Nod1/Ptpn22/Mapkapk2/Aim2/Peli1/Syk/Clec4e/Nlrc4/Erbin/Ripk2/Casp4/Myd88/Trim12a/Ifi207/Irf2/Pum2/Irak3/Trim30c/Slc15a4/Ifi204/Usp15/Nfkbia/Clec4n/Tyrobp/Casp1/Chuk/Trim12c/Irf1/Gbp5/Arf6/Trim30a/Btk/Tlr7/Zc3hav1/Tifa/Irak2/Map3k7/Oas3/Traf3/Lsm14a/Tnip1/Lrch4/Mefv/Alpk1/Nmi/Trim30d/Lrrfip2/Otud4/Sfpq/Irgm1/Nlrp3/Zdhhc…	83
GO:0007159	GO:0007159	leukocyte cell-cell adhesion	104/1829	447/28891	8.61724917948594e-32	5.10141151425568e-29	2.54254204737885e-29	Spn/Ceacam1/Cd244a/Stk10/Cd300a/Ripor2/Hes1/Itgal/Itga4/Ptprc/Klf4/Cx3cr1/Rara/Coro1a/Gm5150/Pag1/Nfkbiz/Msn/Cebpb/Havcr2/Laptm5/Cblb/Cd44/Itch/Vsir/Itgb2/Bcl6/Sema4d/St3gal4/Itgb7/Ptpn22/Rac2/Sirpb1a/Nfkbid/Tgfb1/Zmiz1/Rock1/Peli1/Ptpn6/Itgb1/Dock8/Selplg/Syk/Cd47/Malt1/Rhoa/Ripk2/Fermt3/Slfn1/Sash3/Hfe/Tmem131l/Rc3h2/Arid1a/Lilrb4a/Sirpb1b/Nfat5/Irf1/Il1b/H2-Q10/Icam1/Casp3/Nckap1l/Cd274/Wnk1/S…	104
GO:0002768	GO:0002768	immune response-regulating cell surface receptor signaling pathway	82/1829	294/28891	3.6156925832413e-31	1.94590000843532e-28	9.69836010605298e-29	Stap1/Skint3/Cd300a/Myo1g/Ptprc/Sh2d1b1/Ptprj/Fyb/Prkcb/Lyn/Nfkbiz/Prkch/Bcl2/Lcp2/Themis2/Laptm5/Nfkb1/Cblb/Pik3ap1/Nfam1/Rap1a/Ighm/Plcg2/Fpr2/Pde4b/Ptpn22/Fcer1g/Nfkbid/Peli1/Ptpn6/Syk/Cd47/Clec4e/Malt1/Fyn/Ripk2/Fpr1/Myd88/Rc3h2/Nfkbia/Lilrb4a/Clec4n/Tyrobp/Bcl2a1d/Chuk/Elf1/Arf6/Mapk1/Btk/Nckap1l/Fosl2/Wnk1/Irak2/Map3k7/Rc3h1/Zc3h12a/Rapgef1/Nras/Nmi/Lrrfip2/Csk/Rab29/Mef2c/Vav3/Dennd1b/Rnf3…	82
GO:0031331	GO:0031331	positive regulation of cellular catabolic process	89/1829	349/28891	1.62379112019073e-30	8.01070285960761e-28	3.99253202622335e-28	Adrb2/Pip4k2a/Prkcd/Trim30b/Zfp36l2/Laptm5/Tnfrsf1b/Ptpn1/Btg2/Itch/Nod1/Rock1/Ldlr/Ripk2/Trim12a/Tut7/Trim30c/Rc3h2/Mtdh/Gnai3/Tnrc6a/Dtx3l/Trim12c/Csde1/Kat2b/Ythdf3/Celf1/Il1b/Setd2/Trim30a/Abcd1/Cpt1a/Atf6/Hnrnpd/Polr2g/Zc3hav1/Trim8/Map2k1/Map3k7/Rc3h1/Hnrnpu/Rb1cc1/Zc3h12a/Xbp1/Mefv/Wac/Tnrc6c/Trim30d/Vps13d/Lrrk2/Ago2/Gsk3a/Dhx9/Irgm1/Insr/Tut4/Ralb/Tfeb/Sqstm1/Rnf31/Rock2/Tbk1/Samd4b/Cnot…	89
GO:1901652	GO:1901652	response to peptide	104/1829	464/28891	2.45824215173529e-30	1.11944565679023e-27	5.57931396867533e-28	Ceacam1/Cd36/Nr4a1/Itga4/Scnn1a/Adrb2/Pip4k2a/Prkcd/Ptprj/Prkcb/Ptpre/Nfkb1/Sorl1/Ptpn1/Ikbkb/Ccnd3/Grk2/Fpr2/Nod1/Srsf5/Nfe2l2/Ptpn22/Irf5/Ywhag/Stat3/Rock1/Ogt/Adipor1/Erbin/Fyn/Ripk2/Mapk14/Creb1/Marcks/Jak1/Lpl/Nfkbia/Stat1/Chuk/Atp2b1/Ndel1/Irf1/Pxn/Kat2b/Il1b/Crk/Mapk1/Rac1/Osbpl8/Serpina3g/Icam1/C2cd5/Fosl2/Gnai2/Map2k1/Map3k7/Xbp1/Tyk2/Rps6kb1/Myo1c/Ncoa1/Rab10/Vps13c/Phip/Rhoq/Lpin2/Csk/…	104
GO:0006909	GO:0006909	phagocytosis	73/1829	242/28891	2.81290291368881e-30	1.18945608921698e-27	5.92824576471408e-28	Treml4/Cd36/Stap1/Cd300a/Myo1g/Itgal/Pot1b/Ptprc/Fgr/Rara/Bin2/Coro1a/Gm5150/Ptprj/Elmo2/Cnn2/Scarb1/Dock2/Ncf2/Pld4/Hck/Rap1a/Abca7/Plcg2/Itgb2/Fpr2/Cdc42/Sirpb1a/Fcer1g/Tgfb1/Itgb1/Syk/Lyst/Cd47/Ldlr/Siglece/Elmo1/Myd88/Ncf4/Sh3bp1/Tyrobp/Sirpb1b/Cdc42se1/Slc11a1/Il1b/Rac1/Btk/Myo18a/Nckap1l/Rack1/Rab27a/Sirpb1c/Arhgap25/Sirpa/Myh9/Abr/Pecam1/Rapgef1/Itgav/Coro1c/Csk/Camk1d/Rab31/Cln3/Cdc42se2/…	73
GO:0009615	GO:0009615	response to virus	94/1829	389/28891	3.4098153193708e-30	1.34574044604501e-27	6.70716655452376e-28	Treml4/Spn/Pou2f2/Ifitm6/Ptprc/Il17ra/Samhd1/Pmaip1/Bcl2/Trim30b/Traf3ip3/Ifngr1/Map3k14/Nfkb1/Tlr13/Serinc3/Itch/Ddx3x/Itgax/Ptpn22/Irf5/Tgfb1/Aim2/Lyst/Erbin/Crebbp/Wdfy4/Myd88/Trim12a/Mapk14/Irf2/Irak3/Trim30c/Stat1/Casp1/Chuk/Dtx3l/Trim12c/Irf1/Ifitm2/Gbp5/Il1b/Trim56/Setd2/Trim30a/Tlr7/Zc3hav1/Trim8/Oas3/Ilrun/Xpr1/Traf3/Zc3h12a/Ifngr2/Lsm14a/Slfn8/Mefv/Creb3/Pcbp2/Nmi/Trim30d/Ext1/Dhx15/Mor…	94
GO:0002429	GO:0002429	immune response-activating cell surface receptor signaling pathway	79/1829	284/28891	5.51054957309796e-30	2.03890334204625e-27	1.016188845618e-27	Stap1/Skint3/Cd300a/Myo1g/Ptprc/Ptprj/Fyb/Prkcb/Lyn/Nfkbiz/Prkch/Bcl2/Lcp2/Themis2/Laptm5/Nfkb1/Cblb/Pik3ap1/Nfam1/Rap1a/Ighm/Plcg2/Fpr2/Pde4b/Ptpn22/Fcer1g/Nfkbid/Peli1/Ptpn6/Syk/Cd47/Malt1/Fyn/Ripk2/Fpr1/Myd88/Rc3h2/Nfkbia/Lilrb4a/Clec4n/Tyrobp/Bcl2a1d/Chuk/Elf1/Arf6/Mapk1/Btk/Nckap1l/Fosl2/Wnk1/Irak2/Map3k7/Rc3h1/Zc3h12a/Rapgef1/Nras/Nmi/Lrrfip2/Csk/Rab29/Mef2c/Vav3/Dennd1b/Rnf31/Tnfaip3/Usp12…	79
GO:0007015	GO:0007015	actin filament organization	104/1829	471/28891	9.26284199336209e-30	3.22564850592374e-27	1.60766229767145e-27	Hip1/Myo1g/Cyfip2/Flna/Coro1a/Ssh2/Prkcd/Elmo2/Bcl2/Iqgap1/Cnn2/Actr3/Lcp1/Cdc42ep2/Ptk2b/Arhgef10l/Ccdc88a/Cdc42ep3/Myo1f/Tmsb4x/Plek/Tpm4/Mtpn/Arpc2/Add3/Hcls1/Diaph1/Cdc42/Arpc5/Rac2/Zyx/Actg1/Capzb/Cd47/Cotl1/Elmo1/Rhoa/Pak2/Tpm3/Casp4/Capza1/Marcks/Evl/Sh3bp1/Arfgef1/Actr2/Zeb2/Cd2ap/Msrb1/Arhgap17/Vasp/Cap1/Was/Svil/Arpc1b/Pstpip2/Diaph2/Pxn/Myadm/Arf6/Capza2/Wasf2/Rac1/Gmfg/Tmsb10/Pfn1/Ica…	104
GO:0030099	GO:0030099	myeloid cell differentiation	105/1829	480/28891	1.12605690086803e-29	3.70347602952152e-27	1.84581139949303e-27	Ceacam1/Stap1/Cbfa2t3/Nedd9/Flna/Pilrb1/Rara/Pip4k2a/Klf2/Lyn/Ikzf1/Cebpb/Ptbp3/Ptk2b/Sh2b3/Spi1/Arid4a/Nr3c1/Lilra6/Bcl6/Csf1/Tet2/Ep300/Hcls1/Stat3/Clec2d/Fcer1g/Tgfb1/Ptpn6/Tifab/Klf13/Nrros/Klf10/Myd88/Csf3r/Mapk14/Creb1/Ccl3/Csf1r/Trib1/Kmt2e/Pira2/Zbtb7a/Nfkbia/Lilrb4a/Stat1/Abi1/Tyrobp/Notch2/Hmgb2/G6pdx/Chuk/Nfatc1/Sbno2/Junb/Batf2/Ncor1/Wasf2/Fli1/Casp3/Nckap1l/Fosl2/Tmem14c/Myh9/Pafah1b…	105
GO:0051090	GO:0051090	regulation of DNA-binding transcription factor activity	99/1829	436/28891	2.09503051890667e-29	6.52767403785657e-27	3.25339088337695e-27	Cd36/Hes1/Klf4/Flna/Cx3cr1/Prkcb/Prkch/Sik1/Trim30b/Tcf7l2/Havcr2/Nfam1/Hck/Kras/Plcg2/Spi1/Mtpn/Ikbkb/Itch/Itgb2/Nod1/Ep300/Nupr1/Hcls1/Stat3/Traf1/Nfkbid/Tgfb1/Sp100/Aim2/Peli1/Syk/Nlrc4/Erbin/Pim1/Malt1/Crebbp/Ripk2/Myd88/Trim12a/Lrrfip1/Trib1/Irak3/Trim30c/Zbtb7a/Mtdh/Nfkbia/Chuk/Trim12c/Il1b/Trim30a/Mapk1/Ppp2cb/Icam1/Trim8/Irak2/Traf3/Zc3h12a/Kat6a/Id2/Arrb1/Creb3/Pbx1/Trim30d/Med13/Lrrfip2…	99
GO:0002758	GO:0002758	innate immune response-activating signaling pathway	72/1829	244/28891	3.30251977616822e-29	9.77545853745793e-27	4.87208575399975e-27	Treml4/Cd36/Cd300a/Lyn/Nfkbiz/Smpdl3b/Havcr2/Pik3ap1/Tlr13/Plcg2/Ddx3x/Nod1/Ptpn22/Mapkapk2/Aim2/Peli1/Syk/Clec4e/Erbin/Ripk2/Casp4/Myd88/Irf2/Pum2/Irak3/Slc15a4/Usp15/Nfkbia/Clec4n/Tyrobp/Casp1/Chuk/Irf1/Gbp5/Arf6/Trim30a/Btk/Tlr7/Zc3hav1/Tifa/Irak2/Map3k7/Oas3/Traf3/Lsm14a/Tnip1/Lrch4/Mefv/Alpk1/Nmi/Lrrfip2/Otud4/Irgm1/Nlrp3/Zdhhc5/Ddx60/Tnfaip3/Pdpk1/Otulin/Tbk1/Rsad2/Rps6ka3/Mapkapk3/Bcl10/Tn…	72
GO:1901653	GO:1901653	cellular response to peptide	86/1829	346/28891	1.16465666905464e-28	3.28322260990641e-26	1.63635721471687e-26	Ceacam1/Cd36/Nr4a1/Itga4/Scnn1a/Adrb2/Pip4k2a/Prkcd/Ptprj/Prkcb/Ptpre/Nfkb1/Sorl1/Ptpn1/Grk2/Fpr2/Nod1/Nfe2l2/Ptpn22/Ywhag/Stat3/Rock1/Ogt/Adipor1/Fyn/Ripk2/Marcks/Jak1/Lpl/Atp2b1/Ndel1/Irf1/Pxn/Kat2b/Il1b/Crk/Mapk1/Rac1/Osbpl8/Icam1/C2cd5/Gnai2/Map2k1/Map3k7/Xbp1/Tyk2/Rps6kb1/Myo1c/Ncoa1/Rab10/Phip/Rhoq/Lpin2/Csk/Stat5b/Esrra/Zbtb7b/Raf1/Gsk3a/Rab31/Rab8a/Akt1/Rap1gds1/Insr/Jak2/Rock2/Pdpk1/Eif4…	86
GO:0010563	GO:0010563	negative regulation of phosphorus metabolic process	97/1829	430/28891	1.35083594323392e-28	3.47693425388904e-26	1.73290304296781e-26	Ceacam1/Stap1/Cd300a/Dusp16/Ptprc/Sh2d1b1/Samsn1/Prkcd/Ptprj/Lyn/Prkch/Rgs2/Iqgap1/Ppp2r5a/Heg1/Cblb/Sorl1/Dusp6/Ptpn1/Plek/Stk38/Sh3bp5/Ikbkb/Grk2/Xdh/Cbl/Sema4d/Ptpn22/Cdkn2d/Tgfb1/Rock1/Ptpn6/Ogt/Gadd45b/Cdkn1b/Slfn1/Trib1/Irak3/Ptpro/Lilrb4a/Dusp1/Parp14/Irf1/Ggnbp2/Kat2b/Myadm/Ppp1r15b/Il1b/Ppp1r15a/Casp3/Nckap1l/Rack1/Gnai2/Wnk1/Sirpa/Hnrnpu/Taf7/Bak1/Zc3h12a/Birc3/Spag9/Pecam1/Arrb1/Coro1c…	97
GO:0045936	GO:0045936	negative regulation of phosphate metabolic process	97/1829	430/28891	1.35083594323392e-28	3.47693425388904e-26	1.73290304296781e-26	Ceacam1/Stap1/Cd300a/Dusp16/Ptprc/Sh2d1b1/Samsn1/Prkcd/Ptprj/Lyn/Prkch/Rgs2/Iqgap1/Ppp2r5a/Heg1/Cblb/Sorl1/Dusp6/Ptpn1/Plek/Stk38/Sh3bp5/Ikbkb/Grk2/Xdh/Cbl/Sema4d/Ptpn22/Cdkn2d/Tgfb1/Rock1/Ptpn6/Ogt/Gadd45b/Cdkn1b/Slfn1/Trib1/Irak3/Ptpro/Lilrb4a/Dusp1/Parp14/Irf1/Ggnbp2/Kat2b/Myadm/Ppp1r15b/Il1b/Ppp1r15a/Casp3/Nckap1l/Rack1/Gnai2/Wnk1/Sirpa/Hnrnpu/Taf7/Bak1/Zc3h12a/Birc3/Spag9/Pecam1/Arrb1/Coro1c…	97
GO:0002221	GO:0002221	pattern recognition receptor signaling pathway	69/1829	233/28891	3.78856863082846e-28	9.34513595604352e-26	4.65761310184744e-26	Treml4/Cd36/Cd300a/Lyn/Nfkbiz/Smpdl3b/Havcr2/Pik3ap1/Tlr13/Plcg2/Ddx3x/Nod1/Ptpn22/Mapkapk2/Aim2/Peli1/Clec4e/Erbin/Ripk2/Casp4/Myd88/Irf2/Pum2/Irak3/Slc15a4/Usp15/Nfkbia/Casp1/Chuk/Irf1/Gbp5/Arf6/Trim30a/Btk/Tlr7/Zc3hav1/Tifa/Irak2/Map3k7/Oas3/Traf3/Lsm14a/Tnip1/Lrch4/Mefv/Alpk1/Nmi/Lrrfip2/Otud4/Irgm1/Nlrp3/Zdhhc5/Ddx60/Tnfaip3/Pdpk1/Otulin/Tbk1/Rsad2/Rps6ka3/Mapkapk3/Bcl10/Tnf/Irak1/Ifih1/Appl…	69
GO:0002237	GO:0002237	response to molecule of bacterial origin	95/1829	421/28891	4.85682493906744e-28	1.15009614557117e-25	5.73207591756043e-26	Cd36/Stap1/Nr4a1/Ace/Slc12a2/Cx3cr1/Rara/Lyn/Nfkbiz/Trim30b/Cebpb/Havcr2/Scarb1/Nfkb1/Fcgr4/Ncf2/Cd300lb/Tnfrsf1b/Plcg2/Spi1/Pde4b/Ptpn22/Irf5/Mapkapk2/Peli1/Tifab/Ogt/Erbin/Malt1/Rhoa/Ripk2/Casp4/Myd88/Trim12a/Mapk14/Cmpk2/Trib1/Irak3/Trim30c/Mtdh/Nfkbia/Lilrb4a/Stat1/Hmgb2/Casp1/Chuk/Sbno2/Trim12c/Gbp5/Slc11a1/Il1b/Trim30a/Cd180/Mapk1/Pdcd4/Btk/Fosl2/Tab2/Cd274/Irak2/Sirpa/Gch1/Cd24a/Zc3h12a/Ab…	95
GO:0032496	GO:0032496	response to lipopolysaccharide	92/1829	401/28891	9.25140663005354e-28	2.10647412499681e-25	1.04986610461701e-25	Cd36/Stap1/Nr4a1/Ace/Slc12a2/Cx3cr1/Rara/Lyn/Nfkbiz/Trim30b/Cebpb/Havcr2/Scarb1/Nfkb1/Fcgr4/Ncf2/Cd300lb/Tnfrsf1b/Plcg2/Spi1/Pde4b/Ptpn22/Mapkapk2/Peli1/Tifab/Ogt/Erbin/Malt1/Rhoa/Ripk2/Casp4/Myd88/Trim12a/Mapk14/Cmpk2/Trib1/Irak3/Trim30c/Mtdh/Nfkbia/Lilrb4a/Stat1/Hmgb2/Casp1/Chuk/Sbno2/Trim12c/Gbp5/Slc11a1/Il1b/Trim30a/Cd180/Mapk1/Pdcd4/Btk/Fosl2/Tab2/Cd274/Irak2/Sirpa/Gch1/Zc3h12a/Abr/Xbp1/Irak…	92
GO:1903311	GO:1903311	regulation of mRNA metabolic process	78/1829	304/28891	4.42774176106791e-27	9.70823378723039e-25	4.83858095761145e-25	Celf2/Ptbp3/Zfp36l2/Malat1/Btg2/Ddx5/Mapkapk2/Rbm39/Rock1/Sf1/Myd88/Fus/Tut7/Pum2/Zbtb7a/Rc3h2/Nup98/Tra2a/Tnrc6a/Csde1/Tra2b/Ythdf3/Rbm25/Celf1/Slc11a1/Hnrnpc/Son/Hnrnpd/Polr2g/Zc3hav1/Rc3h1/Hnrnpu/Zc3h12a/Ythdc1/Secisbp2/Hnrnpa0/Thrap3/Tnrc6c/Ago2/Sltm/Rbm5/Dhx9/Papola/Larp4b/Tut4/Tia1/Ddx17/Mbnl2/Rest/Rock2/Apobec1/Rbm47/Fmr1/Samd4b/Cnot1/Tardbp/Dcps/Khdrbs1/Fxr1/Cnot6l/Ikbke/Snrnp70/Angel2/Gi…	78
GO:0042326	GO:0042326	negative regulation of phosphorylation	87/1829	372/28891	6.06347486473112e-27	1.28199182854315e-24	6.38944362625614e-25	Ceacam1/Stap1/Cd300a/Dusp16/Ptprc/Sh2d1b1/Samsn1/Prkcd/Ptprj/Lyn/Prkch/Rgs2/Ppp2r5a/Heg1/Cblb/Sorl1/Dusp6/Ptpn1/Stk38/Sh3bp5/Grk2/Xdh/Cbl/Sema4d/Ptpn22/Cdkn2d/Tgfb1/Rock1/Ptpn6/Ogt/Gadd45b/Cdkn1b/Slfn1/Trib1/Irak3/Ptpro/Lilrb4a/Dusp1/Parp14/Irf1/Ggnbp2/Kat2b/Myadm/Ppp1r15b/Il1b/Ppp1r15a/Casp3/Rack1/Wnk1/Sirpa/Hnrnpu/Taf7/Bak1/Zc3h12a/Birc3/Spag9/Pecam1/Arrb1/Coro1c/Lats2/Lrrk2/Csk/Akt1/Lrrk1/Insr…	87
GO:0050900	GO:0050900	leukocyte migration	90/1829	398/28891	1.07544804895216e-26	2.19539739648165e-24	1.09418543782683e-24	Spn/Stap1/Trem3/Stk10/Cd300a/Myo1g/Ripor2/Nedd9/Itgal/Itga4/Slc12a2/Cx3cr1/Il17ra/Coro1a/Ptprj/Ccl6/Lyn/Msn/Cnn2/Ptk2b/Myo1f/Spi1/Itgb2/Fpr2/Csf1/St3gal4/Itgb7/Pde4b/Ptpn22/Cdc42/Cklf/Rac2/Fcer1g/Gpr35/Tgfb1/Rock1/Itgb1/Dock8/Selplg/Syk/Lyst/Cd47/Rhoa/Myd88/Csf3r/Cxcr2/Ccl3/Csf1r/Ptpro/Mospd2/Dusp1/Rin3/Il16/Flt1/Trem1/Ccl4/Il1b/Crk/Mapk1/Rac1/Icam1/Nckap1l/Gpsm3/Wnk1/Sirpa/Cd24a/Abr/Irak4/Pecam1…	90
GO:0031400	GO:0031400	negative regulation of protein modification process	99/1829	473/28891	1.86971084501864e-26	3.68956273417012e-24	1.83887701704816e-24	Ceacam1/Cd300a/Dusp16/Ptprc/Sh2d1b1/Samsn1/Prkcd/Ptprj/Lyn/Prkch/Rgs2/Heg1/Cblb/Sorl1/Dusp6/Ptpn1/Stk38/Sh3bp5/Ikbkb/Grk2/Xdh/Cbl/Sema4d/Fry/Ptpn22/Tgfb1/Rock1/Ptpn6/Ogt/Fyn/Gadd45b/Cdkn1b/Slfn1/Trib1/Irak3/Ptpro/Lilrb4a/Dusp1/N4bp1/Parp14/G6pdx/Dtx3l/Irf1/Ggnbp2/Kat2b/Myadm/Ppp1r15b/Il1b/Ppp1r15a/Casp3/Nckap1l/Rack1/Gnai2/Wnk1/Sirpa/Taf7/Bak1/Zc3h12a/Spag9/Pecam1/Arrb1/Coro1c/Lats2/Lrrk2/Ensa/Si…	99
GO:0008380	GO:0008380	RNA splicing	96/1829	449/28891	2.01155351130881e-26	3.84141831837036e-24	1.9145617970114e-24	Celf2/Ptbp3/Mbnl1/Malat1/Ddx5/Ccnl1/Srsf5/Sf3b1/Snrpb/Rbm39/Clk1/Rsrp1/Cdc40/Sf1/Fus/Zbtb7a/Cdk13/Nup98/Polr2a/Tra2a/Cdc5l/Sf3b6/Prpf40a/Kat2b/Scaf11/Tra2b/Rbm25/Celf1/Hnrnpm/Tmbim6/Ppp4r2/Hnrnph1/Zfp638/Slc38a2/Hnrnpc/Son/Hnrnpu/Prpf38b/Ythdc1/Raly/Aqr/Snrpc/Thrap3/Tcerg1/Thoc2/Hnrnph2/Dhx15/Rbm5/Cwc22/Fam50a/Ccnl2/Dhx9/Sfpq/Syf2/Ddx23/Setx/Luc7l2/Rbm6/Tia1/Ddx17/Mbnl2/Rest/Khdc4/Rbm47/Fmr1/Tard…	96
GO:0002366	GO:0002366	leukocyte activation involved in immune response	81/1829	333/28891	2.19432736434112e-26	4.05950562403108e-24	2.02325644810795e-24	Spn/Cd244a/Cd300a/Itgal/Ptprc/Sh2d1b1/Apbb1ip/Fgr/Rara/Pglyrp1/Coro1a/Lyn/Nfkbiz/Havcr2/Lcp1/Dock2/Ptk2b/Il6ra/Fcgr4/Ywhaz/Dock11/Dock10/Myo1f/Plcg2/Spi1/Itgb2/Bcl6/Lfng/Rac2/Stat3/Fcer1g/Nfkbid/Tgfb1/Ptpn6/Syk/Clec4e/Malt1/Ripk2/Myd88/Rc3h2/Slc15a4/Slfn2/Lilrb4a/Tyrobp/Notch2/Sbno2/Irf1/Slc11a1/Cd180/Btk/Icam1/Nckap1l/Rab27a/Atp7a/Rc3h1/St3gal1/Zc3h12a/Abr/Xbp1/Sema4a/Phf14/Gab2/Nmi/Ptafr/Snap23…	81
GO:0002263	GO:0002263	cell activation involved in immune response	81/1829	337/28891	5.16807412165921e-26	9.27121175764319e-24	4.62076930239578e-24	Spn/Cd244a/Cd300a/Itgal/Ptprc/Sh2d1b1/Apbb1ip/Fgr/Rara/Pglyrp1/Coro1a/Lyn/Nfkbiz/Havcr2/Lcp1/Dock2/Ptk2b/Il6ra/Fcgr4/Ywhaz/Dock11/Dock10/Myo1f/Plcg2/Spi1/Itgb2/Bcl6/Lfng/Rac2/Stat3/Fcer1g/Nfkbid/Tgfb1/Ptpn6/Syk/Clec4e/Malt1/Ripk2/Myd88/Rc3h2/Slc15a4/Slfn2/Lilrb4a/Tyrobp/Notch2/Sbno2/Irf1/Slc11a1/Cd180/Btk/Icam1/Nckap1l/Rab27a/Atp7a/Rc3h1/St3gal1/Zc3h12a/Abr/Xbp1/Sema4a/Phf14/Gab2/Nmi/Ptafr/Snap23…	81
GO:0006397	GO:0006397	mRNA processing	101/1829	496/28891	5.57402476099872e-26	9.70536076032718e-24	4.83714904182025e-24	Celf2/Ptbp3/Mbnl1/Malat1/Ddx5/Srsf5/Sf3b1/Snrpb/Rbm39/Rsrp1/Cdc40/Sf1/Zbtb7a/Cdk13/Nup98/Tra2a/Cdc5l/Sf3b6/Prpf40a/Scaf11/Tra2b/Rbm25/Celf1/Hnrnpm/Ppp4r2/Hnrnph1/Hnrnpc/Son/Hnrnpu/Prpf38b/Ythdc1/Raly/Xrn2/Aqr/Snrpc/Thrap3/Kin/Tcerg1/Thoc2/Sltm/Dhx15/Rbm5/Cwc22/Fam50a/Dhx9/Sfpq/Chd8/Syf2/Rbm27/Papola/Ddx23/Setx/Luc7l2/Rbm6/Tia1/Ddx17/Mbnl2/Rest/Pcf11/Cpsf7/Khdc4/Apobec1/Rbm47/Fmr1/Tardbp/Dcps/Khdr…	101
GO:0007264	GO:0007264	small GTPase mediated signal transduction	92/1829	428/28891	1.51005842788048e-25	2.55415596944356e-23	1.27299060852601e-23	Rasgrp2/Ripor2/Rap1gap2/Rasa3/Cyth3/Ccdc88c/Cdc42ep2/Rap1b/Camk2d/Dock2/Heg1/Arhgap30/Dock11/Dock10/Ccdc88a/Rap1a/Cdc42ep3/Kras/Bcl6/Cbl/Csf1/Rasgrp4/Cdc42/Rac2/Gpr35/Akap13/Git2/Dok3/Rock1/Itgb1/Dock8/Ogt/Dock5/Elmo1/Sipa1l3/Rhoa/Sh2d3c/Sh3bp1/Arfgef1/Cd2ap/Arhgap17/Arhgdib/Notch2/Ccdc125/Chuk/Cdc42se1/Was/Rapgef6/Arf6/Crk/Wasf2/Rac1/Dok1/Ppp2cb/Brk1/Rhog/Cyth4/Arhgap25/Map2k1/Map4k4/Shoc2/Rap2c…	92
GO:0043254	GO:0043254	regulation of protein-containing complex assembly	93/1829	437/28891	1.78028631367011e-25	2.92758193803529e-23	1.4591060050343e-23	Cd36/Hes1/Cyfip2/Coro1a/Ssh2/Prkcd/Ikzf1/Msn/Actr3/Lcp1/Cdc42ep2/Gda/Ptk2b/Sorl1/Hck/Cdc42ep3/Tmsb4x/Plek/Plcg2/Mtpn/Arpc2/Ddx3x/Ep300/Add3/Ptpn22/Hcls1/Cdc42/Arpc5/Tgfb1/Capzb/Syk/Cotl1/Rhoa/Casp4/Capza1/Myd88/Cdkn1b/Creb1/Evl/Arfgef1/Vasp/Svil/Myadm/Gbp5/Clip1/Arf6/Trim30a/Capza2/Rac1/Senp6/Btk/Tmsb10/Pfn1/Lmo4/Icam1/Map3k1/Brk1/Nckap1l/Atf7ip/Rack1/Map3k7/Cd24a/Bak1/Pecam1/Fas/Myo1c/Prex1/Mefv…	93
GO:1903037	GO:1903037	regulation of leukocyte cell-cell adhesion	89/1829	407/28891	2.61393736337035e-25	4.18229978139257e-23	2.08445702120259e-23	Spn/Ceacam1/Cd244a/Cd300a/Ripor2/Hes1/Itgal/Itga4/Ptprc/Klf4/Rara/Coro1a/Gm5150/Pag1/Nfkbiz/Cebpb/Havcr2/Laptm5/Cblb/Cd44/Itch/Vsir/Itgb2/Bcl6/St3gal4/Ptpn22/Sirpb1a/Nfkbid/Tgfb1/Zmiz1/Peli1/Ptpn6/Dock8/Syk/Cd47/Malt1/Rhoa/Ripk2/Slfn1/Sash3/Hfe/Tmem131l/Rc3h2/Arid1a/Lilrb4a/Sirpb1b/Nfat5/Irf1/Il1b/H2-Q10/Icam1/Casp3/Nckap1l/Cd274/Wnk1/Sirpb1c/Sirpa/Rc3h1/Ccdc88b/Cd24a/Zc3h12a/Xbp1/Tyk2/Zdhhc21/Pt…	89
GO:0032535	GO:0032535	regulation of cellular component size	89/1829	411/28891	5.43418892532294e-25	8.46589432576627e-23	4.21939932345712e-23	Rap1gap2/Cyfip2/Slc12a2/Coro1a/Ssh2/Prkcd/Actr3/Cdc42ep2/Ptk2b/Cdc42ep3/Arhgap4/Tmsb4x/Plek/Mtpn/Arpc2/Sema4d/Ep300/Add3/Hcls1/Arpc5/Capzb/Ogt/Cotl1/Rhoa/Slc12a6/Capza1/Creb1/Evl/Sh3bp1/Pum2/Arfgef1/Rin3/Vasp/Was/Ndel1/Svil/Myadm/Arf6/Capza2/Ppp1r15a/Rac1/Tmsb10/Pfn1/Icam1/Map3k1/Brk1/Nckap1l/Wnk1/Map3k7/Atp7a/Ist1/Rb1cc1/Picalm/Borcs6/Macf1/Sema4a/Pecam1/Pafah1b1/Myo1c/Rab11a/Prex1/Rnf6/Dbnl/Rab…	89
GO:1903706	GO:1903706	regulation of hemopoiesis	94/1829	452/28891	5.84364005907154e-25	8.87034593582141e-23	4.42097789084413e-23	Ceacam1/Nedd9/Ptprc/Pilrb1/Rara/Pglyrp1/Lyn/Nfkbiz/Ikzf1/Cebpb/Zfp36l2/Ptk2b/Nfam1/Cd44/Sh2b3/Spi1/Lilra6/Vsir/Bcl6/Csf1/Hcls1/Stat3/Clec2d/Nfkbid/Tgfb1/Zmiz1/Ptpn6/Syk/Klf13/Malt1/Rhoa/Ripk2/Klf10/Csf3r/Sash3/Mapk14/Creb1/Ccl3/Csf1r/Trib1/Tmem131l/Pira2/Zbtb7a/Rc3h2/Arid1a/Nfkbia/Lilrb4a/Stat1/Tyrobp/Notch2/Hmgb2/Irf1/Nckap1l/Rc3h1/Cd24a/Zc3h12a/Xbp1/Fas/Kat6a/Id2/Brpf1/Tob2/Mysm1/Ctr9/Stat5b/Sm…	94
GO:0051607	GO:0051607	defense response to virus	78/1829	328/28891	8.89104207860757e-25	1.31587422763392e-22	6.5583134069308e-23	Treml4/Spn/Ifitm6/Ptprc/Samhd1/Pmaip1/Bcl2/Trim30b/Traf3ip3/Ifngr1/Map3k14/Serinc3/Itch/Itgax/Ptpn22/Irf5/Aim2/Lyst/Erbin/Myd88/Trim12a/Irf2/Trim30c/Stat1/Casp1/Chuk/Dtx3l/Trim12c/Irf1/Ifitm2/Gbp5/Il1b/Trim56/Setd2/Trim30a/Tlr7/Zc3hav1/Trim8/Oas3/Ilrun/Traf3/Zc3h12a/Ifngr2/Lsm14a/Slfn8/Mefv/Creb3/Pcbp2/Trim30d/Dhx15/Morc3/Dhx9/Ddx21/Il10rb/Irgm1/Nlrp3/Gbp3/Ddx17/Ddx60/Tnfaip3/Tbk1/Apobec1/Ifit2/S…	78
GO:0140546	GO:0140546	defense response to symbiont	78/1829	329/28891	1.09509726320665e-24	1.58121360931301e-22	7.88076413034206e-23	Treml4/Spn/Ifitm6/Ptprc/Samhd1/Pmaip1/Bcl2/Trim30b/Traf3ip3/Ifngr1/Map3k14/Serinc3/Itch/Itgax/Ptpn22/Irf5/Aim2/Lyst/Erbin/Myd88/Trim12a/Irf2/Trim30c/Stat1/Casp1/Chuk/Dtx3l/Trim12c/Irf1/Ifitm2/Gbp5/Il1b/Trim56/Setd2/Trim30a/Tlr7/Zc3hav1/Trim8/Oas3/Ilrun/Traf3/Zc3h12a/Ifngr2/Lsm14a/Slfn8/Mefv/Creb3/Pcbp2/Trim30d/Dhx15/Morc3/Dhx9/Ddx21/Il10rb/Irgm1/Nlrp3/Gbp3/Ddx17/Ddx60/Tnfaip3/Tbk1/Apobec1/Ifit2/S…	78
GO:0048872	GO:0048872	homeostasis of number of cells	87/1829	401/28891	1.62016864654345e-24	2.28366628274695e-22	1.13817862562939e-22	Cx3cr1/Coro1a/Klf2/Lyn/Nfkbiz/Pmaip1/Bcl2/Ikzf1/Slc40a1/Ptbp3/Cd44/Dock11/Dock10/Kras/Sh2b3/Spi1/Ikbkb/Arid4a/Bcl6/Csf1/Tet2/Pde4b/Hcls1/Pik3cd/Stat3/Fcer1g/Tgfb1/Aim2/Tnfrsf13b/Klf13/Xiap/Tsc22d3/Sash3/Mapk14/Cxcr2/Csf1r/Bcl2a1a/Kmt2e/Zbtb7a/Rc3h2/Slc15a4/Lilrb4a/Stat1/Polb/Hmgb2/G6pdx/Ampd3/Ncor1/Rac1/Btk/Casp3/Nckap1l/Fosl2/Tmem14c/Rc3h1/Cd24a/Bak1/Fas/Id2/Sp3/Ext1/Stat5b/Inpp5d/Akt1/Mef2c/Jak…	87
GO:0030098	GO:0030098	lymphocyte differentiation	97/1829	486/28891	2.59114368624418e-24	3.5673420052478e-22	1.77796224052446e-22	Spn/Pou2f2/Ptprc/Rara/Pglyrp1/Ptprj/Nfkbiz/Bcl2/Ikzf1/Runx2/Dock2/Zfp36l2/Laptm5/Ptk2b/Il6ra/Nfam1/Cd44/Dock11/Dock10/Ighm/Plcg2/Sh2b3/Spi1/Vsir/Bcl6/Lfng/Ep300/Ptpn22/Lyl1/Stat3/Fcer1g/Nfkbid/Tgfb1/Zmiz1/Ptpn6/Syk/Clec4e/Malt1/Rhoa/Ripk2/Tpd52/Sash3/Tmem131l/Zbtb7a/Rc3h2/Yy1/Arid1a/Lilrb4a/Notch2/Bcl2a1d/Nfatc1/Irf1/Ncor1/Il1b/Btk/Nckap1l/Fosl2/Nfatc3/Atp7a/Rc3h1/Cd24a/Bak1/St3gal1/Zc3h12a/Xbp1/…	97
GO:0032956	GO:0032956	regulation of actin cytoskeleton organization	80/1829	351/28891	4.24595812057688e-24	5.7127436531398e-22	2.84722981147775e-22	Nedd9/Cyfip2/Flna/Fgr/Coro1a/Ssh2/Prkcd/Actr3/Cdc42ep2/Ptk2b/Arhgef10l/Ccdc88a/Hck/Cdc42ep3/Myo1f/Tmsb4x/Plek/Mtpn/Arpc2/Ep300/Add3/Hcls1/Cdc42/Arpc5/Akap13/Tgfb1/Actg1/Capzb/Rock1/Cd47/Cotl1/Rhoa/Pak2/Capza1/Evl/Csf1r/Sh3bp1/Arfgef1/Cd2ap/Arhgap17/Vasp/Was/Svil/Pxn/Myadm/Arf6/Capza2/Crk/Wasf2/Rac1/Gmfg/Tmsb10/Pfn1/Icam1/Map3k1/Brk1/Nckap1l/Rhog/Pecam1/Myo1c/Prex1/Trpm2/Tgfbr1/Dbnl/Arap1/Washc4/N…	80
GO:0034248	GO:0034248	regulation of amide metabolic process	96/1829	482/28891	5.28012010114065e-24	6.94629133305615e-22	3.46202962420988e-22	Rara/Prkcd/Prkch/Rgs2/Ifngr1/Zfp36l2/Ptk2b/Sorl1/Btg2/Abca7/Ddx3x/Ep300/Nfe2l2/Rock1/Ogt/Tut7/Pum2/Rc3h2/Zfp706/Tnrc6a/Sh3bgrl/Csde1/Gsap/Tpr/Ythdf3/Ppp1r15b/Celf1/Abcg1/Ppp1r15a/Mapk1/Casp3/Mknk2/Rack1/Hnrnpd/Polr2g/Eif5/Rc3h1/Hnrnpu/Csnk1e/Picalm/Zc3h12a/Ddx6/Eif4g3/Cpeb4/Secisbp2/Etf1/Rps6kb1/Lsm14a/Limd1/Tnrc6c/Ptafr/Ago2/Eif4g2/Pum3/Gsk3a/Akt1/Dhx9/Larp4b/Tut4/Tia1/Rock2/Eif4ebp2/Fmr1/Uhmk1/…	96
GO:0050851	GO:0050851	antigen receptor-mediated signaling pathway	56/1829	184/28891	9.51410495139414e-24	1.22442394157072e-21	6.10252544136333e-22	Stap1/Skint3/Cd300a/Ptprc/Ptprj/Fyb/Prkcb/Lyn/Nfkbiz/Prkch/Bcl2/Lcp2/Themis2/Laptm5/Nfkb1/Cblb/Nfam1/Ighm/Plcg2/Pde4b/Ptpn22/Nfkbid/Ptpn6/Syk/Malt1/Fyn/Ripk2/Rc3h2/Nfkbia/Lilrb4a/Bcl2a1d/Elf1/Mapk1/Btk/Nckap1l/Fosl2/Wnk1/Rc3h1/Zc3h12a/Nras/Rab29/Mef2c/Vav3/Dennd1b/Rnf31/Usp12/Khdrbs1/Usp9x/Bcl10/Cyld/Lipa/Rela/Klhl6/Psen1/Ptpn2/Tnfrsf21	56
GO:0043122	GO:0043122	regulation of canonical NF-kappaB signal transduction	61/1829	217/28891	1.03190928299526e-23	1.29976658624084e-21	6.47803296805313e-22	Cd36/Ltb/Prkcb/Trim30b/S100a4/Map3k14/Plcg2/Ikbkb/Nod1/Traf1/Nfkbid/Akap13/Peli1/Rhoa/Fyn/Ripk2/Myd88/Trim12a/Trim30c/Mtdh/Lilrb4a/Clec4n/Stat1/Casp1/Chuk/Trim12c/Il1b/Trim30a/Tab2/Zc3hav1/Brd4/Tank/Tifa/Trim8/Map3k7/Traf3/Zc3h12a/Irak4/Ash1l/Tnip1/Alpk1/Trim30d/Nfkbib/Dhx15/Ddx21/Irgm1/Gbp3/Sqstm1/Rnf31/Tnfaip3/Cpne1/Bcl10/Clec4d/Tnf/Cul1/Irak1/Trim25/Rela/Sharpin/Zmynd11/Ankrd17	61
GO:0043434	GO:0043434	response to peptide hormone	85/1829	396/28891	1.19154943566282e-23	1.46957763731748e-21	7.32437076351511e-22	Ceacam1/Nr4a1/Scnn1a/Pip4k2a/Prkcd/Ptprj/Prkcb/Ptpre/Nfkb1/Sorl1/Ptpn1/Ikbkb/Ccnd3/Grk2/Srsf5/Nfe2l2/Ywhag/Stat3/Rock1/Ogt/Adipor1/Mapk14/Creb1/Marcks/Jak1/Lpl/Stat1/Chuk/Atp2b1/Ndel1/Irf1/Pxn/Kat2b/Il1b/Crk/Mapk1/Rac1/Osbpl8/Serpina3g/C2cd5/Gnai2/Map2k1/Map3k7/Xbp1/Tyk2/Rps6kb1/Myo1c/Ncoa1/Rab10/Vps13c/Phip/Rhoq/Lpin2/Csk/Stat5b/Esrra/Zbtb7b/Raf1/Gsk3a/Rab31/Rab8a/Akt1/Rap1gds1/Insr/Jak2/Stxbp3/…	85
GO:0071216	GO:0071216	cellular response to biotic stimulus	79/1829	349/28891	1.30521558863252e-23	1.57691352749072e-21	7.85933253477326e-22	Cd36/Stap1/Slc12a2/Cx3cr1/Rara/Lyn/Nfkbiz/Trim30b/Cebpb/Havcr2/Nfkb1/Fcgr4/Cd300lb/Tnfrsf1b/Plcg2/Spi1/Pde4b/Ptpn22/Tifab/Syk/Ogt/Malt1/Rhoa/Ripk2/Myd88/Trim12a/Mapk14/Cmpk2/Trib1/Irak3/Trim30c/Mtdh/Nfkbia/Lilrb4a/Stat1/Notch2/Casp1/Sbno2/Trim12c/Ppp1r15b/Gbp5/Il1b/Trim30a/Cd180/Mapk1/Pdcd4/Btk/Txnip/Cd274/Irak2/Sirpa/Gch1/Smc1a/Zc3h12a/Xbp1/Irak4/Tnip1/Ctr9/Trim30d/Nfkbib/Akt1/Mef2c/Irgm1/Nlrp3/…	79
GO:0071375	GO:0071375	cellular response to peptide hormone stimulus	72/1829	296/28891	1.35482379872007e-23	1.60411137768457e-21	7.99488654276288e-22	Ceacam1/Nr4a1/Scnn1a/Pip4k2a/Prkcd/Ptprj/Prkcb/Ptpre/Nfkb1/Sorl1/Ptpn1/Grk2/Nfe2l2/Ywhag/Stat3/Rock1/Ogt/Adipor1/Marcks/Jak1/Lpl/Atp2b1/Ndel1/Irf1/Pxn/Kat2b/Il1b/Crk/Mapk1/Rac1/Osbpl8/C2cd5/Gnai2/Map2k1/Map3k7/Xbp1/Tyk2/Rps6kb1/Myo1c/Ncoa1/Rab10/Phip/Rhoq/Lpin2/Csk/Stat5b/Esrra/Zbtb7b/Raf1/Gsk3a/Rab31/Rab8a/Akt1/Rap1gds1/Insr/Jak2/Rock2/Pdpk1/Eif4ebp2/Rb1/Ncoa2/Sp1/Akt3/Tnf/Appl1/Rbm4/Pik3ca/Rela…	72
GO:0001933	GO:0001933	negative regulation of protein phosphorylation	78/1829	342/28891	1.51257554104262e-23	1.75577396136712e-21	8.7507724283642e-22	Ceacam1/Cd300a/Dusp16/Ptprc/Sh2d1b1/Samsn1/Prkcd/Ptprj/Lyn/Prkch/Rgs2/Heg1/Cblb/Sorl1/Dusp6/Ptpn1/Stk38/Sh3bp5/Grk2/Xdh/Cbl/Sema4d/Ptpn22/Tgfb1/Ptpn6/Ogt/Gadd45b/Cdkn1b/Slfn1/Trib1/Irak3/Ptpro/Lilrb4a/Dusp1/Parp14/Irf1/Ggnbp2/Kat2b/Myadm/Ppp1r15b/Il1b/Ppp1r15a/Casp3/Rack1/Sirpa/Taf7/Bak1/Zc3h12a/Spag9/Pecam1/Arrb1/Coro1c/Lats2/Lrrk2/Akt1/Lrrk1/Insr/Jun/Ctdsp1/Tnfaip3/Tardbp/Pkn1/Rb1/Trim27/Ibtk/U…	78
GO:0071706	GO:0071706	tumor necrosis factor superfamily cytokine production	62/1829	226/28891	1.84769526566786e-23	2.08392684678439e-21	1.03862854757053e-21	Spn/Cd36/Lilra5/Cd300ld/Ptprc/Cx3cr1/Rara/Ptprj/Ifngr1/Havcr2/Plcg2/Vsir/Nod1/Ptpn22/Cybb/Tnfrsf1a/Stat3/Mapkapk2/Fcer1g/Tgfb1/Ptpn6/Syk/Cd47/Ripk2/Elf4/Myd88/Sash3/Mapk14/Ccl3/Csf1r/Irak3/Lpl/Lilrb4a/Tyrobp/Ccl4/Trim30a/H2-Q10/Btk/Cd274/Sirpa/Oas3/Tbc1d23/Ilrun/Cd24a/Zc3h12a/Rad21/Lrrfip2/Lrrk2/Ptafr/H2-Q6/Dhx9/Jak2/Tnfaip3/H2-Q4/Fxr1/Trim27/Azi2/Ifih1/Ube2j1/Thbs1/Psen1/Arhgef2	62
GO:0002697	GO:0002697	regulation of immune effector process	94/1829	473/28891	1.86567775134414e-23	2.08392684678439e-21	1.03862854757053e-21	Spn/Ceacam1/Cd36/Cd244a/Stap1/Cd300a/Ptprc/Sh2d1b1/Cx3cr1/Fgr/Rara/Pglyrp1/Ptprj/Lyn/Nfkbiz/Havcr2/Laptm5/Tnfrsf1b/Rap1a/Ighm/Plcg2/Spi1/Vsir/Itgb2/Bcl6/Nod1/Ptpn22/Irf5/Rac2/Mapkapk2/Clec2d/Fcer1g/Nfkbid/Tgfb1/Ptpn6/Syk/Cd47/Malt1/Ripk2/Casp4/Myd88/Sash3/Hfe/Irak3/Rc3h2/Slc15a4/Lilrb4a/Tyrobp/Casp1/Was/Irf1/Tmbim6/Il1b/Crk/H2-Q10/Btk/Ncf1/Myo18a/Nckap1l/Tlr7/Map3k7/Rc3h1/Cd24a/Zc3h12a/Abr/Xbp1/R…	94
GO:0030100	GO:0030100	regulation of endocytosis	78/1829	344/28891	2.23554434453053e-23	2.45081898511495e-21	1.22148748493549e-21	Cd36/Stap1/Hip1/Cd300a/Pot1b/Ptprc/Fgr/Gm5150/Ptprj/Cnn2/Scarb1/Dock2/Hck/Rap1a/Ptpn1/Ighm/Abca7/Unc119/Plcg2/Fpr2/Cbl/Cdc42/Sirpb1a/Fcer1g/Tgfb1/Actg1/Rock1/Itgb1/Syk/Cd47/Siglece/Hfe/Cd2ap/Synj1/Rin3/Sirpb1b/Slc11a1/Il1b/Btk/Myo18a/Ehd4/Nckap1l/Rack1/Rab27a/Sirpb1c/Sirpa/Myh9/Picalm/Mkln1/Abr/Nsf/Ankrd13a/Rapgef1/Actn4/Arrb1/Itgav/Lrrk2/Csk/Dgkd/Camk1d/Rab31/Ppp3r1/Insr/Cln3/Fmr1/Ldlrap1/Atg7/R…	78
GO:0032970	GO:0032970	regulation of actin filament-based process	85/1829	402/28891	3.4475497827797e-23	3.71081722073742e-21	1.84947024710651e-21	Nedd9/Cyfip2/Flna/Fgr/Coro1a/Ssh2/Prkcd/Cnn2/Atp1a1/Actr3/Cdc42ep2/Ptk2b/Arhgef10l/Ccdc88a/Hck/Cdc42ep3/Myo1f/Tmsb4x/Plek/Mtpn/Arpc2/Ep300/Add3/Pde4b/Hcls1/Cdc42/Arpc5/Akap13/Tgfb1/Actg1/Capzb/Rock1/Cd47/Cotl1/Rhoa/Pak2/Capza1/Evl/Csf1r/Sh3bp1/Arfgef1/Zeb2/Cd2ap/Arhgap17/Vasp/Was/Svil/Pxn/Myadm/Arf6/Capza2/Crk/Wasf2/Rac1/Gmfg/Tmsb10/Pfn1/Icam1/Map3k1/Brk1/Nckap1l/Rhog/Myh9/Pecam1/Myo1c/Prex1/Trpm…	85
GO:0018105	GO:0018105	peptidyl-serine phosphorylation	76/1829	331/28891	3.62820158378024e-23	3.83552738856769e-21	1.91162575927369e-21	Prkcd/Prkcb/Prkch/Bcl2/Camk2d/Cd44/Stk38/Ikbkb/Grk2/Stk4/Sgk3/Hcls1/Mapkapk2/Tgfb1/Clk1/Rock1/Syk/Ogt/Smg1/Ripk2/Sh2d3c/Pak2/Mapk14/Mark2/Map4k1/Chuk/Ggnbp2/Vrk2/Ppp1r15a/Mapk1/Rps6ka1/Map3k1/Mknk2/Rack1/Wnk1/Csnk1e/Bak1/Nsd1/Rps6kb1/Arrb1/Lats2/Tgfbr1/Phip/Vrk1/Lrrk2/Camk1d/Hipk1/Morc3/Raf1/Mark3/Gsk3a/Akt1/Irgm1/Rock2/Pdpk1/Tbk1/Rps6ka3/Uhmk1/Mapkapk3/Csnk1g2/Pkn1/Ikbke/Fnip1/Akt3/Gadd45a/Tnf/C…	76
GO:0032640	GO:0032640	tumor necrosis factor production	61/1829	223/28891	4.95518505567789e-23	5.14643781221282e-21	2.56498314147094e-21	Spn/Cd36/Lilra5/Cd300ld/Ptprc/Cx3cr1/Rara/Ptprj/Ifngr1/Havcr2/Plcg2/Vsir/Nod1/Ptpn22/Cybb/Tnfrsf1a/Stat3/Mapkapk2/Fcer1g/Tgfb1/Ptpn6/Syk/Cd47/Ripk2/Elf4/Myd88/Sash3/Mapk14/Ccl3/Csf1r/Irak3/Lpl/Lilrb4a/Tyrobp/Ccl4/Trim30a/H2-Q10/Btk/Sirpa/Oas3/Tbc1d23/Ilrun/Cd24a/Zc3h12a/Rad21/Lrrfip2/Lrrk2/Ptafr/H2-Q6/Dhx9/Jak2/Tnfaip3/H2-Q4/Fxr1/Trim27/Azi2/Ifih1/Ube2j1/Thbs1/Psen1/Arhgef2	61
GO:0032943	GO:0032943	mononuclear cell proliferation	83/1829	389/28891	6.06714851832119e-23	6.19267572904508e-21	3.08642782157065e-21	Spn/Ceacam1/Cd244a/Cd300a/Ripor2/Hes1/Itgal/Rassf5/Ptprc/Coro1a/Prkcd/Lyn/Nfkbiz/Bcl2/Msn/Cebpb/Havcr2/Dock2/Laptm5/Cblb/Tnfrsf1b/Cd44/Lst1/Ighm/Itch/Ccnd3/Vsir/Itgb2/Bcl6/Csf1/Ebi3/Ptpn22/Rac2/Tgfb1/Peli1/Ptpn6/Tnfrsf13b/Dock8/Syk/Malt1/Fyn/Ripk2/Elf4/Myd88/Slfn1/Sash3/Cxcr4/Csf1r/Tmem131l/Rc3h2/Slfn2/Lilrb4a/Tyrobp/Irf1/Slc11a1/Il1b/Cd180/H2-Q10/Btk/Casp3/Nckap1l/Fosl2/Cd274/Rc3h1/Ccdc88b/Cd24a…	83
GO:0018209	GO:0018209	peptidyl-serine modification	77/1829	343/28891	8.29049738337282e-23	8.31860076433341e-21	4.14598825434327e-21	Prkcd/Prkcb/Prkch/Bcl2/Camk2d/Cd44/Stk38/Ikbkb/Grk2/Stk4/Sgk3/Hcls1/Mapkapk2/Tgfb1/Clk1/Rock1/Syk/Ogt/Smg1/Ripk2/Sh2d3c/Pak2/Mapk14/Mark2/Map4k1/Chuk/Ggnbp2/Vrk2/Ppp1r15a/Mapk1/Rps6ka1/Map3k1/Mknk2/Rack1/Wnk1/Csnk1e/Bak1/Nsd1/Rps6kb1/Arrb1/Galnt1/Lats2/Tgfbr1/Phip/Vrk1/Lrrk2/Camk1d/Hipk1/Morc3/Raf1/Mark3/Gsk3a/Akt1/Irgm1/Rock2/Pdpk1/Tbk1/Rps6ka3/Uhmk1/Mapkapk3/Csnk1g2/Pkn1/Ikbke/Fnip1/Akt3/Gadd45…	77
GO:0030522	GO:0030522	intracellular receptor signaling pathway	75/1829	328/28891	9.20033803876123e-23	9.07766686491108e-21	4.52430658292065e-21	Treml4/Cd36/Rara/Klf2/Havcr2/Pik3ap1/Tlr13/Ddx5/Plcg2/Nr3c1/Ddx3x/Nod1/Ep300/Ptpn22/Stat3/Zmiz1/Peli1/Erbin/Pim1/Rhoa/Ripk2/Casp4/Myd88/Irf2/Pum2/Zbtb7a/Slc15a4/Usp15/Arid1a/Nfkbia/Lbh/Irf1/Flt1/Gbp5/Ncor1/Trim30a/Mapk1/Btk/Tlr7/Zc3hav1/Tifa/Oas3/Taf7/Lsm14a/Actn4/Ncoa1/Mefv/Alpk1/Rnf6/Prcp/Esrra/Irgm1/Nlrp3/Ddx17/Jak2/Ddx60/Tnfaip3/Strn3/Otulin/Tbk1/Kmt2d/Rsad2/Ncoa3/Cnot1/Ncoa2/Ncor2/Tnf/Ifih1/…	75
GO:1903555	GO:1903555	regulation of tumor necrosis factor superfamily cytokine production	60/1829	219/28891	1.02767265295409e-22	9.97347886145612e-21	4.97077902714465e-21	Spn/Cd36/Lilra5/Cd300ld/Ptprc/Cx3cr1/Rara/Ptprj/Ifngr1/Havcr2/Plcg2/Vsir/Nod1/Ptpn22/Cybb/Tnfrsf1a/Stat3/Mapkapk2/Fcer1g/Tgfb1/Ptpn6/Syk/Cd47/Ripk2/Elf4/Myd88/Sash3/Ccl3/Csf1r/Irak3/Lpl/Lilrb4a/Tyrobp/Ccl4/Trim30a/H2-Q10/Btk/Cd274/Sirpa/Oas3/Tbc1d23/Ilrun/Cd24a/Zc3h12a/Rad21/Lrrfip2/Lrrk2/Ptafr/H2-Q6/Dhx9/Jak2/Tnfaip3/H2-Q4/Fxr1/Trim27/Ifih1/Ube2j1/Thbs1/Psen1/Arhgef2	60
GO:0070661	GO:0070661	leukocyte proliferation	87/1829	425/28891	1.05910497794062e-22	1.01127443054975e-20	5.04018888483456e-21	Spn/Ceacam1/Cd244a/Cd300a/Ripor2/Hes1/Itgal/Rassf5/Ptprc/Coro1a/Prkcd/Lyn/Nfkbiz/Bcl2/Msn/Cnn2/Cebpb/Havcr2/Dock2/Laptm5/Cblb/Tnfrsf1b/Cd44/Lst1/Ighm/Itch/Ccnd3/Vsir/Itgb2/Bcl6/Csf1/Ebi3/Ptpn22/Rac2/Tgfb1/Peli1/Ptpn6/Tnfrsf13b/Dock8/Syk/Malt1/Fyn/Ripk2/Elf4/Myd88/Slfn1/Sash3/Cxcr4/Csf1r/Tmem131l/Rc3h2/Slfn2/Lilrb4a/Tyrobp/Junb/Irf1/Slc11a1/Il1b/Cd180/H2-Q10/Mapk1/Btk/Casp3/Nckap1l/Fosl2/Cd274/Rc3…	87
GO:0016032	GO:0016032	viral process	75/1829	329/28891	1.11974766858311e-22	1.05220733301778e-20	5.24419835428314e-21	Ifitm6/Bcl2/Trim30b/Ddx5/Grk2/Resf1/Ddx3x/Ep300/Sp100/Crebbp/Rab43/Trim12a/Cxcr4/Csf1r/Trim30c/Smc6/Stat1/N4bp1/Fam111a/Trim12c/Csde1/Ifitm2/Trim56/Trim30a/Pfn1/Icam1/Map3k1/Zc3hav1/Brd4/Trim8/Oas3/Uvrag/Ist1/Zc3h12a/Ddx6/Eps15/Mcts1/Itgav/Creb3/Ythdc2/Pcbp2/Trim30d/Ccnt1/Pdcd6ip/Chd1/Zdhhc9/Dhx9/Nrp1/Vps4b/Vps37b/Insr/Gbp3/Jun/Top2b/Eif3a/Rest/Fmr1/Rsad2/Tardbp/Ccnk/Rsf1/Atg7/Trim27/Sp1/Ubp1/Atg…	75
GO:0034341	GO:0034341	response to type II interferon	49/1829	150/28891	1.85415253949861e-22	1.71509109903621e-20	8.5480091582477e-21	Ifitm6/Ccl6/Ifngr1/Actr3/Cdc42ep2/Cdc42/Zyx/Calm1/Sp100/Actg1/Cd47/Rab43/Ccl3/Evl/Slk/Jak1/Actr2/Stat1/Casp1/Parp14/Was/Irf1/Ifitm2/Gbp5/Slc11a1/Ccl4/Myo18a/Sirpa/Kif5b/Gch1/Tyk2/Rps6kb1/Myo1c/Mefv/Stx11/Irgm1/Gbp9/Gbp3/Jak2/Stxbp3/Tgtp1/Vamp3/Tnf/Stxbp2/Nlrc5/Med1/Syncrip/Ptpn2/Trp53	49
GO:0032635	GO:0032635	interleukin-6 production	54/1829	182/28891	2.29254361073942e-22	2.08797818085806e-20	1.04064773132026e-20	Cd36/Lilra5/Pou2f2/Cd300ld/Il17ra/Klf2/Cebpb/Havcr2/Laptm5/Il6ra/Mbp/Plcg2/Grk2/Nod1/Ptpn22/Tnfrsf1a/Stat3/Mapkapk2/Fcer1g/Tgfb1/Ptpn6/Syk/Cd47/Ripk2/Elf4/Myd88/Irak3/Lpl/Lilrb4a/Tyrobp/Il16/Il1b/Trim30a/Btk/Nckap1l/Tlr7/Sirpa/Tbc1d23/Cd24a/Zc3h12a/Xbp1/Ash1l/Arrb1/Ptafr/Csk/Inpp5d/Dhx9/Tut4/Tnfaip3/Tnf/Azi2/Ifih1/Rela/Arhgef2	54
GO:0009895	GO:0009895	negative regulation of catabolic process	77/1829	349/28891	2.57771799581265e-22	2.31213492957741e-20	1.15236739111051e-20	Cbfa2t3/Flna/Bcl2/Sorl1/Cst3/Ep300/Mycbp2/Phf20l1/Nupr1/Ptpn22/Stat3/Mapkapk2/Il10ra/Ogt/Fyn/Usp25/Mcl1/Myd88/Foxk1/Fus/Hfe/Irak3/Slfn2/N4bp1/Csde1/Slc11a1/Ncor1/Il1b/Hcar2/Mtm1/Herc1/Hnrnpc/Hnrnpd/Wnk1/Hnrnpu/Secisbp2/Hnrnpa0/Wac/Thrap3/Lrrk2/Usp8/Eif4g2/Akt1/Dhx9/Larp4b/Pdcl3/Tnfaip3/Azin1/Apobec1/Rbm47/Fmr1/Phf23/Tardbp/Usp9x/Pik3cg/Ikbke/Trim27/Sec22b/Usp7/Angel2/Senp1/Tnf/Larp1/Bag6/Rela/Syn…	77
GO:0032680	GO:0032680	regulation of tumor necrosis factor production	59/1829	216/28891	2.75374628486072e-22	2.43316089647395e-20	1.21268669858045e-20	Spn/Cd36/Lilra5/Cd300ld/Ptprc/Cx3cr1/Rara/Ptprj/Ifngr1/Havcr2/Plcg2/Vsir/Nod1/Ptpn22/Cybb/Tnfrsf1a/Stat3/Mapkapk2/Fcer1g/Tgfb1/Ptpn6/Syk/Cd47/Ripk2/Elf4/Myd88/Sash3/Ccl3/Csf1r/Irak3/Lpl/Lilrb4a/Tyrobp/Ccl4/Trim30a/H2-Q10/Btk/Sirpa/Oas3/Tbc1d23/Ilrun/Cd24a/Zc3h12a/Rad21/Lrrfip2/Lrrk2/Ptafr/H2-Q6/Dhx9/Jak2/Tnfaip3/H2-Q4/Fxr1/Trim27/Ifih1/Ube2j1/Thbs1/Psen1/Arhgef2	59
GO:0040029	GO:0040029	epigenetic regulation of gene expression	61/1829	230/28891	2.86380679673275e-22	2.49319650539086e-20	1.24260842898481e-20	Klf2/H3f3a/Jarid2/Spi1/Arid4a/Nr3c1/Bcl6/Resf1/Ep300/Smchd1/Gpx1/Ogt/Baz1a/Lcor/Epc1/Xist/Baz2a/Tpr/Atf7ip/Kansl1/Msl2/Cggbp1/Hnrnpu/Ythdc1/Arid4b/Trip12/Smarca5/Ctr9/Atrx/Sirt7/Gsk3a/Ctcf/Phf8/Tsix/Spty2d1/Kmt2d/Apobec1/Kdm5a/Zfp445/Cdyl/Eed/Mtf2/Kdm2a/Rb1/Trim27/Usp7/Tasor2/Msl1/Sin3a/Kmt2b/Rlim/Ubr2/Pik3ca/Kansl3/Dcaf13/Tet3/Mecp2/Lrif1/Trp53/Smarca4/Pcgf5	61
GO:0006401	GO:0006401	RNA catabolic process	70/1829	297/28891	3.93751554079473e-22	3.37827420311663e-20	1.68373090173114e-20	Zfp36l2/Tnfrsf1b/Btg2/Ddx5/Mapkapk2/Rock1/Smg1/Myd88/Fus/Tut7/Pum2/Rc3h2/Slfn2/Tnrc6a/Csde1/Ythdf3/Celf1/Slc11a1/Hnrnpc/Hnrnpd/Polr2g/Zc3hav1/Pnrc2/Rc3h1/Hnrnpu/Zc3h12a/Secisbp2/Etf1/Xrn2/Slfn8/Hnrnpa0/Pnrc1/Thrap3/Tnrc6c/Zcchc7/Ago2/Dhx9/Rnaseh2b/Larp4b/Tut4/Rock2/Apobec1/Rbm47/Fmr1/Samd4b/Cnot1/Tardbp/Dcps/Fxr1/Cnot6l/Ikbke/Zc3h18/Angel2/Gigyf2/Gtpbp2/Exosc3/Cnot6/Cnot7/Dcp2/Rnps1/Larp1/Syncrip…	70
GO:0031098	GO:0031098	stress-activated protein kinase signaling cascade	65/1829	261/28891	5.04766883858169e-22	4.26888564634337e-20	2.12761139166082e-20	Dusp16/Lyn/Fgd4/Ccdc88c/Ptk2b/Nfkb1/Spi1/Itch/Xdh/Nod1/Ptpn22/Cdc42/Mapkapk2/Rhoa/Ripk2/Gadd45b/Usp25/Myd88/Mapk14/Trib1/Map3k5/Dusp1/Naip5/Map4k1/Cdc42se1/Ncor1/Atf7/Il1b/Crk/Mapk1/Taok3/Map3k1/Tlr7/Map2k1/Map4k4/Sirpa/Map3k7/Rb1cc1/Zc3h12a/Map3k11/Irak4/Pafah1b1/Fas/Rapgef1/Lrrk2/Rap2a/Akt1/Map3k3/Mink1/Taok1/Map2k3/Nr2c2/Arl6ip5/Gadd45a/Tnf/Mapk9/Cyld/Irak1/Hipk3/Zfp622/Rassf2/Taok2/Hmgcr/Zmyn…	65
GO:0000209	GO:0000209	protein polyubiquitination	64/1829	254/28891	5.35810443485726e-22	4.46760257103591e-20	2.22665185039361e-20	Bcl2/Trim30b/Itch/Ddx3x/Cbl/Wsb1/Ptpn22/Traf1/Peli1/Ube2d3/Ripk2/Trim12a/Trim30c/Rc3h2/Rnf166/Dtx3l/Trim12c/Rnf19b/Fbxo4/Trim56/Trim30a/Map3k1/Rc3h1/Arih2/Tnks2/Traf3/Birc3/Chfr/Trip12/Rnf6/Nmi/Trim30d/Ube2q1/Ankib1/Ube2g1/Arih1/Rnf4/Fbxo38/Hectd1/Ube2k/Anapc1/Rnf115/Rnf20/Wwp2/Rnf31/Tnfaip3/Znrf2/Topors/Wsb2/Cul3/Cdc26/Trim27/Rnf216/Cul1/Rnf111/Ppil2/Rnf114/Ube2j1/Cbfb/Arel1/Birc2/Sharpin/Ube2h/…	64
GO:0032675	GO:0032675	regulation of interleukin-6 production	52/1829	173/28891	7.10115360825299e-22	5.83872630011913e-20	2.91001952689081e-20	Cd36/Lilra5/Pou2f2/Cd300ld/Il17ra/Klf2/Cebpb/Havcr2/Laptm5/Il6ra/Mbp/Plcg2/Grk2/Nod1/Ptpn22/Tnfrsf1a/Stat3/Mapkapk2/Fcer1g/Tgfb1/Ptpn6/Syk/Cd47/Ripk2/Elf4/Myd88/Irak3/Lpl/Lilrb4a/Tyrobp/Il16/Il1b/Trim30a/Btk/Nckap1l/Tlr7/Sirpa/Tbc1d23/Cd24a/Zc3h12a/Xbp1/Arrb1/Ptafr/Csk/Inpp5d/Dhx9/Tut4/Tnfaip3/Tnf/Ifih1/Rela/Arhgef2	52
GO:0010506	GO:0010506	regulation of autophagy	70/1829	300/28891	7.26992745474141e-22	5.8956124016533e-20	2.93837154371163e-20	Adrb2/Pip4k2a/Bcl2/Trim30b/Nod1/Ep300/Nupr1/Ptpn22/Stat3/Il10ra/Rock1/Ripk2/Mcl1/Foxk1/Trim12a/Trim30c/Mtdh/Gnai3/Casp1/Trim12c/Dcaf12/Setd2/Trim30a/Atf6/Mtm1/Herc1/Cisd2/Wnk1/Trim8/Map2k1/Map3k7/Uvrag/Rb1cc1/Zc3h12a/Xbp1/Vps13c/Mefv/Wac/Trim30d/Vps13d/Lrrk2/Eif4g2/Dram2/Gsk3a/Rab8a/Akt1/Irgm1/Cln3/Ralb/Tfeb/Sqstm1/Rnf31/Tnfaip3/Parl/Tbk1/Phf23/Atg7/Ddit3/Trim27/Sec22b/Snx4/Atg12/Larp1/Pik3c2a/Cc…	70
GO:0006402	GO:0006402	mRNA catabolic process	63/1829	249/28891	8.90016472471664e-22	7.12013177977331e-20	3.54867165339698e-20	Zfp36l2/Btg2/Ddx5/Mapkapk2/Rock1/Smg1/Myd88/Fus/Tut7/Pum2/Rc3h2/Tnrc6a/Csde1/Ythdf3/Celf1/Slc11a1/Hnrnpc/Hnrnpd/Polr2g/Zc3hav1/Pnrc2/Rc3h1/Hnrnpu/Zc3h12a/Secisbp2/Etf1/Xrn2/Hnrnpa0/Pnrc1/Thrap3/Tnrc6c/Zcchc7/Ago2/Dhx9/Larp4b/Tut4/Rock2/Apobec1/Rbm47/Fmr1/Samd4b/Cnot1/Tardbp/Dcps/Fxr1/Cnot6l/Ikbke/Angel2/Gigyf2/Gtpbp2/Exosc3/Cnot6/Cnot7/Dcp2/Rnps1/Larp1/Syncrip/Exosc8/Tnrc6b/Upf2/Cnot3/Tent2/Xrn1	63
GO:0046651	GO:0046651	lymphocyte proliferation	80/1829	383/28891	1.5058521267782e-21	1.18861927873693e-19	5.92407510366218e-20	Spn/Ceacam1/Cd244a/Cd300a/Ripor2/Hes1/Itgal/Rassf5/Ptprc/Coro1a/Prkcd/Lyn/Nfkbiz/Bcl2/Msn/Cebpb/Havcr2/Dock2/Laptm5/Cblb/Tnfrsf1b/Cd44/Lst1/Ighm/Itch/Ccnd3/Vsir/Itgb2/Bcl6/Ebi3/Ptpn22/Rac2/Tgfb1/Peli1/Ptpn6/Tnfrsf13b/Dock8/Syk/Malt1/Fyn/Ripk2/Elf4/Myd88/Slfn1/Sash3/Cxcr4/Csf1r/Tmem131l/Rc3h2/Slfn2/Lilrb4a/Tyrobp/Irf1/Slc11a1/Il1b/Cd180/H2-Q10/Btk/Casp3/Nckap1l/Fosl2/Cd274/Rc3h1/Ccdc88b/Cd24a/Tyk2…	80
GO:0034504	GO:0034504	protein localization to nucleus	74/1829	335/28891	1.57566457362975e-21	1.22735977314317e-19	6.11715761756813e-20	Cd36/Rassf5/Flna/Prkcd/Tcf7l2/Ywhaz/Ddx5/Abca7/Grk2/Ep300/Stk4/Ptpn22/Hcls1/Nuak2/Tnfrsf1a/Stat3/Kpna4/Tgfb1/Sp100/Syk/Ogt/Fyn/Crebbp/Mapk14/Jak1/Zbtb7a/Nup98/Cd2ap/Nfkbia/Lilrb4a/Dtx3l/Tpr/Fbxo4/Hnrnpm/Mapk1/Osbpl8/Txnip/Tor1aip1/Tnpo3/Trim8/Hnrnpu/Ilrun/Zc3h12a/Xbp1/Tyk2/Lats2/Phip/Lrrk2/Ranbp2/Morc3/Mark3/Akt1/Rap1gds1/Ppp3r1/Jak2/Sqstm1/Mdm2/Taf3/Tardbp/Topors/Sun2/Rbm22/Rpf2/Nup153/Sin3a/App…	74
GO:0042113	GO:0042113	B cell activation	72/1829	320/28891	1.79682365421298e-21	1.38145403025206e-19	6.88516295660832e-20	Pou2f2/Cd300a/Ptprc/Samsn1/Prkcd/Ptprj/Prkcb/Lyn/Nfkbiz/Bcl2/Ikzf1/Themis2/Zfp36l2/Laptm5/Ptk2b/Nfam1/Dock11/Dock10/Ighm/Plcg2/Spi1/Bcl6/Lfng/Ep300/Pik3cd/Lyl1/Tgfb1/Peli1/Ptpn6/Tnfrsf13b/Syk/Malt1/Tpd52/Sash3/Skap2/Zbtb7a/Slc15a4/Yy1/Lilrb4a/Tyrobp/Notch2/Nfatc1/Cd180/Btk/Casp3/Nckap1l/Fosl2/Rc3h1/Cd24a/Bak1/St3gal1/Xbp1/Phf14/Fas/Id2/Sp3/Sh3kbp1/Stat5b/Kmt5b/Inpp5d/Mef2c/Vav3/Top2b/Tnfaip3/Pkn1…	72
GO:0046777	GO:0046777	protein autophosphorylation	61/1829	238/28891	1.93676281869752e-21	1.46995331880632e-19	7.3262431589867e-20	Ace/Stk10/Ptprc/Fgr/Stk17b/Prkcd/Lyn/Sik1/Iqgap1/Camk2d/Camkk2/Grk5/Ptk2b/Hck/Stk24/Ddx3x/Stk4/Mapkapk2/Clk1/Syk/Pim1/Smg1/Fyn/Pak2/Mapk14/Csf1r/Slk/Irak3/Mark2/Map4k1/Flt1/Vrk2/Taok3/Btk/Map3k1/Mknk2/Wnk1/Brd4/Map3k11/Rap2c/Tgfbr1/Vrk1/Lrrk2/Csk/Rap2a/Mark3/Insr/Map3k3/Jun/Mink1/Jak2/Taok1/Uhmk1/Mapkapk3/Csnk1g2/Mob1b/Oxsr1/Irak1/Csnk1g1/Cdk12/Rassf2	61
GO:0050867	GO:0050867	positive regulation of cell activation	88/1829	454/28891	2.81998145902558e-21	2.11320129587739e-19	1.05321892467005e-19	Spn/Cd244a/Stap1/Lilra5/Hes1/Itgal/Ptprc/Flna/Fgr/Rara/Coro1a/Gm5150/Ptprj/Nfkbiz/Bcl2/Havcr2/Cd300lb/Ighm/Plek/Spi1/Vsir/Itgb2/Bcl6/Ptpn22/Sirpb1a/Fcer1g/Nfkbid/Tgfb1/Zmiz1/Peli1/Dock8/Syk/Lyst/Cd47/Malt1/Rhoa/Ripk2/Myd88/Sash3/Csf1r/Arid1a/Lilrb4a/Tyrobp/Sirpb1b/Il16/Irf1/Il1b/H2-Q10/Btk/Rps6ka1/Nckap1l/Cd274/Sirpb1c/Sirpa/Ccdc88b/Cd24a/Xbp1/Tyk2/Gab2/Lrrk2/Ptafr/Sh3kbp1/Stat5b/Smarcd2/Kmt5b/Zb…	88
GO:0043161	GO:0043161	proteasome-mediated ubiquitin-dependent protein catabolic process	87/1829	451/28891	6.62143455853356e-21	4.89986157331484e-19	2.44208961415389e-19	Cbfa2t3/Itch/Phf20l1/Nfe2l2/Peli1/Ppp2r5c/Ogt/Ube2d3/Nrros/Wdr26/Hfe/Trib1/Cd2ap/N4bp1/Sh3bgrl/Hspa1b/Rnf19b/Fbxo4/Dcaf12/Ppp2cb/Mtm1/Rack1/Fbxl5/Arih2/Csnk1e/Chfr/Trip12/Arrb1/Wac/Cop1/Pcbp2/Lrrk2/Ankib1/Ube2g1/Gsk3a/Akt1/Smurf2/Arih1/Otud5/Rnf4/Fbxo38/Fem1c/Hectd1/Ube2k/Anapc1/Pias1/Tbl1xr1/Wwp2/Appbp2/Znrf2/Mdm2/Topors/Atg7/Ddit3/Usp9x/Man1a/Cul3/Cdc26/Usp7/Rnf216/Senp1/Dnajc10/Cul1/Herc2/Mapk…	87
GO:0071900	GO:0071900	regulation of protein serine/threonine kinase activity	74/1829	343/28891	6.84313198510591e-21	5.00140016689222e-19	2.49269642030564e-19	Ceacam1/Cd300a/Dusp16/Ptprc/Adrb2/Prkcd/Ptprj/Lyn/Prkch/Rgs2/Iqgap1/Fgd4/Ccnd2/Heg1/Ptk2b/Sorl1/Ptpn1/Kras/Stk38/Ccnd3/Ddx3x/Ptpn22/Akap13/Cdkn2d/Tgfb1/Ptpn6/Syk/Pim1/Rhoa/Cdkn1b/Marcks/Trib1/Irak3/Zeb2/Map3k5/Dusp1/Flt1/Kat2b/Dazap2/Il1b/Taok3/Map3k1/Casp3/Map2k1/Map3k7/Uvrag/Cd24a/Map3k11/Lats2/Lrrk2/Csk/Akt1/Mef2c/Irgm1/Insr/Ralb/Cnppd1/Pik3r5/Tnfaip3/Pik3cg/Rb1/Ccni/Gadd45a/Tnf/Cab39/Irak1/Th…	74
GO:0071222	GO:0071222	cellular response to lipopolysaccharide	70/1829	312/28891	7.72859924354527e-21	5.57967164899854e-19	2.78090676247207e-19	Cd36/Stap1/Slc12a2/Cx3cr1/Rara/Lyn/Nfkbiz/Trim30b/Cebpb/Havcr2/Nfkb1/Fcgr4/Cd300lb/Tnfrsf1b/Plcg2/Spi1/Pde4b/Ptpn22/Tifab/Ogt/Malt1/Rhoa/Ripk2/Myd88/Trim12a/Mapk14/Cmpk2/Trib1/Irak3/Trim30c/Mtdh/Nfkbia/Lilrb4a/Stat1/Casp1/Sbno2/Trim12c/Gbp5/Il1b/Trim30a/Cd180/Mapk1/Pdcd4/Cd274/Irak2/Sirpa/Gch1/Zc3h12a/Xbp1/Irak4/Tnip1/Ctr9/Trim30d/Nfkbib/Akt1/Mef2c/Irgm1/Nlrp3/Gbp3/Tut4/Jak2/Tnfaip3/Map2k3/Nr2c2/…	70
GO:1902903	GO:1902903	regulation of supramolecular fiber organization	80/1829	393/28891	8.10691530033676e-21	5.78228175638477e-19	2.8818875823518e-19	Cyfip2/Flna/Coro1a/Ssh2/Prkcd/Actr3/Cdc42ep2/Gda/Ptk2b/Arhgef10l/Ccdc88a/Cdc42ep3/Tmsb4x/Plek/Mtpn/Arpc2/Ep300/Add3/Hcls1/Cdc42/Arpc5/Akap13/Actg1/Capzb/Cd47/Ldlr/Cotl1/Rhoa/Pak2/Capza1/Cdkn1b/Evl/Sh3bp1/Arfgef1/Vasp/Was/Svil/Pxn/Myadm/Clip1/Arf6/Capza2/Wasf2/Rac1/Gmfg/Tmsb10/Pfn1/Icam1/Map3k1/Brk1/Nckap1l/Pecam1/Myo1c/Prex1/Tgfbr1/Dbnl/Arap1/Washc4/Usp8/Nrp1/Mef2c/Mid1ip1/Wdr1/Ssh1/Taok1/Rock2/C…	80
GO:0043487	GO:0043487	regulation of RNA stability	52/1829	182/28891	9.08275510160138e-21	6.40117978589049e-19	3.19034618418404e-19	Zfp36l2/Tnfrsf1b/Btg2/Mapkapk2/Rock1/Myd88/Fus/Tut7/Pum2/Rc3h2/Slfn2/Tnrc6a/Csde1/Ythdf3/Celf1/Slc11a1/Hnrnpc/Hnrnpd/Polr2g/Rc3h1/Hnrnpu/Zc3h12a/Hnrnpa0/Thrap3/Tnrc6c/Ago2/Dhx9/Larp4b/Tut4/Rock2/Apobec1/Rbm47/Fmr1/Samd4b/Cnot1/Tardbp/Dcps/Fxr1/Cnot6l/Ikbke/Zc3h18/Angel2/Gigyf2/Exosc3/Cnot6/Cnot7/Dcp2/Larp1/Syncrip/Exosc8/Tnrc6b/Cnot3	52
GO:0044270	GO:0044270	cellular nitrogen compound catabolic process	86/1829	446/28891	1.14576209387095e-20	7.88710650664655e-19	3.93093163907011e-19	Samhd1/Zfp36l2/Gda/Ncf2/Tnfrsf1b/Btg2/Ddx5/Xdh/Tet2/Mapkapk2/Rock1/Smg1/Myd88/Fus/Tut7/Pum2/Rc3h2/Smpdl3a/Slfn2/Tnrc6a/Ampd3/Csde1/Ythdf3/Celf1/Slc11a1/Mthfsl/Abcd1/Ncf1/Hnrnpc/Hnrnpd/Polr2g/Zc3hav1/Pnrc2/Rc3h1/Hnrnpu/Zc3h12a/Secisbp2/Etf1/Xrn2/Slfn8/Hnrnpa0/Pnrc1/Thrap3/Apaf1/Tnrc6c/Zcchc7/Ago2/Blvrb/Dhx9/Rnaseh2b/Larp4b/Tut4/Rock2/Apobec1/Rbm47/Fmr1/Dnase1l3/Samd4b/Cnot1/Tardbp/Dcps/Fxr1/Cnot6l…	86
GO:0046700	GO:0046700	heterocycle catabolic process	86/1829	446/28891	1.14576209387095e-20	7.88710650664655e-19	3.93093163907011e-19	Samhd1/Zfp36l2/Gda/Ncf2/Tnfrsf1b/Btg2/Ddx5/Xdh/Tet2/Nfe2l2/Mapkapk2/Rock1/Smg1/Myd88/Fus/Tut7/Pum2/Rc3h2/Smpdl3a/Slfn2/Tnrc6a/Ampd3/Csde1/Ythdf3/Celf1/Slc11a1/Mthfsl/Abcd1/Ncf1/Hnrnpc/Hnrnpd/Polr2g/Zc3hav1/Pnrc2/Rc3h1/Hnrnpu/Zc3h12a/Secisbp2/Etf1/Xrn2/Slfn8/Hnrnpa0/Pnrc1/Thrap3/Apaf1/Tnrc6c/Zcchc7/Ago2/Blvrb/Dhx9/Rnaseh2b/Larp4b/Tut4/Rock2/Apobec1/Rbm47/Fmr1/Dnase1l3/Samd4b/Cnot1/Tardbp/Dcps/Fxr1…	86
GO:0050764	GO:0050764	regulation of phagocytosis	43/1829	127/28891	1.44781486012998e-20	9.85179766893047e-19	4.91013315540756e-19	Cd36/Stap1/Cd300a/Pot1b/Ptprc/Fgr/Gm5150/Ptprj/Cnn2/Scarb1/Dock2/Hck/Rap1a/Abca7/Plcg2/Fpr2/Sirpb1a/Fcer1g/Tgfb1/Syk/Cd47/Siglece/Sirpb1b/Slc11a1/Il1b/Btk/Myo18a/Nckap1l/Rack1/Rab27a/Sirpb1c/Sirpa/Myh9/Abr/Rapgef1/Itgav/Csk/Camk1d/Rab31/Atg7/Tnf/Appl1/Lyar	43
GO:0045862	GO:0045862	positive regulation of proteolysis	77/1829	372/28891	1.5366356999327e-20	1.03373674359109e-18	5.15214098912843e-19	Cbfa2t3/Hip1/Cyfip2/Lyn/Pmaip1/Laptm5/Ptk2b/Tnfrsf1b/Mbp/Vsir/Xdh/Ddx3x/Nod1/Ep300/Nupr1/Stat3/Aim2/Htra2/Syk/Ogt/Nlrc4/Malt1/Plgrkt/Rhoa/Fyn/Ripk2/Asph/Trib1/Map3k5/Stat1/Casp1/Hspa1b/Rnf19b/Il1b/Rack1/Tank/Myh9/Ist1/Arih2/Csnk1e/Bak1/Picalm/Zc3h12a/Chfr/Tnip1/Fas/Arrb1/Mefv/Cop1/Apaf1/Lrrk2/Ankib1/Gsk3a/Akt1/Arih1/Nlrp3/Pias1/Jak2/Rest/Rock2/Fmr1/Mdm2/Atg7/Arl6ip5/Senp1/Bcl10/Casp8ap2/Tnf/Oga/M…	77
GO:0051403	GO:0051403	stress-activated MAPK cascade	61/1829	248/28891	1.85656807239714e-20	1.2349306728754e-18	6.15489096029473e-19	Dusp16/Fgd4/Ptk2b/Nfkb1/Spi1/Itch/Xdh/Nod1/Ptpn22/Cdc42/Mapkapk2/Ripk2/Gadd45b/Myd88/Mapk14/Trib1/Map3k5/Dusp1/Naip5/Map4k1/Cdc42se1/Ncor1/Atf7/Il1b/Crk/Mapk1/Taok3/Map3k1/Tlr7/Map2k1/Map4k4/Sirpa/Map3k7/Rb1cc1/Zc3h12a/Map3k11/Irak4/Pafah1b1/Fas/Rapgef1/Lrrk2/Rap2a/Akt1/Map3k3/Mink1/Taok1/Map2k3/Nr2c2/Arl6ip5/Gadd45a/Tnf/Mapk9/Cyld/Irak1/Hipk3/Zfp622/Rassf2/Taok2/Hmgcr/Zmynd11/Hipk2	61
GO:0071346	GO:0071346	cellular response to type II interferon	42/1829	122/28891	1.95889439427347e-20	1.28851720156655e-18	6.42196606684038e-19	Ccl6/Ifngr1/Actr3/Cdc42ep2/Cdc42/Zyx/Calm1/Actg1/Cd47/Rab43/Ccl3/Evl/Slk/Jak1/Actr2/Stat1/Casp1/Parp14/Was/Irf1/Gbp5/Ccl4/Myo18a/Sirpa/Kif5b/Tyk2/Rps6kb1/Myo1c/Stx11/Irgm1/Gbp9/Gbp3/Jak2/Stxbp3/Vamp3/Tnf/Stxbp2/Nlrc5/Med1/Syncrip/Ptpn2/Trp53	42
GO:0034612	GO:0034612	response to tumor necrosis factor	55/1829	206/28891	2.31234006204253e-20	1.50429155684525e-18	7.49738483968215e-19	Ccl6/Actr3/Zfp36l2/Laptm5/Ptk2b/Nfkb1/Ikbkb/Nfe2l2/Tnfrsf1a/Traf1/Aim2/Lims1/Syk/Erbin/Mapk14/Ccl3/Nfkbia/Naip5/Stat1/Casp1/Chuk/Irf1/Ccl4/Mapk1/Ppp2cb/Ybx3/Tank/Map3k7/Gch1/Traf3/Zc3h12a/Rps6kb1/Birc3/Actn4/Ythdc2/Ext1/Lrrk2/Hipk1/Akt1/Dhx9/Insr/Ube2k/Gbp3/Jak2/Cpne1/Otulin/Prpf8/Tnf/Cyld/Rela/Birc2/Ptpn2/Sharpin/Tnfrsf21/Trp53	55
GO:0043488	GO:0043488	regulation of mRNA stability	49/1829	166/28891	2.55564684692926e-20	1.64450318845883e-18	8.1961992127491e-19	Zfp36l2/Btg2/Mapkapk2/Rock1/Myd88/Fus/Tut7/Pum2/Rc3h2/Tnrc6a/Csde1/Ythdf3/Celf1/Slc11a1/Hnrnpc/Hnrnpd/Polr2g/Rc3h1/Hnrnpu/Zc3h12a/Hnrnpa0/Thrap3/Tnrc6c/Ago2/Dhx9/Larp4b/Tut4/Rock2/Apobec1/Rbm47/Fmr1/Samd4b/Cnot1/Tardbp/Dcps/Fxr1/Cnot6l/Ikbke/Angel2/Gigyf2/Exosc3/Cnot6/Cnot7/Dcp2/Larp1/Syncrip/Exosc8/Tnrc6b/Cnot3	49
GO:0050727	GO:0050727	regulation of inflammatory response	81/1829	411/28891	3.79631469542644e-20	2.41522327548485e-18	1.20374659338265e-18	Spn/Stap1/Lilra5/Cx3cr1/Il17ra/Pglyrp1/Lyn/Metrnl/Nfkbiz/Smpdl3b/Cebpb/Nfkb1/Tnfrsf1b/Pik3ap1/Cd44/Plcg2/Bcl6/Fpr2/Nupr1/Tnfrsf1a/Gpx1/Stat3/Fcer1g/Tgfb1/Aim2/Il10ra/Ptpn6/Cd47/Ldlr/Siglece/Casp4/Elf4/Myd88/Akna/Ccl3/Csf1r/Lpl/Nfkbia/Casp1/Il16/Sbno2/Celf1/Il1b/H2-Q10/Pdcd4/Btk/Ncf1/Gpsm3/Brd4/Sirpa/Tbc1d23/Gsdmd/Cd24a/Abr/Ash1l/Tnip1/Mefv/Nmi/Lrrk2/Stat5b/H2-Q6/Dhx9/Irgm1/Nlrp3/Jak2/Tnfaip3/Otul…	81
GO:0051250	GO:0051250	negative regulation of lymphocyte activation	50/1829	174/28891	3.83498290364148e-20	2.41522327548485e-18	1.20374659338265e-18	Spn/Ceacam1/Cd300a/Ripor2/Rassf5/Samsn1/Fgr/Pglyrp1/Pag1/Lyn/Cebpb/Havcr2/Laptm5/Cblb/Cd44/Lst1/Itch/Vsir/Bcl6/Ptpn22/Nfkbid/Tgfb1/Peli1/Ptpn6/Tnfrsf13b/Slfn1/Hfe/Tmem131l/Rc3h2/Lilrb4a/Tyrobp/Irf1/Btk/Casp3/Nckap1l/Cd274/Rc3h1/Cd24a/Zc3h12a/Fas/Id2/Zbtb7b/Inpp5d/Runx1/Tnfaip3/Pkn1/Cbfb/Ptpn2/Tnfrsf21/Parp3	50
GO:0001818	GO:0001818	negative regulation of cytokine production	69/1829	314/28891	4.95055478662816e-20	3.08464144866149e-18	1.53738442044775e-18	Ceacam1/Lilra5/Ptprc/Sh2d1b1/Klf4/Cx3cr1/Rara/Pglyrp1/Klf2/Havcr2/Laptm5/Nfkb1/Adcy7/Vsir/Bcl6/Rel/Ptpn22/Tnfrsf1a/Tgfb1/Ptpn6/Srgn/Erbin/Crebbp/Elf4/Hfe/Irak3/Cd2ap/Yy1/Lilrb4a/Tyrobp/N4bp1/Atp2b1/Nptn/Flt1/Slc11a1/Trim30a/Rac1/Pdcd4/Abcd1/Btk/Casp3/Nckap1l/Cd274/Sirpa/Oas3/Ilrun/Cd24a/Zc3h12a/Rad21/Arrb1/Mefv/Nmi/Csk/Morc3/Inpp5d/Otud5/Irgm1/Nlrp3/Gbp3/Tia1/Tnfaip3/Fxr1/Ddit3/Cul3/Trim27/Atg12/…	69
GO:0071219	GO:0071219	cellular response to molecule of bacterial origin	70/1829	322/28891	5.00212126809971e-20	3.08464144866149e-18	1.53738442044775e-18	Cd36/Stap1/Slc12a2/Cx3cr1/Rara/Lyn/Nfkbiz/Trim30b/Cebpb/Havcr2/Nfkb1/Fcgr4/Cd300lb/Tnfrsf1b/Plcg2/Spi1/Pde4b/Ptpn22/Tifab/Ogt/Malt1/Rhoa/Ripk2/Myd88/Trim12a/Mapk14/Cmpk2/Trib1/Irak3/Trim30c/Mtdh/Nfkbia/Lilrb4a/Stat1/Casp1/Sbno2/Trim12c/Gbp5/Il1b/Trim30a/Cd180/Mapk1/Pdcd4/Cd274/Irak2/Sirpa/Gch1/Zc3h12a/Xbp1/Irak4/Tnip1/Ctr9/Trim30d/Nfkbib/Akt1/Mef2c/Irgm1/Nlrp3/Gbp3/Tut4/Jak2/Tnfaip3/Map2k3/Nr2c2/…	70
GO:1902105	GO:1902105	regulation of leukocyte differentiation	75/1829	363/28891	5.42953049308211e-20	3.31369283701506e-18	1.65154356723919e-18	Ceacam1/Nedd9/Ptprc/Pilrb1/Rara/Pglyrp1/Lyn/Nfkbiz/Ikzf1/Cebpb/Zfp36l2/Nfam1/Cd44/Sh2b3/Spi1/Lilra6/Vsir/Bcl6/Csf1/Hcls1/Clec2d/Nfkbid/Tgfb1/Zmiz1/Ptpn6/Syk/Malt1/Rhoa/Ripk2/Klf10/Sash3/Creb1/Ccl3/Csf1r/Trib1/Tmem131l/Pira2/Zbtb7a/Rc3h2/Arid1a/Lilrb4a/Tyrobp/Notch2/Irf1/Nckap1l/Rc3h1/Cd24a/Zc3h12a/Xbp1/Fas/Id2/Tob2/Stat5b/Smarcd2/Esrra/Tfe3/Zbtb7b/Inpp5d/Runx1/Nlrp3/Jun/Arid2/Rb1/Ubash3b/Prdm1/Tn…	75
GO:0034655	GO:0034655	nucleobase-containing compound catabolic process	81/1829	414/28891	6.06291130824984e-20	3.66249336171827e-18	1.82538564951926e-18	Samhd1/Zfp36l2/Gda/Ncf2/Tnfrsf1b/Btg2/Ddx5/Xdh/Mapkapk2/Rock1/Smg1/Myd88/Fus/Tut7/Pum2/Rc3h2/Smpdl3a/Slfn2/Tnrc6a/Ampd3/Csde1/Ythdf3/Celf1/Slc11a1/Abcd1/Ncf1/Hnrnpc/Hnrnpd/Polr2g/Zc3hav1/Pnrc2/Rc3h1/Hnrnpu/Zc3h12a/Secisbp2/Etf1/Xrn2/Slfn8/Hnrnpa0/Pnrc1/Thrap3/Apaf1/Tnrc6c/Zcchc7/Ago2/Dhx9/Rnaseh2b/Larp4b/Tut4/Rock2/Apobec1/Rbm47/Fmr1/Dnase1l3/Samd4b/Cnot1/Tardbp/Dcps/Fxr1/Cnot6l/Ikbke/Zc3h18/Ange…	81
GO:0002696	GO:0002696	positive regulation of leukocyte activation	83/1829	432/28891	6.89469462831997e-20	4.12288810097517e-18	2.05484625658489e-18	Spn/Cd244a/Stap1/Hes1/Itgal/Ptprc/Fgr/Rara/Coro1a/Gm5150/Nfkbiz/Bcl2/Havcr2/Cd300lb/Ighm/Spi1/Vsir/Itgb2/Bcl6/Ptpn22/Sirpb1a/Fcer1g/Nfkbid/Tgfb1/Zmiz1/Peli1/Dock8/Syk/Lyst/Cd47/Malt1/Rhoa/Ripk2/Myd88/Sash3/Csf1r/Arid1a/Lilrb4a/Tyrobp/Sirpb1b/Il16/Irf1/Il1b/H2-Q10/Btk/Nckap1l/Cd274/Sirpb1c/Sirpa/Ccdc88b/Cd24a/Xbp1/Tyk2/Gab2/Lrrk2/Ptafr/Sh3kbp1/Stat5b/Smarcd2/Kmt5b/Zbtb7b/Inpp5d/H2-Q6/Mef2c/Vav3/Ir…	83
GO:0050866	GO:0050866	negative regulation of cell activation	57/1829	225/28891	7.30653350327679e-20	4.32546783393986e-18	2.15581193786156e-18	Spn/Ceacam1/Cd300a/Ripor2/Rassf5/Samsn1/Fgr/Pglyrp1/Pag1/Prkcd/Lyn/Cebpb/Havcr2/Laptm5/Cblb/Cd44/Lst1/Sh2b3/Spi1/Itch/Vsir/Bcl6/Ptpn22/Nfkbid/Tgfb1/Peli1/Ptpn6/Tnfrsf13b/Ldlr/Slfn1/Hfe/Tmem131l/Rc3h2/Lilrb4a/Tyrobp/Irf1/Btk/Casp3/Nckap1l/Cd274/Rc3h1/Cd24a/Zc3h12a/Abr/Fas/Id2/Cd9/Zbtb7b/Inpp5d/Runx1/Tnfaip3/Pkn1/Ubash3b/Cbfb/Ptpn2/Tnfrsf21/Parp3	57
GO:0045807	GO:0045807	positive regulation of endocytosis	54/1829	204/28891	7.85389450682705e-20	4.60347083964517e-18	2.29436855681462e-18	Cd36/Stap1/Hip1/Ptprc/Gm5150/Ptprj/Dock2/Rap1a/Ighm/Abca7/Plcg2/Fpr2/Cbl/Cdc42/Sirpb1a/Fcer1g/Itgb1/Syk/Cd47/Hfe/Synj1/Sirpb1b/Slc11a1/Il1b/Btk/Myo18a/Nckap1l/Rab27a/Sirpb1c/Sirpa/Myh9/Picalm/Abr/Nsf/Rapgef1/Actn4/Arrb1/Lrrk2/Dgkd/Camk1d/Rab31/Insr/Cln3/Fmr1/Ldlrap1/Tnf/Ap2b1/Appl1/Lyar/Ankfy1/Ppp3ca/Mib1/Add1/Tbc1d5	54
GO:0006417	GO:0006417	regulation of translation	81/1829	418/28891	1.12256152733519e-19	6.51525906061209e-18	3.2472032622503e-18	Rara/Prkch/Rgs2/Zfp36l2/Ptk2b/Btg2/Ddx3x/Ep300/Rock1/Ogt/Tut7/Pum2/Rc3h2/Zfp706/Tnrc6a/Sh3bgrl/Csde1/Tpr/Ythdf3/Ppp1r15b/Celf1/Ppp1r15a/Mapk1/Mknk2/Rack1/Hnrnpd/Polr2g/Eif5/Rc3h1/Hnrnpu/Zc3h12a/Ddx6/Eif4g3/Cpeb4/Secisbp2/Etf1/Rps6kb1/Lsm14a/Limd1/Tnrc6c/Ptafr/Ago2/Eif4g2/Pum3/Akt1/Dhx9/Larp4b/Tut4/Tia1/Rock2/Eif4ebp2/Fmr1/Uhmk1/Samd4b/Ireb2/Cnot1/Tardbp/Dcps/Khdrbs1/Fxr1/Ngdn/Cnot6l/Gigyf2/Eif5b/…	81
GO:0050863	GO:0050863	regulation of T cell activation	80/1829	411/28891	1.42794052121719e-19	8.20719212194736e-18	4.09046221867327e-18	Spn/Ceacam1/Cd244a/Cd300a/Ripor2/Hes1/Itgal/Ptprc/Rara/Coro1a/Gm5150/Pag1/Nfkbiz/Cebpb/Havcr2/Laptm5/Cblb/Tnfrsf1b/Cd44/Sh2b3/Itch/Vsir/Bcl6/Ptpn22/Rac2/Sirpb1a/Nfkbid/Tgfb1/Zmiz1/Peli1/Ptpn6/Dock8/Syk/Cd47/Malt1/Rhoa/Ripk2/Slfn1/Sash3/Hfe/Tmem131l/Rc3h2/Arid1a/Lilrb4a/Sirpb1b/Irf1/Il1b/H2-Q10/Casp3/Nckap1l/Cd274/Sirpb1c/Sirpa/Rc3h1/Ccdc88b/Cd24a/Zc3h12a/Xbp1/Tyk2/Fas/Csk/Stat5b/Smarcd2/Zbtb7b/H2…	80
GO:0061013	GO:0061013	regulation of mRNA catabolic process	51/1829	186/28891	1.56041221131908e-19	8.79775265810375e-18	4.38479742188208e-18	Zfp36l2/Btg2/Mapkapk2/Rock1/Myd88/Fus/Tut7/Pum2/Rc3h2/Tnrc6a/Csde1/Ythdf3/Celf1/Slc11a1/Hnrnpc/Hnrnpd/Polr2g/Zc3hav1/Rc3h1/Hnrnpu/Zc3h12a/Secisbp2/Hnrnpa0/Thrap3/Tnrc6c/Ago2/Dhx9/Larp4b/Tut4/Rock2/Apobec1/Rbm47/Fmr1/Samd4b/Cnot1/Tardbp/Dcps/Fxr1/Cnot6l/Ikbke/Angel2/Gigyf2/Exosc3/Cnot6/Cnot7/Dcp2/Larp1/Syncrip/Exosc8/Tnrc6b/Cnot3	51
GO:0071356	GO:0071356	cellular response to tumor necrosis factor	51/1829	186/28891	1.56041221131908e-19	8.79775265810375e-18	4.38479742188208e-18	Ccl6/Actr3/Zfp36l2/Laptm5/Ptk2b/Nfkb1/Ikbkb/Nfe2l2/Tnfrsf1a/Traf1/Aim2/Lims1/Syk/Erbin/Mapk14/Ccl3/Nfkbia/Naip5/Stat1/Casp1/Chuk/Irf1/Ccl4/Mapk1/Ppp2cb/Ybx3/Tank/Map3k7/Traf3/Zc3h12a/Birc3/Actn4/Ext1/Lrrk2/Hipk1/Akt1/Dhx9/Ube2k/Gbp3/Jak2/Cpne1/Otulin/Prpf8/Tnf/Cyld/Rela/Birc2/Ptpn2/Sharpin/Tnfrsf21/Trp53	51
GO:0060759	GO:0060759	regulation of response to cytokine stimulus	46/1829	156/28891	3.84481742574155e-19	2.14729426041415e-17	1.07021084849589e-17	Stap1/Ptprc/Klf4/Samhd1/Laptm5/Sh2b3/Csf1/Tnfrsf1a/Syk/Ripk2/Casp4/Cxcr4/Irak3/Naip5/Casp1/Parp14/Vrk2/Ythdf3/Trim56/Ppp2cb/Irak2/Oas3/Cd24a/Lsm14a/Pafah1b1/Otud4/Hipk1/Dhx9/Irgm1/Ube2k/Cpne1/Otulin/Tbk1/Crebrf/Rbm47/Ikbke/Gigyf2/Nlrc5/Cnot7/Cyld/Irak1/Ifih1/Stat2/Med1/Ptpn2/Sharpin	46
GO:0007265	GO:0007265	Ras protein signal transduction	71/1829	342/28891	4.06996683661956e-19	2.25179473577456e-17	1.12229385568565e-17	Rasgrp2/Ripor2/Rasa3/Cyth3/Cdc42ep2/Rap1b/Camk2d/Dock2/Heg1/Rap1a/Cdc42ep3/Kras/Bcl6/Cbl/Csf1/Rasgrp4/Cdc42/Gpr35/Akap13/Git2/Dok3/Rock1/Itgb1/Ogt/Dock5/Elmo1/Rhoa/Sh3bp1/Arfgef1/Arhgap17/Arhgdib/Notch2/Ccdc125/Chuk/Cdc42se1/Was/Rapgef6/Arf6/Crk/Wasf2/Rac1/Dok1/Ppp2cb/Brk1/Rhog/Cyth4/Map2k1/Map4k4/Shoc2/Rap2c/Pecam1/Rapgef1/Madd/Arrb1/Arhgef3/Nras/Lpar6/Rasa2/Dbnl/Dennd4a/Usp8/Rap2a/Nrp1/Ralb/Cdc…	71
GO:0001667	GO:0001667	ameboidal-type cell migration	86/1829	471/28891	4.33347551987675e-19	2.37538658126577e-17	1.1838919963172e-17	Ceacam1/Nr4a1/Itga4/Klf4/Coro1a/Iqgap1/Actr3/Scarb1/Ptk2b/Arhgap4/Plcg2/Itgb2/Sema4d/Nfe2l2/Itgb7/Rras/Cdc42/Pik3cd/Gpx1/Tgfb1/Sp100/Rock1/Itgb1/Zfand5/Adipor1/Dock5/Rhoa/Cxcr4/Evl/Sh3bp1/Zeb2/Arhgdib/Cap1/Pxn/Ythdf3/Arf6/Wasf2/Rac1/Pfn1/Krit1/Map4k4/Myh9/Zc3h12a/Macf1/Sema4a/Pecam1/Pafah1b1/Actn4/Rab11a/Itgav/Coro1c/Tgfbr1/Gab2/Prcp/Ago2/Akt1/Nrp1/Mef2c/Smurf2/Mia3/Cln3/Map3k3/Jun/Rhob/Rock2/Pdp…	86
GO:1901361	GO:1901361	organic cyclic compound catabolic process	88/1829	491/28891	5.7637798703277e-19	3.13041989287523e-17	1.56020038402014e-17	Samhd1/Scarb1/Zfp36l2/Gda/Ncf2/Tnfrsf1b/Btg2/Ddx5/Xdh/Tet2/Nfe2l2/Mapkapk2/Rock1/Smg1/Myd88/Fus/Tut7/Pum2/Rc3h2/Smpdl3a/Slfn2/Tnrc6a/Ampd3/Csde1/Ythdf3/Celf1/Slc11a1/Mthfsl/Abcd1/Ncf1/Hnrnpc/Hnrnpd/Polr2g/Zc3hav1/Pnrc2/Rc3h1/Hnrnpu/Zc3h12a/Secisbp2/Etf1/Xrn2/Slfn8/Hnrnpa0/Pnrc1/Thrap3/Apaf1/Tnrc6c/Zcchc7/Ago2/Blvrb/Dhx9/Rnaseh2b/Larp4b/Tut4/Rock2/Apobec1/Rbm47/Fmr1/Dnase1l3/Samd4b/Cnot1/Tardbp/Dc…	88
GO:0002285	GO:0002285	lymphocyte activation involved in immune response	56/1829	227/28891	5.85557299918974e-19	3.13883772751103e-17	1.56439583040779e-17	Spn/Cd244a/Itgal/Ptprc/Apbb1ip/Rara/Pglyrp1/Coro1a/Nfkbiz/Havcr2/Lcp1/Ptk2b/Il6ra/Fcgr4/Dock11/Dock10/Plcg2/Spi1/Bcl6/Lfng/Stat3/Fcer1g/Nfkbid/Tgfb1/Clec4e/Malt1/Ripk2/Rc3h2/Slc15a4/Slfn2/Lilrb4a/Notch2/Irf1/Slc11a1/Cd180/Icam1/Nckap1l/Rab27a/Atp7a/Rc3h1/St3gal1/Zc3h12a/Xbp1/Sema4a/Phf14/Kmt5b/Zbtb7b/Stx11/Otud5/Nlrp3/Tnfaip3/Exosc3/Clec4d/Psen1/Parp3/Trp53	56
GO:0110053	GO:0110053	regulation of actin filament organization	63/1829	280/28891	5.88532073908319e-19	3.13883772751103e-17	1.56439583040779e-17	Cyfip2/Flna/Coro1a/Ssh2/Prkcd/Actr3/Cdc42ep2/Ptk2b/Arhgef10l/Ccdc88a/Cdc42ep3/Tmsb4x/Plek/Mtpn/Arpc2/Add3/Hcls1/Cdc42/Arpc5/Actg1/Capzb/Cd47/Cotl1/Rhoa/Pak2/Capza1/Evl/Sh3bp1/Arfgef1/Vasp/Was/Svil/Pxn/Myadm/Arf6/Capza2/Wasf2/Rac1/Gmfg/Tmsb10/Pfn1/Icam1/Map3k1/Brk1/Nckap1l/Pecam1/Myo1c/Prex1/Tgfbr1/Dbnl/Arap1/Washc4/Nrp1/Wdr1/Ssh1/Rock2/Capn1/Sptan1/Flii/Trim27/Pik3ca/Fhod1/Add1	63
GO:0002695	GO:0002695	negative regulation of leukocyte activation	53/1829	206/28891	6.85981207471424e-19	3.62590066806324e-17	1.80714786141203e-17	Spn/Ceacam1/Cd300a/Ripor2/Rassf5/Samsn1/Fgr/Pglyrp1/Pag1/Lyn/Cebpb/Havcr2/Laptm5/Cblb/Cd44/Lst1/Spi1/Itch/Vsir/Bcl6/Ptpn22/Nfkbid/Tgfb1/Peli1/Ptpn6/Tnfrsf13b/Ldlr/Slfn1/Hfe/Tmem131l/Rc3h2/Lilrb4a/Tyrobp/Irf1/Btk/Casp3/Nckap1l/Cd274/Rc3h1/Cd24a/Zc3h12a/Abr/Fas/Id2/Zbtb7b/Inpp5d/Runx1/Tnfaip3/Pkn1/Cbfb/Ptpn2/Tnfrsf21/Parp3	53
GO:0022409	GO:0022409	positive regulation of cell-cell adhesion	72/1829	354/28891	7.60485401509834e-19	3.98413590879488e-17	1.98569220347654e-17	Spn/Ceacam1/Cd244a/Hes1/Itgal/Itga4/Ptprc/Rara/Coro1a/Gm5150/Nfkbiz/Havcr2/Il6ra/Cd44/Vsir/Itgb2/Bcl6/St3gal4/Ptpn22/Gcnt2/Sirpb1a/Nfkbid/Tgfb1/Zmiz1/Dock8/Syk/Cd47/Malt1/Rhoa/Ripk2/Sash3/Plaur/Jak1/Arid1a/Lilrb4a/Sirpb1b/Emilin2/Nfat5/Irf1/Il1b/H2-Q10/Icam1/Nckap1l/Cd274/Sirpb1c/Sirpa/Ccdc88b/Cd24a/Xbp1/Tyk2/Ptafr/Stat5b/Smarcd2/Zbtb7b/H2-Q6/Piezo1/Irgm1/Runx1/Nlrp3/Jak2/Arid2/Capn1/H2-Q4/Bcl10/…	72
GO:0019439	GO:0019439	aromatic compound catabolic process	85/1829	467/28891	8.57242530532674e-19	4.45164542171354e-17	2.21869881171107e-17	Samhd1/Zfp36l2/Gda/Ncf2/Tnfrsf1b/Btg2/Ddx5/Xdh/Tet2/Mapkapk2/Rock1/Smg1/Myd88/Fus/Tut7/Pum2/Rc3h2/Smpdl3a/Slfn2/Tnrc6a/Ampd3/Csde1/Ythdf3/Celf1/Slc11a1/Mthfsl/Abcd1/Ncf1/Hnrnpc/Hnrnpd/Polr2g/Zc3hav1/Pnrc2/Rc3h1/Hnrnpu/Zc3h12a/Secisbp2/Etf1/Xrn2/Slfn8/Hnrnpa0/Pnrc1/Thrap3/Apaf1/Tnrc6c/Zcchc7/Ago2/Blvrb/Dhx9/Rnaseh2b/Larp4b/Tut4/Rock2/Apobec1/Rbm47/Fmr1/Dnase1l3/Samd4b/Cnot1/Tardbp/Dcps/Fxr1/Cnot6l…	85
GO:0018108	GO:0018108	peptidyl-tyrosine phosphorylation	68/1829	322/28891	8.81975763482007e-19	4.54025784331607e-17	2.26286321742798e-17	Cd36/Lilra5/Ace/Cd300a/Hes1/Nedd9/Ptprc/Sh2d1b1/Samsn1/Fgr/Prkcd/Ptprj/Lyn/Iqgap1/Ptk2b/Il6ra/Cblb/Cd44/Abi3/Hck/Ptpn1/Ighm/Unc119/Plcg2/Sh3bp5/Itgb2/Cbl/Sema4d/Ptpn22/Hcls1/Tnfrsf1a/Tgfb1/Clk1/Ptpn6/Itgb1/Syk/Fyn/Ripk2/Pak2/Csf1r/Jak1/Lilrb4a/Clec4n/Abi1/Parp14/Irf1/Flt1/Ggnbp2/Pxn/Btk/Icam1/Ehd4/Cd24a/Rap2c/Pecam1/Lrrk1/Nrp1/Insr/Pdcl3/Jak2/Zzef1/Tnf/Cnot7/Socs4/Psen1/Ptpn2/Arhgef2/Trp53	68
GO:0018212	GO:0018212	peptidyl-tyrosine modification	68/1829	324/28891	1.24809795446129e-18	6.36960335380243e-17	3.17460849941469e-17	Cd36/Lilra5/Ace/Cd300a/Hes1/Nedd9/Ptprc/Sh2d1b1/Samsn1/Fgr/Prkcd/Ptprj/Lyn/Iqgap1/Ptk2b/Il6ra/Cblb/Cd44/Abi3/Hck/Ptpn1/Ighm/Unc119/Plcg2/Sh3bp5/Itgb2/Cbl/Sema4d/Ptpn22/Hcls1/Tnfrsf1a/Tgfb1/Clk1/Ptpn6/Itgb1/Syk/Fyn/Ripk2/Pak2/Csf1r/Jak1/Lilrb4a/Clec4n/Abi1/Parp14/Irf1/Flt1/Ggnbp2/Pxn/Btk/Icam1/Ehd4/Cd24a/Rap2c/Pecam1/Lrrk1/Nrp1/Insr/Pdcl3/Jak2/Zzef1/Tnf/Cnot7/Socs4/Psen1/Ptpn2/Arhgef2/Trp53	68
GO:0022411	GO:0022411	cellular component disassembly	84/1829	462/28891	1.47536798474596e-18	7.46510980315906e-17	3.7206086021079e-17	Nedd9/Cx3cr1/Adrb2/Lcp1/Arhgef1/Cst3/Plek/Mtpn/Arpc2/Dedd2/Add3/Calm1/Capzb/Htra2/Itgb1/Ogt/Rhoa/Capza1/Evl/Asph/Sh3bp1/Irak3/Synj1/Arid1a/Vmp1/Ndel1/Svil/Arf6/Map4/Capza2/Cisd2/Wnk1/Map4k4/Kif5b/Uvrag/Rb1cc1/Cd24a/Nsf/Etf1/Pafah1b1/Mcts1/Vps13c/Tgfbr1/Apaf1/Vrk1/Vps13d/Retreg1/Smarcd2/Snap29/Gsk3a/Vps4b/Mid1ip1/Irgm1/Wdr1/Supt16/Insr/Setx/Cln3/Taok1/Arid2/Sqstm1/Parl/Dnase1l3/Phf23/Sptan1/Atg7/P…	84
GO:0042098	GO:0042098	T cell proliferation	61/1829	270/28891	1.7172356039953e-18	8.61528370817979e-17	4.29385494915149e-17	Spn/Ceacam1/Cd244a/Ripor2/Hes1/Itgal/Ptprc/Coro1a/Msn/Cebpb/Havcr2/Dock2/Laptm5/Cblb/Tnfrsf1b/Cd44/Itch/Ccnd3/Vsir/Itgb2/Bcl6/Ebi3/Ptpn22/Rac2/Tgfb1/Peli1/Ptpn6/Dock8/Syk/Malt1/Fyn/Ripk2/Elf4/Slfn1/Sash3/Cxcr4/Tmem131l/Rc3h2/Slfn2/Lilrb4a/Irf1/Slc11a1/Il1b/H2-Q10/Casp3/Nckap1l/Cd274/Rc3h1/Ccdc88b/Cd24a/Tyk2/Stat5b/Zbtb7b/H2-Q6/Irgm1/Jak2/H2-Q4/Lipa/Tnfrsf21/Ppp3ca/Trp53	61
GO:0031663	GO:0031663	lipopolysaccharide-mediated signaling pathway	28/1829	59/28891	1.83229738517494e-18	9.11529455481989e-17	4.54306021286631e-17	Lyn/Trim30b/Plcg2/Spi1/Ptpn22/Tifab/Malt1/Ripk2/Myd88/Trim12a/Mapk14/Trib1/Trim30c/Mtdh/Nfkbia/Stat1/Trim12c/Trim30a/Cd180/Mapk1/Irak2/Trim30d/Akt1/Tut4/Tnfaip3/Nr2c2/Bcl10/Irak1	28
GO:2000116	GO:2000116	regulation of cysteine-type endopeptidase activity	57/1829	240/28891	1.93024866967842e-18	9.5225601037469e-17	4.74604124658651e-17	Nr4a1/Hip1/Cyfip2/Klf4/Pmaip1/Laptm5/Cd44/Cst3/Grk2/Xdh/Ddx3x/Nod1/Ep300/Gpx1/Cdkn2d/Aim2/Htra2/Syk/Xiap/Nlrc4/Malt1/Rhoa/Fyn/Ripk2/Pak2/Plaur/Asph/Map3k5/Naip5/Stat1/Casp1/Bcl2a1d/Hspa1b/Rps6ka1/Rack1/Bak1/Fas/Arrb1/Mefv/Apaf1/Usp47/Akt1/Nlrp3/Jak2/Rest/Mdm2/Rps6ka3/Cast/Arl6ip5/Senp1/Fnip1/Bcl10/Casp8ap2/Tnf/Mapk9/Thbs1/Por	57
GO:1903039	GO:1903039	positive regulation of leukocyte cell-cell adhesion	65/1829	303/28891	2.22024459822305e-18	1.08626843152731e-16	5.41395877235251e-17	Spn/Cd244a/Hes1/Itgal/Itga4/Ptprc/Rara/Coro1a/Gm5150/Nfkbiz/Havcr2/Cd44/Vsir/Itgb2/Bcl6/St3gal4/Ptpn22/Sirpb1a/Nfkbid/Tgfb1/Zmiz1/Dock8/Syk/Cd47/Malt1/Rhoa/Ripk2/Sash3/Arid1a/Lilrb4a/Sirpb1b/Nfat5/Irf1/Il1b/H2-Q10/Icam1/Nckap1l/Cd274/Sirpb1c/Sirpa/Ccdc88b/Cd24a/Xbp1/Tyk2/Ptafr/Stat5b/Smarcd2/Zbtb7b/H2-Q6/Irgm1/Runx1/Nlrp3/Jak2/Arid2/Capn1/H2-Q4/Bcl10/Tnf/Cyld/Irak1/Cbfb/Rela/Smarce1/Ppp3ca/Smarca4	65
GO:0008154	GO:0008154	actin polymerization or depolymerization	51/1829	197/28891	2.34698523431321e-18	1.13886496615854e-16	5.67609975132004e-17	Cyfip2/Coro1a/Ssh2/Prkcd/Actr3/Cdc42ep2/Ptk2b/Cdc42ep3/Tmsb4x/Plek/Mtpn/Arpc2/Add3/Hcls1/Diaph1/Arpc5/Capzb/Cotl1/Rhoa/Capza1/Evl/Sh3bp1/Arfgef1/Msrb1/Vasp/Was/Svil/Pstpip2/Diaph2/Myadm/Arf6/Capza2/Rac1/Tmsb10/Pfn1/Icam1/Map3k1/Brk1/Arpc4/Nckap1l/Pecam1/Myo1c/Prex1/Dbnl/Wdr1/Ssh1/Capn1/Sptan1/Flii/Pik3ca/Add1	51
GO:0002274	GO:0002274	myeloid leukocyte activation	62/1829	280/28891	2.59944971022076e-18	1.251117258903e-16	6.23556485900623e-17	Cd244a/Stap1/Cd300a/Cx3cr1/Pilrb1/Fgr/Prkcd/Lyn/Ptpre/Ifngr1/Havcr2/Lcp2/Dock2/Fcgr4/Cd300lb/Ywhaz/Myo1f/Plcg2/Spi1/Itgb2/Rac2/Fcer1g/Tgfb1/Ptpn6/Syk/Ldlr/Cd48/Myd88/Cxcr2/Csf1r/Kmt2e/Lilrb4a/Tyrobp/Notch2/Casp1/Il16/Sbno2/Batf2/Slc11a1/Btk/Myo18a/Abr/Ifngr2/Gab2/Nmi/Lrrk2/Ptafr/Snap23/Stx11/Irgm1/Jun/Jak2/Pdpk1/Dnase1l3/Snx4/Bcl10/Clec4d/Tnf/Stxbp2/Hspa4/Thbs1/Psen1	62
GO:0000956	GO:0000956	nuclear-transcribed mRNA catabolic process	40/1829	125/28891	3.11705635769765e-18	1.48814303528791e-16	7.41690065418209e-17	Zfp36l2/Btg2/Ddx5/Smg1/Rc3h2/Tnrc6a/Csde1/Hnrnpd/Polr2g/Pnrc2/Rc3h1/Hnrnpu/Zc3h12a/Secisbp2/Etf1/Xrn2/Pnrc1/Thrap3/Tnrc6c/Zcchc7/Ago2/Dhx9/Apobec1/Samd4b/Cnot1/Dcps/Cnot6l/Gtpbp2/Exosc3/Cnot6/Cnot7/Dcp2/Rnps1/Syncrip/Exosc8/Tnrc6b/Upf2/Cnot3/Tent2/Xrn1	40
GO:0050730	GO:0050730	regulation of peptidyl-tyrosine phosphorylation	60/1829	266/28891	3.55574013485424e-18	1.68399852786697e-16	8.39304387199699e-17	Cd36/Lilra5/Ace/Cd300a/Hes1/Nedd9/Ptprc/Sh2d1b1/Samsn1/Prkcd/Ptprj/Lyn/Iqgap1/Ptk2b/Il6ra/Cblb/Cd44/Abi3/Ptpn1/Ighm/Unc119/Plcg2/Sh3bp5/Itgb2/Cbl/Sema4d/Ptpn22/Hcls1/Tnfrsf1a/Tgfb1/Ptpn6/Itgb1/Syk/Fyn/Ripk2/Pak2/Csf1r/Lilrb4a/Clec4n/Abi1/Parp14/Irf1/Ggnbp2/Icam1/Ehd4/Cd24a/Rap2c/Pecam1/Lrrk1/Nrp1/Pdcl3/Jak2/Zzef1/Tnf/Cnot7/Socs4/Psen1/Ptpn2/Arhgef2/Trp53	60
GO:0050779	GO:0050779	RNA destabilization	36/1829	102/28891	3.99136960019186e-18	1.87531016135998e-16	9.34654050905411e-17	Zfp36l2/Tnfrsf1b/Btg2/Rock1/Tut7/Rc3h2/Tnrc6a/Csde1/Ythdf3/Celf1/Hnrnpd/Polr2g/Rc3h1/Hnrnpu/Zc3h12a/Tnrc6c/Ago2/Dhx9/Tut4/Rock2/Samd4b/Cnot1/Tardbp/Dcps/Fxr1/Cnot6l/Zc3h18/Gigyf2/Exosc3/Cnot6/Cnot7/Dcp2/Syncrip/Exosc8/Tnrc6b/Cnot3	36
GO:0001959	GO:0001959	regulation of cytokine-mediated signaling pathway	43/1829	146/28891	5.7762921999369e-18	2.69257085225405e-16	1.34197654674042e-16	Stap1/Ptprc/Samhd1/Laptm5/Sh2b3/Csf1/Tnfrsf1a/Syk/Ripk2/Casp4/Cxcr4/Irak3/Naip5/Casp1/Parp14/Vrk2/Ythdf3/Trim56/Ppp2cb/Irak2/Oas3/Cd24a/Lsm14a/Pafah1b1/Otud4/Hipk1/Irgm1/Ube2k/Cpne1/Otulin/Tbk1/Crebrf/Rbm47/Ikbke/Gigyf2/Nlrc5/Cnot7/Cyld/Irak1/Stat2/Med1/Ptpn2/Sharpin	43
GO:0008064	GO:0008064	regulation of actin polymerization or depolymerization	46/1829	166/28891	5.89427732728122e-18	2.72610326386757e-16	1.35868909114879e-16	Cyfip2/Coro1a/Ssh2/Prkcd/Actr3/Cdc42ep2/Ptk2b/Cdc42ep3/Tmsb4x/Plek/Mtpn/Arpc2/Add3/Hcls1/Arpc5/Capzb/Cotl1/Rhoa/Capza1/Evl/Sh3bp1/Arfgef1/Vasp/Was/Svil/Myadm/Arf6/Capza2/Rac1/Tmsb10/Pfn1/Icam1/Map3k1/Brk1/Nckap1l/Pecam1/Myo1c/Prex1/Dbnl/Wdr1/Ssh1/Capn1/Sptan1/Flii/Pik3ca/Add1	46
GO:0043484	GO:0043484	regulation of RNA splicing	49/1829	187/28891	6.29769350365644e-18	2.89010430555396e-16	1.44042716366781e-16	Celf2/Ptbp3/Mbnl1/Malat1/Ddx5/Ccnl1/Srsf5/Rbm39/Clk1/Sf1/Fus/Zbtb7a/Nup98/Polr2a/Tra2a/Kat2b/Tra2b/Rbm25/Celf1/Tmbim6/Hnrnph1/Zfp638/Slc38a2/Son/Hnrnpu/Ythdc1/Thrap3/Hnrnph2/Rbm5/Fam50a/Ccnl2/Setx/Tia1/Ddx17/Mbnl2/Rest/Rbm47/Fmr1/Khdrbs1/Fxr1/Rbm22/Snrnp70/Atxn7l3/Rnps1/Rbm4/Taf12/Srsf6/Cdk12/Sf3b3	49
GO:2001233	GO:2001233	regulation of apoptotic signaling pathway	80/1829	437/28891	6.45901487402267e-18	2.94133600417032e-16	1.46596102768304e-16	Ptprc/Ltb/Cx3cr1/Prkcd/Pmaip1/Bcl2/Plagl2/Tcf7l2/Cd44/Ptpn1/Serinc3/Ddx3x/Stk4/Dedd2/Nupr1/Nfe2l2/Trps1/Sgk3/Gpx1/Traf1/Cdkn2d/Sp100/Htra2/Tifab/Fyn/Pak2/Mcl1/Plaur/Usp15/Gnai3/Hmgb2/Tmbim6/Il1b/Icam1/Birc6/Rack1/Gnai2/Ybx3/Map2k1/Map3k7/Rb1cc1/Bak1/Xbp1/Rps6kb1/Fas/Madd/Itgav/Creb3/Tgfbr1/Apaf1/Phip/Lrrk2/Raf1/Usp47/Akt1/Nrp1/Sfpq/Rrm2b/Jak2/Tnfaip3/Mnt/Parl/Mdm2/Ddit3/Rb1/Acsl5/Bcl10/Tnf/Mapk9/…	80
GO:0038061	GO:0038061	non-canonical NF-kappaB signal transduction	40/1829	128/28891	8.04263459779761e-18	3.6345341083177e-16	1.81145076557868e-16	Havcr2/Laptm5/Nfkb1/Spi1/Ddx3x/Nod1/Ep300/Rel/Ptpn22/Lims1/Adipor1/Malt1/Rhoa/Crebbp/Rc3h2/Nfkbia/Chuk/Nfat5/Il1b/Trim56/Pdcd4/Tlr7/Tab2/Map3k7/Rc3h1/Zc3h12a/Birc3/Actn4/Nmi/Akt1/Nlrp3/Cpne1/Capn1/Nfkb2/Tnf/Cyld/Irak1/Rela/Birc2/Rassf2	40
GO:0042176	GO:0042176	regulation of protein catabolic process	72/1829	369/28891	8.31421072536007e-18	3.72095175866184e-16	1.85452129792481e-16	Cbfa2t3/Flna/Msn/Cblb/Tnfrsf1b/Sorl1/Cst3/Itch/Mycbp2/Phf20l1/Nupr1/Gpx1/Ldlr/Ogt/Fyn/Usp25/Hfe/Trib1/Irak3/N4bp1/Hspa1b/Rnf19b/Il1b/Trim30a/Mtm1/Rack1/Fbxl5/Arih2/Csnk1e/Nsf/Chfr/Wac/Cop1/Lrrk2/Usp8/Samd9l/Ankib1/Gsk3a/Akt1/Arih1/Ube2k/Pias1/Tnfaip3/Azin1/Crebrf/Fmr1/Mdm2/Atg7/Usp9x/Tiparp/Sec22b/Usp7/Senp1/Tnf/Snx1/Mapk9/Bag6/Socs4/Rela/Psen1/Apc/Mylip/Ric1/Tmem259/Hspa1a/Xpo1/Sf3b3/Hmgcr/Csnk1…	72
GO:0097193	GO:0097193	intrinsic apoptotic signaling pathway	67/1829	327/28891	8.3595706740207e-18	3.72095175866184e-16	1.85452129792481e-16	Pmaip1/Bcl2/Plagl2/Cebpb/E2f2/Tnfrsf1b/Cd44/Ptpn1/Ddx5/Serinc3/Stk24/Ddx3x/Ep300/Nupr1/Nfe2l2/Tnfrsf1a/Gpx1/Cdkn2d/Htra2/Tifab/Ppp2r5c/Fyn/Mcl1/Plaur/Bcl2a1a/Map3k5/Ifi204/Usp15/Polb/Bcl2a1d/Tmbim6/Casp3/Rack1/Ybx3/Map2k1/Bak1/Xbp1/Creb3/Apaf1/Lrrk2/Hipk1/Usp47/Akt1/Sfpq/Rrm2b/Ube2k/Jak2/Parl/Mdm2/Topors/Ddit3/Ikbke/Arl6ip5/Dnajc10/Tnf/Cyld/Atf4/Bag6/Kdm6a/Ptpn2/Fnip2/Gskip/Zfp622/Pik3cb/Trp53/Md…	67
GO:0043123	GO:0043123	positive regulation of canonical NF-kappaB signal transduction	43/1829	148/28891	1.01584011444669e-17	4.48789065486897e-16	2.23676342560415e-16	Cd36/Ltb/Prkcb/Trim30b/S100a4/Map3k14/Ikbkb/Nod1/Akap13/Peli1/Fyn/Ripk2/Myd88/Trim12a/Trim30c/Mtdh/Clec4n/Casp1/Chuk/Trim12c/Il1b/Trim30a/Tab2/Zc3hav1/Brd4/Tifa/Trim8/Map3k7/Irak4/Alpk1/Trim30d/Dhx15/Ddx21/Rnf31/Bcl10/Clec4d/Tnf/Cul1/Irak1/Trim25/Rela/Sharpin/Ankrd17	43
GO:0000375	GO:0000375	RNA splicing, via transesterification reactions	64/1829	304/28891	1.09888161302857e-17	4.74845193367092e-16	2.36662709283065e-16	Celf2/Ptbp3/Mbnl1/Malat1/Ddx5/Srsf5/Sf3b1/Snrpb/Rbm39/Rsrp1/Cdc40/Sf1/Zbtb7a/Cdk13/Nup98/Tra2a/Cdc5l/Sf3b6/Prpf40a/Scaf11/Tra2b/Rbm25/Celf1/Hnrnpm/Hnrnpc/Son/Hnrnpu/Ythdc1/Aqr/Snrpc/Thrap3/Rbm5/Cwc22/Dhx9/Sfpq/Syf2/Ddx23/Setx/Luc7l2/Rbm6/Tia1/Ddx17/Mbnl2/Rest/Khdc4/Rbm47/Fmr1/Dcps/Khdrbs1/Fxr1/Slu7/Prpf8/Prpf4b/Rbm22/Snrnp70/Usp4/Dhx38/Rnps1/Rbm4/Ddx46/Sde2/Srsf6/Sf3b3/Cwf19l2	64
GO:0000377	GO:0000377	RNA splicing, via transesterification reactions with bulged adenosine as nucleophile	64/1829	304/28891	1.09888161302857e-17	4.74845193367092e-16	2.36662709283065e-16	Celf2/Ptbp3/Mbnl1/Malat1/Ddx5/Srsf5/Sf3b1/Snrpb/Rbm39/Rsrp1/Cdc40/Sf1/Zbtb7a/Cdk13/Nup98/Tra2a/Cdc5l/Sf3b6/Prpf40a/Scaf11/Tra2b/Rbm25/Celf1/Hnrnpm/Hnrnpc/Son/Hnrnpu/Ythdc1/Aqr/Snrpc/Thrap3/Rbm5/Cwc22/Dhx9/Sfpq/Syf2/Ddx23/Setx/Luc7l2/Rbm6/Tia1/Ddx17/Mbnl2/Rest/Khdc4/Rbm47/Fmr1/Dcps/Khdrbs1/Fxr1/Slu7/Prpf8/Prpf4b/Rbm22/Snrnp70/Usp4/Dhx38/Rnps1/Rbm4/Ddx46/Sde2/Srsf6/Sf3b3/Cwf19l2	64
GO:0000398	GO:0000398	mRNA splicing, via spliceosome	64/1829	304/28891	1.09888161302857e-17	4.74845193367092e-16	2.36662709283065e-16	Celf2/Ptbp3/Mbnl1/Malat1/Ddx5/Srsf5/Sf3b1/Snrpb/Rbm39/Rsrp1/Cdc40/Sf1/Zbtb7a/Cdk13/Nup98/Tra2a/Cdc5l/Sf3b6/Prpf40a/Scaf11/Tra2b/Rbm25/Celf1/Hnrnpm/Hnrnpc/Son/Hnrnpu/Ythdc1/Aqr/Snrpc/Thrap3/Rbm5/Cwc22/Dhx9/Sfpq/Syf2/Ddx23/Setx/Luc7l2/Rbm6/Tia1/Ddx17/Mbnl2/Rest/Khdc4/Rbm47/Fmr1/Dcps/Khdrbs1/Fxr1/Slu7/Prpf8/Prpf4b/Rbm22/Snrnp70/Usp4/Dhx38/Rnps1/Rbm4/Ddx46/Sde2/Srsf6/Sf3b3/Cwf19l2	64
GO:0002573	GO:0002573	myeloid leukocyte differentiation	60/1829	272/28891	1.10811109679357e-17	4.75363600943329e-16	2.36921083471577e-16	Ceacam1/Cbfa2t3/Nedd9/Pilrb1/Rara/Lyn/Ikzf1/Cebpb/Spi1/Nr3c1/Lilra6/Csf1/Hcls1/Clec2d/Fcer1g/Tgfb1/Nrros/Klf10/Myd88/Mapk14/Creb1/Ccl3/Csf1r/Trib1/Pira2/Zbtb7a/Lilrb4a/Tyrobp/Notch2/Chuk/Nfatc1/Sbno2/Junb/Batf2/Fosl2/Pafah1b1/Id2/Tob2/Sp3/Gab2/Lbr/Esrra/Tfe3/Inpp5d/Lrrk1/Mef2c/Runx1/Jun/Ireb2/Rb1/Ubash3b/Tnf/Med1/Vps54/Psen1/Ptpn2/Apc/Asxl2/Rassf2/Ppp3ca	60
GO:0032869	GO:0032869	cellular response to insulin stimulus	53/1829	219/28891	1.25878042755707e-17	5.35916283803109e-16	2.67100523381955e-16	Ceacam1/Pip4k2a/Prkcd/Ptprj/Prkcb/Ptpre/Sorl1/Ptpn1/Grk2/Ywhag/Ogt/Adipor1/Marcks/Lpl/Atp2b1/Ndel1/Kat2b/Il1b/Mapk1/Osbpl8/C2cd5/Gnai2/Map2k1/Xbp1/Rps6kb1/Myo1c/Ncoa1/Rab10/Phip/Rhoq/Lpin2/Esrra/Zbtb7b/Raf1/Gsk3a/Rab31/Rab8a/Akt1/Insr/Pdpk1/Eif4ebp2/Rb1/Ncoa2/Sp1/Akt3/Tnf/Appl1/Rbm4/Pik3ca/Rela/Ptpn2/Apc/Uso1	53
GO:0070663	GO:0070663	regulation of leukocyte proliferation	65/1829	313/28891	1.2679670246651e-17	5.35916283803109e-16	2.67100523381955e-16	Spn/Ceacam1/Cd244a/Cd300a/Ripor2/Hes1/Itgal/Rassf5/Ptprc/Coro1a/Lyn/Bcl2/Cnn2/Cebpb/Havcr2/Laptm5/Cblb/Tnfrsf1b/Cd44/Lst1/Ighm/Itch/Vsir/Bcl6/Csf1/Ptpn22/Rac2/Tgfb1/Peli1/Ptpn6/Tnfrsf13b/Syk/Ripk2/Myd88/Slfn1/Sash3/Csf1r/Tmem131l/Lilrb4a/Tyrobp/Irf1/Il1b/H2-Q10/Mapk1/Btk/Casp3/Nckap1l/Cd274/Rc3h1/Ccdc88b/Cd24a/Tyk2/Csf2rb/Stat5b/Zbtb7b/Inpp5d/H2-Q6/Mef2c/Vav3/Irgm1/Jak2/H2-Q4/Pkn1/Tnfrsf21/Ppp3ca	65
GO:0030832	GO:0030832	regulation of actin filament length	46/1829	169/28891	1.27642223000403e-17	5.35916283803109e-16	2.67100523381955e-16	Cyfip2/Coro1a/Ssh2/Prkcd/Actr3/Cdc42ep2/Ptk2b/Cdc42ep3/Tmsb4x/Plek/Mtpn/Arpc2/Add3/Hcls1/Arpc5/Capzb/Cotl1/Rhoa/Capza1/Evl/Sh3bp1/Arfgef1/Vasp/Was/Svil/Myadm/Arf6/Capza2/Rac1/Tmsb10/Pfn1/Icam1/Map3k1/Brk1/Nckap1l/Pecam1/Myo1c/Prex1/Dbnl/Wdr1/Ssh1/Capn1/Sptan1/Flii/Pik3ca/Add1	46
GO:0051092	GO:0051092	positive regulation of NF-kappaB transcription factor activity	44/1829	156/28891	1.47752813488326e-17	6.15983560458372e-16	3.07006031288196e-16	Cd36/Cx3cr1/Prkcb/Prkch/Trim30b/Kras/Plcg2/Mtpn/Ikbkb/Itgb2/Nod1/Ep300/Stat3/Traf1/Tgfb1/Aim2/Nlrc4/Malt1/Ripk2/Myd88/Trim12a/Lrrfip1/Irak3/Trim30c/Zbtb7a/Mtdh/Chuk/Trim12c/Il1b/Trim30a/Icam1/Trim8/Irak2/Trim30d/Lrrfip2/Dhx9/Nlrp3/Rnf31/Bcl10/Tnf/Irak1/Trim25/Rela/Arhgef2	44
GO:0017148	GO:0017148	negative regulation of translation	53/1829	220/28891	1.55792872556922e-17	6.44055095868249e-16	3.20996876550267e-16	Rara/Prkch/Rgs2/Zfp36l2/Btg2/Ddx3x/Rock1/Tut7/Rc3h2/Tnrc6a/Csde1/Tpr/Ythdf3/Celf1/Rack1/Hnrnpd/Polr2g/Rc3h1/Hnrnpu/Zc3h12a/Ddx6/Cpeb4/Lsm14a/Limd1/Tnrc6c/Ago2/Dhx9/Tut4/Tia1/Rock2/Eif4ebp2/Fmr1/Samd4b/Ireb2/Cnot1/Tardbp/Dcps/Fxr1/Cnot6l/Gigyf2/Exosc3/Cnot6/Cnot7/Dcp2/Pcif1/Rbm4/Larp1/Syncrip/Exosc8/Tnrc6b/Cnot3/Xrn1/Eif2a	53
GO:0050852	GO:0050852	T cell receptor signaling pathway	42/1829	143/28891	1.56662050346331e-17	6.44055095868249e-16	3.20996876550267e-16	Skint3/Cd300a/Ptprc/Ptprj/Fyb/Nfkbiz/Lcp2/Themis2/Laptm5/Cblb/Plcg2/Pde4b/Ptpn22/Nfkbid/Ptpn6/Malt1/Fyn/Ripk2/Rc3h2/Lilrb4a/Bcl2a1d/Elf1/Mapk1/Btk/Fosl2/Wnk1/Rc3h1/Zc3h12a/Nras/Rab29/Dennd1b/Rnf31/Usp12/Khdrbs1/Usp9x/Bcl10/Cyld/Lipa/Rela/Psen1/Ptpn2/Tnfrsf21	42
GO:0032944	GO:0032944	regulation of mononuclear cell proliferation	62/1829	290/28891	1.61169762948251e-17	6.58017239071481e-16	3.27955604750598e-16	Spn/Ceacam1/Cd244a/Cd300a/Ripor2/Hes1/Itgal/Rassf5/Ptprc/Coro1a/Lyn/Bcl2/Cebpb/Havcr2/Laptm5/Cblb/Tnfrsf1b/Cd44/Lst1/Ighm/Itch/Vsir/Bcl6/Csf1/Ptpn22/Rac2/Tgfb1/Peli1/Ptpn6/Tnfrsf13b/Syk/Ripk2/Myd88/Slfn1/Sash3/Csf1r/Tmem131l/Lilrb4a/Tyrobp/Irf1/Il1b/H2-Q10/Btk/Casp3/Nckap1l/Cd274/Rc3h1/Ccdc88b/Cd24a/Tyk2/Stat5b/Zbtb7b/Inpp5d/H2-Q6/Mef2c/Vav3/Irgm1/Jak2/H2-Q4/Pkn1/Tnfrsf21/Ppp3ca	62
GO:0030041	GO:0030041	actin filament polymerization	46/1829	170/28891	1.64407856859005e-17	6.66640077126926e-16	3.32253224784277e-16	Cyfip2/Coro1a/Ssh2/Prkcd/Actr3/Cdc42ep2/Ptk2b/Cdc42ep3/Tmsb4x/Mtpn/Arpc2/Add3/Hcls1/Diaph1/Arpc5/Capzb/Cotl1/Rhoa/Capza1/Evl/Arfgef1/Msrb1/Vasp/Was/Svil/Pstpip2/Diaph2/Myadm/Arf6/Capza2/Rac1/Tmsb10/Pfn1/Icam1/Map3k1/Arpc4/Nckap1l/Pecam1/Myo1c/Prex1/Dbnl/Ssh1/Capn1/Sptan1/Flii/Add1	46
GO:0002753	GO:0002753	cytosolic pattern recognition receptor signaling pathway	43/1829	150/28891	1.76699112023017e-17	7.11331469142684e-16	3.54527401850452e-16	Treml4/Cd36/Havcr2/Pik3ap1/Tlr13/Plcg2/Ddx3x/Nod1/Ptpn22/Peli1/Erbin/Ripk2/Casp4/Myd88/Irf2/Pum2/Slc15a4/Usp15/Nfkbia/Irf1/Gbp5/Trim30a/Btk/Tlr7/Zc3hav1/Tifa/Oas3/Lsm14a/Mefv/Alpk1/Irgm1/Nlrp3/Ddx60/Tnfaip3/Otulin/Tbk1/Rsad2/Tnf/Ifih1/Trim25/Rela/Lacc1/Ankrd17	43
GO:0072659	GO:0072659	protein localization to plasma membrane	65/1829	315/28891	1.77832867285671e-17	7.11331469142684e-16	3.54527401850452e-16	Flna/Fyb/Ppp2r5a/Actr3/Camk2d/Abi3/Sorl1/Ccdc88a/Rap1a/Ikbkb/Tnfrsf1a/Fcer1g/Tgfb1/Rock1/Itgb1/Tspan14/Ttc7/Rapgef6/Arf6/Rac1/C2cd5/Ehd4/Rack1/Ehd1/Rhog/Wnk1/Lypla1/Kif5b/Picalm/Macf1/Nsf/Vamp5/Rab11a/Rab10/Gripap1/Rhoq/Fcho2/Csk/Golph3/Rap2a/Rab31/Rab8a/Akt1/Hectd1/Zdhhc5/Cln3/Sqstm1/Rock2/Vamp3/Pgap2/Ldlrap1/Slmap/Gak/Rhbdf2/Arl6ip5/Tnf/Appl1/Ppil2/Efr3a/Ppp1r9b/Pip5k1a/Exoc5/Arfrp1/Zdhhc3/Gora…	65
GO:0051348	GO:0051348	negative regulation of transferase activity	58/1829	260/28891	2.22904440951067e-17	8.85633751966656e-16	4.41399610021788e-16	Ceacam1/Cd300a/Dusp16/Pot1b/Ptprc/Prkcd/Ptprj/Lyn/Prkch/Rgs2/Ppp2r5a/Heg1/Cblb/Sorl1/Ptpn1/Stk38/Sh3bp5/Cbl/Ptpn22/Ptpn6/Gadd45b/Cdkn1b/Trib1/Irak3/Ptpro/Lilrb4a/Dusp1/Dtx3l/Ggnbp2/Kat2b/Il1b/Casp3/Wnk1/Hnrnpu/Taf7/Coro1c/Lats2/Csk/Gsk3a/Akt1/Tnfaip3/Midn/Setd7/Pkn1/Rb1/Trim27/Ubash3b/Gadd45a/Socs4/Psen1/Ptpn2/Apc/Hipk3/Gskip/Pik3cb/Hmgcr/Parp3/Trp53	58
GO:0045637	GO:0045637	regulation of myeloid cell differentiation	55/1829	237/28891	2.31663729416116e-17	9.14299518762271e-16	4.55686620037455e-16	Ceacam1/Nedd9/Pilrb1/Rara/Lyn/Ikzf1/Cebpb/Ptk2b/Spi1/Lilra6/Csf1/Hcls1/Stat3/Clec2d/Tgfb1/Klf13/Klf10/Csf3r/Mapk14/Creb1/Ccl3/Csf1r/Trib1/Pira2/Zbtb7a/Nfkbia/Lilrb4a/Stat1/Tyrobp/Notch2/Hmgb2/Nckap1l/Fas/Id2/Tob2/Ctr9/Stat5b/Esrra/Tfe3/Inpp5d/Mef2c/Runx1/Jun/Rb1/Ubash3b/Senp1/Tnf/Med1/Ptpn2/Cnot4/Apc/Asxl2/Cdc73/Rassf2/Ppp3ca	55
GO:1903313	GO:1903313	positive regulation of mRNA metabolic process	42/1829	145/28891	2.748448345112e-17	1.07157735904256e-15	5.34073850888389e-16	Zfp36l2/Btg2/Rock1/Tut7/Rc3h2/Nup98/Tra2a/Tnrc6a/Csde1/Tra2b/Ythdf3/Celf1/Hnrnpd/Polr2g/Zc3hav1/Rc3h1/Hnrnpu/Zc3h12a/Thrap3/Tnrc6c/Ago2/Dhx9/Tut4/Rock2/Apobec1/Samd4b/Cnot1/Tardbp/Dcps/Fxr1/Cnot6l/Snrnp70/Gigyf2/Exosc3/Cnot6/Cnot7/Dcp2/Syncrip/Exosc8/Tnrc6b/Cnot3/Cdc73	42
GO:0051091	GO:0051091	positive regulation of DNA-binding transcription factor activity	59/1829	269/28891	2.75134727321739e-17	1.07157735904256e-15	5.34073850888389e-16	Cd36/Cx3cr1/Prkcb/Prkch/Trim30b/Nfam1/Kras/Plcg2/Mtpn/Ikbkb/Itgb2/Nod1/Ep300/Hcls1/Stat3/Traf1/Tgfb1/Sp100/Aim2/Nlrc4/Malt1/Crebbp/Ripk2/Myd88/Trim12a/Lrrfip1/Irak3/Trim30c/Zbtb7a/Mtdh/Chuk/Trim12c/Il1b/Trim30a/Icam1/Trim8/Irak2/Trim30d/Lrrfip2/Camk1d/Akt1/Dhx9/Nlrp3/Jak2/Rnf31/Ncoa3/Ddit3/Ikbke/Trim27/Bcl10/Tnf/Ifrd1/Irak1/Trim25/Rela/Arhgef2/Ppp3ca/Smarca4/Hipk2	59
GO:0061014	GO:0061014	positive regulation of mRNA catabolic process	35/1829	102/28891	3.24611612549856e-17	1.2488768595685e-15	6.2243987150969e-16	Zfp36l2/Btg2/Rock1/Tut7/Rc3h2/Tnrc6a/Csde1/Ythdf3/Celf1/Hnrnpd/Polr2g/Zc3hav1/Rc3h1/Hnrnpu/Zc3h12a/Tnrc6c/Ago2/Dhx9/Tut4/Rock2/Samd4b/Cnot1/Tardbp/Dcps/Fxr1/Cnot6l/Gigyf2/Exosc3/Cnot6/Cnot7/Dcp2/Syncrip/Exosc8/Tnrc6b/Cnot3	35
GO:0032868	GO:0032868	response to insulin	58/1829	262/28891	3.24876750630994e-17	1.2488768595685e-15	6.2243987150969e-16	Ceacam1/Pip4k2a/Prkcd/Ptprj/Prkcb/Ptpre/Sorl1/Ptpn1/Grk2/Srsf5/Ywhag/Ogt/Adipor1/Mapk14/Marcks/Lpl/Atp2b1/Ndel1/Kat2b/Il1b/Mapk1/Osbpl8/C2cd5/Gnai2/Map2k1/Xbp1/Rps6kb1/Myo1c/Ncoa1/Rab10/Vps13c/Phip/Rhoq/Lpin2/Esrra/Zbtb7b/Raf1/Gsk3a/Rab31/Rab8a/Akt1/Insr/Stxbp3/Pdpk1/Eif4ebp2/Rb1/Ncoa2/Ggh/Sp1/Akt3/Tnf/Appl1/Rbm4/Pik3ca/Rela/Ptpn2/Apc/Uso1	58
GO:0050670	GO:0050670	regulation of lymphocyte proliferation	61/1829	286/28891	3.3085124986224e-17	1.26363832205449e-15	6.29796980213146e-16	Spn/Ceacam1/Cd244a/Cd300a/Ripor2/Hes1/Itgal/Rassf5/Ptprc/Coro1a/Lyn/Bcl2/Cebpb/Havcr2/Laptm5/Cblb/Tnfrsf1b/Cd44/Lst1/Ighm/Itch/Vsir/Bcl6/Ptpn22/Rac2/Tgfb1/Peli1/Ptpn6/Tnfrsf13b/Syk/Ripk2/Myd88/Slfn1/Sash3/Csf1r/Tmem131l/Lilrb4a/Tyrobp/Irf1/Il1b/H2-Q10/Btk/Casp3/Nckap1l/Cd274/Rc3h1/Ccdc88b/Cd24a/Tyk2/Stat5b/Zbtb7b/Inpp5d/H2-Q6/Mef2c/Vav3/Irgm1/Jak2/H2-Q4/Pkn1/Tnfrsf21/Ppp3ca	61
GO:1901873	GO:1901873	regulation of post-translational protein modification	62/1829	295/28891	3.87309795022535e-17	1.46979101700859e-15	7.32543424728856e-16	Rassf5/Laptm5/Cblb/Itch/Ddx3x/Ep300/Mycbp2/Ptpn22/Sf3b1/Tgfb1/Peli1/Ogt/Xiap/Fyn/Ripk2/Trib1/Baz2a/N4bp1/Dtx3l/Fbxo4/Kansl1/Wnk1/Tank/Zc3h12a/Xbp1/Birc3/Chfr/Tnip1/Myo1c/Arrb1/Tgfbr1/Smarca5/Nmi/Lrrk2/Otud4/Sirt7/Gsk3a/Akt1/Ddx21/Pias1/Sqstm1/Tnfaip3/Phf23/Baz1b/Eed/Topors/Atg7/Cul3/Dcun1d1/Usp4/Bcl10/Senp2/Ndfip2/Mapk9/Rnf111/Kansl3/Rela/Birc2/Psen1/Mecp2/Ehmt2/Ubxn2a	62
GO:0043087	GO:0043087	regulation of GTPase activity	68/1829	345/28891	3.95726356690897e-17	1.49216562522937e-15	7.43694923100626e-16	Rasgrp2/Ripor2/Nedd9/Rap1gap2/Pot1b/Rasa3/Ccl6/Iqgap1/Ptk2b/Cblb/Dock11/Dock10/Rap1a/Asap1/Arhgap9/Bcl6/Sema4d/Rasgrp4/Lims1/Itgb1/Dock8/Tbc1d2b/Sipa1l3/Gmip/Ccl3/Sh3bp1/Arfgef1/Arhgap17/Ccdc125/Adap1/Ndel1/Rapgef6/Ccl4/Crk/Icam1/Rack1/Rhog/Wnk1/Arhgap15/Arhgap25/Map2k1/Map4k4/Eif5/Picalm/Abr/Pecam1/Pafah1b1/Rapgef1/Arrb1/Prex1/Coro1c/Arhgap45/Rasa2/Lrrk2/Arap1/Rap1gds1/Vav3/Dennd1b/Myo9b/Ralbp1/…	68
GO:0061157	GO:0061157	mRNA destabilization	34/1829	97/28891	4.31907507088386e-17	1.61828635567294e-15	8.06553459272982e-16	Zfp36l2/Btg2/Rock1/Tut7/Rc3h2/Tnrc6a/Csde1/Ythdf3/Celf1/Hnrnpd/Polr2g/Rc3h1/Hnrnpu/Zc3h12a/Tnrc6c/Ago2/Dhx9/Tut4/Rock2/Samd4b/Cnot1/Tardbp/Dcps/Fxr1/Cnot6l/Gigyf2/Exosc3/Cnot6/Cnot7/Dcp2/Syncrip/Exosc8/Tnrc6b/Cnot3	34
GO:0032386	GO:0032386	regulation of intracellular transport	68/1829	346/28891	4.62734559154496e-17	1.72288590578278e-15	8.58685845289674e-16	Cd36/Flna/Prkcd/Pmaip1/Msn/Actr3/Lcp1/Sorl1/Ptpn1/Ppp1r12a/Wipf1/Arpc2/Ep300/Ptpn22/Hcls1/Cdc42/Tnfrsf1a/Tgfb1/Sp100/Ogt/Fyn/Mapk14/Asph/Ndel1/Tpr/Setd2/Mapk1/Sec24b/C2cd5/Ehd1/Wnk1/Map2k1/Kif5b/Zc3h12a/Xbp1/Myo1c/Rab11a/Tmem30a/Gripap1/Lrrk2/Thoc2/Rab29/Sirt7/Gsk3a/Dhx9/Jak2/Gdi1/Parl/Crebrf/Mdm2/Uhmk1/Ldlrap1/Tardbp/Khdrbs1/Rbm22/Usp7/Nup153/Tm9sf4/Rbm4/Ube2j1/Iws1/Psen1/Ice1/Mecp2/Dync1h1/Xpo1…	68
GO:0030183	GO:0030183	B cell differentiation	47/1829	182/28891	5.55537293371571e-17	2.05548798547481e-15	1.02445462718455e-15	Pou2f2/Ptprc/Ptprj/Nfkbiz/Bcl2/Ikzf1/Zfp36l2/Laptm5/Ptk2b/Nfam1/Dock11/Dock10/Ighm/Plcg2/Spi1/Bcl6/Lfng/Ep300/Lyl1/Ptpn6/Syk/Malt1/Tpd52/Zbtb7a/Yy1/Lilrb4a/Notch2/Nfatc1/Btk/Nckap1l/Fosl2/Cd24a/Bak1/St3gal1/Xbp1/Phf14/Fas/Id2/Sp3/Stat5b/Inpp5d/Top2b/Tnfaip3/Fnip1/Cyld/Ptpn2/Trp53	47
GO:1990778	GO:1990778	protein localization to cell periphery	74/1829	400/28891	6.25777231527225e-17	2.30099454077091e-15	1.14681502449873e-15	Flna/Fyb/Ppp2r5a/Actr3/Camk2d/Abi3/Sorl1/Ccdc88a/Rap1a/Ikbkb/Tnfrsf1a/Fcer1g/Tgfb1/Rock1/Itgb1/Ogt/Tspan14/Ttc7/Myadm/Clip1/Rapgef6/Arf6/Rac1/C2cd5/Ehd4/Rack1/Ehd1/Rhog/Wnk1/Lypla1/Map2k1/Kif5b/Picalm/Macf1/Nsf/Vamp5/Rab11a/Rab10/Gripap1/Rhoq/Fcho2/Snap23/Csk/Rab29/Golph3/Rap2a/Rab31/Rab8a/Akt1/Hectd1/Zdhhc5/Cln3/Pias1/Sqstm1/Rock2/Vamp3/Pgap2/Ldlrap1/Slmap/Gak/Rhbdf2/Arl6ip5/Tnf/Appl1/Ppil2/Efr3…	74
GO:0051258	GO:0051258	protein polymerization	60/1829	282/28891	6.78742289300184e-17	2.4803421929982e-15	1.2362018433453e-15	Cyfip2/Coro1a/Ssh2/Prkcd/Actr3/Cdc42ep2/Gda/Ptk2b/Cdc42ep3/Tmsb4x/Mtpn/Arpc2/Add3/Hcls1/Diaph1/Arpc5/Capzb/Nin/Cotl1/Rhoa/Capza1/Cdkn1b/Evl/Arfgef1/Msrb1/Vasp/Was/Ndel1/Svil/Pstpip2/Diaph2/Myadm/Clip1/Arf6/Map4/Capza2/Rac1/Tmsb10/Pfn1/Icam1/Map3k1/Arpc4/Nckap1l/Pecam1/Myo1c/Prex1/Dbnl/Mid1ip1/Ssh1/Ube2k/Capn1/Mapre1/Sptan1/Flii/Orc4/Apc/Mecp2/Numa1/Csnk1d/Add1	60
GO:0034249	GO:0034249	negative regulation of amide metabolic process	55/1829	243/28891	7.56616031475668e-17	2.74795515726132e-15	1.36958006859948e-15	Rara/Prkch/Rgs2/Zfp36l2/Sorl1/Btg2/Abca7/Ddx3x/Rock1/Tut7/Rc3h2/Tnrc6a/Csde1/Tpr/Ythdf3/Celf1/Rack1/Hnrnpd/Polr2g/Rc3h1/Hnrnpu/Zc3h12a/Ddx6/Cpeb4/Lsm14a/Limd1/Tnrc6c/Ago2/Dhx9/Tut4/Tia1/Rock2/Eif4ebp2/Fmr1/Samd4b/Ireb2/Cnot1/Tardbp/Dcps/Fxr1/Cnot6l/Gigyf2/Exosc3/Cnot6/Cnot7/Dcp2/Pcif1/Rbm4/Larp1/Syncrip/Exosc8/Tnrc6b/Cnot3/Xrn1/Eif2a	55
GO:0046631	GO:0046631	alpha-beta T cell activation	52/1829	221/28891	9.1982134887356e-17	3.32033072276309e-15	1.65485188760757e-15	Spn/Cd244a/Cd300a/Ptprc/Rara/Nfkbiz/Bcl2/Cebpb/Dock2/Il6ra/Cblb/Cd44/Itch/Vsir/Bcl6/Ptpn22/Stat3/Nfkbid/Tgfb1/Syk/Malt1/Rhoa/Ripk2/Elf4/Wdfy4/Sash3/Hfe/Rc3h2/Lilrb4a/Irf1/Ncor1/H2-Q10/Nckap1l/Fosl2/Cd274/Atp7a/Rc3h1/Cd24a/Zc3h12a/Tyk2/Sema4a/Zbtb7b/H2-Q6/Otud5/Irgm1/Runx1/Nlrp3/Jak2/H2-Q4/Rsad2/Prdm1/Cbfb	52
GO:0010631	GO:0010631	epithelial cell migration	65/1829	328/28891	1.48225515019921e-16	5.31815181162383e-15	2.6505653499256e-15	Ceacam1/Nr4a1/Klf4/Coro1a/Scarb1/Ptk2b/Plcg2/Itgb2/Nfe2l2/Rras/Pik3cd/Gpx1/Tgfb1/Sp100/Rock1/Itgb1/Adipor1/Dock5/Rhoa/Cxcr4/Evl/Sh3bp1/Zeb2/Pxn/Arf6/Rac1/Pfn1/Krit1/Map4k4/Myh9/Zc3h12a/Macf1/Sema4a/Pecam1/Actn4/Rab11a/Itgav/Coro1c/Tgfbr1/Gab2/Prcp/Akt1/Nrp1/Mef2c/Mia3/Cln3/Map3k3/Jun/Rhob/Rock2/Pdpk1/Pkn1/Map2k3/Pik3cg/Sp1/Akt3/Gadd45a/Tnf/Bmpr2/Rin2/Thbs1/Pik3c2a/Apc/Mecp2/Pik3cb	65
GO:0022408	GO:0022408	negative regulation of cell-cell adhesion	50/1829	209/28891	1.72989851322065e-16	6.16927662546161e-15	3.07476571500158e-15	Spn/Ceacam1/Cd300a/Ripor2/Klf4/Pag1/Prkcd/Cebpb/Havcr2/Laptm5/Cblb/Cd44/Mbp/Sh2b3/Spi1/Itch/Vsir/Bcl6/Ptpn22/Nfkbid/Tgfb1/Peli1/Ptpn6/Slfn1/Akna/Hfe/Tmem131l/Rc3h2/Lilrb4a/Irf1/Myadm/Casp3/Nckap1l/Cd274/Wnk1/Map2k1/Rc3h1/Cd24a/Zc3h12a/Cd9/Zbtb7b/Akt1/Runx1/Mia3/Jak2/Tnfaip3/Ubash3b/Cbfb/Ptpn2/Tnfrsf21	50
GO:0140888	GO:0140888	interferon-mediated signaling pathway	31/1829	84/28891	1.92213715912348e-16	6.81380358204251e-15	3.39599776679679e-15	Ifitm6/Samhd1/Ifngr1/Myd88/Jak1/Stat1/Parp14/Irf1/Ifitm2/Ythdf3/Trim56/Oas3/Ifngr2/Tyk2/Lsm14a/Irgm1/Ube2k/Jak2/Tbk1/Rbm47/Ikbke/Gigyf2/Sin3a/Nlrc5/Cnot7/Irak1/Ifih1/Stat2/Med1/Ptpn2/Trp53	31
GO:0090132	GO:0090132	epithelium migration	65/1829	330/28891	2.03038924218795e-16	7.15470494866232e-15	3.56590291093536e-15	Ceacam1/Nr4a1/Klf4/Coro1a/Scarb1/Ptk2b/Plcg2/Itgb2/Nfe2l2/Rras/Pik3cd/Gpx1/Tgfb1/Sp100/Rock1/Itgb1/Adipor1/Dock5/Rhoa/Cxcr4/Evl/Sh3bp1/Zeb2/Pxn/Arf6/Rac1/Pfn1/Krit1/Map4k4/Myh9/Zc3h12a/Macf1/Sema4a/Pecam1/Actn4/Rab11a/Itgav/Coro1c/Tgfbr1/Gab2/Prcp/Akt1/Nrp1/Mef2c/Mia3/Cln3/Map3k3/Jun/Rhob/Rock2/Pdpk1/Pkn1/Map2k3/Pik3cg/Sp1/Akt3/Gadd45a/Tnf/Bmpr2/Rin2/Thbs1/Pik3c2a/Apc/Mecp2/Pik3cb	65
GO:0033673	GO:0033673	negative regulation of kinase activity	52/1829	225/28891	2.06700445194096e-16	7.24063097958017e-15	3.60872842029929e-15	Ceacam1/Cd300a/Dusp16/Ptprc/Prkcd/Ptprj/Lyn/Prkch/Rgs2/Ppp2r5a/Heg1/Cblb/Sorl1/Ptpn1/Stk38/Sh3bp5/Cbl/Ptpn22/Ptpn6/Gadd45b/Cdkn1b/Trib1/Irak3/Ptpro/Lilrb4a/Dusp1/Ggnbp2/Kat2b/Il1b/Casp3/Wnk1/Hnrnpu/Taf7/Coro1c/Lats2/Csk/Akt1/Tnfaip3/Midn/Pkn1/Rb1/Trim27/Ubash3b/Gadd45a/Socs4/Psen1/Ptpn2/Apc/Hipk3/Gskip/Pik3cb/Hmgcr	52
GO:0044772	GO:0044772	mitotic cell cycle phase transition	79/1829	454/28891	2.11402867839686e-16	7.36179398594671e-15	3.6691160282021e-15	Cks2/Klf4/Nabp1/Foxn3/Cdk14/Bcl2/Ccnd2/Camk2d/Zfp36l2/Bach1/Ccnd3/Gpr132/Ddx3x/Cdk2ap2/Cdkn2d/Tgfb1/Calm1/Ptpn6/Itgb1/Ppp2r5c/Crebbp/Cdkn1b/Slfn1/Zfp207/Kmt2e/Crlf3/Arid1a/Cdk17/Nfatc1/Tpr/Taok3/Rbbp8/Brd4/Rps6kb1/Rad21/Chfr/Id2/Rab11a/Wac/Pbx1/Lats2/Smarcd2/Sirt7/Inip/Usp47/Akt1/Syf2/Vps4b/Rrm2b/Rnaseh2b/Anapc1/Pias1/Uimc1/Ctdsp1/Taok1/Arid2/Phf8/Mdm2/Rb1/Cul3/Ccni/E2f4/Gigyf2/Sin3a/Dync1li1/Sen…	79
GO:0070302	GO:0070302	regulation of stress-activated protein kinase signaling cascade	50/1829	210/28891	2.13311726062141e-16	7.38482700753144e-15	3.68059567960715e-15	Dusp16/Lyn/Fgd4/Ptk2b/Spi1/Itch/Xdh/Nod1/Ptpn22/Cdc42/Ripk2/Gadd45b/Myd88/Map3k5/Dusp1/Naip5/Cdc42se1/Ncor1/Il1b/Crk/Mapk1/Taok3/Map3k1/Map2k1/Map4k4/Sirpa/Map3k7/Rb1cc1/Zc3h12a/Map3k11/Pafah1b1/Fas/Rapgef1/Rap2a/Akt1/Map3k3/Mink1/Taok1/Arl6ip5/Gadd45a/Tnf/Mapk9/Cyld/Hipk3/Zfp622/Rassf2/Taok2/Hmgcr/Zmynd11/Hipk2	50
GO:0030217	GO:0030217	T cell differentiation	66/1829	339/28891	2.19053479318312e-16	7.53951510211863e-15	3.75769218194142e-15	Spn/Ptprc/Rara/Nfkbiz/Bcl2/Ikzf1/Runx2/Dock2/Zfp36l2/Il6ra/Cd44/Sh2b3/Spi1/Vsir/Bcl6/Lfng/Ptpn22/Stat3/Fcer1g/Nfkbid/Tgfb1/Zmiz1/Syk/Clec4e/Malt1/Rhoa/Ripk2/Sash3/Tmem131l/Rc3h2/Arid1a/Lilrb4a/Bcl2a1d/Irf1/Ncor1/Il1b/Nckap1l/Fosl2/Nfatc3/Atp7a/Rc3h1/Zc3h12a/Xbp1/Sema4a/Fas/Prex1/Sp3/Stat5b/Smarcd2/Zbtb7b/Otud5/Runx1/Nlrp3/Mink1/Arid2/Rsad2/Prdm1/Clec4d/Cyld/Lipa/Cbfb/Smarce1/Ptpn2/Apc/Trp53/Smarc…	66
GO:0007254	GO:0007254	JNK cascade	46/1829	181/28891	2.32141990823198e-16	7.94381841429673e-15	3.9591968377087e-15	Dusp16/Fgd4/Ptk2b/Nfkb1/Itch/Nod1/Ptpn22/Cdc42/Ripk2/Gadd45b/Myd88/Trib1/Map3k5/Naip5/Map4k1/Cdc42se1/Ncor1/Il1b/Crk/Taok3/Map3k1/Tlr7/Map4k4/Sirpa/Map3k7/Rb1cc1/Map3k11/Irak4/Pafah1b1/Rapgef1/Lrrk2/Rap2a/Akt1/Mink1/Taok1/Gadd45a/Tnf/Mapk9/Cyld/Irak1/Hipk3/Zfp622/Rassf2/Taok2/Zmynd11/Hipk2	46
GO:0090130	GO:0090130	tissue migration	65/1829	332/28891	2.77298755709794e-16	9.43453237817231e-15	4.70216825320359e-15	Ceacam1/Nr4a1/Klf4/Coro1a/Scarb1/Ptk2b/Plcg2/Itgb2/Nfe2l2/Rras/Pik3cd/Gpx1/Tgfb1/Sp100/Rock1/Itgb1/Adipor1/Dock5/Rhoa/Cxcr4/Evl/Sh3bp1/Zeb2/Pxn/Arf6/Rac1/Pfn1/Krit1/Map4k4/Myh9/Zc3h12a/Macf1/Sema4a/Pecam1/Actn4/Rab11a/Itgav/Coro1c/Tgfbr1/Gab2/Prcp/Akt1/Nrp1/Mef2c/Mia3/Cln3/Map3k3/Jun/Rhob/Rock2/Pdpk1/Pkn1/Map2k3/Pik3cg/Sp1/Akt3/Gadd45a/Tnf/Bmpr2/Rin2/Thbs1/Pik3c2a/Apc/Mecp2/Pik3cb	65
GO:0051251	GO:0051251	positive regulation of lymphocyte activation	69/1829	367/28891	2.99310616377293e-16	1.0125250565449e-14	5.04642200123641e-15	Spn/Cd244a/Hes1/Itgal/Ptprc/Rara/Coro1a/Gm5150/Nfkbiz/Bcl2/Havcr2/Ighm/Spi1/Vsir/Bcl6/Ptpn22/Sirpb1a/Nfkbid/Tgfb1/Zmiz1/Peli1/Dock8/Syk/Lyst/Cd47/Malt1/Rhoa/Ripk2/Myd88/Sash3/Csf1r/Arid1a/Lilrb4a/Tyrobp/Sirpb1b/Irf1/Il1b/H2-Q10/Btk/Nckap1l/Cd274/Sirpb1c/Sirpa/Ccdc88b/Cd24a/Xbp1/Tyk2/Sh3kbp1/Stat5b/Smarcd2/Kmt5b/Zbtb7b/Inpp5d/H2-Q6/Mef2c/Vav3/Irgm1/Runx1/Nlrp3/Jak2/Arid2/H2-Q4/Bcl10/Exosc3/Cyld/Cb…	69
GO:0001776	GO:0001776	leukocyte homeostasis	40/1829	141/28891	3.46417095695797e-16	1.15863796978481e-14	5.77464834514017e-15	Coro1a/Lyn/Pmaip1/Bcl2/Slc40a1/Cd44/Dock11/Dock10/Sh2b3/Ikbkb/Csf1/Pde4b/Pik3cd/Fcer1g/Tgfb1/Aim2/Tnfrsf13b/Tsc22d3/Sash3/Cxcr2/Csf1r/Bcl2a1a/Rc3h2/Slc15a4/Lilrb4a/Btk/Casp3/Nckap1l/Rc3h1/Cd24a/Bak1/Fas/Stat5b/Akt1/Mef2c/Tnfaip3/Pkn1/Bcl10/Lipa/Pik3cb	40
GO:0032606	GO:0032606	type I interferon production	40/1829	141/28891	3.46417095695797e-16	1.15863796978481e-14	5.77464834514017e-15	Traf3ip3/Havcr2/Plcg2/Ddx3x/Rel/Ptpn22/Irf5/Syk/Crebbp/Myd88/Yy1/Stat1/Tyrobp/Hmgb2/Chuk/Irf1/Trim56/Setd2/Tlr7/Zc3hav1/Tank/Sirpa/Oas3/Ilrun/Traf3/Nmi/Morc3/Dhx9/Irgm1/Irf9/Gbp3/Tbk1/Ikbke/Cul3/Trim27/G3bp1/Rnf216/Atg12/Irak1/Ifih1	40
GO:0050864	GO:0050864	regulation of B cell activation	41/1829	148/28891	3.72600723661459e-16	1.23921139554822e-14	6.17622606991761e-15	Cd300a/Ptprc/Samsn1/Lyn/Bcl2/Themis2/Zfp36l2/Laptm5/Nfam1/Ighm/Spi1/Bcl6/Tgfb1/Peli1/Ptpn6/Tnfrsf13b/Syk/Sash3/Slc15a4/Lilrb4a/Tyrobp/Btk/Casp3/Nckap1l/Rc3h1/Cd24a/Xbp1/Fas/Id2/Sh3kbp1/Stat5b/Kmt5b/Inpp5d/Mef2c/Vav3/Tnfaip3/Pkn1/Exosc3/Cyld/Tnfrsf21/Parp3	41
GO:0043433	GO:0043433	negative regulation of DNA-binding transcription factor activity	44/1829	169/28891	3.93537907559631e-16	1.30153319148213e-14	6.48683772354982e-15	Hes1/Klf4/Flna/Sik1/Tcf7l2/Havcr2/Spi1/Itch/Nupr1/Nfkbid/Sp100/Aim2/Peli1/Erbin/Pim1/Trib1/Irak3/Nfkbia/Chuk/Ppp2cb/Irak2/Traf3/Zc3h12a/Kat6a/Id2/Arrb1/Creb3/Pbx1/Med13/Lrrk2/Nfkbib/Bhlhe40/Nlrp3/Tut4/Wwp2/Tnfaip3/Otulin/Taf3/Ddit3/Usp7/Nlrc5/Cyld/Irak1/Rlim	44
GO:0002699	GO:0002699	positive regulation of immune effector process	64/1829	326/28891	4.09226861984347e-16	1.34590167941518e-14	6.70797014118201e-15	Cd36/Cd244a/Stap1/Cd300a/Ptprc/Sh2d1b1/Fgr/Rara/Ptprj/Lyn/Nfkbiz/Laptm5/Rap1a/Plcg2/Spi1/Itgb2/Nod1/Ptpn22/Irf5/Rac2/Mapkapk2/Fcer1g/Nfkbid/Tgfb1/Ptpn6/Syk/Malt1/Ripk2/Casp4/Myd88/Sash3/Hfe/Lilrb4a/Tyrobp/Casp1/Irf1/Il1b/H2-Q10/Btk/Myo18a/Tlr7/Map3k7/Cd24a/Xbp1/Rapgef1/Gab2/Ptafr/Stat5b/Kmt5b/H2-Q6/Ddx21/Fbxo38/Nlrp3/Dennd1b/Ddx60/Pdpk1/H2-Q4/Rsad2/Snx4/Exosc3/Tnf/Stxbp2/Lacc1/Ankrd17	64
GO:0032872	GO:0032872	regulation of stress-activated MAPK cascade	49/1829	206/28891	4.43151324530669e-16	1.44942311669699e-14	7.22392069008122e-15	Dusp16/Fgd4/Ptk2b/Spi1/Itch/Xdh/Nod1/Ptpn22/Cdc42/Ripk2/Gadd45b/Myd88/Map3k5/Dusp1/Naip5/Cdc42se1/Ncor1/Il1b/Crk/Mapk1/Taok3/Map3k1/Map2k1/Map4k4/Sirpa/Map3k7/Rb1cc1/Zc3h12a/Map3k11/Pafah1b1/Fas/Rapgef1/Rap2a/Akt1/Map3k3/Mink1/Taok1/Arl6ip5/Gadd45a/Tnf/Mapk9/Cyld/Hipk3/Zfp622/Rassf2/Taok2/Hmgcr/Zmynd11/Hipk2	49
GO:0031334	GO:0031334	positive regulation of protein-containing complex assembly	50/1829	214/28891	4.85998000011075e-16	1.58082865937668e-14	7.87884554095455e-15	Cd36/Ikzf1/Msn/Actr3/Lcp1/Cdc42ep2/Gda/Ptk2b/Cdc42ep3/Plek/Plcg2/Arpc2/Ddx3x/Ptpn22/Tgfb1/Syk/Rhoa/Casp4/Myd88/Cdkn1b/Creb1/Evl/Vasp/Gbp5/Clip1/Arf6/Rac1/Btk/Pfn1/Icam1/Map3k1/Brk1/Nckap1l/Rack1/Cd24a/Bak1/Fas/Myo1c/Epn1/Piezo1/Mapre1/Fnip1/Tnf/Mapk9/Ice1/Fnip2/Apc/Mecp2/Numa1/Trp53	50
GO:0071674	GO:0071674	mononuclear cell migration	48/1829	199/28891	4.8953679033083e-16	1.5836381413981e-14	7.89284799135644e-15	Spn/Stk10/Myo1g/Ripor2/Nedd9/Itgal/Itga4/Slc12a2/Cx3cr1/Coro1a/Ptprj/Ccl6/Lyn/Msn/Ptk2b/Spi1/Fpr2/Csf1/Itgb7/Cdc42/Cklf/Tgfb1/Dock8/Cd47/Rhoa/Ccl3/Csf1r/Ptpro/Mospd2/Dusp1/Flt1/Trem1/Ccl4/Crk/Mapk1/Icam1/Wnk1/Sirpa/Pecam1/Creb3/Slc8b1/Trpm2/Ext1/Akt1/Mia3/Myo9b/Oxsr1/Thbs1	48
GO:0032479	GO:0032479	regulation of type I interferon production	39/1829	136/28891	5.42070385172246e-16	1.74405254359766e-14	8.69235291554809e-15	Traf3ip3/Havcr2/Plcg2/Ddx3x/Rel/Ptpn22/Irf5/Syk/Crebbp/Myd88/Yy1/Stat1/Tyrobp/Hmgb2/Chuk/Irf1/Trim56/Setd2/Tlr7/Zc3hav1/Tank/Sirpa/Oas3/Ilrun/Traf3/Nmi/Morc3/Dhx9/Irgm1/Gbp3/Tbk1/Ikbke/Cul3/Trim27/G3bp1/Rnf216/Atg12/Irak1/Ifih1	39
GO:0016197	GO:0016197	endosomal transport	53/1829	238/28891	5.7366733302439e-16	1.83573546567805e-14	9.14930033836339e-15	Zfyve9/Tmcc1/Sorl1/Ap1s2/Cdc42/Acap2/Lyst/Was/Arf6/Ehd4/Ehd1/Dennd1c/Tbc1d23/Eps15l1/Itsn2/Picalm/Spag9/Eps15/Rab6a/Rab11a/Rab10/Rcsd1/Gripap1/Coro1c/Ykt6/Lrrk2/Washc4/Rab29/Rab8a/Vps4b/Chmp3/Dennd1b/Vamp3/Zfyve16/Dennd5a/Tmem50b/Cmtm6/Trim27/Usp7/Tbc1d10b/Snx4/Bloc1s2/Snx1/Vps26a/Ankfy1/Vps36/Vps54/Trappc10/Vps13b/Ric1/Arfrp1/Tbc1d14/Tbc1d5	53
GO:0002262	GO:0002262	myeloid cell homeostasis	50/1829	215/28891	5.94955416356828e-16	1.89362154023249e-14	9.4378043692597e-15	Klf2/Lyn/Ikzf1/Ptbp3/Cd44/Sh2b3/Spi1/Arid4a/Bcl6/Csf1/Pde4b/Hcls1/Pik3cd/Stat3/Fcer1g/Klf13/Mapk14/Cxcr2/Csf1r/Kmt2e/Zbtb7a/Slc15a4/Lilrb4a/Stat1/Hmgb2/G6pdx/Ampd3/Ncor1/Btk/Casp3/Nckap1l/Tmem14c/Cd24a/Bak1/Id2/Sp3/Stat5b/Inpp5d/Jak2/Ireb2/Rb1/Senp1/Sp1/Lipa/Lyar/Med1/Ptpn2/Pik3cb/Add1/Smarca4	50
GO:0044403	GO:0044403	biological process involved in symbiotic interaction	56/1829	264/28891	8.42458222974645e-16	2.66703351872187e-14	1.32924874697322e-14	Trem3/Ifitm6/Cx3cr1/Pglyrp1/Trim30b/Scarb1/Grk2/Ep300/Cdc42/Gpx1/Myd88/Trim12a/Csf1r/Trim30c/Naip5/Smc6/Trim12c/Ifitm2/Trem1/Trim56/Trim30a/Ncf1/Icam1/Brd4/Trim8/Uvrag/Ist1/Zc3h12a/Eps15/Itgav/Ythdc2/Trim30d/Ccnt1/Thoc2/Chd1/Rab29/Zdhhc9/Nrp1/Vps4b/Vps37b/Fuca2/Insr/Gbp9/Gbp3/Jun/Jak2/Rest/Rock2/Fmr1/Tardbp/Ccnk/Sp1/Trim25/Taf11/Smarca4/Npc1	56
GO:0043409	GO:0043409	negative regulation of MAPK cascade	46/1829	187/28891	8.92373710733788e-16	2.81002785507661e-14	1.40051708353125e-14	Dusp5/Cd300a/Dusp16/Ptprc/Klf4/Prkcd/Ptprj/Lyn/Rgs2/Sorl1/Dusp6/Ptpn1/Dusp2/Abca7/Stk38/Sh2b3/Itch/Ptpn22/Ptpn6/Irak3/Lilrb4a/Dusp1/Cdc42se1/Ncor1/Il1b/Taok3/Dok1/Sirpa/Rnf149/Xbp1/Pafah1b1/Ash1l/Tnip1/Rapgef1/Arrb1/Csk/Akt1/Eif3a/Ranbp9/Cyld/Ptpn2/Apc/Hipk3/Pik3cb/Hmgcr/Zmynd11	46
GO:0031330	GO:0031330	negative regulation of cellular catabolic process	47/1829	195/28891	1.01750422087589e-15	3.18710316803452e-14	1.58845131223342e-14	Bcl2/Sorl1/Ep300/Nupr1/Ptpn22/Stat3/Mapkapk2/Il10ra/Mcl1/Myd88/Foxk1/Fus/Slfn2/Csde1/Slc11a1/Mtm1/Herc1/Hnrnpc/Hnrnpd/Wnk1/Hnrnpu/Secisbp2/Hnrnpa0/Thrap3/Lrrk2/Eif4g2/Akt1/Dhx9/Larp4b/Tnfaip3/Apobec1/Rbm47/Fmr1/Phf23/Tardbp/Pik3cg/Ikbke/Trim27/Sec22b/Angel2/Larp1/Syncrip/Tent2/Tbc1d14/Ehmt2/Trp53/Npc1	47
GO:0097191	GO:0097191	extrinsic apoptotic signaling pathway	53/1829	242/28891	1.20974859737005e-15	3.76932194548985e-14	1.87862898527881e-14	Ptprc/Ltb/Nfkbiz/Pmaip1/Bcl2/Tcf7l2/Tnfrsf1b/Spi1/Ddx3x/Stk4/Dedd2/Trps1/Sgk3/Gpx1/Traf1/Tgfb1/Sp100/Htra2/Fyn/Pak2/Mcl1/Bcl2a1a/Hmgb2/Bcl2a1d/Il1b/Icam1/Birc6/Mknk2/Rb1cc1/Bak1/Rps6kb1/Fas/Madd/Itgav/Tgfbr1/Phip/Hipk1/Raf1/Gsk3a/Nrp1/Jak2/Tnfaip3/Rock2/Acsl5/Bcl10/Bloc1s2/Casp8ap2/Tnf/Cyld/Thbs1/Rela/Zdhhc3/Zmynd11	53
GO:0030833	GO:0030833	regulation of actin filament polymerization	40/1829	146/28891	1.291221992582e-15	4.00211214454734e-14	1.99465155426142e-14	Cyfip2/Coro1a/Ssh2/Prkcd/Actr3/Cdc42ep2/Ptk2b/Cdc42ep3/Tmsb4x/Mtpn/Arpc2/Add3/Hcls1/Arpc5/Capzb/Cotl1/Rhoa/Capza1/Evl/Arfgef1/Vasp/Svil/Myadm/Arf6/Capza2/Rac1/Tmsb10/Pfn1/Icam1/Map3k1/Nckap1l/Pecam1/Myo1c/Prex1/Dbnl/Ssh1/Capn1/Sptan1/Flii/Add1	40
GO:0052548	GO:0052548	regulation of endopeptidase activity	67/1829	360/28891	1.36625616636845e-15	4.21262317963606e-14	2.09957019426029e-14	Serpinb2/Nr4a1/Hip1/Cyfip2/Klf4/Lyn/Pmaip1/Laptm5/Cd44/Sorl1/Mbp/Cst3/Vsir/Grk2/Xdh/Ddx3x/Nod1/Ep300/Gpx1/Stat3/Cdkn2d/Aim2/Htra2/Syk/Xiap/Nlrc4/Malt1/Rhoa/Fyn/Ripk2/Pak2/Plaur/Asph/Map3k5/Naip5/Stat1/Casp1/Bcl2a1d/Hspa1b/Rps6ka1/Serpina3g/Rack1/Bak1/Picalm/Fas/Arrb1/Mefv/Apaf1/Usp47/Akt1/Nlrp3/Jak2/Rest/Rock2/Mdm2/Rps6ka3/Cast/Rhbdf2/Arl6ip5/Senp1/Fnip1/Bcl10/Casp8ap2/Tnf/Mapk9/Thbs1/Por	67
GO:0045860	GO:0045860	positive regulation of protein kinase activity	68/1829	369/28891	1.40327795898289e-15	4.30435519024803e-14	2.14528940225199e-14	Ceacam1/Lilra5/Ace/Cd300a/Nedd9/Ptprc/Adrb2/Prkcd/Iqgap1/Fgd4/Ccnd2/Camkk2/Ptk2b/Il6ra/Abi3/Ccdc88a/Rap1a/Ptpn1/Kras/Unc119/Ccnd3/Ddx3x/Csf1/Akap13/Tgfb1/Syk/Pim1/Malt1/Rhoa/Cdkn1b/Marcks/Csf1r/Zeb2/Map3k5/Abi1/Notch2/Flt1/Pxn/Dazap2/Slc11a1/Il1b/Taok3/Osbpl8/Map3k1/Tab2/Map2k1/Map3k7/Cd24a/Map3k11/Lrrk2/Csk/Akt1/Mef2c/Irgm1/Insr/Ralb/Jak2/Pik3r5/Map2k3/Pik3cg/Tnf/Cab39/Irak1/Pik3ca/Thbs1/Psen1/C…	68
GO:0051098	GO:0051098	regulation of binding	72/1829	405/28891	1.44986816119385e-15	4.42433995580805e-14	2.20508977527204e-14	Ace/Ripor2/Hes1/Itga4/Klf4/Rara/Adrb2/Tcf7l2/Traf3ip3/Actr3/Cblb/Sorl1/Lfng/Ep300/Stk4/Cdc42/Tgfb1/Calm1/Sp100/Rock1/Ripk2/Plaur/Hfe/Zbtb7a/Mark2/Hmgb2/Dtx3l/Kat2b/Dazap2/Tmbim6/Crk/Ppp2cb/Rack1/Krit1/Brd4/Ilrun/Nsd1/Id2/Arrb1/Tgfbr1/Lrrk2/Hipk1/Mark3/Akt1/Dhx9/Ralb/Jun/Jak2/Rest/Cpne1/Ifit2/Mapre1/Wapl/Fmr1/Smad2/Ldlrap1/Rsf1/Ddit3/Usp9x/Rb1/Ubash3b/Senp2/Cyld/Btaf1/Hspa4/Psen1/Mecp2/Hipk3/Ppp3c…	72
GO:0006935	GO:0006935	chemotaxis	78/1829	462/28891	1.84011447030732e-15	5.58639880216377e-14	2.78425957369578e-14	Ear2/Stap1/Nr4a1/Trem3/Ripor2/Nedd9/Lsp1/Slc12a2/Cx3cr1/Il17ra/Bin2/Coro1a/Prkcd/Ptprj/Ccl6/Elmo2/Lyn/Dock2/Ptk2b/Spi1/Itgb2/Fpr2/Csf1/Sema4d/Mycbp2/Pde4b/Cklf/Pik3cd/Rac2/Fcer1g/Gpr35/Tgfb1/Syk/Lyst/Plgrkt/Rhoa/Fpr1/Csf3r/Creb1/Cxcr2/Ccl3/Cxcr4/Csf1r/Ptpro/Mospd2/Dusp1/Rin3/Hmgb2/Il16/Flt1/Trem1/Ccl4/Il1b/Crk/Mapk1/Rac1/Nckap1l/Ccrl2/Rhog/Gpsm3/Wnk1/Sema4a/Itgav/Prex1/Creb3/Slc8b1/Trpm2/Ptafr/Ca…	78
GO:0097529	GO:0097529	myeloid leukocyte migration	54/1829	253/28891	2.08457492556383e-15	6.27293047740553e-14	3.12642676532143e-14	Stap1/Trem3/Cd300a/Ripor2/Cx3cr1/Il17ra/Ptprj/Ccl6/Lyn/Cnn2/Ptk2b/Myo1f/Spi1/Itgb2/Fpr2/Csf1/Pde4b/Cklf/Rac2/Fcer1g/Gpr35/Syk/Lyst/Cd47/Myd88/Csf3r/Cxcr2/Ccl3/Csf1r/Ptpro/Mospd2/Dusp1/Rin3/Flt1/Trem1/Ccl4/Il1b/Mapk1/Rac1/Nckap1l/Sirpa/Abr/Irak4/Pecam1/Pafah1b1/Prex1/Creb3/Cd9/Stat5b/Camk1d/Vav3/Wdr1/Myo9b/Thbs1	54
GO:0033674	GO:0033674	positive regulation of kinase activity	74/1829	426/28891	2.08744477035285e-15	6.27293047740553e-14	3.12642676532143e-14	Ceacam1/Lilra5/Ace/Cd300a/Nedd9/Ptprc/Fgr/Adrb2/Prkcd/Lyn/Iqgap1/Fgd4/Ccnd2/Camkk2/Ptk2b/Il6ra/Abi3/Ccdc88a/Rap1a/Ptpn1/Kras/Unc119/Ccnd3/Ddx3x/Csf1/Akap13/Tgfb1/Syk/Pim1/Malt1/Rhoa/Cdkn1b/Marcks/Dstyk/Csf1r/Zeb2/Map3k5/Abi1/Notch2/Flt1/Pxn/Dazap2/Slc11a1/Il1b/Taok3/Osbpl8/Lmo4/Map3k1/Tab2/Map2k1/Map3k7/Cd24a/Map3k11/Lrrk2/Csk/Ranbp2/Akt1/Mef2c/Irgm1/Insr/Ralb/Jak2/Pik3r5/Map2k3/Pik3cg/Tnf/Cab39/…	74
GO:0042330	GO:0042330	taxis	78/1829	464/28891	2.34819192671278e-15	7.02085666976752e-14	3.49919296681336e-14	Ear2/Stap1/Nr4a1/Trem3/Ripor2/Nedd9/Lsp1/Slc12a2/Cx3cr1/Il17ra/Bin2/Coro1a/Prkcd/Ptprj/Ccl6/Elmo2/Lyn/Dock2/Ptk2b/Spi1/Itgb2/Fpr2/Csf1/Sema4d/Mycbp2/Pde4b/Cklf/Pik3cd/Rac2/Fcer1g/Gpr35/Tgfb1/Syk/Lyst/Plgrkt/Rhoa/Fpr1/Csf3r/Creb1/Cxcr2/Ccl3/Cxcr4/Csf1r/Ptpro/Mospd2/Dusp1/Rin3/Hmgb2/Il16/Flt1/Trem1/Ccl4/Il1b/Crk/Mapk1/Rac1/Nckap1l/Ccrl2/Rhog/Gpsm3/Wnk1/Sema4a/Itgav/Prex1/Creb3/Slc8b1/Trpm2/Ptafr/Ca…	78
GO:0051235	GO:0051235	maintenance of location	68/1829	373/28891	2.45439586540513e-15	7.30151935839114e-14	3.63907517097624e-14	Cd36/Ptprc/Flna/Coro1a/Lyn/Scarb1/Camk2d/Ptk2b/Sorl1/Ccdc88a/Gm2a/Tmsb4x/Plcg2/Grk2/Diaph1/Tgfb1/Calm1/Sp100/Ptpn6/Srgn/Nrros/Asph/Lpl/Mospd2/Nfkbia/Tnrc6a/Abcg1/Il1b/Tmem38b/Tmsb10/Osbpl8/Pfn1/Ehd1/Uvrag/Hnrnpu/Zc3h12a/Ldah/Pafah1b1/B4galnt1/Vps13c/Itgav/Creb3/Slc8b1/Trpm2/Vps13d/Nfkbib/Stat5b/Golph3/Morc3/Akt1/Itpr2/Nrip1/Taf3/Topors/Plin2/Ddit3/Ikbke/Sun2/Ibtk/Ubash3b/Tnf/Srebf2/Lipa/Pisd/Psen…	68
GO:0050777	GO:0050777	negative regulation of immune response	52/1829	239/28891	2.9900995882942e-15	8.85069478135084e-14	4.41118376104666e-14	Spn/Ceacam1/Cd300a/Ptprc/Sh2d1b1/Samsn1/Pglyrp1/Samhd1/Smpdl3b/Havcr2/Ywhaz/Spi1/Vsir/Bcl6/Gpx1/Clec2d/Tgfb1/Ptpn6/Hfe/Irak3/Rc3h2/Usp15/Lilrb4a/Parp14/Irf1/Ythdf3/Crk/H2-Q10/Nckap1l/Oas3/Rc3h1/Zc3h12a/Abr/Pcbp2/Nmi/Cr1l/Zbtb7b/Inpp5d/Akt1/H2-Q6/Tnfaip3/H2-Q4/Trafd1/Trim27/Gigyf2/Atg12/Nlrc5/Cnot7/Stat2/Lyar/Ptpn2/Parp3	52
GO:1901875	GO:1901875	positive regulation of post-translational protein modification	44/1829	178/28891	3.09738835516886e-15	9.12265625004958e-14	4.54672927967443e-14	Rassf5/Laptm5/Cblb/Ddx3x/Ep300/Mycbp2/Ptpn22/Sf3b1/Tgfb1/Peli1/Ogt/Xiap/Ripk2/Trib1/Baz2a/Fbxo4/Kansl1/Tank/Zc3h12a/Xbp1/Birc3/Chfr/Tnip1/Myo1c/Arrb1/Smarca5/Nmi/Lrrk2/Gsk3a/Ddx21/Pias1/Phf23/Baz1b/Eed/Topors/Cul3/Dcun1d1/Bcl10/Senp2/Ndfip2/Mapk9/Rnf111/Kansl3/Birc2	44
GO:0034250	GO:0034250	positive regulation of amide metabolic process	43/1829	171/28891	3.29491704522408e-15	9.65639054837947e-14	4.81274230211729e-14	Prkcd/Prkch/Ifngr1/Ptk2b/Ddx3x/Ep300/Nfe2l2/Ogt/Sh3bgrl/Csde1/Gsap/Ythdf3/Abcg1/Mapk1/Casp3/Hnrnpd/Polr2g/Hnrnpu/Csnk1e/Picalm/Eif4g3/Secisbp2/Rps6kb1/Ptafr/Ago2/Eif4g2/Gsk3a/Dhx9/Larp4b/Rock2/Fmr1/Uhmk1/Khdrbs1/Fxr1/Sp1/Tnf/Pcif1/Rbm4/Larp1/Poldip3/Thbs1/Rela/Syncrip	43
GO:0006913	GO:0006913	nucleocytoplasmic transport	66/1829	359/28891	4.13991168107761e-15	1.20138613490095e-13	5.98770507846262e-14	Cd36/Dusp16/Flna/Prkcd/Ddx5/Ppp1r12a/Wipf1/Ep300/Stk4/Ptpn22/Hcls1/Tnfrsf1a/Stat3/Kpna4/Akap13/Tgfb1/Sp100/Syk/Malt1/Cdkn1b/Mapk14/Nup98/Nfkbia/Xpo6/Tpr/Anp32a/Setd2/Mapk1/Txnip/Wnk1/Tnpo3/Zc3h12a/Ythdc1/Xbp1/Phip/Lrrk2/Thoc2/Sirt7/Ranbp2/Akt1/Dhx9/Ppp3r1/Jak2/Sqstm1/Nxt1/Fmr1/Mdm2/Uhmk1/Tardbp/Khdrbs1/Rbm22/Nup153/Appl1/Tnpo1/Rbm4/Mlx/Iws1/Poldip3/Med1/Psen1/Ipo7/Ncbp3/Xpo1/Nemf/Ppp3ca/Trp53	66
GO:0051169	GO:0051169	nuclear transport	66/1829	359/28891	4.13991168107761e-15	1.20138613490095e-13	5.98770507846262e-14	Cd36/Dusp16/Flna/Prkcd/Ddx5/Ppp1r12a/Wipf1/Ep300/Stk4/Ptpn22/Hcls1/Tnfrsf1a/Stat3/Kpna4/Akap13/Tgfb1/Sp100/Syk/Malt1/Cdkn1b/Mapk14/Nup98/Nfkbia/Xpo6/Tpr/Anp32a/Setd2/Mapk1/Txnip/Wnk1/Tnpo3/Zc3h12a/Ythdc1/Xbp1/Phip/Lrrk2/Thoc2/Sirt7/Ranbp2/Akt1/Dhx9/Ppp3r1/Jak2/Sqstm1/Nxt1/Fmr1/Mdm2/Uhmk1/Tardbp/Khdrbs1/Rbm22/Nup153/Appl1/Tnpo1/Rbm4/Mlx/Iws1/Poldip3/Med1/Psen1/Ipo7/Ncbp3/Xpo1/Nemf/Ppp3ca/Trp53	66
GO:0002685	GO:0002685	regulation of leukocyte migration	53/1829	249/28891	4.27216808069882e-15	1.23371878232863e-13	6.1488509012574e-14	Spn/Stap1/Stk10/Cd300a/Ripor2/Nedd9/Itga4/Cx3cr1/Coro1a/Ptprj/Lyn/Msn/Cnn2/Ptk2b/Myo1f/Spi1/Fpr2/Csf1/St3gal4/Ptpn22/Rac2/Tgfb1/Dock8/Cd47/Rhoa/Myd88/Cxcr2/Csf1r/Mospd2/Dusp1/Rin3/Trem1/Il1b/Crk/Mapk1/Rac1/Icam1/Nckap1l/Gpsm3/Wnk1/Abr/Pecam1/Creb3/Slc8b1/Cd9/Ptafr/Camk1d/Akt1/Mia3/Capn1/Oxsr1/Thbs1/Trp53	53
GO:0030316	GO:0030316	osteoclast differentiation	38/1829	138/28891	5.51425630832039e-15	1.58467948277945e-13	7.89803803383856e-14	Ceacam1/Nedd9/Pilrb1/Cebpb/Lilra6/Csf1/Clec2d/Fcer1g/Tgfb1/Klf10/Mapk14/Creb1/Ccl3/Csf1r/Pira2/Zbtb7a/Lilrb4a/Tyrobp/Notch2/Chuk/Nfatc1/Sbno2/Junb/Fosl2/Pafah1b1/Tob2/Gab2/Esrra/Tfe3/Inpp5d/Lrrk1/Ireb2/Ubash3b/Tnf/Apc/Asxl2/Rassf2/Ppp3ca	38
GO:0000380	GO:0000380	alternative mRNA splicing, via spliceosome	28/1829	76/28891	5.74990891553867e-15	1.64441839516855e-13	8.19577660323158e-14	Celf2/Mbnl1/Malat1/Ddx5/Zbtb7a/Cdk13/Tra2b/Rbm25/Celf1/Hnrnpm/Hnrnpu/Ythdc1/Thrap3/Rbm5/Dhx9/Sfpq/Tia1/Ddx17/Mbnl2/Rest/Rbm47/Fmr1/Khdrbs1/Fxr1/Slu7/Rnps1/Rbm4/Srsf6	28
GO:0006470	GO:0006470	protein dephosphorylation	51/1829	235/28891	6.14742333460219e-15	1.74965125677139e-13	8.72025688607791e-14	Dusp5/Cd300a/Dusp16/Ptprc/Ssh2/Prkcd/Ptprj/Ptpre/Bcl2/Ppp2r5a/Dusp6/Ptpn1/Dusp2/Ppp1r12a/Ikbkb/Ptpn22/Tgfb1/Calm1/Rock1/Ptpn12/Ptp4a2/Ptpn6/Ppp2r5c/Ppp1cb/Ptpro/Dusp1/Ppp1r15b/Ppp1r15a/Ppp2cb/Ppp4r3b/Nckap1l/Mtm1/Gnai2/Dusp11/Ublcp1/Pptc7/Ensa/Ppp3r1/Ssh1/Ctdsp1/Jak2/Rock2/Ppp6r3/Ubash3b/Tnf/Ppm1h/Ppm1g/Ppp1r9b/Ptpn2/Ppp4r3a/Ppp3ca	51
GO:0006469	GO:0006469	negative regulation of protein kinase activity	47/1829	204/28891	6.47064563481306e-15	1.83283359608102e-13	9.13483742854747e-14	Ceacam1/Cd300a/Dusp16/Ptprc/Prkcd/Ptprj/Lyn/Prkch/Rgs2/Heg1/Cblb/Sorl1/Ptpn1/Stk38/Sh3bp5/Cbl/Ptpn22/Ptpn6/Gadd45b/Cdkn1b/Trib1/Irak3/Ptpro/Lilrb4a/Dusp1/Ggnbp2/Kat2b/Il1b/Casp3/Taf7/Coro1c/Lats2/Akt1/Tnfaip3/Pkn1/Rb1/Trim27/Ubash3b/Gadd45a/Socs4/Psen1/Ptpn2/Apc/Hipk3/Gskip/Pik3cb/Hmgcr	47
GO:0043281	GO:0043281	regulation of cysteine-type endopeptidase activity involved in apoptotic process	48/1829	212/28891	6.85295567924574e-15	1.93188083910166e-13	9.62848860597785e-14	Nr4a1/Hip1/Klf4/Pmaip1/Laptm5/Cd44/Xdh/Ddx3x/Nod1/Ep300/Gpx1/Cdkn2d/Htra2/Syk/Xiap/Nlrc4/Malt1/Rhoa/Pak2/Plaur/Map3k5/Naip5/Stat1/Casp1/Bcl2a1d/Hspa1b/Rps6ka1/Rack1/Bak1/Fas/Arrb1/Apaf1/Usp47/Akt1/Nlrp3/Jak2/Rest/Mdm2/Rps6ka3/Arl6ip5/Senp1/Fnip1/Bcl10/Casp8ap2/Tnf/Mapk9/Thbs1/Por	48
GO:0002819	GO:0002819	regulation of adaptive immune response	53/1829	252/28891	7.21698934298233e-15	2.02486146495049e-13	1.00919037806832e-13	Spn/Ptprc/Samsn1/Nfkbiz/Havcr2/Tnfrsf1b/Cd44/Adcy7/Vsir/Bcl6/Fcer1g/Nfkbid/Tgfb1/Ptpn6/Malt1/Ripk2/Sash3/Hfe/Rc3h2/Slc15a4/Lilrb4a/Clec4n/Was/Irf1/Slc11a1/Il1b/H2-Q10/Btk/Nckap1l/Cd274/Map3k7/Rc3h1/Cd24a/Zc3h12a/Tyk2/Cr1l/Kmt5b/Zbtb7b/H2-Q6/Mef2c/Otud5/Fbxo38/Nlrp3/Jak2/Dennd1b/Tnfaip3/H2-Q4/Rsad2/Pkn1/Trim27/Exosc3/Tnf/Parp3	53
GO:0043405	GO:0043405	regulation of MAP kinase activity	46/1829	197/28891	7.34340179234888e-15	2.05061031182573e-13	1.02202359602552e-13	Ceacam1/Cd300a/Dusp16/Ptprc/Prkcd/Ptprj/Lyn/Rgs2/Iqgap1/Fgd4/Ptk2b/Sorl1/Ptpn1/Kras/Stk38/Ptpn22/Akap13/Tgfb1/Ptpn6/Syk/Trib1/Irak3/Zeb2/Map3k5/Dusp1/Flt1/Il1b/Taok3/Map3k1/Map3k7/Cd24a/Map3k11/Lrrk2/Csk/Mef2c/Insr/Pik3r5/Pik3cg/Tnf/Irak1/Thbs1/Psen1/Hipk3/Cdk12/Pik3cb/Hmgcr	46
GO:0032102	GO:0032102	negative regulation of response to external stimulus	79/1829	485/28891	9.21183625658602e-15	2.56028500652532e-13	1.27604531886388e-13	Spn/Ceacam1/Stap1/Sh2d1b1/Slc12a2/Cx3cr1/Pglyrp1/Prkcd/Samhd1/Metrnl/Smpdl3b/Havcr2/Nfkb1/Ywhaz/Tnfrsf1b/Cd44/Sh2b3/Itch/Fpr2/Sema4d/Ptpn22/Tnfrsf1a/Gpx1/Stat3/Clec2d/Tgfb1/Il10ra/Ptpn6/Ldlr/Siglece/Erbin/Elf4/Plaur/Trib1/Irak3/Usp15/Dusp1/Rin3/Parp14/Xylt1/Ythdf3/Trim30a/Crk/H2-Q10/Sirpa/Oas3/Ilrun/Cd24a/Abr/Sema4a/Ash1l/Mefv/Cd9/Pcbp2/Nmi/Akt1/H2-Q6/Nrp1/Chd8/Irgm1/Nlrp3/Tnfaip3/Otulin/H2-Q4/Tr…	79
GO:0032271	GO:0032271	regulation of protein polymerization	47/1829	206/28891	9.60118631641768e-15	2.65602911183143e-13	1.32376415370973e-13	Cyfip2/Coro1a/Ssh2/Prkcd/Actr3/Cdc42ep2/Gda/Ptk2b/Cdc42ep3/Tmsb4x/Mtpn/Arpc2/Add3/Hcls1/Arpc5/Capzb/Cotl1/Rhoa/Capza1/Cdkn1b/Evl/Arfgef1/Vasp/Svil/Myadm/Clip1/Arf6/Capza2/Rac1/Tmsb10/Pfn1/Icam1/Map3k1/Nckap1l/Pecam1/Myo1c/Prex1/Dbnl/Ssh1/Capn1/Mapre1/Sptan1/Flii/Apc/Mecp2/Numa1/Add1	47
GO:0031348	GO:0031348	negative regulation of defense response	62/1829	330/28891	9.98130240506824e-15	2.74834001106995e-13	1.36977187962821e-13	Spn/Ceacam1/Sh2d1b1/Cx3cr1/Pglyrp1/Samhd1/Metrnl/Smpdl3b/Havcr2/Nfkb1/Ywhaz/Tnfrsf1b/Cd44/Itch/Fpr2/Ptpn22/Tnfrsf1a/Gpx1/Stat3/Clec2d/Tgfb1/Il10ra/Ptpn6/Ldlr/Siglece/Erbin/Elf4/Irak3/Usp15/Parp14/Ythdf3/Trim30a/Crk/H2-Q10/Sirpa/Oas3/Ilrun/Cd24a/Abr/Ash1l/Mefv/Pcbp2/Nmi/Akt1/H2-Q6/Irgm1/Nlrp3/Tnfaip3/Otulin/H2-Q4/Trafd1/Fxr1/Rb1/Gigyf2/Atg12/Nlrc5/Cnot7/Cyld/Stat2/Lyar/Ptpn2/Sharpin	62
GO:0140694	GO:0140694	non-membrane-bounded organelle assembly	70/1829	402/28891	1.05851382630568e-14	2.90111196839334e-13	1.44591337969533e-13	Ripor2/Flna/Bin2/Msn/Lcp1/Hck/Arpc2/Ddx3x/Ep300/Mef2a/Akap13/Actg1/Itgb1/Dock5/Rhoa/Zfp207/Pum2/Mospd2/Stag2/Prrc2c/Hspa1b/Csde1/Tpr/Kat2b/Ythdf3/Dazap2/Ncor1/Rps27/Senp6/Wnk1/Eif5/Rc3h1/Hnrnpu/Smc1a/Ddx6/Lsm14a/Limd1/Rab11a/Dbnl/Mef2c/Vps4b/Rnf4/Wdr1/Tia1/Mapre1/Fmr1/Cnot1/Haus8/Fxr1/Flii/Cnot6l/Abraxas2/G3bp1/Rpf2/Eif5b/Tnf/Cnot6/Cnot7/Mapk9/Atxn2l/Pisd/Dcaf13/Dync1h1/Arhgef2/Hspa1a/Smc3/Numa1/…	70
GO:0006898	GO:0006898	receptor-mediated endocytosis	55/1829	272/28891	1.30731103383782e-14	3.56648908770501e-13	1.77753714666379e-13	Ceacam1/Cd36/Grk3/Hip1/Cd300a/Itga4/Adrb2/Fcgr4/Cd44/Sorl1/Unc119/Plcg2/Itch/Itgb2/Grk2/Cbl/Fcer1g/Itgb1/Ldlrad3/Syk/Ldlr/Cxcr2/Hfe/Cd2ap/Synj1/Lilrb4a/Rin3/Cap1/Itsn2/Picalm/Mkln1/Nsf/Ankrd13a/Eps15/Arrb1/Itgav/Cd9/Fcho2/Dgkd/Rab31/Ppp3r1/Insr/Cln3/Ralb/Fmr1/Ldlrap1/Gak/Ap2a2/Rnf216/Arhgap27/Lmbrd1/Gpr107/Ap2b1/Snx1/Tbc1d5	55
GO:0050672	GO:0050672	negative regulation of lymphocyte proliferation	31/1829	96/28891	1.41468630974415e-14	3.84171695123182e-13	1.91471063554459e-13	Spn/Ceacam1/Cd300a/Ripor2/Rassf5/Lyn/Cebpb/Havcr2/Laptm5/Cblb/Cd44/Lst1/Itch/Vsir/Tgfb1/Peli1/Ptpn6/Tnfrsf13b/Slfn1/Tmem131l/Lilrb4a/Tyrobp/Btk/Casp3/Cd274/Rc3h1/Cd24a/Zbtb7b/Inpp5d/Pkn1/Tnfrsf21	31
GO:0016570	GO:0016570	histone modification	41/1829	164/28891	1.78464819981861e-14	4.82425449448683e-13	2.40440706757585e-13	Kdm6b/Ep300/Phf20l1/Sf3b1/Tgfb1/Ogt/Crebbp/Mier1/Baz2a/Kat2b/Setd2/Kansl1/Msl2/Map3k7/Kdm3b/Xbp1/Setd1b/Ash1l/Kat6a/Myo1c/Smarca5/Ctr9/Sirt7/Kmt5b/Ddx21/Rnf20/Tbl1xr1/Setd7/Baz1b/Eed/Mta2/Msl1/Atxn7l3/Kmt2b/Kansl3/Kdm6a/Mecp2/Cdc73/Ehmt2/Smarca4/Pcgf5	41
GO:0032760	GO:0032760	positive regulation of tumor necrosis factor production	38/1829	143/28891	1.94202978354702e-14	5.22582559936289e-13	2.6045499920011e-13	Spn/Cd36/Lilra5/Ptprc/Ptprj/Ifngr1/Havcr2/Plcg2/Nod1/Cybb/Tnfrsf1a/Stat3/Mapkapk2/Fcer1g/Tgfb1/Syk/Ripk2/Myd88/Sash3/Ccl3/Csf1r/Lpl/Tyrobp/Ccl4/H2-Q10/Btk/Oas3/Lrrfip2/Lrrk2/Ptafr/H2-Q6/Dhx9/Jak2/H2-Q4/Ifih1/Thbs1/Psen1/Arhgef2	38
GO:0032945	GO:0032945	negative regulation of mononuclear cell proliferation	31/1829	97/28891	1.95398369090443e-14	5.23420065617838e-13	2.60872411793528e-13	Spn/Ceacam1/Cd300a/Ripor2/Rassf5/Lyn/Cebpb/Havcr2/Laptm5/Cblb/Cd44/Lst1/Itch/Vsir/Tgfb1/Peli1/Ptpn6/Tnfrsf13b/Slfn1/Tmem131l/Lilrb4a/Tyrobp/Btk/Casp3/Cd274/Rc3h1/Cd24a/Zbtb7b/Inpp5d/Pkn1/Tnfrsf21	31
GO:0070664	GO:0070664	negative regulation of leukocyte proliferation	32/1829	104/28891	2.48772851034898e-14	6.63394269426395e-13	3.30635515149749e-13	Spn/Ceacam1/Cd300a/Ripor2/Rassf5/Lyn/Cebpb/Havcr2/Laptm5/Cblb/Cd44/Lst1/Itch/Vsir/Bcl6/Tgfb1/Peli1/Ptpn6/Tnfrsf13b/Slfn1/Tmem131l/Lilrb4a/Tyrobp/Btk/Casp3/Cd274/Rc3h1/Cd24a/Zbtb7b/Inpp5d/Pkn1/Tnfrsf21	32
GO:0022604	GO:0022604	regulation of cell morphogenesis	55/1829	277/28891	2.92012324378546e-14	7.75207605525109e-13	3.8636325005101e-13	Fgr/Fmnl1/Coro1a/Msn/Fgd4/Actr3/Cdc42ep2/Ptk2b/Cd44/Lst1/Hck/Cdc42ep3/Ighm/Sema4d/Diaph1/Capzb/Fyn/Myl12b/Ccl3/Marcks/Cxcr4/Csf1r/Actr2/Mark2/Cdc42se1/Prpf40a/Pxn/Crk/Rac1/Icam1/Rhog/Arhgap15/Myh9/Itsn2/Picalm/Zranb1/Mkln1/Macf1/Sema4a/Spag9/Pafah1b1/Limd1/Coro1c/Phip/Rhoq/Dbnl/Arap1/Sh3kbp1/Wdr1/Cdc42se2/Brwd3/Pdzd8/Mapk9/Mecp2/Taok2	55
GO:1903557	GO:1903557	positive regulation of tumor necrosis factor superfamily cytokine production	38/1829	145/28891	3.15651267900158e-14	8.34221208021846e-13	4.15775612746308e-13	Spn/Cd36/Lilra5/Ptprc/Ptprj/Ifngr1/Havcr2/Plcg2/Nod1/Cybb/Tnfrsf1a/Stat3/Mapkapk2/Fcer1g/Tgfb1/Syk/Ripk2/Myd88/Sash3/Ccl3/Csf1r/Lpl/Tyrobp/Ccl4/H2-Q10/Btk/Oas3/Lrrfip2/Lrrk2/Ptafr/H2-Q6/Dhx9/Jak2/H2-Q4/Ifih1/Thbs1/Psen1/Arhgef2	38
GO:2001234	GO:2001234	negative regulation of apoptotic signaling pathway	52/1829	253/28891	3.44558098451098e-14	9.06570641258e-13	4.51834549688153e-13	Cx3cr1/Bcl2/Tcf7l2/Cd44/Ptpn1/Ddx3x/Nfe2l2/Sgk3/Gpx1/Cdkn2d/Fyn/Mcl1/Plaur/Gnai3/Hmgb2/Tmbim6/Il1b/Icam1/Birc6/Rack1/Gnai2/Ybx3/Map2k1/Map3k7/Rb1cc1/Bak1/Xbp1/Rps6kb1/Madd/Itgav/Creb3/Tgfbr1/Phip/Lrrk2/Raf1/Usp47/Akt1/Nrp1/Rrm2b/Tnfaip3/Mnt/Parl/Mdm2/Rb1/Tnf/Atf4/Kdm6a/Rela/Psen1/Pik3cb/Zmynd11/Mdm4	52
GO:1902107	GO:1902107	positive regulation of leukocyte differentiation	47/1829	213/28891	3.6558088668535e-14	9.53409184659592e-13	4.75178866394175e-13	Nedd9/Ptprc/Rara/Nfkbiz/Ikzf1/Spi1/Vsir/Bcl6/Csf1/Hcls1/Nfkbid/Tgfb1/Zmiz1/Syk/Malt1/Rhoa/Ripk2/Klf10/Sash3/Creb1/Ccl3/Csf1r/Trib1/Arid1a/Lilrb4a/Tyrobp/Notch2/Irf1/Nckap1l/Xbp1/Id2/Stat5b/Smarcd2/Zbtb7b/Inpp5d/Runx1/Nlrp3/Jun/Arid2/Rb1/Tnf/Cyld/Cbfb/Smarce1/Asxl2/Ppp3ca/Smarca4	47
GO:1903708	GO:1903708	positive regulation of hemopoiesis	47/1829	213/28891	3.6558088668535e-14	9.53409184659592e-13	4.75178866394175e-13	Nedd9/Ptprc/Rara/Nfkbiz/Ikzf1/Spi1/Vsir/Bcl6/Csf1/Hcls1/Nfkbid/Tgfb1/Zmiz1/Syk/Malt1/Rhoa/Ripk2/Klf10/Sash3/Creb1/Ccl3/Csf1r/Trib1/Arid1a/Lilrb4a/Tyrobp/Notch2/Irf1/Nckap1l/Xbp1/Id2/Stat5b/Smarcd2/Zbtb7b/Inpp5d/Runx1/Nlrp3/Jun/Arid2/Rb1/Tnf/Cyld/Cbfb/Smarce1/Asxl2/Ppp3ca/Smarca4	47
GO:0046328	GO:0046328	regulation of JNK cascade	39/1829	153/28891	3.89790228441995e-14	1.0076673154483e-12	5.022211033431e-13	Dusp16/Fgd4/Ptk2b/Itch/Nod1/Ptpn22/Cdc42/Ripk2/Gadd45b/Myd88/Map3k5/Naip5/Cdc42se1/Ncor1/Il1b/Crk/Taok3/Map3k1/Map4k4/Sirpa/Map3k7/Rb1cc1/Map3k11/Pafah1b1/Rapgef1/Rap2a/Akt1/Mink1/Taok1/Gadd45a/Tnf/Mapk9/Cyld/Hipk3/Zfp622/Rassf2/Taok2/Zmynd11/Hipk2	39
GO:1903038	GO:1903038	negative regulation of leukocyte cell-cell adhesion	39/1829	153/28891	3.89790228441995e-14	1.0076673154483e-12	5.022211033431e-13	Spn/Ceacam1/Cd300a/Ripor2/Klf4/Pag1/Cebpb/Havcr2/Laptm5/Cblb/Cd44/Itch/Vsir/Bcl6/Ptpn22/Nfkbid/Tgfb1/Peli1/Ptpn6/Slfn1/Hfe/Tmem131l/Rc3h2/Lilrb4a/Irf1/Casp3/Nckap1l/Cd274/Wnk1/Rc3h1/Cd24a/Zc3h12a/Zbtb7b/Akt1/Runx1/Mia3/Cbfb/Ptpn2/Tnfrsf21	39
GO:0046634	GO:0046634	regulation of alpha-beta T cell activation	38/1829	146/28891	4.00952731728135e-14	1.03201746601329e-12	5.14357211457191e-13	Cd244a/Cd300a/Ptprc/Rara/Nfkbiz/Cblb/Cd44/Itch/Vsir/Bcl6/Ptpn22/Nfkbid/Tgfb1/Syk/Malt1/Rhoa/Ripk2/Sash3/Hfe/Rc3h2/Lilrb4a/Irf1/H2-Q10/Nckap1l/Cd274/Rc3h1/Cd24a/Zc3h12a/Tyk2/Zbtb7b/H2-Q6/Irgm1/Runx1/Nlrp3/Jak2/H2-Q4/Prdm1/Cbfb	38
GO:0060326	GO:0060326	cell chemotaxis	61/1829	331/28891	4.04705613057274e-14	1.0371676317312e-12	5.169240525858e-13	Stap1/Nr4a1/Trem3/Ripor2/Nedd9/Slc12a2/Cx3cr1/Il17ra/Bin2/Coro1a/Prkcd/Ptprj/Ccl6/Elmo2/Lyn/Ptk2b/Spi1/Itgb2/Fpr2/Csf1/Pde4b/Cklf/Rac2/Fcer1g/Gpr35/Syk/Lyst/Csf3r/Cxcr2/Ccl3/Cxcr4/Csf1r/Ptpro/Mospd2/Dusp1/Rin3/Hmgb2/Il16/Flt1/Trem1/Ccl4/Il1b/Crk/Mapk1/Rac1/Nckap1l/Ccrl2/Rhog/Gpsm3/Wnk1/Prex1/Creb3/Slc8b1/Trpm2/Camk1d/Nrp1/Vav3/Myo9b/Oxsr1/Thbs1/Pip5k1a	61
GO:0051056	GO:0051056	regulation of small GTPase mediated signal transduction	49/1829	230/28891	4.42963745657321e-14	1.13032128202213e-12	5.63351805389052e-13	Ripor2/Rap1gap2/Rasa3/Cyth3/Camk2d/Dock2/Heg1/Kras/Bcl6/Cbl/Csf1/Rasgrp4/Gpr35/Akap13/Git2/Itgb1/Ogt/Sipa1l3/Sh3bp1/Arfgef1/Cd2ap/Arhgap17/Arhgdib/Notch2/Ccdc125/Cdc42se1/Arf6/Crk/Ppp2cb/Cyth4/Arhgap25/Map2k1/Map4k4/Shoc2/Rapgef1/Madd/Arrb1/Arhgef3/Itgav/Lpar6/Rasa2/Dennd4a/Nrp1/Cdc42se2/Myo9b/Pik3cg/Cul3/Arhgef2/Pik3cb	49
GO:0007162	GO:0007162	negative regulation of cell adhesion	59/1829	315/28891	5.06848948146712e-14	1.28778788541997e-12	6.41833115724073e-13	Spn/Ceacam1/Cd300a/Ripor2/Ptprc/Klf4/Pag1/Prkcd/Cebpb/Havcr2/Laptm5/Cblb/Cd44/Mbp/Myo1f/Sh2b3/Spi1/Itch/Vsir/Bcl6/Sema4d/Ptpn22/Gcnt2/Nfkbid/Tgfb1/Peli1/Ptpn6/Rhoa/Slfn1/Akna/Hfe/Tmem131l/Rc3h2/Lilrb4a/Dusp1/Irf1/Myadm/Casp3/Nckap1l/Cd274/Wnk1/Map2k1/Rc3h1/Cd24a/Zc3h12a/Actn4/Coro1c/Cd9/Zbtb7b/Akt1/Runx1/Mia3/Jak2/Tnfaip3/Ubash3b/Cbfb/Thbs1/Ptpn2/Tnfrsf21	59
GO:0032984	GO:0032984	protein-containing complex disassembly	51/1829	248/28891	5.92820706274171e-14	1.49978571843722e-12	7.4749277538754e-13	Adrb2/Arhgef1/Plek/Mtpn/Arpc2/Add3/Calm1/Capzb/Rhoa/Capza1/Evl/Asph/Sh3bp1/Irak3/Synj1/Arid1a/Vmp1/Svil/Capza2/Wnk1/Kif5b/Uvrag/Nsf/Etf1/Smarcd2/Snap29/Vps4b/Mid1ip1/Irgm1/Wdr1/Supt16/Insr/Setx/Cln3/Taok1/Arid2/Phf23/Sptan1/Gak/Flii/Scaf8/Atg12/Tnf/Oga/Klc1/Pik3ca/Smarce1/Apc/Arhgef2/Add1/Smarca4	51
GO:0030595	GO:0030595	leukocyte chemotaxis	50/1829	240/28891	6.14160287069463e-14	1.54716123380903e-12	7.71104718770753e-13	Stap1/Trem3/Ripor2/Nedd9/Slc12a2/Cx3cr1/Il17ra/Coro1a/Ptprj/Ccl6/Lyn/Ptk2b/Spi1/Itgb2/Fpr2/Csf1/Pde4b/Cklf/Rac2/Fcer1g/Gpr35/Syk/Lyst/Csf3r/Cxcr2/Ccl3/Csf1r/Ptpro/Mospd2/Dusp1/Rin3/Il16/Flt1/Trem1/Ccl4/Il1b/Mapk1/Rac1/Nckap1l/Gpsm3/Wnk1/Prex1/Creb3/Slc8b1/Trpm2/Camk1d/Vav3/Myo9b/Oxsr1/Thbs1	50
GO:0000082	GO:0000082	G1/S transition of mitotic cell cycle	49/1829	233/28891	7.48498485322611e-14	1.87758942080926e-12	9.35790033166493e-13	Klf4/Cdk14/Bcl2/Ccnd2/Camk2d/Bach1/Ccnd3/Gpr132/Ddx3x/Cdk2ap2/Cdkn2d/Ptpn6/Itgb1/Ppp2r5c/Crebbp/Cdkn1b/Slfn1/Kmt2e/Crlf3/Arid1a/Cdk17/Nfatc1/Rbbp8/Brd4/Rps6kb1/Id2/Wac/Lats2/Smarcd2/Akt1/Pias1/Ctdsp1/Arid2/Phf8/Mdm2/Rb1/E2f4/Gigyf2/Senp2/Appl1/Sde2/Smarce1/Rbl2/Apc/Cdc73/Ppp3ca/Trp53/Ankrd17/Smarca4	49
GO:0033209	GO:0033209	tumor necrosis factor-mediated signaling pathway	28/1829	83/28891	7.62393457045915e-14	1.90437521759992e-12	9.49140066666534e-13	Laptm5/Ptk2b/Ikbkb/Tnfrsf1a/Traf1/Aim2/Lims1/Syk/Nfkbia/Naip5/Stat1/Casp1/Chuk/Ppp2cb/Traf3/Actn4/Ext1/Hipk1/Ube2k/Jak2/Cpne1/Otulin/Tnf/Cyld/Rela/Ptpn2/Sharpin/Trp53	28
GO:0008360	GO:0008360	regulation of cell shape	37/1829	142/28891	8.32684228071668e-14	2.0712145504976e-12	1.03229274271777e-12	Fgr/Fmnl1/Coro1a/Msn/Fgd4/Cdc42ep2/Ptk2b/Lst1/Hck/Cdc42ep3/Sema4d/Diaph1/Fyn/Myl12b/Ccl3/Csf1r/Mark2/Cdc42se1/Prpf40a/Pxn/Crk/Rac1/Icam1/Rhog/Arhgap15/Myh9/Mkln1/Sema4a/Limd1/Phip/Rhoq/Arap1/Sh3kbp1/Wdr1/Cdc42se2/Brwd3/Taok2	37
GO:0071902	GO:0071902	positive regulation of protein serine/threonine kinase activity	45/1829	202/28891	8.84728447926159e-14	2.19146126013509e-12	1.09222366859151e-12	Ceacam1/Ptprc/Adrb2/Prkcd/Iqgap1/Fgd4/Ccnd2/Ptk2b/Ptpn1/Kras/Ccnd3/Ddx3x/Akap13/Tgfb1/Syk/Pim1/Rhoa/Cdkn1b/Marcks/Zeb2/Map3k5/Flt1/Dazap2/Il1b/Taok3/Map3k1/Map2k1/Map3k7/Cd24a/Map3k11/Lrrk2/Csk/Akt1/Mef2c/Irgm1/Insr/Ralb/Pik3r5/Pik3cg/Tnf/Cab39/Irak1/Thbs1/Psen1/Ccny	45
GO:0000288	GO:0000288	nuclear-transcribed mRNA catabolic process, deadenylation-dependent decay	24/1829	61/28891	8.99240038334662e-14	2.21812542789217e-12	1.10551308221581e-12	Zfp36l2/Btg2/Rc3h2/Tnrc6a/Csde1/Hnrnpd/Polr2g/Rc3h1/Hnrnpu/Tnrc6c/Ago2/Dhx9/Samd4b/Cnot1/Dcps/Cnot6l/Exosc3/Cnot6/Cnot7/Dcp2/Syncrip/Exosc8/Tnrc6b/Cnot3	24
GO:0050869	GO:0050869	negative regulation of B cell activation	19/1829	37/28891	9.06244956003387e-14	2.22612868860583e-12	1.10950190507862e-12	Cd300a/Samsn1/Lyn/Laptm5/Bcl6/Tnfrsf13b/Lilrb4a/Tyrobp/Btk/Casp3/Rc3h1/Cd24a/Fas/Id2/Inpp5d/Tnfaip3/Pkn1/Tnfrsf21/Parp3	19
GO:0044843	GO:0044843	cell cycle G1/S phase transition	52/1829	260/28891	1.08352992094627e-13	2.65061864958757e-12	1.32106758086664e-12	Klf4/Cdk14/Bcl2/Ccnd2/Camk2d/Plcg2/Bach1/Ccnd3/Gpr132/Ddx3x/Cdk2ap2/Cdkn2d/Ptpn6/Itgb1/Ppp2r5c/Crebbp/Cdkn1b/Slfn1/Csf1r/Kmt2e/Crlf3/Arid1a/Cdk17/Nfatc1/Rbbp8/Brd4/Map3k11/Rps6kb1/Id2/Wac/Lats2/Smarcd2/Akt1/Pias1/Ctdsp1/Arid2/Phf8/Mdm2/Rb1/E2f4/Gigyf2/Senp2/Appl1/Sde2/Smarce1/Rbl2/Apc/Cdc73/Ppp3ca/Trp53/Ankrd17/Smarca4	52
GO:0050870	GO:0050870	positive regulation of T cell activation	54/1829	277/28891	1.09792296870387e-13	2.67477529824152e-12	1.33310724768332e-12	Spn/Cd244a/Hes1/Itgal/Ptprc/Rara/Coro1a/Gm5150/Nfkbiz/Havcr2/Vsir/Bcl6/Ptpn22/Sirpb1a/Nfkbid/Tgfb1/Zmiz1/Dock8/Syk/Cd47/Malt1/Rhoa/Ripk2/Sash3/Arid1a/Lilrb4a/Sirpb1b/Irf1/Il1b/H2-Q10/Nckap1l/Cd274/Sirpb1c/Sirpa/Ccdc88b/Cd24a/Xbp1/Tyk2/Stat5b/Smarcd2/Zbtb7b/H2-Q6/Irgm1/Runx1/Nlrp3/Jak2/Arid2/H2-Q4/Bcl10/Cyld/Cbfb/Smarce1/Ppp3ca/Smarca4	54
GO:0002822	GO:0002822	regulation of adaptive immune response based on somatic recombination of immune receptors built from immunoglobulin superfamily domains	49/1829	236/28891	1.25190067840864e-13	3.03739836728654e-12	1.5138384821309e-12	Spn/Ptprc/Nfkbiz/Havcr2/Tnfrsf1b/Vsir/Bcl6/Fcer1g/Nfkbid/Tgfb1/Ptpn6/Malt1/Ripk2/Sash3/Hfe/Rc3h2/Slc15a4/Lilrb4a/Clec4n/Was/Irf1/Slc11a1/Il1b/H2-Q10/Btk/Nckap1l/Cd274/Map3k7/Rc3h1/Cd24a/Zc3h12a/Tyk2/Cr1l/Kmt5b/Zbtb7b/H2-Q6/Mef2c/Otud5/Fbxo38/Nlrp3/Jak2/Dennd1b/Tnfaip3/H2-Q4/Rsad2/Pkn1/Exosc3/Tnf/Parp3	49
GO:0016311	GO:0016311	dephosphorylation	60/1829	331/28891	1.39102046023533e-13	3.36115964269108e-12	1.67520100968405e-12	Dusp5/Cd300a/Dusp16/Ptprc/Ssh2/Prkcd/Ptprj/Ptpre/Bcl2/Iqgap1/Ppp2r5a/Dusp6/Ptpn1/Dusp2/Plek/Ppp1r12a/Ikbkb/Sema4d/Ptpn22/Tgfb1/Calm1/Rock1/Ptpn12/Ptp4a2/Ptpn6/Ppp2r5c/Ppp1cb/Ptpro/Synj1/Dusp1/Ppp1r15b/Ppp1r15a/Ppp2cb/Ppp4r3b/Nckap1l/Mtm1/Gnai2/Dusp11/Ublcp1/Pptc7/Ensa/Inpp5d/Mef2c/Mtmr6/Ppp3r1/Ssh1/Ctdsp1/Jak2/Rock2/Ppp6r3/Ubash3b/Tnf/Ppm1h/Ppm1g/Ppp1r9b/Ptpn2/Pip4p1/Ppp4c/Ppp4r3a/Ppp3ca	60
GO:0010586	GO:0010586	miRNA metabolic process	31/1829	104/28891	1.64967568995707e-13	3.96995125388044e-12	1.97862257550264e-12	Klf4/Rara/Nfkb1/Ddx5/Spi1/Nr3c1/Ep300/Stat3/Tgfb1/Tut7/Rc3h2/Yy1/Lilrb4a/Ncor1/Nfatc3/Rc3h1/Zc3h12a/Tgfbr1/Ago2/Ctcf/Tut4/Jun/Ddx17/Rest/Ncor2/Tnf/Srebf2/Rela/Tent2/Trp53/Smarca4	31
GO:0010508	GO:0010508	positive regulation of autophagy	39/1829	160/28891	1.8612531725848e-13	4.46097926384697e-12	2.22335079597494e-12	Adrb2/Pip4k2a/Trim30b/Nod1/Rock1/Ripk2/Trim12a/Trim30c/Mtdh/Gnai3/Trim12c/Setd2/Trim30a/Atf6/Trim8/Map2k1/Map3k7/Rb1cc1/Zc3h12a/Xbp1/Mefv/Wac/Trim30d/Vps13d/Lrrk2/Gsk3a/Irgm1/Ralb/Tfeb/Sqstm1/Rnf31/Tbk1/Atg7/Ddit3/Snx4/Larp1/Pik3c2a/Ccny/Atg101	39
GO:0045814	GO:0045814	negative regulation of gene expression, epigenetic	33/1829	118/28891	2.06370402158335e-13	4.92626121281186e-12	2.45524718696864e-12	H3f3a/Jarid2/Bcl6/Resf1/Smchd1/Baz1a/Epc1/Baz2a/Tpr/Atf7ip/Trip12/Smarca5/Ctr9/Atrx/Sirt7/Gsk3a/Ctcf/Phf8/Spty2d1/Kmt2d/Apobec1/Kdm5a/Zfp445/Eed/Rb1/Trim27/Usp7/Tasor2/Sin3a/Kmt2b/Ubr2/Mecp2/Smarca4	33
GO:1901990	GO:1901990	regulation of mitotic cell cycle phase transition	61/1829	343/28891	2.09355793365541e-13	4.9613910447157e-12	2.47275588519526e-12	Klf4/Nabp1/Foxn3/Bcl2/Ccnd2/Camk2d/Zfp36l2/Gpr132/Ddx3x/Cdk2ap2/Cdkn2d/Tgfb1/Ptpn6/Ppp2r5c/Crebbp/Cdkn1b/Slfn1/Zfp207/Kmt2e/Crlf3/Arid1a/Tpr/Taok3/Rbbp8/Brd4/Rad21/Chfr/Id2/Rab11a/Wac/Pbx1/Smarcd2/Inip/Usp47/Akt1/Syf2/Vps4b/Rrm2b/Rnaseh2b/Uimc1/Ctdsp1/Taok1/Arid2/Mdm2/Rb1/Cul3/Gigyf2/Sin3a/Dync1li1/Senp2/Appl1/Sde2/Smarce1/Rbl2/Apc/Mecp2/Cdc73/Taok2/Trp53/Ankrd17/Smarca4	61
GO:2000377	GO:2000377	regulation of reactive oxygen species metabolic process	40/1829	168/28891	2.09518202901846e-13	4.9613910447157e-12	2.47275588519526e-12	Cd36/Prkcd/Bcl2/Ptk2b/Ncf2/Plcg2/Itgb2/Xdh/Fpr2/Nfe2l2/Stat3/Tgfb1/Syk/Ogt/Rhoa/Fyn/Mapk14/Gnai3/Tyrobp/G6pdx/Trim30a/Abcd1/Gnai2/Rab27a/Map3k7/Gch1/Zc3h12a/Birc3/Lrrk2/Prcp/Akt1/Insr/Parl/Hbp1/Gadd45a/Tnf/Thbs1/Birc2/Clcn3/Trp53	40
GO:0046578	GO:0046578	regulation of Ras protein signal transduction	44/1829	199/28891	2.20060585695459e-13	5.1902735749686e-12	2.58683087315736e-12	Ripor2/Rasa3/Cyth3/Camk2d/Dock2/Heg1/Kras/Bcl6/Cbl/Csf1/Rasgrp4/Gpr35/Akap13/Git2/Itgb1/Ogt/Sh3bp1/Arfgef1/Arhgap17/Arhgdib/Notch2/Ccdc125/Cdc42se1/Arf6/Crk/Ppp2cb/Cyth4/Map2k1/Map4k4/Shoc2/Rapgef1/Madd/Arrb1/Arhgef3/Lpar6/Rasa2/Dennd4a/Nrp1/Cdc42se2/Myo9b/Pik3cg/Cul3/Arhgef2/Pik3cb	44
GO:0033157	GO:0033157	regulation of intracellular protein transport	48/1829	232/28891	2.54973650597273e-13	5.98985718863436e-12	2.98534311873082e-12	Cd36/Flna/Prkcd/Pmaip1/Actr3/Lcp1/Sorl1/Ptpn1/Wipf1/Arpc2/Ep300/Ptpn22/Hcls1/Cdc42/Tnfrsf1a/Tgfb1/Sp100/Ogt/Fyn/Mapk14/Asph/Ndel1/Tpr/Mapk1/C2cd5/Kif5b/Zc3h12a/Xbp1/Myo1c/Tmem30a/Gripap1/Lrrk2/Rab29/Sirt7/Gsk3a/Jak2/Gdi1/Parl/Mdm2/Uhmk1/Tardbp/Rbm22/Tm9sf4/Ube2j1/Psen1/Ice1/Xpo1/Pcm1	48
GO:0032388	GO:0032388	positive regulation of intracellular transport	43/1829	192/28891	2.57662590029686e-13	6.01110392623411e-12	2.99593248670594e-12	Flna/Prkcd/Pmaip1/Msn/Actr3/Sorl1/Wipf1/Arpc2/Ep300/Ptpn22/Hcls1/Cdc42/Tnfrsf1a/Tgfb1/Fyn/Mapk14/Asph/Tpr/Mapk1/C2cd5/Ehd1/Kif5b/Zc3h12a/Xbp1/Myo1c/Tmem30a/Rab29/Gsk3a/Dhx9/Jak2/Crebrf/Mdm2/Ldlrap1/Tardbp/Khdrbs1/Rbm22/Tm9sf4/Psen1/Ice1/Mecp2/Dync1h1/Numa1/Pcm1	43
GO:0010950	GO:0010950	positive regulation of endopeptidase activity	40/1829	169/28891	2.57908850889098e-13	6.01110392623411e-12	2.99593248670594e-12	Hip1/Cyfip2/Lyn/Pmaip1/Laptm5/Mbp/Vsir/Xdh/Ddx3x/Nod1/Stat3/Aim2/Htra2/Syk/Nlrc4/Malt1/Rhoa/Fyn/Ripk2/Asph/Map3k5/Stat1/Casp1/Rack1/Bak1/Picalm/Fas/Arrb1/Mefv/Apaf1/Nlrp3/Jak2/Rest/Rock2/Arl6ip5/Senp1/Bcl10/Casp8ap2/Tnf/Mapk9	40
GO:0045732	GO:0045732	positive regulation of protein catabolic process	45/1829	208/28891	2.68162033659336e-13	6.22556564416968e-12	3.10282014591174e-12	Cbfa2t3/Msn/Cblb/Tnfrsf1b/Sorl1/Itch/Nupr1/Ldlr/Trib1/Hspa1b/Rnf19b/Il1b/Trim30a/Rack1/Fbxl5/Arih2/Csnk1e/Nsf/Chfr/Cop1/Lrrk2/Ankib1/Gsk3a/Akt1/Arih1/Pias1/Tnfaip3/Crebrf/Fmr1/Mdm2/Atg7/Tiparp/Sec22b/Tnf/Snx1/Mapk9/Bag6/Socs4/Psen1/Apc/Mylip/Tmem259/Hspa1a/Csnk1d/Eif2a	45
GO:0050766	GO:0050766	positive regulation of phagocytosis	29/1829	93/28891	2.74639813994035e-13	6.35104569861205e-12	3.16535936934736e-12	Cd36/Stap1/Ptprc/Gm5150/Ptprj/Dock2/Rap1a/Abca7/Plcg2/Fpr2/Sirpb1a/Fcer1g/Cd47/Sirpb1b/Slc11a1/Il1b/Btk/Myo18a/Nckap1l/Rab27a/Sirpb1c/Sirpa/Myh9/Abr/Rapgef1/Camk1d/Rab31/Tnf/Lyar	29
GO:1901222	GO:1901222	regulation of non-canonical NF-kappaB signal transduction	31/1829	106/28891	2.92206611342352e-13	6.73098497722461e-12	3.35472099771703e-12	Havcr2/Laptm5/Spi1/Ddx3x/Nod1/Ep300/Ptpn22/Lims1/Adipor1/Rhoa/Crebbp/Rc3h2/Nfat5/Il1b/Trim56/Pdcd4/Tlr7/Rc3h1/Zc3h12a/Birc3/Actn4/Nmi/Nlrp3/Cpne1/Capn1/Tnf/Cyld/Irak1/Rela/Birc2/Rassf2	31
GO:0032088	GO:0032088	negative regulation of NF-kappaB transcription factor activity	27/1829	82/28891	4.13305695745422e-13	9.4836035612903e-12	4.72662531690909e-12	Klf4/Havcr2/Spi1/Itch/Nfkbid/Aim2/Peli1/Erbin/Irak3/Nfkbia/Chuk/Ppp2cb/Irak2/Traf3/Zc3h12a/Arrb1/Lrrk2/Nfkbib/Nlrp3/Tut4/Tnfaip3/Otulin/Ddit3/Usp7/Nlrc5/Cyld/Irak1	27
GO:0072594	GO:0072594	establishment of protein localization to organelle	72/1829	452/28891	4.38809612593495e-13	1.0029934002137e-11	4.99891625319881e-12	Cd36/Pot1b/Flna/Prkcd/Pmaip1/Laptm5/Ywhaz/Sorl1/Ddx5/Cbl/Ep300/Stk4/Ptpn22/Hcls1/Tnfrsf1a/Stat3/Kpna4/Neurl3/Tgfb1/Il10ra/Syk/Mapk14/Nipbl/Nup98/Nfkbia/Tpr/Mapk1/Txnip/Tnpo3/Zc3h12a/Macf1/Xbp1/Eps15/Rab11a/Rab10/Vps13c/Phip/Vps13d/Lrrk2/Ssr3/Sh3kbp1/Aip/Ranbp2/Gsk3a/Akt1/Ppp3r1/Vps37b/Irgm1/Jak2/Sqstm1/Tnfaip3/Parl/Zfyve16/Tardbp/Ddit3/Usp9x/Man1a/Rbm22/Nup153/Appl1/Tnpo1/Hspa4/Bag6/Med1/Vps36/Vp…	72
GO:0032611	GO:0032611	interleukin-1 beta production	30/1829	101/28891	4.48224213246056e-13	1.02057205477564e-11	5.08652821752508e-12	Cd36/Lilra5/Cx3cr1/Nod1/Stat3/Aim2/Nlrc4/Malt1/Ripk2/Casp4/Elf4/Myd88/Ccl3/Lpl/Lilrb4a/Naip5/Tyrobp/Casp1/Gbp5/Il1b/Sirpa/Gsdmd/Zc3h12a/Rad21/Mefv/Nlrp3/Jak2/Tnfaip3/Tnf/Rela	30
GO:0050854	GO:0050854	regulation of antigen receptor-mediated signaling pathway	24/1829	65/28891	4.69685933470707e-13	1.06534127438566e-11	5.30965788069527e-12	Stap1/Cd300a/Ptprc/Ptprj/Prkcb/Lyn/Prkch/Laptm5/Cblb/Nfam1/Ptpn22/Ptpn6/Malt1/Lilrb4a/Elf1/Rc3h1/Rab29/Usp12/Usp9x/Bcl10/Cyld/Lipa/Rela/Ptpn2	24
GO:0002260	GO:0002260	lymphocyte homeostasis	29/1829	95/28891	5.0503508260669e-13	1.13680900723635e-11	5.66585285790095e-12	Coro1a/Lyn/Pmaip1/Bcl2/Slc40a1/Cd44/Dock11/Dock10/Ikbkb/Pik3cd/Tgfb1/Aim2/Tnfrsf13b/Tsc22d3/Sash3/Bcl2a1a/Rc3h2/Casp3/Nckap1l/Rc3h1/Cd24a/Bak1/Fas/Stat5b/Akt1/Mef2c/Tnfaip3/Pkn1/Bcl10	29
GO:0032651	GO:0032651	regulation of interleukin-1 beta production	29/1829	95/28891	5.0503508260669e-13	1.13680900723635e-11	5.66585285790095e-12	Cd36/Lilra5/Cx3cr1/Nod1/Stat3/Aim2/Nlrc4/Malt1/Ripk2/Casp4/Elf4/Myd88/Ccl3/Lpl/Lilrb4a/Naip5/Tyrobp/Casp1/Gbp5/Sirpa/Gsdmd/Zc3h12a/Rad21/Mefv/Nlrp3/Jak2/Tnfaip3/Tnf/Rela	29
GO:0043547	GO:0043547	positive regulation of GTPase activity	50/1829	253/28891	5.16858470590883e-13	1.15901596435531e-11	5.77653226900417e-12	Rasgrp2/Nedd9/Rap1gap2/Ccl6/Ptk2b/Dock11/Dock10/Rap1a/Asap1/Sema4d/Rasgrp4/Lims1/Itgb1/Dock8/Tbc1d2b/Sipa1l3/Gmip/Ccl3/Sh3bp1/Arhgap17/Ccdc125/Ndel1/Rapgef6/Ccl4/Crk/Icam1/Rack1/Rhog/Arhgap25/Map2k1/Map4k4/Eif5/Picalm/Abr/Rapgef1/Prex1/Coro1c/Arhgap45/Arap1/Rap1gds1/Dennd1b/Myo9b/Ralbp1/Tbc1d10b/Arhgap27/Pip5k1a/Ric1/Tbc1d14/Tbc1d5/Rgs1	50
GO:0032612	GO:0032612	interleukin-1 production	33/1829	122/28891	5.79031965428284e-13	1.29353556050394e-11	6.44697755350736e-12	Ceacam1/Cd36/Lilra5/Cx3cr1/Havcr2/Nod1/Stat3/Aim2/Nlrc4/Malt1/Ripk2/Casp4/Elf4/Myd88/Ccl3/Lpl/Lilrb4a/Naip5/Tyrobp/Casp1/Il16/Gbp5/Il1b/Sirpa/Gsdmd/Zc3h12a/Rad21/Mefv/Nlrp3/Jak2/Tnfaip3/Tnf/Rela	33
GO:0045765	GO:0045765	regulation of angiogenesis	56/1829	307/28891	6.90142242517796e-13	1.5359556675584e-11	7.65519867739368e-12	Ceacam1/Slc12a2/Klf4/Cx3cr1/Adrb2/Klf2/Prkcb/E2f2/Ptk2b/Sh2b3/Btg1/Itgb2/Itgax/Nfe2l2/Rras/Cybb/Pik3cd/Tnfrsf1a/Stat3/Sp100/Rock1/Itgb1/Cxcr2/Cxcr4/Jak1/Mtdh/Stat1/Emilin2/Flt1/Pxn/Il1b/Ppp1r15a/Wnk1/Krit1/Zc3h12a/Xbp1/Sema4a/Nras/Ago2/Epn1/Nrp1/Runx1/Pdcl3/Rhob/Rock2/Pik3cg/Ccm2/Sp1/Akt3/Gadd45a/Tnf/Thbs1/Mecp2/Pik3cb/Add1/Hipk2	56
GO:0062197	GO:0062197	cellular response to chemical stress	57/1829	316/28891	6.98190752358907e-13	1.54804840972462e-11	7.71546886994684e-12	Cd36/Prkcd/Gsr/Kdm6b/Cst3/Lrrc8d/Ddx3x/Ep300/Nfe2l2/Htra2/Tifab/Fyn/Slc12a6/Map3k5/Usp15/Casp1/G6pdx/Chuk/Vrk2/Mapk1/Abcd1/Btk/Casp3/Rack1/Ybx3/Wnk1/Sirpa/Atp7a/Gch1/Zc3h12a/Xbp1/Fas/Rcsd1/Trpm2/Lrrk2/Lrrc8c/Akt1/Nlrp3/Setx/Cln3/Jun/Sqstm1/Rhob/Tnfaip3/Capn1/Atg7/Ddit3/Oxsr1/Arl6ip5/Sin3a/Pnpla8/Zfp277/Mapk9/Atf4/Pik3ca/Rela/Trp53	57
GO:0032652	GO:0032652	regulation of interleukin-1 production	32/1829	116/28891	7.18701733657068e-13	1.58757994897382e-11	7.91249394909962e-12	Ceacam1/Cd36/Lilra5/Cx3cr1/Havcr2/Nod1/Stat3/Aim2/Nlrc4/Malt1/Ripk2/Casp4/Elf4/Myd88/Ccl3/Lpl/Lilrb4a/Naip5/Tyrobp/Casp1/Il16/Gbp5/Sirpa/Gsdmd/Zc3h12a/Rad21/Mefv/Nlrp3/Jak2/Tnfaip3/Tnf/Rela	32
GO:0002286	GO:0002286	T cell activation involved in immune response	34/1829	130/28891	7.45624596986584e-13	1.64092848110059e-11	8.17838288144549e-12	Spn/Itgal/Apbb1ip/Rara/Nfkbiz/Havcr2/Lcp1/Il6ra/Bcl6/Stat3/Fcer1g/Nfkbid/Tgfb1/Clec4e/Malt1/Ripk2/Rc3h2/Slfn2/Irf1/Slc11a1/Icam1/Nckap1l/Rab27a/Atp7a/Rc3h1/Zc3h12a/Sema4a/Zbtb7b/Stx11/Otud5/Nlrp3/Clec4d/Psen1/Trp53	34
GO:0050729	GO:0050729	positive regulation of inflammatory response	39/1829	167/28891	8.05754805375126e-13	1.76669201771139e-11	8.80518799012272e-12	Stap1/Lilra5/Il17ra/Nfkbiz/Cebpb/Plcg2/Nupr1/Tnfrsf1a/Fcer1g/Tgfb1/Aim2/Cd47/Ldlr/Casp4/Ccl3/Csf1r/Lpl/Nfkbia/Casp1/Il16/Il1b/H2-Q10/Pdcd4/Btk/Gpsm3/Gsdmd/Cd24a/Tnip1/Mefv/Nmi/Lrrk2/Stat5b/H2-Q6/Dhx9/Nlrp3/H2-Q4/Pik3cg/Snx4/Tnf	39
GO:0043542	GO:0043542	endothelial cell migration	47/1829	231/28891	8.54319760359387e-13	1.8662630927408e-11	9.30144994479457e-12	Ceacam1/Nr4a1/Klf4/Scarb1/Ptk2b/Itgb2/Nfe2l2/Rras/Pik3cd/Gpx1/Tgfb1/Sp100/Itgb1/Rhoa/Cxcr4/Sh3bp1/Zeb2/Pxn/Rac1/Krit1/Myh9/Zc3h12a/Sema4a/Pecam1/Itgav/Tgfbr1/Prcp/Akt1/Nrp1/Mef2c/Mia3/Cln3/Map3k3/Rhob/Rock2/Pdpk1/Map2k3/Pik3cg/Sp1/Akt3/Gadd45a/Tnf/Rin2/Thbs1/Pik3c2a/Mecp2/Pik3cb	47
GO:1902905	GO:1902905	positive regulation of supramolecular fiber organization	41/1829	183/28891	9.06917827964916e-13	1.97387997851188e-11	9.83781219731293e-12	Flna/Actr3/Cdc42ep2/Gda/Ptk2b/Arhgef10l/Ccdc88a/Cdc42ep3/Plek/Arpc2/Ep300/Cdc42/Cd47/Rhoa/Cdkn1b/Evl/Vasp/Pxn/Clip1/Arf6/Wasf2/Rac1/Pfn1/Icam1/Map3k1/Brk1/Nckap1l/Myo1c/Tgfbr1/Usp8/Nrp1/Wdr1/Rock2/Mapre1/Rb1/Trim27/Fhod1/Psen1/Apc/Mecp2/Numa1	41
GO:0050868	GO:0050868	negative regulation of T cell activation	35/1829	138/28891	9.15978998603772e-13	1.98629878085507e-11	9.89970747286051e-12	Spn/Ceacam1/Cd300a/Ripor2/Pag1/Cebpb/Havcr2/Laptm5/Cblb/Cd44/Itch/Vsir/Bcl6/Ptpn22/Nfkbid/Tgfb1/Peli1/Ptpn6/Slfn1/Hfe/Tmem131l/Rc3h2/Lilrb4a/Irf1/Casp3/Nckap1l/Cd274/Rc3h1/Cd24a/Zc3h12a/Zbtb7b/Runx1/Cbfb/Ptpn2/Tnfrsf21	35
GO:0035710	GO:0035710	CD4-positive, alpha-beta T cell activation	34/1829	131/28891	9.46301041451827e-13	2.0445628340857e-11	1.01900953484037e-11	Spn/Rara/Nfkbiz/Cebpb/Il6ra/Cblb/Cd44/Itch/Vsir/Bcl6/Stat3/Nfkbid/Tgfb1/Malt1/Ripk2/Sash3/Rc3h2/Lilrb4a/Irf1/Ncor1/Nckap1l/Cd274/Atp7a/Rc3h1/Cd24a/Zc3h12a/Sema4a/Zbtb7b/Otud5/Irgm1/Runx1/Nlrp3/Rsad2/Cbfb	34
GO:0072593	GO:0072593	reactive oxygen species metabolic process	50/1829	257/28891	9.62303233332329e-13	2.07157641502814e-11	1.03247309589685e-11	Cd36/Prkcd/Pmaip1/Bcl2/Ptk2b/Ncf2/Plcg2/Itgb2/Xdh/Fpr2/Nfe2l2/Cybb/Gpx1/Stat3/Tgfb1/Syk/Ogt/Rhoa/Fyn/Nrros/Mapk14/Ncf4/Gnai3/Tyrobp/G6pdx/Trim30a/Abcd1/Ncf1/Gnai2/Rab27a/Map3k7/Atp7a/Gch1/Zc3h12a/Birc3/Prex1/Lrrk2/Prcp/Akt1/Insr/Parl/Hbp1/Cyb5r4/Gadd45a/Tnf/Lipa/Thbs1/Birc2/Clcn3/Trp53	50
GO:0045787	GO:0045787	positive regulation of cell cycle	62/1829	365/28891	1.08605794343851e-12	2.32951558882463e-11	1.16102990673461e-11	Hes1/Rara/Ccnd2/Camk2d/Plcg2/Ccnd3/Ddx3x/Lfng/Nupr1/Cdc42/Tgfb1/Pim1/Rhoa/Crebbp/Cdkn1b/Csf1r/Kmt2e/Smc6/Tpr/Kat2b/Il1b/Wnk1/Brd4/Map3k7/Hnrnpu/Eif4g3/Rps6kb1/Rad21/Pafah1b1/Id2/Rab11a/Pbx1/Ythdc2/Phip/Ppp1r10/Atrx/Stat5b/Akt1/Sfpq/Vps4b/Rrm2b/Chmp3/Insr/Rock2/Azin1/Mdm2/Cspp1/Rb1/Cul3/Sin3a/Dync1li1/Tnf/Med1/Mecp2/Ccny/Dync1h1/Cdc73/Pggt1b/Numa1/Kif3b/Trp53/Ankrd17	62
GO:0034340	GO:0034340	response to type I interferon	25/1829	73/28891	1.10979273109063e-12	2.37183139641029e-11	1.18212009319667e-11	Ifitm6/Samhd1/Sp100/Myd88/Jak1/Stat1/Ifitm2/Ythdf3/Trim56/Setd2/Oas3/Tyk2/Lsm14a/Ube2k/Tbk1/Rbm47/Ikbke/Gigyf2/Sin3a/Nlrc5/Cnot7/Irak1/Ifih1/Stat2/Ptpn2	25
GO:0002520	GO:0002520	immune system development	50/1829	258/28891	1.12143150699749e-12	2.38808436022488e-11	1.19022056573797e-11	Hes1/Ptprc/Ltb/Samhd1/Lyn/Nfkbiz/Bcl2/Ikzf1/Slc40a1/Havcr2/Nfkb1/Cblb/Jarid2/Itch/Bcl6/Tet2/Tgfb1/Irak3/Rc3h2/Slc15a4/Yy1/Lilrb4a/Polb/H2-Q10/Mapk1/Lmo4/Nfatc3/Cd274/Map2k1/Rc3h1/Fas/Id2/Pbx1/Tgfbr1/Stat5b/Samd9l/Kmt5b/Raf1/H2-Q6/Runx1/Tnfaip3/H2-Q4/Nfkb2/Pkn1/Exosc3/Lipa/Psen1/Apc/Parp3/Trp53	50
GO:1901342	GO:1901342	regulation of vasculature development	56/1829	311/28891	1.19465910550319e-12	2.53490390845122e-11	1.26339538680455e-11	Ceacam1/Slc12a2/Klf4/Cx3cr1/Adrb2/Klf2/Prkcb/E2f2/Ptk2b/Sh2b3/Btg1/Itgb2/Itgax/Nfe2l2/Rras/Cybb/Pik3cd/Tnfrsf1a/Stat3/Sp100/Rock1/Itgb1/Cxcr2/Cxcr4/Jak1/Mtdh/Stat1/Emilin2/Flt1/Pxn/Il1b/Ppp1r15a/Wnk1/Krit1/Zc3h12a/Xbp1/Sema4a/Nras/Ago2/Epn1/Nrp1/Runx1/Pdcl3/Rhob/Rock2/Pik3cg/Ccm2/Sp1/Akt3/Gadd45a/Tnf/Thbs1/Mecp2/Pik3cb/Add1/Hipk2	56
GO:0002761	GO:0002761	regulation of myeloid leukocyte differentiation	37/1829	154/28891	1.23216812439611e-12	2.60515546300892e-11	1.29840874160989e-11	Ceacam1/Nedd9/Pilrb1/Rara/Lyn/Ikzf1/Cebpb/Lilra6/Csf1/Hcls1/Clec2d/Tgfb1/Klf10/Creb1/Ccl3/Csf1r/Trib1/Pira2/Zbtb7a/Lilrb4a/Tyrobp/Notch2/Id2/Tob2/Esrra/Tfe3/Inpp5d/Runx1/Jun/Rb1/Ubash3b/Tnf/Ptpn2/Apc/Asxl2/Rassf2/Ppp3ca	37
GO:0048638	GO:0048638	regulation of developmental growth	66/1829	405/28891	1.44347403251189e-12	3.04105561297879e-11	1.51566125234345e-11	Adrb2/Bcl2/Ikzf1/Rgs2/Plac8/Tcf7l2/Actr3/Ccnd2/Dusp6/Arhgap4/Jarid2/Nr3c1/Csf1/Sema4d/Ep300/Stk4/Mycbp2/Stat3/Htra2/Pim1/Cdkn1b/Sash3/Mapk14/Creb1/Cxcr4/Pum2/Nipbl/Yy1/G6pdx/Ndel1/Celf1/Ncor1/Mapk1/Fosl2/Mtm1/Ybx3/Ist1/Tnks2/Itsn2/Picalm/Macf1/Sema4a/Rps6kb1/Spag9/Pafah1b1/Lats2/Tgfbr1/Rnf6/Dbnl/Stat5b/Eif4g2/Gsk3a/Akt1/Nrp1/Mef2c/Insr/Gdi1/Sin3a/Ifrd1/Bmpr2/Sgpl1/Trpv2/Pik3ca/Apc/Mecp2/Dip2b	66
GO:0000381	GO:0000381	regulation of alternative mRNA splicing, via spliceosome	22/1829	57/28891	1.53525958982698e-12	3.22295630204814e-11	1.60632050402577e-11	Celf2/Malat1/Ddx5/Zbtb7a/Tra2b/Rbm25/Celf1/Hnrnpu/Ythdc1/Thrap3/Rbm5/Tia1/Ddx17/Mbnl2/Rest/Rbm47/Fmr1/Khdrbs1/Fxr1/Rnps1/Rbm4/Srsf6	22
GO:0031589	GO:0031589	cell-substrate adhesion	62/1829	368/28891	1.5689811935787e-12	3.28210906925298e-11	1.63580222637199e-11	Cd36/Myo1g/Nedd9/Itgal/Itga4/Flna/Coro1a/Ptprj/Bcl2/Iqgap1/Ptk2b/Itgb2/Bcl6/Arpc2/Csf1/Itgax/Stk4/Itgb7/Rras/Cdc42/Rac2/Gcnt2/Zyx/Actg1/Rock1/Lims1/Itgb1/Dock5/Rhoa/Fermt3/Marcks/Slk/Pxn/Myadm/Trem1/Crk/Rac1/Map4k4/Sirpa/Myh9/Mkln1/Macf1/Pecam1/Actn4/Itgav/Prex1/Coro1c/Nrp1/Mink1/Jak2/Pdpk1/Vamp3/Triobp/Utrn/Rin2/Parvg/Plekha2/Thbs1/Pip5k1a/Pik3cb/Taok2/Fndc3b	62
GO:0016050	GO:0016050	vesicle organization	61/1829	359/28891	1.6287204707522e-12	3.39507929114544e-11	1.69210655282373e-11	Coro1a/Pip4k2a/Bcl2/Tmcc1/Ap1s2/Tbpl1/Srgn/Lyst/Hps3/Creb1/Zeb2/Cd2ap/Synj1/Gnai3/Rab32/Abcg1/Sec24b/Tmem127/C2cd5/Myo18a/Rab27a/Kif5b/Uvrag/Picalm/Pafah1b1/Rab11a/Coro1c/Snap23/Pdcd6ip/Washc4/Usp8/Rab29/Golph3/Samd9l/Snap29/Stx11/Rab8a/Atp6v1b2/Vps4b/Vav3/Agfg1/Mia3/Chmp3/Cln3/Hook3/Sqstm1/Vamp3/Plekhf2/Trappc1/Cul3/Sec22b/Atp6v1h/Trappc8/Bloc1s2/Mfsd14a/Ankfy1/Trappc10/Vps13b/Uso1/Clcn3/Rab5b	61
GO:0018205	GO:0018205	peptidyl-lysine modification	46/1829	227/28891	1.73171408624136e-12	3.58452705963246e-11	1.78652726674072e-11	Nfe2/Ep300/Phf20l1/Sf3b1/Tgfb1/Zmiz1/Ogt/Crebbp/Kat2b/Setd2/Senp6/Kmt5a/Cbx4/Kansl1/Msl2/Map3k7/Atp7a/Setd1b/Ash1l/Kat6a/Myo1c/Smarca5/Sirt7/Kmt5b/Ddx21/Pias1/Esco1/Senp7/Setd7/Baz1b/Eed/Topors/Senp1/Msl1/Senp2/Kmt2b/Ifih1/Bag6/Kansl3/Rela/Mecp2/Por/Zmiz2/Ehmt2/Dip2b/Smarca4	46
GO:0042129	GO:0042129	regulation of T cell proliferation	46/1829	227/28891	1.73171408624136e-12	3.58452705963246e-11	1.78652726674072e-11	Spn/Ceacam1/Cd244a/Ripor2/Hes1/Itgal/Ptprc/Coro1a/Cebpb/Havcr2/Laptm5/Cblb/Tnfrsf1b/Cd44/Itch/Vsir/Bcl6/Ptpn22/Rac2/Tgfb1/Peli1/Ptpn6/Syk/Ripk2/Slfn1/Sash3/Tmem131l/Lilrb4a/Irf1/Il1b/H2-Q10/Casp3/Nckap1l/Cd274/Rc3h1/Ccdc88b/Cd24a/Tyk2/Stat5b/Zbtb7b/H2-Q6/Irgm1/Jak2/H2-Q4/Tnfrsf21/Ppp3ca	46
GO:0002703	GO:0002703	regulation of leukocyte mediated immunity	56/1829	314/28891	1.78960744484267e-12	3.69145507786363e-11	1.83982016060664e-11	Spn/Ceacam1/Stap1/Cd300a/Ptprc/Sh2d1b1/Cx3cr1/Fgr/Lyn/Havcr2/Tnfrsf1b/Plcg2/Spi1/Vsir/Itgb2/Bcl6/Rac2/Clec2d/Fcer1g/Tgfb1/Ptpn6/Syk/Malt1/Sash3/Hfe/Slc15a4/Lilrb4a/Tyrobp/Was/Il1b/Crk/H2-Q10/Btk/Nckap1l/Map3k7/Cd24a/Abr/Gab2/Ptafr/Cr1l/Stat5b/Kmt5b/H2-Q6/Ddx21/Fbxo38/Nlrp3/Dennd1b/Pdpk1/H2-Q4/Dnase1l3/Rsad2/Snx4/Exosc3/Tnf/Stxbp2/Parp3	56
GO:0002700	GO:0002700	regulation of production of molecular mediator of immune response	47/1829	236/28891	1.91906292393865e-12	3.9382476975554e-11	1.96282153204975e-11	Cd36/Cd244a/Ptprc/Laptm5/Tnfrsf1b/Ighm/Plcg2/Vsir/Bcl6/Nod1/Ptpn22/Irf5/Mapkapk2/Fcer1g/Tgfb1/Syk/Malt1/Ripk2/Casp4/Myd88/Sash3/Hfe/Irak3/Slc15a4/Lilrb4a/Casp1/Tmbim6/Il1b/H2-Q10/Btk/Tlr7/Map3k7/Xbp1/Kmt5b/H2-Q6/Ddx21/Nlrp3/Dennd1b/Tnfaip3/H2-Q4/Rsad2/Pkn1/Exosc3/Tnf/Ube2j1/Lacc1/Parp3	47
GO:0032755	GO:0032755	positive regulation of interleukin-6 production	31/1829	113/28891	1.92255673073228e-12	3.9382476975554e-11	1.96282153204975e-11	Cd36/Lilra5/Pou2f2/Il17ra/Laptm5/Il6ra/Mbp/Plcg2/Grk2/Nod1/Stat3/Fcer1g/Tgfb1/Syk/Ripk2/Myd88/Lpl/Tyrobp/Il16/Il1b/Btk/Tlr7/Tbc1d23/Xbp1/Ptafr/Dhx9/Tut4/Tnf/Ifih1/Rela/Arhgef2	31
GO:0032731	GO:0032731	positive regulation of interleukin-1 beta production	22/1829	58/28891	2.32589409283261e-12	4.74803207916174e-11	2.36641783746272e-11	Cd36/Lilra5/Nod1/Stat3/Aim2/Nlrc4/Malt1/Ripk2/Casp4/Myd88/Ccl3/Lpl/Naip5/Tyrobp/Casp1/Gbp5/Gsdmd/Mefv/Nlrp3/Jak2/Tnf/Rela	22
GO:0050731	GO:0050731	positive regulation of peptidyl-tyrosine phosphorylation	41/1829	189/28891	2.76832647320268e-12	5.63178444032984e-11	2.80687976284576e-11	Cd36/Lilra5/Ace/Hes1/Nedd9/Ptprc/Sh2d1b1/Ptprj/Lyn/Iqgap1/Ptk2b/Il6ra/Cd44/Abi3/Ptpn1/Ighm/Unc119/Plcg2/Sema4d/Hcls1/Tnfrsf1a/Tgfb1/Itgb1/Syk/Fyn/Ripk2/Pak2/Csf1r/Clec4n/Abi1/Parp14/Icam1/Ehd4/Cd24a/Pecam1/Lrrk1/Nrp1/Jak2/Tnf/Arhgef2/Trp53	41
GO:0002444	GO:0002444	myeloid leukocyte mediated immunity	37/1829	158/28891	2.82624639484302e-12	5.71036814248147e-11	2.84604585764146e-11	Stap1/Ace/Trem3/Cd300a/Cx3cr1/Fgr/Lyn/Cd300lb/Ywhaz/Myo1f/Spi1/Itgb2/Rac2/Fcer1g/Syk/Lyst/Myd88/Kmt2e/Tyrobp/Trem1/H2-Q10/Btk/Ncf1/Abr/Irak4/Gab2/Ptafr/Snap23/Stx11/H2-Q6/Ddx21/Wdr1/Pdpk1/H2-Q4/Dnase1l3/Snx4/Stxbp2	37
GO:0043543	GO:0043543	protein acylation	37/1829	158/28891	2.82624639484302e-12	5.71036814248147e-11	2.84604585764146e-11	Nfe2/Ddx3x/Ep300/Phf20l1/Nupr1/Sf3b1/Tgfb1/Crebbp/Zdhhc6/Kat2b/Msl2/Map3k7/Xbp1/Zdhhc21/Kat6a/Myo1c/Smarca5/Zdhhc9/Ddx21/Naa60/Zdhhc5/Taok1/Esco1/Baz1b/Cdyl/Msl1/Dlst/Bag6/Kansl3/Ing4/Mecp2/Por/Zdhhc3/Dip2b/Smarca4/Naa50/Naa35	37
GO:0032732	GO:0032732	positive regulation of interleukin-1 production	24/1829	70/28891	3.04646692551692e-12	6.13438238063271e-11	3.0573744333061e-11	Cd36/Lilra5/Havcr2/Nod1/Stat3/Aim2/Nlrc4/Malt1/Ripk2/Casp4/Myd88/Ccl3/Lpl/Naip5/Tyrobp/Casp1/Il16/Gbp5/Gsdmd/Mefv/Nlrp3/Jak2/Tnf/Rela	24
GO:0003158	GO:0003158	endothelium development	34/1829	137/28891	3.74640651671502e-12	7.49281303343005e-11	3.73441588419353e-11	Ceacam1/Slc40a1/Msn/Kdm6b/Heg1/Rap1a/Ikbkb/Btg1/Xdh/Itgax/Tnfrsf1a/Gpx1/Rock1/Rhoa/Myd88/Cxcr4/Myadm/Il1b/Icam1/Krit1/Rap2c/Zdhhc21/Pecam1/Rapgef1/Vezf1/Tgfbr1/Rhob/Rock2/Ccm2/Tnf/Bmpr2/Lipa/Clic4/Add1	34
GO:0008286	GO:0008286	insulin receptor signaling pathway	34/1829	137/28891	3.74640651671502e-12	7.49281303343005e-11	3.73441588419353e-11	Pip4k2a/Prkcd/Ptprj/Prkcb/Ptpre/Sorl1/Ptpn1/Ogt/Adipor1/Marcks/Ndel1/Il1b/Mapk1/Osbpl8/C2cd5/Gnai2/Map2k1/Rps6kb1/Phip/Rhoq/Zbtb7b/Raf1/Gsk3a/Akt1/Insr/Pdpk1/Eif4ebp2/Tnf/Appl1/Rbm4/Pik3ca/Rela/Ptpn2/Apc	34
GO:2000058	GO:2000058	regulation of ubiquitin-dependent protein catabolic process	39/1829	175/28891	3.85922573607624e-12	7.66926928324381e-11	3.82236162889979e-11	Cbfa2t3/Laptm5/Ptk2b/Phf20l1/Ogt/Hfe/Trib1/N4bp1/Hspa1b/Rnf19b/Tmem168/Mtm1/Rack1/Arih2/Csnk1e/Chfr/Wac/Cop1/Lrrk2/Ankib1/Gsk3a/Akt1/Arih1/Ube2k/Pias1/Pdcl3/Mdm2/Atg7/Usp9x/Usp7/Senp1/Mapk9/Bag6/Socs4/Psen1/Hspa1a/Xpo1/Csnk1d/Hipk2	39
GO:1903320	GO:1903320	regulation of protein modification by small protein conjugation or removal	48/1829	249/28891	3.86054433514638e-12	7.66926928324381e-11	3.82236162889979e-11	Rassf5/Laptm5/Cblb/Itch/Ddx3x/Mycbp2/Ptpn22/Peli1/Ogt/Xiap/Fyn/Ripk2/Trib1/N4bp1/Dtx3l/Fbxo4/Wnk1/Tank/Zc3h12a/Birc3/Chfr/Tnip1/Arrb1/Tgfbr1/Nmi/Lrrk2/Otud4/Sirt7/Gsk3a/Akt1/Pias1/Sqstm1/Tnfaip3/Phf23/Topors/Atg7/Cul3/Dcun1d1/Usp4/Bcl10/Senp2/Ndfip2/Mapk9/Rnf111/Rela/Birc2/Psen1/Ubxn2a	48
GO:0045619	GO:0045619	regulation of lymphocyte differentiation	45/1829	224/28891	4.12292834665026e-12	8.16312234520721e-11	4.06849785448361e-11	Ptprc/Rara/Pglyrp1/Nfkbiz/Zfp36l2/Nfam1/Cd44/Sh2b3/Spi1/Vsir/Bcl6/Nfkbid/Tgfb1/Zmiz1/Ptpn6/Syk/Malt1/Rhoa/Ripk2/Sash3/Tmem131l/Rc3h2/Arid1a/Lilrb4a/Irf1/Nckap1l/Rc3h1/Cd24a/Zc3h12a/Xbp1/Fas/Id2/Stat5b/Smarcd2/Zbtb7b/Inpp5d/Runx1/Nlrp3/Arid2/Prdm1/Cyld/Cbfb/Smarce1/Ptpn2/Smarca4	45
GO:0061756	GO:0061756	leukocyte adhesion to vascular endothelial cell	21/1829	54/28891	4.14957398131479e-12	8.18849265646119e-11	4.08114241039486e-11	Spn/Itga4/Klf4/Cx3cr1/Itgb2/St3gal4/Itgb7/Rock1/Itgb1/Selplg/Rhoa/Nfat5/Icam1/Zdhhc21/Ext1/Ptafr/Golph3/Capn1/Tnf/Irak1/Rela	21
GO:0001782	GO:0001782	B cell homeostasis	19/1829	44/28891	4.70631502833286e-12	9.25627407565798e-11	4.61332436594405e-11	Lyn/Bcl2/Cd44/Dock11/Dock10/Ikbkb/Pik3cd/Tnfrsf13b/Sash3/Bcl2a1a/Rc3h2/Casp3/Nckap1l/Rc3h1/Bak1/Mef2c/Tnfaip3/Pkn1/Bcl10	19
GO:0010952	GO:0010952	positive regulation of peptidase activity	41/1829	193/28891	5.6567667319267e-12	1.10887612758298e-10	5.52663546517621e-11	Hip1/Cyfip2/Lyn/Pmaip1/Laptm5/Mbp/Vsir/Xdh/Ddx3x/Nod1/Stat3/Aim2/Htra2/Syk/Nlrc4/Malt1/Rhoa/Fyn/Ripk2/Asph/Map3k5/Stat1/Casp1/Rack1/Tank/Bak1/Picalm/Fas/Arrb1/Mefv/Apaf1/Nlrp3/Jak2/Rest/Rock2/Arl6ip5/Senp1/Bcl10/Casp8ap2/Tnf/Mapk9	41
GO:0010721	GO:0010721	negative regulation of cell development	56/1829	323/28891	5.7992733824921e-12	1.13043500331283e-10	5.63408484047985e-11	Ceacam1/Hes1/Pilrb1/Rara/Pglyrp1/Lyn/Actr3/Cd44/Sorl1/Mbp/Dleu2/Arhgap4/Btg2/Lilra6/Bcl6/Sema4d/Clec2d/Nfkbid/Tgfb1/Ldlr/Trib1/Tmem131l/Pira2/Rc3h2/Lilrb4a/Irf1/Il1b/Rc3h1/Cd24a/Zc3h12a/Sema4a/Fas/Id2/Tob2/Rnf6/Zbtb7b/Inpp5d/Nrp1/Irgm1/Runx1/Ctdsp1/Hook3/Rest/Gdi1/Rb1/Ubash3b/Ifrd1/Cbfb/Psen1/Ptpn2/Mecp2/Arhgef2/Pcm1/Ppp3ca/Trp53/Dip2b	56
GO:0050684	GO:0050684	regulation of mRNA processing	34/1829	139/28891	5.81196713095015e-12	1.13043500331283e-10	5.63408484047985e-11	Celf2/Ptbp3/Malat1/Ddx5/Rbm39/Sf1/Zbtb7a/Nup98/Tra2a/Tra2b/Rbm25/Celf1/Son/Hnrnpu/Ythdc1/Thrap3/Sltm/Rbm5/Dhx9/Papola/Tia1/Ddx17/Mbnl2/Rest/Rbm47/Fmr1/Khdrbs1/Fxr1/Snrnp70/Rnps1/Rbm4/Iws1/Srsf6/Cdc73	34
GO:0060337	GO:0060337	type I interferon-mediated signaling pathway	23/1829	66/28891	5.84312687523186e-12	1.13043500331283e-10	5.63408484047985e-11	Ifitm6/Samhd1/Myd88/Jak1/Stat1/Ifitm2/Ythdf3/Trim56/Oas3/Tyk2/Lsm14a/Ube2k/Tbk1/Rbm47/Ikbke/Gigyf2/Sin3a/Nlrc5/Cnot7/Irak1/Ifih1/Stat2/Ptpn2	23
GO:0071357	GO:0071357	cellular response to type I interferon	23/1829	66/28891	5.84312687523186e-12	1.13043500331283e-10	5.63408484047985e-11	Ifitm6/Samhd1/Myd88/Jak1/Stat1/Ifitm2/Ythdf3/Trim56/Oas3/Tyk2/Lsm14a/Ube2k/Tbk1/Rbm47/Ikbke/Gigyf2/Sin3a/Nlrc5/Cnot7/Irak1/Ifih1/Stat2/Ptpn2	23
GO:0050853	GO:0050853	B cell receptor signaling pathway	21/1829	55/28891	6.31273933897334e-12	1.21730999631017e-10	6.06706955842354e-11	Stap1/Cd300a/Ptprc/Prkcb/Lyn/Nfkbiz/Prkch/Bcl2/Nfkb1/Nfam1/Ighm/Plcg2/Ptpn6/Syk/Nfkbia/Mapk1/Btk/Nckap1l/Mef2c/Vav3/Klhl6	21
GO:0016482	GO:0016482	cytosolic transport	38/1829	170/28891	6.58567673573798e-12	1.26581838557042e-10	6.30883523249267e-11	Flna/Coro1a/Pip4k2a/Msn/Laptm5/Sorl1/Ighm/Actr2/Mapk1/Map2k1/Kif5b/Tbc1d23/Spag9/Eps15/Rab6a/Rab11a/Rcsd1/Ykt6/Lrrk2/Rab29/Cln3/Hook3/Vamp3/Dennd5a/Gak/Trim27/Usp7/Tbc1d10b/Snx1/Vps26a/Ankfy1/Vps54/Trappc10/Mecp2/Ric1/Arfrp1/Tbc1d14/Tbc1d5	38
GO:0002367	GO:0002367	cytokine production involved in immune response	39/1829	178/28891	6.75606110321563e-12	1.29436510456429e-10	6.45111199874413e-11	Cd36/Trem3/Laptm5/Tnfrsf1b/Plcg2/Vsir/Bcl6/Nod1/Irf5/Mapkapk2/Fcer1g/Tgfb1/Syk/Malt1/Ripk2/Casp4/Myd88/Sash3/Hfe/Irak3/Lilrb4a/Casp1/Trem1/Slc11a1/Il1b/H2-Q10/Tlr7/Fosl2/Map3k7/Ash1l/H2-Q6/Ddx21/Nlrp3/Dennd1b/H2-Q4/Rsad2/Tnf/Ube2j1/Lacc1	39
GO:1901987	GO:1901987	regulation of cell cycle phase transition	69/1829	449/28891	7.40234070910062e-12	1.41360829025405e-10	7.045419696981e-11	Klf4/Nabp1/Foxn3/Bcl2/Ccnd2/Camk2d/Zfp36l2/Plcg2/Gpr132/Ddx3x/Cdk2ap2/Cdkn2d/Tgfb1/Ptpn6/Ppp2r5c/Crebbp/Cdkn1b/Slfn1/Mapk14/Zfp207/Csf1r/Kmt2e/Crlf3/Arid1a/Dtx3l/Cdc5l/Tpr/Fbxo4/Taok3/Rbbp8/Brd4/Rad21/Chfr/Id2/Rab11a/Wac/Pbx1/Ppp1r10/Smarcd2/Inip/Usp47/Akt1/Syf2/Vps4b/Rrm2b/Rnaseh2b/Uimc1/Ctdsp1/Taok1/Arid2/Mdm2/Rb1/Cul3/Gigyf2/Sin3a/Dync1li1/Senp2/Appl1/Ing4/Sde2/Smarce1/Rbl2/Apc/Mecp2/Cdc73/Tao…	69
GO:0051495	GO:0051495	positive regulation of cytoskeleton organization	41/1829	195/28891	8.01860114096133e-12	1.52637037795791e-10	7.60742562129451e-11	Flna/Actr3/Cdc42ep2/Gda/Ptk2b/Arhgef10l/Ccdc88a/Cdc42ep3/Plek/Arpc2/Ep300/Add3/Cdc42/Cd47/Rhoa/Cdkn1b/Evl/Vasp/Pxn/Clip1/Arf6/Wasf2/Rac1/Pfn1/Icam1/Map3k1/Brk1/Nckap1l/Myo1c/Tgfbr1/Nrp1/Vps4b/Wdr1/Rock2/Mapre1/Trim27/Fhod1/Apc/Mecp2/Dync1h1/Numa1	41
GO:0070534	GO:0070534	protein K63-linked ubiquitination	23/1829	67/28891	8.36611749625198e-12	1.5874171659555e-10	7.91168263899942e-11	Trim30b/Itch/Ddx3x/Ptpn22/Traf1/Peli1/Ripk2/Trim12a/Trim30c/Trim12c/Trim56/Trim30a/Arih2/Traf3/Trim30d/Ube2g1/Rnf4/Hectd1/Rnf115/Wwp2/Trim27/Birc2/Bfar	23
GO:0062207	GO:0062207	regulation of pattern recognition receptor signaling pathway	34/1829	141/28891	8.93351982382785e-12	1.68966253536936e-10	8.42127326927509e-11	Treml4/Cd36/Cd300a/Lyn/Smpdl3b/Pik3ap1/Plcg2/Ddx3x/Ptpn22/Peli1/Erbin/Casp4/Myd88/Pum2/Irak3/Slc15a4/Usp15/Irf1/Gbp5/Arf6/Trim30a/Btk/Zc3hav1/Lrch4/Mefv/Otud4/Irgm1/Zdhhc5/Ddx60/Tnfaip3/Pdpk1/Rsad2/Appl1/Ankrd17	34
GO:0097581	GO:0097581	lamellipodium organization	27/1829	92/28891	8.96814357656581e-12	1.6908092348175e-10	8.42698841606234e-11	Fgd4/Actr3/Cd44/Abi3/Ccdc88a/Arpc2/Spata13/Cdc42/Arpc5/Rac2/Capzb/Itgb1/Actr2/Bin3/Ptpro/Abi1/Was/Pxn/Wasf2/Rac1/Brk1/Atp7a/Coro1c/Golph3/Vav3/Myo9b/Snx1	27
GO:0043244	GO:0043244	regulation of protein-containing complex disassembly	33/1829	134/28891	9.71324715293288e-12	1.82547375064643e-10	9.09815597983989e-11	Adrb2/Plek/Mtpn/Arpc2/Add3/Capzb/Capza1/Evl/Asph/Sh3bp1/Irak3/Svil/Capza2/Wnk1/Etf1/Mid1ip1/Irgm1/Wdr1/Insr/Setx/Cln3/Taok1/Phf23/Sptan1/Flii/Scaf8/Atg12/Tnf/Oga/Pik3ca/Apc/Arhgef2/Add1	33
GO:0019827	GO:0019827	stem cell population maintenance	43/1829	213/28891	1.03768917083298e-11	1.94402528206684e-10	9.689016475166e-11	Hes1/Klf4/Tcf7l2/Zfp36l2/Spi1/Arid4a/Stat3/Ogt/Crebbp/Klf10/Nipbl/Arid1a/Stag2/Zfp706/Lbh/Trim8/Smc1a/Ddx6/Arid4b/Kat6a/Med7/Rtf1/Ctr9/Raf1/Med17/Tut4/Hook3/Rest/Ncoa3/Cnot1/Mtf2/Sin3a/Brd9/Wdr43/Med15/Smarce1/Zc3h13/Apc/Cnot3/Cdc73/Smc3/Pcm1/Smarca4	43
GO:0032434	GO:0032434	regulation of proteasomal ubiquitin-dependent protein catabolic process	34/1829	142/28891	1.10384996443645e-11	2.06144851402644e-10	1.02742535291894e-10	Cbfa2t3/Phf20l1/Ogt/Hfe/Trib1/N4bp1/Hspa1b/Rnf19b/Mtm1/Rack1/Arih2/Csnk1e/Chfr/Wac/Cop1/Lrrk2/Ankib1/Gsk3a/Akt1/Arih1/Ube2k/Pias1/Mdm2/Atg7/Usp9x/Usp7/Senp1/Mapk9/Bag6/Socs4/Psen1/Hspa1a/Xpo1/Csnk1d	34
GO:1900180	GO:1900180	regulation of protein localization to nucleus	37/1829	165/28891	1.1233229211811e-11	2.09121751364533e-10	1.04226221385986e-10	Cd36/Rassf5/Flna/Prkcd/Tcf7l2/Ywhaz/Ep300/Ptpn22/Hcls1/Tnfrsf1a/Tgfb1/Ogt/Fyn/Crebbp/Mapk14/Jak1/Cd2ap/Lilrb4a/Dtx3l/Tpr/Fbxo4/Hnrnpm/Mapk1/Trim8/Ilrun/Zc3h12a/Xbp1/Tyk2/Lats2/Mark3/Akt1/Jak2/Tardbp/Rbm22/Sin3a/Psen1/Ipo7	37
GO:0002446	GO:0002446	neutrophil mediated immunity	18/1829	41/28891	1.22093850594546e-11	2.2658169138549e-10	1.12928250525165e-10	Ace/Trem3/Cd300lb/Myo1f/Spi1/Itgb2/Syk/Lyst/Myd88/Kmt2e/Trem1/Ncf1/Abr/Irak4/Ptafr/Stx11/Wdr1/Dnase1l3	18
GO:0006606	GO:0006606	protein import into nucleus	39/1829	182/28891	1.39469374810313e-11	2.58018343399078e-10	1.28596268945167e-10	Cd36/Flna/Prkcd/Ddx5/Ep300/Stk4/Ptpn22/Hcls1/Tnfrsf1a/Stat3/Kpna4/Tgfb1/Syk/Mapk14/Nup98/Nfkbia/Tpr/Mapk1/Txnip/Tnpo3/Zc3h12a/Xbp1/Phip/Lrrk2/Ranbp2/Akt1/Ppp3r1/Jak2/Sqstm1/Tardbp/Rbm22/Nup153/Appl1/Tnpo1/Med1/Psen1/Ipo7/Ppp3ca/Trp53	39
GO:0010639	GO:0010639	negative regulation of organelle organization	62/1829	387/28891	1.44263429562024e-11	2.66055919939932e-10	1.32602194806478e-10	Pot1b/Coro1a/Ssh2/Prkcd/H3f3a/Tmsb4x/Mtpn/Arpc2/Nupr1/Add3/Gpx1/Capzb/Pak2/Capza1/Zfp207/Evl/Arfgef1/Was/Svil/Tpr/Kat2b/Myadm/Map4/Capza2/Wasf2/Gmfg/Tmsb10/Pfn1/Map3k1/Mtm1/Hnrnpc/Hnrnpu/Tnks2/Bak1/Rad21/Pecam1/Smarca5/Lrrk2/Arap1/Atrx/Akt1/Mid1ip1/Ssh1/Taok1/Parl/Capn1/Mapre1/Wapl/Phf23/Baz1b/Sptan1/Flii/Sec22b/Fnip1/Dync1li1/Dcp2/Pik3ca/Apc/Arhgef2/Ehmt2/Add1/Trp53	62
GO:1903050	GO:1903050	regulation of proteolysis involved in protein catabolic process	45/1829	232/28891	1.44789854437869e-11	2.66197496357822e-10	1.32672756452876e-10	Cbfa2t3/Laptm5/Ptk2b/Phf20l1/Nupr1/Gpx1/Ogt/Usp25/Hfe/Trib1/N4bp1/Hspa1b/Rnf19b/Tmem168/Mtm1/Rack1/Arih2/Csnk1e/Chfr/Wac/Cop1/Lrrk2/Ankib1/Gsk3a/Akt1/Arih1/Ube2k/Pias1/Pdcl3/Fmr1/Mdm2/Atg7/Usp9x/Usp7/Senp1/Mapk9/Bag6/Socs4/Psen1/Tmem259/Hspa1a/Xpo1/Csnk1d/Eif2a/Hipk2	45
GO:0010632	GO:0010632	regulation of epithelial cell migration	47/1829	250/28891	1.61552210075864e-11	2.95181815941085e-10	1.4711853308728e-10	Ceacam1/Klf4/Ptk2b/Plcg2/Nfe2l2/Rras/Pik3cd/Tgfb1/Sp100/Adipor1/Dock5/Rhoa/Evl/Sh3bp1/Arf6/Rac1/Pfn1/Krit1/Map4k4/Zc3h12a/Macf1/Sema4a/Rab11a/Coro1c/Gab2/Prcp/Akt1/Nrp1/Mef2c/Map3k3/Jun/Rhob/Rock2/Pdpk1/Map2k3/Pik3cg/Sp1/Akt3/Gadd45a/Tnf/Bmpr2/Rin2/Thbs1/Pik3c2a/Apc/Mecp2/Pik3cb	47
GO:0019058	GO:0019058	viral life cycle	47/1829	250/28891	1.61552210075864e-11	2.95181815941085e-10	1.4711853308728e-10	Ifitm6/Bcl2/Trim30b/Ddx5/Grk2/Resf1/Ddx3x/Rab43/Trim12a/Trim30c/Smc6/N4bp1/Fam111a/Trim12c/Ifitm2/Trim56/Trim30a/Icam1/Zc3hav1/Trim8/Oas3/Uvrag/Ist1/Zc3h12a/Ddx6/Eps15/Itgav/Ythdc2/Pcbp2/Trim30d/Pdcd6ip/Nrp1/Vps4b/Vps37b/Insr/Gbp3/Top2b/Fmr1/Rsad2/Ccnk/Atg7/Tnf/Cnot7/Ifih1/Trim25/Larp1/Npc1	47
GO:0052547	GO:0052547	regulation of peptidase activity	69/1829	457/28891	1.68242502966481e-11	3.06460190018944e-10	1.52739671519043e-10	Serpinb2/Nr4a1/Hip1/Cyfip2/Klf4/Lyn/Pmaip1/Laptm5/Cd44/Sorl1/Mbp/Cst3/Vsir/Grk2/Xdh/Ddx3x/Nod1/Ep300/Gpx1/Stat3/Cdkn2d/Aim2/Htra2/Syk/Xiap/Nlrc4/Malt1/Rhoa/Fyn/Ripk2/Pak2/Plaur/Asph/Map3k5/Naip5/Stat1/Casp1/Bcl2a1d/Hspa1b/Rps6ka1/Serpina3g/Birc6/Rack1/Tank/Bak1/Picalm/Fas/Arrb1/Mefv/Apaf1/Usp47/Akt1/Nlrp3/Jak2/Rest/Rock2/Mdm2/Rps6ka3/Cast/Rhbdf2/Arl6ip5/Senp1/Fnip1/Bcl10/Casp8ap2/Tnf/Mapk9/Thbs1/…	69
GO:0009299	GO:0009299	mRNA transcription	20/1829	52/28891	1.71196090188444e-11	3.10883697520118e-10	1.54944346399163e-10	Flna/Rara/Nfkbiz/Ddx5/Stat3/Creb1/Hnrnpd/Taf7/Ncoa1/Hltf/Taf3/Ncoa2/Sp1/Atf4/Taf12/Taf11/Med1/Ncbp3/Hipk3/Trp53	20
GO:2000628	GO:2000628	regulation of miRNA metabolic process	26/1829	88/28891	1.83157570089146e-11	3.31588016797476e-10	1.65263373236722e-10	Klf4/Rara/Nfkb1/Spi1/Nr3c1/Ep300/Stat3/Tgfb1/Rc3h2/Yy1/Lilrb4a/Ncor1/Nfatc3/Rc3h1/Zc3h12a/Tgfbr1/Ctcf/Jun/Rest/Ncor2/Tnf/Srebf2/Rela/Tent2/Trp53/Smarca4	26
GO:0034101	GO:0034101	erythrocyte homeostasis	37/1829	168/28891	1.97609256379339e-11	3.56660609074904e-10	1.77759546094765e-10	Klf2/Lyn/Ikzf1/Ptbp3/Sh2b3/Spi1/Arid4a/Bcl6/Hcls1/Stat3/Klf13/Mapk14/Kmt2e/Zbtb7a/Stat1/Hmgb2/G6pdx/Ampd3/Ncor1/Casp3/Nckap1l/Tmem14c/Cd24a/Id2/Sp3/Stat5b/Inpp5d/Jak2/Ireb2/Rb1/Senp1/Sp1/Lyar/Med1/Ptpn2/Add1/Smarca4	37
GO:0042119	GO:0042119	neutrophil activation	18/1829	42/28891	2.01013084803556e-11	3.61701356242264e-10	1.80271853048909e-10	Cd300a/Prkcd/Fcgr4/Myo1f/Spi1/Itgb2/Fcer1g/Syk/Myd88/Cxcr2/Kmt2e/Tyrobp/Il16/Abr/Ptafr/Stx11/Dnase1l3/Tnf	18
GO:0071559	GO:0071559	response to transforming growth factor beta	47/1829	252/28891	2.15699306758531e-11	3.86951483639547e-10	1.9285650936018e-10	Zfyve9/Nfkbiz/Actr3/Zfp36l2/Spi1/Arid4a/Nr3c1/Ep300/Gcnt2/Stat3/Zyx/Tgfb1/Zmiz1/Rock1/Ogt/Fyn/Crebbp/Nrros/Creb1/Zbtb7a/Zeb2/Usp15/Pxn/Crk/Map3k1/Map3k7/Xbp1/Arid4b/Lats2/Tgfbr1/Apaf1/Tnrc6c/Mef2c/Smurf2/Runx1/Jun/Rock2/Smad2/Usp9x/Sin3a/Snx1/Rnf111/Appl1/Thbs1/Trp53/Glg1/Hipk2	47
GO:0006473	GO:0006473	protein acetylation	30/1829	116/28891	2.2350300419895e-11	3.99739512041627e-10	1.99230059077646e-10	Nfe2/Ddx3x/Ep300/Phf20l1/Nupr1/Sf3b1/Tgfb1/Crebbp/Kat2b/Msl2/Map3k7/Xbp1/Kat6a/Myo1c/Smarca5/Ddx21/Naa60/Taok1/Esco1/Baz1b/Msl1/Bag6/Kansl3/Ing4/Mecp2/Por/Dip2b/Smarca4/Naa50/Naa35	30
GO:0019080	GO:0019080	viral gene expression	24/1829	76/28891	2.25990549938093e-11	4.02971101094431e-10	2.00840682142192e-10	Ep300/Sp100/Csde1/Ifitm2/Pfn1/Map3k1/Brd4/Trim8/Mcts1/Pcbp2/Ccnt1/Chd1/Dhx9/Jun/Eif3a/Rest/Tardbp/Rsf1/Trim27/Sp1/Ubp1/Atg12/Taf11/Smarca4	24
GO:0098727	GO:0098727	maintenance of cell number	43/1829	218/28891	2.30593984519571e-11	4.09944861368126e-10	2.04316402278602e-10	Hes1/Klf4/Tcf7l2/Zfp36l2/Spi1/Arid4a/Stat3/Ogt/Crebbp/Klf10/Nipbl/Arid1a/Stag2/Zfp706/Lbh/Trim8/Smc1a/Ddx6/Arid4b/Kat6a/Med7/Rtf1/Ctr9/Raf1/Med17/Tut4/Hook3/Rest/Ncoa3/Cnot1/Mtf2/Sin3a/Brd9/Wdr43/Med15/Smarce1/Zc3h13/Apc/Cnot3/Cdc73/Smc3/Pcm1/Smarca4	43
GO:0002460	GO:0002460	adaptive immune response based on somatic recombination of immune receptors built from immunoglobulin superfamily domains	72/1829	491/28891	2.45654195123239e-11	4.35411028481909e-10	2.17008732723113e-10	Treml4/Spn/Pou2f2/Myo1g/Ptprc/Il17ra/Prkcd/Nfkbiz/Havcr2/Il6ra/Tnfrsf1b/Ighm/Vsir/Bcl6/Stat3/Fcer1g/Nfkbid/Tgfb1/Ptpn6/Lyst/Malt1/Ripk2/Myd88/Csf3r/Sash3/Hfe/Rc3h2/Slc15a4/Slfn2/Lilrb4a/Clec4n/Was/Irf1/Slc11a1/Il1b/H2-Q10/Btk/Icam1/Nckap1l/Fosl2/Cd274/Rab27a/Map3k7/Rc3h1/Cd24a/Zc3h12a/Tyk2/Sema4a/Fas/Csf2rb/Cr1l/Kmt5b/Zbtb7b/Stx11/Inpp5d/H2-Q6/Mef2c/Otud5/Fbxo38/Nlrp3/Jak2/Dennd1b/Tnfaip3/H2-Q4/R…	72
GO:0002244	GO:0002244	hematopoietic progenitor cell differentiation	39/1829	186/28891	2.81143026439293e-11	4.96825885528542e-10	2.47617880002934e-10	Hes1/Ptprc/Rara/Lyn/Bcl2/Pld4/Sh2b3/Spi1/Tet2/Nfe2l2/Tgfb1/Ptpn6/Tnfrsf13b/Tifab/Sipa1l3/Prrc2c/Flt1/Atf7/Ppp4r2/Sirpa/Fas/Sp3/Ext1/Samd9l/N4bp2l2/Runx1/Rest/Rbm47/Ap2a2/Herc6/Fnip1/Sp1/Sin3a/Chd2/Lipa/Med1/Psen1/Tent2/Trp53	39
GO:1900182	GO:1900182	positive regulation of protein localization to nucleus	28/1829	103/28891	2.83882466269236e-11	5.00173869141035e-10	2.49286514082916e-10	Flna/Prkcd/Tcf7l2/Ep300/Ptpn22/Hcls1/Tnfrsf1a/Tgfb1/Ogt/Fyn/Crebbp/Mapk14/Jak1/Cd2ap/Dtx3l/Tpr/Hnrnpm/Mapk1/Trim8/Zc3h12a/Xbp1/Tyk2/Akt1/Jak2/Tardbp/Rbm22/Psen1/Ipo7	28
GO:0048193	GO:0048193	Golgi vesicle transport	50/1829	281/28891	2.97739420992238e-11	5.23031861208917e-10	2.60678930826564e-10	Cyth3/Laptm5/Sorl1/Mia2/Tmed5/Sec24b/Lman2l/Myo18a/Rack1/Lypla1/Uvrag/Rp2/Macf1/Nsf/Vamp5/Eps15/Nrbp1/Rab6a/Rab10/Copb1/Ykt6/Lrrk2/Csk/Golph3/Rab31/Rab8a/Copg2/Mia3/Cln3/Arcn1/Vamp3/Copa/Gak/Trappc1/Tmed7/Cul3/Sec22b/Trip11/Trappc8/Tex261/Snx1/Ankfy1/Vps54/Trappc10/Cog8/Exoc5/Uso1/Rab1b/Arfrp1/Tbc1d14	50
GO:1900076	GO:1900076	regulation of cellular response to insulin stimulus	26/1829	90/28891	3.21581338902814e-11	5.61025939998006e-10	2.7961516888592e-10	Pip4k2a/Prkcd/Ptprj/Prkcb/Ptpre/Sorl1/Ptpn1/Grk2/Adipor1/Marcks/Lpl/Atp2b1/Il1b/Osbpl8/Gnai2/Rps6kb1/Myo1c/Ncoa1/Esrra/Zbtb7b/Gsk3a/Ncoa2/Tnf/Rela/Ptpn2/Uso1	26
GO:2000117	GO:2000117	negative regulation of cysteine-type endopeptidase activity	26/1829	90/28891	3.21581338902814e-11	5.61025939998006e-10	2.7961516888592e-10	Nr4a1/Klf4/Cd44/Cst3/Grk2/Ddx3x/Ep300/Gpx1/Cdkn2d/Xiap/Pak2/Plaur/Naip5/Bcl2a1d/Hspa1b/Rps6ka1/Arrb1/Usp47/Akt1/Mdm2/Rps6ka3/Cast/Fnip1/Tnf/Thbs1/Por	26
GO:0061136	GO:0061136	regulation of proteasomal protein catabolic process	40/1829	195/28891	3.22210843917774e-11	5.61025939998006e-10	2.7961516888592e-10	Cbfa2t3/Phf20l1/Nupr1/Gpx1/Ogt/Usp25/Hfe/Trib1/N4bp1/Hspa1b/Rnf19b/Mtm1/Rack1/Arih2/Csnk1e/Chfr/Wac/Cop1/Lrrk2/Ankib1/Gsk3a/Akt1/Arih1/Ube2k/Pias1/Fmr1/Mdm2/Atg7/Usp9x/Usp7/Senp1/Mapk9/Bag6/Socs4/Psen1/Tmem259/Hspa1a/Xpo1/Csnk1d/Eif2a	40
GO:0050792	GO:0050792	regulation of viral process	39/1829	187/28891	3.3379772693443e-11	5.77801913290008e-10	2.87976309201972e-10	Ifitm6/Bcl2/Trim30b/Ddx5/Resf1/Ddx3x/Sp100/Crebbp/Trim12a/Cxcr4/Trim30c/Stat1/N4bp1/Fam111a/Trim12c/Ifitm2/Trim56/Trim30a/Pfn1/Map3k1/Zc3hav1/Trim8/Oas3/Trim30d/Dhx9/Vps37b/Gbp3/Top2b/Fmr1/Rsad2/Rsf1/Trim27/Ubp1/Atg12/Tnf/Cnot7/Ifih1/Trim25/Larp1	39
GO:0051170	GO:0051170	import into nucleus	39/1829	187/28891	3.3379772693443e-11	5.77801913290008e-10	2.87976309201972e-10	Cd36/Flna/Prkcd/Ddx5/Ep300/Stk4/Ptpn22/Hcls1/Tnfrsf1a/Stat3/Kpna4/Tgfb1/Syk/Mapk14/Nup98/Nfkbia/Tpr/Mapk1/Txnip/Tnpo3/Zc3h12a/Xbp1/Phip/Lrrk2/Ranbp2/Akt1/Ppp3r1/Jak2/Sqstm1/Tardbp/Rbm22/Nup153/Appl1/Tnpo1/Med1/Psen1/Ipo7/Ppp3ca/Trp53	39
GO:2001236	GO:2001236	regulation of extrinsic apoptotic signaling pathway	37/1829	171/28891	3.4244530497067e-11	5.91042625488737e-10	2.94575476394902e-10	Ptprc/Ltb/Pmaip1/Bcl2/Tcf7l2/Ddx3x/Stk4/Dedd2/Trps1/Sgk3/Gpx1/Traf1/Sp100/Htra2/Fyn/Pak2/Mcl1/Hmgb2/Il1b/Icam1/Birc6/Rb1cc1/Rps6kb1/Madd/Itgav/Tgfbr1/Phip/Raf1/Nrp1/Tnfaip3/Acsl5/Bcl10/Tnf/Cyld/Thbs1/Rela/Zmynd11	37
GO:2001056	GO:2001056	positive regulation of cysteine-type endopeptidase activity	34/1829	148/28891	3.75602950534707e-11	6.46386473013217e-10	3.22158834256054e-10	Hip1/Cyfip2/Pmaip1/Laptm5/Xdh/Ddx3x/Nod1/Aim2/Htra2/Syk/Nlrc4/Malt1/Rhoa/Fyn/Ripk2/Asph/Map3k5/Stat1/Casp1/Rack1/Bak1/Fas/Arrb1/Mefv/Apaf1/Nlrp3/Jak2/Rest/Arl6ip5/Senp1/Bcl10/Casp8ap2/Tnf/Mapk9	34
GO:0002275	GO:0002275	myeloid cell activation involved in immune response	30/1829	119/28891	4.47488832635466e-11	7.67864895420858e-10	3.82703645424016e-10	Cd300a/Fgr/Lyn/Havcr2/Dock2/Ywhaz/Myo1f/Plcg2/Spi1/Itgb2/Rac2/Fcer1g/Ptpn6/Syk/Myd88/Lilrb4a/Tyrobp/Sbno2/Btk/Abr/Gab2/Nmi/Ptafr/Snap23/Stx11/Pdpk1/Dnase1l3/Snx4/Tnf/Stxbp2	30
GO:0006979	GO:0006979	response to oxidative stress	61/1829	389/28891	5.20513604368141e-11	8.90589750826415e-10	4.43869678443535e-10	Cd36/Prkcd/Gsr/Bcl2/Kdm6b/Ptk2b/Nfkb1/Cst3/Stk24/Grk2/Ep300/Nfe2l2/Gpx1/Kpna4/Htra2/Fyn/Usp25/Map3k5/G6pdx/Chuk/Vrk2/Ppp1r15b/Crk/Mapk1/Abcd1/Btk/Ppp2cb/Casp3/Txnip/Rack1/Map2k1/Sirpa/Rbpms/Atp7a/Gch1/Zc3h12a/Xbp1/Trpm2/Lrrk2/Akt1/Rrm2b/Setx/Jun/Jak2/Sqstm1/Rhob/Tnfaip3/Capn1/Atg7/Oxsr1/Arl6ip5/Sp1/Sin3a/Pnpla8/Zfp277/Mapk9/Atf4/Trim25/Rela/Psen1/Trp53	61
GO:0048534	GO:0048534	hematopoietic or lymphoid organ development	31/1829	127/28891	5.22260450454118e-11	8.91003419794922e-10	4.44075850939752e-10	Hes1/Ptprc/Ltb/Nfkbiz/Bcl2/Ikzf1/Slc40a1/Nfkb1/Jarid2/Tet2/Tgfb1/Rc3h2/Polb/Mapk1/Lmo4/Nfatc3/Map2k1/Rc3h1/Fas/Id2/Pbx1/Tgfbr1/Stat5b/Samd9l/Raf1/Nfkb2/Pkn1/Lipa/Psen1/Apc/Trp53	31
GO:0048732	GO:0048732	gland development	71/1829	489/28891	5.34219378482433e-11	9.0878698868276e-10	4.52939176614114e-10	Ceacam1/Hes1/Slc12a2/Bcl2/Ikzf1/Msn/Tcf7l2/Cebpb/Nfkb1/Cd44/Jarid2/Nr3c1/Xdh/Csf1/Tet2/Gpx1/Tgfb1/Lims1/Cdkn1b/Creb1/Plaur/Polb/Notch2/Lbh/Chuk/Atf7/Arf6/Mapk1/Rps6ka1/Lmo4/Man2a1/Nfatc3/Map2k1/Rb1cc1/Xbp1/Zdhhc21/Ash1l/Id2/Pbx1/Sp3/Tgfbr1/Ext1/Stat5b/Zbtb7b/Raf1/Nrp1/Runx1/Insr/Jun/Jak2/Tnfaip3/Capn1/Smad2/Ncoa3/Kdm5b/Atg7/Gak/Cul3/Sp1/Tnf/Lipa/Pik3ca/Med1/Rela/Btbd7/Psen1/Upf2/Apc/Smarca4/Npc1/…	71
GO:0090316	GO:0090316	positive regulation of intracellular protein transport	34/1829	150/28891	5.55796505151141e-11	9.42783756588755e-10	4.69883156066551e-10	Flna/Prkcd/Pmaip1/Actr3/Sorl1/Wipf1/Arpc2/Ep300/Ptpn22/Hcls1/Cdc42/Tnfrsf1a/Tgfb1/Fyn/Mapk14/Asph/Tpr/Mapk1/C2cd5/Kif5b/Zc3h12a/Xbp1/Myo1c/Tmem30a/Rab29/Gsk3a/Jak2/Mdm2/Tardbp/Rbm22/Tm9sf4/Psen1/Ice1/Pcm1	34
GO:0046822	GO:0046822	regulation of nucleocytoplasmic transport	32/1829	135/28891	5.86584399946853e-11	9.92165613624392e-10	4.94495059564219e-10	Cd36/Flna/Prkcd/Ppp1r12a/Wipf1/Ep300/Ptpn22/Hcls1/Tnfrsf1a/Tgfb1/Sp100/Mapk14/Tpr/Setd2/Mapk1/Wnk1/Zc3h12a/Xbp1/Thoc2/Sirt7/Dhx9/Jak2/Mdm2/Uhmk1/Tardbp/Khdrbs1/Rbm22/Nup153/Rbm4/Iws1/Psen1/Xpo1	32
GO:0048024	GO:0048024	regulation of mRNA splicing, via spliceosome	29/1829	114/28891	7.40699155918944e-11	1.24927037123651e-09	6.22635997613075e-10	Celf2/Ptbp3/Malat1/Ddx5/Rbm39/Sf1/Zbtb7a/Nup98/Tra2a/Tra2b/Rbm25/Celf1/Son/Hnrnpu/Ythdc1/Thrap3/Rbm5/Tia1/Ddx17/Mbnl2/Rest/Rbm47/Fmr1/Khdrbs1/Fxr1/Snrnp70/Rnps1/Rbm4/Srsf6	29
GO:0045123	GO:0045123	cellular extravasation	24/1829	80/28891	7.60550353247832e-11	1.27548387853461e-09	6.35700802192836e-10	Spn/Trem3/Ripor2/Itgal/Itga4/Cx3cr1/Itgb2/St3gal4/Itgb7/Rock1/Itgb1/Selplg/Cd47/Trem1/Crk/Icam1/Sirpa/Abr/Pecam1/Ext1/Ptafr/Golph3/Capn1/Tnf	24
GO:2000514	GO:2000514	regulation of CD4-positive, alpha-beta T cell activation	24/1829	80/28891	7.60550353247832e-11	1.27548387853461e-09	6.35700802192836e-10	Rara/Nfkbiz/Cblb/Cd44/Itch/Vsir/Bcl6/Nfkbid/Tgfb1/Malt1/Ripk2/Sash3/Rc3h2/Irf1/Nckap1l/Cd274/Rc3h1/Cd24a/Zc3h12a/Zbtb7b/Irgm1/Runx1/Nlrp3/Cbfb	24
GO:0009048	GO:0009048	dosage compensation by inactivation of X chromosome	16/1829	35/28891	8.00282531786637e-11	1.33832558988048e-09	6.67021093249463e-10	Jarid2/Smchd1/Ogt/Xist/Kansl1/Msl2/Hnrnpu/Ythdc1/Ctcf/Tsix/Cdyl/Msl1/Rlim/Kansl3/Lrif1/Pcgf5	16
GO:0018210	GO:0018210	peptidyl-threonine modification	30/1829	122/28891	8.73632312034247e-11	1.45687416542049e-09	7.26105669572126e-10	Prkcd/Bcl2/Camk2d/Grk2/Tgfb1/Clk1/Rock1/Ogt/Ripk2/Ppp1r15a/Mapk1/Wnk1/Map3k7/Galnt1/Tgfbr1/Phip/Lrrk2/Hipk1/Gsk3a/Akt1/Irgm1/Ube2k/Rock2/Tbk1/Oxsr1/Akt3/Galnt11/Cab39/Hipk3/Hipk2	30
GO:0002224	GO:0002224	toll-like receptor signaling pathway	22/1829	68/28891	8.97100183805524e-11	1.49180704722716e-09	7.43516207926341e-10	Cd36/Cd300a/Nfkbiz/Smpdl3b/Pik3ap1/Tlr13/Plcg2/Mapkapk2/Myd88/Irak3/Irf1/Trim30a/Tlr7/Traf3/Tnip1/Lrch4/Lrrfip2/Otud4/Pdpk1/Rps6ka3/Mapkapk3/Bcl10	22
GO:0051222	GO:0051222	positive regulation of protein transport	56/1829	346/28891	9.28934501377651e-11	1.54041799668227e-09	7.67743891305191e-10	Nadk/Flna/Prkcd/Prkcb/Pmaip1/Tcf7l2/Actr3/Glud1/Sorl1/Wipf1/Arpc2/Ep300/Ptpn22/Hcls1/Cdc42/Tnfrsf1a/Tgfb1/Fyn/Mapk14/Asph/Cd2ap/Tpr/Hnrnpm/Abcg1/Arf6/Mapk1/Rac1/C2cd5/Myo18a/Hcar2/Rack1/Kif5b/Myh9/Zc3h12a/Xbp1/Myo1c/Arrb1/Tmem30a/Trpm2/Rab29/Golph3/Gsk3a/Cln3/Ncoa6/Jak2/Crebrf/Mdm2/Tardbp/Atg7/Rbm22/Tnf/Oga/Tm9sf4/Psen1/Ice1/Pcm1	56
GO:0002532	GO:0002532	production of molecular mediator involved in inflammatory response	28/1829	108/28891	9.66135843831579e-11	1.59763245683881e-09	7.96259561969984e-10	Cd300a/Il17ra/Lyn/Pld4/Ywhaz/Adcy7/Stat3/Fcer1g/Syk/Myd88/Mapk14/Lilrb4a/Gbp5/Pdcd4/Abcd1/Btk/Ncf1/Gpsm3/Sirpa/Zc3h12a/Mefv/Snap23/Rap1gds1/Snx4/Tnf/Mapk9/Appl1/Lipa	28
GO:0071675	GO:0071675	regulation of mononuclear cell migration	31/1829	130/28891	9.89097996129524e-11	1.63104739194618e-09	8.12913556121113e-10	Spn/Stk10/Ripor2/Nedd9/Itga4/Cx3cr1/Coro1a/Ptprj/Lyn/Msn/Ptk2b/Spi1/Fpr2/Csf1/Tgfb1/Dock8/Cd47/Rhoa/Csf1r/Mospd2/Dusp1/Trem1/Crk/Mapk1/Wnk1/Creb3/Slc8b1/Akt1/Mia3/Oxsr1/Thbs1	31
GO:0061614	GO:0061614	miRNA transcription	23/1829	75/28891	1.1462929593162e-10	1.88501508865331e-09	9.394909839074e-10	Klf4/Rara/Nfkb1/Ddx5/Spi1/Nr3c1/Stat3/Tgfb1/Yy1/Lilrb4a/Ncor1/Nfatc3/Tgfbr1/Ctcf/Jun/Ddx17/Rest/Ncor2/Tnf/Srebf2/Rela/Trp53/Smarca4	23
GO:0040013	GO:0040013	negative regulation of locomotion	57/1829	358/28891	1.2164708189879e-10	1.99114879783923e-09	9.92387994371154e-10	Stap1/Cd300a/Ripor2/Nedd9/Klf4/Cx3cr1/Ptprj/Bcl2/Cnn2/Arhgap4/Arid4a/Stk24/Sema4d/Nfe2l2/Rras/Stat3/Tgfb1/Sp100/Ogt/Adipor1/Rhoa/Evl/Trib1/Zeb2/Arhgdib/Dusp1/Rin3/Ccdc125/Emilin2/Was/Crk/Rac1/Osbpl8/Krit1/Myh9/Abr/Rap2c/Arid4b/Sema4a/Fas/Coro1c/Rap2a/Akt1/Nrp1/Mef2c/Mia3/Rnf20/Arid2/Rhob/Adipor2/Sin3a/Gadd45a/Tnf/Clic4/Thbs1/Ptpn2/Mecp2	57
GO:0045670	GO:0045670	regulation of osteoclast differentiation	26/1829	95/28891	1.2175605824625e-10	1.99114879783923e-09	9.92387994371154e-10	Ceacam1/Nedd9/Pilrb1/Cebpb/Lilra6/Csf1/Clec2d/Klf10/Creb1/Ccl3/Csf1r/Pira2/Zbtb7a/Lilrb4a/Tyrobp/Notch2/Tob2/Esrra/Tfe3/Inpp5d/Ubash3b/Tnf/Apc/Asxl2/Rassf2/Ppp3ca	26
GO:0035264	GO:0035264	multicellular organism growth	43/1829	230/28891	1.4016555927762e-10	2.28589562237882e-09	1.13928972786768e-09	Slc12a2/Rara/Adrb2/Klf2/Bcl2/Ikzf1/H3f3a/Plac8/Tcf7l2/Heg1/Csf1/Ep300/Stat3/Htra2/Stk40/Creb1/Nipbl/Rc3h2/Notch2/G6pdx/Celf1/Ncor1/Fosl2/Tnks2/Kmt2c/Ext1/Atrx/Stat5b/Lncpint/Tbl1xr1/Zfx/Ncoa3/Kdm2a/Ccm2/Ankrd11/Gigyf2/Sgpl1/Rbbp6/Clic4/Pik3ca/Kdm6a/Add1/Trp53	43
GO:0002718	GO:0002718	regulation of cytokine production involved in immune response	34/1829	155/28891	1.43180913268156e-10	2.32865661139418e-09	1.16060179262765e-09	Cd36/Laptm5/Tnfrsf1b/Plcg2/Vsir/Bcl6/Nod1/Irf5/Mapkapk2/Fcer1g/Tgfb1/Syk/Malt1/Ripk2/Casp4/Myd88/Sash3/Hfe/Irak3/Lilrb4a/Casp1/Il1b/H2-Q10/Tlr7/Map3k7/H2-Q6/Ddx21/Nlrp3/Dennd1b/H2-Q4/Rsad2/Tnf/Ube2j1/Lacc1	34
GO:0071560	GO:0071560	cellular response to transforming growth factor beta stimulus	45/1829	248/28891	1.47186643647102e-10	2.38131771217864e-09	1.1868480702768e-09	Zfyve9/Nfkbiz/Actr3/Zfp36l2/Spi1/Arid4a/Nr3c1/Ep300/Gcnt2/Stat3/Zyx/Tgfb1/Zmiz1/Ogt/Fyn/Crebbp/Nrros/Creb1/Zbtb7a/Zeb2/Usp15/Pxn/Crk/Map3k1/Map3k7/Xbp1/Arid4b/Lats2/Tgfbr1/Apaf1/Tnrc6c/Mef2c/Smurf2/Runx1/Jun/Smad2/Usp9x/Sin3a/Snx1/Rnf111/Appl1/Thbs1/Trp53/Glg1/Hipk2	45
GO:0031396	GO:0031396	regulation of protein ubiquitination	41/1829	213/28891	1.4722335855699e-10	2.38131771217864e-09	1.1868480702768e-09	Rassf5/Laptm5/Cblb/Ddx3x/Mycbp2/Ptpn22/Peli1/Ogt/Xiap/Fyn/Ripk2/Trib1/N4bp1/Dtx3l/Fbxo4/Wnk1/Birc3/Chfr/Arrb1/Tgfbr1/Nmi/Lrrk2/Sirt7/Gsk3a/Akt1/Sqstm1/Tnfaip3/Phf23/Topors/Atg7/Cul3/Dcun1d1/Usp4/Bcl10/Senp2/Ndfip2/Mapk9/Rnf111/Birc2/Psen1/Ubxn2a	41
GO:0034976	GO:0034976	response to endoplasmic reticulum stress	47/1829	266/28891	1.47939421438887e-10	2.38637976816952e-09	1.18937099754253e-09	Pmaip1/Bcl2/Cebpb/Ptpn1/Abca7/Serinc3/Ddx3x/Nod1/Nupr1/Nfe2l2/Nrros/Usp25/Marcks/Map3k5/Ppp1r15b/Tmbim6/Ppp1r15a/Ppp2cb/Casp3/Atf6/Bak1/Xbp1/Creb3/Apaf1/Lrrk2/Ube2k/Jun/Crebrf/Ddit3/Nrbf2/Man1a/Dnajc10/Ecpas/Ube2j1/Atf4/Trim25/Bag6/Thbs1/Uggt1/Herpud2/Ptpn2/Ccdc47/Tmem259/Eif2a/Trp53/Gorasp2/Bfar	47
GO:0008361	GO:0008361	regulation of cell size	42/1829	222/28891	1.55475421739532e-10	2.5011263497229e-09	1.2465606611439e-09	Rap1gap2/Slc12a2/Actr3/Arhgap4/Plek/Mtpn/Sema4d/Ep300/Ogt/Rhoa/Slc12a6/Creb1/Pum2/Ndel1/Rac1/Wnk1/Map3k7/Atp7a/Ist1/Rb1cc1/Macf1/Sema4a/Pafah1b1/Rnf6/Dbnl/Eif4g2/Akt1/Nrp1/Cln3/Gdi1/Slc12a9/Oxsr1/E2f4/Sin3a/Akt3/Ifrd1/Bmpr2/Trpv2/Kdm6a/Clcn3/Add1/Dip2b	42
GO:0045786	GO:0045786	negative regulation of cell cycle	61/1829	400/28891	1.65823205539439e-10	2.66036145472488e-09	1.32592339217529e-09	Nr4a1/Klf4/Nabp1/Foxn3/Bcl2/Zfp36l2/Btg2/Btg1/Gpr132/Cdk2ap2/Nupr1/Cdkn2d/Tgfb1/Ppp2r5c/Foxk1/Cdkn1b/Slfn1/Mapk14/Zfp207/Crlf3/Dtx3l/Cdc5l/Tpr/Kat2b/Fbxo4/Taok3/Rbbp8/Casp3/Brd4/Heca/Rad21/Chfr/Wac/Lats2/Ythdc2/Smarca5/Ppp1r10/Atrx/Inip/Usp47/Syf2/Rnaseh2b/Uimc1/Ctdsp1/Taok1/Rhob/Tnfaip3/Wapl/Mdm2/Baz1b/Rb1/Angel2/Gigyf2/Dync1li1/Tnf/Sde2/Rbl2/Apc/Cdc73/Taok2/Trp53	61
GO:0030218	GO:0030218	erythrocyte differentiation	34/1829	156/28891	1.72064505467573e-10	2.75261505358103e-09	1.37190255959951e-09	Klf2/Lyn/Ikzf1/Ptbp3/Sh2b3/Spi1/Arid4a/Bcl6/Hcls1/Stat3/Klf13/Mapk14/Kmt2e/Zbtb7a/Stat1/Hmgb2/G6pdx/Ncor1/Casp3/Nckap1l/Tmem14c/Id2/Sp3/Stat5b/Inpp5d/Jak2/Rb1/Senp1/Sp1/Lyar/Med1/Ptpn2/Add1/Smarca4	34
GO:0051099	GO:0051099	positive regulation of binding	39/1829	197/28891	1.72503409607865e-10	2.75261505358103e-09	1.37190255959951e-09	Ace/Ripor2/Hes1/Klf4/Rara/Tcf7l2/Actr3/Lfng/Ep300/Stk4/Tgfb1/Calm1/Ripk2/Plaur/Hfe/Hmgb2/Dtx3l/Kat2b/Dazap2/Ppp2cb/Krit1/Brd4/Arrb1/Lrrk2/Hipk1/Mark3/Dhx9/Ralb/Jak2/Mapre1/Fmr1/Usp9x/Rb1/Hspa4/Psen1/Hipk3/Add1/Smarca4/Hipk2	39
GO:0045446	GO:0045446	endothelial cell differentiation	29/1829	118/28891	1.81744746124535e-10	2.89228198133669e-09	1.44151251665838e-09	Ceacam1/Msn/Kdm6b/Heg1/Rap1a/Ikbkb/Btg1/Xdh/Tnfrsf1a/Gpx1/Rock1/Myd88/Cxcr4/Myadm/Il1b/Icam1/Rap2c/Zdhhc21/Pecam1/Rapgef1/Vezf1/Tgfbr1/Rock2/Ccm2/Tnf/Bmpr2/Lipa/Clic4/Add1	29
GO:0016236	GO:0016236	macroautophagy	47/1829	268/28891	1.92210666648464e-10	3.05063578165927e-09	1.52043600568829e-09	Adrb2/Pip4k2a/Nod1/Nupr1/Tgfb1/Calm1/Htra2/Ogt/Ripk2/Rab43/Gnai3/Vmp1/Mtm1/Map3k7/Uvrag/Rb1cc1/Ilrun/Vps13c/Wac/Vps13d/Retreg1/Lrrk2/Pdcd6ip/Snap29/Vps4b/Irgm1/Cln3/Ralb/Sqstm1/Rnf31/Tbk1/Phf23/Atg7/Sec22b/Snx4/Atg12/Larp1/Psen1/Pik3c2a/Rab1b/Atg101/Tbc1d14/Ehmt2/Trp53/Ubxn2a/Npc1/Tbc1d5	47
GO:0070304	GO:0070304	positive regulation of stress-activated protein kinase signaling cascade	32/1829	141/28891	1.9564743674209e-10	3.09687921260207e-09	1.54348371851415e-09	Lyn/Fgd4/Ptk2b/Spi1/Xdh/Nod1/Cdc42/Ripk2/Gadd45b/Myd88/Map3k5/Naip5/Il1b/Crk/Taok3/Map3k1/Map4k4/Map3k7/Rb1cc1/Zc3h12a/Map3k11/Map3k3/Mink1/Taok1/Arl6ip5/Gadd45a/Tnf/Zfp622/Rassf2/Taok2/Hmgcr/Hipk2	32
GO:0031333	GO:0031333	negative regulation of protein-containing complex assembly	34/1829	157/28891	2.06408996243518e-10	3.25851002069767e-09	1.62404046728584e-09	Ssh2/Prkcd/Sorl1/Tmsb4x/Mtpn/Arpc2/Ddx3x/Ep300/Add3/Cdc42/Capzb/Capza1/Evl/Arfgef1/Svil/Myadm/Trim30a/Capza2/Tmsb10/Pfn1/Lmo4/Map3k7/Pecam1/Mefv/Raf1/Irgm1/Ssh1/Capn1/Mapre1/Sptan1/Flii/Birc2/Arhgef2/Add1	34
GO:0007549	GO:0007549	dosage compensation	16/1829	37/28891	2.24802912932549e-10	3.53945011851248e-09	1.76406093211068e-09	Jarid2/Smchd1/Ogt/Xist/Kansl1/Msl2/Hnrnpu/Ythdc1/Ctcf/Tsix/Cdyl/Msl1/Rlim/Kansl3/Lrif1/Pcgf5	16
GO:0031623	GO:0031623	receptor internalization	33/1829	150/28891	2.44940731760713e-10	3.8462841698234e-09	1.91698693599129e-09	Ceacam1/Cd36/Grk3/Hip1/Plcg2/Itch/Itgb2/Grk2/Fcer1g/Itgb1/Syk/Cxcr2/Synj1/Lilrb4a/Rin3/Picalm/Mkln1/Nsf/Ankrd13a/Eps15/Arrb1/Cd9/Rab31/Ppp3r1/Insr/Ralb/Fmr1/Ldlrap1/Ap2a2/Rnf216/Ap2b1/Snx1/Tbc1d5	33
GO:0006911	GO:0006911	phagocytosis, engulfment	21/1829	65/28891	2.46564547963477e-10	3.8513512505113e-09	1.91951236756457e-09	Treml4/Cd36/Stap1/Cd300a/Bin2/Abca7/Plcg2/Itgb2/Cdc42/Fcer1g/Siglece/Elmo1/Sh3bp1/Rac1/Nckap1l/Arhgap25/Sirpa/Myh9/Rab31/Thbs1/Clcn3	21
GO:0060760	GO:0060760	positive regulation of response to cytokine stimulus	21/1829	65/28891	2.46564547963477e-10	3.8513512505113e-09	1.91951236756457e-09	Laptm5/Csf1/Ripk2/Casp4/Cxcr4/Casp1/Parp14/Trim56/Lsm14a/Pafah1b1/Dhx9/Irgm1/Ube2k/Cpne1/Tbk1/Crebrf/Rbm47/Ikbke/Nlrc5/Ifih1/Med1	21
GO:2000146	GO:2000146	negative regulation of cell motility	53/1829	326/28891	2.48614995707624e-10	3.8731599331293e-09	1.93038180877692e-09	Stap1/Cd300a/Ripor2/Nedd9/Klf4/Cx3cr1/Ptprj/Bcl2/Cnn2/Arhgap4/Arid4a/Stk24/Nfe2l2/Rras/Stat3/Tgfb1/Sp100/Ogt/Adipor1/Rhoa/Evl/Trib1/Zeb2/Arhgdib/Dusp1/Rin3/Ccdc125/Emilin2/Was/Crk/Rac1/Osbpl8/Krit1/Myh9/Abr/Rap2c/Arid4b/Fas/Coro1c/Rap2a/Akt1/Mef2c/Mia3/Rnf20/Arid2/Rhob/Adipor2/Sin3a/Gadd45a/Tnf/Clic4/Thbs1/Mecp2	53
GO:0070646	GO:0070646	protein modification by small protein removal	30/1829	127/28891	2.52862683418013e-10	3.92899497594393e-09	1.95820997823094e-09	Itch/Usp25/Usp15/Senp6/Tank/Zranb1/Zc3h12a/Usp3/Tnip1/Otud4/Usp8/Vcpip1/Usp47/Otud5/Tnfaip3/Otulin/Senp7/Usp12/Mindy2/Usp9x/Abraxas2/Usp7/Usp4/Senp1/Senp2/Cops2/Cyld/Atxn7l3/Usp34/Mindy3	30
GO:0033002	GO:0033002	muscle cell proliferation	48/1829	280/28891	2.76276385442037e-10	4.28156073774047e-09	2.13392865360714e-09	Klf4/Tcf7l2/Ccnd2/Camk2d/Il6ra/Jarid2/Grk2/Stat3/Tgfb1/Pim1/Sf1/Rhoa/Myd88/Cdkn1b/Mapk14/Trib1/Map3k5/Gnai3/Flt1/Mef2d/Mapk1/Pdcd4/Gnai2/Map3k7/Rps6kb1/Irak4/Id2/Tgfbr1/Ptafr/Stat5b/Akt1/Mef2c/Jun/Jak2/Arid2/Tnfaip3/Mdm2/Ldlrap1/Ddit3/Tnf/Bmpr2/Irak1/Pik3ca/Thbs1/Apc/Hmgcr/Trp53/Naa35	48
GO:0097530	GO:0097530	granulocyte migration	35/1829	167/28891	2.90880941013656e-10	4.4961231613599e-09	2.24086650449712e-09	Trem3/Cd300a/Ripor2/Il17ra/Ptprj/Ccl6/Myo1f/Itgb2/Csf1/Pde4b/Cklf/Rac2/Fcer1g/Syk/Lyst/Myd88/Csf3r/Cxcr2/Ccl3/Csf1r/Mospd2/Trem1/Ccl4/Il1b/Mapk1/Rac1/Nckap1l/Sirpa/Irak4/Pecam1/Prex1/Camk1d/Vav3/Wdr1/Thbs1	35
GO:0018107	GO:0018107	peptidyl-threonine phosphorylation	28/1829	113/28891	3.03482172219357e-10	4.67868348838175e-09	2.33185451954731e-09	Prkcd/Bcl2/Camk2d/Grk2/Tgfb1/Clk1/Rock1/Ogt/Ripk2/Ppp1r15a/Mapk1/Wnk1/Map3k7/Tgfbr1/Phip/Lrrk2/Hipk1/Gsk3a/Akt1/Irgm1/Ube2k/Rock2/Tbk1/Oxsr1/Akt3/Cab39/Hipk3/Hipk2	28
GO:0032481	GO:0032481	positive regulation of type I interferon production	24/1829	85/28891	3.08194416631462e-10	4.73898947132015e-09	2.36191100428705e-09	Traf3ip3/Plcg2/Ddx3x/Ptpn22/Irf5/Syk/Myd88/Stat1/Hmgb2/Chuk/Irf1/Trim56/Setd2/Tlr7/Zc3hav1/Tank/Oas3/Traf3/Dhx9/Tbk1/Ikbke/G3bp1/Irak1/Ifih1	24
GO:0002687	GO:0002687	positive regulation of leukocyte migration	36/1829	176/28891	3.32774660777644e-10	5.10369427928408e-09	2.54367977681957e-09	Spn/Ripor2/Nedd9/Itga4/Cx3cr1/Coro1a/Ptprj/Ptk2b/Myo1f/Spi1/Fpr2/Csf1/Rac2/Tgfb1/Dock8/Cd47/Rhoa/Cxcr2/Csf1r/Mospd2/Trem1/Il1b/Mapk1/Rac1/Icam1/Nckap1l/Gpsm3/Wnk1/Pecam1/Creb3/Ptafr/Camk1d/Mia3/Oxsr1/Thbs1/Trp53	36
GO:0002335	GO:0002335	mature B cell differentiation	17/1829	43/28891	3.39169242701652e-10	5.1883253663922e-09	2.58585988655714e-09	Pou2f2/Nfkbiz/Ptk2b/Dock11/Dock10/Plcg2/Spi1/Bcl6/Lfng/Malt1/Lilrb4a/Notch2/Nfatc1/St3gal1/Xbp1/Phf14/Tnfaip3	17
GO:0048659	GO:0048659	smooth muscle cell proliferation	39/1829	202/28891	3.73931132807055e-10	5.70534099540661e-09	2.84354032896955e-09	Klf4/Tcf7l2/Camk2d/Il6ra/Grk2/Tgfb1/Sf1/Rhoa/Myd88/Cdkn1b/Trib1/Map3k5/Gnai3/Flt1/Mef2d/Pdcd4/Gnai2/Map3k7/Rps6kb1/Irak4/Id2/Ptafr/Stat5b/Akt1/Mef2c/Jun/Jak2/Tnfaip3/Mdm2/Ldlrap1/Ddit3/Tnf/Bmpr2/Irak1/Pik3ca/Thbs1/Hmgcr/Trp53/Naa35	39
GO:0051402	GO:0051402	neuron apoptotic process	57/1829	369/28891	3.9870279214399e-10	6.0676620295435e-09	3.02412102930484e-09	Cx3cr1/Coro1a/Pmaip1/Bcl2/Cebpb/Ptk2b/Ncf2/Kras/Btg2/Nr3c1/Nupr1/Cdc42/Tnfrsf1a/Gpx1/Tgfb1/Rock1/Htra2/Xiap/Rhoa/Fyn/Mcl1/Ccl3/Map3k5/Polb/G6pdx/Tmbim6/Il1b/Casp3/Atp7a/Cpeb4/Map3k11/Rad21/Fas/Arrb1/Apaf1/Retreg1/Gsk3a/Nrp1/Mef2c/Cln3/Jun/Jak2/Pdpk1/Fmr1/Atg7/Ddit3/Rb1/Tnf/Atf4/Hspa4/Pik3ca/Vps54/Psen1/Tnfrsf21/Mecp2/Trp53/Hipk2	57
GO:0009991	GO:0009991	response to extracellular stimulus	66/1829	460/28891	4.21418434723116e-10	6.3969157270791e-09	3.18822097848555e-09	Itga4/Ptprc/Adrb2/Nfkbiz/Prkch/Pmaip1/Bcl2/Tcf7l2/Ywhaz/Sorl1/Stk24/Ep300/Nfe2l2/Rasgrp4/Nuak2/Ywhag/Cdkn2d/Ldlr/Ogt/Pim1/Crebbp/Klf10/Foxk1/Mapk14/Hfe/Zeb2/Lpl/Map3k5/Lilrb4a/Tnrc6a/Kat2b/Mapk1/Gsdmd/Xpr1/Zc3h12a/Cpeb4/Xbp1/Rps6kb1/Fas/Ncoa1/Lrrk2/Clic5/Akt1/Insr/Ralb/Jun/Tbl1xr1/Tfeb/Ireb2/Atg7/Plin2/Ddit3/Fnip1/Bcl10/Srebf2/Lipa/Mlx/Atf4/Larp1/Kdm6a/Med1/Pik3c2a/Ehmt2/Eif2a/Trp53/Tbc1d5	66
GO:0050856	GO:0050856	regulation of T cell receptor signaling pathway	18/1829	49/28891	4.28463219761658e-10	6.48721805879544e-09	3.23322763492241e-09	Cd300a/Ptprj/Laptm5/Cblb/Ptpn22/Ptpn6/Malt1/Lilrb4a/Elf1/Rc3h1/Rab29/Usp12/Usp9x/Bcl10/Cyld/Lipa/Rela/Ptpn2	18
GO:0120032	GO:0120032	regulation of plasma membrane bounded cell projection assembly	40/1829	212/28891	4.58416826608802e-10	6.923029626337e-09	3.4504359961989e-09	Stap1/Ripor2/Prkcd/Actr3/Cdc42ep2/Dock11/Abi3/Ccdc88a/Cdc42ep3/Arpc2/Cdc42/Rac2/Capzb/Evl/Actr2/Bin3/Was/Ndel1/Arf6/Map4/Wasf2/Rac1/Pfn1/Icam1/Brk1/Rhog/Atp7a/Rab11a/Coro1c/Trpm2/Tgfbr1/Rhoq/Arap1/Akt1/Nrp1/Cln3/Fmr1/Fxr1/Cyld/Apc	40
GO:0043406	GO:0043406	positive regulation of MAP kinase activity	30/1829	130/28891	4.64624498673905e-10	6.99892374592752e-09	3.48826160381132e-09	Ceacam1/Ptprc/Prkcd/Iqgap1/Fgd4/Ptk2b/Ptpn1/Kras/Akap13/Tgfb1/Syk/Zeb2/Map3k5/Flt1/Il1b/Taok3/Map3k1/Map3k7/Cd24a/Map3k11/Lrrk2/Csk/Mef2c/Insr/Pik3r5/Pik3cg/Tnf/Irak1/Thbs1/Psen1	30
GO:0002698	GO:0002698	negative regulation of immune effector process	35/1829	170/28891	4.84367813547688e-10	7.27781080254394e-09	3.62725883348696e-09	Spn/Ceacam1/Cd300a/Ptprc/Sh2d1b1/Cx3cr1/Pglyrp1/Havcr2/Spi1/Vsir/Bcl6/Clec2d/Tgfb1/Ptpn6/Cd47/Hfe/Irak3/Rc3h2/Lilrb4a/Irf1/Tmbim6/Crk/H2-Q10/Nckap1l/Rc3h1/Zc3h12a/Abr/Cr1l/Zbtb7b/H2-Q6/Tnfaip3/H2-Q4/Tnf/Appl1/Parp3	35
GO:0046632	GO:0046632	alpha-beta T cell differentiation	31/1829	138/28891	4.90413936648841e-10	7.35000127838262e-09	3.66323854610713e-09	Spn/Rara/Nfkbiz/Bcl2/Il6ra/Bcl6/Stat3/Nfkbid/Tgfb1/Syk/Malt1/Rhoa/Ripk2/Sash3/Rc3h2/Lilrb4a/Irf1/Ncor1/Nckap1l/Fosl2/Atp7a/Rc3h1/Zc3h12a/Sema4a/Zbtb7b/Otud5/Runx1/Nlrp3/Rsad2/Prdm1/Cbfb	31
GO:0007163	GO:0007163	establishment or maintenance of cell polarity	43/1829	239/28891	4.93482156847053e-10	7.37730901145089e-09	3.67684871249944e-09	Ripor2/Hes1/Cyth3/Msn/Actr3/Dock2/Ptk2b/Cdc42/Arpc5/Lims1/Itgb1/Dock8/Sipa1l3/Rhoa/Sh3bp1/Arfgef1/Actr2/Mark2/Ndel1/Arf6/Map4/Crk/Rac1/Myo18a/Nckap1l/Rhog/Krit1/Myh9/Macf1/Pafah1b1/Rab10/Rhoq/Pdcd6ip/Golph3/Wdr1/Myo9b/Mapre1/Parvg/Coro7/Apc/Arhgef2/Lin7c/Numa1	43
GO:0002832	GO:0002832	negative regulation of response to biotic stimulus	37/1829	187/28891	5.10511477282445e-10	7.61266485015636e-09	3.79414999555268e-09	Ceacam1/Sh2d1b1/Samhd1/Smpdl3b/Havcr2/Ywhaz/Itch/Ptpn22/Clec2d/Tgfb1/Erbin/Trib1/Irak3/Usp15/Parp14/Ythdf3/Trim30a/Crk/H2-Q10/Oas3/Ilrun/Mefv/Pcbp2/Nmi/Akt1/H2-Q6/Irgm1/Tnfaip3/H2-Q4/Trafd1/Gigyf2/Atg12/Nlrc5/Cnot7/Stat2/Lyar/Ptpn2	37
GO:0007229	GO:0007229	integrin-mediated signaling pathway	26/1829	101/28891	5.29179581890736e-10	7.87121388138984e-09	3.92301075916354e-09	Itgal/Itga4/Flna/Fgr/Fyb/Tln1/Ptk2b/Plek/Itgb2/Itgax/Itgb7/Cdc42/Fcer1g/Zyx/Lims1/Itgb1/Syk/Rhoa/Fermt3/Tyrobp/Pxn/Itgav/Gab2/Nrp1/Vav3/Cul3	26
GO:1904951	GO:1904951	positive regulation of establishment of protein localization	56/1829	362/28891	5.36273298464025e-10	7.95673665891485e-09	3.9656352871512e-09	Nadk/Flna/Prkcd/Prkcb/Pmaip1/Tcf7l2/Actr3/Glud1/Sorl1/Wipf1/Arpc2/Ep300/Ptpn22/Hcls1/Cdc42/Tnfrsf1a/Tgfb1/Fyn/Mapk14/Asph/Cd2ap/Tpr/Hnrnpm/Abcg1/Arf6/Mapk1/Rac1/C2cd5/Myo18a/Hcar2/Rack1/Kif5b/Myh9/Zc3h12a/Xbp1/Myo1c/Arrb1/Tmem30a/Trpm2/Rab29/Golph3/Gsk3a/Cln3/Ncoa6/Jak2/Crebrf/Mdm2/Tardbp/Atg7/Rbm22/Tnf/Oga/Tm9sf4/Psen1/Ice1/Pcm1	56
GO:0099024	GO:0099024	plasma membrane invagination	22/1829	74/28891	5.64691636650097e-10	8.35743622242143e-09	4.16534383560585e-09	Treml4/Cd36/Stap1/Cd300a/Bin2/Abca7/Plcg2/Itgb2/Cdc42/Fcer1g/Siglece/Elmo1/Rhoa/Sh3bp1/Rac1/Nckap1l/Arhgap25/Sirpa/Myh9/Rab31/Thbs1/Clcn3	22
GO:0032874	GO:0032874	positive regulation of stress-activated MAPK cascade	31/1829	139/28891	5.93269163616613e-10	8.73992933643411e-09	4.35597829481238e-09	Fgd4/Ptk2b/Spi1/Xdh/Nod1/Cdc42/Ripk2/Gadd45b/Myd88/Map3k5/Naip5/Il1b/Crk/Taok3/Map3k1/Map4k4/Map3k7/Rb1cc1/Zc3h12a/Map3k11/Map3k3/Mink1/Taok1/Arl6ip5/Gadd45a/Tnf/Zfp622/Rassf2/Taok2/Hmgcr/Hipk2	31
GO:1904019	GO:1904019	epithelial cell apoptotic process	34/1829	163/28891	5.93488444805154e-10	8.73992933643411e-09	4.35597829481238e-09	Itga4/Nfkbiz/Bcl2/Tcf7l2/E2f2/Stk4/Nupr1/Nfe2l2/Tgfb1/Lims1/Cdkn1b/Atf7/Arf6/Pdcd4/Icam1/Casp3/Krit1/Xbp1/Fas/Hipk1/Tia1/Jak2/Tnfaip3/Atg7/Cast/Pik3cg/Rb1/Tnf/Bmpr2/Thbs1/Exoc5/Apc/Srsf6/Npc1	34
GO:0071901	GO:0071901	negative regulation of protein serine/threonine kinase activity	27/1829	109/28891	6.31740738713786e-10	9.26649297723958e-09	4.61841746358509e-09	Cd300a/Dusp16/Prkcd/Ptprj/Lyn/Prkch/Rgs2/Heg1/Sorl1/Ptpn1/Stk38/Ptpn22/Ptpn6/Cdkn1b/Irak3/Dusp1/Kat2b/Il1b/Casp3/Lats2/Tnfaip3/Rb1/Gadd45a/Apc/Hipk3/Pik3cb/Hmgcr	27
GO:0030837	GO:0030837	negative regulation of actin filament polymerization	21/1829	68/28891	6.34030114787107e-10	9.26649297723958e-09	4.61841746358509e-09	Ssh2/Prkcd/Tmsb4x/Mtpn/Arpc2/Add3/Capzb/Capza1/Evl/Arfgef1/Svil/Myadm/Capza2/Tmsb10/Pfn1/Pecam1/Ssh1/Capn1/Sptan1/Flii/Add1	21
GO:0043154	GO:0043154	negative regulation of cysteine-type endopeptidase activity involved in apoptotic process	23/1829	81/28891	6.35506106209336e-10	9.26649297723958e-09	4.61841746358509e-09	Nr4a1/Klf4/Cd44/Ddx3x/Ep300/Gpx1/Cdkn2d/Xiap/Pak2/Plaur/Naip5/Bcl2a1d/Hspa1b/Rps6ka1/Arrb1/Usp47/Akt1/Mdm2/Rps6ka3/Fnip1/Tnf/Thbs1/Por	23
GO:0071347	GO:0071347	cellular response to interleukin-1	23/1829	81/28891	6.35506106209336e-10	9.26649297723958e-09	4.61841746358509e-09	Ccl6/Cebpb/Nfkb1/Ikbkb/Cd47/Myd88/Ccl3/Irak3/Yy1/Nfkbia/Irf1/Vrk2/Ccl4/Il1b/Tank/Irak2/Sirpa/Rc3h1/Zc3h12a/Irak4/Otud4/Irak1/Rela	23
GO:0019083	GO:0019083	viral transcription	19/1829	56/28891	6.81185790700792e-10	9.90815695564788e-09	4.93822260787358e-09	Ep300/Sp100/Ifitm2/Pfn1/Map3k1/Brd4/Trim8/Ccnt1/Chd1/Dhx9/Jun/Rest/Tardbp/Rsf1/Trim27/Sp1/Ubp1/Taf11/Smarca4	19
GO:0060491	GO:0060491	regulation of cell projection assembly	40/1829	215/28891	7.07643270472058e-10	1.02677651009671e-08	5.11745120519396e-09	Stap1/Ripor2/Prkcd/Actr3/Cdc42ep2/Dock11/Abi3/Ccdc88a/Cdc42ep3/Arpc2/Cdc42/Rac2/Capzb/Evl/Actr2/Bin3/Was/Ndel1/Arf6/Map4/Wasf2/Rac1/Pfn1/Icam1/Brk1/Rhog/Atp7a/Rab11a/Coro1c/Trpm2/Tgfbr1/Rhoq/Arap1/Akt1/Nrp1/Cln3/Fmr1/Fxr1/Cyld/Apc	40
GO:0048511	GO:0048511	rhythmic process	51/1829	317/28891	7.84763233880529e-10	1.13589201578795e-08	5.66128257513093e-09	Sik1/Ddx5/Grk2/Ep300/Mycbp2/Ogt/Crebbp/Klf10/Creb1/Ppp1cb/Casp1/Gfpt1/Kat2b/Ncor1/Rack1/Hnrnpd/Myh9/Hnrnpu/Csnk1e/Fas/Id2/Arrb1/Thrap3/Stat5b/Dhx9/Sfpq/Runx1/Bhlhe40/Setx/Nfil3/Rock2/Kdm5a/Nrip1/Nfkb2/Tardbp/Kdm5b/Fxr1/Atg7/Usp9x/Kdm2a/Ncoa2/Usp7/Sp1/Sin3a/Sgpl1/Mapk9/Rbm4/Atf4/Kdm5c/Csnk1d/Trp53	51
GO:0007059	GO:0007059	chromosome segregation	61/1829	416/28891	8.12618028034984e-10	1.17325858104444e-08	5.84751743006325e-09	Ripor2/Flna/Actr3/Ddx3x/Cdc42/Rhoa/Zfp207/Pum2/Actr2/Nipbl/Arid1a/Smc6/Stag2/Hspa1b/Ndel1/Tpr/Kat2b/Ncor1/Senp6/Brd4/Uvrag/Hnrnpu/Smc1a/Ciao2a/Rad21/Lsm14a/Chfr/Rab11a/Smarca5/Smarcd2/Sirt7/Ctcf/Vps4b/Rnf4/Naa60/Mau2/Anapc1/Top2b/Arid2/Mapre1/Wapl/Baz1b/Haus8/Usp9x/Abraxas2/Rb1/Cul3/Dync1li1/Bag6/Smarce1/Dcaf13/Tlk1/Apc/Dync1h1/Hspa1a/Smc3/Numa1/Kif3b/Csnk1d/Ehmt2/Smarca4	61
GO:0045580	GO:0045580	regulation of T cell differentiation	37/1829	190/28891	8.14542697312949e-10	1.17325858104444e-08	5.84751743006325e-09	Ptprc/Rara/Nfkbiz/Cd44/Sh2b3/Vsir/Bcl6/Nfkbid/Tgfb1/Zmiz1/Syk/Malt1/Rhoa/Ripk2/Sash3/Tmem131l/Rc3h2/Arid1a/Lilrb4a/Irf1/Nckap1l/Rc3h1/Zc3h12a/Xbp1/Fas/Stat5b/Smarcd2/Zbtb7b/Runx1/Nlrp3/Arid2/Prdm1/Cyld/Cbfb/Smarce1/Ptpn2/Smarca4	37
GO:0010324	GO:0010324	membrane invagination	23/1829	82/28891	8.3058414115388e-10	1.19346070767742e-08	5.94820477172796e-09	Treml4/Cd36/Stap1/Cd300a/Bin2/Abca7/Plcg2/Itgb2/Cdc42/Fcer1g/Siglece/Elmo1/Rhoa/Sh3bp1/Rac1/Nckap1l/Arhgap25/Sirpa/Myh9/Fcho2/Rab31/Thbs1/Clcn3	23
GO:0032609	GO:0032609	type II interferon production	31/1829	141/28891	8.62940729245341e-10	1.2339635548629e-08	6.15007084687183e-09	Spn/Cd244a/Sh2d1b1/Rara/Pglyrp1/Nfkbiz/Havcr2/Laptm5/Vsir/Pde4b/Ptpn22/Cd47/Ripk2/Sash3/Lilrb4a/Rnf19b/Slc11a1/Il1b/Tlr7/Cd274/Sirpa/Zc3h12a/Tyk2/Nras/Irgm1/Runx1/Jak2/Ddit3/Trim27/Tnf/Azi2	31
GO:0045727	GO:0045727	positive regulation of translation	31/1829	141/28891	8.62940729245341e-10	1.2339635548629e-08	6.15007084687183e-09	Prkch/Ptk2b/Ddx3x/Ep300/Ogt/Sh3bgrl/Csde1/Ythdf3/Mapk1/Hnrnpd/Polr2g/Hnrnpu/Eif4g3/Secisbp2/Rps6kb1/Ptafr/Ago2/Eif4g2/Dhx9/Larp4b/Fmr1/Uhmk1/Khdrbs1/Fxr1/Tnf/Pcif1/Rbm4/Larp1/Poldip3/Thbs1/Syncrip	31
GO:0070555	GO:0070555	response to interleukin-1	25/1829	96/28891	8.69677117901035e-10	1.24059964770461e-08	6.18314511471554e-09	Ccl6/Cebpb/Nfkb1/Ikbkb/Cd47/Ripk2/Myd88/Ccl3/Irak3/Yy1/Nfkbia/Irf1/Vrk2/Ccl4/Il1b/Tank/Irak2/Sirpa/Rc3h1/Zc3h12a/Irak4/Ythdc2/Otud4/Irak1/Rela	25
GO:0045766	GO:0045766	positive regulation of angiogenesis	36/1829	182/28891	8.78308103189718e-10	1.24690263090723e-08	6.21455916506571e-09	Klf4/Cx3cr1/Prkcb/Ptk2b/Btg1/Itgb2/Itgax/Nfe2l2/Rras/Cybb/Pik3cd/Tnfrsf1a/Stat3/Itgb1/Cxcr2/Cxcr4/Jak1/Mtdh/Emilin2/Flt1/Pxn/Il1b/Wnk1/Zc3h12a/Xbp1/Nras/Ago2/Nrp1/Runx1/Pdcl3/Rhob/Sp1/Akt3/Thbs1/Add1/Hipk2	36
GO:1904018	GO:1904018	positive regulation of vasculature development	36/1829	182/28891	8.78308103189718e-10	1.24690263090723e-08	6.21455916506571e-09	Klf4/Cx3cr1/Prkcb/Ptk2b/Btg1/Itgb2/Itgax/Nfe2l2/Rras/Cybb/Pik3cd/Tnfrsf1a/Stat3/Itgb1/Cxcr2/Cxcr4/Jak1/Mtdh/Emilin2/Flt1/Pxn/Il1b/Wnk1/Zc3h12a/Xbp1/Nras/Ago2/Nrp1/Runx1/Pdcl3/Rhob/Sp1/Akt3/Thbs1/Add1/Hipk2	36
GO:0036230	GO:0036230	granulocyte activation	18/1829	51/28891	9.15915697212372e-10	1.29718204007111e-08	6.46515159729609e-09	Cd300a/Prkcd/Fcgr4/Myo1f/Spi1/Itgb2/Fcer1g/Syk/Myd88/Cxcr2/Kmt2e/Tyrobp/Il16/Abr/Ptafr/Stx11/Dnase1l3/Tnf	18
GO:0048545	GO:0048545	response to steroid hormone	44/1829	253/28891	9.48593826426502e-10	1.3402566712279e-08	6.67983543643634e-09	Scnn1a/Bcl2/Atp1a1/Zfp36l2/Mbp/Ddx5/Nr3c1/Ep300/Akap13/Tgfb1/Zmiz1/Rhoa/Zbtb7a/Arid1a/Hmgb2/Lbh/Ncor1/Mapk1/Fosl2/Map2k1/Hnrnpu/Taf7/Rps6kb1/Fas/Ncoa1/Rnf6/Esrra/Gsk3a/Ddx17/Jak2/Rest/Strn3/Kmt2d/Crebrf/Ncoa3/Cnot1/Ncoa2/Ncor2/Tnf/Med1/Vps54/Por/Smarca4/Npc1	44
GO:0050732	GO:0050732	negative regulation of peptidyl-tyrosine phosphorylation	19/1829	57/28891	9.61248495716615e-10	1.35373264675669e-08	6.74699966013334e-09	Cd300a/Ptprc/Sh2d1b1/Samsn1/Prkcd/Cblb/Sh3bp5/Cbl/Sema4d/Ptpn6/Lilrb4a/Parp14/Irf1/Ggnbp2/Pecam1/Lrrk1/Socs4/Psen1/Ptpn2	19
GO:0032602	GO:0032602	chemokine production	29/1829	126/28891	9.62858346635493e-10	1.35373264675669e-08	6.74699966013334e-09	Trem3/Klf4/Il17ra/Nfkbiz/Havcr2/Il6ra/Nfkb1/Mbp/Tgfb1/Syk/Erbin/Ripk2/Usp25/Myd88/Csf1r/Lpl/Lilrb4a/Il16/Trem1/Il1b/Tlr7/Fosl2/Sirpa/Oas3/Cd24a/Mefv/Ext1/Tnf/Mapk9	29
GO:0007160	GO:0007160	cell-matrix adhesion	42/1829	235/28891	9.6499185292453e-10	1.35373264675669e-08	6.74699966013334e-09	Cd36/Itgal/Itga4/Ptprj/Bcl2/Iqgap1/Ptk2b/Itgb2/Bcl6/Csf1/Itgax/Itgb7/Rras/Zyx/Actg1/Rock1/Lims1/Itgb1/Rhoa/Fermt3/Slk/Pxn/Trem1/Rac1/Map4k4/Sirpa/Myh9/Mkln1/Macf1/Pecam1/Itgav/Coro1c/Nrp1/Mink1/Pdpk1/Utrn/Rin2/Plekha2/Thbs1/Pip5k1a/Pik3cb/Taok2	42
GO:0001558	GO:0001558	regulation of cell growth	65/1829	459/28891	9.8398348497702e-10	1.3771116385494e-08	6.86352048871615e-09	Ceacam1/Pot1b/Ptprj/Bcl2/Rgs2/Actr3/Ptk2b/Cd44/Arhgap4/Mtpn/Nr3c1/Osgin2/Bcl6/Ddx3x/Sema4d/Ep300/Cdc42/Cdkn2d/Tgfb1/Adipor1/Rhoa/Osgin1/Foxk1/Cdkn1b/Cxcr4/Pum2/Yy1/Crlf3/G6pdx/Ndel1/Crk/Rack1/Ist1/Itsn2/Picalm/Macf1/Xbp1/Sema4a/Spag9/Pafah1b1/Creb3/Csf2rb/Tgfbr1/Rnf6/Dbnl/Eif4g2/Usp47/Gsk3a/Akt1/Nrp1/Gdi1/Ncoa3/Rb1/Adipor2/Sin3a/Ifrd1/Bmpr2/Trpv2/Ing4/Ppp1r9b/Mecp2/Cdc73/Trp53/Dip2b/Smarca4	65
GO:0031507	GO:0031507	heterochromatin formation	24/1829	90/28891	1.11408417914574e-09	1.55551375956198e-08	7.75267615229771e-09	H3f3a/Jarid2/Bcl6/Resf1/Smchd1/Baz1a/Baz2a/Tpr/Atf7ip/Trip12/Smarca5/Atrx/Phf8/Spty2d1/Kmt2d/Apobec1/Kdm5a/Eed/Rb1/Sin3a/Kmt2b/Ubr2/Mecp2/Smarca4	24
GO:1902993	GO:1902993	positive regulation of amyloid precursor protein catabolic process	13/1829	26/28891	1.20075487359123e-09	1.67258090627296e-08	8.33613847845503e-09	Lyn/Ifngr1/Gsap/Abcg1/Casp3/Csnk1e/Picalm/Gsk3a/Rock2/Ranbp9/Sp1/Tnf/Rela	13
GO:0061008	GO:0061008	hepaticobiliary system development	31/1829	143/28891	1.24529664629289e-09	1.73055308592814e-08	8.6250716569285e-09	Ceacam1/Hes1/Cebpb/Jarid2/Tet2/Lims1/Nipbl/Notch2/Atf7/Arf6/Rps6ka1/Man2a1/Rb1cc1/Xbp1/Sp3/Stat5b/Runx1/Jun/Tnfaip3/Atg7/Gak/Cul3/Sp1/Tnf/Lipa/Pik3ca/Med1/Rela/Upf2/Smarca4/Npc1	31
GO:0010810	GO:0010810	regulation of cell-substrate adhesion	41/1829	228/28891	1.25901648224771e-09	1.74552168030596e-08	8.69967508872263e-09	Cd36/Nedd9/Flna/Ptprj/Bcl2/Iqgap1/Ptk2b/Bcl6/Arpc2/Csf1/Stk4/Rras/Cdc42/Rac2/Gcnt2/Actg1/Rock1/Lims1/Itgb1/Dock5/Rhoa/Slk/Myadm/Trem1/Crk/Rac1/Map4k4/Myh9/Macf1/Actn4/Prex1/Coro1c/Nrp1/Mink1/Jak2/Triobp/Utrn/Rin2/Plekha2/Thbs1/Pik3cb	41
GO:0048660	GO:0048660	regulation of smooth muscle cell proliferation	37/1829	193/28891	1.28495172920345e-09	1.77731641048701e-08	8.85813993349057e-09	Klf4/Tcf7l2/Camk2d/Il6ra/Grk2/Tgfb1/Sf1/Rhoa/Myd88/Cdkn1b/Trib1/Map3k5/Gnai3/Flt1/Mef2d/Pdcd4/Gnai2/Map3k7/Rps6kb1/Irak4/Id2/Ptafr/Stat5b/Akt1/Mef2c/Jun/Jak2/Tnfaip3/Mdm2/Ldlrap1/Tnf/Bmpr2/Irak1/Pik3ca/Thbs1/Hmgcr/Trp53	37
GO:0051494	GO:0051494	negative regulation of cytoskeleton organization	35/1829	176/28891	1.2900098451937e-09	1.78015344604818e-08	8.87227971065622e-09	Coro1a/Ssh2/Prkcd/Tmsb4x/Mtpn/Arpc2/Add3/Capzb/Pak2/Capza1/Evl/Arfgef1/Was/Svil/Kat2b/Myadm/Capza2/Wasf2/Gmfg/Tmsb10/Pfn1/Map3k1/Pecam1/Arap1/Mid1ip1/Ssh1/Taok1/Capn1/Mapre1/Sptan1/Flii/Pik3ca/Apc/Arhgef2/Add1	35
GO:0046847	GO:0046847	filopodium assembly	22/1829	77/28891	1.30969153032159e-09	1.80311019988461e-08	8.98669610646614e-09	Ripor2/Prkcd/Fgd4/Actr3/Dock11/Arpc2/Spata13/Cdc42/Capzb/Sh3bp1/Arf6/Rac1/Fgd3/Trpm2/Tgfbr1/Rhoq/Arap1/Nrp1/Cln3/Fmr1/Fxr1/Ppp1r9b	22
GO:0070665	GO:0070665	positive regulation of leukocyte proliferation	38/1829	202/28891	1.35129841000639e-09	1.85607577430112e-08	9.25067637867362e-09	Spn/Cd244a/Hes1/Itgal/Ptprc/Coro1a/Lyn/Bcl2/Havcr2/Ighm/Bcl6/Csf1/Ptpn22/Rac2/Peli1/Syk/Ripk2/Myd88/Sash3/Csf1r/Il1b/H2-Q10/Mapk1/Btk/Nckap1l/Cd274/Ccdc88b/Cd24a/Tyk2/Csf2rb/Stat5b/H2-Q6/Mef2c/Vav3/Irgm1/Jak2/H2-Q4/Ppp3ca	38
GO:1902115	GO:1902115	regulation of organelle assembly	41/1829	229/28891	1.44109165261111e-09	1.97482930172634e-08	9.84254362151304e-09	Ripor2/Pip4k2a/Msn/Lcp1/Ptk2b/Ccdc88a/Hck/Arpc2/Nupr1/Rhoa/Hspa1b/Tpr/Kat2b/Map4/Senp6/Mtm1/Hnrnpu/Rab11a/Lrrk2/Pdcd6ip/Akt1/Vps4b/Rnf4/Ralb/Phf23/Cnot1/Cnot6l/G3bp1/Sec22b/Snx4/Tnf/Cnot6/Mapk9/Cyld/Dync1h1/Arhgef2/Hspa1a/Rab1b/Numa1/Tbc1d14/Ehmt2	41
GO:0030336	GO:0030336	negative regulation of cell migration	50/1829	313/28891	1.47033182060923e-09	2.01024581478214e-08	1.00190594218249e-08	Stap1/Cd300a/Ripor2/Nedd9/Klf4/Cx3cr1/Ptprj/Bcl2/Cnn2/Arhgap4/Arid4a/Stk24/Nfe2l2/Rras/Stat3/Tgfb1/Sp100/Ogt/Adipor1/Rhoa/Evl/Trib1/Zeb2/Arhgdib/Dusp1/Rin3/Emilin2/Rac1/Osbpl8/Krit1/Myh9/Abr/Rap2c/Arid4b/Fas/Coro1c/Rap2a/Akt1/Mef2c/Mia3/Rnf20/Arid2/Rhob/Adipor2/Sin3a/Gadd45a/Tnf/Clic4/Thbs1/Mecp2	50
GO:2001242	GO:2001242	regulation of intrinsic apoptotic signaling pathway	37/1829	194/28891	1.49214399864124e-09	2.03536692902215e-08	1.01442629837288e-08	Pmaip1/Bcl2/Plagl2/Cd44/Ptpn1/Serinc3/Ddx3x/Nupr1/Nfe2l2/Gpx1/Cdkn2d/Tifab/Fyn/Mcl1/Plaur/Usp15/Tmbim6/Rack1/Ybx3/Map2k1/Xbp1/Creb3/Lrrk2/Usp47/Akt1/Sfpq/Rrm2b/Parl/Mdm2/Ddit3/Cyld/Atf4/Kdm6a/Ptpn2/Pik3cb/Trp53/Mdm4	37
GO:0001885	GO:0001885	endothelial cell development	21/1829	71/28891	1.53837273767979e-09	2.09360151886536e-08	1.04345040138329e-08	Msn/Heg1/Rap1a/Ikbkb/Tnfrsf1a/Gpx1/Rock1/Myd88/Myadm/Il1b/Icam1/Rap2c/Zdhhc21/Pecam1/Rapgef1/Vezf1/Rock2/Ccm2/Tnf/Clic4/Add1	21
GO:0031669	GO:0031669	cellular response to nutrient levels	42/1829	239/28891	1.63868723499022e-09	2.22500652090416e-08	1.10894261701535e-08	Prkch/Pmaip1/Bcl2/Tcf7l2/Ywhaz/Stk24/Ep300/Nfe2l2/Nuak2/Ywhag/Ogt/Pim1/Crebbp/Klf10/Lpl/Map3k5/Tnrc6a/Kat2b/Mapk1/Xpr1/Zc3h12a/Cpeb4/Xbp1/Rps6kb1/Fas/Ncoa1/Lrrk2/Ralb/Jun/Tfeb/Ireb2/Atg7/Plin2/Fnip1/Srebf2/Mlx/Atf4/Kdm6a/Med1/Pik3c2a/Ehmt2/Trp53	42
GO:0090068	GO:0090068	positive regulation of cell cycle process	46/1829	276/28891	1.65228638875389e-09	2.2383376250396e-08	1.11558683552383e-08	Ccnd2/Camk2d/Plcg2/Ddx3x/Cdc42/Tgfb1/Rhoa/Crebbp/Csf1r/Kmt2e/Smc6/Tpr/Kat2b/Il1b/Wnk1/Brd4/Hnrnpu/Eif4g3/Rad21/Rab11a/Pbx1/Phip/Ppp1r10/Atrx/Akt1/Sfpq/Vps4b/Rrm2b/Chmp3/Insr/Rock2/Azin1/Mdm2/Cspp1/Rb1/Cul3/Sin3a/Dync1li1/Tnf/Med1/Mecp2/Dync1h1/Cdc73/Numa1/Kif3b/Ankrd17	46
GO:0000302	GO:0000302	response to reactive oxygen species	37/1829	195/28891	1.73065844525994e-09	2.33428960640995e-08	1.16340927574095e-08	Cd36/Prkcd/Bcl2/Kdm6b/Ptk2b/Stk24/Ep300/Nfe2l2/Gpx1/Kpna4/Fyn/Map3k5/Chuk/Ppp1r15b/Crk/Mapk1/Btk/Ppp2cb/Casp3/Rack1/Sirpa/Atp7a/Gch1/Trpm2/Lrrk2/Akt1/Setx/Jun/Sqstm1/Rhob/Tnfaip3/Capn1/Atg7/Zfp277/Mapk9/Rela/Trp53	37
GO:0042789	GO:0042789	mRNA transcription by RNA polymerase II	17/1829	47/28891	1.73100192096954e-09	2.33428960640995e-08	1.16340927574095e-08	Flna/Rara/Nfkbiz/Stat3/Creb1/Hnrnpd/Taf7/Ncoa1/Hltf/Taf3/Ncoa2/Sp1/Atf4/Taf12/Taf11/Med1/Ncbp3	17
GO:0006360	GO:0006360	transcription by RNA polymerase I	20/1829	65/28891	1.73734233268989e-09	2.33751513852822e-08	1.16501688003104e-08	Flna/Sf3b1/Crebbp/Baz2a/Ppp1r15a/Ubtf/Polr2l/Myo1c/Smarca5/Lipe/Sirt7/Ddx21/Phf8/Spty2d1/Baz1b/Ttf1/Wdr43/Atf4/Lyar/Smarca4	20
GO:0043367	GO:0043367	CD4-positive, alpha-beta T cell differentiation	25/1829	99/28891	1.74918329716971e-09	2.34279753829065e-08	1.16764962656983e-08	Spn/Rara/Nfkbiz/Il6ra/Bcl6/Stat3/Nfkbid/Tgfb1/Malt1/Ripk2/Sash3/Rc3h2/Irf1/Ncor1/Nckap1l/Atp7a/Rc3h1/Zc3h12a/Sema4a/Zbtb7b/Otud5/Runx1/Nlrp3/Rsad2/Cbfb	25
GO:0070828	GO:0070828	heterochromatin organization	25/1829	99/28891	1.74918329716971e-09	2.34279753829065e-08	1.16764962656983e-08	H3f3a/Jarid2/Bcl6/Resf1/Smchd1/Baz1a/Baz2a/Tpr/Atf7ip/Trip12/Smarca5/Atrx/Phf8/Spty2d1/Kmt2d/Apobec1/Setd7/Kdm5a/Eed/Rb1/Sin3a/Kmt2b/Ubr2/Mecp2/Smarca4	25
GO:1902904	GO:1902904	negative regulation of supramolecular fiber organization	35/1829	178/28891	1.76789190495155e-09	2.36251017546573e-08	1.17747439932974e-08	Coro1a/Ssh2/Prkcd/Tmsb4x/Mtpn/Arpc2/Add3/Capzb/Ldlr/Pak2/Capza1/Evl/Arfgef1/Was/Svil/Myadm/Capza2/Wasf2/Gmfg/Tmsb10/Pfn1/Map3k1/Pecam1/Arap1/Mid1ip1/Ssh1/Taok1/Capn1/Mapre1/Sptan1/Flii/Pik3ca/Apc/Arhgef2/Add1	35
GO:0009791	GO:0009791	post-embryonic development	30/1829	137/28891	1.77695317675997e-09	2.36927090234663e-08	1.18084394368378e-08	Klf4/Bcl2/Plagl2/Tcf7l2/Heg1/Tet2/Rc3h2/Flt1/Csrnp1/Bak1/Ash1l/Tgfbr1/Ago2/Atrx/Morc3/Jak2/Zfx/Smad2/Ireb2/Kdm5b/Atg7/Usp9x/Tiparp/Gigyf2/Prdm1/Sgpl1/Vps54/Psen1/Ccdc47/Mecp2	30
GO:1903322	GO:1903322	positive regulation of protein modification by small protein conjugation or removal	31/1829	145/28891	1.78334690200139e-09	2.37245250783107e-08	1.18242965495208e-08	Rassf5/Laptm5/Cblb/Ddx3x/Mycbp2/Ptpn22/Peli1/Xiap/Ripk2/Trib1/Fbxo4/Tank/Zc3h12a/Birc3/Chfr/Tnip1/Arrb1/Nmi/Lrrk2/Gsk3a/Pias1/Phf23/Topors/Cul3/Dcun1d1/Bcl10/Senp2/Ndfip2/Mapk9/Rnf111/Birc2	31
GO:1901800	GO:1901800	positive regulation of proteasomal protein catabolic process	27/1829	114/28891	1.84333287646224e-09	2.44675574633553e-08	1.2194623678838e-08	Cbfa2t3/Nupr1/Trib1/Hspa1b/Rnf19b/Rack1/Arih2/Csnk1e/Chfr/Cop1/Lrrk2/Ankib1/Gsk3a/Akt1/Arih1/Pias1/Fmr1/Mdm2/Atg7/Mapk9/Bag6/Socs4/Psen1/Tmem259/Hspa1a/Csnk1d/Eif2a	27
GO:0001961	GO:0001961	positive regulation of cytokine-mediated signaling pathway	19/1829	59/28891	1.86621760787404e-09	2.47159020998083e-08	1.23183985749933e-08	Laptm5/Csf1/Ripk2/Casp4/Cxcr4/Casp1/Parp14/Trim56/Lsm14a/Pafah1b1/Irgm1/Ube2k/Cpne1/Tbk1/Crebrf/Rbm47/Ikbke/Nlrc5/Med1	19
GO:0030865	GO:0030865	cortical cytoskeleton organization	18/1829	53/28891	1.87790306764909e-09	2.48151476796487e-08	1.23678625437509e-08	Fmnl1/Tln1/Iqgap1/Plek/Ikbkb/Rock1/Arf6/Rac1/Nckap1l/Rhog/Pafah1b1/Coro1c/Rhoq/Pdcd6ip/Wdr1/Rock2/Tnf/Fhod1	18
GO:0071248	GO:0071248	cellular response to metal ion	36/1829	187/28891	1.900086669397e-09	2.50523676677734e-08	1.24860929183444e-08	Rasgrp2/Slc12a2/Iqgap1/Slc40a1/Adcy7/Plcg2/Nfe2l2/Mef2a/Fus/Cdkn1b/Creb1/Asph/Hfe/Chuk/Nfatc1/Junb/Slc11a1/Mapk1/Nfatc3/Wnk1/Atp7a/Fas/Id2/Trpm2/Lrrk2/Gsk3a/Akt1/Mef2c/Jun/Cpne1/Cpne3/Ireb2/Mapk9/Clic4/Mecp2/Add1	36
GO:0045824	GO:0045824	negative regulation of innate immune response	29/1829	130/28891	2.09175316469394e-09	2.75181749666402e-08	1.37150505745897e-08	Ceacam1/Sh2d1b1/Samhd1/Smpdl3b/Havcr2/Ywhaz/Clec2d/Tgfb1/Irak3/Usp15/Parp14/Ythdf3/Crk/H2-Q10/Oas3/Pcbp2/Nmi/Akt1/H2-Q6/Tnfaip3/H2-Q4/Trafd1/Gigyf2/Atg12/Nlrc5/Cnot7/Stat2/Lyar/Ptpn2	29
GO:0046633	GO:0046633	alpha-beta T cell proliferation	22/1829	79/28891	2.23629083998111e-09	2.93544163474239e-08	1.46302327563708e-08	Cd244a/Ptprc/Dock2/Cblb/Cd44/Itch/Vsir/Ptpn22/Syk/Ripk2/Elf4/Lilrb4a/Irf1/H2-Q10/Cd274/Cd24a/Tyk2/Zbtb7b/H2-Q6/Irgm1/Jak2/H2-Q4	22
GO:0038094	GO:0038094	Fc-gamma receptor signaling pathway	10/1829	15/28891	2.26012545387358e-09	2.95963450230417e-08	1.47508099394712e-08	Myo1g/Ptprc/Ptprj/Rap1a/Fcer1g/Cd47/Clec4e/Rapgef1/Clec4d/Appl1	10
GO:0051702	GO:0051702	biological process involved in interaction with symbiont	27/1829	115/28891	2.26472032017532e-09	2.95963450230417e-08	1.47508099394712e-08	Trem3/Cx3cr1/Ep300/Cdc42/Gpx1/Myd88/Csf1r/Smc6/Trem1/Ncf1/Brd4/Zc3h12a/Ythdc2/Ccnt1/Chd1/Rab29/Zdhhc9/Jun/Jak2/Rest/Rock2/Fmr1/Tardbp/Ccnk/Sp1/Taf11/Smarca4	27
GO:0031667	GO:0031667	response to nutrient levels	61/1829	427/28891	2.27842102019608e-09	2.97098071355964e-08	1.4807359424089e-08	Adrb2/Nfkbiz/Prkch/Pmaip1/Bcl2/Tcf7l2/Ywhaz/Sorl1/Stk24/Ep300/Nfe2l2/Nuak2/Ywhag/Cdkn2d/Ldlr/Ogt/Pim1/Crebbp/Klf10/Foxk1/Mapk14/Hfe/Zeb2/Lpl/Map3k5/Tnrc6a/Kat2b/Mapk1/Xpr1/Zc3h12a/Cpeb4/Xbp1/Rps6kb1/Fas/Ncoa1/Lrrk2/Clic5/Akt1/Insr/Ralb/Jun/Tbl1xr1/Tfeb/Ireb2/Atg7/Plin2/Ddit3/Fnip1/Bcl10/Srebf2/Lipa/Mlx/Atf4/Larp1/Kdm6a/Med1/Pik3c2a/Ehmt2/Eif2a/Trp53/Tbc1d5	61
GO:0043491	GO:0043491	phosphatidylinositol 3-kinase/protein kinase B signal transduction	50/1829	317/28891	2.28492527856221e-09	2.97291376903039e-08	1.48169937670558e-08	Klf4/Cx3cr1/Fgr/Rara/Ptprj/Tcf7l2/Pik3ap1/Sh2b3/Xdh/Cbl/Sema4d/Ep300/Hcls1/Rras/Cdc42/Pik3cd/Gcnt2/Gpx1/Stat3/Tgfb1/Aim2/Ptpn6/Itgb1/Csf1r/Arfgef1/Mtdh/Flt1/Ncor1/Rac1/Osbpl8/Mtm1/Rack1/Xbp1/Rps6kb1/Rapgef1/Tgfbr1/Gab2/Akt1/Vav3/Insr/Setx/Jak2/Cpne1/Ddit3/Pik3cg/Tnf/Pik3ca/Thbs1/Pik3c2a/Pik3cb	50
GO:0002064	GO:0002064	epithelial cell development	42/1829	242/28891	2.41503277496001e-09	3.13530570784282e-08	1.56263547281e-08	Flna/Rara/Msn/Ccdc88c/Heg1/Rap1a/Ikbkb/Arid4a/Tnfrsf1a/Gpx1/Tgfb1/Rock1/Sipa1l3/Myd88/Cxcr4/Notch2/Myadm/Il1b/Rac1/Icam1/Map3k1/Fosl2/Xbp1/Rap2c/Arid4b/Zdhhc21/Pecam1/Rapgef1/Vezf1/Atrx/Rock2/Pdpk1/Gak/Ccm2/E2f4/Prdm1/Tnf/Atf4/Clic4/C1galt1/Add1/Smarca4	42
GO:0051656	GO:0051656	establishment of organelle localization	67/1829	491/28891	2.58470644387677e-09	3.3482411701861e-08	1.66876244666281e-08	Cd300a/Myo1g/Itga4/Fgr/Lyn/Ywhaz/Ap1s2/Myo1f/Cdc42/Rac2/Fcer1g/Tacc1/Itgb1/Syk/Zfp207/Synj1/Ndel1/Kat2b/Map4/Btk/Rab27a/Map2k1/Kif5b/Myh9/Tbc1d23/Hnrnpu/Picalm/Borcs6/Pafah1b1/Actn4/Madd/Myo1c/Rab11a/Ykt6/Gab2/Lrrk2/Snap23/Pdcd6ip/Vps4b/Copg2/Cln3/Hook3/Pdpk1/Mapre1/Trappc1/Abraxas2/Sun2/Rb1/Cul3/Trip11/Trappc8/Snx4/Bloc1s2/Stxbp2/Fhod1/Trappc10/Psen1/Exoc5/Apc/Mecp2/Dync1h1/Arhgef2/Cep83/Xpo1/Nu…	67
GO:0032715	GO:0032715	negative regulation of interleukin-6 production	18/1829	54/28891	2.6504195482835e-09	3.42586980913501e-08	1.70745253822998e-08	Klf2/Havcr2/Ptpn22/Tnfrsf1a/Ptpn6/Elf4/Irak3/Lilrb4a/Trim30a/Nckap1l/Sirpa/Cd24a/Zc3h12a/Arrb1/Csk/Inpp5d/Tnfaip3/Tnf	18
GO:0030032	GO:0030032	lamellipodium assembly	21/1829	73/28891	2.69731408339323e-09	3.45629856573332e-08	1.72261822186175e-08	Fgd4/Actr3/Abi3/Ccdc88a/Arpc2/Spata13/Cdc42/Rac2/Capzb/Itgb1/Actr2/Bin3/Ptpro/Was/Pxn/Wasf2/Rac1/Brk1/Atp7a/Golph3/Vav3	21
GO:0070936	GO:0070936	protein K48-linked ubiquitination	21/1829	73/28891	2.69731408339323e-09	3.45629856573332e-08	1.72261822186175e-08	Itch/Peli1/Ube2d3/Dtx3l/Arih2/Rnf6/Nmi/Ube2g1/Rnf4/Fbxo38/Ube2k/Rnf115/Tnfaip3/Znrf2/Topors/Cul3/Rnf216/Cul1/Birc2/Ube2h/Bfar	21
GO:1902373	GO:1902373	negative regulation of mRNA catabolic process	21/1829	73/28891	2.69731408339323e-09	3.45629856573332e-08	1.72261822186175e-08	Mapkapk2/Myd88/Fus/Csde1/Slc11a1/Hnrnpc/Hnrnpd/Hnrnpu/Secisbp2/Hnrnpa0/Thrap3/Dhx9/Larp4b/Apobec1/Rbm47/Fmr1/Tardbp/Ikbke/Angel2/Larp1/Syncrip	21
GO:1902893	GO:1902893	regulation of miRNA transcription	21/1829	73/28891	2.69731408339323e-09	3.45629856573332e-08	1.72261822186175e-08	Klf4/Rara/Nfkb1/Spi1/Nr3c1/Stat3/Tgfb1/Yy1/Lilrb4a/Ncor1/Nfatc3/Tgfbr1/Ctcf/Jun/Rest/Ncor2/Tnf/Srebf2/Rela/Trp53/Smarca4	21
GO:0019915	GO:0019915	lipid storage	25/1829	101/28891	2.74020741045506e-09	3.50367772567904e-08	1.74623198169956e-08	Cd36/Scarb1/Gm2a/Lpl/Mospd2/Nfkbia/Abcg1/Il1b/Osbpl8/Ehd1/Zc3h12a/Ldah/B4galnt1/Itgav/Stat5b/Nrip1/Plin2/Ikbke/Tnf/Srebf2/Lipa/Pisd/Ptpn2/Asxl2/Npc1	25
GO:0045639	GO:0045639	positive regulation of myeloid cell differentiation	27/1829	116/28891	2.7751129008654e-09	3.54066128731103e-08	1.76466457829531e-08	Nedd9/Ikzf1/Csf1/Hcls1/Stat3/Tgfb1/Klf10/Mapk14/Creb1/Ccl3/Csf1r/Trib1/Stat1/Tyrobp/Notch2/Hmgb2/Nckap1l/Id2/Stat5b/Inpp5d/Runx1/Jun/Rb1/Tnf/Med1/Asxl2/Ppp3ca	27
GO:0031668	GO:0031668	cellular response to extracellular stimulus	45/1829	271/28891	2.78940001961721e-09	3.55123615400729e-08	1.76993508884823e-08	Itga4/Ptprc/Prkch/Pmaip1/Bcl2/Tcf7l2/Ywhaz/Stk24/Ep300/Nfe2l2/Nuak2/Ywhag/Ogt/Pim1/Crebbp/Klf10/Lpl/Map3k5/Tnrc6a/Kat2b/Mapk1/Gsdmd/Xpr1/Zc3h12a/Cpeb4/Xbp1/Rps6kb1/Fas/Ncoa1/Lrrk2/Ralb/Jun/Tfeb/Ireb2/Atg7/Plin2/Fnip1/Srebf2/Mlx/Atf4/Kdm6a/Med1/Pik3c2a/Ehmt2/Trp53	45
GO:0060333	GO:0060333	type II interferon-mediated signaling pathway	12/1829	23/28891	2.80785104556668e-09	3.56705540552677e-08	1.77781939930504e-08	Ifngr1/Jak1/Stat1/Parp14/Irf1/Tyk2/Irgm1/Jak2/Nlrc5/Med1/Ptpn2/Trp53	12
GO:0010507	GO:0010507	negative regulation of autophagy	22/1829	80/28891	2.9009873486916e-09	3.67748289170327e-08	1.83285642699934e-08	Bcl2/Ep300/Nupr1/Ptpn22/Stat3/Il10ra/Mcl1/Foxk1/Mtm1/Herc1/Wnk1/Lrrk2/Eif4g2/Akt1/Tnfaip3/Phf23/Trim27/Sec22b/Tbc1d14/Ehmt2/Trp53/Npc1	22
GO:0010959	GO:0010959	regulation of metal ion transport	64/1829	461/28891	2.94694818445462e-09	3.7277635153785e-08	1.85791627553448e-08	Lilra5/Ace/Hes1/Flna/Adrb2/Coro1a/Lyn/Sik1/Bcl2/Atp1a1/Camk2d/Ptk2b/Plcg2/Ikbkb/Pde4b/Ptpn22/Diaph1/Tspan13/Gpr35/Tgfb1/Calm1/Ptpn6/Itgb1/Rhoa/Fyn/Cxcr4/Asph/Hfe/Vmp1/G6pdx/Il16/Klhl24/Atp2b1/Tmbim6/Tmem38b/Tmem168/Icam1/Nfatc3/Gnai2/Wnk1/Map3k7/Kif5b/Atp7a/Bak1/Creb3/Mllt6/Slc8b1/Akt1/Ppp3r1/Wwp2/Fmr1/Slmap/Hbp1/Pik3cg/Trim27/Oxsr1/Ubash3b/Akt3/Oga/Trpv2/Atf4/Stim2/Pik3c2a/Ppp3ca	64
GO:1902369	GO:1902369	negative regulation of RNA catabolic process	23/1829	87/28891	2.96035103104276e-09	3.73673307116698e-08	1.86238669958767e-08	Mapkapk2/Myd88/Fus/Slfn2/Csde1/Slc11a1/Hnrnpc/Hnrnpd/Hnrnpu/Secisbp2/Hnrnpa0/Thrap3/Dhx9/Larp4b/Apobec1/Rbm47/Fmr1/Tardbp/Ikbke/Angel2/Larp1/Syncrip/Tent2	23
GO:0001889	GO:0001889	liver development	30/1829	140/28891	3.06089764544377e-09	3.8554285236228e-08	1.92154447932338e-08	Ceacam1/Hes1/Cebpb/Jarid2/Tet2/Lims1/Notch2/Atf7/Arf6/Rps6ka1/Man2a1/Rb1cc1/Xbp1/Sp3/Stat5b/Runx1/Jun/Tnfaip3/Atg7/Gak/Cul3/Sp1/Tnf/Lipa/Pik3ca/Med1/Rela/Upf2/Smarca4/Npc1	30
GO:1903828	GO:1903828	negative regulation of protein localization	42/1829	244/28891	3.11408740165656e-09	3.91409711630719e-08	1.95078488922636e-08	Cd36/Ripor2/Ppp2r5a/Ywhaz/Abi3/Spi1/Tgfb1/Sp100/Ogt/Lilrb4a/Fbxo4/Il1b/Arf6/Rab11fip1/Wnk1/Lypla1/Map4k4/Ilrun/Picalm/Ankrd13a/Madd/Gripap1/Lats2/Rhoq/Lrrk2/Csk/Mark3/Akt1/Rnf4/Hectd1/Wwp2/Rest/Gdi1/Rock2/Midn/Rsad2/Rhbdf2/Sin3a/Ndfip2/Ube2j1/Hmgcr/Ppp3ca	42
GO:0070059	GO:0070059	intrinsic apoptotic signaling pathway in response to endoplasmic reticulum stress	20/1829	67/28891	3.14436207827753e-09	3.94027886902452e-08	1.9638338673321e-08	Pmaip1/Bcl2/Cebpb/Ptpn1/Serinc3/Map3k5/Tmbim6/Casp3/Bak1/Xbp1/Creb3/Apaf1/Lrrk2/Ube2k/Ddit3/Dnajc10/Atf4/Bag6/Ptpn2/Trp53	20
GO:0048588	GO:0048588	developmental cell growth	47/1829	291/28891	3.14822956933885e-09	3.94027886902452e-08	1.9638338673321e-08	Itga4/Cyfip2/Rgs2/Iqgap1/Actr3/Camk2d/Arhgap4/Nr3c1/Sema4d/Ep300/Akap13/Itgb1/Nin/Cxcr4/Csf1r/Pum2/Zeb2/Yy1/G6pdx/Ndel1/Pdlim5/Ist1/Arih2/Itsn2/Picalm/Macf1/Sema4a/Spag9/Pafah1b1/Fubp1/Rnf6/Dbnl/Ext1/Eif4g2/Gsk3a/Nrp1/Gdi1/Cpne1/Kmt2d/Usp9x/Sin3a/Ifrd1/Bmpr2/Trpv2/Dcaf13/Mecp2/Dip2b	47
GO:0010038	GO:0010038	response to metal ion	50/1829	320/28891	3.16067172411037e-09	3.9475056132349e-08	1.96743567459058e-08	Rasgrp2/Slc12a2/Bcl2/Iqgap1/Slc40a1/Glud1/Adcy7/Plcg2/Xdh/Ep300/Nfe2l2/Mef2a/Calm1/Fus/Cdkn1b/Creb1/Asph/Hfe/Chuk/Nfatc1/Junb/Slc11a1/Mapk1/Ppp2cb/Nfatc3/Hnrnpd/Wnk1/Atp7a/Fas/Id2/Trpm2/Lrrk2/Gsk3a/Akt1/Mef2c/Jun/Gdi1/Cpne1/Apobec1/Cpne3/Ireb2/Ggh/Mapk9/Clic4/Thbs1/Vps54/Mecp2/Ppp3ca/Add1/Npc1	50
GO:0031346	GO:0031346	positive regulation of cell projection organization	64/1829	463/28891	3.50366552046861e-09	4.36667365919457e-08	2.17634890944566e-08	Ripor2/Nedd9/Flna/Lyn/Rgs2/Iqgap1/Actr3/Cdc42ep2/Ptk2b/Dock11/Ccdc88a/Rap1a/Cdc42ep3/Ikbkb/Stk24/Arpc2/Sema4d/Ep300/Nfe2l2/Cdc42/Rac2/Itgb1/Nin/Fyn/Marcks/Pum2/Actr2/Zeb2/Mark2/Ndel1/Nptn/Kat2b/Clip1/Wasf2/Rac1/Pfn1/Brk1/Ehd1/Map2k1/Atp7a/Ist1/Cd24a/Picalm/Macf1/Shoc2/Pafah1b1/Rapgef1/Tmem30a/Coro1c/Tgfbr1/Rhoq/Dbnl/Arap1/Camk1d/Eif4g2/Nrp1/Fbxo38/Setx/Gdi1/Fmr1/Bmpr2/Trpv2/Neu1/Apc	64
GO:0045582	GO:0045582	positive regulation of T cell differentiation	28/1829	125/28891	3.57281812348379e-09	4.44350489307228e-08	2.2146415745522e-08	Ptprc/Rara/Nfkbiz/Vsir/Bcl6/Nfkbid/Tgfb1/Zmiz1/Syk/Malt1/Rhoa/Ripk2/Sash3/Arid1a/Lilrb4a/Irf1/Nckap1l/Xbp1/Stat5b/Smarcd2/Zbtb7b/Runx1/Nlrp3/Arid2/Cyld/Cbfb/Smarce1/Smarca4	28
GO:0045621	GO:0045621	positive regulation of lymphocyte differentiation	30/1829	141/28891	3.65494005522711e-09	4.52992187423332e-08	2.25771177337766e-08	Ptprc/Rara/Nfkbiz/Spi1/Vsir/Bcl6/Nfkbid/Tgfb1/Zmiz1/Syk/Malt1/Rhoa/Ripk2/Sash3/Arid1a/Lilrb4a/Irf1/Nckap1l/Xbp1/Stat5b/Smarcd2/Zbtb7b/Inpp5d/Runx1/Nlrp3/Arid2/Cyld/Cbfb/Smarce1/Smarca4	30
GO:1903052	GO:1903052	positive regulation of proteolysis involved in protein catabolic process	29/1829	133/28891	3.65760583764109e-09	4.52992187423332e-08	2.25771177337766e-08	Cbfa2t3/Laptm5/Ptk2b/Nupr1/Trib1/Hspa1b/Rnf19b/Rack1/Arih2/Csnk1e/Chfr/Cop1/Lrrk2/Ankib1/Gsk3a/Akt1/Arih1/Pias1/Fmr1/Mdm2/Atg7/Mapk9/Bag6/Socs4/Psen1/Tmem259/Hspa1a/Csnk1d/Eif2a	29
GO:0042130	GO:0042130	negative regulation of T cell proliferation	22/1829	81/28891	3.74574306622734e-09	4.62939435324965e-08	2.30728882861998e-08	Spn/Ceacam1/Ripor2/Cebpb/Havcr2/Laptm5/Cblb/Cd44/Itch/Vsir/Tgfb1/Peli1/Ptpn6/Slfn1/Tmem131l/Lilrb4a/Casp3/Cd274/Rc3h1/Cd24a/Zbtb7b/Tnfrsf21	22
GO:2000045	GO:2000045	regulation of G1/S transition of mitotic cell cycle	33/1829	166/28891	3.8205507708267e-09	4.71201261735293e-08	2.34846574794457e-08	Klf4/Bcl2/Ccnd2/Ddx3x/Cdk2ap2/Cdkn2d/Ptpn6/Ppp2r5c/Crebbp/Cdkn1b/Slfn1/Kmt2e/Crlf3/Arid1a/Id2/Wac/Smarcd2/Akt1/Ctdsp1/Arid2/Mdm2/Rb1/Gigyf2/Senp2/Appl1/Sde2/Smarce1/Rbl2/Apc/Cdc73/Trp53/Ankrd17/Smarca4	33
GO:0045577	GO:0045577	regulation of B cell differentiation	15/1829	38/28891	3.82917784337862e-09	4.71283426877369e-08	2.34887525877892e-08	Zfp36l2/Nfam1/Spi1/Bcl6/Ptpn6/Syk/Lilrb4a/Nckap1l/Cd24a/Xbp1/Fas/Id2/Stat5b/Inpp5d/Cyld	15
GO:0007623	GO:0007623	circadian rhythm	40/1829	228/28891	4.17618842642103e-09	5.11864088704193e-08	2.55112916187385e-08	Sik1/Ddx5/Ep300/Mycbp2/Ogt/Klf10/Creb1/Ppp1cb/Casp1/Gfpt1/Ncor1/Hnrnpd/Hnrnpu/Csnk1e/Fas/Id2/Thrap3/Dhx9/Sfpq/Bhlhe40/Setx/Nfil3/Rock2/Kdm5a/Nrip1/Tardbp/Kdm5b/Fxr1/Atg7/Usp9x/Kdm2a/Ncoa2/Usp7/Sin3a/Mapk9/Rbm4/Atf4/Kdm5c/Csnk1d/Trp53	40
GO:0043393	GO:0043393	regulation of protein binding	40/1829	228/28891	4.17618842642103e-09	5.11864088704193e-08	2.55112916187385e-08	Ace/Itga4/Adrb2/Tcf7l2/Traf3ip3/Actr3/Cblb/Sorl1/Lfng/Ep300/Stk4/Cdc42/Rock1/Ripk2/Hfe/Mark2/Dtx3l/Tmbim6/Crk/Ppp2cb/Rack1/Krit1/Arrb1/Tgfbr1/Lrrk2/Mark3/Akt1/Ralb/Ifit2/Mapre1/Ldlrap1/Usp9x/Ubash3b/Senp2/Cyld/Hspa4/Psen1/Mecp2/Add1/Hipk2	40
GO:0046635	GO:0046635	positive regulation of alpha-beta T cell activation	25/1829	103/28891	4.23787853136163e-09	5.18352084827704e-08	2.5834653160954e-08	Cd244a/Ptprc/Rara/Nfkbiz/Ptpn22/Nfkbid/Syk/Malt1/Rhoa/Ripk2/Sash3/Lilrb4a/Irf1/H2-Q10/Nckap1l/Cd24a/Tyk2/Zbtb7b/H2-Q6/Irgm1/Runx1/Nlrp3/Jak2/H2-Q4/Cbfb	25
GO:0046637	GO:0046637	regulation of alpha-beta T cell differentiation	21/1829	75/28891	4.62762866600448e-09	5.6485694232467e-08	2.81524539355628e-08	Rara/Nfkbiz/Bcl6/Nfkbid/Tgfb1/Syk/Malt1/Rhoa/Ripk2/Sash3/Rc3h2/Lilrb4a/Irf1/Nckap1l/Rc3h1/Zc3h12a/Zbtb7b/Runx1/Nlrp3/Prdm1/Cbfb	21
GO:0038066	GO:0038066	p38MAPK cascade	18/1829	56/28891	5.14038407845963e-09	6.26153780750638e-08	3.12074866188485e-08	Spi1/Xdh/Ptpn22/Mapkapk2/Gadd45b/Mapk14/Map3k5/Dusp1/Atf7/Il1b/Map3k7/Zc3h12a/Map3k3/Mink1/Map2k3/Nr2c2/Gadd45a/Cyld	18
GO:0006887	GO:0006887	exocytosis	57/1829	395/28891	5.23669145019652e-09	6.36020217500885e-08	3.16992295457856e-08	Cd300a/Myo1g/Fgr/Coro1a/Prkcb/Lyn/Rap1b/Fcgr4/Ywhaz/Hck/Rap1a/Myo1f/Plek/Spi1/Itgb2/Tnfaip2/Rac2/Fcer1g/Git2/Syk/Arhgap17/Synj1/Rab11fip1/Btk/Nckap1l/Gnai2/Rab27a/Myh9/Abr/Nsf/Rab11a/Rab10/Ykt6/Gab2/Lrrk2/Ptafr/Snap23/Pdcd6ip/Snap29/Stx11/Rab31/Rab8a/Vps4b/Mia3/Ralb/Stxbp3/Rest/Pdpk1/Vamp3/Fmr1/Snx4/Stxbp2/Psen1/Pik3c2a/Exoc5/Lin7c/Exoc3	57
GO:0046330	GO:0046330	positive regulation of JNK cascade	25/1829	104/28891	5.24584648025814e-09	6.36020217500885e-08	3.16992295457856e-08	Fgd4/Ptk2b/Nod1/Cdc42/Ripk2/Gadd45b/Myd88/Map3k5/Naip5/Il1b/Crk/Taok3/Map3k1/Map4k4/Map3k7/Rb1cc1/Map3k11/Mink1/Taok1/Gadd45a/Tnf/Zfp622/Rassf2/Taok2/Hipk2	25
GO:0006352	GO:0006352	DNA-templated transcription initiation	29/1829	135/28891	5.25361294523535e-09	6.36020217500885e-08	3.16992295457856e-08	Nfkbiz/Ikzf1/Nfkb1/Tbpl1/Creb1/Nfkbia/Dr1/Atf7ip/Ubtf/Polr2g/Gtf2a1/Taf7/Med7/Smarca5/Lipe/Med13/Med17/Setx/Ncoa6/Jun/Taf3/Rsf1/Ttf1/Bdp1/Med15/Taf12/Taf11/Med1/Trp53	29
GO:0071496	GO:0071496	cellular response to external stimulus	51/1829	335/28891	5.43863325415412e-09	6.57075691114131e-08	3.2748633751652e-08	Ripor2/Itga4/Ptprc/Prkch/Pmaip1/Bcl2/Cnn2/Atp1a1/Tcf7l2/Ywhaz/Stk24/Ep300/Nfe2l2/Nuak2/Ywhag/Ogt/Pim1/Crebbp/Klf10/Lpl/Map3k5/Tnrc6a/Kat2b/Mapk1/Rac1/Gsdmd/Xpr1/Zc3h12a/Cpeb4/Xbp1/Rps6kb1/Fas/Ncoa1/Lrrk2/Akt1/Piezo1/Ralb/Jun/Tfeb/Ireb2/Atg7/Plin2/Fnip1/Srebf2/Mlx/Atf4/Kdm6a/Med1/Pik3c2a/Ehmt2/Trp53	51
GO:0007033	GO:0007033	vacuole organization	39/1829	221/28891	5.47913500816419e-09	6.60620758621833e-08	3.29253198153805e-08	Coro1a/Pip4k2a/Gm6377/Laptm5/Nupr1/Lyst/Rab43/Vmp1/Mtm1/Man2a1/Rb1cc1/B4galnt1/Ext1/Lrrk2/Tfe3/Vps4b/Irgm1/Chmp3/Cln3/Ralb/Tfeb/Hook3/Phf23/Atg7/Creg1/Sec22b/Snx4/Fnip1/Atg12/Lipa/Vps54/Psen1/Pik3c2a/Gnptab/Rab1b/Atg101/Tbc1d14/Ehmt2/Ubxn2a	39
GO:1905475	GO:1905475	regulation of protein localization to membrane	38/1829	212/28891	5.49048821879529e-09	6.60644110879434e-08	3.29264836912349e-08	Pmaip1/Ppp2r5a/Actr3/Camk2d/Abi3/Rap1a/Arpc2/Tgfb1/Itgb1/Ogt/Fyn/Arf6/C2cd5/Rack1/Rhog/Wnk1/Lypla1/Map2k1/Kif5b/Picalm/Myo1c/Rab11a/Gripap1/Rhoq/Csk/Akt1/Ssh1/Hectd1/Zdhhc5/Cln3/Sqstm1/Gdi1/Ldlrap1/Tnf/Ap2b1/Appl1/Pik3ca/Ppp1r9b	38
GO:0061082	GO:0061082	myeloid leukocyte cytokine production	20/1829	69/28891	5.55078334025575e-09	6.65195088548867e-08	3.31533042888065e-08	Cd36/Laptm5/Plcg2/Bcl6/Nod1/Mapkapk2/Fcer1g/Tgfb1/Syk/Ripk2/Casp4/Myd88/Irak3/Casp1/Il1b/Tlr7/Ash1l/Ddx21/Nlrp3/Ube2j1	20
GO:0062208	GO:0062208	positive regulation of pattern recognition receptor signaling pathway	20/1829	69/28891	5.55078334025575e-09	6.65195088548867e-08	3.31533042888065e-08	Treml4/Cd36/Pik3ap1/Plcg2/Ddx3x/Ptpn22/Peli1/Casp4/Myd88/Pum2/Slc15a4/Usp15/Gbp5/Btk/Zc3hav1/Lrch4/Zdhhc5/Ddx60/Rsad2/Ankrd17	20
GO:1903312	GO:1903312	negative regulation of mRNA metabolic process	24/1829	97/28891	5.71042025607168e-09	6.82943190221098e-08	3.40378691712258e-08	Ptbp3/Mapkapk2/Myd88/Fus/Csde1/Slc11a1/Hnrnpc/Hnrnpd/Hnrnpu/Secisbp2/Hnrnpa0/Thrap3/Dhx9/Larp4b/Apobec1/Rbm47/Fmr1/Tardbp/Ikbke/Angel2/Rnps1/Larp1/Syncrip/Srsf6	24
GO:0072676	GO:0072676	lymphocyte migration	26/1829	112/28891	5.76063558534655e-09	6.87559731154266e-08	3.42679574399966e-08	Spn/Stk10/Myo1g/Ripor2/Nedd9/Itgal/Itga4/Slc12a2/Coro1a/Ccl6/Msn/Ptk2b/Itgb7/Cklf/Dock8/Rhoa/Ccl3/Ccl4/Crk/Icam1/Wnk1/Slc8b1/Ext1/Akt1/Mia3/Oxsr1	26
GO:0071402	GO:0071402	cellular response to lipoprotein particle stimulus	15/1829	39/28891	5.8579062114587e-09	6.97762671465503e-08	3.477647169484e-08	Cd36/Itgb2/Fcer1g/Tgfb1/Itgb1/Syk/Ldlr/Myd88/Lpl/Abcg1/Cd9/Akt1/Mia3/Mylip/Npc1	15
GO:0071383	GO:0071383	cellular response to steroid hormone stimulus	35/1829	186/28891	5.91291280947124e-09	7.02900478555617e-08	3.50325398540433e-08	Scnn1a/Atp1a1/Zfp36l2/Ddx5/Nr3c1/Ep300/Akap13/Tgfb1/Zmiz1/Rhoa/Zbtb7a/Arid1a/Lbh/Ncor1/Mapk1/Hnrnpu/Taf7/Rps6kb1/Rnf6/Esrra/Gsk3a/Ddx17/Jak2/Rest/Strn3/Kmt2d/Crebrf/Ncoa3/Cnot1/Ncoa2/Ncor2/Med1/Vps54/Smarca4/Npc1	35
GO:0009620	GO:0009620	response to fungus	21/1829	76/28891	6.01474345729046e-09	7.1214562534319e-08	3.54933177069161e-08	Clec4a3/Clec4a1/Cx3cr1/Il17ra/Plcg2/Spi1/Pik3cd/Tgfb1/Syk/Clec4e/Cotl1/Malt1/Myd88/Usp15/Clec4n/Btk/Ncf1/Bak1/Clec4a2/Bcl10/Clec4d	21
GO:1901224	GO:1901224	positive regulation of non-canonical NF-kappaB signal transduction	21/1829	76/28891	6.01474345729046e-09	7.1214562534319e-08	3.54933177069161e-08	Havcr2/Laptm5/Ddx3x/Nod1/Ep300/Lims1/Rhoa/Crebbp/Rc3h2/Nfat5/Il1b/Trim56/Pdcd4/Tlr7/Rc3h1/Actn4/Nmi/Nlrp3/Tnf/Irak1/Rela	21
GO:0002292	GO:0002292	T cell differentiation involved in immune response	22/1829	83/28891	6.16137986248407e-09	7.26600971830791e-08	3.62137717646107e-08	Spn/Rara/Nfkbiz/Il6ra/Bcl6/Stat3/Fcer1g/Nfkbid/Tgfb1/Clec4e/Malt1/Ripk2/Rc3h2/Irf1/Atp7a/Rc3h1/Zc3h12a/Sema4a/Zbtb7b/Otud5/Nlrp3/Clec4d	22
GO:0018394	GO:0018394	peptidyl-lysine acetylation	22/1829	83/28891	6.16137986248407e-09	7.26600971830791e-08	3.62137717646107e-08	Nfe2/Ep300/Phf20l1/Sf3b1/Tgfb1/Crebbp/Kat2b/Msl2/Map3k7/Kat6a/Myo1c/Smarca5/Ddx21/Esco1/Baz1b/Msl1/Bag6/Kansl3/Mecp2/Por/Dip2b/Smarca4	22
GO:0030889	GO:0030889	negative regulation of B cell proliferation	11/1829	20/28891	6.2658892749765e-09	7.35993343409938e-08	3.66818872969071e-08	Cd300a/Lyn/Tnfrsf13b/Tyrobp/Btk/Casp3/Rc3h1/Cd24a/Inpp5d/Pkn1/Tnfrsf21	11
GO:1902004	GO:1902004	positive regulation of amyloid-beta formation	11/1829	20/28891	6.2658892749765e-09	7.35993343409938e-08	3.66818872969071e-08	Ifngr1/Gsap/Abcg1/Casp3/Csnk1e/Picalm/Gsk3a/Rock2/Sp1/Tnf/Rela	11
GO:0048255	GO:0048255	mRNA stabilization	19/1829	63/28891	6.41532683500381e-09	7.52054155707377e-08	3.74823577248894e-08	Mapkapk2/Myd88/Fus/Csde1/Slc11a1/Hnrnpc/Hnrnpd/Hnrnpu/Hnrnpa0/Thrap3/Dhx9/Larp4b/Apobec1/Rbm47/Tardbp/Ikbke/Angel2/Larp1/Syncrip	19
GO:0016579	GO:0016579	protein deubiquitination	25/1829	105/28891	6.47408835730686e-09	7.57442748522858e-08	3.77509250375102e-08	Itch/Usp25/Usp15/Tank/Zranb1/Zc3h12a/Usp3/Tnip1/Otud4/Usp8/Vcpip1/Usp47/Otud5/Tnfaip3/Otulin/Usp12/Mindy2/Usp9x/Abraxas2/Usp7/Usp4/Cyld/Atxn7l3/Usp34/Mindy3	25
GO:0051651	GO:0051651	maintenance of location in cell	42/1829	250/28891	6.54394387974363e-09	7.641054786604e-08	3.80829953180139e-08	Ptprc/Flna/Coro1a/Lyn/Camk2d/Ptk2b/Sorl1/Ccdc88a/Gm2a/Tmsb4x/Plcg2/Grk2/Diaph1/Tgfb1/Calm1/Sp100/Ptpn6/Srgn/Asph/Tnrc6a/Tmem38b/Tmsb10/Pfn1/Uvrag/Hnrnpu/Pafah1b1/Vps13c/Itgav/Slc8b1/Trpm2/Vps13d/Golph3/Morc3/Akt1/Itpr2/Taf3/Topors/Ddit3/Sun2/Ibtk/Ubash3b/Psen1	42
GO:0002313	GO:0002313	mature B cell differentiation involved in immune response	14/1829	34/28891	6.60521419385931e-09	7.69741496607227e-08	3.83638942921418e-08	Nfkbiz/Ptk2b/Dock11/Dock10/Plcg2/Spi1/Bcl6/Lfng/Lilrb4a/Notch2/St3gal1/Xbp1/Phf14/Tnfaip3	14
GO:0070371	GO:0070371	ERK1 and ERK2 cascade	54/1829	367/28891	6.62982342886712e-09	7.7109144791539e-08	3.84311758269352e-08	Ceacam1/Cd36/Ptprc/Klf4/Rara/Ccl6/Lyn/Havcr2/Rap1b/Camk2d/Zfp36l2/Ptk2b/Ywhaz/Cd44/Dusp6/Rap1a/Ptpn1/Abca7/Fpr2/Nod1/Ptpn22/Rras/Gcnt2/Tgfb1/Ptpn6/Syk/Ripk2/Ccl3/Dstyk/Cxcr4/Csf1r/Dusp1/Notch2/Nptn/Ccl4/Il1b/Mapk1/Icam1/Gnai2/Map2k1/Sirpa/Myh9/Xbp1/Tnip1/Rapgef1/Arrb1/Itgav/Csk/Nrp1/Jun/Eif3a/Ranbp9/Ptpn2/Hmgcr	54
GO:0016601	GO:0016601	Rac protein signal transduction	17/1829	51/28891	7.31576474582746e-09	8.49202495986247e-08	4.23242282405663e-08	Camk2d/Dock2/Kras/Ogt/Dock5/Elmo1/Sh3bp1/Arhgap17/Arf6/Crk/Wasf2/Rac1/Brk1/Rhog/Dbnl/Pik3cg/Pik3cb	17
GO:0007030	GO:0007030	Golgi organization	29/1829	137/28891	7.48577251474696e-09	8.67236267853268e-08	4.32230309173668e-08	Ywhaz/Cdc42/Tmed5/Rab43/Arfgef1/Vmp1/Atp8b4/Mapk1/Myo18a/Map2k1/Vrk1/Lrrk2/Vcpip1/Rab29/Golph3/Rab8a/Gak/Tmed7/Sec22b/Trip11/Trappc8/Coro7/Cog8/Vps13b/Uso1/Rab1b/Csnk1d/Gorasp2/Ubxn2a	29
GO:0032272	GO:0032272	negative regulation of protein polymerization	22/1829	84/28891	7.85119258897209e-09	9.07794143099898e-08	4.52444342658075e-08	Ssh2/Prkcd/Tmsb4x/Mtpn/Arpc2/Add3/Capzb/Capza1/Evl/Arfgef1/Svil/Myadm/Capza2/Tmsb10/Pfn1/Pecam1/Ssh1/Capn1/Mapre1/Sptan1/Flii/Add1	22
GO:0050767	GO:0050767	regulation of neurogenesis	66/1829	494/28891	7.95287095972164e-09	9.17758208217391e-08	4.57410429877906e-08	Ace/Hes1/Cx3cr1/Lyn/Prkch/Actr3/Tnfrsf1b/Sorl1/Mbp/Arhgap4/Kras/Btg2/Sema4d/Ep300/Tgfb1/Itgb1/Nin/Ldlr/Marcks/Cxcr4/Csf1r/Actr2/Zeb2/Synj1/Notch2/Hmgb2/Spen/Ndel1/Nptn/Flt1/Il1b/Man2a1/Map2k1/Ist1/Cd24a/Picalm/Macf1/Sema4a/Pafah1b1/Fas/Id2/Rnf6/Dbnl/Eif4g2/Nrp1/Hltf/Bhlhe40/Ctdsp1/Hook3/Rest/Gdi1/Fmr1/Fxr1/Rb1/Tnf/Ifrd1/Bmpr2/Trpv2/Rela/Psen1/Mecp2/Arhgef2/Pcm1/Ppp3ca/Trp53/Dip2b	66
GO:0002702	GO:0002702	positive regulation of production of molecular mediator of immune response	33/1829	171/28891	8.30520475015795e-09	9.56552764998737e-08	4.76745625940871e-08	Cd36/Cd244a/Ptprc/Laptm5/Plcg2/Nod1/Ptpn22/Irf5/Mapkapk2/Fcer1g/Tgfb1/Syk/Malt1/Ripk2/Casp4/Myd88/Sash3/Casp1/Il1b/H2-Q10/Btk/Tlr7/Map3k7/Xbp1/Kmt5b/H2-Q6/Ddx21/Nlrp3/Dennd1b/H2-Q4/Rsad2/Exosc3/Lacc1	33
GO:0006446	GO:0006446	regulation of translational initiation	19/1829	64/28891	8.58414954220174e-09	9.86760491064743e-08	4.91801148018221e-08	Ddx3x/Sh3bgrl/Tpr/Ppp1r15b/Ppp1r15a/Polr2g/Eif5/Rps6kb1/Ago2/Eif4g2/Eif4ebp2/Fmr1/Uhmk1/Khdrbs1/Gigyf2/Eif5b/Tnf/Rbm4/Larp1	19
GO:0045930	GO:0045930	negative regulation of mitotic cell cycle	41/1829	243/28891	8.6804912620097e-09	9.95901323083283e-08	4.9635693609574e-08	Klf4/Nabp1/Foxn3/Bcl2/Zfp36l2/Btg2/Btg1/Gpr132/Cdk2ap2/Ppp2r5c/Cdkn1b/Slfn1/Zfp207/Crlf3/Tpr/Taok3/Rbbp8/Heca/Rad21/Chfr/Wac/Ythdc2/Ppp1r10/Inip/Usp47/Syf2/Uimc1/Ctdsp1/Taok1/Mdm2/Rb1/Angel2/Gigyf2/Dync1li1/Tnf/Sde2/Rbl2/Apc/Cdc73/Taok2/Trp53	41
GO:0043280	GO:0043280	positive regulation of cysteine-type endopeptidase activity involved in apoptotic process	28/1829	130/28891	9.01710761359716e-09	1.03251986600571e-07	5.14607607470484e-08	Hip1/Pmaip1/Laptm5/Xdh/Ddx3x/Nod1/Htra2/Syk/Nlrc4/Malt1/Rhoa/Map3k5/Stat1/Casp1/Rack1/Bak1/Fas/Arrb1/Apaf1/Nlrp3/Jak2/Rest/Arl6ip5/Senp1/Bcl10/Casp8ap2/Tnf/Mapk9	28
GO:0097696	GO:0097696	receptor signaling pathway via STAT	38/1829	216/28891	9.34231951216435e-09	1.06769365853307e-07	5.32138215659351e-08	Cd300a/Hes1/Ptprc/Lyn/Ptk2b/Il6ra/Sh2b3/Ep300/Hcls1/Tnfrsf1a/Stat3/Tgfb1/Calm1/Il10ra/Adipor1/Fyn/Csf1r/Jak1/Crlf3/Stat1/Parp14/Irf1/Ggnbp2/Rac1/Tyk2/Pecam1/Csf2rb/Ctr9/Stat5b/Il10rb/Pias1/Gbp3/Jak2/Gadd45a/Tnf/Cnot7/Stat2/Ptpn2	38
GO:0150076	GO:0150076	neuroinflammatory response	22/1829	85/28891	9.96294522387224e-09	1.13642843401394e-07	5.66395608204318e-08	Stap1/Cx3cr1/Ifngr1/Tnfrsf1b/Plcg2/Nr3c1/Nupr1/Itgb1/Ldlr/Csf1r/Zeb2/Tyrobp/Casp1/Il1b/Ifngr2/Lrrk2/Jun/Jak2/Tnf/Hspa4/Vps54/Psen1	22
GO:0006356	GO:0006356	regulation of transcription by RNA polymerase I	16/1829	46/28891	1.00341634839703e-08	1.13797409626636e-07	5.6716596583119e-08	Flna/Sf3b1/Crebbp/Baz2a/Ppp1r15a/Ubtf/Myo1c/Smarca5/Sirt7/Ddx21/Phf8/Baz1b/Wdr43/Atf4/Lyar/Smarca4	16
GO:0072538	GO:0072538	T-helper 17 type immune response	16/1829	46/28891	1.00341634839703e-08	1.13797409626636e-07	5.6716596583119e-08	Il17ra/Nfkbiz/Il6ra/Stat3/Nfkbid/Tgfb1/Malt1/Rc3h2/Clec4n/Rc3h1/Zc3h12a/Tyk2/Zbtb7b/Otud5/Nlrp3/Jak2	16
GO:1902991	GO:1902991	regulation of amyloid precursor protein catabolic process	16/1829	46/28891	1.00341634839703e-08	1.13797409626636e-07	5.6716596583119e-08	Lyn/Ifngr1/Sorl1/Abca7/Rock1/Gsap/Abcg1/Casp3/Csnk1e/Picalm/Gsk3a/Rock2/Ranbp9/Sp1/Tnf/Rela	16
GO:0034110	GO:0034110	regulation of homotypic cell-cell adhesion	14/1829	35/28891	1.03663182683739e-08	1.17115656772468e-07	5.83704100165769e-08	Ceacam1/Prkcd/Lyn/Il6ra/Sh2b3/Syk/Plaur/Jak1/Emilin2/Map2k1/Cd24a/Cd9/Jak2/Ubash3b	14
GO:0071404	GO:0071404	cellular response to low-density lipoprotein particle stimulus	14/1829	35/28891	1.03663182683739e-08	1.17115656772468e-07	5.83704100165769e-08	Cd36/Itgb2/Fcer1g/Tgfb1/Itgb1/Syk/Ldlr/Myd88/Lpl/Cd9/Akt1/Mia3/Mylip/Npc1	14
GO:0048661	GO:0048661	positive regulation of smooth muscle cell proliferation	26/1829	115/28891	1.0410619877545e-08	1.17392132714412e-07	5.85082055473856e-08	Camk2d/Il6ra/Grk2/Tgfb1/Myd88/Map3k5/Gnai3/Flt1/Mef2d/Gnai2/Map3k7/Rps6kb1/Irak4/Id2/Ptafr/Stat5b/Akt1/Jun/Jak2/Mdm2/Ldlrap1/Tnf/Irak1/Pik3ca/Thbs1/Hmgcr	26
GO:0006109	GO:0006109	regulation of carbohydrate metabolic process	37/1829	208/28891	1.07248304538529e-08	1.20391091005756e-07	6.0002885506603e-08	Cd244a/Cbfa2t3/Sik1/Pmaip1/Tcf7l2/Ptk2b/Nfkb1/Plek/Nr3c1/Ep300/Nupr1/Stat3/Tgfb1/Ogt/Adipor1/Foxk1/Zbtb7a/Ppp1cb/Gfpt1/Kat2b/Ncor1/Ppp4r3b/Myh9/Ptafr/Ppp1r3b/Sirt7/Ranbp2/Akt1/Insr/Midn/Ncoa2/Usp7/Mlx/Psen1/Ptpn2/Ppp4r3a/Trp53	37
GO:0007259	GO:0007259	receptor signaling pathway via JAK-STAT	37/1829	208/28891	1.07248304538529e-08	1.20391091005756e-07	6.0002885506603e-08	Cd300a/Hes1/Ptprc/Lyn/Ptk2b/Il6ra/Sh2b3/Ep300/Hcls1/Tnfrsf1a/Stat3/Calm1/Il10ra/Adipor1/Fyn/Csf1r/Jak1/Crlf3/Stat1/Parp14/Irf1/Ggnbp2/Rac1/Tyk2/Pecam1/Csf2rb/Ctr9/Stat5b/Il10rb/Pias1/Gbp3/Jak2/Gadd45a/Tnf/Cnot7/Stat2/Ptpn2	37
GO:0051101	GO:0051101	regulation of DNA binding	27/1829	123/28891	1.07375837924053e-08	1.20391091005756e-07	6.0002885506603e-08	Hes1/Klf4/Ep300/Tgfb1/Calm1/Sp100/Plaur/Zbtb7a/Hmgb2/Dazap2/Brd4/Ilrun/Nsd1/Id2/Hipk1/Jun/Jak2/Rest/Cpne1/Rsf1/Ddit3/Rb1/Hspa4/Psen1/Hipk3/Smarca4/Hipk2	27
GO:0044346	GO:0044346	fibroblast apoptotic process	13/1829	30/28891	1.08807088784796e-08	1.21765210889601e-07	6.0687746465781e-08	Stk17b/Pmaip1/Btg1/Nupr1/Api5/Casp3/Bak1/Chd8/Pik3cg/Cul3/Pik3ca/Apc/Trp53	13
GO:1904375	GO:1904375	regulation of protein localization to cell periphery	31/1829	156/28891	1.13219984251967e-08	1.26464586183329e-07	6.30299137752259e-08	Ppp2r5a/Actr3/Camk2d/Abi3/Rap1a/Tgfb1/Itgb1/Ogt/Arf6/Rack1/Rhog/Wnk1/Lypla1/Map2k1/Kif5b/Picalm/Rab11a/Gripap1/Rhoq/Csk/Akt1/Hectd1/Zdhhc5/Cln3/Pias1/Sqstm1/Ldlrap1/Tnf/Appl1/Ppp1r9b/Numa1	31
GO:0002440	GO:0002440	production of molecular mediator of immune response	59/1829	425/28891	1.21193427825635e-08	1.34933612130497e-07	6.72508738978988e-08	Cd36/Cd244a/Pou2f2/Trem3/Ptprc/Samhd1/Nfkbiz/Laptm5/Fcgr4/Tnfrsf1b/Ighm/Plcg2/Vsir/Bcl6/Nod1/Ptpn22/Irf5/Mapkapk2/Fcer1g/Tgfb1/Syk/Malt1/Ripk2/Casp4/Myd88/Sash3/Hfe/Irak3/Slc15a4/Yy1/Lilrb4a/Polb/Casp1/Trem1/Slc11a1/Tmbim6/Il1b/H2-Q10/Btk/Tlr7/Fosl2/Map3k7/Xbp1/Ash1l/Fas/Kmt5b/H2-Q6/Ddx21/Nlrp3/Dennd1b/Tnfaip3/H2-Q4/Rsad2/Pkn1/Exosc3/Tnf/Ube2j1/Lacc1/Parp3	59
GO:0070372	GO:0070372	regulation of ERK1 and ERK2 cascade	51/1829	343/28891	1.21485836597221e-08	1.34933612130497e-07	6.72508738978988e-08	Ceacam1/Cd36/Ptprc/Klf4/Rara/Ccl6/Lyn/Havcr2/Rap1b/Camk2d/Ptk2b/Ywhaz/Cd44/Dusp6/Rap1a/Ptpn1/Abca7/Fpr2/Nod1/Ptpn22/Rras/Gcnt2/Tgfb1/Ptpn6/Syk/Ripk2/Ccl3/Dstyk/Cxcr4/Csf1r/Dusp1/Notch2/Nptn/Ccl4/Il1b/Icam1/Gnai2/Map2k1/Sirpa/Myh9/Xbp1/Tnip1/Rapgef1/Arrb1/Csk/Nrp1/Jun/Eif3a/Ranbp9/Ptpn2/Hmgcr	51
GO:1902074	GO:1902074	response to salt	51/1829	343/28891	1.21485836597221e-08	1.34933612130497e-07	6.72508738978988e-08	Cd36/Rasgrp2/Slc12a2/Prkcb/Iqgap1/Runx2/Adcy7/Plcg2/Ep300/Mef2a/Calm1/Fyn/Crebbp/Fus/Cdkn1b/Asph/Casp1/Nfatc1/Nfat5/Junb/Tmbim6/Il1b/Nfatc3/Hnrnpd/Gnai2/Wnk1/Zc3h12a/Fas/Id2/Trpm2/Gsk3a/Mef2c/Ssh1/Jun/Gdi1/Rock2/Cpne1/Apobec1/Cpne3/Ireb2/Atg7/Tnf/Clic4/Pik3ca/Thbs1/Ppp1r9b/Vps54/Mecp2/Ppp3ca/Ehmt2/Add1	51
GO:0032608	GO:0032608	interferon-beta production	20/1829	72/28891	1.24704892053111e-08	1.37991207655031e-07	6.8774778637456e-08	Traf3ip3/Ddx3x/Rel/Ptpn22/Crebbp/Yy1/Hmgb2/Irf1/Trim56/Tlr7/Zc3hav1/Sirpa/Oas3/Traf3/Nmi/Morc3/Dhx9/Tbk1/Rnf216/Ifih1	20
GO:0032648	GO:0032648	regulation of interferon-beta production	20/1829	72/28891	1.24704892053111e-08	1.37991207655031e-07	6.8774778637456e-08	Traf3ip3/Ddx3x/Rel/Ptpn22/Crebbp/Yy1/Hmgb2/Irf1/Trim56/Tlr7/Zc3hav1/Sirpa/Oas3/Traf3/Nmi/Morc3/Dhx9/Tbk1/Rnf216/Ifih1	20
GO:0010811	GO:0010811	positive regulation of cell-substrate adhesion	29/1829	140/28891	1.2549405047489e-08	1.38347258624088e-07	6.89522343391389e-08	Cd36/Nedd9/Flna/Ptprj/Iqgap1/Ptk2b/Arpc2/Csf1/Stk4/Rras/Cdc42/Rock1/Lims1/Itgb1/Dock5/Myadm/Trem1/Crk/Rac1/Map4k4/Myh9/Prex1/Nrp1/Jak2/Triobp/Utrn/Rin2/Plekha2/Thbs1	29
GO:0030101	GO:0030101	natural killer cell activation	29/1829	140/28891	1.2549405047489e-08	1.38347258624088e-07	6.89522343391389e-08	Cd244a/Ptprc/Fgr/Pglyrp1/Coro1a/Ikzf1/Havcr2/Fcgr4/Ptpn22/Lyst/Elf4/Lilrb4a/Tyrobp/Irf1/H2-Q10/Rab27a/Tyk2/Id2/Pbx1/Sp3/Stat5b/Stx11/H2-Q6/Hectd1/Nfil3/Jak2/H2-Q4/Prdm1/Bag6	29
GO:0043534	GO:0043534	blood vessel endothelial cell migration	27/1829	124/28891	1.29055012859385e-08	1.42008489986535e-07	7.07769910085806e-08	Nr4a1/Klf4/Scarb1/Ptk2b/Nfe2l2/Gpx1/Tgfb1/Itgb1/Rhoa/Cxcr4/Sh3bp1/Myh9/Prcp/Akt1/Nrp1/Mef2c/Mia3/Cln3/Map3k3/Map2k3/Sp1/Akt3/Gadd45a/Tnf/Thbs1/Pik3c2a/Mecp2	27
GO:0042692	GO:0042692	muscle cell differentiation	63/1829	468/28891	1.29660491654456e-08	1.42410039071314e-07	7.09771229581956e-08	Ripor2/Hes1/Rara/Sik1/Bcl2/Rgs2/H3f3a/Kdm6b/Ccnd2/Camk2d/Dock2/Cd53/Tmsb4x/Kras/Nr3c1/Ep300/Mef2a/Gpx1/Akap13/Tgfb1/Actg1/Itgb1/Dock5/Mapk14/Csf1r/Bin3/Epc1/Yy1/Arid1a/Casp1/G6pdx/Chuk/Nfatc1/Svil/Pdlim5/Pdcd4/Nfatc3/Ehd1/Myh9/Hnrnpu/Xbp1/Spag9/Actn4/Id2/Cd9/Gsk3a/Akt1/Mef2c/Lncpint/Piezo1/Wdr1/Pias1/Mdm2/Atg7/Flii/Rb1/Ifrd1/Bmpr2/Rbm4/Mecp2/Ppp3ca/Ankrd17/Smarca4	63
GO:0002431	GO:0002431	Fc receptor mediated stimulatory signaling pathway	10/1829	17/28891	1.30130606038054e-08	1.42661701434311e-07	7.11025514083167e-08	Myo1g/Ptprc/Ptprj/Lyn/Rap1a/Fcer1g/Cd47/Rapgef1/Csk/Appl1	10
GO:0031929	GO:0031929	TOR signaling	34/1829	183/28891	1.35486703551694e-08	1.48259017564885e-07	7.38922521753864e-08	Ywhaz/Ccdc88a/Ep300/Nuak2/Ywhag/Syk/Pim1/Tmem127/Rps6ka1/Nckap1l/Mtm1/Xbp1/Rps6kb1/Usp32/Wac/Golph3/Gsk3a/Akt1/Otud5/Eif4ebp2/Tbk1/Usp9x/Cul3/Usp7/Usp4/Fnip1/Akt3/Lipa/Ubr2/Larp1/Pik3ca/Fnip2/Pip4p1/Npc1	34
GO:1902806	GO:1902806	regulation of cell cycle G1/S phase transition	35/1829	192/28891	1.38780358257277e-08	1.51582974332672e-07	7.5548911282802e-08	Klf4/Bcl2/Ccnd2/Plcg2/Ddx3x/Cdk2ap2/Cdkn2d/Ptpn6/Ppp2r5c/Crebbp/Cdkn1b/Slfn1/Csf1r/Kmt2e/Crlf3/Arid1a/Id2/Wac/Smarcd2/Akt1/Ctdsp1/Arid2/Mdm2/Rb1/Gigyf2/Senp2/Appl1/Sde2/Smarce1/Rbl2/Apc/Cdc73/Trp53/Ankrd17/Smarca4	35
GO:0055094	GO:0055094	response to lipoprotein particle	14/1829	36/28891	1.59735348780646e-08	1.741497725196e-07	8.67961970790253e-08	Cd36/Itgb2/Fcer1g/Tgfb1/Itgb1/Syk/Ldlr/Myd88/Lpl/Cd9/Akt1/Mia3/Mylip/Npc1	14
GO:0016055	GO:0016055	Wnt signaling pathway	62/1829	460/28891	1.61033456534757e-08	1.75242290934883e-07	8.73407079463864e-08	Klf4/Cdk14/Tcf7l2/Ccdc88c/Grk5/Nfkb1/Cd44/Ddx3x/Stk4/Tgfb1/Xiap/Mapk14/Tmem131l/Zeb2/Ptpro/Mark2/Rac1/Map3k1/Grk6/Tle3/Wnk1/Csnk1e/Tnks2/Zranb1/Macf1/Limd1/Rapgef1/Strn/Lats2/Rtf1/Ctr9/Ext1/Lrrfip2/Lrrk2/Usp8/Usp47/Gsk3a/Lrrk1/Chd8/Vps4b/Otud5/Tle4/Tbl1xr1/Tnfaip3/Otulin/Hbp1/Csnk1g2/Ddit3/Cul3/G3bp1/Senp2/Spin1/Cyld/Usp34/Csnk1g1/Psen1/Apc/Ccny/Gskip/Cdc73/Csnk1d/Smarca4	62
GO:0030888	GO:0030888	regulation of B cell proliferation	20/1829	73/28891	1.61584798173554e-08	1.75519633979347e-07	8.74789356408444e-08	Cd300a/Ptprc/Lyn/Bcl2/Ighm/Bcl6/Peli1/Tnfrsf13b/Sash3/Tyrobp/Btk/Casp3/Nckap1l/Rc3h1/Cd24a/Inpp5d/Mef2c/Vav3/Pkn1/Tnfrsf21	20
GO:1900151	GO:1900151	regulation of nuclear-transcribed mRNA catabolic process, deadenylation-dependent decay	12/1829	26/28891	1.67737224649179e-08	1.81868932220355e-07	9.06434240778192e-08	Zfp36l2/Csde1/Hnrnpd/Rc3h1/Hnrnpu/Tnrc6c/Ago2/Dhx9/Cnot1/Cnot7/Syncrip/Tnrc6b	12
GO:0071241	GO:0071241	cellular response to inorganic substance	42/1829	258/28891	1.68443968635086e-08	1.82301333513658e-07	9.08589327593853e-08	Rasgrp2/Slc12a2/Iqgap1/Slc40a1/Adcy7/Plcg2/Nfe2l2/Mef2a/Fus/Cdkn1b/Creb1/Asph/Hfe/Chuk/Nfatc1/Junb/Slc11a1/Crk/Mapk1/Nfatc3/Hnrnpd/Wnk1/Atp7a/Fas/Id2/Trpm2/Ddi2/Lrrk2/Atrx/Gsk3a/Akt1/Mef2c/Rnf4/Jun/Cpne1/Cpne3/Ireb2/Mapk9/Clic4/Thbs1/Mecp2/Add1	42
GO:0098781	GO:0098781	ncRNA transcription	29/1829	142/28891	1.75462116388639e-08	1.89550315514734e-07	9.44718233264223e-08	Klf4/Rara/Nfkb1/Ddx5/Spi1/Nr3c1/Stat3/Tgfb1/Yy1/Lilrb4a/Ncor1/Ubtf/Nfatc3/Polr2l/Tgfbr1/Sirt7/Ctcf/Jun/Ddx17/Rest/Ncor2/Tnf/Spin1/Srebf2/Rela/Wdr82/Ice1/Trp53/Smarca4	29
GO:2001243	GO:2001243	negative regulation of intrinsic apoptotic signaling pathway	25/1829	110/28891	1.77582035141843e-08	1.91169867661125e-07	9.52790076554294e-08	Bcl2/Cd44/Ptpn1/Ddx3x/Nfe2l2/Gpx1/Cdkn2d/Fyn/Plaur/Tmbim6/Rack1/Ybx3/Map2k1/Xbp1/Creb3/Lrrk2/Usp47/Akt1/Rrm2b/Parl/Mdm2/Atf4/Kdm6a/Pik3cb/Mdm4	25
GO:0031345	GO:0031345	negative regulation of cell projection organization	38/1829	221/28891	1.77607140563546e-08	1.91169867661125e-07	9.52790076554294e-08	Stap1/Hes1/Rap1gap2/Flna/Prkcd/Actr3/Abi3/Mbp/Dleu2/Arhgap4/Sema4d/Capzb/Itgb1/Rhoa/Fyn/Evl/Xylt1/Arf6/Map4/Map4k4/Sema4a/Pafah1b1/Rnf6/Lrrk2/Thoc2/Rab29/Gsk3a/Akt1/Nrp1/Gdi1/Mdm2/Dennd5a/Gak/Ifrd1/Psen1/Mylip/Ppp3ca/Dip2b	38
GO:0031398	GO:0031398	positive regulation of protein ubiquitination	26/1829	118/28891	1.83938510131126e-08	1.97284795020411e-07	9.83266857116308e-08	Rassf5/Laptm5/Cblb/Ddx3x/Mycbp2/Ptpn22/Peli1/Xiap/Ripk2/Trib1/Fbxo4/Birc3/Chfr/Arrb1/Nmi/Lrrk2/Gsk3a/Phf23/Topors/Cul3/Bcl10/Senp2/Ndfip2/Mapk9/Rnf111/Birc2	26
GO:0140747	GO:0140747	regulation of ncRNA transcription	23/1829	95/28891	1.83954741302816e-08	1.97284795020411e-07	9.83266857116308e-08	Klf4/Rara/Nfkb1/Spi1/Nr3c1/Stat3/Tgfb1/Yy1/Lilrb4a/Ncor1/Nfatc3/Tgfbr1/Sirt7/Ctcf/Jun/Rest/Ncor2/Tnf/Srebf2/Rela/Wdr82/Trp53/Smarca4	23
GO:0198738	GO:0198738	cell-cell signaling by wnt	62/1829	462/28891	1.89681632612752e-08	2.03058818276219e-07	1.01204457259645e-07	Klf4/Cdk14/Tcf7l2/Ccdc88c/Grk5/Nfkb1/Cd44/Ddx3x/Stk4/Tgfb1/Xiap/Mapk14/Tmem131l/Zeb2/Ptpro/Mark2/Rac1/Map3k1/Grk6/Tle3/Wnk1/Csnk1e/Tnks2/Zranb1/Macf1/Limd1/Rapgef1/Strn/Lats2/Rtf1/Ctr9/Ext1/Lrrfip2/Lrrk2/Usp8/Usp47/Gsk3a/Lrrk1/Chd8/Vps4b/Otud5/Tle4/Tbl1xr1/Tnfaip3/Otulin/Hbp1/Csnk1g2/Ddit3/Cul3/G3bp1/Senp2/Spin1/Cyld/Usp34/Csnk1g1/Psen1/Apc/Ccny/Gskip/Cdc73/Csnk1d/Smarca4	62
GO:0009755	GO:0009755	hormone-mediated signaling pathway	32/1829	168/28891	1.9289699107952e-08	2.06128192633711e-07	1.02734232566197e-07	Rara/Ddx5/Nr3c1/Ep300/Akap13/Zmiz1/Adipor1/Rhoa/Zbtb7a/Arid1a/Lbh/Ncor1/Mapk1/Taf7/Ncoa1/Lats2/Rnf6/Prcp/Esrra/Ddx17/Jak2/Strn3/Kmt2d/Crebrf/Ncoa3/Cnot1/Ncoa2/Adipor2/Ncor2/Appl1/Med1/Smarca4	32
GO:0098586	GO:0098586	cellular response to virus	17/1829	54/28891	1.94664454701221e-08	2.07642085014636e-07	1.03488756098155e-07	Pou2f2/Nfkb1/Ddx3x/Irf5/Tgfb1/Crebbp/Wdfy4/Mapk14/Chuk/Tlr7/Zc3hav1/Zc3h12a/Ext1/Irgm1/Nlrp3/Fmr1/Ikbke	17
GO:0062012	GO:0062012	regulation of small molecule metabolic process	55/1829	389/28891	1.98612192220045e-08	2.11281244267968e-07	1.05302512034693e-07	Ceacam1/Cd244a/Cbfa2t3/Sik1/Pmaip1/Tcf7l2/Ptk2b/Nfkb1/Plek/Nr3c1/Ep300/Nupr1/Stat3/Ldlr/Ogt/Adipor1/Foxk1/Creb1/Zbtb7a/Kat2b/Ncor1/Abcg1/Il1b/Abcd1/Cpt1a/Ppp4r3b/Map2k1/Myh9/Ptafr/Pptc7/Sirt7/Ranbp2/Gk/Akt1/Mid1ip1/Insr/Cln3/Rest/Midn/Me2/Ncoa2/Usp7/Acsl5/Ncor2/Tnf/Mapk9/Srebf2/Mlx/Psen1/Ptpn2/Apc/Por/Lacc1/Ppp4r3a/Trp53	55
GO:0006304	GO:0006304	DNA modification	22/1829	88/28891	1.98789954488612e-08	2.11281244267968e-07	1.05302512034693e-07	Arid4a/Tet2/Kmt2e/Baz2a/Atf7ip/Arid4b/Smarca5/Otud4/Ctcf/Apobec1/Usp9x/Mta2/Usp7/Rlf/Exosc3/Syncrip/Ascc3/Tet3/Mecp2/Ehmt2/Parp3/Smarca4	22
GO:0010594	GO:0010594	regulation of endothelial cell migration	33/1829	177/28891	2.01483675110602e-08	2.13760458181857e-07	1.06538151544052e-07	Ceacam1/Klf4/Ptk2b/Nfe2l2/Rras/Pik3cd/Tgfb1/Sp100/Rhoa/Sh3bp1/Rac1/Krit1/Zc3h12a/Sema4a/Prcp/Akt1/Nrp1/Mef2c/Map3k3/Rhob/Rock2/Pdpk1/Map2k3/Pik3cg/Sp1/Akt3/Gadd45a/Tnf/Rin2/Thbs1/Pik3c2a/Mecp2/Pik3cb	33
GO:0032946	GO:0032946	positive regulation of mononuclear cell proliferation	34/1829	186/28891	2.0689287616241e-08	2.19106587993107e-07	1.09202661121031e-07	Spn/Cd244a/Hes1/Itgal/Ptprc/Coro1a/Bcl2/Havcr2/Ighm/Bcl6/Csf1/Ptpn22/Peli1/Syk/Ripk2/Myd88/Sash3/Csf1r/Il1b/H2-Q10/Btk/Nckap1l/Cd274/Ccdc88b/Cd24a/Tyk2/Stat5b/H2-Q6/Mef2c/Vav3/Irgm1/Jak2/H2-Q4/Ppp3ca	34
GO:0043489	GO:0043489	RNA stabilization	20/1829	74/28891	2.08311332940737e-08	2.20214837680208e-07	1.09755012449791e-07	Mapkapk2/Myd88/Fus/Slfn2/Csde1/Slc11a1/Hnrnpc/Hnrnpd/Hnrnpu/Hnrnpa0/Thrap3/Dhx9/Larp4b/Apobec1/Rbm47/Tardbp/Ikbke/Angel2/Larp1/Syncrip	20
GO:0071621	GO:0071621	granulocyte chemotaxis	28/1829	135/28891	2.15990815290652e-08	2.27926136634699e-07	1.13598321654883e-07	Trem3/Ripor2/Il17ra/Ptprj/Ccl6/Itgb2/Csf1/Pde4b/Cklf/Rac2/Fcer1g/Syk/Lyst/Csf3r/Cxcr2/Ccl3/Csf1r/Mospd2/Trem1/Ccl4/Il1b/Mapk1/Rac1/Nckap1l/Prex1/Camk1d/Vav3/Thbs1	28
GO:0032649	GO:0032649	regulation of type II interferon production	27/1829	127/28891	2.21140712924011e-08	2.32159584033933e-07	1.15708270634266e-07	Cd244a/Sh2d1b1/Rara/Pglyrp1/Havcr2/Laptm5/Vsir/Pde4b/Ptpn22/Cd47/Ripk2/Sash3/Lilrb4a/Slc11a1/Il1b/Tlr7/Cd274/Sirpa/Zc3h12a/Tyk2/Nras/Irgm1/Runx1/Jak2/Ddit3/Trim27/Tnf	27
GO:0006354	GO:0006354	DNA-templated transcription elongation	26/1829	119/28891	2.21304185478481e-08	2.32159584033933e-07	1.15708270634266e-07	Ikzf1/Cdk13/Usp15/Setd2/Ubtf/Brd4/Map2k1/Hnrnpu/Med7/Setd5/Rtf1/Ctr9/Ccnt1/Med17/Supt16/Ccnk/Scaf8/Wdr43/Med15/Iws1/Med1/Wdr82/Cdc73/Cdk12/Eloa/Zmynd11	26
GO:0045444	GO:0045444	fat cell differentiation	43/1829	270/28891	2.2157122462698e-08	2.32159584033933e-07	1.15708270634266e-07	Nr4a1/Hes1/Klf4/Adrb2/Metrnl/Rgs2/Plac8/Tcf7l2/Cebpb/Grk5/Zfp36l2/Ap1s2/Ep300/Stk4/Gpx1/Tgfb1/Pim1/Mapk14/Creb1/Nipbl/Zbtb7a/Lpl/Osbpl8/Fosl2/Hnrnpu/Zc3h12a/Xbp1/Id2/Retreg1/Lrrc8c/Tfe3/Zbtb7b/Akt1/Pias1/Tbl1xr1/Ddit3/Ncor2/Tnf/Senp2/Jdp2/Med1/Asxl2/Fndc3b	43
GO:0090150	GO:0090150	establishment of protein localization to membrane	43/1829	270/28891	2.2157122462698e-08	2.32159584033933e-07	1.15708270634266e-07	Pmaip1/Actr3/Sorl1/Arpc2/Ogt/Fyn/Zdhhc6/Clip1/C2cd5/Rack1/Wnk1/Lypla1/Cd24a/Macf1/Nsf/Vamp5/Zdhhc21/Myo1c/Rab11a/Rab10/Gripap1/Ssr3/Snap23/Csk/Golph3/Zdhhc9/Rab31/Rab8a/Chm/Vps37b/Cln3/Gdi1/Vamp3/Atp13a1/Oga/Hspa4/Bag6/Ccdc47/Arfrp1/Zdhhc3/Vps37a/Gorasp2/Npc1	43
GO:0060828	GO:0060828	regulation of canonical Wnt signaling pathway	41/1829	251/28891	2.24835832181854e-08	2.35163979949925e-07	1.17205660704061e-07	Cdk14/Tcf7l2/Ccdc88c/Nfkb1/Ddx3x/Stk4/Tgfb1/Xiap/Mapk14/Tmem131l/Zeb2/Ptpro/Map3k1/Tle3/Wnk1/Csnk1e/Tnks2/Limd1/Rapgef1/Lats2/Lrrk2/Usp8/Usp47/Gsk3a/Lrrk1/Chd8/Otud5/Tle4/Tbl1xr1/Otulin/Csnk1g2/Ddit3/G3bp1/Cyld/Usp34/Csnk1g1/Psen1/Apc/Ccny/Gskip/Csnk1d	41
GO:0002283	GO:0002283	neutrophil activation involved in immune response	11/1829	22/28891	2.33783781072298e-08	2.43233740588401e-07	1.21227627110471e-07	Myo1f/Spi1/Itgb2/Fcer1g/Syk/Myd88/Tyrobp/Abr/Ptafr/Stx11/Dnase1l3	11
GO:0061760	GO:0061760	antifungal innate immune response	11/1829	22/28891	2.33783781072298e-08	2.43233740588401e-07	1.21227627110471e-07	Clec4a3/Clec4a1/Cx3cr1/Plcg2/Spi1/Clec4e/Usp15/Clec4n/Clec4a2/Bcl10/Clec4d	11
GO:0070423	GO:0070423	nucleotide-binding oligomerization domain containing signaling pathway	11/1829	22/28891	2.33783781072298e-08	2.43233740588401e-07	1.21227627110471e-07	Nod1/Ptpn22/Erbin/Ripk2/Slc15a4/Nfkbia/Irgm1/Tnfaip3/Otulin/Rela/Lacc1	11
GO:0042987	GO:0042987	amyloid precursor protein catabolic process	18/1829	61/28891	2.34360458959542e-08	2.43405950357981e-07	1.21313456410637e-07	Lyn/Ifngr1/Sorl1/Abca7/Rock1/Gsap/Abcg1/Casp3/Csnk1e/Picalm/Gsk3a/Cln3/Rock2/Ranbp9/Sp1/Tnf/Rela/Psen1	18
GO:0007179	GO:0007179	transforming growth factor beta receptor signaling pathway	36/1829	205/28891	2.38228190820223e-08	2.46989647925695e-07	1.23099570258841e-07	Zfyve9/Spi1/Arid4a/Ep300/Gcnt2/Stat3/Zyx/Tgfb1/Zmiz1/Ogt/Crebbp/Nrros/Creb1/Zbtb7a/Zeb2/Usp15/Pxn/Map3k1/Map3k7/Xbp1/Arid4b/Lats2/Tgfbr1/Tnrc6c/Smurf2/Jun/Smad2/Usp9x/Sin3a/Snx1/Rnf111/Appl1/Thbs1/Trp53/Glg1/Hipk2	36
GO:0043523	GO:0043523	regulation of neuron apoptotic process	47/1829	310/28891	2.43028578989658e-08	2.51526081751534e-07	1.25360527587047e-07	Cx3cr1/Coro1a/Pmaip1/Bcl2/Cebpb/Ptk2b/Ncf2/Kras/Btg2/Nr3c1/Nupr1/Cdc42/Tnfrsf1a/Rock1/Xiap/Rhoa/Fyn/Mcl1/Ccl3/G6pdx/Il1b/Casp3/Atp7a/Cpeb4/Map3k11/Rad21/Fas/Arrb1/Retreg1/Gsk3a/Nrp1/Mef2c/Cln3/Jun/Jak2/Pdpk1/Fmr1/Atg7/Ddit3/Tnf/Atf4/Pik3ca/Vps54/Psen1/Mecp2/Trp53/Hipk2	47
GO:0002220	GO:0002220	innate immune response activating cell surface receptor signaling pathway	21/1829	82/28891	2.62739168568948e-08	2.705071092049e-07	1.34820666269796e-07	Lyn/Pik3ap1/Plcg2/Ptpn22/Peli1/Syk/Ripk2/Myd88/Nfkbia/Clec4n/Tyrobp/Chuk/Arf6/Irak2/Map3k7/Nmi/Lrrfip2/Tnfaip3/Irak1/Appl1/Rela	21
GO:0008625	GO:0008625	extrinsic apoptotic signaling pathway via death domain receptors	21/1829	82/28891	2.62739168568948e-08	2.705071092049e-07	1.34820666269796e-07	Pmaip1/Bcl2/Spi1/Ddx3x/Stk4/Dedd2/Trps1/Gpx1/Sp100/Hmgb2/Icam1/Fas/Madd/Raf1/Tnfaip3/Rock2/Bloc1s2/Casp8ap2/Tnf/Thbs1/Zdhhc3	21
GO:0051851	GO:0051851	modulation by host of symbiont process	21/1829	82/28891	2.62739168568948e-08	2.705071092049e-07	1.34820666269796e-07	Cx3cr1/Ep300/Cdc42/Csf1r/Smc6/Brd4/Zc3h12a/Ythdc2/Ccnt1/Chd1/Rab29/Zdhhc9/Jun/Rest/Rock2/Fmr1/Tardbp/Ccnk/Sp1/Taf11/Smarca4	21
GO:0043370	GO:0043370	regulation of CD4-positive, alpha-beta T cell differentiation	17/1829	55/28891	2.65166922374703e-08	2.72429310349927e-07	1.35778690773621e-07	Rara/Nfkbiz/Bcl6/Nfkbid/Tgfb1/Malt1/Ripk2/Sash3/Rc3h2/Irf1/Nckap1l/Rc3h1/Zc3h12a/Zbtb7b/Runx1/Nlrp3/Cbfb	17
GO:1903076	GO:1903076	regulation of protein localization to plasma membrane	26/1829	120/28891	2.65643271393385e-08	2.72429310349927e-07	1.35778690773621e-07	Ppp2r5a/Actr3/Camk2d/Abi3/Tgfb1/Itgb1/Arf6/Rack1/Rhog/Wnk1/Lypla1/Kif5b/Picalm/Rab11a/Gripap1/Rhoq/Csk/Akt1/Hectd1/Zdhhc5/Cln3/Sqstm1/Ldlrap1/Tnf/Appl1/Ppp1r9b	26
GO:0048771	GO:0048771	tissue remodeling	37/1829	215/28891	2.65986725307868e-08	2.72429310349927e-07	1.35778690773621e-07	Ceacam1/Itga4/Flna/Adrb2/Ptk2b/Nfkb1/Fcgr4/Cst3/Rac2/Rock1/Syk/Dock5/Csf1r/Notch2/Klf6/Rac1/Fosl2/Nfatc3/Atp7a/Cd24a/Bak1/Abr/Itgav/Ext1/Csk/Inpp5d/Lrrk1/Mef2c/Rock2/Capn1/Mdm2/Ubash3b/Bmpr2/Lipa/Rassf2/Ppp3ca/Trp53	37
GO:0034599	GO:0034599	cellular response to oxidative stress	40/1829	243/28891	2.66835583067775e-08	2.72826710148745e-07	1.35976754720294e-07	Cd36/Prkcd/Gsr/Kdm6b/Cst3/Ep300/Nfe2l2/Htra2/Fyn/Map3k5/G6pdx/Chuk/Vrk2/Mapk1/Abcd1/Btk/Rack1/Sirpa/Atp7a/Gch1/Zc3h12a/Xbp1/Trpm2/Lrrk2/Akt1/Setx/Jun/Sqstm1/Rhob/Tnfaip3/Capn1/Atg7/Arl6ip5/Sin3a/Pnpla8/Zfp277/Mapk9/Atf4/Rela/Trp53	40
GO:0051054	GO:0051054	positive regulation of DNA metabolic process	48/1829	321/28891	2.69745592082794e-08	2.75326535367266e-07	1.37222666898017e-07	Pot1b/Ptprc/Klf4/Prkcd/Camk2d/Ptk2b/Cst3/Smchd1/Cdc42/Tgfb1/Baz1a/Fus/Actr2/Epc1/Yy1/Arid1a/Nfatc1/Was/Fbxo4/Mapk1/Rac1/Pfn1/Hnrnpd/Tnks2/Ino80d/Smarca5/Ppp1r10/Atrx/Otud4/Smarcd2/Kmt5b/Akt1/Dhx9/Jun/Uimc1/Arid2/Apobec1/Fam168a/Usp9x/Usp7/Exosc3/Tnf/Oga/Smarce1/Syncrip/Mecp2/Parp3/Smarca4	48
GO:0034063	GO:0034063	stress granule assembly	13/1829	32/28891	2.80007763384585e-08	2.85298612398177e-07	1.42192747253217e-07	Ddx3x/Pum2/Prrc2c/Csde1/Ythdf3/Dazap2/Ddx6/Lsm14a/Tia1/Fmr1/G3bp1/Atxn2l/Dync1h1	13
GO:0043299	GO:0043299	leukocyte degranulation	23/1829	97/28891	2.8047937908064e-08	2.85298612398177e-07	1.42192747253217e-07	Cd300a/Fgr/Coro1a/Lyn/Fcgr4/Ywhaz/Myo1f/Spi1/Itgb2/Rac2/Fcer1g/Syk/Btk/Nckap1l/Rab27a/Abr/Gab2/Ptafr/Snap23/Stx11/Pdpk1/Snx4/Stxbp2	23
GO:0000289	GO:0000289	nuclear-transcribed mRNA poly(A) tail shortening	12/1829	27/28891	2.84478642258103e-08	2.88870250800681e-07	1.43972850816911e-07	Btg2/Tnrc6a/Polr2g/Tnrc6c/Ago2/Samd4b/Cnot1/Cnot6l/Cnot6/Cnot7/Tnrc6b/Cnot3	12
GO:0002688	GO:0002688	regulation of leukocyte chemotaxis	28/1829	137/28891	3.0217231473057e-08	3.06311661507701e-07	1.52665644951295e-07	Stap1/Ripor2/Nedd9/Cx3cr1/Ptprj/Lyn/Ptk2b/Spi1/Fpr2/Csf1/Rac2/Cxcr2/Csf1r/Mospd2/Dusp1/Rin3/Trem1/Il1b/Mapk1/Rac1/Nckap1l/Gpsm3/Wnk1/Creb3/Slc8b1/Camk1d/Oxsr1/Thbs1	28
GO:0048525	GO:0048525	negative regulation of viral process	24/1829	105/28891	3.02745352933573e-08	3.063679469003e-07	1.52693697574954e-07	Ifitm6/Trim30b/Resf1/Sp100/Crebbp/Trim12a/Trim30c/Stat1/N4bp1/Fam111a/Trim12c/Ifitm2/Trim56/Trim30a/Zc3hav1/Trim8/Oas3/Trim30d/Rsad2/Trim27/Ubp1/Tnf/Ifih1/Trim25	24
GO:1903707	GO:1903707	negative regulation of hemopoiesis	27/1829	129/28891	3.13333868178492e-08	3.16542064781002e-07	1.5776447503221e-07	Ceacam1/Pilrb1/Rara/Pglyrp1/Lyn/Cd44/Lilra6/Bcl6/Clec2d/Nfkbid/Trib1/Tmem131l/Pira2/Rc3h2/Lilrb4a/Irf1/Rc3h1/Zc3h12a/Id2/Tob2/Zbtb7b/Inpp5d/Irgm1/Runx1/Ubash3b/Cbfb/Ptpn2	27
GO:0008630	GO:0008630	intrinsic apoptotic signaling pathway in response to DNA damage	25/1829	113/28891	3.15044638488127e-08	3.17728153296373e-07	1.58355621210835e-07	Pmaip1/Bcl2/Tnfrsf1b/Cd44/Ep300/Nupr1/Tnfrsf1a/Cdkn2d/Htra2/Ppp2r5c/Mcl1/Bcl2a1a/Ifi204/Polb/Bcl2a1d/Bak1/Hipk1/Usp47/Topors/Ikbke/Tnf/Bag6/Fnip2/Trp53/Hipk2	25
GO:0006475	GO:0006475	internal protein amino acid acetylation	19/1829	69/28891	3.35699871823181e-08	3.3740971836897e-07	1.6816490764371e-07	Ep300/Phf20l1/Sf3b1/Tgfb1/Crebbp/Kat2b/Msl2/Map3k7/Kat6a/Myo1c/Smarca5/Ddx21/Baz1b/Msl1/Bag6/Kansl3/Mecp2/Por/Smarca4	19
GO:0018393	GO:0018393	internal peptidyl-lysine acetylation	19/1829	69/28891	3.35699871823181e-08	3.3740971836897e-07	1.6816490764371e-07	Ep300/Phf20l1/Sf3b1/Tgfb1/Crebbp/Kat2b/Msl2/Map3k7/Kat6a/Myo1c/Smarca5/Ddx21/Baz1b/Msl1/Bag6/Kansl3/Mecp2/Por/Smarca4	19
GO:0046824	GO:0046824	positive regulation of nucleocytoplasmic transport	20/1829	76/28891	3.41192358444399e-08	3.42348942710313e-07	1.7062661565025e-07	Flna/Prkcd/Wipf1/Ep300/Ptpn22/Hcls1/Tnfrsf1a/Tgfb1/Mapk14/Tpr/Mapk1/Zc3h12a/Xbp1/Dhx9/Jak2/Mdm2/Tardbp/Khdrbs1/Rbm22/Psen1	20
GO:0061515	GO:0061515	myeloid cell development	23/1829	98/28891	3.44684576029148e-08	3.45267798662023e-07	1.72081372626183e-07	Flna/Pip4k2a/Klf2/Cebpb/Ptbp3/Sh2b3/Arid4a/Bcl6/Ep300/Ptpn6/Nrros/Csf1r/Zbtb7a/Abi1/Tyrobp/Notch2/G6pdx/Wasf2/Fli1/Pafah1b1/Lrrk1/Lyar/Med1	23
GO:0002720	GO:0002720	positive regulation of cytokine production involved in immune response	25/1829	114/28891	3.79470272224996e-08	3.79470272224996e-07	1.89127875719535e-07	Cd36/Laptm5/Plcg2/Nod1/Irf5/Mapkapk2/Fcer1g/Syk/Malt1/Ripk2/Casp4/Myd88/Sash3/Casp1/Il1b/H2-Q10/Tlr7/Map3k7/H2-Q6/Ddx21/Nlrp3/Dennd1b/H2-Q4/Rsad2/Lacc1	25
GO:0032436	GO:0032436	positive regulation of proteasomal ubiquitin-dependent protein catabolic process	22/1829	91/28891	3.83542264886422e-08	3.82895481977676e-07	1.90834999285815e-07	Cbfa2t3/Trib1/Hspa1b/Rnf19b/Rack1/Arih2/Csnk1e/Chfr/Cop1/Lrrk2/Ankib1/Gsk3a/Akt1/Arih1/Pias1/Mdm2/Atg7/Mapk9/Socs4/Psen1/Hspa1a/Csnk1d	22
GO:0042594	GO:0042594	response to starvation	36/1829	209/28891	3.98366142116666e-08	3.97024841974859e-07	1.97877068288679e-07	Prkch/Pmaip1/Bcl2/Tcf7l2/Ywhaz/Stk24/Nfe2l2/Nuak2/Ywhag/Klf10/Foxk1/Hfe/Map3k5/Tnrc6a/Mapk1/Xpr1/Zc3h12a/Cpeb4/Xbp1/Fas/Lrrk2/Ralb/Jun/Tfeb/Atg7/Plin2/Ddit3/Fnip1/Srebf2/Atf4/Larp1/Pik3c2a/Ehmt2/Eif2a/Trp53/Tbc1d5	36
GO:0042063	GO:0042063	gliogenesis	55/1829	397/28891	4.02247688289722e-08	4.002195486849e-07	1.99469309204085e-07	Stap1/Hes1/Cx3cr1/Ptprj/Lyn/Prkch/Tcf7l2/Ifngr1/Actr3/Tnfrsf1b/Kras/Nr3c1/Grk2/Csf1/Rras/Stat3/Tgfb1/Zmiz1/Ldlr/Rhoa/Nrros/Myd88/Nab1/Creb1/Ccl3/Cxcr4/Csf1r/B4galt5/Zeb2/Synj1/Notch2/Flt1/Il1b/Mapk1/Map2k1/Pafah1b1/Fas/Id2/Fubp1/Cd9/Raf1/Akt1/Ppp3r1/Wdr1/Eed/Sun2/Rb1/Tnf/Rela/Vps54/Psen1/Tnfrsf21/Mecp2/Trp53/Smarca4	55
GO:1901991	GO:1901991	negative regulation of mitotic cell cycle phase transition	33/1829	182/28891	4.06997003316556e-08	4.04265479804364e-07	2.01485800122979e-07	Klf4/Nabp1/Foxn3/Bcl2/Zfp36l2/Gpr132/Cdk2ap2/Ppp2r5c/Slfn1/Zfp207/Crlf3/Tpr/Taok3/Rbbp8/Rad21/Chfr/Wac/Inip/Usp47/Syf2/Uimc1/Ctdsp1/Taok1/Mdm2/Rb1/Gigyf2/Dync1li1/Sde2/Rbl2/Apc/Cdc73/Taok2/Trp53	33
GO:0051896	GO:0051896	regulation of phosphatidylinositol 3-kinase/protein kinase B signal transduction	42/1829	266/28891	4.13302921226297e-08	4.09841422723564e-07	2.0426484848758e-07	Klf4/Cx3cr1/Fgr/Rara/Ptprj/Tcf7l2/Pik3ap1/Sh2b3/Xdh/Cbl/Sema4d/Hcls1/Rras/Cdc42/Pik3cd/Gcnt2/Gpx1/Tgfb1/Aim2/Ptpn6/Itgb1/Csf1r/Arfgef1/Mtdh/Flt1/Ncor1/Rac1/Osbpl8/Mtm1/Rack1/Rapgef1/Tgfbr1/Vav3/Insr/Jak2/Cpne1/Ddit3/Pik3cg/Tnf/Pik3ca/Thbs1/Pik3cb	42
GO:0035872	GO:0035872	nucleotide-binding domain, leucine rich repeat containing receptor signaling pathway	11/1829	23/28891	4.22346945804209e-08	4.17411338758083e-07	2.08037692485581e-07	Nod1/Ptpn22/Erbin/Ripk2/Slc15a4/Nfkbia/Irgm1/Tnfaip3/Otulin/Rela/Lacc1	11
GO:0071800	GO:0071800	podosome assembly	11/1829	23/28891	4.22346945804209e-08	4.17411338758083e-07	2.08037692485581e-07	Bin2/Msn/Lcp1/Hck/Arpc2/Dock5/Rhoa/Dbnl/Tnf/Mapk9/Arhgef2	11
GO:0006801	GO:0006801	superoxide metabolic process	19/1829	70/28891	4.33529824361167e-08	4.26410868346116e-07	2.12523055471935e-07	Cd36/Prkcd/Ncf2/Itgb2/Fpr2/Nfe2l2/Cybb/Tgfb1/Syk/Nrros/Ncf4/Gnai3/Tyrobp/Ncf1/Gnai2/Atp7a/Gch1/Akt1/Cyb5r4	19
GO:0032008	GO:0032008	positive regulation of TOR signaling	19/1829	70/28891	4.33529824361167e-08	4.26410868346116e-07	2.12523055471935e-07	Ep300/Syk/Pim1/Nckap1l/Xbp1/Rps6kb1/Usp32/Wac/Golph3/Akt1/Otud5/Tbk1/Usp9x/Cul3/Usp4/Fnip1/Akt3/Fnip2/Pip4p1	19
GO:0042982	GO:0042982	amyloid precursor protein metabolic process	20/1829	77/28891	4.33613754635747e-08	4.26410868346116e-07	2.12523055471935e-07	Lyn/Ifngr1/Sorl1/Abca7/Rock1/Gsap/Abcg1/Casp3/Csnk1e/Picalm/Ago2/Gsk3a/Cln3/Rock2/Ldlrap1/Ranbp9/Sp1/Tnf/Rela/Psen1	20
GO:0032647	GO:0032647	regulation of interferon-alpha production	13/1829	33/28891	4.35192104662677e-08	4.27253276882761e-07	2.12942911646938e-07	Traf3ip3/Havcr2/Ddx3x/Ptpn22/Stat1/Chuk/Setd2/Tlr7/Zc3hav1/Nmi/Dhx9/Tbk1/Ifih1	13
GO:0051924	GO:0051924	regulation of calcium ion transport	45/1829	296/28891	4.40733974077141e-08	4.31977669956403e-07	2.15297547810775e-07	Lilra5/Ace/Hes1/Adrb2/Coro1a/Lyn/Bcl2/Camk2d/Ptk2b/Plcg2/Pde4b/Ptpn22/Diaph1/Tspan13/Gpr35/Tgfb1/Calm1/Ptpn6/Rhoa/Fyn/Cxcr4/Asph/Vmp1/G6pdx/Il16/Atp2b1/Tmbim6/Tmem38b/Icam1/Nfatc3/Gnai2/Map3k7/Bak1/Creb3/Slc8b1/Akt1/Ppp3r1/Fmr1/Pik3cg/Trim27/Ubash3b/Oga/Trpv2/Stim2/Ppp3ca	45
GO:0002456	GO:0002456	T cell mediated immunity	31/1829	165/28891	4.45036980720731e-08	4.354742026226e-07	2.17040218696861e-07	Treml4/Spn/Myo1g/Ptprc/Nfkbiz/Tnfrsf1b/Vsir/Lyst/Malt1/Sash3/Hfe/Slfn2/Lilrb4a/Was/Slc11a1/Il1b/H2-Q10/Icam1/Nckap1l/Fosl2/Rab27a/Map3k7/Cd24a/Cr1l/Stx11/H2-Q6/Fbxo38/Nlrp3/Dennd1b/H2-Q4/Rsad2	31
GO:1902106	GO:1902106	negative regulation of leukocyte differentiation	26/1829	123/28891	4.53280721196162e-08	4.42808889353347e-07	2.20695824476784e-07	Ceacam1/Pilrb1/Rara/Pglyrp1/Lyn/Cd44/Lilra6/Bcl6/Clec2d/Nfkbid/Trib1/Tmem131l/Pira2/Rc3h2/Lilrb4a/Irf1/Rc3h1/Zc3h12a/Id2/Tob2/Zbtb7b/Inpp5d/Runx1/Ubash3b/Cbfb/Ptpn2	26
GO:0051017	GO:0051017	actin filament bundle assembly	32/1829	174/28891	4.59500375530203e-08	4.48145341538518e-07	2.23355510727679e-07	Flna/Lcp1/Ptk2b/Arhgef10l/Ccdc88a/Plek/Cdc42/Zyx/Actg1/Cd47/Rhoa/Pak2/Marcks/Evl/Zeb2/Was/Pxn/Wasf2/Rac1/Pfn1/Map3k1/Limd2/Myh9/Actn4/Arrb1/Tgfbr1/Arap1/Nrp1/Rock2/Cul3/Fhod1/Add1	32
GO:0045055	GO:0045055	regulated exocytosis	42/1829	267/28891	4.60894174837693e-08	4.48765380763017e-07	2.23664538100771e-07	Cd300a/Fgr/Coro1a/Prkcb/Lyn/Rap1b/Fcgr4/Ywhaz/Rap1a/Myo1f/Plek/Spi1/Itgb2/Rac2/Fcer1g/Git2/Syk/Arhgap17/Synj1/Rab11fip1/Btk/Nckap1l/Gnai2/Rab27a/Myh9/Abr/Rab10/Gab2/Lrrk2/Ptafr/Snap23/Snap29/Stx11/Rab31/Stxbp3/Rest/Pdpk1/Vamp3/Fmr1/Snx4/Stxbp2/Psen1	42
GO:0050671	GO:0050671	positive regulation of lymphocyte proliferation	33/1829	183/28891	4.66729269264821e-08	4.53700701814079e-07	2.26124300708546e-07	Spn/Cd244a/Hes1/Itgal/Ptprc/Coro1a/Bcl2/Havcr2/Ighm/Bcl6/Ptpn22/Peli1/Syk/Ripk2/Myd88/Sash3/Csf1r/Il1b/H2-Q10/Btk/Nckap1l/Cd274/Ccdc88b/Cd24a/Tyk2/Stat5b/H2-Q6/Mef2c/Vav3/Irgm1/Jak2/H2-Q4/Ppp3ca	33
GO:0039531	GO:0039531	regulation of viral-induced cytoplasmic pattern recognition receptor signaling pathway	22/1829	92/28891	4.7413638408737e-08	4.59392372143572e-07	2.28961027581514e-07	Treml4/Cd36/Plcg2/Ddx3x/Ptpn22/Peli1/Erbin/Casp4/Myd88/Pum2/Slc15a4/Usp15/Gbp5/Trim30a/Btk/Zc3hav1/Mefv/Irgm1/Ddx60/Tnfaip3/Rsad2/Ankrd17	22
GO:0042542	GO:0042542	response to hydrogen peroxide	22/1829	92/28891	4.7413638408737e-08	4.59392372143572e-07	2.28961027581514e-07	Prkcd/Bcl2/Kdm6b/Ptk2b/Stk24/Nfe2l2/Gpx1/Kpna4/Fyn/Map3k5/Ppp1r15b/Crk/Ppp2cb/Casp3/Sirpa/Trpm2/Setx/Rhob/Tnfaip3/Capn1/Zfp277/Rela	22
GO:2000379	GO:2000379	positive regulation of reactive oxygen species metabolic process	21/1829	85/28891	5.18453152297642e-08	5.01510238823863e-07	2.49952560352647e-07	Cd36/Prkcd/Ptk2b/Plcg2/Itgb2/Xdh/Fpr2/Nfe2l2/Tgfb1/Syk/Ogt/Mapk14/Gnai3/Tyrobp/Gnai2/Rab27a/Zc3h12a/Gadd45a/Thbs1/Clcn3/Trp53	21
GO:1902075	GO:1902075	cellular response to salt	35/1829	202/28891	5.2536419731941e-08	5.07366402631469e-07	2.52871270728309e-07	Rasgrp2/Slc12a2/Prkcb/Iqgap1/Adcy7/Plcg2/Mef2a/Fyn/Fus/Cdkn1b/Asph/Nfatc1/Junb/Nfatc3/Gnai2/Wnk1/Zc3h12a/Fas/Id2/Trpm2/Gsk3a/Mef2c/Ssh1/Jun/Rock2/Cpne1/Cpne3/Ireb2/Atg7/Clic4/Pik3ca/Ppp1r9b/Mecp2/Ehmt2/Add1	35
GO:1902003	GO:1902003	regulation of amyloid-beta formation	14/1829	39/28891	5.30040780468265e-08	5.11049091265819e-07	2.54706721695962e-07	Ifngr1/Sorl1/Abca7/Rock1/Gsap/Abcg1/Casp3/Csnk1e/Picalm/Gsk3a/Rock2/Sp1/Tnf/Rela	14
GO:0001890	GO:0001890	placenta development	33/1829	184/28891	5.34591193356304e-08	5.14598351978751e-07	2.5647567222554e-07	Nfe2/Hes1/Itga4/Cebpb/Stk4/Cdkn1b/Mapk14/Arid1a/Xist/Notch2/Junb/Ggnbp2/Setd2/Mapk1/Birc6/Map2k1/Ash1l/Ncoa1/Itgav/Sp3/Akt1/Hectd1/Ncoa6/Tfeb/Bptf/Ncoa3/Prdm1/Sp1/Senp2/Bmpr2/Med1/Birc2/Dcaf13	33
GO:0060324	GO:0060324	face development	18/1829	64/28891	5.35999385267086e-08	5.14828000572006e-07	2.56590129019085e-07	Itga4/Rara/Tcf7l2/Ep300/Rras/Tgfb1/Zfand5/Crebbp/Asph/Nipbl/Mapk1/Csrnp1/Map2k1/Kat6a/Raf1/Tiparp/Ankrd11/Sgpl1	18
GO:0061028	GO:0061028	establishment of endothelial barrier	16/1829	51/28891	5.36569047893459e-08	5.14828000572006e-07	2.56590129019085e-07	Msn/Rap1a/Ikbkb/Tnfrsf1a/Rock1/Myd88/Myadm/Il1b/Icam1/Rap2c/Zdhhc21/Pecam1/Rapgef1/Rock2/Tnf/Add1	16
GO:2000060	GO:2000060	positive regulation of ubiquitin-dependent protein catabolic process	24/1829	108/28891	5.39506255229567e-08	5.16808581061333e-07	2.575772497715e-07	Cbfa2t3/Laptm5/Ptk2b/Trib1/Hspa1b/Rnf19b/Rack1/Arih2/Csnk1e/Chfr/Cop1/Lrrk2/Ankib1/Gsk3a/Akt1/Arih1/Pias1/Mdm2/Atg7/Mapk9/Socs4/Psen1/Hspa1a/Csnk1d	24
GO:0007252	GO:0007252	I-kappaB phosphorylation	10/1829	19/28891	5.4960821691287e-08	5.2394213270921e-07	2.61132609883342e-07	Cx3cr1/Plcg2/Ikbkb/Usp25/Chuk/Tlr7/Sirpa/Map3k7/Akt1/Tnf	10
GO:0038093	GO:0038093	Fc receptor signaling pathway	10/1829	19/28891	5.4960821691287e-08	5.2394213270921e-07	2.61132609883342e-07	Myo1g/Ptprc/Ptprj/Rap1a/Fcer1g/Cd47/Clec4e/Rapgef1/Clec4d/Appl1	10
GO:0070431	GO:0070431	nucleotide-binding oligomerization domain containing 2 signaling pathway	10/1829	19/28891	5.4960821691287e-08	5.2394213270921e-07	2.61132609883342e-07	Ptpn22/Erbin/Ripk2/Slc15a4/Nfkbia/Irgm1/Tnfaip3/Otulin/Rela/Lacc1	10
GO:0046324	GO:0046324	regulation of glucose import	19/1829	71/28891	5.56953409300729e-08	5.30090704672077e-07	2.64197056400397e-07	Ace/Prkcd/Rap1a/Grk2/Nfe2l2/Mef2a/Mapk14/Osbpl8/C2cd5/Rps6kb1/Rhoq/Gsk3a/Akt1/Insr/Stxbp3/Adipor2/Tnf/Oga/Appl1	19
GO:0048639	GO:0048639	positive regulation of developmental growth	37/1829	221/28891	5.58054946117812e-08	5.30286561961067e-07	2.64294671617509e-07	Adrb2/Bcl2/Ikzf1/Ccnd2/Nr3c1/Csf1/Sema4d/Ep300/Pim1/Sash3/Mapk14/Creb1/Cxcr4/Pum2/Nipbl/Ndel1/Celf1/Mapk1/Mtm1/Ybx3/Ist1/Itsn2/Picalm/Macf1/Rps6kb1/Pafah1b1/Dbnl/Stat5b/Eif4g2/Akt1/Nrp1/Mef2c/Insr/Gdi1/Bmpr2/Trpv2/Mecp2	37
GO:0031056	GO:0031056	regulation of histone modification	15/1829	45/28891	5.59580780201399e-08	5.30884329934661e-07	2.64592599005486e-07	Ep300/Sf3b1/Tgfb1/Ogt/Baz2a/Kansl1/Xbp1/Myo1c/Smarca5/Ddx21/Baz1b/Eed/Kansl3/Mecp2/Ehmt2	15
GO:0032273	GO:0032273	positive regulation of protein polymerization	22/1829	93/28891	5.84160311377202e-08	5.5267300836985e-07	2.75452070138814e-07	Actr3/Cdc42ep2/Gda/Ptk2b/Cdc42ep3/Arpc2/Rhoa/Cdkn1b/Evl/Vasp/Clip1/Arf6/Rac1/Pfn1/Icam1/Map3k1/Nckap1l/Myo1c/Mapre1/Apc/Mecp2/Numa1	22
GO:0042060	GO:0042060	wound healing	52/1829	370/28891	5.8441436358028e-08	5.5267300836985e-07	2.75452070138814e-07	Ceacam1/Cd36/Slc12a2/Flna/Prkcd/Ptprj/Lyn/Cnn2/Il6ra/Cd44/Plek/Sh2b3/St3gal4/Nfe2l2/Gpx1/Fcer1g/Actg1/Ptpn6/Itgb1/Syk/Lyst/Fermt3/Plaur/Cxcr4/Evl/Arfgef1/Lilrb4a/Notch2/Emilin2/Nfatc1/Slc11a1/Crk/Map3k1/Rab27a/Myh9/Macf1/Xbp1/Pecam1/Cd9/Fgfr1op2/Ext1/Prcp/Vps4b/Mia3/Jak2/Stxbp3/Ubash3b/Adipor2/Tnf/Thbs1/Srsf6/Pik3cb	52
GO:0036037	GO:0036037	CD8-positive, alpha-beta T cell activation	17/1829	58/28891	6.39878825596117e-08	6.03197873810353e-07	3.00633648700288e-07	Cd244a/Bcl2/Vsir/Ptpn22/Wdfy4/Hfe/Lilrb4a/Irf1/H2-Q10/Nckap1l/Cd274/Zbtb7b/H2-Q6/Otud5/Runx1/H2-Q4/Cbfb	17
GO:0051489	GO:0051489	regulation of filopodium assembly	17/1829	58/28891	6.39878825596117e-08	6.03197873810353e-07	3.00633648700288e-07	Ripor2/Prkcd/Actr3/Dock11/Arpc2/Cdc42/Capzb/Arf6/Rac1/Trpm2/Tgfbr1/Rhoq/Arap1/Nrp1/Cln3/Fmr1/Fxr1	17
GO:0045943	GO:0045943	positive regulation of transcription by RNA polymerase I	13/1829	34/28891	6.63707319682349e-08	6.24665712642211e-07	3.11333213466593e-07	Sf3b1/Ppp1r15a/Ubtf/Myo1c/Smarca5/Sirt7/Ddx21/Phf8/Baz1b/Wdr43/Atf4/Lyar/Smarca4	13
GO:0061572	GO:0061572	actin filament bundle organization	32/1829	177/28891	6.9686338744446e-08	6.5445508961512e-07	3.26180230474961e-07	Flna/Lcp1/Ptk2b/Arhgef10l/Ccdc88a/Plek/Cdc42/Zyx/Actg1/Cd47/Rhoa/Pak2/Marcks/Evl/Zeb2/Was/Pxn/Wasf2/Rac1/Pfn1/Map3k1/Limd2/Myh9/Actn4/Arrb1/Tgfbr1/Arap1/Nrp1/Rock2/Cul3/Fhod1/Add1	32
GO:0032615	GO:0032615	interleukin-12 production	18/1829	65/28891	6.9756952964044e-08	6.5445508961512e-07	3.26180230474961e-07	Cd36/Lilra5/Ltb/Prkcd/Laptm5/Nfkb1/Plcg2/Rel/Syk/Cd47/Mapk14/Irak3/G6pdx/Il16/Irf1/Mefv/Thbs1/Rela	18
GO:0045861	GO:0045861	negative regulation of proteolysis	51/1829	362/28891	7.21672337871545e-08	6.75996873449296e-07	3.36916649409384e-07	Serpinb2/Nr4a1/Klf4/Cd44/Sorl1/Cst3/Grk2/Ddx3x/Ep300/Phf20l1/Gpx1/Cdkn2d/Ogt/Xiap/Pak2/Usp25/Plaur/Hfe/Naip5/N4bp1/Bcl2a1d/Hspa1b/Ppp1r15a/Rps6ka1/Serpina3g/Birc6/Mtm1/Picalm/Arrb1/Wac/Lrrk2/Usp47/Akt1/Cln3/Pdcl3/Fmr1/Mdm2/Rps6ka3/Cast/Usp9x/Usp7/Senp1/Fnip1/Tnf/Bag6/Thbs1/Psen1/Por/Trp53/Glg1/Hipk2	51
GO:0010934	GO:0010934	macrophage cytokine production	16/1829	52/28891	7.29582145744623e-08	6.82326430143471e-07	3.40071298665034e-07	Cd36/Laptm5/Plcg2/Nod1/Mapkapk2/Tgfb1/Ripk2/Casp4/Myd88/Irak3/Casp1/Il1b/Tlr7/Ash1l/Nlrp3/Ube2j1	16
GO:1901985	GO:1901985	positive regulation of protein acetylation	12/1829	29/28891	7.53984760527436e-08	7.04036243268521e-07	3.50891463350225e-07	Nfe2/Ddx3x/Ep300/Sf3b1/Tgfb1/Xbp1/Myo1c/Smarca5/Ddx21/Taok1/Baz1b/Dip2b	12
GO:0002886	GO:0002886	regulation of myeloid leukocyte mediated immunity	23/1829	102/28891	7.62804084643265e-08	7.08916825916504e-07	3.53323944353478e-07	Stap1/Cd300a/Cx3cr1/Fgr/Lyn/Spi1/Itgb2/Rac2/Fcer1g/Syk/Tyrobp/H2-Q10/Btk/Abr/Gab2/Ptafr/H2-Q6/Ddx21/Pdpk1/H2-Q4/Dnase1l3/Snx4/Stxbp2	23
GO:0034446	GO:0034446	substrate adhesion-dependent cell spreading	23/1829	102/28891	7.62804084643265e-08	7.08916825916504e-07	3.53323944353478e-07	Nedd9/Itga4/Flna/Arpc2/Itgb7/Cdc42/Lims1/Dock5/Rhoa/Fermt3/Pxn/Myadm/Crk/Rac1/Actn4/Itgav/Prex1/Coro1c/Nrp1/Vamp3/Triobp/Parvg/Fndc3b	23
GO:0050688	GO:0050688	regulation of defense response to virus	23/1829	102/28891	7.62804084643265e-08	7.08916825916504e-07	3.53323944353478e-07	Treml4/Spn/Itch/Ptpn22/Aim2/Erbin/Stat1/Dtx3l/Il1b/Trim30a/Zc3hav1/Ilrun/Traf3/Zc3h12a/Mefv/Creb3/Pcbp2/Dhx9/Irgm1/Tnfaip3/Rnf216/Sin3a/Atg12	23
GO:0001892	GO:0001892	embryonic placenta development	25/1829	118/28891	7.79904461777168e-08	7.22540596826421e-07	3.60114027899086e-07	Nfe2/Hes1/Itga4/Cebpb/Stk4/Xist/Junb/Ggnbp2/Setd2/Mapk1/Birc6/Map2k1/Ncoa1/Itgav/Sp3/Akt1/Hectd1/Ncoa6/Tfeb/Bptf/Ncoa3/Prdm1/Sp1/Senp2/Med1	25
GO:0016241	GO:0016241	regulation of macroautophagy	25/1829	118/28891	7.79904461777168e-08	7.22540596826421e-07	3.60114027899086e-07	Adrb2/Pip4k2a/Nod1/Nupr1/Ripk2/Gnai3/Mtm1/Map3k7/Vps13c/Wac/Vps13d/Lrrk2/Irgm1/Cln3/Ralb/Rnf31/Tbk1/Phf23/Sec22b/Snx4/Atg12/Larp1/Ehmt2/Trp53/Npc1	25
GO:0007178	GO:0007178	transmembrane receptor protein serine/threonine kinase signaling pathway	55/1829	405/28891	7.93932591755011e-08	7.34387647373385e-07	3.66018594521266e-07	Hes1/Zfyve9/Tcf7l2/Runx2/Sorl1/Ddx5/Spi1/Arid4a/Vsir/Ep300/Trps1/Gcnt2/Stat3/Zyx/Tgfb1/Zmiz1/Ogt/Crebbp/Nrros/Myd88/Mapk14/Creb1/Lnpep/Hfe/Zbtb7a/Zeb2/Usp15/Notch2/Pxn/Pdcd4/Map3k1/Map3k7/Rbpms/Xbp1/Arid4b/Lats2/Tgfbr1/Tnrc6c/Ext1/Smurf2/Jun/Jak2/Hivep1/Smad2/Usp9x/Sin3a/Bmpr2/Snx1/Rnf111/Appl1/Thbs1/Numa1/Trp53/Glg1/Hipk2	55
GO:0045926	GO:0045926	negative regulation of growth	41/1829	263/28891	8.55172020567635e-08	7.8980005643688e-07	3.93636123433957e-07	Adrb2/Ptprj/Bcl2/Rgs2/Plac8/Tcf7l2/Actr3/Arhgap4/Jarid2/Osgin2/Bcl6/Ddx3x/Sema4d/Stk4/Cdkn2d/Tgfb1/Adipor1/Osgin1/Foxk1/Cdkn1b/Yy1/Crlf3/G6pdx/Rack1/Sema4a/Spag9/Rnf6/Gsk3a/Nrp1/Rb1/Adipor2/Ifrd1/Bmpr2/Idh3g/Ing4/Ppp1r9b/Apc/Mecp2/Trp53/Dip2b/Smarca4	41
GO:0030111	GO:0030111	regulation of Wnt signaling pathway	47/1829	323/28891	8.71786218454554e-08	8.03890095521956e-07	4.00658594905413e-07	Cdk14/Tcf7l2/Ccdc88c/Nfkb1/Ddx3x/Stk4/Tgfb1/Xiap/Mapk14/Tmem131l/Zeb2/Ptpro/Map3k1/Tle3/Wnk1/Csnk1e/Tnks2/Zranb1/Macf1/Limd1/Rapgef1/Lats2/Lrrk2/Usp8/Usp47/Gsk3a/Lrrk1/Chd8/Otud5/Tle4/Tbl1xr1/Tnfaip3/Otulin/Csnk1g2/Ddit3/G3bp1/Spin1/Cyld/Usp34/Csnk1g1/Psen1/Apc/Ccny/Gskip/Cdc73/Csnk1d/Smarca4	47
GO:0002704	GO:0002704	negative regulation of leukocyte mediated immunity	23/1829	103/28891	9.23707537549907e-08	8.5044302057472e-07	4.23860559507635e-07	Spn/Ceacam1/Cd300a/Ptprc/Sh2d1b1/Cx3cr1/Havcr2/Spi1/Vsir/Bcl6/Clec2d/Tgfb1/Ptpn6/Hfe/Lilrb4a/Crk/H2-Q10/Nckap1l/Abr/Cr1l/H2-Q6/H2-Q4/Parp3	23
GO:0010948	GO:0010948	negative regulation of cell cycle process	46/1829	314/28891	9.72273644956896e-08	8.93767077351681e-07	4.45453257079794e-07	Klf4/Nabp1/Foxn3/Bcl2/Zfp36l2/Gpr132/Cdk2ap2/Cdkn2d/Ppp2r5c/Slfn1/Mapk14/Zfp207/Crlf3/Dtx3l/Cdc5l/Tpr/Kat2b/Fbxo4/Taok3/Rbbp8/Brd4/Rad21/Chfr/Wac/Smarca5/Ppp1r10/Atrx/Inip/Usp47/Syf2/Rnaseh2b/Uimc1/Ctdsp1/Taok1/Wapl/Mdm2/Baz1b/Rb1/Gigyf2/Dync1li1/Sde2/Rbl2/Apc/Cdc73/Taok2/Trp53	46
GO:0034154	GO:0034154	toll-like receptor 7 signaling pathway	8/1829	12/28891	9.99766503997194e-08	9.17615147854789e-07	4.57339128633886e-07	Treml4/Havcr2/Pik3ap1/Ddx3x/Ptpn22/Slc15a4/Tlr7/Rsad2	8
GO:0034614	GO:0034614	cellular response to reactive oxygen species	28/1829	145/28891	1.07729573681931e-07	9.87243152007791e-07	4.92041706094921e-07	Cd36/Prkcd/Kdm6b/Ep300/Nfe2l2/Fyn/Map3k5/Chuk/Mapk1/Btk/Rack1/Sirpa/Atp7a/Gch1/Trpm2/Lrrk2/Akt1/Setx/Jun/Sqstm1/Rhob/Tnfaip3/Capn1/Atg7/Zfp277/Mapk9/Rela/Trp53	28
GO:0046636	GO:0046636	negative regulation of alpha-beta T cell activation	15/1829	47/28891	1.08113542971952e-07	9.89230563205494e-07	4.93032231270448e-07	Cd300a/Cblb/Cd44/Itch/Vsir/Bcl6/Hfe/Rc3h2/Irf1/Cd274/Rc3h1/Zc3h12a/Zbtb7b/Runx1/Cbfb	15
GO:0002820	GO:0002820	negative regulation of adaptive immune response	17/1829	60/28891	1.11107571898423e-07	1.0150568296893e-06	5.05904035138531e-07	Spn/Ptprc/Samsn1/Havcr2/Vsir/Bcl6/Ptpn6/Hfe/Rc3h2/Lilrb4a/Nckap1l/Rc3h1/Zc3h12a/Cr1l/Zbtb7b/Trim27/Parp3	17
GO:0045185	GO:0045185	maintenance of protein location	23/1829	104/28891	1.11547733683685e-07	1.01750783267706e-06	5.07125614330337e-07	Flna/Sorl1/Ccdc88a/Tmsb4x/Grk2/Sp100/Srgn/Nrros/Nfkbia/Tnrc6a/Tmsb10/Pfn1/Hnrnpu/Vps13c/Creb3/Vps13d/Nfkbib/Golph3/Morc3/Akt1/Taf3/Topors/Sun2	23
GO:0010761	GO:0010761	fibroblast migration	19/1829	74/28891	1.14640554261844e-07	1.04090810004619e-06	5.18788300929848e-07	Iqgap1/Actr3/Arhgap4/Tgfb1/Itgb1/Zfand5/Zeb2/Rac1/Coro1c/Akt1/Cln3/Mta2/Adipor2/Sgpl1/Appl1/Thbs1/Pip5k1a/Apc/Fndc3b	19
GO:0042093	GO:0042093	T-helper cell differentiation	19/1829	74/28891	1.14640554261844e-07	1.04090810004619e-06	5.18788300929848e-07	Spn/Rara/Nfkbiz/Il6ra/Bcl6/Stat3/Nfkbid/Tgfb1/Malt1/Ripk2/Rc3h2/Irf1/Atp7a/Rc3h1/Zc3h12a/Sema4a/Zbtb7b/Otud5/Nlrp3	19
GO:0046640	GO:0046640	regulation of alpha-beta T cell proliferation	19/1829	74/28891	1.14640554261844e-07	1.04090810004619e-06	5.18788300929848e-07	Cd244a/Ptprc/Cblb/Cd44/Itch/Vsir/Ptpn22/Syk/Ripk2/Irf1/H2-Q10/Cd274/Cd24a/Tyk2/Zbtb7b/H2-Q6/Irgm1/Jak2/H2-Q4	19
GO:0032613	GO:0032613	interleukin-10 production	18/1829	67/28891	1.16145067966777e-07	1.05295375553341e-06	5.24791852197753e-07	Lilra5/Prkcd/Nfkbiz/Plcg2/Vsir/Stat3/Fcer1g/Syk/Cd47/Sash3/Lilrb4a/Tyrobp/G6pdx/Btk/Cd274/Rad21/Rbm47/Tnfrsf21	18
GO:0045730	GO:0045730	respiratory burst	12/1829	30/28891	1.18410320835586e-07	1.07021236541476e-06	5.33393538452629e-07	Ncf2/Cybb/Rac2/Ncf4/Slc11a1/Rac1/Ncf1/Cd24a/Cybc1/Camk1d/Insr/Lipa	12
GO:2000316	GO:2000316	regulation of T-helper 17 type immune response	12/1829	30/28891	1.18410320835586e-07	1.07021236541476e-06	5.33393538452629e-07	Nfkbiz/Nfkbid/Malt1/Rc3h2/Clec4n/Rc3h1/Zc3h12a/Tyk2/Zbtb7b/Otud5/Nlrp3/Jak2	12
GO:0050728	GO:0050728	negative regulation of inflammatory response	31/1829	172/28891	1.19304255857931e-07	1.07664816262036e-06	5.36601137948944e-07	Spn/Cx3cr1/Pglyrp1/Metrnl/Smpdl3b/Nfkb1/Tnfrsf1b/Cd44/Fpr2/Tnfrsf1a/Gpx1/Stat3/Il10ra/Ptpn6/Ldlr/Siglece/Elf4/Sirpa/Cd24a/Abr/Ash1l/Mefv/Irgm1/Nlrp3/Tnfaip3/Otulin/Fxr1/Rb1/Cyld/Ptpn2/Sharpin	31
GO:0000819	GO:0000819	sister chromatid segregation	36/1829	218/28891	1.19683757150552e-07	1.0767900339381e-06	5.36671846573345e-07	Ripor2/Flna/Rhoa/Zfp207/Nipbl/Arid1a/Stag2/Hspa1b/Tpr/Kat2b/Hnrnpu/Smc1a/Rad21/Lsm14a/Chfr/Rab11a/Smarca5/Smarcd2/Vps4b/Anapc1/Top2b/Arid2/Mapre1/Wapl/Baz1b/Abraxas2/Rb1/Cul3/Dync1li1/Smarce1/Apc/Hspa1a/Smc3/Numa1/Kif3b/Smarca4	36
GO:0031032	GO:0031032	actomyosin structure organization	36/1829	218/28891	1.19683757150552e-07	1.0767900339381e-06	5.36671846573345e-07	Iqgap1/Cnn2/Ptk2b/Arhgef10l/Ccdc88a/Ep300/Cdc42/Mef2a/Zyx/Akap13/Actg1/Rock1/Itgb1/Cd47/Rhoa/Pak2/Evl/Zeb2/Was/Pxn/Wasf2/Rac1/Pfn1/Myo18a/Myh9/Arrb1/Tgfbr1/Arap1/Pdcd6ip/Nrp1/Mef2c/Wdr1/Rock2/Flii/Cul3/Fhod1	36
GO:0042147	GO:0042147	retrograde transport, endosome to Golgi	21/1829	89/28891	1.21724760514829e-07	1.09349102010286e-06	5.44995613326516e-07	Tbc1d23/Spag9/Rab6a/Rcsd1/Ykt6/Lrrk2/Rab29/Vamp3/Dennd5a/Trim27/Usp7/Tbc1d10b/Snx1/Vps26a/Ankfy1/Vps54/Trappc10/Ric1/Arfrp1/Tbc1d14/Tbc1d5	21
GO:0016358	GO:0016358	dendrite development	47/1829	327/28891	1.26827168821425e-07	1.13760127185279e-06	5.6698015024953e-07	Iqgap1/Actr3/Dock10/Lst1/Nr3c1/Asap1/Sema4d/Cdc42/Mef2a/Itgb1/Rhoa/Fyn/Crebbp/Pak2/Marcks/Actr2/Abi1/Pdlim5/Clip1/Arf6/Crk/Rac1/D16Ertd472e/Atp7a/Picalm/Pafah1b1/Fas/Strn/Prex1/Dbnl/Lrrk2/Camk1d/Eif4g2/Rap2a/Uba6/Gsk3a/Nrp1/Mef2c/Mink1/Rock2/Fmr1/Ppp1r9b/Psen1/Mecp2/Rere/Taok2/Ppp3ca	47
GO:0098876	GO:0098876	vesicle-mediated transport to the plasma membrane	29/1829	155/28891	1.31436475303076e-07	1.17334955331866e-06	5.84797083561913e-07	Sorl1/Acap2/Arf6/Ehd4/Rack1/Ehd1/Dennd1c/Lypla1/Macf1/Nsf/Vamp5/Eps15/Rab11a/Rab10/Gripap1/Snap23/Csk/Golph3/Rab31/Rab8a/Cln3/Dennd1b/Vamp3/Cmtm6/Snx4/Vps26a/Vps13b/Exoc5/Arfrp1	29
GO:0050878	GO:0050878	regulation of body fluid levels	49/1829	348/28891	1.31520694686067e-07	1.17334955331866e-06	5.84797083561913e-07	Ceacam1/Cd36/Scnn1a/Flna/Adrb2/Prkcd/Ptprj/Lyn/Heg1/Il6ra/Plek/Sh2b3/Xdh/St3gal4/Nfe2l2/Fcer1g/Ptpn6/Tifab/Syk/Lyst/Fermt3/Creb1/Plaur/Evl/Ptpro/Lilrb4a/Emilin2/Chuk/Nfat5/Fosl2/Gnai2/Rab27a/Wnk1/Xbp1/Madd/Mllt6/Cd9/Ext1/Stat5b/Zbtb7b/Jak2/Stxbp3/Copa/Atg7/Ubash3b/Thbs1/Med1/Pik3cb/Ppp3ca	49
GO:0042307	GO:0042307	positive regulation of protein import into nucleus	16/1829	54/28891	1.31605422872228e-07	1.17334955331866e-06	5.84797083561913e-07	Flna/Prkcd/Ep300/Ptpn22/Hcls1/Tnfrsf1a/Tgfb1/Mapk14/Tpr/Mapk1/Zc3h12a/Xbp1/Jak2/Tardbp/Rbm22/Psen1	16
GO:1902275	GO:1902275	regulation of chromatin organization	16/1829	54/28891	1.31605422872228e-07	1.17334955331866e-06	5.84797083561913e-07	Resf1/Ogt/Baz1a/Epc1/Tpr/Atf7ip/Kansl1/Msl2/Hnrnpu/Setd5/Phf8/Apobec1/Msl1/Rlim/Kansl3/Tlk1	16
GO:0043255	GO:0043255	regulation of carbohydrate biosynthetic process	24/1829	113/28891	1.34221410534663e-07	1.19487330881986e-06	5.95524517180309e-07	Cd244a/Sik1/Tcf7l2/Ptk2b/Nfkb1/Plek/Nr3c1/Ep300/Tgfb1/Ogt/Ppp1cb/Gfpt1/Kat2b/Ppp4r3b/Myh9/Ptafr/Ppp1r3b/Sirt7/Ranbp2/Akt1/Insr/Usp7/Ptpn2/Ppp4r3a	24
GO:0046626	GO:0046626	regulation of insulin receptor signaling pathway	20/1829	82/28891	1.34762510124531e-07	1.19788897888472e-06	5.97027526282694e-07	Pip4k2a/Prkcd/Ptprj/Prkcb/Ptpre/Sorl1/Ptpn1/Ogt/Adipor1/Marcks/Il1b/Osbpl8/Gnai2/Rps6kb1/Zbtb7b/Gsk3a/Tnf/Rbm4/Rela/Ptpn2	20
GO:0007266	GO:0007266	Rho protein signal transduction	27/1829	138/28891	1.36495164903701e-07	1.21147132868053e-06	6.03796965556814e-07	Ripor2/Cdc42ep2/Heg1/Cdc42ep3/Bcl6/Cdc42/Gpr35/Akap13/Rock1/Itgb1/Rhoa/Arhgdib/Ccdc125/Chuk/Cdc42se1/Was/Rhog/Pecam1/Arrb1/Arhgef3/Lpar6/Nrp1/Cdc42se2/Rock2/Myo9b/Cul3/Arhgef2	27
GO:0002294	GO:0002294	CD4-positive, alpha-beta T cell differentiation involved in immune response	19/1829	75/28891	1.44469616973744e-07	1.27841574362416e-06	6.37162042919366e-07	Spn/Rara/Nfkbiz/Il6ra/Bcl6/Stat3/Nfkbid/Tgfb1/Malt1/Ripk2/Rc3h2/Irf1/Atp7a/Rc3h1/Zc3h12a/Sema4a/Zbtb7b/Otud5/Nlrp3	19
GO:0002763	GO:0002763	positive regulation of myeloid leukocyte differentiation	19/1829	75/28891	1.44469616973744e-07	1.27841574362416e-06	6.37162042919366e-07	Nedd9/Ikzf1/Csf1/Hcls1/Tgfb1/Klf10/Creb1/Ccl3/Csf1r/Trib1/Tyrobp/Notch2/Id2/Runx1/Jun/Rb1/Tnf/Asxl2/Ppp3ca	19
GO:0043407	GO:0043407	negative regulation of MAP kinase activity	17/1829	61/28891	1.44980661490284e-07	1.28102315824251e-06	6.38461577623356e-07	Cd300a/Dusp16/Prkcd/Ptprj/Lyn/Rgs2/Sorl1/Ptpn1/Stk38/Ptpn22/Ptpn6/Irak3/Dusp1/Il1b/Hipk3/Pik3cb/Hmgcr	17
GO:0032607	GO:0032607	interferon-alpha production	13/1829	36/28891	1.46654652875989e-07	1.29003795694778e-06	6.42954550733399e-07	Traf3ip3/Havcr2/Ddx3x/Ptpn22/Stat1/Chuk/Setd2/Tlr7/Zc3hav1/Nmi/Dhx9/Tbk1/Ifih1	13
GO:1904994	GO:1904994	regulation of leukocyte adhesion to vascular endothelial cell	13/1829	36/28891	1.46654652875989e-07	1.29003795694778e-06	6.42954550733399e-07	Itga4/Klf4/Itgb2/St3gal4/Rhoa/Nfat5/Icam1/Zdhhc21/Ptafr/Capn1/Tnf/Irak1/Rela	13
GO:2000515	GO:2000515	negative regulation of CD4-positive, alpha-beta T cell activation	13/1829	36/28891	1.46654652875989e-07	1.29003795694778e-06	6.42954550733399e-07	Cblb/Cd44/Itch/Vsir/Bcl6/Rc3h2/Irf1/Cd274/Rc3h1/Zc3h12a/Zbtb7b/Runx1/Cbfb	13
GO:0030866	GO:0030866	cortical actin cytoskeleton organization	14/1829	42/28891	1.55137610864742e-07	1.36263302124521e-06	6.79135910126302e-07	Fmnl1/Tln1/Iqgap1/Plek/Ikbkb/Rock1/Arf6/Nckap1l/Coro1c/Rhoq/Pdcd6ip/Rock2/Tnf/Fhod1	14
GO:1903034	GO:1903034	regulation of response to wounding	31/1829	174/28891	1.56300749950006e-07	1.3708154662282e-06	6.83214038377958e-07	Ceacam1/Cd36/Slc12a2/Klf4/Flna/Prkcd/Sh2b3/Stk24/St3gal4/Nfe2l2/Stat3/Actg1/Ptpn6/Itgb1/Plaur/Cxcr4/Pum2/Arfgef1/Emilin2/Ndel1/Xylt1/Crk/Map2k1/Atp7a/Cd24a/Xbp1/Cd9/Ubash3b/Tnf/Thbs1/Srsf6	31
GO:0002293	GO:0002293	alpha-beta T cell differentiation involved in immune response	19/1829	76/28891	1.81253077350178e-07	1.5873050560844e-06	7.91112388372079e-07	Spn/Rara/Nfkbiz/Il6ra/Bcl6/Stat3/Nfkbid/Tgfb1/Malt1/Ripk2/Rc3h2/Irf1/Atp7a/Rc3h1/Zc3h12a/Sema4a/Zbtb7b/Otud5/Nlrp3	19
GO:2000629	GO:2000629	negative regulation of miRNA metabolic process	12/1829	31/28891	1.82048138231154e-07	1.58883071836805e-06	7.91872778020207e-07	Rara/Ep300/Tgfb1/Yy1/Lilrb4a/Ncor1/Nfatc3/Tgfbr1/Rest/Ncor2/Rela/Tent2	12
GO:2000737	GO:2000737	negative regulation of stem cell differentiation	12/1829	31/28891	1.82048138231154e-07	1.58883071836805e-06	7.91872778020207e-07	Hes1/Zfp36l2/Nfe2l2/Stat3/Cdk13/Lbh/Hnrnpu/N4bp2l2/Rest/Ncoa3/Ccnk/Cdk12	12
GO:0043401	GO:0043401	steroid hormone mediated signaling pathway	25/1829	123/28891	1.82500825758492e-07	1.58883071836805e-06	7.91872778020207e-07	Ddx5/Nr3c1/Ep300/Akap13/Zmiz1/Rhoa/Zbtb7a/Arid1a/Lbh/Ncor1/Mapk1/Taf7/Rnf6/Esrra/Ddx17/Jak2/Strn3/Kmt2d/Crebrf/Ncoa3/Cnot1/Ncoa2/Ncor2/Med1/Smarca4	25
GO:0051225	GO:0051225	spindle assembly	25/1829	123/28891	1.82500825758492e-07	1.58883071836805e-06	7.91872778020207e-07	Ripor2/Flna/Rhoa/Zfp207/Stag2/Hspa1b/Tpr/Ncor1/Senp6/Hnrnpu/Smc1a/Lsm14a/Rab11a/Vps4b/Rnf4/Mapre1/Haus8/Abraxas2/Dcaf13/Dync1h1/Hspa1a/Smc3/Numa1/Kif3b/Csnk1d	25
GO:0032495	GO:0032495	response to muramyl dipeptide	10/1829	21/28891	1.86613822236738e-07	1.62225231665417e-06	8.08530093097731e-07	Nod1/Ptpn22/Irf5/Erbin/Ripk2/Mapk14/Nfkbia/Tnfaip3/Rela/Arhgef2	10
GO:0016573	GO:0016573	histone acetylation	17/1829	62/28891	1.88011587000108e-07	1.63200673759625e-06	8.13391693720179e-07	Ep300/Phf20l1/Sf3b1/Tgfb1/Crebbp/Kat2b/Msl2/Map3k7/Kat6a/Myo1c/Smarca5/Ddx21/Baz1b/Msl1/Kansl3/Mecp2/Smarca4	17
GO:1903556	GO:1903556	negative regulation of tumor necrosis factor superfamily cytokine production	18/1829	69/28891	1.89266005517482e-07	1.64049012103e-06	8.17619809610082e-07	Rara/Havcr2/Vsir/Ptpn22/Ptpn6/Elf4/Irak3/Lilrb4a/Trim30a/Cd274/Sirpa/Ilrun/Cd24a/Zc3h12a/Rad21/Tnfaip3/Fxr1/Trim27	18
GO:1901988	GO:1901988	negative regulation of cell cycle phase transition	41/1829	271/28891	1.96949725291605e-07	1.70459411363494e-06	8.49569221287115e-07	Klf4/Nabp1/Foxn3/Bcl2/Zfp36l2/Gpr132/Cdk2ap2/Cdkn2d/Ppp2r5c/Slfn1/Mapk14/Zfp207/Crlf3/Dtx3l/Cdc5l/Tpr/Fbxo4/Taok3/Rbbp8/Brd4/Rad21/Chfr/Wac/Ppp1r10/Inip/Usp47/Syf2/Rnaseh2b/Uimc1/Ctdsp1/Taok1/Mdm2/Rb1/Gigyf2/Dync1li1/Sde2/Rbl2/Apc/Cdc73/Taok2/Trp53	41
GO:0034205	GO:0034205	amyloid-beta formation	15/1829	49/28891	2.00921888849297e-07	1.73643442625962e-06	8.65438424040845e-07	Ifngr1/Sorl1/Abca7/Rock1/Gsap/Abcg1/Casp3/Csnk1e/Picalm/Gsk3a/Rock2/Sp1/Tnf/Rela/Psen1	15
GO:0070498	GO:0070498	interleukin-1-mediated signaling pathway	11/1829	26/28891	2.02128013954556e-07	1.7443117239227e-06	8.69364466955072e-07	Ikbkb/Myd88/Irak3/Nfkbia/Vrk2/Il1b/Irak2/Irak4/Otud4/Irak1/Rela	11
GO:0006984	GO:0006984	ER-nucleus signaling pathway	14/1829	43/28891	2.16640952706574e-07	1.86683324603045e-06	9.3042915871681e-07	Arhgef10l/Ptpn1/Abca7/Nfe2l2/Ppp1r15b/Atf6/Zbtb7b/Ddit3/Srebf2/Atf4/Ptpn2/Ccdc47/Eif2a/Trp53	14
GO:0010827	GO:0010827	regulation of glucose transmembrane transport	21/1829	92/28891	2.2266690621957e-07	1.91597105351723e-06	9.54919427988761e-07	Ace/Prkcd/Prkcb/Rap1a/Grk2/Nfe2l2/Mef2a/Mapk14/Il1b/Osbpl8/C2cd5/Rps6kb1/Rhoq/Gsk3a/Akt1/Insr/Stxbp3/Adipor2/Tnf/Oga/Appl1	21
GO:0002287	GO:0002287	alpha-beta T cell activation involved in immune response	19/1829	77/28891	2.26424496933721e-07	1.94547608395882e-06	9.69624726766817e-07	Spn/Rara/Nfkbiz/Il6ra/Bcl6/Stat3/Nfkbid/Tgfb1/Malt1/Ripk2/Rc3h2/Irf1/Atp7a/Rc3h1/Zc3h12a/Sema4a/Zbtb7b/Otud5/Nlrp3	19
GO:0007369	GO:0007369	gastrulation	32/1829	186/28891	2.27761144694664e-07	1.95412460375712e-06	9.73935146573828e-07	Dusp5/Klf4/Kdm6b/Mbp/Dusp2/Ets2/Arid1a/Dusp1/Myadm/Setd2/Rack1/Wnk1/Map2k1/Myh9/Nsd1/Macf1/Itgav/Rtf1/Tnrc6c/Ctr9/Ext1/Syf2/Tnfaip3/Smad2/Cul3/Lmbrd1/Bmpr2/Kdm6a/Cdc73/Arfrp1/Pofut2/Trp53	32
GO:0006368	GO:0006368	transcription elongation by RNA polymerase II	22/1829	100/28891	2.3061154054295e-07	1.97571681622904e-06	9.84696699126954e-07	Ikzf1/Cdk13/Usp15/Setd2/Brd4/Map2k1/Hnrnpu/Med7/Rtf1/Ctr9/Ccnt1/Med17/Supt16/Ccnk/Wdr43/Med15/Iws1/Med1/Cdc73/Cdk12/Eloa/Zmynd11	22
GO:0032006	GO:0032006	regulation of TOR signaling	29/1829	159/28891	2.3179363689053e-07	1.9801130308686e-06	9.86887771252611e-07	Ywhaz/Ep300/Nuak2/Ywhag/Syk/Pim1/Tmem127/Rps6ka1/Nckap1l/Mtm1/Xbp1/Rps6kb1/Usp32/Wac/Golph3/Gsk3a/Akt1/Otud5/Tbk1/Usp9x/Cul3/Usp7/Usp4/Fnip1/Akt3/Ubr2/Fnip2/Pip4p1/Npc1	29
GO:0051701	GO:0051701	biological process involved in interaction with host	29/1829	159/28891	2.3179363689053e-07	1.9801130308686e-06	9.86887771252611e-07	Ifitm6/Pglyrp1/Trim30b/Scarb1/Grk2/Trim12a/Trim30c/Naip5/Trim12c/Ifitm2/Trim56/Trim30a/Icam1/Trim8/Uvrag/Ist1/Eps15/Itgav/Trim30d/Thoc2/Nrp1/Vps4b/Vps37b/Fuca2/Insr/Gbp9/Gbp3/Trim25/Npc1	29
GO:0002534	GO:0002534	cytokine production involved in inflammatory response	18/1829	70/28891	2.3977435966103e-07	2.04533747722378e-06	1.01939561676e-06	Il17ra/Pld4/Adcy7/Stat3/Myd88/Mapk14/Lilrb4a/Gbp5/Pdcd4/Abcd1/Gpsm3/Sirpa/Zc3h12a/Mefv/Rap1gds1/Tnf/Mapk9/Appl1	18
GO:0060213	GO:0060213	positive regulation of nuclear-transcribed mRNA poly(A) tail shortening	8/1829	13/28891	2.45413786639066e-07	2.09043110345794e-06	1.0418702672462e-06	Btg2/Tnrc6a/Polr2g/Tnrc6c/Ago2/Cnot1/Cnot7/Tnrc6b	8
GO:0045927	GO:0045927	positive regulation of growth	46/1829	324/28891	2.47080106335728e-07	2.10160090446482e-06	1.04743729289027e-06	Adrb2/Bcl2/Ikzf1/Ccnd2/Ptk2b/Mtpn/Nr3c1/Ddx3x/Csf1/Sema4d/Ep300/Cdc42/Pim1/Rhoa/Sash3/Mapk14/Creb1/Cxcr4/Pum2/Nipbl/Ndel1/Celf1/Crk/Mapk1/Mtm1/Ybx3/Ist1/Itsn2/Picalm/Macf1/Rps6kb1/Pafah1b1/Tgfbr1/Dbnl/Stat5b/Eif4g2/Usp47/Akt1/Nrp1/Mef2c/Insr/Gdi1/Ncoa3/Bmpr2/Trpv2/Mecp2	46
GO:0042742	GO:0042742	defense response to bacterium	56/1829	430/28891	2.49576442723545e-07	2.11978843747975e-06	1.05650195417065e-06	Ear2/Spn/Cd36/Trem3/Rnase6/Fgr/Pglyrp1/Prkcd/Nfkbiz/Plac8/Cebpb/Havcr2/Hck/Myo1f/Ighm/Fpr2/Nod1/Tnfrsf1a/Fcer1g/Mpeg1/Syk/Lyst/Clec4e/Nlrc4/Ripk2/Casp4/Myd88/Naip5/Notch2/Hmgb2/Casp1/Emilin2/Gbp5/Trem1/Slc11a1/Il1b/H2-Q10/Ncf1/Tab2/Map3k7/Oas3/Gsdmd/Dhx15/H2-Q6/Irgm1/Nlrp3/Gbp9/Gbp3/Tfeb/Rnf31/Tbk1/H2-Q4/Clec4d/Tnf/Sharpin/Ankrd17	56
GO:0019079	GO:0019079	viral genome replication	25/1829	125/28891	2.52703062682773e-07	2.14326952877079e-06	1.06820492338985e-06	Ifitm6/Bcl2/Ddx5/Grk2/Resf1/Ddx3x/Smc6/N4bp1/Fam111a/Ifitm2/Zc3hav1/Oas3/Zc3h12a/Ythdc2/Pcbp2/Gbp3/Top2b/Fmr1/Rsad2/Ccnk/Atg7/Tnf/Cnot7/Ifih1/Larp1	25
GO:0007519	GO:0007519	skeletal muscle tissue development	35/1829	215/28891	2.54616629448184e-07	2.15640979446816e-06	1.07475402807508e-06	Nr4a1/Adrb2/Bcl2/Tcf7l2/Mbnl1/Kras/Btg2/Ddx5/Ep300/Nupr1/Gpx1/Foxn2/Tgfb1/Gpcpd1/Rhoa/Mapk14/Bin3/Svil/Mef2d/Mtm1/Nfatc3/Ybx3/Vamp5/Rps6kb1/Nras/Maff/Mef2c/Lncpint/Ddx17/Rb1/Cops2/Vps54/Hmgcr/Ppp3ca/Zbtb18	35
GO:0033044	GO:0033044	regulation of chromosome organization	38/1829	244/28891	2.56897084678554e-07	2.17261534471006e-06	1.08283086970524e-06	Pot1b/H3f3a/Resf1/Smg1/Zfp207/Yy1/Arid1a/Tpr/Kat2b/Fbxo4/Mapk1/Senp6/Atf7ip/Hnrnpc/Hnrnpd/Hnrnpu/Tnks2/Rad21/Chfr/Ino80d/Smarca5/Ppp1r10/Atrx/Smarcd2/Sfpq/Rnf4/Anapc1/Arid2/Wapl/Baz1b/Rb1/Cul3/Dync1li1/Dcp2/Smarce1/Apc/Numa1/Smarca4	38
GO:0072539	GO:0072539	T-helper 17 cell differentiation	12/1829	32/28891	2.7447655536677e-07	2.31467408514428e-06	1.15363290552265e-06	Nfkbiz/Il6ra/Stat3/Nfkbid/Tgfb1/Malt1/Rc3h2/Rc3h1/Zc3h12a/Zbtb7b/Otud5/Nlrp3	12
GO:0090077	GO:0090077	foam cell differentiation	12/1829	32/28891	2.7447655536677e-07	2.31467408514428e-06	1.15363290552265e-06	Cd36/Prkch/Csf1/Ep300/Lpl/Nfkbia/Stat1/Abcg1/Ldah/Itgav/Hbp1/Mapk9	12
GO:0060070	GO:0060070	canonical Wnt signaling pathway	44/1829	305/28891	2.84321707084476e-07	2.39428805965874e-06	1.19331248777089e-06	Klf4/Cdk14/Tcf7l2/Ccdc88c/Nfkb1/Ddx3x/Stk4/Tgfb1/Xiap/Mapk14/Tmem131l/Zeb2/Ptpro/Map3k1/Tle3/Wnk1/Csnk1e/Tnks2/Limd1/Rapgef1/Lats2/Ext1/Lrrk2/Usp8/Usp47/Gsk3a/Lrrk1/Chd8/Vps4b/Otud5/Tle4/Tbl1xr1/Otulin/Csnk1g2/Ddit3/G3bp1/Cyld/Usp34/Csnk1g1/Psen1/Apc/Ccny/Gskip/Csnk1d	44
GO:0010543	GO:0010543	regulation of platelet activation	14/1829	44/28891	2.9924939826079e-07	2.51641539446574e-06	1.25418071669407e-06	Ceacam1/Flna/Prkcd/Ptprj/Lyn/Il6ra/Plek/Sh2b3/Fcer1g/Syk/Emilin2/Cd9/Jak2/Ubash3b	14
GO:0034113	GO:0034113	heterotypic cell-cell adhesion	16/1829	57/28891	3.01379765372334e-07	2.52715044051589e-06	1.2595310605914e-06	Itga4/Ptprc/Klf4/Cd44/Mbp/Itgb2/Itgax/Itgb7/Gcnt2/Itgb1/Myadm/Il1b/Wnk1/Itgav/Tnfaip3/Tnf	16
GO:0050435	GO:0050435	amyloid-beta metabolic process	16/1829	57/28891	3.01379765372334e-07	2.52715044051589e-06	1.2595310605914e-06	Ace/Ifngr1/Sorl1/Abca7/Rock1/Gsap/Abcg1/Casp3/Csnk1e/Picalm/Gsk3a/Rock2/Sp1/Tnf/Rela/Psen1	16
GO:0061097	GO:0061097	regulation of protein tyrosine kinase activity	18/1829	71/28891	3.02291762248903e-07	2.53121249294697e-06	1.26155558636742e-06	Lilra5/Ace/Nedd9/Ptprc/Cblb/Abi3/Ptpn1/Unc119/Sh3bp5/Cbl/Csf1r/Lilrb4a/Abi1/Ggnbp2/Rap2c/Socs4/Psen1/Ptpn2	18
GO:0031647	GO:0031647	regulation of protein stability	45/1829	316/28891	3.04594773556225e-07	2.5464868778726e-06	1.26916833546887e-06	Hip1/Flna/Bcl2/Ccdc88c/Ep300/Stk4/Pim1/Crebbp/Usp25/Creb1/Zfp207/Asph/B4galt5/Tyrobp/Dazap2/Fbxo4/Ncor1/Pfn1/Casp3/Atf7ip/Rnf149/Xbp1/Chfr/Ddi2/Lrrk2/Usp8/Morc3/Otud5/Irgm1/Pdcl3/Mdm2/Tardbp/Usp9x/Cmtm6/Cul3/Usp7/Usp4/Ncor2/Senp2/Bag6/Mylip/Tmem183a/Cdc73/Rassf2/Trp53	45
GO:0050901	GO:0050901	leukocyte tethering or rolling	13/1829	38/28891	3.0497621561008e-07	2.5464868778726e-06	1.26916833546887e-06	Spn/Itga4/Cx3cr1/St3gal4/Itgb7/Rock1/Itgb1/Selplg/Ext1/Ptafr/Golph3/Capn1/Tnf	13
GO:1900015	GO:1900015	regulation of cytokine production involved in inflammatory response	17/1829	64/28891	3.10640918209416e-07	2.59013272647851e-06	1.29092141399702e-06	Il17ra/Pld4/Adcy7/Stat3/Myd88/Mapk14/Lilrb4a/Gbp5/Pdcd4/Abcd1/Gpsm3/Sirpa/Zc3h12a/Mefv/Tnf/Mapk9/Appl1	17
GO:0050857	GO:0050857	positive regulation of antigen receptor-mediated signaling pathway	11/1829	27/28891	3.21533116893069e-07	2.6734214213581e-06	1.33243247582979e-06	Stap1/Ptprc/Prkcb/Prkch/Nfam1/Rab29/Usp12/Bcl10/Cyld/Lipa/Rela	11
GO:1904996	GO:1904996	positive regulation of leukocyte adhesion to vascular endothelial cell	11/1829	27/28891	3.21533116893069e-07	2.6734214213581e-06	1.33243247582979e-06	Itga4/Itgb2/St3gal4/Rhoa/Nfat5/Icam1/Ptafr/Capn1/Tnf/Irak1/Rela	11
GO:2001237	GO:2001237	negative regulation of extrinsic apoptotic signaling pathway	22/1829	102/28891	3.326306854831e-07	2.76181438718086e-06	1.3764875048485e-06	Bcl2/Tcf7l2/Ddx3x/Sgk3/Gpx1/Fyn/Mcl1/Hmgb2/Il1b/Icam1/Birc6/Rb1cc1/Rps6kb1/Itgav/Tgfbr1/Phip/Raf1/Nrp1/Tnfaip3/Tnf/Rela/Zmynd11	22
GO:0060538	GO:0060538	skeletal muscle organ development	36/1829	227/28891	3.34297467665334e-07	2.77176611845767e-06	1.38144744488564e-06	Nr4a1/Adrb2/Bcl2/Tcf7l2/Mbnl1/Kras/Btg2/Ddx5/Ep300/Nupr1/Gpx1/Foxn2/Tgfb1/Gpcpd1/Rhoa/Mapk14/Bin3/Svil/Mef2d/Mtm1/Nfatc3/Ybx3/Vamp5/Rps6kb1/Nras/Maff/Mef2c/Lncpint/Ddx17/Fxr1/Rb1/Cops2/Vps54/Hmgcr/Ppp3ca/Zbtb18	36
GO:0010634	GO:0010634	positive regulation of epithelial cell migration	29/1829	162/28891	3.49569162824386e-07	2.89433488660191e-06	1.44253568405853e-06	Ptk2b/Plcg2/Nfe2l2/Rras/Pik3cd/Tgfb1/Dock5/Arf6/Rac1/Pfn1/Map4k4/Zc3h12a/Rab11a/Gab2/Akt1/Nrp1/Map3k3/Jun/Rhob/Rock2/Map2k3/Pik3cg/Sp1/Akt3/Bmpr2/Rin2/Thbs1/Pik3c2a/Pik3cb	29
GO:0032259	GO:0032259	methylation	41/1829	277/28891	3.58193663159772e-07	2.96160123729868e-06	1.47606121410885e-06	Btg2/Btg1/Arid4a/Snrpb/Nsd3/Ogt/Kmt2e/Baz2a/Setd2/Kmt5a/Atf7ip/Kansl1/Nsd1/Xbp1/Setd1b/Etf1/Arid4b/Ash1l/Rab6a/Setd5/Smarca5/Kmt2c/Kmt5b/Ctcf/Akt1/Mettl9/Kmt2d/Setd7/Eed/Mta2/Prdm1/Rlf/Kmt2b/Pcif1/Virma/Kansl3/Trmt1l/Zc3h13/Mecp2/Ehmt2/Smarca4	41
GO:0140894	GO:0140894	endolysosomal toll-like receptor signaling pathway	15/1829	51/28891	3.60520065871345e-07	2.97253313364675e-06	1.48150966813866e-06	Treml4/Havcr2/Pik3ap1/Tlr13/Ddx3x/Ptpn22/Peli1/Myd88/Irf2/Slc15a4/Irf1/Tlr7/Tnfaip3/Rsad2/Tnf	15
GO:1902743	GO:1902743	regulation of lamellipodium organization	15/1829	51/28891	3.60520065871345e-07	2.97253313364675e-06	1.48150966813866e-06	Actr3/Cd44/Abi3/Arpc2/Cdc42/Rac2/Capzb/Actr2/Bin3/Was/Wasf2/Rac1/Brk1/Atp7a/Coro1c	15
GO:0032507	GO:0032507	maintenance of protein location in cell	18/1829	72/28891	3.79325335501277e-07	3.12323502944028e-06	1.55661945012822e-06	Sorl1/Ccdc88a/Tmsb4x/Grk2/Sp100/Srgn/Tnrc6a/Tmsb10/Pfn1/Hnrnpu/Vps13c/Vps13d/Golph3/Morc3/Akt1/Taf3/Topors/Sun2	18
GO:0042593	GO:0042593	glucose homeostasis	43/1829	298/28891	3.83846759534776e-07	3.15607335617482e-06	1.57298606283037e-06	Nadk/Ptprj/Tcf7l2/Lrrc8d/Grk2/Gpx1/Stat3/Pygl/Ogt/Adipor1/Slc12a6/Foxk1/Tra2b/Abcg1/Rac1/Icam1/Fosl2/Rack1/Map4k4/Kif5b/Myh9/Xbp1/Arrb1/Slc8b1/Prcp/Raf1/Gk/Akt1/Insr/Ncoa6/Stxbp3/Atg7/Cyb5r4/Adipor2/Sin3a/Ncor2/Selenot/Rbm4/Pik3ca/Ptpn2/Hmgcr/Ppp3ca/Smarca4	43
GO:0002690	GO:0002690	positive regulation of leukocyte chemotaxis	23/1829	111/28891	3.88657043897299e-07	3.19119237152845e-06	1.59048937009144e-06	Ripor2/Nedd9/Cx3cr1/Ptprj/Ptk2b/Spi1/Fpr2/Csf1/Rac2/Cxcr2/Csf1r/Mospd2/Trem1/Il1b/Mapk1/Rac1/Nckap1l/Gpsm3/Wnk1/Creb3/Camk1d/Oxsr1/Thbs1	23
GO:0034142	GO:0034142	toll-like receptor 4 signaling pathway	16/1829	58/28891	3.91814768348608e-07	3.20822050985306e-06	1.598976189388e-06	Lyn/Pik3ap1/Ptpn22/Peli1/Ripk2/Myd88/Nfkbia/Chuk/Arf6/Irak2/Map3k7/Nmi/Lrrfip2/Irak1/Appl1/Rela	16
GO:0061900	GO:0061900	glial cell activation	16/1829	58/28891	3.91814768348608e-07	3.20822050985306e-06	1.598976189388e-06	Stap1/Cx3cr1/Ifngr1/Ldlr/Csf1r/Zeb2/Tyrobp/Casp1/Il1b/Ifngr2/Lrrk2/Jun/Jak2/Tnf/Hspa4/Psen1	16
GO:0006816	GO:0006816	calcium ion transport	59/1829	469/28891	3.94382541860907e-07	3.22478542516101e-06	1.60723213846485e-06	Lilra5/Ace/Hes1/Ptprc/Flna/Adrb2/Coro1a/Prkcb/Lyn/Bcl2/Camk2d/Ptk2b/Plcg2/Pde4b/Ptpn22/Diaph1/Tspan13/Gpr35/Tgfb1/Calm1/Ptpn6/Rhoa/Fyn/Cxcr4/Asph/Vmp1/G6pdx/Il16/Nfatc1/Atp2b1/Tmbim6/Tmem38b/Icam1/Nfatc3/Gnai2/Map3k7/Orai2/Bak1/Itgav/Creb3/Slc8b1/Trpm2/Akt1/Ppp3r1/Mcub/Itpr2/Fmr1/Ddit3/Pik3cg/Trim27/Ibtk/Ubash3b/Micu2/Oga/Trpv2/Stim2/Mcur1/Psen1/Ppp3ca	59
GO:0001952	GO:0001952	regulation of cell-matrix adhesion	25/1829	128/28891	4.05727954828249e-07	3.30841527904027e-06	1.64891323384599e-06	Cd36/Ptprj/Bcl2/Iqgap1/Ptk2b/Bcl6/Csf1/Rras/Actg1/Rock1/Lims1/Slk/Trem1/Rac1/Map4k4/Myh9/Macf1/Coro1c/Nrp1/Mink1/Utrn/Rin2/Plekha2/Thbs1/Pik3cb	25
GO:0051261	GO:0051261	protein depolymerization	25/1829	128/28891	4.05727954828249e-07	3.30841527904027e-06	1.64891323384599e-06	Arhgef1/Plek/Mtpn/Arpc2/Add3/Capzb/Rhoa/Capza1/Evl/Asph/Sh3bp1/Synj1/Svil/Capza2/Vps4b/Mid1ip1/Wdr1/Taok1/Sptan1/Gak/Flii/Pik3ca/Apc/Arhgef2/Add1	25
GO:0000245	GO:0000245	spliceosomal complex assembly	14/1829	45/28891	4.09122897724311e-07	3.32236975929756e-06	1.65586814283625e-06	Celf2/Mbnl1/Sf3b1/Rsrp1/Scaf11/Celf1/Ythdc1/Snrpc/Rbm5/Setx/Luc7l2/Khdc4/Slu7/Srsf6	14
GO:0032480	GO:0032480	negative regulation of type I interferon production	14/1829	45/28891	4.09122897724311e-07	3.32236975929756e-06	1.65586814283625e-06	Havcr2/Rel/Crebbp/Yy1/Tyrobp/Sirpa/Ilrun/Nmi/Morc3/Irgm1/Gbp3/Cul3/Trim27/Atg12	14
GO:2001185	GO:2001185	regulation of CD8-positive, alpha-beta T cell activation	14/1829	45/28891	4.09122897724311e-07	3.32236975929756e-06	1.65586814283625e-06	Cd244a/Vsir/Ptpn22/Hfe/Lilrb4a/Irf1/H2-Q10/Nckap1l/Cd274/Zbtb7b/H2-Q6/Runx1/H2-Q4/Cbfb	14
GO:0050807	GO:0050807	regulation of synapse organization	44/1829	309/28891	4.11256541888496e-07	3.33512154517794e-06	1.66222362929121e-06	Adgre5/Nedd9/Actr3/Ptk2b/Malat1/Ywhaz/Asap1/Sema4d/Mycbp2/Cdc42/Il10ra/Rock1/Itgb1/Srgn/Ogt/Rhoa/Fyn/Mapk14/Marcks/Actr2/Ptpro/Mark2/Pdlim5/Hnrnpm/Arf6/Picalm/Sema4a/Pafah1b1/Gripap1/Setd5/Dbnl/Lrrk2/Rap2a/Akt1/Mef2c/Cln3/Rhob/Rock2/Fmr1/Tnf/Chd4/Psen1/Mecp2/Taok2	44
GO:0034329	GO:0034329	cell junction assembly	60/1829	481/28891	4.20988979059582e-07	3.40738277770228e-06	1.69823860702338e-06	Ace/Adgre5/Ptprj/Tln1/Prkch/Bcl2/Iqgap1/Actr3/Ptk2b/Rap1a/Ikbkb/Sema4d/Mycbp2/Cdc42/Actg1/Rock1/Lims1/Itgb1/Ogt/Rhoa/Pak2/Capza1/Sh3bp1/Slk/Ptpro/Vmp1/Nptn/Pdlim5/Pxn/Il1b/Arf6/Crk/Rac1/Map4k4/Myh9/Macf1/Sema4a/Pecam1/Rapgef1/Actn4/Myo1c/Itgav/Coro1c/Setd5/Cd9/Dbnl/Pdcd6ip/Rab29/Rap2a/Hipk1/Nrp1/Mef2c/Wdr1/Rock2/Pdpk1/Tnf/Chd4/Pip5k1a/Mecp2/Taok2	60
GO:0033500	GO:0033500	carbohydrate homeostasis	43/1829	299/28891	4.21318275891566e-07	3.40738277770228e-06	1.69823860702338e-06	Nadk/Ptprj/Tcf7l2/Lrrc8d/Grk2/Gpx1/Stat3/Pygl/Ogt/Adipor1/Slc12a6/Foxk1/Tra2b/Abcg1/Rac1/Icam1/Fosl2/Rack1/Map4k4/Kif5b/Myh9/Xbp1/Arrb1/Slc8b1/Prcp/Raf1/Gk/Akt1/Insr/Ncoa6/Stxbp3/Atg7/Cyb5r4/Adipor2/Sin3a/Ncor2/Selenot/Rbm4/Pik3ca/Ptpn2/Hmgcr/Ppp3ca/Smarca4	43
GO:1990868	GO:1990868	response to chemokine	19/1829	80/28891	4.30684464018383e-07	3.473640363745e-06	1.73126136905712e-06	Ripor2/Slc12a2/Cx3cr1/Ccl6/Lyn/Ptk2b/Sh2b3/Grk2/Gpr35/Dock8/Rhoa/Ccl3/Cxcr4/Dusp1/Ccl4/Ccrl2/Wnk1/Zc3h12a/Oxsr1	19
GO:1990869	GO:1990869	cellular response to chemokine	19/1829	80/28891	4.30684464018383e-07	3.473640363745e-06	1.73126136905712e-06	Ripor2/Slc12a2/Cx3cr1/Ccl6/Lyn/Ptk2b/Sh2b3/Grk2/Gpr35/Dock8/Rhoa/Ccl3/Cxcr4/Dusp1/Ccl4/Ccrl2/Wnk1/Zc3h12a/Oxsr1	19
GO:1902749	GO:1902749	regulation of cell cycle G2/M phase transition	24/1829	120/28891	4.36036873970622e-07	3.51202488966814e-06	1.75039220585701e-06	Nabp1/Foxn3/Camk2d/Gpr132/Taok3/Rbbp8/Brd4/Rad21/Chfr/Rab11a/Pbx1/Inip/Usp47/Syf2/Vps4b/Rrm2b/Rnaseh2b/Uimc1/Taok1/Sin3a/Ing4/Mecp2/Taok2/Trp53	24
GO:0043414	GO:0043414	macromolecule methylation	35/1829	220/28891	4.48229930898497e-07	3.60532770505313e-06	1.7968943025007e-06	Btg2/Btg1/Arid4a/Snrpb/Ogt/Kmt2e/Baz2a/Setd2/Kmt5a/Atf7ip/Kansl1/Xbp1/Setd1b/Etf1/Arid4b/Ash1l/Rab6a/Smarca5/Kmt5b/Ctcf/Akt1/Setd7/Eed/Mta2/Prdm1/Rlf/Kmt2b/Pcif1/Virma/Kansl3/Trmt1l/Zc3h13/Mecp2/Ehmt2/Smarca4	35
GO:0043666	GO:0043666	regulation of phosphoprotein phosphatase activity	15/1829	52/28891	4.77099194775488e-07	3.83233003130378e-06	1.91003219732299e-06	Cd300a/Ptprc/Ppp1r12a/Ikbkb/Calm1/Rock1/Ppp1r15b/Ppp1r15a/Nckap1l/Gnai2/Jak2/Rock2/Ppp6r3/Tnf/Ppp1r9b	15
GO:0032727	GO:0032727	positive regulation of interferon-alpha production	11/1829	28/28891	4.99231819897881e-07	3.99938755113406e-06	1.99329361767937e-06	Traf3ip3/Ddx3x/Ptpn22/Stat1/Chuk/Setd2/Tlr7/Zc3hav1/Dhx9/Tbk1/Ifih1	11
GO:0000086	GO:0000086	G2/M transition of mitotic cell cycle	26/1829	138/28891	4.99923443891758e-07	3.99938755113406e-06	1.99329361767937e-06	Nabp1/Foxn3/Cdk14/Camk2d/Bach1/Gpr132/Calm1/Taok3/Rbbp8/Brd4/Rad21/Chfr/Rab11a/Pbx1/Inip/Usp47/Syf2/Vps4b/Rrm2b/Rnaseh2b/Uimc1/Taok1/Sin3a/Mecp2/Ccny/Taok2	26
GO:1990266	GO:1990266	neutrophil migration	26/1829	138/28891	4.99923443891758e-07	3.99938755113406e-06	1.99329361767937e-06	Trem3/Ripor2/Ccl6/Myo1f/Itgb2/Pde4b/Cklf/Rac2/Fcer1g/Syk/Myd88/Csf3r/Cxcr2/Ccl3/Mospd2/Trem1/Ccl4/Il1b/Rac1/Nckap1l/Irak4/Pecam1/Prex1/Camk1d/Vav3/Wdr1	26
GO:0044839	GO:0044839	cell cycle G2/M phase transition	28/1829	156/28891	5.22797935921884e-07	4.17111021651961e-06	2.07888014525328e-06	Nabp1/Foxn3/Cdk14/Camk2d/Bach1/Gpr132/Calm1/Taok3/Rbbp8/Brd4/Rad21/Chfr/Rab11a/Pbx1/Inip/Usp47/Syf2/Vps4b/Rrm2b/Rnaseh2b/Uimc1/Taok1/Sin3a/Ing4/Mecp2/Ccny/Taok2/Trp53	28
GO:1903900	GO:1903900	regulation of viral life cycle	28/1829	156/28891	5.22797935921884e-07	4.17111021651961e-06	2.07888014525328e-06	Ifitm6/Bcl2/Trim30b/Ddx5/Resf1/Ddx3x/Trim12a/Trim30c/N4bp1/Fam111a/Trim12c/Ifitm2/Trim56/Trim30a/Zc3hav1/Trim8/Oas3/Trim30d/Vps37b/Gbp3/Top2b/Fmr1/Rsad2/Tnf/Cnot7/Ifih1/Trim25/Larp1	28
GO:0002706	GO:0002706	regulation of lymphocyte mediated immunity	37/1829	241/28891	5.27162634649637e-07	4.20027294364179e-06	2.09341484015433e-06	Spn/Ceacam1/Ptprc/Sh2d1b1/Havcr2/Tnfrsf1b/Vsir/Bcl6/Clec2d/Fcer1g/Tgfb1/Ptpn6/Malt1/Sash3/Hfe/Slc15a4/Lilrb4a/Was/Il1b/Crk/H2-Q10/Btk/Nckap1l/Map3k7/Cd24a/Cr1l/Stat5b/Kmt5b/H2-Q6/Fbxo38/Nlrp3/Dennd1b/H2-Q4/Rsad2/Exosc3/Tnf/Parp3	37
GO:0022613	GO:0022613	ribonucleoprotein complex biogenesis	56/1829	440/28891	5.30100990390426e-07	4.21800788052597e-06	2.1022539276519e-06	Celf2/Mbnl1/Ddx3x/Sf3b1/Snrpb/Rsrp1/Wdr3/Kat2b/Scaf11/Celf1/Rps27/Nsa2/Eri1/Eif5/Riok1/Ythdc1/Mcts1/Snrpc/Ago2/Rbm5/Sirt7/Dhx9/Ddx21/Setx/Mak16/Luc7l2/Ddx17/Eif3a/Cpsf7/Khdc4/Ngdn/Slu7/Prpf8/Frg1/Usp4/Rpf2/Eif5b/Exosc3/Wdr43/Imp4/Lyar/Sde2/Exosc8/Dcaf13/Srsf6/Bms1/Zfp622/Cdc73/Mtrex/Dnttip2/Xpo1/Pop5/Ddx54/Nifk/Eif2a/Ddx52	56
GO:0051897	GO:0051897	positive regulation of phosphatidylinositol 3-kinase/protein kinase B signal transduction	32/1829	193/28891	5.37504560110463e-07	4.27117717564288e-06	2.12875348921177e-06	Cx3cr1/Fgr/Rara/Ptprj/Tcf7l2/Pik3ap1/Cbl/Sema4d/Hcls1/Cdc42/Pik3cd/Gcnt2/Gpx1/Tgfb1/Ptpn6/Itgb1/Csf1r/Arfgef1/Mtdh/Flt1/Rac1/Osbpl8/Tgfbr1/Vav3/Insr/Jak2/Cpne1/Pik3cg/Tnf/Pik3ca/Thbs1/Pik3cb	32
GO:0044790	GO:0044790	suppression of viral release by host	10/1829	23/28891	5.38342331650488e-07	4.27210000451862e-06	2.1292134268609e-06	Trim30b/Trim12a/Trim30c/Trim12c/Trim56/Trim30a/Trim8/Trim30d/Trim27/Trim25	10
GO:0098813	GO:0098813	nuclear chromosome segregation	44/1829	312/28891	5.39392378025817e-07	4.2732837521798e-06	2.12980340635846e-06	Ripor2/Flna/Actr3/Cdc42/Rhoa/Zfp207/Actr2/Nipbl/Arid1a/Stag2/Hspa1b/Tpr/Kat2b/Hnrnpu/Smc1a/Rad21/Lsm14a/Chfr/Rab11a/Smarca5/Smarcd2/Sirt7/Vps4b/Anapc1/Top2b/Arid2/Mapre1/Wapl/Baz1b/Abraxas2/Rb1/Cul3/Dync1li1/Bag6/Smarce1/Dcaf13/Apc/Dync1h1/Hspa1a/Smc3/Numa1/Kif3b/Ehmt2/Smarca4	44
GO:0046831	GO:0046831	regulation of RNA export from nucleus	8/1829	14/28891	5.40657015267343e-07	4.2732837521798e-06	2.12980340635846e-06	Tpr/Setd2/Wnk1/Thoc2/Dhx9/Khdrbs1/Nup153/Iws1	8
GO:0060368	GO:0060368	regulation of Fc receptor mediated stimulatory signaling pathway	8/1829	14/28891	5.40657015267343e-07	4.2732837521798e-06	2.12980340635846e-06	Ptprc/Ptprj/Lyn/Rap1a/Cd47/Rapgef1/Csk/Appl1	8
GO:0035265	GO:0035265	organ growth	35/1829	222/28891	5.58639982627805e-07	4.4095315962088e-06	2.19770929306068e-06	Rara/Bcl2/Rgs2/Tcf7l2/Ccnd2/Camk2d/Heg1/Dusp6/Jarid2/Nr3c1/Ep300/Stk4/Akap13/Pim1/Sash3/Mapk14/Yy1/G6pdx/Pdlim5/Mapk1/Tmem38b/Fosl2/Ybx3/Lats2/Tgfbr1/Ext1/Gsk3a/Akt1/Mef2c/Arid2/Smad2/Thbs1/Apc/Por/Ehmt2	35
GO:0071692	GO:0071692	protein localization to extracellular region	56/1829	441/28891	5.70526948864351e-07	4.49736289917038e-06	2.24148438946916e-06	Slc12a2/Nadk/Prkcb/Tcf7l2/Glud1/Plek/Ep300/Mia2/Tgfb1/Lyst/Nrros/Cd2ap/Abcg1/Il1b/Arf6/Rab11fip1/Rac1/Cpt1a/Myo18a/Hcar2/Map4k4/Kif5b/Myh9/Gsdmd/Pafah1b1/Madd/Arrb1/Slc8b1/Trpm2/Ensa/Ube2q1/Golph3/Raf1/Rab8a/Rap1gds1/Copg2/Mia3/Ncoa6/Jak2/Stxbp3/Rest/Midn/Rsad2/Smad2/Tardbp/Atg7/Rhbdf2/Cyb5r4/Tnf/Selenot/Oga/Rbm4/Nagpa/Gnptab/Hmgcr/Ppp3ca	56
GO:0045428	GO:0045428	regulation of nitric oxide biosynthetic process	18/1829	74/28891	5.89286661478206e-07	4.63906520738163e-06	2.31210877956805e-06	Cd36/Klf4/Cx3cr1/Klf2/Ptk2b/Itgb2/Cd47/Il1b/Rac1/Icam1/Sirpa/Zc3h12a/Akt1/Insr/Jak2/Rock2/Tnf/Mapk9	18
GO:0007051	GO:0007051	spindle organization	32/1829	194/28891	6.05121234631833e-07	4.75739403588374e-06	2.37108383402954e-06	Ripor2/Flna/Tacc1/Rhoa/Zfp207/Stag2/Hspa1b/Tpr/Ncor1/Map4/Senp6/Uvrag/Myh9/Hnrnpu/Smc1a/Lsm14a/Rab11a/Atrx/Vps4b/Rnf4/Mapre1/Haus8/Abraxas2/Dcaf13/Mecp2/Dync1h1/Hspa1a/Smc3/Numa1/Kif3b/Csnk1d/Parp3	32
GO:0046638	GO:0046638	positive regulation of alpha-beta T cell differentiation	15/1829	53/28891	6.26593985135207e-07	4.9196769124674e-06	2.45196557355017e-06	Rara/Nfkbiz/Nfkbid/Syk/Malt1/Rhoa/Ripk2/Sash3/Lilrb4a/Irf1/Nckap1l/Zbtb7b/Runx1/Nlrp3/Cbfb	15
GO:0140895	GO:0140895	cell surface toll-like receptor signaling pathway	17/1829	67/28891	6.33204756904247e-07	4.96499623956708e-06	2.47455271328352e-06	Lyn/Pik3ap1/Ptpn22/Peli1/Ripk2/Myd88/Nfkbia/Chuk/Arf6/Irak2/Map3k7/Nmi/Lrrfip2/Tnfaip3/Irak1/Appl1/Rela	17
GO:0001909	GO:0001909	leukocyte mediated cytotoxicity	31/1829	185/28891	6.34236497387201e-07	4.96650802186803e-06	2.47530618515222e-06	Ceacam1/Stap1/Trem3/Ptprc/Sh2d1b1/Cx3cr1/Coro1a/Havcr2/Fcgr4/Spi1/Clec2d/Tgfb1/Ptpn6/Lyst/Myd88/Hfe/Tyrobp/Rnf19b/Trem1/Crk/H2-Q10/Ncf1/Nckap1l/Rab27a/Kif5b/Stat5b/Stx11/H2-Q6/H2-Q4/Dnase1l3/Stxbp2	31
GO:0014812	GO:0014812	muscle cell migration	25/1829	131/28891	6.4053158440188e-07	5.00917698766068e-06	2.49657238556417e-06	Ace/Itga4/Bcl2/Iqgap1/Camk2d/Sorl1/Tmsb4x/Arpc2/Nfe2l2/Arpc5/Rock1/Dock5/Rhoa/Trib1/Bin3/Crk/Map3k7/Myh9/Atp7a/Rps6kb1/Stat5b/Mef2c/Ssh1/Mdm2/Ddit3	25
GO:0051346	GO:0051346	negative regulation of hydrolase activity	48/1829	356/28891	6.42789313519266e-07	5.02020149872566e-06	2.50206699874254e-06	Serpinb2/Nr4a1/Klf4/Rgs2/Cd44/Sorl1/Cst3/Ikbkb/Grk2/Ddx3x/Sema4d/Ep300/Gpx1/Cdkn2d/Rock1/Xiap/Pak2/Gmip/Plaur/Arfgef1/Naip5/Bcl2a1d/Hspa1b/Tmbim6/Ppp1r15a/Rps6ka1/Serpina3g/Nckap1l/Birc6/Gnai2/Wnk1/Picalm/Pecam1/Arrb1/Lrrk2/Aip/Usp47/Akt1/Rap1gds1/Rock2/Mdm2/Rps6ka3/Cast/Fnip1/Tnf/Thbs1/Ppp1r9b/Por	48
GO:0050920	GO:0050920	regulation of chemotaxis	37/1829	243/28891	6.48535108882211e-07	5.05840295728944e-06	2.5211065948226e-06	Stap1/Ripor2/Nedd9/Cx3cr1/Ptprj/Lyn/Ptk2b/Spi1/Fpr2/Csf1/Sema4d/Mycbp2/Rac2/Tgfb1/Cxcr2/Cxcr4/Csf1r/Mospd2/Dusp1/Rin3/Il16/Trem1/Il1b/Mapk1/Rac1/Nckap1l/Gpsm3/Wnk1/Sema4a/Creb3/Slc8b1/Camk1d/Nrp1/Oxsr1/Bmpr2/Thbs1/Ptpn2	37
GO:0065004	GO:0065004	protein-DNA complex assembly	30/1829	176/28891	6.58162672898143e-07	5.12674082046975e-06	2.55516616638988e-06	Nfkbiz/Ikzf1/Ep300/Baz1a/Creb1/Dr1/Senp6/Atf7ip/Gtf2a1/Taf7/Kat6a/Med7/Smarca5/Atrx/Med17/Rnf4/Naa60/Supt16/Pias1/Spty2d1/Taf3/Rsf1/Tspyl1/Bdp1/Med15/Taf12/Taf11/Med1/Trp53/Smarca4	30
GO:0006479	GO:0006479	protein methylation	22/1829	106/28891	6.70618855087006e-07	5.20956967784425e-06	2.59644804534094e-06	Btg2/Btg1/Snrpb/Ogt/Baz2a/Setd2/Kmt5a/Kansl1/Xbp1/Setd1b/Etf1/Ash1l/Rab6a/Smarca5/Kmt5b/Setd7/Eed/Prdm1/Kmt2b/Kansl3/Mecp2/Ehmt2	22
GO:0008213	GO:0008213	protein alkylation	22/1829	106/28891	6.70618855087006e-07	5.20956967784425e-06	2.59644804534094e-06	Btg2/Btg1/Snrpb/Ogt/Baz2a/Setd2/Kmt5a/Kansl1/Xbp1/Setd1b/Etf1/Ash1l/Rab6a/Smarca5/Kmt5b/Setd7/Eed/Prdm1/Kmt2b/Kansl3/Mecp2/Ehmt2	22
GO:0051648	GO:0051648	vesicle localization	34/1829	214/28891	6.71436091924859e-07	5.20956967784425e-06	2.59644804534094e-06	Myo1g/Itga4/Tcf7l2/Ap1s2/Myo1f/Synj1/Ndel1/Rab27a/Map2k1/Kif5b/Tbc1d23/Picalm/Pafah1b1/Actn4/Madd/Myo1c/Rab11a/Ykt6/Lrrk2/Pdcd6ip/Vps4b/Cln3/Trappc1/Pik3cg/Cul3/Trip11/Trappc8/Bloc1s2/Trappc10/Psen1/Exoc5/Mecp2/Uso1/Exoc3	34
GO:0002312	GO:0002312	B cell activation involved in immune response	21/1829	98/28891	6.85406169978613e-07	5.30405820427894e-06	2.64354110003447e-06	Ptprc/Nfkbiz/Ptk2b/Dock11/Dock10/Plcg2/Spi1/Bcl6/Lfng/Tgfb1/Slc15a4/Lilrb4a/Notch2/Cd180/St3gal1/Xbp1/Phf14/Kmt5b/Tnfaip3/Exosc3/Parp3	21
GO:0006970	GO:0006970	response to osmotic stress	21/1829	98/28891	6.85406169978613e-07	5.30405820427894e-06	2.64354110003447e-06	Slc12a2/Ptk2b/Lrrc8d/Ddx3x/Tifab/Slc12a6/Tsc22d3/Usp15/Casp1/Rac1/Casp3/Ybx3/Wnk1/Rcsd1/Lrrc8c/Nlrp3/Cln3/Pdpk1/Pkn1/Oxsr1/Trp53	21
GO:0048863	GO:0048863	stem cell differentiation	41/1829	284/28891	6.99713716927304e-07	5.38854257780358e-06	2.68564808776377e-06	Hes1/Ptprc/Bcl2/Runx2/Zfp36l2/Jarid2/Sh2b3/Vsir/Sema4d/Nfe2l2/Cdc42/Stat3/Itgb1/Mapk14/Cdk13/Zeb2/Lbh/Setd2/Mapk1/Gatad2b/Hnrnpu/Sema4a/Coro1c/Ext1/Zfp281/N4bp2l2/Nrp1/Mef2c/Otud5/Rest/Ncoa3/Mtf2/Ccnk/Gak/Ap2a2/Mta2/Chd2/Chd4/Med1/Cdk12/Trp53	41
GO:0006413	GO:0006413	translational initiation	24/1829	123/28891	6.99964399042391e-07	5.38854257780358e-06	2.68564808776377e-06	Ddx3x/Sh3bgrl/Tpr/Ppp1r15b/Ppp1r15a/Polr2g/Eif5/Eif4g3/Rps6kb1/Mcts1/Eif4h/Ago2/Eif4g2/Eif3a/Eif4ebp2/Fmr1/Uhmk1/Khdrbs1/Gigyf2/Eif5b/Tnf/Rbm4/Larp1/Eif2a	24
GO:0038127	GO:0038127	ERBB signaling pathway	24/1829	123/28891	6.99964399042391e-07	5.38854257780358e-06	2.68564808776377e-06	Adgre4/Ceacam1/Hip1/Ptprj/Iqgap1/Ptk2b/Cblb/Ccdc88a/Cbl/Tgfb1/Ptpn12/Plaur/Mapk1/Map2k1/Dgkd/Raf1/Akt1/Rnf115/Ralb/Cpne3/Rhbdf2/Socs4/Psen1/Ptpn2	24
GO:0042100	GO:0042100	B cell proliferation	24/1829	123/28891	6.99964399042391e-07	5.38854257780358e-06	2.68564808776377e-06	Cd300a/Ptprc/Prkcd/Lyn/Nfkbiz/Bcl2/Ighm/Bcl6/Peli1/Tnfrsf13b/Sash3/Tyrobp/Cd180/Btk/Casp3/Nckap1l/Fosl2/Rc3h1/Cd24a/Inpp5d/Mef2c/Vav3/Pkn1/Tnfrsf21	24
GO:0030308	GO:0030308	negative regulation of cell growth	33/1829	205/28891	7.19126771639356e-07	5.52887076377271e-06	2.75558761572811e-06	Ptprj/Bcl2/Rgs2/Actr3/Arhgap4/Osgin2/Bcl6/Ddx3x/Sema4d/Cdkn2d/Tgfb1/Adipor1/Osgin1/Foxk1/Cdkn1b/Yy1/Crlf3/G6pdx/Rack1/Sema4a/Spag9/Rnf6/Gsk3a/Nrp1/Rb1/Adipor2/Ifrd1/Bmpr2/Ppp1r9b/Mecp2/Trp53/Dip2b/Smarca4	33
GO:0051146	GO:0051146	striated muscle cell differentiation	47/1829	347/28891	7.3437606604487e-07	5.63241300891707e-06	2.80719304125081e-06	Ripor2/Rara/Sik1/Bcl2/Rgs2/Kdm6b/Ccnd2/Camk2d/Dock2/Cd53/Kras/Nr3c1/Ep300/Mef2a/Gpx1/Akap13/Tgfb1/Actg1/Itgb1/Dock5/Mapk14/Csf1r/Bin3/Epc1/Yy1/Arid1a/Casp1/G6pdx/Chuk/Pdlim5/Nfatc3/Ehd1/Myh9/Hnrnpu/Xbp1/Spag9/Cd9/Gsk3a/Akt1/Mef2c/Lncpint/Piezo1/Wdr1/Atg7/Flii/Rb1/Ppp3ca	47
GO:0002449	GO:0002449	lymphocyte mediated immunity	60/1829	489/28891	7.3449710183851e-07	5.63241300891707e-06	2.80719304125081e-06	Treml4/Spn/Ceacam1/Pou2f2/Myo1g/Ptprc/Sh2d1b1/Coro1a/Prkcd/Nfkbiz/Havcr2/Fcgr4/Tnfrsf1b/Ighm/Vsir/Bcl6/Clec2d/Fcer1g/Tgfb1/Ptpn6/Lyst/Malt1/Myd88/Csf3r/Sash3/Hfe/Slc15a4/Slfn2/Lilrb4a/Was/Rnf19b/Slc11a1/Il1b/Crk/H2-Q10/Btk/Icam1/Nckap1l/Fosl2/Rab27a/Map3k7/Kif5b/Cd24a/Fas/Csf2rb/Cr1l/Stat5b/Kmt5b/Stx11/Inpp5d/H2-Q6/Fbxo38/Nlrp3/Dennd1b/H2-Q4/Rsad2/Bcl10/Exosc3/Tnf/Parp3	60
GO:0060338	GO:0060338	regulation of type I interferon-mediated signaling pathway	14/1829	47/28891	7.43036780747725e-07	5.69052747998257e-06	2.83615727709658e-06	Samhd1/Ythdf3/Trim56/Oas3/Lsm14a/Ube2k/Tbk1/Rbm47/Ikbke/Gigyf2/Nlrc5/Cnot7/Stat2/Ptpn2	14
GO:0032770	GO:0032770	positive regulation of monooxygenase activity	11/1829	29/28891	7.58241085581019e-07	5.79198351824469e-06	2.88672293770268e-06	Scarb1/Ptk2b/Kras/Nod1/Il1b/Atp7a/Gch1/Akt1/Tnf/Por/Pik3cb	11
GO:1901223	GO:1901223	negative regulation of non-canonical NF-kappaB signal transduction	11/1829	29/28891	7.58241085581019e-07	5.79198351824469e-06	2.88672293770268e-06	Spi1/Ddx3x/Adipor1/Zc3h12a/Nmi/Nlrp3/Cpne1/Capn1/Cyld/Rela/Rassf2	11
GO:0009306	GO:0009306	protein secretion	55/1829	434/28891	7.64758932864433e-07	5.83424340535753e-06	2.90778525341699e-06	Slc12a2/Nadk/Prkcb/Tcf7l2/Glud1/Plek/Ep300/Mia2/Tgfb1/Lyst/Cd2ap/Abcg1/Il1b/Arf6/Rab11fip1/Rac1/Cpt1a/Myo18a/Hcar2/Map4k4/Kif5b/Myh9/Gsdmd/Pafah1b1/Madd/Arrb1/Slc8b1/Trpm2/Ensa/Ube2q1/Golph3/Raf1/Rab8a/Rap1gds1/Copg2/Mia3/Ncoa6/Jak2/Stxbp3/Rest/Midn/Rsad2/Smad2/Tardbp/Atg7/Rhbdf2/Cyb5r4/Tnf/Selenot/Oga/Rbm4/Nagpa/Gnptab/Hmgcr/Ppp3ca	55
GO:0010389	GO:0010389	regulation of G2/M transition of mitotic cell cycle	22/1829	107/28891	7.94149500973996e-07	6.04725051339994e-06	3.01394793546587e-06	Nabp1/Foxn3/Camk2d/Gpr132/Taok3/Rbbp8/Brd4/Rad21/Chfr/Rab11a/Pbx1/Inip/Usp47/Syf2/Vps4b/Rrm2b/Rnaseh2b/Uimc1/Taok1/Sin3a/Mecp2/Taok2	22
GO:0032720	GO:0032720	negative regulation of tumor necrosis factor production	17/1829	68/28891	7.94723124902898e-07	6.04725051339994e-06	3.01394793546587e-06	Rara/Havcr2/Vsir/Ptpn22/Ptpn6/Elf4/Irak3/Lilrb4a/Trim30a/Sirpa/Ilrun/Cd24a/Zc3h12a/Rad21/Tnfaip3/Fxr1/Trim27	17
GO:0043242	GO:0043242	negative regulation of protein-containing complex disassembly	20/1829	91/28891	8.19534500501335e-07	6.22005672175372e-06	3.10007450054688e-06	Mtpn/Arpc2/Add3/Capzb/Capza1/Evl/Irak3/Svil/Capza2/Mid1ip1/Taok1/Phf23/Sptan1/Flii/Scaf8/Tnf/Pik3ca/Apc/Arhgef2/Add1	20
GO:0090398	GO:0090398	cellular senescence	20/1829	91/28891	8.19534500501335e-07	6.22005672175372e-06	3.10007450054688e-06	Pot1b/Prkcd/Abi3/Kras/Spi1/Bcl6/Zmiz1/Mapk14/Smc6/Fbxo4/Map2k1/Kat6a/Id2/Morc3/Zfp217/Map3k3/Mnt/Akt3/Zfp277/Trp53	20
GO:0035592	GO:0035592	establishment of protein localization to extracellular region	55/1829	435/28891	8.22579856017675e-07	6.23517637339902e-06	3.10761013062544e-06	Slc12a2/Nadk/Prkcb/Tcf7l2/Glud1/Plek/Ep300/Mia2/Tgfb1/Lyst/Cd2ap/Abcg1/Il1b/Arf6/Rab11fip1/Rac1/Cpt1a/Myo18a/Hcar2/Map4k4/Kif5b/Myh9/Gsdmd/Pafah1b1/Madd/Arrb1/Slc8b1/Trpm2/Ensa/Ube2q1/Golph3/Raf1/Rab8a/Rap1gds1/Copg2/Mia3/Ncoa6/Jak2/Stxbp3/Rest/Midn/Rsad2/Smad2/Tardbp/Atg7/Rhbdf2/Cyb5r4/Tnf/Selenot/Oga/Rbm4/Nagpa/Gnptab/Hmgcr/Ppp3ca	55
GO:0010591	GO:0010591	regulation of lamellipodium assembly	13/1829	41/28891	8.29762471299177e-07	6.27355533855827e-06	3.12673819594218e-06	Actr3/Abi3/Arpc2/Cdc42/Rac2/Capzb/Actr2/Bin3/Was/Wasf2/Rac1/Brk1/Atp7a	13
GO:0045601	GO:0045601	regulation of endothelial cell differentiation	13/1829	41/28891	8.29762471299177e-07	6.27355533855827e-06	3.12673819594218e-06	Ceacam1/Ikbkb/Btg1/Xdh/Tnfrsf1a/Rock1/Il1b/Zdhhc21/Vezf1/Tgfbr1/Rock2/Tnf/Add1	13
GO:0050803	GO:0050803	regulation of synapse structure or activity	44/1829	317/28891	8.38909271960316e-07	6.33462103316973e-06	3.15717332076365e-06	Adgre5/Nedd9/Actr3/Ptk2b/Malat1/Ywhaz/Asap1/Sema4d/Mycbp2/Cdc42/Il10ra/Rock1/Itgb1/Srgn/Ogt/Rhoa/Fyn/Mapk14/Marcks/Actr2/Ptpro/Mark2/Pdlim5/Hnrnpm/Arf6/Picalm/Sema4a/Pafah1b1/Gripap1/Setd5/Dbnl/Lrrk2/Rap2a/Akt1/Mef2c/Cln3/Rhob/Rock2/Fmr1/Tnf/Chd4/Psen1/Mecp2/Taok2	44
GO:0090322	GO:0090322	regulation of superoxide metabolic process	12/1829	35/28891	8.48900842322826e-07	6.40190189369571e-06	3.19070608250873e-06	Cd36/Prkcd/Itgb2/Fpr2/Nfe2l2/Tgfb1/Syk/Gnai3/Tyrobp/Gnai2/Gch1/Akt1	12
GO:0090330	GO:0090330	regulation of platelet aggregation	10/1829	24/28891	8.70376206903074e-07	6.54717553350216e-06	3.26311042325863e-06	Ceacam1/Prkcd/Lyn/Il6ra/Sh2b3/Syk/Emilin2/Cd9/Jak2/Ubash3b	10
GO:2000269	GO:2000269	regulation of fibroblast apoptotic process	10/1829	24/28891	8.70376206903074e-07	6.54717553350216e-06	3.26311042325863e-06	Stk17b/Pmaip1/Btg1/Nupr1/Api5/Chd8/Pik3cg/Pik3ca/Apc/Trp53	10
GO:0014909	GO:0014909	smooth muscle cell migration	23/1829	116/28891	8.8320436300709e-07	6.63524089974869e-06	3.30700217674175e-06	Ace/Itga4/Bcl2/Iqgap1/Camk2d/Sorl1/Tmsb4x/Arpc2/Nfe2l2/Arpc5/Dock5/Rhoa/Trib1/Crk/Map3k7/Myh9/Atp7a/Rps6kb1/Stat5b/Mef2c/Ssh1/Mdm2/Ddit3	23
GO:0030900	GO:0030900	forebrain development	54/1829	425/28891	8.85463685973577e-07	6.64378329653178e-06	3.31125970486817e-06	Hes1/Ikzf1/Tcf7l2/Kdm6b/Kras/Btg2/Zmiz1/Tacc1/Htra2/Nin/Rhoa/Fyn/Akna/Creb1/Cxcr4/Csf1r/Zeb2/Arid1a/Tyrobp/Ndel1/Tra2b/Celf1/Ncor1/Setd2/Crk/Rac1/Herc1/D16Ertd472e/Atp7a/Secisbp2/Pafah1b1/Id2/Coro1c/Apaf1/Ext1/Lrrk2/Atrx/Uba6/Nrp1/Top2b/Hook3/Fxr1/Atg7/Gak/Ndst1/Usp9x/Sun2/Sin3a/Ncor2/Zswim6/Psen1/Pcm1/Zbtb18/Smarca4	54
GO:1902850	GO:1902850	microtubule cytoskeleton organization involved in mitosis	28/1829	160/28891	8.89380376265548e-07	6.66472383226841e-06	3.32169646192183e-06	Ripor2/Flna/Tacc1/Itgb1/Rhoa/Zfp207/Stag2/Hspa1b/Ndel1/Tpr/Map4/Setd2/Hnrnpu/Smc1a/Lsm14a/Pafah1b1/Rab11a/Vps4b/Mapre1/Abraxas2/Mecp2/Dync1h1/Arhgef2/Hspa1a/Smc3/Numa1/Kif3b/Parp3	28
GO:0032623	GO:0032623	interleukin-2 production	18/1829	76/28891	8.99979999105991e-07	6.73562780620413e-06	3.35703498235956e-06	Ptprc/Havcr2/Laptm5/Plcg2/Pde4b/Fcer1g/Malt1/Ripk2/Sash3/Lilrb4a/Slc11a1/Il1b/Fosl2/Map3k7/Stat5b/Runx1/Tnfaip3/Trim27	18
GO:0000910	GO:0000910	cytokinesis	31/1829	188/28891	9.07828897515824e-07	6.78579175920919e-06	3.38203668226589e-06	Iqgap1/Actr3/Unc119/Cdc42/Calm1/Rock1/Rhoa/Actr2/Bin3/Prpf40a/Setd2/Birc6/Son/Wnk1/Uvrag/Myh9/Ist1/Rab11a/Pdcd6ip/Usp8/Vps4b/Chmp3/Rhob/Rock2/Cspp1/Cul3/Orc4/Exoc5/Apc/Exoc3/Kif3b	31
GO:0045638	GO:0045638	negative regulation of myeloid cell differentiation	21/1829	100/28891	9.74717303800374e-07	7.27657810655513e-06	3.62664445815683e-06	Ceacam1/Pilrb1/Rara/Lyn/Ptk2b/Lilra6/Clec2d/Klf13/Csf1r/Trib1/Pira2/Nfkbia/Lilrb4a/Tob2/Ctr9/Stat5b/Inpp5d/Runx1/Ubash3b/Ptpn2/Cdc73	21
GO:0030010	GO:0030010	establishment of cell polarity	29/1829	170/28891	9.87363124514827e-07	7.34812408143893e-06	3.66230295168444e-06	Ripor2/Hes1/Cyth3/Msn/Dock2/Ptk2b/Cdc42/Itgb1/Dock8/Sipa1l3/Rhoa/Sh3bp1/Arfgef1/Mark2/Ndel1/Arf6/Map4/Crk/Myo18a/Krit1/Myh9/Pafah1b1/Rab10/Golph3/Myo9b/Mapre1/Coro7/Arhgef2/Numa1	29
GO:0048536	GO:0048536	spleen development	14/1829	48/28891	9.88024792031315e-07	7.34812408143893e-06	3.66230295168444e-06	Nfkbiz/Bcl2/Slc40a1/Jarid2/Tet2/Rc3h2/Polb/Rc3h1/Fas/Pbx1/Samd9l/Nfkb2/Pkn1/Lipa	14
GO:0048873	GO:0048873	homeostasis of number of cells within a tissue	14/1829	48/28891	9.88024792031315e-07	7.34812408143893e-06	3.66230295168444e-06	Coro1a/Nfkbiz/Bcl2/Kras/Csf1/Xiap/Sash3/Rac1/Fosl2/Gigyf2/Akt3/Lipa/Vps54/Add1	14
GO:0030038	GO:0030038	contractile actin filament bundle assembly	23/1829	117/28891	1.03406465455631e-06	7.66165551310811e-06	3.81856692803023e-06	Ptk2b/Arhgef10l/Ccdc88a/Cdc42/Zyx/Actg1/Cd47/Rhoa/Pak2/Evl/Zeb2/Was/Pxn/Wasf2/Rac1/Pfn1/Arrb1/Tgfbr1/Arap1/Nrp1/Rock2/Cul3/Fhod1	23
GO:0042177	GO:0042177	negative regulation of protein catabolic process	23/1829	117/28891	1.03406465455631e-06	7.66165551310811e-06	3.81856692803023e-06	Flna/Cst3/Mycbp2/Phf20l1/Ogt/Fyn/Usp25/Hfe/Irak3/N4bp1/Mtm1/Wac/Usp8/Azin1/Usp9x/Usp7/Senp1/Bag6/Rela/Ric1/Sf3b3/Hmgcr/Mdm4	23
GO:0043149	GO:0043149	stress fiber assembly	23/1829	117/28891	1.03406465455631e-06	7.66165551310811e-06	3.81856692803023e-06	Ptk2b/Arhgef10l/Ccdc88a/Cdc42/Zyx/Actg1/Cd47/Rhoa/Pak2/Evl/Zeb2/Was/Pxn/Wasf2/Rac1/Pfn1/Arrb1/Tgfbr1/Arap1/Nrp1/Rock2/Cul3/Fhod1	23
GO:0002823	GO:0002823	negative regulation of adaptive immune response based on somatic recombination of immune receptors built from immunoglobulin superfamily domains	15/1829	55/28891	1.05781999631371e-06	7.80834710495905e-06	3.89167797567572e-06	Spn/Ptprc/Havcr2/Vsir/Bcl6/Ptpn6/Hfe/Rc3h2/Lilrb4a/Nckap1l/Rc3h1/Zc3h12a/Cr1l/Zbtb7b/Parp3	15
GO:0016571	GO:0016571	histone methylation	15/1829	55/28891	1.05781999631371e-06	7.80834710495905e-06	3.89167797567572e-06	Ogt/Baz2a/Setd2/Kansl1/Xbp1/Setd1b/Ash1l/Smarca5/Kmt5b/Setd7/Eed/Kmt2b/Kansl3/Mecp2/Ehmt2	15
GO:0030834	GO:0030834	regulation of actin filament depolymerization	15/1829	55/28891	1.05781999631371e-06	7.80834710495905e-06	3.89167797567572e-06	Plek/Mtpn/Arpc2/Add3/Capzb/Capza1/Evl/Sh3bp1/Svil/Capza2/Wdr1/Sptan1/Flii/Pik3ca/Add1	15
GO:0008063	GO:0008063	Toll signaling pathway	7/1829	11/28891	1.06047771549671e-06	7.81821678174409e-06	3.8965970197775e-06	Peli1/Myd88/Irak3/Irak2/Traf3/Irak4/Irak1	7
GO:0060562	GO:0060562	epithelial tube morphogenesis	51/1829	395/28891	1.09339200076341e-06	8.04463329762354e-06	4.00944294687745e-06	Hes1/Slc12a2/Rara/Bcl2/Cd44/Kras/Nr3c1/Csf1/Itgax/Stk4/Pik3cd/Tgfb1/Rhoa/Cxcr2/Cxcr4/Zeb2/Arid1a/Notch2/Vasp/Nfatc1/Flt1/Pxn/Setd2/Sec24b/Pfn1/Lmo4/Casp3/Nfatc3/Map3k7/Brpf1/Pbx1/Apaf1/Ext1/Nrp1/Mef2c/Ppp3r1/Hectd1/Rhob/Rock2/Gzf1/Ncoa3/Kdm5b/Kdm2a/Ccm2/Bcl10/Tnf/Clic4/Kdm6a/Med1/Psen1/Mib1	51
GO:0060211	GO:0060211	regulation of nuclear-transcribed mRNA poly(A) tail shortening	8/1829	15/28891	1.09390706158563e-06	8.04463329762354e-06	4.00944294687745e-06	Btg2/Tnrc6a/Polr2g/Tnrc6c/Ago2/Cnot1/Cnot7/Tnrc6b	8
GO:0080164	GO:0080164	regulation of nitric oxide metabolic process	18/1829	77/28891	1.10547150824329e-06	8.1195922193552e-06	4.04680245214307e-06	Cd36/Klf4/Cx3cr1/Klf2/Ptk2b/Itgb2/Cd47/Il1b/Rac1/Icam1/Sirpa/Zc3h12a/Akt1/Insr/Jak2/Rock2/Tnf/Mapk9	18
GO:0001503	GO:0001503	ossification	59/1829	484/28891	1.12218679024602e-06	8.23215092720751e-06	4.10290168011427e-06	Nfe2/Fgr/Adrb2/Bcl2/H3f3a/Tcf7l2/Cebpb/Runx2/Ptk2b/Ddx5/Csf1/Sema4d/Tgfb1/Srgn/Rhoa/Klf10/Nab1/Mapk14/Csf1r/Nipbl/Ifi204/Nfatc1/Sbno2/Atp2b1/Junb/Xylt1/Mef2d/Setd2/Mapk1/Tmem38b/Fosl2/Map3k7/Limd1/Id2/Pbx1/Tob2/Sp3/Ext1/Esrra/Sirt7/Akt1/Mef2c/Lncpint/Runx1/Mia3/Rest/Rsad2/Sp1/Tnf/Bmpr2/Slc26a2/Atf4/Cbfb/Ipo7/Apc/Asxl2/Rassf2/Fndc3b/Ppp3ca	59
GO:0010742	GO:0010742	macrophage derived foam cell differentiation	11/1829	30/28891	1.12866942306522e-06	8.26945913928972e-06	4.12149608240204e-06	Cd36/Prkch/Csf1/Ep300/Lpl/Nfkbia/Stat1/Abcg1/Itgav/Hbp1/Mapk9	11
GO:0010803	GO:0010803	regulation of tumor necrosis factor-mediated signaling pathway	13/1829	42/28891	1.13218051218358e-06	8.27470201497133e-06	4.12410913015018e-06	Laptm5/Tnfrsf1a/Syk/Naip5/Casp1/Ppp2cb/Hipk1/Ube2k/Cpne1/Otulin/Cyld/Ptpn2/Sharpin	13
GO:0043620	GO:0043620	regulation of DNA-templated transcription in response to stress	13/1829	42/28891	1.13218051218358e-06	8.27470201497133e-06	4.12410913015018e-06	Cd36/Klf2/Cebpb/Nfe2l2/Tmbim6/Ppp1r15a/Atf6/Jun/Ddit3/Sin3a/Atf4/Rela/Trp53	13
GO:0072576	GO:0072576	liver morphogenesis	12/1829	36/28891	1.20002393704624e-06	8.75973083515878e-06	4.36584735614332e-06	Ceacam1/Cebpb/Tet2/Lims1/Notch2/Rps6ka1/Xbp1/Tnfaip3/Cul3/Tnf/Lipa/Med1	12
GO:0030518	GO:0030518	intracellular steroid hormone receptor signaling pathway	23/1829	118/28891	1.20819950585571e-06	8.80854812150963e-06	4.39017787777231e-06	Ddx5/Nr3c1/Ep300/Zmiz1/Rhoa/Zbtb7a/Arid1a/Lbh/Ncor1/Mapk1/Taf7/Rnf6/Esrra/Ddx17/Jak2/Strn3/Kmt2d/Ncoa3/Cnot1/Ncoa2/Ncor2/Med1/Smarca4	23
GO:0002752	GO:0002752	cell surface pattern recognition receptor signaling pathway	17/1829	70/28891	1.23415297996184e-06	8.98669820587217e-06	4.47896782913579e-06	Lyn/Pik3ap1/Ptpn22/Peli1/Ripk2/Myd88/Nfkbia/Chuk/Arf6/Irak2/Map3k7/Nmi/Lrrfip2/Tnfaip3/Irak1/Appl1/Rela	17
GO:0042752	GO:0042752	regulation of circadian rhythm	24/1829	127/28891	1.28052957410302e-06	9.31294235711285e-06	4.64156782129931e-06	Sik1/Klf10/Ppp1cb/Casp1/Hnrnpd/Csnk1e/Id2/Thrap3/Sfpq/Bhlhe40/Rock2/Tardbp/Kdm5b/Fxr1/Atg7/Usp9x/Kdm2a/Usp7/Sin3a/Mapk9/Rbm4/Kdm5c/Csnk1d/Trp53	24
GO:1990089	GO:1990089	response to nerve growth factor	14/1829	49/28891	1.30286595330412e-06	9.45216475926516e-06	4.71095622692394e-06	Hes1/Coro1a/Nfkb1/Rap1a/Acap2/Cdc5l/Arf6/Crk/Ehd1/Shoc2/Rapgef1/Usp8/Akt1/Dync1li1	14
GO:1990090	GO:1990090	cellular response to nerve growth factor stimulus	14/1829	49/28891	1.30286595330412e-06	9.45216475926516e-06	4.71095622692394e-06	Hes1/Coro1a/Nfkb1/Rap1a/Acap2/Cdc5l/Arf6/Crk/Ehd1/Shoc2/Rapgef1/Usp8/Akt1/Dync1li1	14
GO:0032655	GO:0032655	regulation of interleukin-12 production	16/1829	63/28891	1.3280098778428e-06	9.62278883332846e-06	4.79599521689539e-06	Cd36/Lilra5/Ltb/Laptm5/Nfkb1/Plcg2/Rel/Syk/Cd47/Mapk14/Irak3/Il16/Irf1/Mefv/Thbs1/Rela	16
GO:1903306	GO:1903306	negative regulation of regulated secretory pathway	10/1829	25/28891	1.36815441775044e-06	9.90155764435527e-06	4.93493351300281e-06	Cd300a/Rap1b/Rap1a/Spi1/Nckap1l/Gnai2/Abr/Stxbp3/Rest/Fmr1	10
GO:0032418	GO:0032418	lysosome localization	21/1829	102/28891	1.37170632898421e-06	9.9030505702275e-06	4.9356775868328e-06	Cd300a/Fgr/Lyn/Ywhaz/Rac2/Fcer1g/Syk/Ndel1/Btk/Kif5b/Myh9/Borcs6/Spag9/Gab2/Snap23/Tfeb/Pdpk1/Snx4/Bloc1s2/Stxbp2/Pip4p1	21
GO:1990849	GO:1990849	vacuolar localization	21/1829	102/28891	1.37170632898421e-06	9.9030505702275e-06	4.9356775868328e-06	Cd300a/Fgr/Lyn/Ywhaz/Rac2/Fcer1g/Syk/Ndel1/Btk/Kif5b/Myh9/Borcs6/Spag9/Gab2/Snap23/Tfeb/Pdpk1/Snx4/Bloc1s2/Stxbp2/Pip4p1	21
GO:0010657	GO:0010657	muscle cell apoptotic process	23/1829	119/28891	1.40880552652068e-06	1.01483937914379e-05	5.05795657848516e-06	Bcl2/Camk2d/Ptk2b/Grk2/Stk4/Nupr1/Nfe2l2/Cxcr2/Map3k5/Trem1/Pdcd4/Gnb1/Zc3h12a/Arrb1/Apaf1/Ppp1r10/Jak2/Pdpk1/Capn1/Atg7/Atf4/Hmgcr/Trp53	23
GO:0035304	GO:0035304	regulation of protein dephosphorylation	19/1829	86/28891	1.40911819198682e-06	1.01483937914379e-05	5.05795657848516e-06	Cd300a/Ptprc/Prkcd/Ppp2r5a/Ppp1r12a/Ikbkb/Tgfb1/Calm1/Rock1/Ppp1r15b/Ppp1r15a/Nckap1l/Gnai2/Ensa/Jak2/Rock2/Ppp6r3/Tnf/Ppp1r9b	19
GO:0033962	GO:0033962	P-body assembly	9/1829	20/28891	1.41963508650123e-06	1.01993200389409e-05	5.08333820575236e-06	Rc3h1/Ddx6/Lsm14a/Limd1/Cnot1/Cnot6l/Cnot6/Cnot7/Dync1h1	9
GO:2000758	GO:2000758	positive regulation of peptidyl-lysine acetylation	9/1829	20/28891	1.41963508650123e-06	1.01993200389409e-05	5.08333820575236e-06	Nfe2/Ep300/Sf3b1/Tgfb1/Myo1c/Smarca5/Ddx21/Baz1b/Dip2b	9
GO:0030856	GO:0030856	regulation of epithelial cell differentiation	29/1829	173/28891	1.42829521394366e-06	1.02491002018745e-05	5.10814862479628e-06	Ceacam1/Hes1/Prkch/Cebpb/Kras/Ikbkb/Btg1/Xdh/Tnfrsf1a/Rock1/Cdkn1b/Csf1r/Zeb2/Il1b/Cd24a/Zdhhc21/Vezf1/Tgfbr1/Stat5b/Maff/Rock2/Ncoa3/Tnf/Med1/Ipo7/Apc/Srsf6/Numa1/Add1	29
GO:0060560	GO:0060560	developmental growth involved in morphogenesis	41/1829	292/28891	1.45199116151437e-06	1.04065226103694e-05	5.18660790840421e-06	Itga4/Cyfip2/Slc12a2/Iqgap1/Actr3/Arhgap4/Csf1/Sema4d/Ep300/Tgfb1/Itgb1/Nin/Cxcr4/Csf1r/Pum2/Bin3/Zeb2/Ndel1/Ist1/Itsn2/Picalm/Macf1/Sema4a/Spag9/Pafah1b1/Rnf6/Dbnl/Ext1/Eif4g2/Nrp1/Gdi1/Cpne1/Kdm5b/Usp9x/Sin3a/Ifrd1/Bmpr2/Trpv2/Med1/Mecp2/Dip2b	41
GO:0061081	GO:0061081	positive regulation of myeloid leukocyte cytokine production involved in immune response	13/1829	43/28891	1.52891432129029e-06	1.09445861935169e-05	5.45477864516855e-06	Cd36/Laptm5/Plcg2/Nod1/Mapkapk2/Fcer1g/Syk/Ripk2/Casp4/Myd88/Casp1/Tlr7/Ddx21	13
GO:0051961	GO:0051961	negative regulation of nervous system development	30/1829	183/28891	1.53202721622179e-06	1.09536245411026e-05	5.45928335503391e-06	Hes1/Actr3/Sorl1/Mbp/Arhgap4/Btg2/Sema4d/Tgfb1/Ldlr/Rhoa/Il1b/Cd24a/Sema4a/Fas/Id2/Rnf6/Nrp1/Ctdsp1/Hook3/Rest/Gdi1/Rb1/Ifrd1/Psen1/Mecp2/Arhgef2/Pcm1/Ppp3ca/Trp53/Dip2b	30
GO:0002821	GO:0002821	positive regulation of adaptive immune response	29/1829	174/28891	1.61160024623546e-06	1.15086531456139e-05	5.73590945361944e-06	Ptprc/Nfkbiz/Cd44/Fcer1g/Nfkbid/Tgfb1/Malt1/Ripk2/Sash3/Hfe/Clec4n/Slc11a1/Il1b/H2-Q10/Btk/Cd274/Map3k7/Cd24a/Tyk2/Kmt5b/H2-Q6/Fbxo38/Nlrp3/Jak2/Dennd1b/H2-Q4/Rsad2/Exosc3/Tnf	29
GO:0051650	GO:0051650	establishment of vesicle localization	31/1829	193/28891	1.61673889015179e-06	1.15314388309622e-05	5.74726583271461e-06	Myo1g/Itga4/Ap1s2/Myo1f/Synj1/Ndel1/Rab27a/Map2k1/Kif5b/Tbc1d23/Picalm/Pafah1b1/Actn4/Madd/Myo1c/Rab11a/Ykt6/Lrrk2/Pdcd6ip/Vps4b/Cln3/Trappc1/Cul3/Trip11/Trappc8/Bloc1s2/Trappc10/Psen1/Exoc5/Mecp2/Exoc3	31
GO:0001894	GO:0001894	tissue homeostasis	40/1829	283/28891	1.6394061345418e-06	1.16650051880859e-05	5.81383526710609e-06	Ceacam1/Slc12a2/Adrb2/Coro1a/Nfkbiz/Bcl2/Ptk2b/Fcgr4/Mbp/Kras/Csf1/Rac2/Gcnt2/Slc28a2/Il10ra/Itgb1/Syk/Xiap/Sash3/Creb1/Csf1r/Zeb2/Rac1/Fosl2/Itgav/Ext1/Csk/Dram2/Inpp5d/Lrrk1/Rb1/Ankrd11/Ubash3b/Gigyf2/Akt3/Lipa/Vps54/Vps13b/Clcn3/Add1	40
GO:0060249	GO:0060249	anatomical structure homeostasis	40/1829	283/28891	1.6394061345418e-06	1.16650051880859e-05	5.81383526710609e-06	Ceacam1/Slc12a2/Adrb2/Coro1a/Nfkbiz/Bcl2/Ptk2b/Fcgr4/Mbp/Kras/Csf1/Rac2/Gcnt2/Slc28a2/Il10ra/Itgb1/Syk/Xiap/Sash3/Creb1/Csf1r/Zeb2/Rac1/Fosl2/Itgav/Ext1/Csk/Dram2/Inpp5d/Lrrk1/Rb1/Ankrd11/Ubash3b/Gigyf2/Akt3/Lipa/Vps54/Vps13b/Clcn3/Add1	40
GO:1905897	GO:1905897	regulation of response to endoplasmic reticulum stress	18/1829	79/28891	1.6487623853162e-06	1.17073403932444e-05	5.83493512131295e-06	Ptpn1/Abca7/Serinc3/Nupr1/Usp25/Tmbim6/Ppp1r15a/Atf6/Bak1/Xbp1/Creb3/Lrrk2/Crebrf/Bag6/Ptpn2/Tmem259/Eif2a/Bfar	18
GO:0034067	GO:0034067	protein localization to Golgi apparatus	11/1829	31/28891	1.64931112972396e-06	1.17073403932444e-05	5.83493512131295e-06	Sorl1/Arl5c/Gbp5/Arl5b/Rab6a/Vps13c/Vps13d/Golph3/Gak/Arfrp1/Csnk1d	11
GO:0050832	GO:0050832	defense response to fungus	16/1829	64/28891	1.66713286438727e-06	1.181967252356e-05	5.89092142310432e-06	Clec4a3/Clec4a1/Cx3cr1/Il17ra/Plcg2/Spi1/Pik3cd/Tgfb1/Clec4e/Cotl1/Usp15/Clec4n/Ncf1/Clec4a2/Bcl10/Clec4d	16
GO:0043618	GO:0043618	regulation of transcription from RNA polymerase II promoter in response to stress	12/1829	37/28891	1.6738024634226e-06	1.18527638558156e-05	5.90741413368617e-06	Cd36/Klf2/Cebpb/Nfe2l2/Tmbim6/Ppp1r15a/Atf6/Jun/Ddit3/Sin3a/Atf4/Trp53	12
GO:0010977	GO:0010977	negative regulation of neuron projection development	28/1829	165/28891	1.67796609474452e-06	1.18538893566678e-05	5.9079750829907e-06	Hes1/Rap1gap2/Flna/Actr3/Mbp/Dleu2/Arhgap4/Sema4d/Rhoa/Xylt1/Arf6/Map4k4/Sema4a/Pafah1b1/Rnf6/Lrrk2/Thoc2/Rab29/Gsk3a/Nrp1/Gdi1/Mdm2/Dennd5a/Gak/Ifrd1/Psen1/Mylip/Dip2b	28
GO:0050921	GO:0050921	positive regulation of chemotaxis	28/1829	165/28891	1.67796609474452e-06	1.18538893566678e-05	5.9079750829907e-06	Ripor2/Nedd9/Cx3cr1/Ptprj/Ptk2b/Spi1/Fpr2/Csf1/Rac2/Tgfb1/Cxcr2/Cxcr4/Csf1r/Mospd2/Il16/Trem1/Il1b/Mapk1/Rac1/Nckap1l/Gpsm3/Wnk1/Creb3/Camk1d/Nrp1/Oxsr1/Bmpr2/Thbs1	28
GO:1901879	GO:1901879	regulation of protein depolymerization	20/1829	95/28891	1.68271293513569e-06	1.18732545601946e-05	5.91762669491919e-06	Plek/Mtpn/Arpc2/Add3/Capzb/Capza1/Evl/Asph/Sh3bp1/Svil/Capza2/Mid1ip1/Wdr1/Taok1/Sptan1/Flii/Pik3ca/Apc/Arhgef2/Add1	20
GO:0048041	GO:0048041	focal adhesion assembly	19/1829	87/28891	1.69662852480071e-06	1.19571915081193e-05	5.9594608458852e-06	Ptprj/Bcl2/Iqgap1/Ptk2b/Actg1/Rock1/Lims1/Slk/Pxn/Rac1/Map4k4/Myh9/Macf1/Itgav/Coro1c/Nrp1/Pdpk1/Pip5k1a/Taok2	19
GO:1904035	GO:1904035	regulation of epithelial cell apoptotic process	24/1829	129/28891	1.71306121522655e-06	1.20586473176471e-05	6.01002639249016e-06	Itga4/Bcl2/Tcf7l2/Stk4/Nupr1/Nfe2l2/Tgfb1/Lims1/Cdkn1b/Pdcd4/Icam1/Krit1/Xbp1/Tia1/Jak2/Tnfaip3/Atg7/Cast/Rb1/Tnf/Thbs1/Apc/Srsf6/Npc1	24
GO:0009267	GO:0009267	cellular response to starvation	30/1829	184/28891	1.72107671103787e-06	1.20863275555685e-05	6.0238222151953e-06	Prkch/Pmaip1/Bcl2/Tcf7l2/Ywhaz/Stk24/Nfe2l2/Nuak2/Ywhag/Klf10/Map3k5/Tnrc6a/Mapk1/Xpr1/Zc3h12a/Cpeb4/Xbp1/Fas/Lrrk2/Ralb/Jun/Tfeb/Atg7/Plin2/Fnip1/Srebf2/Atf4/Pik3c2a/Ehmt2/Trp53	30
GO:0010951	GO:0010951	negative regulation of endopeptidase activity	30/1829	184/28891	1.72107671103787e-06	1.20863275555685e-05	6.0238222151953e-06	Serpinb2/Nr4a1/Klf4/Cd44/Sorl1/Cst3/Grk2/Ddx3x/Ep300/Gpx1/Cdkn2d/Xiap/Pak2/Plaur/Naip5/Bcl2a1d/Hspa1b/Rps6ka1/Serpina3g/Picalm/Arrb1/Usp47/Akt1/Mdm2/Rps6ka3/Cast/Fnip1/Tnf/Thbs1/Por	30
GO:0030838	GO:0030838	positive regulation of actin filament polymerization	15/1829	57/28891	1.73886756902059e-06	1.21823621403573e-05	6.0716858249327e-06	Actr3/Cdc42ep2/Ptk2b/Cdc42ep3/Arpc2/Rhoa/Evl/Vasp/Arf6/Rac1/Pfn1/Icam1/Map3k1/Nckap1l/Myo1c	15
GO:0043300	GO:0043300	regulation of leukocyte degranulation	15/1829	57/28891	1.73886756902059e-06	1.21823621403573e-05	6.0716858249327e-06	Cd300a/Fgr/Lyn/Spi1/Itgb2/Rac2/Fcer1g/Syk/Nckap1l/Abr/Gab2/Ptafr/Pdpk1/Snx4/Stxbp2	15
GO:0009743	GO:0009743	response to carbohydrate	34/1829	223/28891	1.75761323931305e-06	1.22991375611504e-05	6.12988666143396e-06	Nadk/Prkcb/Tcf7l2/Nfkb1/Ncf2/Grk2/Ep300/Gpx1/Ogt/Slc12a6/Tra2b/Abcg1/Il1b/Rac1/Icam1/Casp3/Rack1/Map4k4/Kif5b/Myh9/Xbp1/Arrb1/Raf1/Ncoa6/Smad2/Atg7/Sin3a/Selenot/Rbm4/Pik3ca/Thbs1/Hmgcr/Ppp3ca/Smarca4	34
GO:0050768	GO:0050768	negative regulation of neurogenesis	29/1829	175/28891	1.81636649142896e-06	1.26802943741267e-05	6.31985510858414e-06	Hes1/Actr3/Sorl1/Mbp/Arhgap4/Btg2/Sema4d/Tgfb1/Ldlr/Il1b/Cd24a/Sema4a/Fas/Id2/Rnf6/Nrp1/Ctdsp1/Hook3/Rest/Gdi1/Rb1/Ifrd1/Psen1/Mecp2/Arhgef2/Pcm1/Ppp3ca/Trp53/Dip2b	29
GO:0051168	GO:0051168	nuclear export	29/1829	175/28891	1.81636649142896e-06	1.26802943741267e-05	6.31985510858414e-06	Dusp16/Wipf1/Akap13/Tgfb1/Sp100/Malt1/Cdkn1b/Nup98/Xpo6/Tpr/Setd2/Wnk1/Ythdc1/Thoc2/Sirt7/Ranbp2/Dhx9/Nxt1/Fmr1/Mdm2/Uhmk1/Khdrbs1/Rbm22/Nup153/Iws1/Poldip3/Ncbp3/Xpo1/Nemf	29
GO:0002824	GO:0002824	positive regulation of adaptive immune response based on somatic recombination of immune receptors built from immunoglobulin superfamily domains	28/1829	166/28891	1.89801237162355e-06	1.32346681272219e-05	6.59615482941022e-06	Ptprc/Nfkbiz/Fcer1g/Nfkbid/Tgfb1/Malt1/Ripk2/Sash3/Hfe/Clec4n/Slc11a1/Il1b/H2-Q10/Btk/Cd274/Map3k7/Cd24a/Tyk2/Kmt5b/H2-Q6/Fbxo38/Nlrp3/Jak2/Dennd1b/H2-Q4/Rsad2/Exosc3/Tnf	28
GO:0032092	GO:0032092	positive regulation of protein binding	21/1829	104/28891	1.91114974297108e-06	1.3310595856928e-05	6.63399718829464e-06	Ace/Tcf7l2/Actr3/Lfng/Ep300/Stk4/Ripk2/Hfe/Dtx3l/Ppp2cb/Krit1/Arrb1/Lrrk2/Mark3/Ralb/Mapre1/Usp9x/Hspa4/Psen1/Add1/Hipk2	21
GO:0071887	GO:0071887	leukocyte apoptotic process	27/1829	157/28891	1.96074660527797e-06	1.36399763845424e-05	6.79816034955057e-06	Lyn/Nfkbiz/Bcl2/Cd44/Plekho2/Hcls1/Pik3cd/Fcer1g/Nfkbid/Dock8/Tsc22d3/Cxcr2/Bcl2a1a/Cd274/Cd24a/Bak1/St3gal1/Fas/Akt1/Mef2c/Pkn1/Fnip1/Bcl10/Lipa/Tnfrsf21/Pik3cb/Trp53	27
GO:0010921	GO:0010921	regulation of phosphatase activity	18/1829	80/28891	2.00239791085428e-06	1.3897064047195e-05	6.92629276747644e-06	Cd300a/Ptprc/Plek/Ppp1r12a/Ikbkb/Sema4d/Calm1/Rock1/Ppp1r15b/Ppp1r15a/Nckap1l/Gnai2/Mef2c/Jak2/Rock2/Ppp6r3/Tnf/Ppp1r9b	18
GO:0060761	GO:0060761	negative regulation of response to cytokine stimulus	18/1829	80/28891	2.00239791085428e-06	1.3897064047195e-05	6.92629276747644e-06	Stap1/Ptprc/Klf4/Samhd1/Sh2b3/Irak3/Naip5/Parp14/Ythdf3/Ppp2cb/Oas3/Otud4/Gigyf2/Nlrc5/Cnot7/Cyld/Stat2/Ptpn2	18
GO:0046323	GO:0046323	glucose import	19/1829	88/28891	2.03636178013869e-06	1.41162315438186e-05	7.03552578544157e-06	Ace/Prkcd/Rap1a/Grk2/Nfe2l2/Mef2a/Mapk14/Osbpl8/C2cd5/Rps6kb1/Rhoq/Gsk3a/Akt1/Insr/Stxbp3/Adipor2/Tnf/Oga/Appl1	19
GO:0001678	GO:0001678	intracellular glucose homeostasis	29/1829	176/28891	2.0448556801187e-06	1.41585328962604e-05	7.05660876746409e-06	Nadk/Tcf7l2/Lrrc8d/Grk2/Gpx1/Ogt/Slc12a6/Foxk1/Tra2b/Abcg1/Rac1/Icam1/Rack1/Map4k4/Kif5b/Myh9/Xbp1/Arrb1/Raf1/Ncoa6/Stxbp3/Atg7/Sin3a/Selenot/Rbm4/Pik3ca/Hmgcr/Ppp3ca/Smarca4	29
GO:0071801	GO:0071801	regulation of podosome assembly	8/1829	16/28891	2.06583314227167e-06	1.42703993025068e-05	7.11236295251182e-06	Msn/Lcp1/Hck/Arpc2/Rhoa/Tnf/Mapk9/Arhgef2	8
GO:1901522	GO:1901522	positive regulation of transcription from RNA polymerase II promoter involved in cellular response to chemical stimulus	8/1829	16/28891	2.06583314227167e-06	1.42703993025068e-05	7.11236295251182e-06	Runx2/Nfe2l2/Xbp1/Creb3/Jun/Atf4/Rela/Trp53	8
GO:0032886	GO:0032886	regulation of microtubule-based process	38/1829	265/28891	2.07599789133807e-06	1.43239015346403e-05	7.13902844978606e-06	Ripor2/Gda/Ccnl1/Cdk2ap2/Diaph1/Tacc1/Rock1/Rhoa/Cdkn1b/Mark2/Hspa1b/Tpr/Kat2b/Clip1/Rac1/Senp6/Hnrnpu/Macf1/Pafah1b1/Pdcd6ip/Ccnl2/Vps4b/Rnf4/Mid1ip1/Taok1/Rock2/Azin1/Mapre1/Dync1li1/Cyld/Apc/Mecp2/Dync1h1/Arhgef2/Hspa1a/Xpo1/Numa1/Parp3	38
GO:0070897	GO:0070897	transcription preinitiation complex assembly	16/1829	65/28891	2.08221168076388e-06	1.43500502329711e-05	7.15206095359493e-06	Nfkbiz/Ikzf1/Creb1/Dr1/Atf7ip/Gtf2a1/Taf7/Med7/Med17/Taf3/Bdp1/Med15/Taf12/Taf11/Med1/Trp53	16
GO:0042116	GO:0042116	macrophage activation	22/1829	113/28891	2.08666239606484e-06	1.43640016101207e-05	7.15901431599724e-06	Stap1/Cx3cr1/Ifngr1/Havcr2/Plcg2/Syk/Ldlr/Csf1r/Tyrobp/Casp1/Sbno2/Slc11a1/Myo18a/Ifngr2/Nmi/Lrrk2/Irgm1/Jun/Jak2/Tnf/Hspa4/Thbs1	22
GO:0006353	GO:0006353	DNA-templated transcription termination	10/1829	26/28891	2.09692092012287e-06	1.44178534809842e-05	7.185854073115e-06	Polr2a/Wnk1/Xrn2/Lipe/Dhx9/Setx/Pcf11/Scaf8/Ttf1/Wdr82	10
GO:0043388	GO:0043388	positive regulation of DNA binding	15/1829	58/28891	2.20876970878987e-06	1.51627366487728e-05	7.55710363202525e-06	Hes1/Klf4/Ep300/Tgfb1/Calm1/Plaur/Hmgb2/Dazap2/Brd4/Hipk1/Jak2/Rb1/Hipk3/Smarca4/Hipk2	15
GO:0030219	GO:0030219	megakaryocyte differentiation	14/1829	51/28891	2.2129399433344e-06	1.51627366487728e-05	7.55710363202525e-06	Flna/Pip4k2a/Sh2b3/Ep300/Ptpn6/Abi1/Hmgb2/Wasf2/Fli1/Sp3/Mef2c/Sp1/Med1/Cnot4	14
GO:0097300	GO:0097300	programmed necrotic cell death	14/1829	51/28891	2.2129399433344e-06	1.51627366487728e-05	7.55710363202525e-06	Nupr1/Pygl/Peli1/Map3k5/Casp1/Ybx3/Map3k7/Birc3/Fas/Rnf31/Tnf/Cyld/Birc2/Trp53	14
GO:0150115	GO:0150115	cell-substrate junction organization	21/1829	105/28891	2.24770559514093e-06	1.53831411829299e-05	7.66695318914516e-06	Ptprj/Tln1/Bcl2/Iqgap1/Ptk2b/Actg1/Rock1/Lims1/Slk/Pxn/Arf6/Rac1/Map4k4/Myh9/Macf1/Itgav/Coro1c/Nrp1/Pdpk1/Pip5k1a/Taok2	21
GO:1905476	GO:1905476	negative regulation of protein localization to membrane	12/1829	38/28891	2.30556842395144e-06	1.57609296417928e-05	7.85524284956351e-06	Ppp2r5a/Abi3/Tgfb1/Ogt/Wnk1/Lypla1/Picalm/Gripap1/Rhoq/Csk/Hectd1/Gdi1	12
GO:0045806	GO:0045806	negative regulation of endocytosis	17/1829	73/28891	2.3100168527461e-06	1.57731254535835e-05	7.86132123869038e-06	Cd300a/Cnn2/Abca7/Unc119/Tgfb1/Cd47/Siglece/Rin3/Rack1/Sirpa/Picalm/Ankrd13a/Itgav/Csk/Fmr1/Atg7/Appl1	17
GO:0016051	GO:0016051	carbohydrate biosynthetic process	33/1829	216/28891	2.36811760317589e-06	1.6133049091045e-05	8.04070707720468e-06	Cd244a/Chst15/Sik1/Tcf7l2/Ptk2b/Nfkb1/Plek/Nr3c1/Ep300/St3gal4/Tgfb1/Ogt/Ppp1cb/Gfpt1/G6pdx/Kat2b/Ppp4r3b/Pgd/Myh9/Ext1/Ptafr/Ppp1r3b/Sirt7/Ranbp2/Akt1/Insr/Chst12/Ndst1/Usp7/Atf4/Ptpn2/Dse/Ppp4r3a	33
GO:1990776	GO:1990776	response to angiotensin	11/1829	32/28891	2.36946257343486e-06	1.6133049091045e-05	8.04070707720468e-06	Prkcd/Nfkb1/Nfe2l2/Rock1/Rac1/Map3k7/Rap1gds1/Rock2/Capn1/Rela/Ppp3ca	11
GO:0045576	GO:0045576	mast cell activation	20/1829	97/28891	2.3709041738529e-06	1.6133049091045e-05	8.04070707720468e-06	Cd300a/Fgr/Lyn/Ptpre/Lcp2/Cd300lb/Ywhaz/Rac2/Fcer1g/Ptpn6/Syk/Cd48/Lilrb4a/Btk/Gab2/Snap23/Pdpk1/Snx4/Bcl10/Stxbp2	20
GO:0051100	GO:0051100	negative regulation of binding	28/1829	168/28891	2.41971869016685e-06	1.64463084337402e-05	8.19683544448326e-06	Ace/Itga4/Adrb2/Sorl1/Sp100/Rock1/Hfe/Tmbim6/Rack1/Ilrun/Id2/Lrrk2/Akt1/Ralb/Jun/Jak2/Rest/Cpne1/Ifit2/Wapl/Rsf1/Ddit3/Senp2/Btaf1/Hspa4/Psen1/Mecp2/Ppp3ca	28
GO:0070507	GO:0070507	regulation of microtubule cytoskeleton organization	27/1829	159/28891	2.51923770412376e-06	1.71030816610237e-05	8.52417103411261e-06	Ripor2/Gda/Cdk2ap2/Rock1/Rhoa/Cdkn1b/Mark2/Hspa1b/Tpr/Clip1/Rac1/Senp6/Hnrnpu/Pafah1b1/Vps4b/Rnf4/Mid1ip1/Taok1/Mapre1/Cyld/Apc/Mecp2/Dync1h1/Arhgef2/Hspa1a/Numa1/Parp3	27
GO:0044000	GO:0044000	movement in host	23/1829	123/28891	2.5540999905977e-06	1.73198991344082e-05	8.63223280116398e-06	Ifitm6/Trim30b/Grk2/Trim12a/Trim30c/Naip5/Trim12c/Ifitm2/Trim56/Trim30a/Trim8/Uvrag/Ist1/Eps15/Itgav/Trim30d/Nrp1/Vps4b/Vps37b/Fuca2/Insr/Trim25/Npc1	23
GO:0001954	GO:0001954	positive regulation of cell-matrix adhesion	16/1829	66/28891	2.58787605621717e-06	1.74888427543444e-05	8.71643425327654e-06	Cd36/Ptprj/Iqgap1/Ptk2b/Csf1/Rras/Rock1/Lims1/Trem1/Rac1/Map4k4/Myh9/Nrp1/Utrn/Rin2/Plekha2	16
GO:0048008	GO:0048008	platelet-derived growth factor receptor signaling pathway	16/1829	66/28891	2.58787605621717e-06	1.74888427543444e-05	8.71643425327654e-06	Hip1/Ptprj/Iqgap1/Cblb/Ptpn1/Cbl/Zfand5/Csrnp1/Txnip/Phf14/Rapgef1/Nrp1/Jak2/Tiparp/Sgpl1/Ptpn2	16
GO:2000401	GO:2000401	regulation of lymphocyte migration	16/1829	66/28891	2.58787605621717e-06	1.74888427543444e-05	8.71643425327654e-06	Spn/Stk10/Ripor2/Nedd9/Itga4/Coro1a/Msn/Ptk2b/Dock8/Rhoa/Crk/Wnk1/Slc8b1/Akt1/Mia3/Oxsr1	16
GO:0010935	GO:0010935	regulation of macrophage cytokine production	13/1829	45/28891	2.70898480886017e-06	1.8265592333089e-05	9.1035660223415e-06	Cd36/Laptm5/Plcg2/Nod1/Mapkapk2/Tgfb1/Ripk2/Casp4/Myd88/Irak3/Casp1/Tlr7/Ube2j1	13
GO:0032768	GO:0032768	regulation of monooxygenase activity	13/1829	45/28891	2.70898480886017e-06	1.8265592333089e-05	9.1035660223415e-06	Scarb1/Ptk2b/Nfkb1/Kras/Nod1/Il1b/Atp7a/Gch1/Akt1/Nosip/Tnf/Por/Pik3cb	13
GO:0071322	GO:0071322	cellular response to carbohydrate stimulus	28/1829	169/28891	2.72727278700598e-06	1.83679805450232e-05	9.15459627804057e-06	Nadk/Prkcb/Tcf7l2/Nfkb1/Grk2/Gpx1/Ogt/Slc12a6/Tra2b/Abcg1/Rac1/Icam1/Rack1/Map4k4/Kif5b/Myh9/Xbp1/Arrb1/Raf1/Ncoa6/Atg7/Sin3a/Selenot/Rbm4/Pik3ca/Hmgcr/Ppp3ca/Smarca4	28
GO:0009101	GO:0009101	glycoprotein biosynthetic process	40/1829	289/28891	2.78628010218223e-06	1.87212696322742e-05	9.33067545861744e-06	Bcl2/Tcf7l2/Abca7/Tet2/Ep300/St3gal4/Gcnt2/Ogt/Csgalnact2/B3galnt2/B4galt5/Arfgef1/Gfpt1/Xylt1/St8sia4/Magt1/Atp7a/St3gal1/Tnip1/Galnt1/Ext1/Ago2/Golph3/Insr/Chpf2/Gxylt1/Dpy19l1/Chst12/Ndst1/Trip11/Galnt11/Oga/Ube2j1/Uggt1/Psen1/Tet3/C1galt1/Dse/Pofut2/Npc1	40
GO:0030042	GO:0030042	actin filament depolymerization	15/1829	59/28891	2.78921618507868e-06	1.87212696322742e-05	9.33067545861744e-06	Plek/Mtpn/Arpc2/Add3/Capzb/Capza1/Evl/Sh3bp1/Svil/Capza2/Wdr1/Sptan1/Flii/Pik3ca/Add1	15
GO:2000630	GO:2000630	positive regulation of miRNA metabolic process	15/1829	59/28891	2.78921618507868e-06	1.87212696322742e-05	9.33067545861744e-06	Klf4/Nfkb1/Spi1/Nr3c1/Stat3/Tgfb1/Zc3h12a/Tgfbr1/Ctcf/Jun/Tnf/Srebf2/Rela/Trp53/Smarca4	15
GO:0007044	GO:0007044	cell-substrate junction assembly	20/1829	98/28891	2.80308314920526e-06	1.87930376481259e-05	9.36644461730029e-06	Ptprj/Tln1/Bcl2/Iqgap1/Ptk2b/Actg1/Rock1/Lims1/Slk/Pxn/Rac1/Map4k4/Myh9/Macf1/Itgav/Coro1c/Nrp1/Pdpk1/Pip5k1a/Taok2	20
GO:2000144	GO:2000144	positive regulation of DNA-templated transcription initiation	17/1829	74/28891	2.82321708522952e-06	1.89066121544783e-05	9.42305011895494e-06	Ikzf1/Nfkb1/Creb1/Nfkbia/Gtf2a1/Taf7/Med7/Med13/Med17/Setx/Jun/Taf3/Med15/Taf12/Taf11/Med1/Trp53	17
GO:0010762	GO:0010762	regulation of fibroblast migration	14/1829	52/28891	2.8524602191193e-06	1.90794833272756e-05	9.50920906229614e-06	Actr3/Arhgap4/Tgfb1/Itgb1/Zeb2/Rac1/Coro1c/Akt1/Cln3/Mta2/Adipor2/Appl1/Thbs1/Apc	14
GO:0008544	GO:0008544	epidermis development	50/1829	397/28891	2.85547672769699e-06	1.90794833272756e-05	9.50920906229614e-06	Krt80/Ripor2/Hes1/Klf4/Nfkbiz/Prkch/Bcl2/Stk4/Trps1/Rock1/Nab1/Pum2/Ncor1/Rac1/Sec24b/Casp3/Fosl2/Txnip/Map2k1/Atp7a/Ugcg/Zdhhc21/Pafah1b1/Lats2/Mysm1/Ext1/Clic5/Akt1/Maff/Lncpint/Runx1/Insr/Rest/Rock2/Triobp/Ncoa3/Gak/Slc4a7/Ncor2/Tnf/Clic4/Med1/Rela/Psen1/Sharpin/Apc/Srsf6/Numa1/Ppp3ca/Smarca4	50
GO:0002707	GO:0002707	negative regulation of lymphocyte mediated immunity	19/1829	90/28891	2.90681356252731e-06	1.94006046112308e-05	9.66925581886199e-06	Spn/Ceacam1/Ptprc/Sh2d1b1/Havcr2/Vsir/Bcl6/Clec2d/Tgfb1/Ptpn6/Hfe/Lilrb4a/Crk/H2-Q10/Nckap1l/Cr1l/H2-Q6/H2-Q4/Parp3	19
GO:0034763	GO:0034763	negative regulation of transmembrane transport	26/1829	151/28891	2.94326157599685e-06	1.9621743839979e-05	9.77947154755709e-06	Ace/Prkcb/Bcl2/Rgs2/Camk2d/Grk2/Gpr35/Tgfb1/Calm1/Tmbim6/Il1b/Grk6/Map3k7/Atp7a/Rhoq/Gsk3a/Akt1/Ppp3r1/Stxbp3/Fmr1/Oxsr1/Arl6ip5/Tnf/Thbs1/Pik3c2a/Ppp3ca	26
GO:0006888	GO:0006888	endoplasmic reticulum to Golgi vesicle-mediated transport	23/1829	124/28891	2.94982216534938e-06	1.96433602012017e-05	9.79024513584075e-06	Sorl1/Mia2/Tmed5/Sec24b/Lman2l/Nrbp1/Copb1/Ykt6/Lrrk2/Copg2/Mia3/Arcn1/Copa/Trappc1/Tmed7/Cul3/Sec22b/Trip11/Trappc8/Tex261/Trappc10/Uso1/Rab1b	23
GO:0030177	GO:0030177	positive regulation of Wnt signaling pathway	25/1829	142/28891	2.99744023213049e-06	1.99380294092275e-05	9.9371081852889e-06	Nfkb1/Ddx3x/Tgfb1/Xiap/Zeb2/Map3k1/Wnk1/Csnk1e/Tnks2/Zranb1/Macf1/Lrrk2/Usp8/Usp47/Lrrk1/Tbl1xr1/Tnfaip3/Csnk1g2/Spin1/Usp34/Csnk1g1/Gskip/Cdc73/Csnk1d/Smarca4	25
GO:0009100	GO:0009100	glycoprotein metabolic process	46/1829	354/28891	3.02987390476372e-06	2.01311487274986e-05	1.00333587985737e-05	Bcl2/Tcf7l2/Cst3/Abca7/Tet2/Ep300/St3gal4/Gcnt2/Ogt/Csgalnact2/B3galnt2/B4galt5/Arfgef1/Gfpt1/Xylt1/St8sia4/Magt1/Btk/Man2a1/Atp7a/St3gal1/Tnip1/Galnt1/Ext1/Ago2/Golph3/Insr/Chpf2/Gxylt1/Dpy19l1/Chst12/Ndst1/Man1a/Trip11/Galnt11/Oga/Ube2j1/Uggt1/Psen1/Tet3/C1galt1/Dse/Gnptab/Rab1b/Pofut2/Npc1	46
GO:0046329	GO:0046329	negative regulation of JNK cascade	12/1829	39/28891	3.13872670820023e-06	2.07547977516e-05	1.03441852947608e-05	Dusp16/Itch/Ptpn22/Cdc42se1/Ncor1/Taok3/Sirpa/Pafah1b1/Akt1/Cyld/Hipk3/Zmynd11	12
GO:1904738	GO:1904738	vascular associated smooth muscle cell migration	12/1829	39/28891	3.13872670820023e-06	2.07547977516e-05	1.03441852947608e-05	Itga4/Iqgap1/Nfe2l2/Dock5/Rhoa/Map3k7/Myh9/Atp7a/Mef2c/Ssh1/Mdm2/Ddit3	12
GO:0006376	GO:0006376	mRNA splice site recognition	10/1829	27/28891	3.14126668672866e-06	2.07547977516e-05	1.03441852947608e-05	Celf2/Mbnl1/Celf1/Ythdc1/Snrpc/Setx/Luc7l2/Khdc4/Slu7/Srsf6	10
GO:0050765	GO:0050765	negative regulation of phagocytosis	10/1829	27/28891	3.14126668672866e-06	2.07547977516e-05	1.03441852947608e-05	Cd300a/Cnn2/Tgfb1/Cd47/Siglece/Rack1/Sirpa/Csk/Atg7/Appl1	10
GO:0051016	GO:0051016	barbed-end actin filament capping	10/1829	27/28891	3.14126668672866e-06	2.07547977516e-05	1.03441852947608e-05	Mtpn/Arpc2/Add3/Capzb/Capza1/Evl/Svil/Capza2/Flii/Add1	10
GO:0001836	GO:0001836	release of cytochrome c from mitochondria	16/1829	67/28891	3.20110626776634e-06	2.11030613643393e-05	1.05177597802708e-05	Pmaip1/Bcl2/Gpx1/Mcl1/Plaur/Bcl2a1a/Ggct/Bcl2a1d/Atp7a/Bak1/Fas/Akt1/Jun/Parl/Mapk9/Trp53	16
GO:1905517	GO:1905517	macrophage migration	16/1829	67/28891	3.20110626776634e-06	2.11030613643393e-05	1.05177597802708e-05	Stap1/Cx3cr1/Ptprj/Cnn2/Ptk2b/Csf1/Cklf/Gpr35/Ccl3/Csf1r/Trem1/Mapk1/Abr/Cd9/Myo9b/Thbs1	16
GO:0032642	GO:0032642	regulation of chemokine production	22/1829	116/28891	3.28553136318915e-06	2.16355346719464e-05	1.07831443252962e-05	Klf4/Il17ra/Havcr2/Il6ra/Mbp/Tgfb1/Syk/Erbin/Ripk2/Myd88/Csf1r/Lpl/Lilrb4a/Il16/Il1b/Tlr7/Sirpa/Oas3/Cd24a/Mefv/Tnf/Mapk9	22
GO:0006892	GO:0006892	post-Golgi vesicle-mediated transport	20/1829	99/28891	3.30552063165817e-06	2.17429801549071e-05	1.08366951234361e-05	Laptm5/Sorl1/Rack1/Lypla1/Rp2/Macf1/Nsf/Vamp5/Eps15/Rab10/Csk/Golph3/Rab31/Cln3/Vamp3/Gak/Ankfy1/Vps54/Exoc5/Arfrp1	20
GO:0046597	GO:0046597	negative regulation of viral entry into host cell	11/1829	33/28891	3.35096776964018e-06	2.20174574875359e-05	1.09734945479309e-05	Ifitm6/Trim30b/Trim12a/Trim30c/Trim12c/Ifitm2/Trim56/Trim30a/Trim8/Trim30d/Trim25	11
GO:0045445	GO:0045445	myoblast differentiation	23/1829	125/28891	3.40069422552982e-06	2.2319412211903e-05	1.11239886966508e-05	Ripor2/Tcf7l2/Mbnl1/Ddx5/Btg1/Gpx1/Tgfb1/Itgb1/Mapk14/Map3k5/Arid1a/Plekhm3/Smarcd2/Mef2c/Ddx17/Arid2/Rest/Ddit3/Nr2c2/Rb1/Tnf/Smarce1/Smarca4	23
GO:0030225	GO:0030225	macrophage differentiation	15/1829	60/28891	3.50236490169437e-06	2.2961240551529e-05	1.14438757585234e-05	Spi1/Nr3c1/Csf1/Hcls1/Tgfb1/Nrros/Myd88/Csf1r/Trib1/Fosl2/Id2/Rb1/Vps54/Ptpn2/Asxl2	15
GO:0002347	GO:0002347	response to tumor cell	13/1829	46/28891	3.55795339329082e-06	2.32484371835338e-05	1.15870144782086e-05	Ceacam1/Klf4/Havcr2/Laptm5/Abi3/Spi1/Tgfb1/Notch2/Txnip/Cd274/Cd24a/Fbxo38/Rela	13
GO:0042554	GO:0042554	superoxide anion generation	13/1829	46/28891	3.55795339329082e-06	2.32484371835338e-05	1.15870144782086e-05	Prkcd/Ncf2/Itgb2/Fpr2/Cybb/Tgfb1/Syk/Ncf4/Gnai3/Tyrobp/Ncf1/Gnai2/Akt1	13
GO:0046326	GO:0046326	positive regulation of glucose import	13/1829	46/28891	3.55795339329082e-06	2.32484371835338e-05	1.15870144782086e-05	Prkcd/Rap1a/Nfe2l2/Mef2a/Mapk14/Osbpl8/C2cd5/Rhoq/Akt1/Insr/Adipor2/Oga/Appl1	13
GO:0002269	GO:0002269	leukocyte activation involved in inflammatory response	14/1829	53/28891	3.65148912362638e-06	2.37808752605811e-05	1.1852381464333e-05	Stap1/Cx3cr1/Ifngr1/Ldlr/Myd88/Csf1r/Tyrobp/Casp1/Ifngr2/Lrrk2/Jun/Jak2/Tnf/Hspa4	14
GO:1902895	GO:1902895	positive regulation of miRNA transcription	14/1829	53/28891	3.65148912362638e-06	2.37808752605811e-05	1.1852381464333e-05	Klf4/Nfkb1/Spi1/Nr3c1/Stat3/Tgfb1/Tgfbr1/Ctcf/Jun/Tnf/Srebf2/Rela/Trp53/Smarca4	14
GO:1904263	GO:1904263	positive regulation of TORC1 signaling	14/1829	53/28891	3.65148912362638e-06	2.37808752605811e-05	1.1852381464333e-05	Ep300/Syk/Pim1/Rps6kb1/Usp32/Wac/Akt1/Otud5/Tbk1/Cul3/Usp4/Fnip1/Fnip2/Pip4p1	14
GO:0032239	GO:0032239	regulation of nucleobase-containing compound transport	8/1829	17/28891	3.68473380986216e-06	2.39710155542681e-05	1.19471473326127e-05	Tpr/Setd2/Wnk1/Thoc2/Dhx9/Khdrbs1/Nup153/Iws1	8
GO:0006907	GO:0006907	pinocytosis	9/1829	22/28891	3.74407942556072e-06	2.43036734641661e-05	1.21129439402663e-05	Dock2/Cdc42/Mapkapk2/Ehd4/Actn4/Cln3/Mapkapk3/Appl1/Ankfy1	9
GO:0031060	GO:0031060	regulation of histone methylation	9/1829	22/28891	3.74407942556072e-06	2.43036734641661e-05	1.21129439402663e-05	Ogt/Baz2a/Kansl1/Xbp1/Smarca5/Eed/Kansl3/Mecp2/Ehmt2	9
GO:0090630	GO:0090630	activation of GTPase activity	20/1829	100/28891	3.88822146362261e-06	2.52116879130842e-05	1.25654980832815e-05	Nedd9/Rap1gap2/Ptk2b/Tbc1d2b/Sipa1l3/Gmip/Ccdc125/Ndel1/Crk/Rhog/Arhgap25/Eif5/Abr/Rapgef1/Coro1c/Arhgap45/Tbc1d10b/Pip5k1a/Tbc1d14/Tbc1d5	20
GO:0035303	GO:0035303	regulation of dephosphorylation	23/1829	126/28891	3.91351607859662e-06	2.53479378394879e-05	1.26334050078387e-05	Cd300a/Ptprc/Prkcd/Iqgap1/Ppp2r5a/Plek/Ppp1r12a/Ikbkb/Sema4d/Tgfb1/Calm1/Rock1/Ppp1r15b/Ppp1r15a/Nckap1l/Gnai2/Ensa/Mef2c/Jak2/Rock2/Ppp6r3/Tnf/Ppp1r9b	23
GO:2000134	GO:2000134	negative regulation of G1/S transition of mitotic cell cycle	16/1829	68/28891	3.94153185018586e-06	2.55014956864484e-05	1.27099381950773e-05	Klf4/Bcl2/Cdk2ap2/Ppp2r5c/Slfn1/Crlf3/Wac/Ctdsp1/Mdm2/Rb1/Gigyf2/Sde2/Rbl2/Apc/Cdc73/Trp53	16
GO:0051147	GO:0051147	regulation of muscle cell differentiation	27/1829	163/28891	4.09643123127262e-06	2.64747520623732e-05	1.31950088959517e-05	Sik1/Bcl2/Rgs2/Ccnd2/Tmsb4x/Nr3c1/Ep300/Tgfb1/Mapk14/Csf1r/Epc1/Yy1/G6pdx/Nfatc1/Pdcd4/Nfatc3/Xbp1/Id2/Gsk3a/Mef2c/Piezo1/Pias1/Mdm2/Bmpr2/Rbm4/Mecp2/Ankrd17	27
GO:0046209	GO:0046209	nitric oxide metabolic process	19/1829	92/28891	4.10109664309157e-06	2.64760001386064e-05	1.31956309367912e-05	Cd36/Klf4/Cx3cr1/Klf2/Ptk2b/Itgb2/Cd47/Il1b/Rac1/Icam1/Sirpa/Zc3h12a/Akt1/Insr/Jak2/Rock2/Tnf/Mapk9/Por	19
GO:0046486	GO:0046486	glycerolipid metabolic process	48/1829	380/28891	4.12364283496034e-06	2.65925551012693e-05	1.32537218970231e-05	Pip4k2a/Sik1/Tcf7l2/Scarb1/Apobr/Sorl1/Plek/Plcg2/Pik3cd/Gpx1/Gpcpd1/Ldlr/Smg1/Ttc7/Lpl/Synj1/Cept1/Cpt1a/Mtm1/Far1/Uvrag/Lipe/Lpin2/Etnk1/Dgkd/Inpp5d/Gk/Mtmr6/Cln3/Tbl1xr1/Gdpd3/Apobec1/Pgap2/Pcyt1a/Serinc1/Pik3cg/Acsl5/Pnpla8/Pnpla7/Lipa/Pisd/Pik3ca/Socs4/Pip5k1a/Pik3c2a/Mecp2/Pip4p1/Pik3cb	48
GO:0001960	GO:0001960	negative regulation of cytokine-mediated signaling pathway	17/1829	76/28891	4.16777129921159e-06	2.68187022731876e-05	1.33664335831694e-05	Stap1/Ptprc/Samhd1/Sh2b3/Irak3/Naip5/Parp14/Ythdf3/Ppp2cb/Oas3/Otud4/Gigyf2/Nlrc5/Cnot7/Cyld/Stat2/Ptpn2	17
GO:1902807	GO:1902807	negative regulation of cell cycle G1/S phase transition	17/1829	76/28891	4.16777129921159e-06	2.68187022731876e-05	1.33664335831694e-05	Klf4/Bcl2/Cdk2ap2/Cdkn2d/Ppp2r5c/Slfn1/Crlf3/Wac/Ctdsp1/Mdm2/Rb1/Gigyf2/Sde2/Rbl2/Apc/Cdc73/Trp53	17
GO:0010660	GO:0010660	regulation of muscle cell apoptotic process	21/1829	109/28891	4.20288731068151e-06	2.70153017146955e-05	1.34644186888854e-05	Bcl2/Camk2d/Ptk2b/Grk2/Stk4/Nupr1/Nfe2l2/Cxcr2/Map3k5/Trem1/Pdcd4/Zc3h12a/Arrb1/Ppp1r10/Jak2/Pdpk1/Capn1/Atg7/Atf4/Hmgcr/Trp53	21
GO:0045622	GO:0045622	regulation of T-helper cell differentiation	12/1829	40/28891	4.22611472583202e-06	2.71351401051253e-05	1.35241461085822e-05	Rara/Nfkbiz/Bcl6/Nfkbid/Malt1/Ripk2/Rc3h2/Irf1/Rc3h1/Zc3h12a/Zbtb7b/Nlrp3	12
GO:0120034	GO:0120034	positive regulation of plasma membrane bounded cell projection assembly	22/1829	118/28891	4.40246460413625e-06	2.82368260633658e-05	1.40732260767451e-05	Ripor2/Actr3/Cdc42ep2/Dock11/Ccdc88a/Cdc42ep3/Arpc2/Cdc42/Rac2/Actr2/Ndel1/Wasf2/Rac1/Pfn1/Brk1/Atp7a/Tgfbr1/Rhoq/Arap1/Nrp1/Fmr1/Apc	22
GO:0035020	GO:0035020	regulation of Rac protein signal transduction	10/1829	28/28891	4.60906383496795e-06	2.95299327954657e-05	1.47177101041412e-05	Camk2d/Dock2/Kras/Ogt/Sh3bp1/Arhgap17/Arf6/Crk/Pik3cg/Pik3cb	10
GO:0030324	GO:0030324	lung development	35/1829	243/28891	4.66484517080747e-06	2.98550090931678e-05	1.48797280384334e-05	Ace/Hes1/Klf2/Heg1/Ywhaz/Kras/Ep300/Cdc42/Tgfb1/Stk40/Creb1/Rc3h2/Mapk1/Sec24b/Tmem38b/Fosl2/Man2a1/Map2k1/Atp7a/Phf14/Sp3/Tnrc6c/Ext1/Ppp3r1/Smad2/Sp1/Ncor2/Tnf/Bmpr2/Lipa/Bag6/Srsf6/Numa1/Fndc3b/Hipk2	35
GO:0035335	GO:0035335	peptidyl-tyrosine dephosphorylation	11/1829	34/28891	4.67049745574628e-06	2.98589038207538e-05	1.48816691695542e-05	Dusp5/Ptprj/Dusp6/Ptpn1/Ptpn22/Ptpn12/Ptpn6/Ptpro/Dusp1/Ubash3b/Ptpn2	11
GO:0007517	GO:0007517	muscle organ development	48/1829	382/28891	4.7654932823579e-06	3.0432394990036e-05	1.51674970051691e-05	Nr4a1/Ripor2/Adrb2/Bcl2/Tcf7l2/Heg1/Mbnl1/Kras/Btg2/Ddx5/Ep300/Nupr1/Gpx1/Foxn2/Tgfb1/Itgb1/Gpcpd1/Tifab/Rhoa/Foxk1/Mapk14/Creb1/Bin3/Svil/Mef2d/Mtm1/Nfatc3/Ybx3/Xbp1/Vamp5/Rps6kb1/Nras/Tgfbr1/Kmt5b/Maff/Mef2c/Lncpint/Ddx17/Fxr1/Rb1/Frg1/Chd2/Cops2/Med1/Vps54/Hmgcr/Ppp3ca/Zbtb18	48
GO:1903169	GO:1903169	regulation of calcium ion transmembrane transport	31/1829	203/28891	4.77048353897861e-06	3.0432394990036e-05	1.51674970051691e-05	Adrb2/Coro1a/Lyn/Bcl2/Camk2d/Ptk2b/Plcg2/Pde4b/Ptpn22/Diaph1/Tspan13/Gpr35/Tgfb1/Calm1/Ptpn6/Fyn/Asph/Vmp1/G6pdx/Tmbim6/Tmem38b/Map3k7/Bak1/Akt1/Ppp3r1/Fmr1/Pik3cg/Ubash3b/Oga/Stim2/Ppp3ca	31
GO:0061951	GO:0061951	establishment of protein localization to plasma membrane	16/1829	69/28891	4.83175700365562e-06	3.07900984517129e-05	1.5345776308704e-05	Sorl1/Rack1/Lypla1/Macf1/Nsf/Vamp5/Rab11a/Gripap1/Csk/Golph3/Rab31/Rab8a/Cln3/Vamp3/Arfrp1/Gorasp2	16
GO:0030593	GO:0030593	neutrophil chemotaxis	21/1829	110/28891	4.8877587697855e-06	3.11134751797099e-05	1.55069471779386e-05	Trem3/Ripor2/Ccl6/Itgb2/Pde4b/Cklf/Rac2/Fcer1g/Syk/Csf3r/Cxcr2/Ccl3/Mospd2/Trem1/Ccl4/Il1b/Rac1/Nckap1l/Prex1/Camk1d/Vav3	21
GO:0035066	GO:0035066	positive regulation of histone acetylation	7/1829	13/28891	4.92490552995813e-06	3.13162628757811e-05	1.56080165079684e-05	Ep300/Sf3b1/Tgfb1/Myo1c/Smarca5/Ddx21/Baz1b	7
GO:0043112	GO:0043112	receptor metabolic process	18/1829	85/28891	5.02499268825565e-06	3.18841979790712e-05	1.58910752018735e-05	Laptm5/Sorl1/Ptpn1/Itch/Tgfb1/Ldlr/Dtx3l/Uvrag/Nsf/Eps15/Arap1/Rab29/Vamp3/Capn1/Usp9x/Psen1/Ptpn2/Mylip	18
GO:2000142	GO:2000142	regulation of DNA-templated transcription initiation	18/1829	85/28891	5.02499268825565e-06	3.18841979790712e-05	1.58910752018735e-05	Ikzf1/Nfkb1/Creb1/Nfkbia/Atf7ip/Gtf2a1/Taf7/Med7/Med13/Med17/Setx/Jun/Taf3/Med15/Taf12/Taf11/Med1/Trp53	18
GO:0007034	GO:0007034	vacuolar transport	27/1829	165/28891	5.18576262616902e-06	3.28690736048401e-05	1.63819369335645e-05	Laptm5/Sorl1/Lyst/Dtx3l/Mtm1/Vps13c/Vps13d/Vps4b/Vps37b/Irgm1/Chmp3/Cln3/Hook3/Sqstm1/Rhob/Zfyve16/Plekhf2/Tmem50b/Gak/Ndfip2/Lipa/Ankfy1/Vps36/Vps54/Gnptab/Hspa1a/Vps37a	27
GO:0009749	GO:0009749	response to glucose	31/1829	204/28891	5.28919253078192e-06	3.348879121094e-05	1.66908040121382e-05	Nadk/Tcf7l2/Ncf2/Grk2/Ep300/Gpx1/Ogt/Slc12a6/Tra2b/Abcg1/Rac1/Icam1/Casp3/Rack1/Map4k4/Kif5b/Myh9/Xbp1/Arrb1/Raf1/Ncoa6/Smad2/Atg7/Sin3a/Selenot/Rbm4/Pik3ca/Thbs1/Hmgcr/Ppp3ca/Smarca4	31
GO:0010661	GO:0010661	positive regulation of muscle cell apoptotic process	12/1829	41/28891	5.63150186563875e-06	3.55421013268459e-05	1.77141731897491e-05	Camk2d/Grk2/Stk4/Cxcr2/Map3k5/Trem1/Pdcd4/Arrb1/Capn1/Atf4/Hmgcr/Trp53	12
GO:0033006	GO:0033006	regulation of mast cell activation involved in immune response	12/1829	41/28891	5.63150186563875e-06	3.55421013268459e-05	1.77141731897491e-05	Cd300a/Fgr/Lyn/Rac2/Fcer1g/Ptpn6/Syk/Lilrb4a/Gab2/Pdpk1/Snx4/Stxbp2	12
GO:1900026	GO:1900026	positive regulation of substrate adhesion-dependent cell spreading	12/1829	41/28891	5.63150186563875e-06	3.55421013268459e-05	1.77141731897491e-05	Nedd9/Flna/Arpc2/Cdc42/Lims1/Dock5/Myadm/Crk/Rac1/Prex1/Nrp1/Triobp	12
GO:0051592	GO:0051592	response to calcium ion	25/1829	147/28891	5.6848779133292e-06	3.58407638412235e-05	1.78630265019469e-05	Rasgrp2/Iqgap1/Plcg2/Ep300/Mef2a/Calm1/Fus/Asph/Nfatc1/Junb/Nfatc3/Hnrnpd/Wnk1/Trpm2/Mef2c/Jun/Gdi1/Cpne1/Apobec1/Cpne3/Clic4/Thbs1/Vps54/Ppp3ca/Add1	25
GO:0043525	GO:0043525	positive regulation of neuron apoptotic process	19/1829	94/28891	5.72202789349796e-06	3.59600903710275e-05	1.79224988104534e-05	Pmaip1/Ncf2/Nr3c1/Nupr1/Cdc42/Tnfrsf1a/Rhoa/Mcl1/Ccl3/Il1b/Casp3/Map3k11/Fas/Gsk3a/Jun/Ddit3/Tnf/Atf4/Trp53	19
GO:0050871	GO:0050871	positive regulation of B cell activation	19/1829	94/28891	5.72202789349796e-06	3.59600903710275e-05	1.79224988104534e-05	Ptprc/Bcl2/Ighm/Spi1/Bcl6/Tgfb1/Peli1/Syk/Sash3/Btk/Nckap1l/Xbp1/Sh3kbp1/Stat5b/Kmt5b/Inpp5d/Mef2c/Vav3/Exosc3	19
GO:2001057	GO:2001057	reactive nitrogen species metabolic process	19/1829	94/28891	5.72202789349796e-06	3.59600903710275e-05	1.79224988104534e-05	Cd36/Klf4/Cx3cr1/Klf2/Ptk2b/Itgb2/Cd47/Il1b/Rac1/Icam1/Sirpa/Zc3h12a/Akt1/Insr/Jak2/Rock2/Tnf/Mapk9/Por	19
GO:1901989	GO:1901989	positive regulation of cell cycle phase transition	22/1829	120/28891	5.85412750107991e-06	3.67512564224741e-05	1.83168157454116e-05	Ccnd2/Camk2d/Plcg2/Ddx3x/Tgfb1/Crebbp/Csf1r/Kmt2e/Brd4/Rab11a/Pbx1/Ppp1r10/Akt1/Vps4b/Rrm2b/Mdm2/Rb1/Cul3/Sin3a/Mecp2/Cdc73/Ankrd17	22
GO:0043029	GO:0043029	T cell homeostasis	14/1829	55/28891	5.86797156351474e-06	3.67991437033975e-05	1.83406827526001e-05	Coro1a/Pmaip1/Bcl2/Tgfb1/Aim2/Tsc22d3/Rc3h2/Casp3/Nckap1l/Rc3h1/Cd24a/Fas/Stat5b/Akt1	14
GO:0030968	GO:0030968	endoplasmic reticulum unfolded protein response	16/1829	70/28891	5.89771375141675e-06	3.68684956793951e-05	1.8375247757707e-05	Ptpn1/Abca7/Nfe2l2/Ppp1r15a/Atf6/Bak1/Xbp1/Creb3/Crebrf/Ddit3/Dnajc10/Atf4/Herpud2/Ptpn2/Eif2a/Bfar	16
GO:0045600	GO:0045600	positive regulation of fat cell differentiation	16/1829	70/28891	5.89771375141675e-06	3.68684956793951e-05	1.8375247757707e-05	Metrnl/Cebpb/Stk4/Pim1/Mapk14/Creb1/Lpl/Hnrnpu/Zc3h12a/Xbp1/Id2/Tfe3/Zbtb7b/Akt1/Asxl2/Fndc3b	16
GO:0090307	GO:0090307	mitotic spindle assembly	16/1829	70/28891	5.89771375141675e-06	3.68684956793951e-05	1.8375247757707e-05	Ripor2/Flna/Rhoa/Zfp207/Stag2/Hspa1b/Tpr/Hnrnpu/Smc1a/Lsm14a/Rab11a/Vps4b/Abraxas2/Hspa1a/Smc3/Kif3b	16
GO:0034109	GO:0034109	homotypic cell-cell adhesion	18/1829	86/28891	5.98213593726803e-06	3.7317433876319e-05	1.85989984273333e-05	Ceacam1/Prkcd/Lyn/Il6ra/Plek/Sh2b3/Ptpn6/Syk/Fermt3/Plaur/Jak1/Emilin2/Map2k1/Cd24a/Cd9/Jak2/Stxbp3/Ubash3b	18
GO:0072332	GO:0072332	intrinsic apoptotic signaling pathway by p53 class mediator	18/1829	86/28891	5.98213593726803e-06	3.7317433876319e-05	1.85989984273333e-05	Pmaip1/E2f2/Cd44/Ddx5/Ep300/Nupr1/Tifab/Ppp2r5c/Ifi204/Usp15/Hipk1/Rrm2b/Mdm2/Topors/Bag6/Trp53/Mdm4/Hipk2	18
GO:0032873	GO:0032873	negative regulation of stress-activated MAPK cascade	13/1829	48/28891	5.98855541680638e-06	3.73181558605197e-05	1.85993582640535e-05	Dusp16/Itch/Ptpn22/Dusp1/Cdc42se1/Ncor1/Taok3/Sirpa/Pafah1b1/Akt1/Cyld/Hipk3/Zmynd11	13
GO:0051865	GO:0051865	protein autoubiquitination	17/1829	78/28891	6.06178037531108e-06	3.77347421891078e-05	1.88069847717051e-05	Itch/Cbl/Ube2d3/Klhl24/Dtx3l/Rnf19b/Trim30a/Lrrk2/Rnf4/Hectd1/Rnf115/Wwp2/Mdm2/Cul3/Rnf11/Cnot4/Bfar	17
GO:0030323	GO:0030323	respiratory tube development	35/1829	246/28891	6.15442800405303e-06	3.82310742749149e-05	1.90543565420673e-05	Ace/Hes1/Klf2/Heg1/Ywhaz/Kras/Ep300/Cdc42/Tgfb1/Stk40/Creb1/Rc3h2/Mapk1/Sec24b/Tmem38b/Fosl2/Man2a1/Map2k1/Atp7a/Phf14/Sp3/Tnrc6c/Ext1/Ppp3r1/Smad2/Sp1/Ncor2/Tnf/Bmpr2/Lipa/Bag6/Srsf6/Numa1/Fndc3b/Hipk2	35
GO:1901888	GO:1901888	regulation of cell junction assembly	35/1829	246/28891	6.15442800405303e-06	3.82310742749149e-05	1.90543565420673e-05	Ace/Adgre5/Ptprj/Prkch/Iqgap1/Actr3/Ptk2b/Rap1a/Ikbkb/Sema4d/Mycbp2/Actg1/Rock1/Lims1/Ogt/Rhoa/Slk/Pdlim5/Il1b/Arf6/Rac1/Map4k4/Myh9/Macf1/Sema4a/Rapgef1/Myo1c/Coro1c/Setd5/Rap2a/Nrp1/Mef2c/Rock2/Tnf/Chd4	35
GO:0044409	GO:0044409	entry into host	20/1829	103/28891	6.23689494101271e-06	3.87027442880453e-05	1.92894367424237e-05	Ifitm6/Trim30b/Grk2/Trim12a/Trim30c/Naip5/Trim12c/Ifitm2/Trim56/Trim30a/Trim8/Uvrag/Eps15/Itgav/Trim30d/Nrp1/Fuca2/Insr/Trim25/Npc1	20
GO:1902563	GO:1902563	regulation of neutrophil activation	8/1829	18/28891	6.26329596240611e-06	3.88258765418263e-05	1.93508058226777e-05	Cd300a/Spi1/Itgb2/Syk/Il16/Abr/Ptafr/Tnf	8
GO:0140014	GO:0140014	mitotic nuclear division	37/1829	267/28891	6.29107712487833e-06	3.89572976770708e-05	1.94163060790949e-05	Ripor2/Flna/Cdc42/Tgfb1/Rhoa/Cdkn1b/Zfp207/Nipbl/Stag2/Hspa1b/Ndel1/Tpr/Kat2b/Il1b/Hnrnpu/Smc1a/Rad21/Lsm14a/Rab11a/Phip/Smarca5/Sirt7/Vps4b/Insr/Mapre1/Wapl/Baz1b/Abraxas2/Rb1/Cul3/Dync1li1/Tnf/Apc/Hspa1a/Smc3/Numa1/Kif3b	37
GO:0034121	GO:0034121	regulation of toll-like receptor signaling pathway	10/1829	29/28891	6.63581265043475e-06	4.0963515005812e-05	2.04162042249806e-05	Cd36/Cd300a/Smpdl3b/Pik3ap1/Irak3/Irf1/Trim30a/Lrch4/Otud4/Pdpk1	10
GO:1902894	GO:1902894	negative regulation of miRNA transcription	10/1829	29/28891	6.63581265043475e-06	4.0963515005812e-05	2.04162042249806e-05	Rara/Tgfb1/Yy1/Lilrb4a/Ncor1/Nfatc3/Tgfbr1/Rest/Ncor2/Rela	10
GO:1904385	GO:1904385	cellular response to angiotensin	10/1829	29/28891	6.63581265043475e-06	4.0963515005812e-05	2.04162042249806e-05	Prkcd/Nfkb1/Nfe2l2/Rock1/Rac1/Map3k7/Rap1gds1/Rock2/Rela/Ppp3ca	10
GO:0042058	GO:0042058	regulation of epidermal growth factor receptor signaling pathway	15/1829	63/28891	6.71733592861662e-06	4.13804669067746e-05	2.06240129337996e-05	Ceacam1/Hip1/Ptprj/Cblb/Ccdc88a/Cbl/Ptpn12/Plaur/Dgkd/Rnf115/Ralb/Rhbdf2/Socs4/Psen1/Ptpn2	15
GO:0045620	GO:0045620	negative regulation of lymphocyte differentiation	15/1829	63/28891	6.71733592861662e-06	4.13804669067746e-05	2.06240129337996e-05	Pglyrp1/Cd44/Bcl6/Nfkbid/Tmem131l/Rc3h2/Lilrb4a/Irf1/Rc3h1/Zc3h12a/Id2/Zbtb7b/Runx1/Cbfb/Ptpn2	15
GO:0003018	GO:0003018	vascular process in circulatory system	35/1829	247/28891	6.74097109857658e-06	4.14828990681636e-05	2.06750650938945e-05	Ceacam1/Cd36/Dusp5/Ace/Adrb2/Klf2/Ptprj/Rgs2/Nr3c1/Grk2/Add3/Gpx1/Tgfb1/Rock1/Dock5/Rhoa/Cxcr2/Zeb2/G6pdx/Atp2b1/Kat2b/Ccl4/Icam1/Map2k1/Gch1/Abr/Zdhhc21/Ext1/Akt1/Rap1gds1/Rock2/Capn1/Tnf/Bmpr2/Hmgcr	35
GO:0000070	GO:0000070	mitotic sister chromatid segregation	28/1829	177/28891	6.82073983124474e-06	4.19301970934256e-05	2.0897998302431e-05	Ripor2/Flna/Rhoa/Zfp207/Nipbl/Stag2/Hspa1b/Tpr/Kat2b/Hnrnpu/Smc1a/Rad21/Lsm14a/Rab11a/Smarca5/Vps4b/Mapre1/Wapl/Baz1b/Abraxas2/Rb1/Cul3/Dync1li1/Apc/Hspa1a/Smc3/Numa1/Kif3b	28
GO:0022612	GO:0022612	gland morphogenesis	26/1829	158/28891	6.92972281485322e-06	4.25118746776488e-05	2.11879062449235e-05	Ceacam1/Slc12a2/Bcl2/Msn/Cebpb/Nfkb1/Cd44/Nr3c1/Csf1/Tet2/Tgfb1/Lims1/Polb/Notch2/Rps6ka1/Xbp1/Nrp1/Tnfaip3/Capn1/Ncoa3/Kdm5b/Cul3/Tnf/Lipa/Med1/Btbd7	26
GO:0071333	GO:0071333	cellular response to glucose stimulus	26/1829	158/28891	6.92972281485322e-06	4.25118746776488e-05	2.11879062449235e-05	Nadk/Tcf7l2/Grk2/Gpx1/Ogt/Slc12a6/Tra2b/Abcg1/Rac1/Icam1/Rack1/Map4k4/Kif5b/Myh9/Xbp1/Arrb1/Raf1/Ncoa6/Atg7/Sin3a/Selenot/Rbm4/Pik3ca/Hmgcr/Ppp3ca/Smarca4	26
GO:0006809	GO:0006809	nitric oxide biosynthetic process	18/1829	87/28891	7.10009439269428e-06	4.34669687743021e-05	2.1663924870976e-05	Cd36/Klf4/Cx3cr1/Klf2/Ptk2b/Itgb2/Cd47/Il1b/Rac1/Icam1/Sirpa/Zc3h12a/Akt1/Insr/Jak2/Rock2/Tnf/Mapk9	18
GO:0022406	GO:0022406	membrane docking	18/1829	87/28891	7.10009439269428e-06	4.34669687743021e-05	2.1663924870976e-05	Plek/Calm1/Rock1/Vmp1/Ykt6/Snap29/Stx11/Rab8a/Esyt2/Cln3/Ralb/Stxbp3/Pdzd8/Stxbp2/Exoc5/Uso1/Cep83/Exoc3	18
GO:0010659	GO:0010659	cardiac muscle cell apoptotic process	16/1829	71/28891	7.16904380371271e-06	4.37699583920186e-05	2.18149348102468e-05	Bcl2/Camk2d/Nupr1/Nfe2l2/Cxcr2/Map3k5/Trem1/Gnb1/Apaf1/Ppp1r10/Jak2/Pdpk1/Capn1/Atg7/Hmgcr/Trp53	16
GO:0060612	GO:0060612	adipose tissue development	16/1829	71/28891	7.16904380371271e-06	4.37699583920186e-05	2.18149348102468e-05	Sorl1/Ap1s2/Spi1/Csf1/Pum2/Lpl/Fosl2/Xbp1/Id2/Ncoa1/Lncpint/Tbl1xr1/Ncoa2/Lipa/Pik3ca/Vps13b	16
GO:0009746	GO:0009746	response to hexose	31/1829	207/28891	7.17176683112467e-06	4.37699583920186e-05	2.18149348102468e-05	Nadk/Tcf7l2/Ncf2/Grk2/Ep300/Gpx1/Ogt/Slc12a6/Tra2b/Abcg1/Rac1/Icam1/Casp3/Rack1/Map4k4/Kif5b/Myh9/Xbp1/Arrb1/Raf1/Ncoa6/Smad2/Atg7/Sin3a/Selenot/Rbm4/Pik3ca/Thbs1/Hmgcr/Ppp3ca/Smarca4	31
GO:0007173	GO:0007173	epidermal growth factor receptor signaling pathway	20/1829	104/28891	7.26683427387977e-06	4.41982181802224e-05	2.20283793668498e-05	Adgre4/Ceacam1/Hip1/Ptprj/Iqgap1/Ptk2b/Cblb/Ccdc88a/Cbl/Tgfb1/Ptpn12/Plaur/Dgkd/Akt1/Rnf115/Ralb/Rhbdf2/Socs4/Psen1/Ptpn2	20
GO:0035967	GO:0035967	cellular response to topologically incorrect protein	20/1829	104/28891	7.26683427387977e-06	4.41982181802224e-05	2.20283793668498e-05	Ptpn1/Abca7/Nfe2l2/Tmbim6/Ppp1r15a/Atf6/Bak1/Xbp1/Creb3/Crebrf/Ddit3/Cul3/Dnajc10/Atf4/Bag6/Uggt1/Herpud2/Ptpn2/Eif2a/Bfar	20
GO:0140029	GO:0140029	exocytic process	20/1829	104/28891	7.26683427387977e-06	4.41982181802224e-05	2.20283793668498e-05	Cd300a/Lyn/Ywhaz/Plek/Fcer1g/Syk/Synj1/Btk/Ykt6/Snap23/Snap29/Stx11/Rab8a/Ralb/Stxbp3/Snx4/Stxbp2/Psen1/Exoc5/Exoc3	20
GO:0007492	GO:0007492	endoderm development	17/1829	79/28891	7.27180143708389e-06	4.41982181802224e-05	2.20283793668498e-05	Dusp5/Dusp2/Tgfb1/Dusp1/Tnrc6a/Setd2/Map2k1/Myh9/Itgav/Rtf1/Tnrc6c/Ctr9/Ext1/Bptf/Smad2/Cdc73/Ankrd17	17
GO:0009314	GO:0009314	response to radiation	52/1829	433/28891	7.28489544101873e-06	4.42323907803393e-05	2.20454109810262e-05	Ptprc/Nabp1/Prkcd/Sik1/Pmaip1/Bcl2/Ccnd2/Ap1s2/Kras/Abca7/Ep300/Gpx1/Cdkn2d/Tgfb1/Itgb1/Crebbp/Mapk14/Creb1/Nipbl/Ppp1cb/Yy1/N4bp1/Nptn/Fbxo4/Casp3/Tank/Gnb1/Bak1/Id2/Arrb1/Cop1/Ext1/Inip/Usp47/Akt1/Rnf4/Bhlhe40/Pias1/Uimc1/Rhob/Apobec1/Zzef1/Mdm2/Atp1a3/Gadd45a/Mapk9/Rbm4/Sde2/Rela/Mecp2/Hmgcr/Trp53	52
GO:0007062	GO:0007062	sister chromatid cohesion	14/1829	56/28891	7.37043498305214e-06	4.47059171103163e-05	2.22814163691708e-05	Nipbl/Stag2/Smc1a/Rad21/Atrx/Sfpq/Mau2/Esco1/Wapl/Mcmbp/Rb1/Pds5a/Smc3/Naa50	14
GO:0044546	GO:0044546	NLRP3 inflammasome complex assembly	12/1829	42/28891	7.43123040702082e-06	4.49365515930166e-05	2.23963645297343e-05	Cd36/Plcg2/Ddx3x/Ptpn22/Casp4/Myd88/Gbp5/Trim30a/Btk/Mefv/Irgm1/Nlrp3	12
GO:0060325	GO:0060325	face morphogenesis	12/1829	42/28891	7.43123040702082e-06	4.49365515930166e-05	2.23963645297343e-05	Tcf7l2/Ep300/Rras/Tgfb1/Crebbp/Asph/Nipbl/Csrnp1/Kat6a/Tiparp/Ankrd11/Sgpl1	12
GO:1900744	GO:1900744	regulation of p38MAPK cascade	12/1829	42/28891	7.43123040702082e-06	4.49365515930166e-05	2.23963645297343e-05	Spi1/Xdh/Ptpn22/Gadd45b/Map3k5/Dusp1/Il1b/Zc3h12a/Map3k3/Mink1/Gadd45a/Cyld	12
GO:0042102	GO:0042102	positive regulation of T cell proliferation	24/1829	140/28891	7.53771139810797e-06	4.55339300783665e-05	2.26940977968814e-05	Spn/Cd244a/Hes1/Itgal/Ptprc/Coro1a/Havcr2/Ptpn22/Syk/Ripk2/Sash3/Il1b/H2-Q10/Nckap1l/Cd274/Ccdc88b/Cd24a/Tyk2/Stat5b/H2-Q6/Irgm1/Jak2/H2-Q4/Ppp3ca	24
GO:0110020	GO:0110020	regulation of actomyosin structure organization	21/1829	113/28891	7.59216862676104e-06	4.58161450259178e-05	2.28347536464523e-05	Arhgef10l/Ccdc88a/Ep300/Cdc42/Akap13/Actg1/Cd47/Rhoa/Pak2/Evl/Was/Pxn/Wasf2/Rac1/Pfn1/Tgfbr1/Arap1/Nrp1/Mef2c/Rock2/Fhod1	21
GO:0050817	GO:0050817	coagulation	28/1829	178/28891	7.61176243243294e-06	4.58876105906344e-05	2.28703720635755e-05	Ceacam1/Cd36/Flna/Prkcd/Ptprj/Lyn/Il6ra/Plek/Sh2b3/St3gal4/Nfe2l2/Fcer1g/Ptpn6/Syk/Lyst/Fermt3/Plaur/Evl/Lilrb4a/Emilin2/Rab27a/Cd9/Jak2/Stxbp3/Ubash3b/Thbs1/Psen1/Pik3cb	28
GO:0001774	GO:0001774	microglial cell activation	13/1829	49/28891	7.68060994529331e-06	4.60680961257714e-05	2.29603260029405e-05	Stap1/Cx3cr1/Ifngr1/Ldlr/Csf1r/Tyrobp/Casp1/Ifngr2/Lrrk2/Jun/Jak2/Tnf/Hspa4	13
GO:0002369	GO:0002369	T cell cytokine production	13/1829	49/28891	7.68060994529331e-06	4.60680961257714e-05	2.29603260029405e-05	Tnfrsf1b/Vsir/Malt1/Sash3/Hfe/Lilrb4a/Slc11a1/Il1b/Fosl2/Map3k7/Nlrp3/Dennd1b/Rsad2	13
GO:0002931	GO:0002931	response to ischemia	13/1829	49/28891	7.68060994529331e-06	4.60680961257714e-05	2.29603260029405e-05	Cx3cr1/Bcl2/Ptk2b/Csf1/Stat3/Csf1r/Cpeb4/Mef2c/Rest/Rock2/Abraxas2/Pik3cb/Trp53	13
GO:0070303	GO:0070303	negative regulation of stress-activated protein kinase signaling cascade	13/1829	49/28891	7.68060994529331e-06	4.60680961257714e-05	2.29603260029405e-05	Dusp16/Itch/Ptpn22/Dusp1/Cdc42se1/Ncor1/Taok3/Sirpa/Pafah1b1/Akt1/Cyld/Hipk3/Zmynd11	13
GO:1900077	GO:1900077	negative regulation of cellular response to insulin stimulus	13/1829	49/28891	7.68060994529331e-06	4.60680961257714e-05	2.29603260029405e-05	Pip4k2a/Prkcd/Ptprj/Prkcb/Ptpre/Grk2/Lpl/Il1b/Rps6kb1/Gsk3a/Tnf/Rela/Ptpn2	13
GO:0002040	GO:0002040	sprouting angiogenesis	23/1829	131/28891	7.69920582082178e-06	4.61328931773937e-05	2.29926208350346e-05	Ceacam1/Nr4a1/Klf4/Klf2/E2f2/Ptk2b/Sh2b3/Cdc42/Tgfb1/Itgb1/Rhoa/Jak1/Flt1/Epn1/Akt1/Nrp1/Mia3/Map3k3/Otulin/Akt3/Thbs1/Pik3c2a/Pik3cb	23
GO:1905037	GO:1905037	autophagosome organization	22/1829	122/28891	7.7272868648079e-06	4.62543359349472e-05	2.30531478708494e-05	Pip4k2a/Nupr1/Rab43/Vmp1/Mtm1/Rb1cc1/Lrrk2/Irgm1/Cln3/Ralb/Phf23/Atg7/Sec22b/Snx4/Atg12/Psen1/Pik3c2a/Rab1b/Atg101/Tbc1d14/Ehmt2/Ubxn2a	22
GO:0030168	GO:0030168	platelet activation	19/1829	96/28891	7.89943746810088e-06	4.72370402132901e-05	2.3542927403601e-05	Ceacam1/Flna/Prkcd/Ptprj/Lyn/Il6ra/Plek/Sh2b3/Fcer1g/Ptpn6/Syk/Fermt3/Evl/Emilin2/Cd9/Jak2/Stxbp3/Ubash3b/Pik3cb	19
GO:0034284	GO:0034284	response to monosaccharide	31/1829	208/28891	7.92447067910084e-06	4.73389166703097e-05	2.35937026007963e-05	Nadk/Tcf7l2/Ncf2/Grk2/Ep300/Gpx1/Ogt/Slc12a6/Tra2b/Abcg1/Rac1/Icam1/Casp3/Rack1/Map4k4/Kif5b/Myh9/Xbp1/Arrb1/Raf1/Ncoa6/Smad2/Atg7/Sin3a/Selenot/Rbm4/Pik3ca/Thbs1/Hmgcr/Ppp3ca/Smarca4	31
GO:0032653	GO:0032653	regulation of interleukin-10 production	15/1829	64/28891	8.26331645848284e-06	4.93133401554621e-05	2.45777547040825e-05	Lilra5/Plcg2/Vsir/Stat3/Fcer1g/Syk/Cd47/Sash3/Lilrb4a/Tyrobp/Btk/Cd274/Rad21/Rbm47/Tnfrsf21	15
GO:0070374	GO:0070374	positive regulation of ERK1 and ERK2 cascade	34/1829	239/28891	8.31842679290763e-06	4.9592232239691e-05	2.47167544395188e-05	Cd36/Ptprc/Rara/Ccl6/Havcr2/Rap1b/Camk2d/Ptk2b/Cd44/Rap1a/Abca7/Fpr2/Nod1/Ptpn22/Gcnt2/Tgfb1/Ripk2/Ccl3/Dstyk/Cxcr4/Csf1r/Notch2/Nptn/Ccl4/Il1b/Icam1/Gnai2/Map2k1/Myh9/Rapgef1/Arrb1/Nrp1/Jun/Hmgcr	34
GO:0032784	GO:0032784	regulation of DNA-templated transcription elongation	18/1829	88/28891	8.4021970644943e-06	4.9990961428951e-05	2.49154809540096e-05	Ikzf1/Cdk13/Brd4/Map2k1/Hnrnpu/Med7/Setd5/Ccnt1/Med17/Ccnk/Scaf8/Wdr43/Med15/Med1/Wdr82/Cdc73/Cdk12/Zmynd11	18
GO:1902117	GO:1902117	positive regulation of organelle assembly	18/1829	88/28891	8.4021970644943e-06	4.9990961428951e-05	2.49154809540096e-05	Pip4k2a/Msn/Lcp1/Ccdc88a/Arpc2/Rhoa/Pdcd6ip/Vps4b/Ralb/Cnot1/Cnot6l/G3bp1/Snx4/Tnf/Cnot6/Mapk9/Dync1h1/Numa1	18
GO:0014910	GO:0014910	regulation of smooth muscle cell migration	20/1829	105/28891	8.44780572770067e-06	5.02118573373373e-05	2.50255754119055e-05	Ace/Bcl2/Iqgap1/Camk2d/Sorl1/Tmsb4x/Arpc2/Nfe2l2/Dock5/Rhoa/Trib1/Crk/Map3k7/Myh9/Atp7a/Rps6kb1/Stat5b/Mef2c/Ssh1/Mdm2	20
GO:0042306	GO:0042306	regulation of protein import into nucleus	17/1829	80/28891	8.69370397590772e-06	5.15698672719175e-05	2.57024071769532e-05	Cd36/Flna/Prkcd/Ep300/Ptpn22/Hcls1/Tnfrsf1a/Tgfb1/Mapk14/Tpr/Mapk1/Zc3h12a/Xbp1/Jak2/Tardbp/Rbm22/Psen1	17
GO:0051057	GO:0051057	positive regulation of small GTPase mediated signal transduction	17/1829	80/28891	8.69370397590772e-06	5.15698672719175e-05	2.57024071769532e-05	Camk2d/Dock2/Kras/Csf1/Rasgrp4/Gpr35/Akap13/Notch2/Map2k1/Map4k4/Shoc2/Arrb1/Arhgef3/Itgav/Lpar6/Pik3cg/Pik3cb	17
GO:0001779	GO:0001779	natural killer cell differentiation	11/1829	36/28891	8.7197595688338e-06	5.16726492967929e-05	2.57536337089101e-05	Ptprc/Pglyrp1/Ikzf1/Irf1/Id2/Pbx1/Sp3/Stat5b/Hectd1/Nfil3/Prdm1	11
GO:0033135	GO:0033135	regulation of peptidyl-serine phosphorylation	26/1829	160/28891	8.75078194005694e-06	5.17218524349374e-05	2.57781565389633e-05	Bcl2/Cd44/Grk2/Stk4/Hcls1/Tgfb1/Ogt/Ripk2/Sh2d3c/Ggnbp2/Ppp1r15a/Rack1/Bak1/Nsd1/Arrb1/Phip/Raf1/Gsk3a/Akt1/Irgm1/Fnip1/Gadd45a/Tnf/Pik3ca/Fnip2/Rassf2	26
GO:0071331	GO:0071331	cellular response to hexose stimulus	26/1829	160/28891	8.75078194005694e-06	5.17218524349374e-05	2.57781565389633e-05	Nadk/Tcf7l2/Grk2/Gpx1/Ogt/Slc12a6/Tra2b/Abcg1/Rac1/Icam1/Rack1/Map4k4/Kif5b/Myh9/Xbp1/Arrb1/Raf1/Ncoa6/Atg7/Sin3a/Selenot/Rbm4/Pik3ca/Hmgcr/Ppp3ca/Smarca4	26
GO:1905477	GO:1905477	positive regulation of protein localization to membrane	21/1829	114/28891	8.75724378642956e-06	5.17218524349374e-05	2.57781565389633e-05	Pmaip1/Actr3/Arpc2/Itgb1/Fyn/Arf6/C2cd5/Rack1/Rhog/Kif5b/Myo1c/Rab11a/Akt1/Ssh1/Zdhhc5/Cln3/Sqstm1/Tnf/Ap2b1/Pik3ca/Ppp1r9b	21
GO:0034114	GO:0034114	regulation of heterotypic cell-cell adhesion	9/1829	24/28891	8.76563093906303e-06	5.17218524349374e-05	2.57781565389633e-05	Klf4/Cd44/Mbp/Gcnt2/Myadm/Il1b/Wnk1/Tnfaip3/Tnf	9
GO:0045931	GO:0045931	positive regulation of mitotic cell cycle	23/1829	132/28891	8.77174659538465e-06	5.17218524349374e-05	2.57781565389633e-05	Hes1/Ccnd2/Camk2d/Ddx3x/Tgfb1/Crebbp/Kmt2e/Brd4/Rps6kb1/Pafah1b1/Rab11a/Pbx1/Ppp1r10/Stat5b/Akt1/Vps4b/Rrm2b/Mdm2/Rb1/Cul3/Sin3a/Mecp2/Ankrd17	23
GO:0006275	GO:0006275	regulation of DNA replication	22/1829	123/28891	8.85411964928933e-06	5.21556102724307e-05	2.5994341321768e-05	Ccdc88a/Cst3/Cdc42/Baz1a/Yy1/Rac1/Ino80d/Smarca5/Atrx/Dhx9/Jun/Esco1/Wapl/Atg7/Ttf1/Senp2/Pds5a/Rbbp6/Smc3/Ehmt2/Trp53/Ankrd17	22
GO:0010883	GO:0010883	regulation of lipid storage	14/1829	57/28891	9.20396855971351e-06	5.40550534459365e-05	2.69410232590612e-05	Cd36/Scarb1/Lpl/Nfkbia/Abcg1/Osbpl8/Ehd1/Zc3h12a/Itgav/Plin2/Ikbke/Srebf2/Ptpn2/Asxl2	14
GO:0070527	GO:0070527	platelet aggregation	14/1829	57/28891	9.20396855971351e-06	5.40550534459365e-05	2.69410232590612e-05	Ceacam1/Prkcd/Lyn/Il6ra/Plek/Sh2b3/Ptpn6/Syk/Fermt3/Emilin2/Cd9/Jak2/Stxbp3/Ubash3b	14
GO:0070988	GO:0070988	demethylation	14/1829	57/28891	9.20396855971351e-06	5.40550534459365e-05	2.69410232590612e-05	Kdm6b/Tet2/Kdm7a/Kdm3b/Otud4/Phf8/Apobec1/Usp9x/Kdm2a/Usp7/Kdm6a/Syncrip/Tet3/Por	14
GO:0032494	GO:0032494	response to peptidoglycan	7/1829	14/28891	9.30915404464894e-06	5.46186243253932e-05	2.72219068250493e-05	Irf5/Ripk2/Myd88/Irak3/Nlrp3/Irak1/Rela	7
GO:0031664	GO:0031664	regulation of lipopolysaccharide-mediated signaling pathway	10/1829	30/28891	9.38938426411952e-06	5.49260423355609e-05	2.73751238738579e-05	Trim30b/Trim12a/Trib1/Trim30c/Trim12c/Trim30a/Cd180/Trim30d/Tut4/Tnfaip3	10
GO:0060907	GO:0060907	positive regulation of macrophage cytokine production	10/1829	30/28891	9.38938426411952e-06	5.49260423355609e-05	2.73751238738579e-05	Cd36/Laptm5/Plcg2/Nod1/Mapkapk2/Ripk2/Casp4/Myd88/Casp1/Tlr7	10
GO:0090169	GO:0090169	regulation of spindle assembly	10/1829	30/28891	9.38938426411952e-06	5.49260423355609e-05	2.73751238738579e-05	Ripor2/Hspa1b/Tpr/Senp6/Hnrnpu/Vps4b/Rnf4/Dync1h1/Hspa1a/Numa1	10
GO:1905952	GO:1905952	regulation of lipid localization	29/1829	190/28891	9.62010064628529e-06	5.62201340829308e-05	2.80200988325845e-05	Cd36/Prkcd/Scarb1/Abca7/Syk/Lpl/Nfkbia/Abcg1/Il1b/Osbpl8/Ehd1/Zc3h12a/Itgav/Tmem30a/Akt1/Runx1/Ldlrap1/Kdm5b/Atp8a1/Plin2/Hbp1/Ikbke/Acsl5/Mapk9/Irak1/Srebf2/Thbs1/Ptpn2/Asxl2	29
GO:0001706	GO:0001706	endoderm formation	12/1829	43/28891	9.71599792407779e-06	5.66129012899021e-05	2.82158538967986e-05	Dusp5/Dusp2/Dusp1/Setd2/Map2k1/Myh9/Itgav/Rtf1/Tnrc6c/Ctr9/Smad2/Cdc73	12
GO:1901983	GO:1901983	regulation of protein acetylation	12/1829	43/28891	9.71599792407779e-06	5.66129012899021e-05	2.82158538967986e-05	Nfe2/Ddx3x/Ep300/Sf3b1/Tgfb1/Xbp1/Myo1c/Smarca5/Ddx21/Taok1/Baz1b/Dip2b	12
GO:1904707	GO:1904707	positive regulation of vascular associated smooth muscle cell proliferation	12/1829	43/28891	9.71599792407779e-06	5.66129012899021e-05	2.82158538967986e-05	Camk2d/Grk2/Map3k5/Gnai3/Mef2d/Gnai2/Map3k7/Jun/Jak2/Mdm2/Ldlrap1/Tnf	12
GO:0030851	GO:0030851	granulocyte differentiation	13/1829	50/28891	9.78034795748044e-06	5.68758938195326e-05	2.83469292987464e-05	Ceacam1/Cbfa2t3/Rara/Lyn/Ikzf1/Spi1/Hcls1/Trib1/Fosl2/Sp3/Lbr/Inpp5d/Runx1	13
GO:0070269	GO:0070269	pyroptosis	13/1829	50/28891	9.78034795748044e-06	5.68758938195326e-05	2.83469292987464e-05	Aim2/Nlrc4/Casp4/Zeb2/Naip5/Casp1/Gbp5/Casp3/Gsdmd/Mefv/Dhx9/Nlrp3/Gbp3	13
GO:0071326	GO:0071326	cellular response to monosaccharide stimulus	26/1829	161/28891	9.81589162195913e-06	5.69706650999981e-05	2.83941632779685e-05	Nadk/Tcf7l2/Grk2/Gpx1/Ogt/Slc12a6/Tra2b/Abcg1/Rac1/Icam1/Rack1/Map4k4/Kif5b/Myh9/Xbp1/Arrb1/Raf1/Ncoa6/Atg7/Sin3a/Selenot/Rbm4/Pik3ca/Hmgcr/Ppp3ca/Smarca4	26
GO:1903305	GO:1903305	regulation of regulated secretory pathway	26/1829	161/28891	9.81589162195913e-06	5.69706650999981e-05	2.83941632779685e-05	Cd300a/Fgr/Prkcb/Lyn/Rap1b/Rap1a/Spi1/Itgb2/Rac2/Fcer1g/Git2/Syk/Nckap1l/Gnai2/Rab27a/Abr/Gab2/Lrrk2/Ptafr/Snap29/Stxbp3/Rest/Pdpk1/Fmr1/Snx4/Stxbp2	26
GO:0032231	GO:0032231	regulation of actin filament bundle assembly	21/1829	115/28891	1.00814336742779e-05	5.84545419703476e-05	2.91337270879951e-05	Flna/Arhgef10l/Ccdc88a/Plek/Cdc42/Actg1/Cd47/Rhoa/Pak2/Evl/Was/Pxn/Wasf2/Rac1/Pfn1/Map3k1/Tgfbr1/Arap1/Nrp1/Rock2/Fhod1	21
GO:0048268	GO:0048268	clathrin coat assembly	8/1829	19/28891	1.02166425627567e-05	5.88924284045955e-05	2.93519695622477e-05	Hip1/Clint1/Picalm/Eps15/Fcho2/Epn1/Gak/Ap2b1	8
GO:0051000	GO:0051000	positive regulation of nitric-oxide synthase activity	8/1829	19/28891	1.02166425627567e-05	5.88924284045955e-05	2.93519695622477e-05	Scarb1/Ptk2b/Kras/Nod1/Gch1/Akt1/Tnf/Pik3cb	8
GO:0070486	GO:0070486	leukocyte aggregation	8/1829	19/28891	1.02166425627567e-05	5.88924284045955e-05	2.93519695622477e-05	Stk10/Msn/Cd44/Sema4d/Rac2/Cd47/Il1b/Thbs1	8
GO:1901550	GO:1901550	regulation of endothelial cell development	8/1829	19/28891	1.02166425627567e-05	5.88924284045955e-05	2.93519695622477e-05	Ikbkb/Tnfrsf1a/Rock1/Il1b/Zdhhc21/Rock2/Tnf/Add1	8
GO:1903140	GO:1903140	regulation of establishment of endothelial barrier	8/1829	19/28891	1.02166425627567e-05	5.88924284045955e-05	2.93519695622477e-05	Ikbkb/Tnfrsf1a/Rock1/Il1b/Zdhhc21/Rock2/Tnf/Add1	8
GO:2000319	GO:2000319	regulation of T-helper 17 cell differentiation	8/1829	19/28891	1.02166425627567e-05	5.88924284045955e-05	2.93519695622477e-05	Nfkbiz/Nfkbid/Malt1/Rc3h2/Rc3h1/Zc3h12a/Zbtb7b/Nlrp3	8
GO:0140056	GO:0140056	organelle localization by membrane tethering	17/1829	81/28891	1.03592981346364e-05	5.95986831458188e-05	2.97039667243475e-05	Plek/Calm1/Vmp1/Ykt6/Snap29/Stx11/Rab8a/Esyt2/Cln3/Ralb/Stxbp3/Pdzd8/Stxbp2/Exoc5/Uso1/Cep83/Exoc3	17
GO:1990874	GO:1990874	vascular associated smooth muscle cell proliferation	17/1829	81/28891	1.03592981346364e-05	5.95986831458188e-05	2.97039667243475e-05	Camk2d/Grk2/Rhoa/Cdkn1b/Map3k5/Gnai3/Mef2d/Pdcd4/Gnai2/Map3k7/Mef2c/Jun/Jak2/Mdm2/Ldlrap1/Ddit3/Tnf	17
GO:0046579	GO:0046579	positive regulation of Ras protein signal transduction	16/1829	73/28891	1.04674378674769e-05	6.0162361335401e-05	2.99849037736716e-05	Camk2d/Dock2/Kras/Csf1/Rasgrp4/Gpr35/Akap13/Notch2/Map2k1/Map4k4/Shoc2/Arrb1/Arhgef3/Lpar6/Pik3cg/Pik3cb	16
GO:0002315	GO:0002315	marginal zone B cell differentiation	6/1829	10/28891	1.07435623073287e-05	6.16297372668467e-05	3.0716243520443e-05	Ptk2b/Dock11/Dock10/Lfng/Notch2/Tnfaip3	6
GO:1905634	GO:1905634	regulation of protein localization to chromatin	6/1829	10/28891	1.07435623073287e-05	6.16297372668467e-05	3.0716243520443e-05	Spi1/Setd2/Vrk1/Vcpip1/Rnf4/Wapl	6
GO:0090257	GO:0090257	regulation of muscle system process	36/1829	263/28891	1.10004824628023e-05	6.30424551595252e-05	3.14203417162427e-05	Nr4a1/Klf4/Adrb2/Rgs2/Atp1a1/Camk2d/Tnfrsf1b/Jarid2/Mtpn/Nr3c1/Grk2/Ep300/Pde4b/Mef2a/Tnfrsf1a/Calm1/Rock1/Tifab/Dock5/Rhoa/Yy1/G6pdx/Nfatc1/Atp2b1/Flt1/Ncf1/Tmem38b/Map2k1/Zc3h12a/Zdhhc21/Ptafr/Gsk3a/Mef2c/Rock2/Oga/Ppp3ca	36
GO:0008631	GO:0008631	intrinsic apoptotic signaling pathway in response to oxidative stress	14/1829	58/28891	1.14297136486438e-05	6.5375753429924e-05	3.25832569103978e-05	Bcl2/Stk24/Nfe2l2/Gpx1/Fyn/Mcl1/Map3k5/Rack1/Sfpq/Jak2/Arl6ip5/Atf4/Gskip/Zfp622	14
GO:0045058	GO:0045058	T cell selection	14/1829	58/28891	1.14297136486438e-05	6.5375753429924e-05	3.25832569103978e-05	Spn/Ptprc/Bcl2/Dock2/Il6ra/Stat3/Tgfb1/Syk/Rhoa/Fas/Otud5/Mink1/Cyld/Ptpn2	14
GO:0033627	GO:0033627	cell adhesion mediated by integrin	18/1829	90/28891	1.16665439220799e-05	6.66042203971626e-05	3.31955244973767e-05	Itgal/Itga4/Lyn/Itgb2/Itgax/Itgb7/Ptpn6/Itgb1/Syk/Fermt3/Crk/Icam1/Nckap1l/Wnk1/Cd24a/Itgav/Ext1/Piezo1	18
GO:0002724	GO:0002724	regulation of T cell cytokine production	11/1829	37/28891	1.17007414211232e-05	6.66042203971626e-05	3.31955244973767e-05	Tnfrsf1b/Vsir/Malt1/Sash3/Hfe/Lilrb4a/Il1b/Map3k7/Nlrp3/Dennd1b/Rsad2	11
GO:0045920	GO:0045920	negative regulation of exocytosis	11/1829	37/28891	1.17007414211232e-05	6.66042203971626e-05	3.31955244973767e-05	Cd300a/Rap1b/Rap1a/Spi1/Nckap1l/Gnai2/Abr/Vps4b/Stxbp3/Rest/Fmr1	11
GO:0051491	GO:0051491	positive regulation of filopodium assembly	11/1829	37/28891	1.17007414211232e-05	6.66042203971626e-05	3.31955244973767e-05	Ripor2/Actr3/Dock11/Arpc2/Cdc42/Rac1/Tgfbr1/Rhoq/Arap1/Nrp1/Fmr1	11
GO:0097242	GO:0097242	amyloid-beta clearance	11/1829	37/28891	1.17007414211232e-05	6.66042203971626e-05	3.31955244973767e-05	Cd36/Ifngr1/Abca7/Itgb2/Rock1/Ldlr/Picalm/Rab11a/Insr/Tnf/Hmgcr	11
GO:0045165	GO:0045165	cell fate commitment	40/1829	307/28891	1.21878556653414e-05	6.93103799604428e-05	3.45442736538267e-05	Spn/Hes1/Rara/Bcl2/Tcf7l2/Kdm6b/Runx2/Il6ra/Ets2/Cdc42/Stat3/Tgfb1/Itgb1/Rhoa/Notch2/Lmo4/Casp3/Gatad2b/Id2/Rab10/Lats2/Tgfbr1/Rtf1/Ctr9/Ext1/Mef2c/Otud5/Runx1/Smad2/Mta2/Prdm1/Chd4/Cyld/Psen1/Apc/Arhgef2/Cdc73/Ehmt2/Trp53/Smarca4	40
GO:0071677	GO:0071677	positive regulation of mononuclear cell migration	17/1829	82/28891	1.23043410411517e-05	6.99056611934914e-05	3.48409616510236e-05	Spn/Nedd9/Itga4/Cx3cr1/Coro1a/Ptk2b/Spi1/Fpr2/Csf1/Tgfb1/Dock8/Cd47/Rhoa/Mospd2/Wnk1/Creb3/Oxsr1	17
GO:0045646	GO:0045646	regulation of erythrocyte differentiation	13/1829	51/28891	1.2369198067583e-05	7.01491761527455e-05	3.4962329437437e-05	Lyn/Spi1/Stat3/Klf13/Mapk14/Stat1/Hmgb2/Nckap1l/Id2/Stat5b/Inpp5d/Senp1/Med1	13
GO:0050769	GO:0050769	positive regulation of neurogenesis	42/1829	329/28891	1.23830622218281e-05	7.01491761527455e-05	3.4962329437437e-05	Ace/Hes1/Cx3cr1/Lyn/Prkch/Actr3/Tnfrsf1b/Kras/Sema4d/Ep300/Tgfb1/Itgb1/Nin/Marcks/Cxcr4/Csf1r/Actr2/Zeb2/Synj1/Notch2/Spen/Ndel1/Nptn/Flt1/Il1b/Man2a1/Map2k1/Ist1/Picalm/Macf1/Pafah1b1/Id2/Dbnl/Eif4g2/Nrp1/Gdi1/Fmr1/Tnf/Bmpr2/Trpv2/Rela/Mecp2	42
GO:0071214	GO:0071214	cellular response to abiotic stimulus	43/1829	340/28891	1.23946010567182e-05	7.01491761527455e-05	3.4962329437437e-05	Ripor2/Scnn1a/Prkcd/Cnn2/Atp1a1/Ccnd2/Lrrc8d/Ddx3x/Ep300/Tgfb1/Tifab/Crebbp/Slc12a6/Mapk14/Nipbl/Yy1/Usp15/Casp1/N4bp1/Fbxo4/Rac1/Casp3/Ybx3/Wnk1/Tank/Bak1/Rcsd1/Lrrc8c/Usp47/Akt1/Piezo1/Rnf4/Nlrp3/Cln3/Rhob/Rest/Mdm2/Oxsr1/Gadd45a/Mapk9/Pik3ca/Sde2/Trp53	43
GO:0104004	GO:0104004	cellular response to environmental stimulus	43/1829	340/28891	1.23946010567182e-05	7.01491761527455e-05	3.4962329437437e-05	Ripor2/Scnn1a/Prkcd/Cnn2/Atp1a1/Ccnd2/Lrrc8d/Ddx3x/Ep300/Tgfb1/Tifab/Crebbp/Slc12a6/Mapk14/Nipbl/Yy1/Usp15/Casp1/N4bp1/Fbxo4/Rac1/Casp3/Ybx3/Wnk1/Tank/Bak1/Rcsd1/Lrrc8c/Usp47/Akt1/Piezo1/Rnf4/Nlrp3/Cln3/Rhob/Rest/Mdm2/Oxsr1/Gadd45a/Mapk9/Pik3ca/Sde2/Trp53	43
GO:0038202	GO:0038202	TORC1 signaling	19/1829	99/28891	1.25746490039899e-05	7.08382830583573e-05	3.53057801231464e-05	Ywhaz/Ep300/Ywhag/Syk/Pim1/Rps6kb1/Usp32/Wac/Akt1/Otud5/Tbk1/Cul3/Usp7/Usp4/Fnip1/Larp1/Fnip2/Pip4p1/Npc1	19
GO:0010658	GO:0010658	striated muscle cell apoptotic process	16/1829	74/28891	1.25761884280969e-05	7.08382830583573e-05	3.53057801231464e-05	Bcl2/Camk2d/Nupr1/Nfe2l2/Cxcr2/Map3k5/Trem1/Gnb1/Apaf1/Ppp1r10/Jak2/Pdpk1/Capn1/Atg7/Hmgcr/Trp53	16
GO:0032922	GO:0032922	circadian regulation of gene expression	16/1829	74/28891	1.25761884280969e-05	7.08382830583573e-05	3.53057801231464e-05	Mycbp2/Ogt/Ppp1cb/Gfpt1/Ncor1/Hnrnpu/Csnk1e/Id2/Bhlhe40/Kdm5a/Nrip1/Kdm2a/Ncoa2/Rbm4/Atf4/Csnk1d	16
GO:0035456	GO:0035456	response to interferon-beta	16/1829	74/28891	1.25761884280969e-05	7.08382830583573e-05	3.53057801231464e-05	Ifitm6/Traf3ip3/Calm1/Aim2/Htra2/Ifi207/Ifi204/Stat1/Irf1/Ifitm2/Tgtp2/Irgm1/Ube2k/Gbp3/Tgtp1/Ikbke	16
GO:0043506	GO:0043506	regulation of JUN kinase activity	16/1829	74/28891	1.25761884280969e-05	7.08382830583573e-05	3.53057801231464e-05	Dusp16/Fgd4/Ptk2b/Ptpn1/Ptpn22/Syk/Zeb2/Map3k5/Il1b/Taok3/Map3k1/Map3k7/Map3k11/Tnf/Irak1/Hipk3	16
GO:0030521	GO:0030521	androgen receptor signaling pathway	12/1829	44/28891	1.25927795493242e-05	7.08643107718622e-05	3.53187523281525e-05	Ddx5/Ep300/Zmiz1/Rhoa/Zbtb7a/Arid1a/Ncor1/Mapk1/Rnf6/Ddx17/Ncor2/Smarca4	12
GO:1990845	GO:1990845	adaptive thermogenesis	27/1829	173/28891	1.2724409908158e-05	7.15370433583051e-05	3.56540420578466e-05	Cd36/Adrb2/Plac8/Kdm6b/Cebpb/Sorl1/Syk/Ogt/Adipor1/Cxcr4/Lnpep/Tle3/Hnrnpu/Tfe3/Zbtb7b/Clic5/Jak2/Ddit3/Rb1/Adipor2/Trpv2/Lipa/Atf4/Apc/Cnot3/Dync1h1/Smarca4	27
GO:0010743	GO:0010743	regulation of macrophage derived foam cell differentiation	9/1829	25/28891	1.29267114823013e-05	7.23993679992653e-05	3.60838244135741e-05	Cd36/Prkch/Csf1/Lpl/Nfkbia/Abcg1/Itgav/Hbp1/Mapk9	9
GO:0010884	GO:0010884	positive regulation of lipid storage	9/1829	25/28891	1.29267114823013e-05	7.23993679992653e-05	3.60838244135741e-05	Cd36/Scarb1/Lpl/Ehd1/Zc3h12a/Plin2/Ikbke/Srebf2/Asxl2	9
GO:0035855	GO:0035855	megakaryocyte development	9/1829	25/28891	1.29267114823013e-05	7.23993679992653e-05	3.60838244135741e-05	Flna/Pip4k2a/Sh2b3/Ep300/Ptpn6/Abi1/Wasf2/Fli1/Med1	9
GO:0060216	GO:0060216	definitive hemopoiesis	9/1829	25/28891	1.29267114823013e-05	7.23993679992653e-05	3.60838244135741e-05	Zfp36l2/Lyl1/Ncor1/Sp3/Runx1/Senp1/Sp1/Cbfb/Smarca4	9
GO:0071826	GO:0071826	protein-RNA complex organization	28/1829	183/28891	1.29754560969012e-05	7.26036862888991e-05	3.61856565910001e-05	Celf2/Mbnl1/Sf3b1/Snrpb/Rsrp1/Scaf11/Celf1/Rps27/Eif5/Kif5b/Ythdc1/Mcts1/Snrpc/Ago2/Rbm5/Dhx9/Setx/Luc7l2/Eif3a/Cpsf7/Khdc4/Slu7/Prpf8/Usp4/Rpf2/Klc1/Srsf6/Cdc73	28
GO:0048145	GO:0048145	regulation of fibroblast proliferation	22/1829	126/28891	1.31828676730396e-05	7.36945954904575e-05	3.67293654266985e-05	Cd300a/Pmaip1/Grk2/Nupr1/Tgfb1/Zmiz1/Creb1/Fbxo4/Brk1/Fosl2/Fbrs/Brpf1/Nras/Phip/Kmt2c/Morc3/Dhx9/Rnaseh2b/Jun/Cdc73/Fndc3b/Trp53	22
GO:0060541	GO:0060541	respiratory system development	37/1829	276/28891	1.34479100260529e-05	7.51053088247485e-05	3.74324645511682e-05	Ace/Hes1/Rara/Klf2/Heg1/Ywhaz/Kras/Ep300/Smchd1/Cdc42/Tgfb1/Stk40/Creb1/Rc3h2/Mapk1/Sec24b/Tmem38b/Fosl2/Man2a1/Map2k1/Atp7a/Phf14/Sp3/Tnrc6c/Ext1/Ppp3r1/Smad2/Sp1/Ncor2/Tnf/Bmpr2/Lipa/Bag6/Srsf6/Numa1/Fndc3b/Hipk2	37
GO:0005996	GO:0005996	monosaccharide metabolic process	38/1829	287/28891	1.3784321544066e-05	7.69115773241008e-05	3.8332708257371e-05	Eno3/Chst15/Sik1/Pmaip1/Tcf7l2/Nr3c1/Ep300/Ogt/Adipor1/Foxk1/Mapk14/Pfkfb4/G6pdx/Kat2b/Pdha1/Cpt1a/Ppp4r3b/Pgd/Man2a1/Man2b1/Sirt7/Ranbp2/Akt1/Fuca2/Insr/Midn/Chst12/Ncoa2/Usp7/Tnf/Lipa/Atf4/Pik3ca/Ptpn2/Dse/Ppp4r3a/Pofut2/Trp53	38
GO:0051123	GO:0051123	RNA polymerase II preinitiation complex assembly	14/1829	59/28891	1.41178684150863e-05	7.86244412204243e-05	3.91863991359974e-05	Ikzf1/Creb1/Dr1/Atf7ip/Gtf2a1/Taf7/Med7/Med17/Taf3/Med15/Taf12/Taf11/Med1/Trp53	14
GO:1900024	GO:1900024	regulation of substrate adhesion-dependent cell spreading	14/1829	59/28891	1.41178684150863e-05	7.86244412204243e-05	3.91863991359974e-05	Nedd9/Flna/Arpc2/Cdc42/Lims1/Dock5/Myadm/Crk/Rac1/Actn4/Prex1/Coro1c/Nrp1/Triobp	14
GO:0034620	GO:0034620	cellular response to unfolded protein	17/1829	83/28891	1.45689145669279e-05	8.10601261618547e-05	4.04003438178661e-05	Ptpn1/Abca7/Nfe2l2/Tmbim6/Ppp1r15a/Atf6/Bak1/Xbp1/Creb3/Crebrf/Ddit3/Dnajc10/Atf4/Herpud2/Ptpn2/Eif2a/Bfar	17
GO:0060261	GO:0060261	positive regulation of transcription initiation by RNA polymerase II	15/1829	67/28891	1.49662810128934e-05	8.31928484472569e-05	4.14632919981617e-05	Ikzf1/Nfkb1/Creb1/Nfkbia/Gtf2a1/Taf7/Med7/Med13/Med17/Taf3/Med15/Taf12/Taf11/Med1/Trp53	15
GO:0007052	GO:0007052	mitotic spindle organization	22/1829	127/28891	1.50030128449087e-05	8.33187955364535e-05	4.15260639915859e-05	Ripor2/Flna/Tacc1/Rhoa/Zfp207/Stag2/Hspa1b/Tpr/Map4/Hnrnpu/Smc1a/Lsm14a/Rab11a/Vps4b/Abraxas2/Mecp2/Dync1h1/Hspa1a/Smc3/Numa1/Kif3b/Parp3	22
GO:0007260	GO:0007260	tyrosine phosphorylation of STAT protein	16/1829	75/28891	1.50546617693888e-05	8.34490614932411e-05	4.15909885073889e-05	Hes1/Lyn/Il6ra/Hcls1/Tnfrsf1a/Fyn/Csf1r/Jak1/Parp14/Irf1/Ggnbp2/Pecam1/Jak2/Tnf/Cnot7/Ptpn2	16
GO:0097194	GO:0097194	execution phase of apoptosis	16/1829	75/28891	1.50546617693888e-05	8.34490614932411e-05	4.15909885073889e-05	Nfkbiz/Stk24/Dedd2/Pak2/Casp3/Cd24a/Zc3h12a/Madd/Apaf1/Akt1/Taok1/Dnase1l3/Bcl10/Vps54/Sharpin/Trp53	16
GO:0070588	GO:0070588	calcium ion transmembrane transport	44/1829	354/28891	1.52935260540567e-05	8.46938019083404e-05	4.22113667761519e-05	Ptprc/Flna/Adrb2/Coro1a/Lyn/Bcl2/Camk2d/Ptk2b/Plcg2/Pde4b/Ptpn22/Diaph1/Tspan13/Gpr35/Tgfb1/Calm1/Ptpn6/Fyn/Asph/Vmp1/G6pdx/Atp2b1/Tmbim6/Tmem38b/Map3k7/Bak1/Itgav/Slc8b1/Trpm2/Akt1/Ppp3r1/Mcub/Itpr2/Fmr1/Ddit3/Pik3cg/Ibtk/Ubash3b/Micu2/Oga/Trpv2/Stim2/Mcur1/Ppp3ca	44
GO:0045672	GO:0045672	positive regulation of osteoclast differentiation	11/1829	38/28891	1.55284044940449e-05	8.57538755641288e-05	4.27397071846111e-05	Nedd9/Csf1/Klf10/Creb1/Ccl3/Csf1r/Tyrobp/Notch2/Tnf/Asxl2/Ppp3ca	11
GO:0070266	GO:0070266	necroptotic process	11/1829	38/28891	1.55284044940449e-05	8.57538755641288e-05	4.27397071846111e-05	Pygl/Peli1/Ybx3/Map3k7/Birc3/Fas/Rnf31/Tnf/Cyld/Birc2/Trp53	11
GO:1903901	GO:1903901	negative regulation of viral life cycle	11/1829	38/28891	1.55284044940449e-05	8.57538755641288e-05	4.27397071846111e-05	Ifitm6/Trim30b/Trim12a/Trim30c/Trim12c/Ifitm2/Trim56/Trim30a/Trim8/Trim30d/Trim25	11
GO:0006869	GO:0006869	lipid transport	52/1829	445/28891	1.56574025157084e-05	8.63632185228408e-05	4.30434035418781e-05	Ceacam1/Cd36/Ace/Pip4k2a/Prkcd/Scarb1/Apobr/Gm2a/Abca7/Syk/Ldlr/Nfkbia/Vmp1/Atp8b4/Abcg1/Il1b/Abcd1/Gltp/Osbpl8/Pitpnm1/Lypla1/Ugcg/Rps6kb1/Vps13c/Itgav/Tmem30a/Atp11b/Lrp10/Akt1/Esyt2/Vps4b/Pitpna/Runx1/Zdhhc5/Cln3/Pdzd8/Ldlrap1/Kdm5b/Atp8a1/Plin2/Hbp1/Acsl5/Pnpla8/Relch/Mapk9/Irak1/Srebf2/Lipa/Thbs1/Vps54/Vps13b/Npc1	52
GO:1904892	GO:1904892	regulation of receptor signaling pathway via STAT	24/1829	146/28891	1.56679217387721e-05	8.63632185228408e-05	4.30434035418781e-05	Cd300a/Hes1/Ptprc/Ptk2b/Il6ra/Sh2b3/Ep300/Tgfb1/Calm1/Il10ra/Adipor1/Jak1/Crlf3/Parp14/Irf1/Ggnbp2/Rac1/Tyk2/Il10rb/Gbp3/Jak2/Gadd45a/Tnf/Ptpn2	24
GO:0001935	GO:0001935	endothelial cell proliferation	27/1829	175/28891	1.57541618097655e-05	8.66771727823532e-05	4.31998782555007e-05	Nr4a1/Itga4/Scarb1/Xdh/Pik3cd/Stat3/Zeb2/Stat1/Hmgb2/Flt1/Prkx/Krit1/Xbp1/Nras/Tgfbr1/Akt1/Mef2c/Jun/Pdcl3/Sp1/Akt3/Tnf/Bmpr2/Lipa/Thbs1/Apc/Pik3cb	27
GO:0007596	GO:0007596	blood coagulation	27/1829	175/28891	1.57541618097655e-05	8.66771727823532e-05	4.31998782555007e-05	Ceacam1/Cd36/Flna/Prkcd/Ptprj/Lyn/Il6ra/Plek/Sh2b3/St3gal4/Nfe2l2/Fcer1g/Ptpn6/Syk/Lyst/Fermt3/Plaur/Evl/Lilrb4a/Emilin2/Rab27a/Cd9/Jak2/Stxbp3/Ubash3b/Thbs1/Pik3cb	27
GO:0001659	GO:0001659	temperature homeostasis	29/1829	195/28891	1.59716234076796e-05	8.77920246735961e-05	4.37555201209264e-05	Cd36/Adrb2/Plac8/Kdm6b/Cebpb/Gpx1/Stat3/Syk/Ogt/Adipor1/Cxcr4/Lnpep/Il1b/Tle3/Trpm2/Tfe3/Zbtb7b/Jak2/Sqstm1/Ddit3/Rb1/Adipor2/Tnf/Trpv2/Atf4/Apc/Cnot3/Dync1h1/Smarca4	29
GO:1903432	GO:1903432	regulation of TORC1 signaling	18/1829	92/28891	1.60232581482748e-05	8.79941449330116e-05	4.38562568007169e-05	Ywhaz/Ep300/Ywhag/Syk/Pim1/Rps6kb1/Usp32/Wac/Akt1/Otud5/Tbk1/Cul3/Usp7/Usp4/Fnip1/Fnip2/Pip4p1/Npc1	18
GO:0034349	GO:0034349	glial cell apoptotic process	8/1829	20/28891	1.60813142135936e-05	8.81494260596982e-05	4.39336488700807e-05	Prkcd/Prkch/Cers6/Casp3/Rad21/Rb1/Tnfrsf21/Trp53	8
GO:0060099	GO:0060099	regulation of phagocytosis, engulfment	8/1829	20/28891	1.60813142135936e-05	8.81494260596982e-05	4.39336488700807e-05	Cd36/Stap1/Cd300a/Abca7/Plcg2/Siglece/Nckap1l/Rab31	8
GO:0050691	GO:0050691	regulation of defense response to virus by host	12/1829	45/28891	1.61868867276746e-05	8.84823355751002e-05	4.4099570877846e-05	Treml4/Ptpn22/Aim2/Stat1/Dtx3l/Il1b/Zc3hav1/Zc3h12a/Creb3/Dhx9/Rnf216/Sin3a	12
GO:0140632	GO:0140632	canonical inflammasome complex assembly	12/1829	45/28891	1.61868867276746e-05	8.84823355751002e-05	4.4099570877846e-05	Cd36/Plcg2/Ddx3x/Ptpn22/Casp4/Myd88/Gbp5/Trim30a/Btk/Mefv/Irgm1/Nlrp3	12
GO:2000516	GO:2000516	positive regulation of CD4-positive, alpha-beta T cell activation	12/1829	45/28891	1.61868867276746e-05	8.84823355751002e-05	4.4099570877846e-05	Rara/Nfkbiz/Nfkbid/Malt1/Ripk2/Sash3/Irf1/Nckap1l/Cd24a/Zbtb7b/Irgm1/Nlrp3	12
GO:0034111	GO:0034111	negative regulation of homotypic cell-cell adhesion	7/1829	15/28891	1.64974951548294e-05	8.98483636767156e-05	4.47803988950629e-05	Ceacam1/Prkcd/Sh2b3/Map2k1/Cd24a/Cd9/Ubash3b	7
GO:0045651	GO:0045651	positive regulation of macrophage differentiation	7/1829	15/28891	1.64974951548294e-05	8.98483636767156e-05	4.47803988950629e-05	Csf1/Hcls1/Tgfb1/Trib1/Id2/Rb1/Asxl2	7
GO:1903671	GO:1903671	negative regulation of sprouting angiogenesis	7/1829	15/28891	1.64974951548294e-05	8.98483636767156e-05	4.47803988950629e-05	Klf2/E2f2/Sh2b3/Flt1/Epn1/Thbs1/Pik3cb	7
GO:2000318	GO:2000318	positive regulation of T-helper 17 type immune response	7/1829	15/28891	1.64974951548294e-05	8.98483636767156e-05	4.47803988950629e-05	Nfkbiz/Nfkbid/Malt1/Clec4n/Tyk2/Nlrp3/Jak2	7
GO:0033003	GO:0033003	regulation of mast cell activation	14/1829	60/28891	1.73486738322056e-05	9.4382112241699e-05	4.70400178900217e-05	Cd300a/Fgr/Lyn/Ptpre/Cd300lb/Rac2/Fcer1g/Ptpn6/Syk/Lilrb4a/Gab2/Pdpk1/Snx4/Stxbp2	14
GO:0010595	GO:0010595	positive regulation of endothelial cell migration	20/1829	110/28891	1.73687744647997e-05	9.4382112241699e-05	4.70400178900217e-05	Ptk2b/Nfe2l2/Rras/Pik3cd/Tgfb1/Rac1/Zc3h12a/Akt1/Nrp1/Map3k3/Rhob/Rock2/Map2k3/Pik3cg/Sp1/Akt3/Rin2/Thbs1/Pik3c2a/Pik3cb	20
GO:1904659	GO:1904659	glucose transmembrane transport	21/1829	119/28891	1.73777875580155e-05	9.4382112241699e-05	4.70400178900217e-05	Ace/Prkcd/Prkcb/Rap1a/Grk2/Nfe2l2/Mef2a/Mapk14/Il1b/Osbpl8/C2cd5/Rps6kb1/Rhoq/Gsk3a/Akt1/Insr/Stxbp3/Adipor2/Tnf/Oga/Appl1	21
GO:0001780	GO:0001780	neutrophil homeostasis	10/1829	32/28891	1.79413473767827e-05	9.69985116457129e-05	4.83440306086297e-05	Cd44/Sh2b3/Csf1/Pde4b/Pik3cd/Cxcr2/Csf1r/Lilrb4a/Btk/Pik3cb	10
GO:0048641	GO:0048641	regulation of skeletal muscle tissue development	10/1829	32/28891	1.79413473767827e-05	9.69985116457129e-05	4.83440306086297e-05	Adrb2/Bcl2/Tcf7l2/Tgfb1/Mtm1/Ybx3/Rps6kb1/Nras/Mef2c/Hmgcr	10
GO:0071354	GO:0071354	cellular response to interleukin-6	10/1829	32/28891	1.79413473767827e-05	9.69985116457129e-05	4.83440306086297e-05	Il6ra/Nfkb1/Spi1/Stat3/Jak1/Sbno2/Ctr9/Tut4/Rela/Ptpn2	10
GO:0060260	GO:0060260	regulation of transcription initiation by RNA polymerase II	16/1829	76/28891	1.7957832561436e-05	9.69985116457129e-05	4.83440306086297e-05	Ikzf1/Nfkb1/Creb1/Nfkbia/Atf7ip/Gtf2a1/Taf7/Med7/Med13/Med17/Taf3/Med15/Taf12/Taf11/Med1/Trp53	16
GO:1904705	GO:1904705	regulation of vascular associated smooth muscle cell proliferation	16/1829	76/28891	1.7957832561436e-05	9.69985116457129e-05	4.83440306086297e-05	Camk2d/Grk2/Rhoa/Cdkn1b/Map3k5/Gnai3/Mef2d/Pdcd4/Gnai2/Map3k7/Mef2c/Jun/Jak2/Mdm2/Ldlrap1/Tnf	16
GO:2000036	GO:2000036	regulation of stem cell population maintenance	16/1829	76/28891	1.7957832561436e-05	9.69985116457129e-05	4.83440306086297e-05	Arid4a/Ogt/Arid1a/Zfp706/Lbh/Arid4b/Rest/Ncoa3/Cnot1/Sin3a/Brd9/Wdr43/Smarce1/Zc3h13/Cnot3/Smarca4	16
GO:0032233	GO:0032233	positive regulation of actin filament bundle assembly	15/1829	68/28891	1.80864930400747e-05	9.75155180302755e-05	4.86017064436099e-05	Flna/Arhgef10l/Ccdc88a/Plek/Cdc42/Cd47/Rhoa/Evl/Pxn/Rac1/Pfn1/Tgfbr1/Nrp1/Rock2/Fhod1	15
GO:0032663	GO:0032663	regulation of interleukin-2 production	15/1829	68/28891	1.80864930400747e-05	9.75155180302755e-05	4.86017064436099e-05	Ptprc/Havcr2/Laptm5/Plcg2/Pde4b/Malt1/Ripk2/Sash3/Lilrb4a/Il1b/Map3k7/Stat5b/Runx1/Tnfaip3/Trim27	15
GO:0046782	GO:0046782	regulation of viral transcription	9/1829	26/28891	1.86601300152192e-05	0.000100516805905458	5.00975474667493e-05	Sp100/Ifitm2/Pfn1/Map3k1/Trim8/Dhx9/Rsf1/Trim27/Ubp1	9
GO:0009410	GO:0009410	response to xenobiotic stimulus	43/1829	346/28891	1.90657819040484e-05	0.000102608571701788	5.11400829445432e-05	Prkcb/Nfkbiz/Bcl2/Atp1a1/Rap1b/Ywhaz/Rap1a/Ppp1r12a/Ep300/Nfe2l2/Add3/Pde4b/Cybb/Gpx1/Aim2/Lyst/Rhoa/Creb1/Casp1/Ccl4/Il1b/Nckap1l/Fosl2/Rnf149/Xbp1/Aip/Rap2a/Usp47/Mef2c/Vav3/Jun/Rest/Apobec1/Atp1a3/Rb1/Rbm22/Oxsr1/Ggh/Mapk9/Lipa/Ehmt2/Trp53/Npc1	43
GO:0019318	GO:0019318	hexose metabolic process	35/1829	259/28891	1.91194128697148e-05	0.000102803745857141	5.1237357688045e-05	Eno3/Chst15/Sik1/Pmaip1/Tcf7l2/Nr3c1/Ep300/Ogt/Adipor1/Foxk1/Mapk14/Pfkfb4/G6pdx/Kat2b/Pdha1/Cpt1a/Ppp4r3b/Man2a1/Man2b1/Sirt7/Ranbp2/Akt1/Fuca2/Insr/Midn/Ncoa2/Usp7/Tnf/Lipa/Atf4/Pik3ca/Ptpn2/Ppp4r3a/Pofut2/Trp53	35
GO:2001235	GO:2001235	positive regulation of apoptotic signaling pathway	27/1829	177/28891	1.94253030779249e-05	0.000104338977315221	5.20025166099864e-05	Ptprc/Ltb/Prkcd/Pmaip1/Plagl2/Serinc3/Stk4/Dedd2/Nupr1/Trps1/Htra2/Pak2/Mcl1/Rack1/Fas/Tgfbr1/Apaf1/Sfpq/Jak2/Ddit3/Bcl10/Tnf/Mapk9/Cyld/Thbs1/Ptpn2/Trp53	27
GO:0002705	GO:0002705	positive regulation of leukocyte mediated immunity	29/1829	197/28891	1.94401844558595e-05	0.000104338977315221	5.20025166099864e-05	Stap1/Ptprc/Sh2d1b1/Plcg2/Spi1/Itgb2/Fcer1g/Tgfb1/Malt1/Sash3/Hfe/Tyrobp/Il1b/H2-Q10/Btk/Map3k7/Cd24a/Ptafr/Stat5b/Kmt5b/H2-Q6/Ddx21/Fbxo38/Nlrp3/Dennd1b/H2-Q4/Rsad2/Exosc3/Tnf	29
GO:0042770	GO:0042770	signal transduction in response to DNA damage	28/1829	187/28891	1.95339488509824e-05	0.000104747261954543	5.22060055580699e-05	Foxn3/Pmaip1/Cd44/Ddx5/Sp100/Ppp2r5c/Mapk14/Dtx3l/Cdc5l/Fbxo4/Taok3/Kmt5a/Brd4/Wac/Ppp1r10/Atrx/Syf2/Rnaseh2b/Uimc1/Taok1/Mdm2/Gigyf2/Gadd45a/Ing4/Sde2/Taok2/Trp53/Hipk2	28
GO:0008637	GO:0008637	apoptotic mitochondrial changes	21/1829	120/28891	1.98222002973655e-05	0.00010610074661881	5.28805819296807e-05	Pmaip1/Bcl2/Gpx1/Mcl1/Plaur/Bcl2a1a/Ggct/Bcl2a1d/Ppp2cb/Map3k1/Atp7a/Cd24a/Bak1/Fas/Gsk3a/Akt1/Jun/Parl/Bloc1s2/Mapk9/Trp53	21
GO:0008645	GO:0008645	hexose transmembrane transport	21/1829	120/28891	1.98222002973655e-05	0.00010610074661881	5.28805819296807e-05	Ace/Prkcd/Prkcb/Rap1a/Grk2/Nfe2l2/Mef2a/Mapk14/Il1b/Osbpl8/C2cd5/Rps6kb1/Rhoq/Gsk3a/Akt1/Insr/Stxbp3/Adipor2/Tnf/Oga/Appl1	21
GO:0035023	GO:0035023	regulation of Rho protein signal transduction	17/1829	85/28891	2.02410348687466e-05	0.000108147045508104	5.39004567139432e-05	Ripor2/Heg1/Bcl6/Gpr35/Akap13/Itgb1/Arhgdib/Ccdc125/Cdc42se1/Arrb1/Arhgef3/Lpar6/Nrp1/Cdc42se2/Myo9b/Cul3/Arhgef2	17
GO:2000736	GO:2000736	regulation of stem cell differentiation	17/1829	85/28891	2.02410348687466e-05	0.000108147045508104	5.39004567139432e-05	Hes1/Zfp36l2/Vsir/Nfe2l2/Stat3/Cdk13/Lbh/Gatad2b/Hnrnpu/N4bp2l2/Rest/Ncoa3/Ccnk/Ap2a2/Mta2/Chd4/Cdk12	17
GO:1900225	GO:1900225	regulation of NLRP3 inflammasome complex assembly	11/1829	39/28891	2.03957779099124e-05	0.000108875568283752	5.42635522580651e-05	Cd36/Plcg2/Ddx3x/Ptpn22/Casp4/Myd88/Gbp5/Trim30a/Btk/Mefv/Irgm1	11
GO:0030835	GO:0030835	negative regulation of actin filament depolymerization	12/1829	46/28891	2.06441573162807e-05	0.000110102172353497	5.4874891377463e-05	Mtpn/Arpc2/Add3/Capzb/Capza1/Evl/Svil/Capza2/Sptan1/Flii/Pik3ca/Add1	12
GO:0010976	GO:0010976	positive regulation of neuron projection development	33/1829	239/28891	2.09685396594728e-05	0.000111731552460917	5.56869739594506e-05	Flna/Lyn/Rgs2/Iqgap1/Actr3/Ptk2b/Rap1a/Ikbkb/Stk24/Ep300/Nfe2l2/Itgb1/Fyn/Marcks/Pum2/Actr2/Mark2/Ndel1/Nptn/Kat2b/Clip1/Ehd1/Cd24a/Shoc2/Pafah1b1/Rapgef1/Tmem30a/Dbnl/Camk1d/Nrp1/Fbxo38/Setx/Neu1	33
GO:0035924	GO:0035924	cellular response to vascular endothelial growth factor stimulus	14/1829	61/28891	2.12134605894664e-05	0.000112934970044642	5.62867569408126e-05	Nr4a1/Xdh/Pik3cd/Mapkapk2/Mapk14/Flt1/Xbp1/Myo1c/Akt1/Nrp1/Map2k3/Pik3ca/Rela/Pik3cb	14
GO:0072678	GO:0072678	T cell migration	15/1829	69/28891	2.17683641613022e-05	0.000115681073460421	5.76554141019844e-05	Spn/Myo1g/Ripor2/Itgal/Itga4/Slc12a2/Coro1a/Msn/Itgb7/Dock8/Rhoa/Crk/Icam1/Wnk1/Oxsr1	15
GO:1901184	GO:1901184	regulation of ERBB signaling pathway	15/1829	69/28891	2.17683641613022e-05	0.000115681073460421	5.76554141019844e-05	Ceacam1/Hip1/Ptprj/Cblb/Ccdc88a/Cbl/Ptpn12/Plaur/Dgkd/Rnf115/Ralb/Rhbdf2/Socs4/Psen1/Ptpn2	15
GO:0045598	GO:0045598	regulation of fat cell differentiation	24/1829	149/28891	2.21815485354823e-05	0.000117771091775834	5.86970786357866e-05	Hes1/Metrnl/Tcf7l2/Cebpb/Zfp36l2/Stk4/Tgfb1/Pim1/Mapk14/Creb1/Lpl/Hnrnpu/Zc3h12a/Xbp1/Id2/Tfe3/Zbtb7b/Akt1/Ddit3/Ncor2/Tnf/Jdp2/Asxl2/Fndc3b	24
GO:0003007	GO:0003007	heart morphogenesis	38/1829	294/28891	2.38174148512343e-05	0.000126343275913358	6.29694527711844e-05	Hes1/Flna/Heg1/Cdc42/Tgfb1/Zmiz1/Pim1/Nipbl/Notch2/Nfatc1/Rac1/Sec24b/Pdcd4/Kat6a/Id2/Tgfbr1/Ext1/Gsk3a/Nrp1/Mef2c/Insr/Jun/Arid2/Mdm2/Smad2/Kdm2a/Ncor2/Bmpr2/Pds5a/Kdm6a/Thbs1/Med1/Psen1/Asxl2/Mib1/Trp53/Mdm4/Smarca4	38
GO:0007599	GO:0007599	hemostasis	27/1829	179/28891	2.38560911696307e-05	0.0001264351474702	6.30152415289778e-05	Ceacam1/Cd36/Flna/Prkcd/Ptprj/Lyn/Il6ra/Plek/Sh2b3/St3gal4/Nfe2l2/Fcer1g/Ptpn6/Syk/Lyst/Fermt3/Plaur/Evl/Lilrb4a/Emilin2/Rab27a/Cd9/Jak2/Stxbp3/Ubash3b/Thbs1/Pik3cb	27
GO:0061448	GO:0061448	connective tissue development	40/1829	316/28891	2.40085879169141e-05	0.000127129553191531	6.33613331429341e-05	Rara/Runx2/Il6ra/Sorl1/Ap1s2/Spi1/Csf1/Ep300/Trps1/Tgfb1/Mapk14/Pum2/Zbtb7a/Lpl/Mef2d/Fosl2/Atp7a/Xbp1/Id2/Ncoa1/Tgfbr1/Ext1/Esrra/Mef2c/Lncpint/Runx1/Mia3/Tbl1xr1/Rb1/Ncoa2/Trip11/Bmpr2/Lipa/Slc26a2/Pik3ca/Thbs1/Rela/Vps13b/Por/Glg1	40
GO:0045581	GO:0045581	negative regulation of T cell differentiation	13/1829	54/28891	2.40863483853285e-05	0.000127427330152944	6.35097450957864e-05	Cd44/Bcl6/Nfkbid/Tmem131l/Rc3h2/Lilrb4a/Irf1/Rc3h1/Zc3h12a/Zbtb7b/Runx1/Cbfb/Ptpn2	13
GO:0010922	GO:0010922	positive regulation of phosphatase activity	10/1829	33/28891	2.42849906842358e-05	0.000128020609840317	6.38054355231878e-05	Cd300a/Ptprc/Plek/Ppp1r12a/Calm1/Rock1/Ppp1r15b/Ppp1r15a/Mef2c/Jak2	10
GO:0043372	GO:0043372	positive regulation of CD4-positive, alpha-beta T cell differentiation	10/1829	33/28891	2.42849906842358e-05	0.000128020609840317	6.38054355231878e-05	Rara/Nfkbiz/Nfkbid/Malt1/Ripk2/Sash3/Irf1/Nckap1l/Zbtb7b/Nlrp3	10
GO:0050999	GO:0050999	regulation of nitric-oxide synthase activity	10/1829	33/28891	2.42849906842358e-05	0.000128020609840317	6.38054355231878e-05	Scarb1/Ptk2b/Kras/Nod1/Il1b/Gch1/Akt1/Nosip/Tnf/Pik3cb	10
GO:2000108	GO:2000108	positive regulation of leukocyte apoptotic process	10/1829	33/28891	2.42849906842358e-05	0.000128020609840317	6.38054355231878e-05	Lyn/Cd44/Pik3cd/Nfkbid/Cd274/Cd24a/Mef2c/Fnip1/Pik3cb/Trp53	10
GO:0035994	GO:0035994	response to muscle stretch	8/1829	21/28891	2.45347992467592e-05	0.000128878448572151	6.42329821030831e-05	Nfkb1/Mapk14/Nfkbia/Chuk/Raf1/Jun/Pik3ca/Rela	8
GO:0045649	GO:0045649	regulation of macrophage differentiation	8/1829	21/28891	2.45347992467592e-05	0.000128878448572151	6.42329821030831e-05	Csf1/Hcls1/Tgfb1/Trib1/Id2/Rb1/Ptpn2/Asxl2	8
GO:0045948	GO:0045948	positive regulation of translational initiation	8/1829	21/28891	2.45347992467592e-05	0.000128878448572151	6.42329821030831e-05	Ddx3x/Sh3bgrl/Polr2g/Rps6kb1/Uhmk1/Khdrbs1/Tnf/Larp1	8
GO:1905153	GO:1905153	regulation of membrane invagination	8/1829	21/28891	2.45347992467592e-05	0.000128878448572151	6.42329821030831e-05	Cd36/Stap1/Cd300a/Abca7/Plcg2/Siglece/Nckap1l/Rab31	8
GO:0048144	GO:0048144	fibroblast proliferation	24/1829	150/28891	2.48430820803827e-05	0.000130382132904136	6.49824179463538e-05	Cd300a/Cks2/Pmaip1/Grk2/Nupr1/Gpx1/Tgfb1/Zmiz1/Creb1/Fbxo4/Brk1/Fosl2/Fbrs/Brpf1/Nras/Phip/Kmt2c/Morc3/Dhx9/Rnaseh2b/Jun/Cdc73/Fndc3b/Trp53	24
GO:0006919	GO:0006919	activation of cysteine-type endopeptidase activity involved in apoptotic process	16/1829	78/28891	2.52919716896296e-05	0.000132620436140485	6.60979876425637e-05	Hip1/Pmaip1/Laptm5/Xdh/Nod1/Nlrc4/Stat1/Rack1/Bak1/Apaf1/Nlrp3/Jak2/Senp1/Bcl10/Casp8ap2/Tnf	16
GO:0043524	GO:0043524	negative regulation of neuron apoptotic process	30/1829	210/28891	2.53809860184391e-05	0.000132969413477132	6.62719178478666e-05	Cx3cr1/Coro1a/Bcl2/Cebpb/Ptk2b/Kras/Btg2/Rock1/Xiap/Rhoa/Fyn/Atp7a/Cpeb4/Rad21/Arrb1/Retreg1/Nrp1/Mef2c/Cln3/Jun/Jak2/Pdpk1/Fmr1/Atg7/Atf4/Pik3ca/Vps54/Psen1/Mecp2/Hipk2	30
GO:1903409	GO:1903409	reactive oxygen species biosynthetic process	14/1829	62/28891	2.5815755702407e-05	0.000135127563004642	6.73475389583945e-05	Cd36/Ncf2/Plcg2/Cybb/Stat3/Ogt/Rhoa/Fyn/Abcd1/Ncf1/Rab27a/Hbp1/Lipa/Clcn3	14
GO:0045216	GO:0045216	cell-cell junction organization	32/1829	231/28891	2.59871388972153e-05	0.000135904471971302	6.77347501663515e-05	Ceacam1/Ace/Flna/Prkch/Heg1/Ikbkb/Cdc42/Tgfb1/Actg1/Rock1/Lims1/Itgb1/Rhoa/Pak2/Csf1r/Ptpro/Il1b/Rac1/Pecam1/Actn4/Myo1c/Cd9/Tgfbr1/Ext1/Csk/Pdcd6ip/Hipk1/Wdr1/Rock2/Ccm2/Tnf/Add1	32
GO:0070227	GO:0070227	lymphocyte apoptotic process	20/1829	113/28891	2.61264599174962e-05	0.000136187463885631	6.78757932559429e-05	Lyn/Nfkbiz/Bcl2/Cd44/Nfkbid/Dock8/Tsc22d3/Bcl2a1a/Cd274/Cd24a/Bak1/St3gal1/Fas/Akt1/Pkn1/Fnip1/Bcl10/Lipa/Tnfrsf21/Trp53	20
GO:0034968	GO:0034968	histone lysine methylation	12/1829	47/28891	2.61332700969724e-05	0.000136187463885631	6.78757932559429e-05	Ogt/Setd2/Kansl1/Setd1b/Ash1l/Kmt5b/Setd7/Eed/Kmt2b/Kansl3/Mecp2/Ehmt2	12
GO:0048246	GO:0048246	macrophage chemotaxis	12/1829	47/28891	2.61332700969724e-05	0.000136187463885631	6.78757932559429e-05	Stap1/Ptprj/Ptk2b/Csf1/Cklf/Gpr35/Ccl3/Csf1r/Trem1/Mapk1/Myo9b/Thbs1	12
GO:0141084	GO:0141084	inflammasome-mediated signaling pathway	12/1829	47/28891	2.61332700969724e-05	0.000136187463885631	6.78757932559429e-05	Cd36/Plcg2/Ddx3x/Ptpn22/Casp4/Myd88/Gbp5/Trim30a/Btk/Mefv/Irgm1/Nlrp3	12
GO:0035739	GO:0035739	CD4-positive, alpha-beta T cell proliferation	9/1829	27/28891	2.64195616794646e-05	0.000137437438613735	6.84987803048185e-05	Cblb/Cd44/Itch/Vsir/Ripk2/Lilrb4a/Cd274/Cd24a/Irgm1	9
GO:1900037	GO:1900037	regulation of cellular response to hypoxia	9/1829	27/28891	2.64195616794646e-05	0.000137437438613735	6.84987803048185e-05	Ep300/Nfe2l2/Stat3/Ogt/Tmbim6/Map2k1/Rock2/Kdm6a/Pik3cb	9
GO:0043001	GO:0043001	Golgi to plasma membrane protein transport	11/1829	40/28891	2.65290984280119e-05	0.000137765142713886	6.86621079351038e-05	Rack1/Lypla1/Macf1/Nsf/Vamp5/Csk/Golph3/Rab31/Cln3/Vamp3/Arfrp1	11
GO:0051693	GO:0051693	actin filament capping	11/1829	40/28891	2.65290984280119e-05	0.000137765142713886	6.86621079351038e-05	Mtpn/Arpc2/Add3/Capzb/Capza1/Evl/Svil/Capza2/Sptan1/Flii/Add1	11
GO:0043588	GO:0043588	skin development	42/1829	340/28891	2.73506721952982e-05	0.000141907080978234	7.0726448787694e-05	Krt80/Klf4/Ltb/Nfkbiz/Prkch/Bcl2/Tcf7l2/Stk4/Trps1/Rock1/Myd88/Pum2/Ncor1/Casp3/Fosl2/Txnip/Map2k1/Atp7a/Ugcg/Zdhhc21/Ash1l/Lats2/Mysm1/Ext1/Akt1/Lncpint/Runx1/Rock2/Ncoa3/Gak/Ncor2/Tnf/Clic4/Med1/Rela/Psen1/Sharpin/Apc/Srsf6/Numa1/Ppp3ca/Smarca4	42
GO:0002467	GO:0002467	germinal center formation	7/1829	16/28891	2.77221211645963e-05	0.000143457130502107	7.14989930294107e-05	Bcl6/Rc3h1/Mef2c/Tnfaip3/Nfkb2/Pkn1/Klhl6	7
GO:0043312	GO:0043312	neutrophil degranulation	7/1829	16/28891	2.77221211645963e-05	0.000143457130502107	7.14989930294107e-05	Myo1f/Spi1/Itgb2/Syk/Abr/Ptafr/Stx11	7
GO:0086103	GO:0086103	G protein-coupled receptor signaling pathway involved in heart process	7/1829	16/28891	2.77221211645963e-05	0.000143457130502107	7.14989930294107e-05	Rgs2/Pde4b/Cdc42/Akap13/Rac1/Gnai2/Rap1gds1	7
GO:1990138	GO:1990138	neuron projection extension	30/1829	211/28891	2.78246077156367e-05	0.000143861727228445	7.17006439227116e-05	Itga4/Cyfip2/Iqgap1/Actr3/Arhgap4/Sema4d/Ep300/Itgb1/Cxcr4/Csf1r/Ndel1/Itsn2/Picalm/Macf1/Sema4a/Spag9/Pafah1b1/Rnf6/Dbnl/Eif4g2/Nrp1/Gdi1/Cpne1/Usp9x/Sin3a/Ifrd1/Bmpr2/Trpv2/Mecp2/Dip2b	30
GO:0048259	GO:0048259	regulation of receptor-mediated endocytosis	22/1829	132/28891	2.79692174288946e-05	0.000144483217433731	7.20103944642157e-05	Hip1/Unc119/Plcg2/Cbl/Syk/Hfe/Cd2ap/Synj1/Rin3/Picalm/Mkln1/Nsf/Ankrd13a/Arrb1/Itgav/Dgkd/Ppp3r1/Insr/Fmr1/Ldlrap1/Rnf216/Tbc1d5	22
GO:0097553	GO:0097553	calcium ion transmembrane import into cytosol	29/1829	201/28891	2.85058687022409e-05	0.00014712706426963	7.33280869750665e-05	Ptprc/Flna/Adrb2/Coro1a/Lyn/Bcl2/Camk2d/Ptk2b/Plcg2/Diaph1/Tgfb1/Calm1/Ptpn6/Fyn/Asph/Tmbim6/Tmem38b/Bak1/Itgav/Slc8b1/Trpm2/Ppp3r1/Itpr2/Ddit3/Ibtk/Ubash3b/Oga/Trpv2/Ppp3ca	29
GO:0015749	GO:0015749	monosaccharide transmembrane transport	21/1829	123/28891	2.91170375110566e-05	0.000150150576712069	7.48350047162037e-05	Ace/Prkcd/Prkcb/Rap1a/Grk2/Nfe2l2/Mef2a/Mapk14/Il1b/Osbpl8/C2cd5/Rps6kb1/Rhoq/Gsk3a/Akt1/Insr/Stxbp3/Adipor2/Tnf/Oga/Appl1	21
GO:0043535	GO:0043535	regulation of blood vessel endothelial cell migration	18/1829	96/28891	2.93119465504152e-05	0.000151024128440781	7.52703826492729e-05	Klf4/Nfe2l2/Tgfb1/Rhoa/Sh3bp1/Prcp/Akt1/Nrp1/Mef2c/Map3k3/Map2k3/Sp1/Akt3/Gadd45a/Tnf/Thbs1/Pik3c2a/Mecp2	18
GO:0001906	GO:0001906	cell killing	37/1829	286/28891	2.96786256122828e-05	0.000152755372493693	7.61332341927135e-05	Ceacam1/Stap1/Trem3/Ptprc/Sh2d1b1/Cx3cr1/Pglyrp1/Coro1a/Havcr2/Fcgr4/Spi1/Clec2d/Tgfb1/Ptpn6/Syk/Lyst/Myd88/Hfe/Tyrobp/Rnf19b/Gbp5/Trem1/Crk/H2-Q10/Ncf1/Nckap1l/Rab27a/Kif5b/Cr1l/Stat5b/Stx11/H2-Q6/Gbp3/H2-Q4/Dnase1l3/Stxbp2/Oga	37
GO:0002507	GO:0002507	tolerance induction	13/1829	55/28891	2.97253697825564e-05	0.000152755372493693	7.61332341927135e-05	Lyn/Havcr2/Cblb/Itch/Tgfb1/Irak3/Lilrb4a/H2-Q10/Cd274/H2-Q6/Runx1/Tnfaip3/H2-Q4	13
GO:0051353	GO:0051353	positive regulation of oxidoreductase activity	13/1829	55/28891	2.97253697825564e-05	0.000152755372493693	7.61332341927135e-05	Scarb1/Ptk2b/Kras/Nod1/Gnai3/Il1b/Gnai2/Atp7a/Gch1/Akt1/Tnf/Por/Pik3cb	13
GO:0000045	GO:0000045	autophagosome assembly	20/1829	114/28891	2.98220378177232e-05	0.000153119222793514	7.63145770786307e-05	Pip4k2a/Nupr1/Rab43/Vmp1/Mtm1/Rb1cc1/Lrrk2/Irgm1/Ralb/Phf23/Atg7/Sec22b/Snx4/Atg12/Psen1/Rab1b/Atg101/Tbc1d14/Ehmt2/Ubxn2a	20
GO:0042509	GO:0042509	regulation of tyrosine phosphorylation of STAT protein	15/1829	71/28891	3.11666375319319e-05	0.000159884310389113	7.96862948116438e-05	Hes1/Lyn/Il6ra/Hcls1/Tnfrsf1a/Fyn/Csf1r/Parp14/Irf1/Ggnbp2/Pecam1/Jak2/Tnf/Cnot7/Ptpn2	15
GO:0010665	GO:0010665	regulation of cardiac muscle cell apoptotic process	14/1829	63/28891	3.12724470663471e-05	0.00016028821353487	7.98876000245805e-05	Bcl2/Camk2d/Nupr1/Nfe2l2/Cxcr2/Map3k5/Trem1/Ppp1r10/Jak2/Pdpk1/Capn1/Atg7/Hmgcr/Trp53	14
GO:0060964	GO:0060964	regulation of miRNA-mediated gene silencing	10/1829	34/28891	3.24576961961065e-05	0.000165932263800475	8.27005930712539e-05	Nfkb1/Stat3/Tgfb1/Pum2/Limd1/Tnrc6c/Fmr1/Fxr1/Mecp2/Trp53	10
GO:0070741	GO:0070741	response to interleukin-6	10/1829	34/28891	3.24576961961065e-05	0.000165932263800475	8.27005930712539e-05	Il6ra/Nfkb1/Spi1/Stat3/Jak1/Sbno2/Ctr9/Tut4/Rela/Ptpn2	10
GO:1904752	GO:1904752	regulation of vascular associated smooth muscle cell migration	10/1829	34/28891	3.24576961961065e-05	0.000165932263800475	8.27005930712539e-05	Iqgap1/Nfe2l2/Dock5/Rhoa/Map3k7/Myh9/Atp7a/Mef2c/Ssh1/Mdm2	10
GO:0000184	GO:0000184	nuclear-transcribed mRNA catabolic process, nonsense-mediated decay	12/1829	48/28891	3.28481749903611e-05	0.000167638962019774	8.35512109782053e-05	Smg1/Pnrc2/Rc3h1/Zc3h12a/Secisbp2/Etf1/Pnrc1/Apobec1/Dcp2/Rnps1/Syncrip/Upf2	12
GO:0060323	GO:0060323	head morphogenesis	12/1829	48/28891	3.28481749903611e-05	0.000167638962019774	8.35512109782053e-05	Tcf7l2/Ep300/Rras/Tgfb1/Crebbp/Asph/Nipbl/Csrnp1/Kat6a/Tiparp/Ankrd11/Sgpl1	12
GO:1901992	GO:1901992	positive regulation of mitotic cell cycle phase transition	18/1829	97/28891	3.3883904415546e-05	0.000172775808906143	8.61114140049644e-05	Ccnd2/Camk2d/Ddx3x/Tgfb1/Crebbp/Kmt2e/Brd4/Rab11a/Pbx1/Akt1/Vps4b/Rrm2b/Mdm2/Rb1/Cul3/Sin3a/Mecp2/Ankrd17	18
GO:0032689	GO:0032689	negative regulation of type II interferon production	11/1829	41/28891	3.4191550500882e-05	0.000173895170932321	8.66693037203583e-05	Sh2d1b1/Rara/Pglyrp1/Havcr2/Laptm5/Vsir/Lilrb4a/Cd274/Zc3h12a/Irgm1/Ddit3	11
[truncated: 1,564 more rows]
