# Supplementary material for: Diverse Subpopulations of Reactive Astrocytes Following Chronic Toxoplasma Infection
Source: Glia. 2025 Jul 9;73(10):2003–24. doi: 10.1002/glia.70053 (PMC12244103; doi:10.1002/glia.70053)
Supplement: Supplementary file 6 — Data S6 Supporting Information 5. [file GLIA-73-2003-s001.csv]

	ID	Description	GeneRatio	BgRatio	pvalue	p.adjust	qvalue	geneID	Count
GO:0044782	GO:0044782	cilium organization	213/3580	418/28891	4.64191043180741e-83	2.86313035433881e-79	1.95742033577058e-79	Spag17/Dnah5/Hydin/Ttc21a/Erich3/Tekt4/Ccdc40/Lrrc43/Cfap161/Rfx4/Ubxn10/Cfap54/Cfap43/Dnah7a/Drc1/Ccdc39/Cfap70/Ak7/Cfap65/Meig1/Ttc29/Dnah1/Spef1/Ccdc96/Ccdc65/Iqcg/Rsph4a/Dnajb13/Ttll8/Ttll3/Cfap44/Spag6l/Eno4/Cfap157/Mapk15/Cfap221/Mns1/Fam161b/Catip/Kif27/Cep126/Dcdc2a/Foxj1/Lrguk/Zmynd10/Spef2/Hap1/Dnah7b/Tekt1/Dnah2/Cfap206/Ift81/Dync2h1/Cfap61/Dnah7c/Tctn2/Dnal1/Cfap69/Cfap47/Cfap126/Daw1…	213
GO:0060271	GO:0060271	cilium assembly	201/3580	387/28891	2.60231296201012e-80	8.0255331748392e-77	5.48677143463817e-77	Spag17/Dnah5/Hydin/Erich3/Tekt4/Ccdc40/Lrrc43/Cfap161/Rfx4/Ubxn10/Cfap54/Cfap43/Dnah7a/Drc1/Ccdc39/Cfap70/Ak7/Cfap65/Meig1/Dnah1/Spef1/Ccdc96/Ccdc65/Iqcg/Rsph4a/Dnajb13/Ttll8/Ttll3/Cfap44/Spag6l/Cfap157/Mapk15/Cfap221/Mns1/Kif27/Cep126/Dcdc2a/Foxj1/Lrguk/Zmynd10/Spef2/Hap1/Dnah7b/Tekt1/Dnah2/Cfap206/Ift81/Dync2h1/Cfap61/Dnah7c/Tctn2/Dnal1/Cfap69/Cfap47/Daw1/Rabl2/Stk36/Syne1/Rfx2/Rsph1/Dnaaf4/Tbc…	201
GO:0007018	GO:0007018	microtubule-based movement	187/3580	449/28891	1.76247771840809e-55	3.62365418904704e-52	2.4773634175238e-52	Spag17/Dnah5/Hydin/Ttc21a/Tekt4/Ccdc40/Dnah12/Ttll6/Uchl1/Dnah6/Dnah10/Cfap54/Cfap43/Dnah7a/Drc1/Fmn2/Enkur/Ccdc39/Cfap70/Ak7/Cfap65/Meig1/Ttc29/Dnah1/Dnah9/Spef1/Ccdc65/Dnali1/Iqcg/Dnah11/Tmem232/Rsph4a/Cfap45/Ttll8/Ttll3/Cfap44/Kif21a/Spag6l/Eno4/Cfap157/Tcte1/Cfap221/Mns1/Kif27/Dynlrb2/Zmynd10/Spef2/Kif6/Hap1/Dnah7b/Tekt1/Dnah2/Spata33/Cfap206/Ift81/Dync2h1/Cfap61/Cfap52/Dnah7c/Fez1/Cfap69/Cfa…	187
GO:0006397	GO:0006397	mRNA processing	185/3580	496/28891	1.7671931495517e-46	2.72501183660872e-43	1.86299362029056e-43	Rbm24/Nova1/Khdrbs3/Apobec2/Arvcf/Adarb1/Psip1/Snrpn/Rprd1a/Srek1ip1/Rbfox2/Cirbp/Aplp1/Srsf10/Zc3h14/Cdc73/Tdrd3/BC005624/Ccar2/Zfp36l1/Prpf4b/Prpf19/Celf4/Lsm7/Rbmx/Wbp11/Tia1/Ddx5/Safb/Dnajc17/Sf3b2/Malat1/Snrnp70/Snrpd2/Ncl/Fra10ac1/Htatsf1/Pcbp4/Luc7l3/Gemin7/Crnkl1/Prdx6/Pabpn1/Bcas2/Hnrnpa2b1/Srrm2/Rbm4b/Zmat2/Ddx1/Zfp326/Dhx36/Ythdc1/Rbm39/Fmr1/Zranb2/Fxr1/Rbm28/Prpf18/Puf60/Srek1/Cstf3/S…	185
GO:0099111	GO:0099111	microtubule-based transport	114/3580	222/28891	2.97302208260008e-45	3.66752004109546e-42	2.50735293955703e-42	Spag17/Dnah5/Ttc21a/Ccdc40/Uchl1/Cfap54/Cfap43/Ccdc39/Ak7/Dnah1/Dnah9/Dnah11/Rsph4a/Cfap45/Spag6l/Cfap221/Kif27/Spef2/Hap1/Ift81/Dync2h1/Fez1/Daw1/Aqp4/Map1a/Stk36/Map1b/Lca5/Dnaaf4/Ift88/Nme5/Rpgr/Map2/Spag16/Ulk4/Agbl4/Arhgap21/Wdr35/Rfx3/Ift27/Cfap53/Tuba1a/Syne2/Ap3m2/Wdr19/Ift74/Mgarp/Ift22/Ift80/Ift122/Ift43/Mak/Ccdc103/Wdpcp/Traf3ip1/Cluap1/Clip3/Dync2li1/Gas8/Intu/Kif3a/Kif1b/Fuz/Bbs1/Arl…	114
GO:0008380	GO:0008380	RNA splicing	164/3580	449/28891	5.96113495135823e-40	6.12804672999626e-37	4.18952747634054e-37	Ildr2/Rbm24/Nova1/Khdrbs3/Arvcf/Psip1/Snrpn/Srek1ip1/Rbfox2/Cirbp/Srsf10/BC005624/Ccar2/Prpf4b/Hnrnph3/Prpf19/Celf4/Lsm7/Rbmx/Wbp11/Tia1/Fus/Ddx5/Dnajc17/Sf3b2/Malat1/Mettl4/Snrnp70/Snrpd2/Ncl/Fra10ac1/Htatsf1/Pcbp4/Luc7l3/Gemin7/Crnkl1/Prdx6/Bcas2/Hnrnpa2b1/Srrm2/Rbm4b/Zmat2/Supt20/Supt3/Ddx1/Zfp326/Usp22/Ythdc1/Rbm39/Fmr1/Zranb2/Fxr1/Rbm28/Prpf18/Puf60/Prmt1/Srek1/Srpk2/Dyrk1a/Zbtb7a/Luc7l/Snrn…	164
GO:0001578	GO:0001578	microtubule bundle formation	73/3580	132/28891	3.12473070505833e-32	2.75333414125711e-29	1.8823565720998e-29	Spag17/Dnah5/Hydin/Ccdc40/Lrrc43/Ttll6/Cfap43/Dnah7a/Drc1/Ccdc39/Ak7/Cfap65/Meig1/Dnah1/Spef1/Ccdc65/Iqcg/Rsph4a/Dnajb13/Cfap44/Spag6l/Cfap157/Mns1/Foxj1/Lrguk/Zmynd10/Spef2/Dnah7b/Dnah2/Cfap206/Dnah7c/Tppp3/Dnal1/Cfap69/Cfap47/Daw1/Stk36/Map1b/Rsph1/Dnaaf4/Ift88/Map2/Spag16/Ulk4/Dnaaf1/Nckap5/Spag1/Ccdc103/Cc2d2a/Rsph9/Drc7/Map7/Ttll5/Cluap1/Spaca9/Tbc1d32/Gas2l1/Gas8/Cdk5rap2/Armc2/Ttc12/Ttll1/…	73
GO:0003341	GO:0003341	cilium movement	101/3580	234/28891	5.01321152067439e-32	3.86518608243995e-29	2.64249017787126e-29	Spag17/Dnah5/Hydin/Ttc21a/Tekt4/Ccdc40/Dnah12/Ttll6/Dnah6/Dnah10/Cfap54/Cfap43/Dnah7a/Drc1/Enkur/Ccdc39/Cfap70/Ak7/Cfap65/Meig1/Ttc29/Dnah1/Dnah9/Spef1/Ccdc65/Dnali1/Iqcg/Dnah11/Tmem232/Rsph4a/Cfap45/Ttll8/Ttll3/Cfap44/Spag6l/Eno4/Cfap157/Tcte1/Cfap221/Mns1/Kif27/Zmynd10/Spef2/Dnah7b/Tekt1/Dnah2/Spata33/Cfap206/Ift81/Dync2h1/Cfap61/Cfap52/Dnah7c/Cfap69/Cfap47/Daw1/Kif9/Aqp4/Rabl2/Stk36/Dnaaf4/Ttl…	101
GO:0010970	GO:0010970	transport along microtubule	85/3580	180/28891	1.25181086267695e-30	7.7657515341941e-28	5.30916797153075e-28	Spag17/Ttc21a/Uchl1/Hap1/Ift81/Dync2h1/Fez1/Map1a/Map1b/Lca5/Ift88/Rpgr/Map2/Agbl4/Arhgap21/Wdr35/Ift27/Tuba1a/Syne2/Ap3m2/Wdr19/Ift74/Mgarp/Ift22/Ift80/Ift122/Ift43/Mak/Wdpcp/Traf3ip1/Cluap1/Clip3/Dync2li1/Intu/Kif3a/Kif1b/Fuz/Bbs1/Arl3/Pcm1/Ift20/Ift140/Nme7/Pura/Prkcz/Tmem108/Dynll1/Stau2/Ift57/Sun1/Trak1/Mapk8ip3/Hspb1/Dst/Ift46/Kif13a/Kif1a/Hsbp1/Ssx2ip/Ap3m1/Stk11/Sod1/Fmr1/Terf2/Bloc1s5/If…	85
GO:0030705	GO:0030705	cytoskeleton-dependent intracellular transport	94/3580	214/28891	1.25903883498607e-30	7.7657515341941e-28	5.30916797153075e-28	Spag17/Ttc21a/Uchl1/Hap1/Ift81/Dync2h1/Fez1/Map1a/Map1b/Lca5/Ift88/Rpgr/Map2/Agbl4/Arhgap21/Wdr35/Ift27/Tuba1a/Syne2/Ap3m2/Wdr19/Ift74/Mgarp/Ift22/Myo6/Ift80/Ift122/Ift43/Mak/Wdpcp/Traf3ip1/Cluap1/Clip3/Dync2li1/Intu/Kif3a/Kif1b/Fuz/Bbs1/Arl3/Pcm1/Ift20/Ift140/Nme7/Pura/Prkcz/Tmem108/Dynll1/Stau2/Ift57/Sun1/Trak1/Ccdc88c/Fnbp1l/Mapk8ip3/Hspb1/Dst/Ift46/Kif13a/Kif1a/Hsbp1/Ssx2ip/Ap3m1/Stk11/Sod1/F…	94
GO:0006338	GO:0006338	chromatin remodeling	156/3580	489/28891	2.91262447202758e-30	1.63318797667874e-27	1.11655250095143e-27	Pax6/Tspyl5/Nap1l5/Ndn/Fam47e/Meg3/Sox9/Cecr2/Chaf1a/Trim37/Padi2/Lmna/Tspyl4/Hmgb1/Pcgf2/Smarca1/Cenpv/Psip1/Kat6b/Kcnq1ot1/Chd6/Ruvbl1/Cbx3/Ino80b/Dnajc9/Apbb1/Hdgfl3/Kmt2a/Smarcd1/Kdm5b/Smyd2/Hdgfl2/Kdm1a/Morf4l1/Cfdp1/Ring1/Cabin1/Ctr9/Itgb3bp/Ubr5/Ogt/Sin3a/Rere/Dpy30/Arid4b/Gnas/Smarcc1/Supt16/Rsf1/Ddb1/Setd7/Mphosph8/Arid1b/Hdac1/Tcf3/Hpf1/Zmpste24/Ythdc1/Smarca2/Bptf/Ssrp1/Coprs/Rbbp7/L3m…	156
GO:0035082	GO:0035082	axoneme assembly	60/3580	99/28891	9.36460307230393e-30	4.81340597916422e-27	3.290754377864e-27	Spag17/Dnah5/Hydin/Ccdc40/Lrrc43/Cfap43/Dnah7a/Drc1/Ccdc39/Ak7/Cfap65/Meig1/Dnah1/Spef1/Ccdc65/Iqcg/Rsph4a/Dnajb13/Cfap44/Spag6l/Cfap157/Mns1/Foxj1/Lrguk/Zmynd10/Spef2/Dnah7b/Dnah2/Cfap206/Dnah7c/Dnal1/Cfap69/Cfap47/Daw1/Stk36/Rsph1/Dnaaf4/Ift88/Spag16/Ulk4/Dnaaf1/Spag1/Ccdc103/Cc2d2a/Rsph9/Drc7/Ttll5/Cluap1/Spaca9/Tbc1d32/Gas8/Armc2/Ttc12/Ttll1/Dnaaf3/Ift46/Ube2b/Ofd1/Nisch/Cntrl	60
GO:0000375	GO:0000375	RNA splicing, via transesterification reactions	113/3580	304/28891	1.15540102509084e-28	4.75100901517355e-26	3.24809579404486e-26	Rbm24/Nova1/Khdrbs3/Psip1/Snrpn/Rbfox2/Cirbp/Srsf10/BC005624/Prpf4b/Prpf19/Celf4/Lsm7/Rbmx/Tia1/Ddx5/Dnajc17/Sf3b2/Malat1/Snrnp70/Snrpd2/Ncl/Fra10ac1/Htatsf1/Pcbp4/Luc7l3/Gemin7/Crnkl1/Prdx6/Bcas2/Hnrnpa2b1/Srrm2/Rbm4b/Zmat2/Ythdc1/Rbm39/Fmr1/Fxr1/Prpf18/Puf60/Srpk2/Dyrk1a/Zbtb7a/Luc7l/Snrnp200/Ncbp2/Rbm5/Hnrnpm/Larp7/Thrap3/Tssc4/Celf1/Hnrnpc/Snrpg/Srsf5/Nsrp1/Srrm1/Snw1/Rnps1/Srsf3/Rsrc1/Txnl4a…	113
GO:0000377	GO:0000377	RNA splicing, via transesterification reactions with bulged adenosine as nucleophile	113/3580	304/28891	1.15540102509084e-28	4.75100901517355e-26	3.24809579404486e-26	Rbm24/Nova1/Khdrbs3/Psip1/Snrpn/Rbfox2/Cirbp/Srsf10/BC005624/Prpf4b/Prpf19/Celf4/Lsm7/Rbmx/Tia1/Ddx5/Dnajc17/Sf3b2/Malat1/Snrnp70/Snrpd2/Ncl/Fra10ac1/Htatsf1/Pcbp4/Luc7l3/Gemin7/Crnkl1/Prdx6/Bcas2/Hnrnpa2b1/Srrm2/Rbm4b/Zmat2/Ythdc1/Rbm39/Fmr1/Fxr1/Prpf18/Puf60/Srpk2/Dyrk1a/Zbtb7a/Luc7l/Snrnp200/Ncbp2/Rbm5/Hnrnpm/Larp7/Thrap3/Tssc4/Celf1/Hnrnpc/Snrpg/Srsf5/Nsrp1/Srrm1/Snw1/Rnps1/Srsf3/Rsrc1/Txnl4a…	113
GO:0000398	GO:0000398	mRNA splicing, via spliceosome	113/3580	304/28891	1.15540102509084e-28	4.75100901517355e-26	3.24809579404486e-26	Rbm24/Nova1/Khdrbs3/Psip1/Snrpn/Rbfox2/Cirbp/Srsf10/BC005624/Prpf4b/Prpf19/Celf4/Lsm7/Rbmx/Tia1/Ddx5/Dnajc17/Sf3b2/Malat1/Snrnp70/Snrpd2/Ncl/Fra10ac1/Htatsf1/Pcbp4/Luc7l3/Gemin7/Crnkl1/Prdx6/Bcas2/Hnrnpa2b1/Srrm2/Rbm4b/Zmat2/Ythdc1/Rbm39/Fmr1/Fxr1/Prpf18/Puf60/Srpk2/Dyrk1a/Zbtb7a/Luc7l/Snrnp200/Ncbp2/Rbm5/Hnrnpm/Larp7/Thrap3/Tssc4/Celf1/Hnrnpc/Snrpg/Srsf5/Nsrp1/Srrm1/Snw1/Rnps1/Srsf3/Rsrc1/Txnl4a…	113
GO:0006457	GO:0006457	protein folding	79/3580	173/28891	2.42488622024873e-27	9.34793637905887e-25	6.39085144626081e-25	Dnajb13/Zmynd10/Dnaja4/Ppil6/Hspa2/Fkbp9/Dnajb2/Hsph1/Hspa4l/Hsp90aa1/Nudc/Hsp90ab1/Dnajb4/Dnajc3/Pdia4/Hsp90b1/Dnajc10/Ptges3/Mesd/Entpd5/Ttc4/Pdia3/Hspa5/Pdcd5/Hspb1/Sdf2/Arl2/Prdx4/Tbcel/Clu/Ppid/Chchd4/Dnajb1/Fkbp4/Pdrg1/Cct7/Bag5/Cct3/Dnajc25/Cct6a/Hspd1/Fkbp2/Pfdn1/Dnajc18/Cdc37l1/Pofut2/Dnajb6/Dnajc7/Hspa13/Cct5/Chordc1/Selenof/Ppil3/Stub1/Dnaja1/Nktr/Trap1/Ahsa1/Hspa9/Ahsa2/Canx/Hspa4/Ppi…	79
GO:0043161	GO:0043161	proteasome-mediated ubiquitin-dependent protein catabolic process	136/3580	451/28891	6.31917641566289e-24	2.2927458901064e-21	1.56746877530313e-21	Ubxn10/Fbxl13/Map1a/Ubxn11/Klhl3/Spsb4/Trim2/Bbs7/Axin2/Pmp22/Dnajb2/Gclc/Caml/Fbxl2/Wfs1/Wwtr1/Kctd17/Nedd4l/Herpud1/Tmem67/Apc/Pja2/Hsp90b1/Dnajc10/Ccar2/Anapc11/Hspbp1/Btrc/Anapc5/Hspa5/Erlin2/Tbl1x/Cul5/Cdc16/Jkamp/Ogt/Dtx4/Clu/Selenos/Csnk1a1/Smarcc1/Fbxo9/Trip4/Akirin2/Park7/Fem1b/Ddb1/Hectd1/Ufl1/Cdc23/Ubxn4/Klhdc2/Bcap31/Usp9x/Dcaf11/Siah2/Pcnp/Bag5/Clock/Tnfaip1/Anapc1/Araf/Ube2d1/Cul3/Z…	136
GO:0001539	GO:0001539	cilium or flagellum-dependent cell motility	79/3580	195/28891	3.26805215219146e-23	1.02429267606419e-20	7.0027245209795e-21	Dnah5/Ttc21a/Tekt4/Ccdc40/Dnah12/Ttll6/Dnah6/Dnah10/Cfap54/Cfap43/Dnah7a/Drc1/Enkur/Ccdc39/Cfap65/Meig1/Dnah1/Dnah9/Ccdc65/Iqcg/Dnah11/Tmem232/Rsph4a/Cfap45/Ttll8/Ttll3/Cfap44/Spag6l/Eno4/Cfap157/Tcte1/Cfap221/Mns1/Spef2/Dnah7b/Tekt1/Dnah2/Spata33/Cfap206/Ift81/Dync2h1/Cfap61/Cfap52/Dnah7c/Cfap69/Cfap47/Kif9/Rabl2/Ttll9/Ift88/Spag16/Atp2b4/Dzip1/Rfx3/Cfap53/Efhc1/Bbs4/Rsph9/Drc7/Ttll5/Gas8/Armc2/…	79
GO:0060285	GO:0060285	cilium-dependent cell motility	79/3580	195/28891	3.26805215219146e-23	1.02429267606419e-20	7.0027245209795e-21	Dnah5/Ttc21a/Tekt4/Ccdc40/Dnah12/Ttll6/Dnah6/Dnah10/Cfap54/Cfap43/Dnah7a/Drc1/Enkur/Ccdc39/Cfap65/Meig1/Dnah1/Dnah9/Ccdc65/Iqcg/Dnah11/Tmem232/Rsph4a/Cfap45/Ttll8/Ttll3/Cfap44/Spag6l/Eno4/Cfap157/Tcte1/Cfap221/Mns1/Spef2/Dnah7b/Tekt1/Dnah2/Spata33/Cfap206/Ift81/Dync2h1/Cfap61/Cfap52/Dnah7c/Cfap69/Cfap47/Kif9/Rabl2/Ttll9/Ift88/Spag16/Atp2b4/Dzip1/Rfx3/Cfap53/Efhc1/Bbs4/Rsph9/Drc7/Ttll5/Gas8/Armc2/…	79
GO:1903311	GO:1903311	regulation of mRNA metabolic process	104/3580	304/28891	3.32131217919647e-23	1.02429267606419e-20	7.0027245209795e-21	Rbm24/Nova1/Khdrbs3/Axin2/Adarb1/Tob1/Carhsp1/Rbfox2/Cirbp/Dcp1b/Srsf10/Zc3h14/Cdc73/Zfp36l1/Prpf19/Celf4/Rbmx/Tia1/Fus/Ddx5/Pum1/Safb/Malat1/Cnot1/Snrnp70/Ncl/Hnrnpr/Pcbp4/Tnrc6b/Prdx6/Pabpn1/Hnrnpa2b1/Tut4/Ttc5/Dhx36/Ythdc1/Rbm39/Mettl16/Fmr1/Fxr1/Puf60/Parn/Srpk2/Noct/Cnot6/Dyrk1a/Tnrc6c/Leo1/Zbtb7a/Tardbp/Fip1l1/Rbm5/Larp7/Thrap3/Celf1/Angel2/Hnrnpc/Nsrp1/Srrm1/Snw1/Fto/Rnps1/Srsf3/Vim/Dicer1…	104
GO:0031503	GO:0031503	protein-containing complex localization	90/3580	244/28891	7.74940005417769e-23	2.27610950162705e-20	1.5560950685231e-20	Spag17/Ttc21a/Tmem232/Hap1/Ift81/Dync2h1/Magi2/Efnb2/Mapk10/Cep112/Adam22/Lca5/Ift88/Rpgr/Lhfpl4/Dzip1/Wdr35/Akap6/Ift27/Nedd4/Wdr19/Ift74/Ift22/Myo6/Ift80/Ift122/Ift43/Mak/Pacsin1/Clstn1/Wdpcp/Traf3ip1/Lmna/Cluap1/Nbea/Tnik/Dync2li1/Intu/Fuz/Bbs1/Arl3/Akap9/Dag1/Pcm1/Tspan9/Ift20/Ezr/Dlg4/Ift140/Nme7/Nacc2/Pura/Prkcz/Dynll1/Stau2/Ift57/Vamp2/Snap47/Ift46/Ogt/Ophn1/Usp46/Rdx/Ssx2ip/Akirin2/Fkbp4/…	90
GO:0050684	GO:0050684	regulation of mRNA processing	63/3580	139/28891	7.00960540353903e-22	1.9652384604104e-19	1.34356360031471e-19	Rbm24/Nova1/Khdrbs3/Adarb1/Rbfox2/Cirbp/Srsf10/Zc3h14/Cdc73/Zfp36l1/Prpf19/Celf4/Rbmx/Tia1/Ddx5/Safb/Malat1/Snrnp70/Ncl/Pcbp4/Prdx6/Pabpn1/Hnrnpa2b1/Dhx36/Ythdc1/Rbm39/Fmr1/Fxr1/Puf60/Srpk2/Dyrk1a/Leo1/Zbtb7a/Fip1l1/Rbm5/Larp7/Thrap3/Celf1/Nsrp1/Srrm1/Snw1/Rnps1/Srsf3/Son/Ddx17/Ptbp1/Sltm/Tra2a/Hnrnpu/Rbm10/Fam172a/Mbnl2/U2af2/Sf1/Dhx9/Srsf4/Sfswap/Iws1/Ncbp1/Paf1/Magoh/Supt6/Clns1a	63
GO:0044458	GO:0044458	motile cilium assembly	45/3580	79/28891	4.01694192527522e-21	1.07723903456946e-18	7.36469993256408e-19	Spag17/Ccdc40/Cfap54/Cfap43/Ccdc39/Cfap65/Meig1/Dnah1/Iqcg/Cfap44/Spag6l/Cfap157/Cfap221/Mns1/Foxj1/Zmynd10/Spef2/Cfap206/Ift81/Cfap61/Cfap69/Cfap47/Ift88/Spag16/Ulk4/Dnaaf1/Dzip1/Ahi1/Cc2d2a/Rsph9/Drc7/Ttll5/Intu/Kif3a/Armc2/Ttc12/Enkd1/Cep128/Dynll1/Ttll1/Ift57/Spata6/Dnaaf3/Ube2b/Vdac3	45
GO:0007224	GO:0007224	smoothened signaling pathway	69/3580	168/28891	7.45954916848153e-21	1.91710413629975e-18	1.31065587583057e-18	Gpr37l1/Rfx4/Pax6/Dcdc2a/Sall3/Ift81/Dync2h1/Tctn2/Stk36/Ift88/Smo/Dzip1/Iqub/Ift27/Zic1/Bbs7/Tuba1a/B9d1/Serpine2/Dzip1l/Wdr19/Zfp423/Ift80/Ift122/Rpgrip1l/Gas1/Wdpcp/Cc2d2a/Tmem231/Traf3ip1/Ro60/Tmem17/Cluap1/Tbc1d32/Gas8/Intu/Kif3a/Fuz/Armc9/Arl3/Hipk1/Tulp3/Rora/Arl13b/Ift20/Hes1/Ift140/Nme7/Gorab/C2cd3/Txndc15/Ift57/Ctnna1/Ift46/Arl6/Dyrk2/Ndst1/Ift52/Por/Ssna1/Ext1/Fbxl17/Vcp/Hipk2/Prkacb/F…	69
GO:0060294	GO:0060294	cilium movement involved in cell motility	74/3580	189/28891	8.58694237808065e-21	2.11857042352006e-18	1.44839120701436e-18	Dnah5/Ttc21a/Tekt4/Ccdc40/Dnah12/Ttll6/Dnah6/Dnah10/Cfap54/Cfap43/Dnah7a/Enkur/Ccdc39/Cfap65/Meig1/Dnah1/Dnah9/Iqcg/Dnah11/Tmem232/Rsph4a/Cfap45/Ttll8/Ttll3/Cfap44/Spag6l/Eno4/Cfap157/Tcte1/Cfap221/Mns1/Spef2/Dnah7b/Tekt1/Dnah2/Spata33/Cfap206/Ift81/Dync2h1/Cfap61/Cfap52/Dnah7c/Cfap69/Cfap47/Kif9/Rabl2/Ttll9/Ift88/Spag16/Atp2b4/Dzip1/Cfap53/Bbs4/Rsph9/Drc7/Ttll5/Gas8/Armc2/Bbs1/Ttc12/Cfap20/Cep12…	74
GO:1905515	GO:1905515	non-motile cilium assembly	44/3580	77/28891	9.25591742091708e-21	2.19578840970064e-18	1.50118239628315e-18	Spag6l/Cep126/Hap1/Dync2h1/Ift88/Ttc8/Tmem107/Bbs7/Ccdc13/Ift74/Ift80/Ahi1/Ift122/Tmem216/Mak/Rpgrip1l/Cc2d2a/Bbs4/Tmem17/Tbc1d32/Intu/Kif3a/Cep290/Fuz/Bbs1/Pcm1/Arl13b/Enkd1/Cep89/Ift140/Tmem67/Gorab/Dynll1/C2cd3/Ift57/Kcnj10/Ift52/Rpgrip1/Pibf1/Tmem80/Mapre1/Clcn4/Ift172/Map4	44
GO:0033044	GO:0033044	regulation of chromosome organization	86/3580	244/28891	2.18153585073388e-20	4.9835974545654e-18	3.40710823315397e-18	Mapk15/Nuf2/Axin2/Slf1/Lmna/Cenpv/Cdk5rap2/Naf1/Ruvbl1/Ino80b/Xrcc5/Senp6/Apc/Spc24/Smarcd1/Anapc11/Anapc5/Dkc1/Rad50/Atr/Cdc16/Smarcc1/Trappc12/Hnrnpa2b1/Mphosph8/Cdc23/Arid1b/Dhx36/Numa1/Smarca2/Cct7/Terf2/Anapc1/Map3k4/Cul3/Parn/Cct3/Xrcc4/Cct6a/Terf2ip/Smarca5/Atrx/Cct5/Anapc4/Ruvbl2/Arid2/Hnrnpc/Ylpm1/Smg6/Actr8/Slx1b/Tasor/Pbrm1/Mnat1/Gnl3l/Rad21/Dpf2/Kat2b/Naa10/Ten1/Src/Gnl3/Hnrnpu/Tnks/B…	86
GO:0048193	GO:0048193	Golgi vesicle transport	93/3580	281/28891	8.830845736177e-20	1.9453091607407e-17	1.32993864733553e-17	Mapk15/Kdelr3/Acsl3/Atp9a/Gas1/Nbea/Sgsm2/Bbs1/Arl3/Sptbn1/Macf1/Ap4m1/Cep19/Gbf1/Prepl/Cog7/Creb3l2/Tmed4/Spire1/Vamp2/Ergic3/Gcc2/Lman1/Kif13a/Ccdc91/Klhl12/Plcb3/Yipf5/Trappc12/Rab12/Sys1/Tmed9/Stx17/Rab6a/Bcap31/Plpp3/Myo18a/Sort1/Cul3/Dipk2a/Dop1a/Sorl1/Scfd1/Vcp/Cog8/Trip11/Gabarapl2/Exoc1/Trappc10/Nrbp1/Golga4/Atp9b/Copb2/Sec16a/Pdcd6/Trappc4/Ap1g1/Trappc6a/Atp2c1/Rabep1/Sec23b/Lman2l/Bet1…	93
GO:0042073	GO:0042073	intraciliary transport	35/3580	53/28891	1.0290833372866e-19	2.18875380151163e-17	1.49637308499822e-17	Ttc21a/Ift81/Dync2h1/Lca5/Ift88/Rpgr/Wdr35/Ift27/Wdr19/Ift74/Ift22/Ift80/Ift122/Ift43/Mak/Wdpcp/Traf3ip1/Cluap1/Dync2li1/Intu/Fuz/Bbs1/Arl3/Pcm1/Ift20/Ift140/Nme7/Dynll1/Ift57/Ift46/Ssx2ip/Ift52/Ssna1/Kif3b/Ift172	35
GO:0031647	GO:0031647	regulation of protein stability	100/3580	316/28891	1.38429211014772e-19	2.84610457846371e-17	1.94578041868483e-17	Bag2/Atp1b2/Smo/Per3/Chek2/Prnp/Trim37/Apbb2/Ank2/Nckap1/Mt3/Msx1/Usp2/Lmna/Adgrv1/Hsp90aa1/Caml/Hsp90ab1/Pfn2/Wfs1/Pink1/Irgm2/Cep63/Ip6k2/Nedd4l/Sox4/Cog7/Cdc73/Ptges3/Cd81/Apbb1/Ccar2/Bcl2/Dad1/Ccdc88c/Srebf1/Btrc/Mapk8ip3/Tbl1x/Igtp/Ift46/Ubr5/Tbrg1/Clu/Stxbp4/Park7/Irgm1/Trim44/Tcf3/Usp9x/Plpp3/Cct7/Bag5/Naa15/Cul3/Cct3/Sugt1/Cct6a/Hspd1/Fbxw11/Ube2b/Tomm7/Cdc37l1/Tardbp/Stk3/Rtn4/Cct5/Ddrgk…	100
GO:0032886	GO:0032886	regulation of microtubule-based process	89/3580	265/28891	1.84062886822459e-19	3.66225769651912e-17	2.50375526183623e-17	Ccdc40/Ttll6/Cfap43/Drc1/Ccdc39/Spef1/Ccdc65/Dnah11/Rsph4a/Cfap45/Spag6l/Mapk15/Hap1/Cfap206/Fez1/Cfap69/Kif9/Map1a/Map1b/Mpdz/Map2/Dixdc1/Dnaaf1/Stmn1/Tacc2/Trim37/Cfap298/Bbs4/Traf3ip1/Map10/Hsph1/Cep97/Gas2l1/Ckap5/Clip3/Cdk5rap2/Kif3a/Map9/Mid1ip1/Mdm1/Bbs1/Mapre3/Alms1/Akap9/Wdr47/Macf1/Cfap20/Eml2/Tmem67/Senp6/Slc39a12/Apc/Spice1/Hdgfl3/Cdkn1b/Mid1/Arl2/Nav3/Togaram1/Fkbp4/Stk11/Clasp2/Numa…	89
GO:0031346	GO:0031346	positive regulation of cell projection organization	128/3580	463/28891	4.86229540301705e-19	9.37207438931536e-17	6.4073537448968e-17	Dmd/Tenm3/Ptprz1/Slitrk1/Mns1/Zmynd10/Hap1/Cxcl12/Magi2/Ptprd/Fez1/Plxna4/Arhgap32/Ptn/Cntn1/Atp1b2/Map1b/Plce1/Ift88/Ptprf/Dixdc1/Ddr1/Dzip1/Gprc5b/Ppp1r9a/Ntrk2/Serpine2/Plxnb1/Nckap1/Rgma/Ahi1/Negr1/Fgfr1/Gpm6a/Auts2/Pacsin1/Cdkl3/Bbs4/Adamts1/Lrp8/Hsp90aa1/Cd24a/Metrn/Tnik/Wls/Rnd2/Bhlhb9/Dab2ip/Fuz/Crocc/Cx3cl1/Kctd17/Macf1/Ift20/Dlg4/Cul7/Tmem67/Apc/Ccp110/Creb3l2/Dynll1/Mdk/Apbb1/Stau2/Bai…	128
GO:0003351	GO:0003351	epithelial cilium movement involved in extracellular fluid movement	31/3580	44/28891	6.86715075970066e-19	1.28353290563132e-16	8.77505771718049e-17	Spag17/Dnah5/Ccdc40/Cfap54/Cfap43/Ccdc39/Ak7/Dnah1/Dnah9/Dnah11/Rsph4a/Cfap45/Spag6l/Cfap221/Kif27/Spef2/Daw1/Aqp4/Stk36/Dnaaf4/Nme5/Spag16/Ulk4/Rfx3/Cfap53/Ccdc103/Gas8/Nme7/Ttll1/Stard7/Ofd1	31
GO:0022613	GO:0022613	ribonucleoprotein complex biogenesis	123/3580	440/28891	9.04739516920478e-19	1.64130392363691e-16	1.12210108507227e-16	Pih1d2/Hsp90aa1/Ckap5/Drosha/Psip1/Naf1/Ruvbl1/Xrcc5/Srsf10/Cdc73/Ptges3/2810004N23Rik/Prpf19/Celf4/Rbmx/Wbp11/Dkc1/Serbp1/Rrp7a/Atr/Eif2d/Snrpd2/Ncl/Luc7l3/Gemin7/Crnkl1/Rrp9/Ythdc1/Mettl16/Eif5/Ipo4/Rrp15/Rrp1/Prpf18/Puf60/Rpp38/Mterf4/Ddx3x/Srpk2/Luc7l/Snrnp200/Pdcd11/Rbm5/Tssc4/Ruvbl2/Celf1/Rps27rt/Mrps7/Snrpg/Ngrn/Nudt21/Dhx30/Rsl1d1/Dicer1/Nop56/Ddx39b/Ddx17/Tsr3/Exosc7/Lsm6/Gnl3l/Kat2b/Nif…	123
GO:0006858	GO:0006858	extracellular transport	32/3580	47/28891	9.47507310886329e-19	1.66977859815625e-16	1.14156820674004e-16	Spag17/Dnah5/Ccdc40/Cfap54/Cfap43/Ccdc39/Ak7/Dnah1/Dnah9/Dnah11/Rsph4a/Cfap45/Spag6l/Cfap221/Kif27/Spef2/Daw1/Aqp4/Stk36/Dnaaf4/Nme5/Spag16/Ulk4/Rfx3/Cfap53/Ccdc103/Gas8/Nme7/Ttll1/Stard7/Ofd1/Wwp2	32
GO:0043484	GO:0043484	regulation of RNA splicing	70/3580	187/28891	1.73235418878145e-18	2.96810017677888e-16	2.02918446791183e-16	Ildr2/Rbm24/Nova1/Khdrbs3/Rbfox2/Cirbp/Srsf10/Hnrnph3/Prpf19/Celf4/Rbmx/Tia1/Fus/Ddx5/Malat1/Mettl4/Snrnp70/Ncl/Pcbp4/Prdx6/Hnrnpa2b1/Supt20/Supt3/Zfp326/Usp22/Ythdc1/Rbm39/Fmr1/Fxr1/Puf60/Dyrk1a/Zbtb7a/Rbm5/Larp7/Thrap3/Celf1/Srsf5/Nsrp1/Srrm1/Snw1/Tada3/Rnps1/Srsf3/Son/Ddx17/Kat2b/Ptbp1/Tra2a/Hnrnpu/Ahnak/Rbm10/Fam172a/Hnrnph1/Srsf1/Mbnl2/U2af2/Sf1/Zfp638/Akt2/Fastk/Srsf4/Sfswap/Grsf1/Ncbp1/Trr…	70
GO:1902115	GO:1902115	regulation of organelle assembly	79/3580	229/28891	3.25946342044573e-18	5.433613615489e-16	3.71476826808126e-16	Mapk15/Mns1/Dcdc2a/Zmynd10/Hap1/Ptprd/Fez1/Kif9/Syne1/Tbc1d30/Ift88/Dzip1/Trim37/Syne2/Mak/Wdpcp/Bbs4/Efnb1/Ptprs/Yap1/Cep97/Dync2li1/Intu/Cdk5rap2/Sdccag8/Fuz/Mdm1/Crocc/Alms1/Tchp/Pink1/Kctd17/Ift20/Ezr/Odf2l/Ift140/Tmem67/Senp6/Spice1/Ccp110/Dynll1/G3bp2/Arhgap35/Ift46/Cnot1/Rdx/Trappc12/Lpar1/Numa1/Mfn2/Cnot6/Odf2/Smad4/Rab3gap1/Scfd1/Nf2/Sipa1l1/Ccdc88a/Ubqln2/Cnot2/Stam/Kat2b/Src/Hnrnpu/Cep…	79
GO:1901987	GO:1901987	regulation of cell cycle phase transition	122/3580	449/28891	1.44039591616727e-17	2.3379900028736e-15	1.59840056514295e-15	Sox2/Stk33/Mapk15/Nek11/Mlf1/Fhl1/Atp2b4/Nuf2/Hspa2/Chek2/Apbb2/Pkia/Gas1/Dyrk3/Ube2e2/Adamts1/Nek1/Cdk5rap2/Pkd2/Prmt2/Msh2/Jade1/Nacc2/Xpc/Cirbp/Apc/Cdc73/Appl1/Apbb1/Ccar2/Spc24/Cdkn1b/Trp53bp1/Zfp36l1/Prpf19/Ptpn11/Bcl2/Smarcd1/Anapc11/Cdk4/Anapc5/Pbx1/Rad50/Acvr1/Atr/Cdc16/Sin3a/Stxbp4/Rdx/Hyal1/Smarcc1/Taok2/Fem1b/Ddb1/Dlg1/Ufl1/Cdc23/Mepce/Arid1b/Appl2/Cdc14b/Tcf3/Ppp2r3d/Taok1/Smarca2/Rcc…	122
GO:0030900	GO:0030900	forebrain development	117/3580	425/28891	2.27670091000476e-17	3.60069005459215e-15	2.46166365599975e-15	Dnah5/Rfx4/Pax6/Prkg1/Ncam1/Nr2f1/Cdh2/Drd1/Sox2/Sall3/Sct/Hap1/Cxcl12/Otx1/Dync2h1/Pou3f2/Plxna4/Epha5/Nfib/Atp1b2/Slc1a2/Ift88/Dixdc1/Slit2/Ulk4/Ttc8/Smo/Nr2f2/Ryk/Ntrk2/Tacc2/Zic1/Pou3f4/Tuba1a/Syne2/Zic5/Bmpr1a/Mgarp/Msx1/Fgfr1/Id4/Rpgrip1l/Efhc1/Dbi/Bbs4/Myh10/Ccdc141/Lrp8/Ptprs/Tsku/Otx2/Kif3a/Nfix/Dab2ip/Bbs1/Pcm1/Wdr47/Arl13b/Hes1/Ywhae/Nr4a2/Dclk1/Aplp1/Tmem108/Mdk/Aplp2/Sun1/Kdm1a/Btbd3…	117
GO:0051656	GO:0051656	establishment of organelle localization	129/3580	491/28891	3.28251202724517e-17	5.06163354601206e-15	3.46045873188004e-15	Uchl1/Pax6/Fmn2/Smpd3/Mapk15/Hap1/Spata17/Fez1/Syne1/Map1b/Map2/Atp9a/Ttl/Nuf2/Agbl4/Arhgap21/Pard3/Cdc42bpa/Tacc2/Tuba1a/Syne2/Ap3m2/Mgarp/Myo6/Ahi1/Pard3b/Myh10/Lmna/Nudc/Cdk5rap2/Cep83/Kif1b/Crocc/Syt11/Pcm1/Tspan9/Cep63/Ezr/Enkd1/Cep19/Gbf1/Apc/Prkcz/Spice1/5730455P16Rik/Dynll1/Spc24/Spire1/Stk25/Sun1/Clmn/Trak1/Champ1/Fnbp1l/Kif13a/Kif1a/Klhl12/Hsbp1/Trappc12/Ap3m1/Dlg1/Cdc23/Stk11/Tmed9/Hgs…	129
GO:0018205	GO:0018205	peptidyl-lysine modification	76/3580	227/28891	9.58866449065936e-17	1.44250933118017e-14	9.86192296523271e-15	Rwdd3/Smo/Auts2/Plod2/Kif3a/Kat6b/Msl3l2/Ruvbl1/Sox4/Senp6/Morf4l2/Sirt3/Hint2/Kmt2a/Smyd2/Morf4l1/Uspl1/Gcsh/Ogt/Meaf6/Egr1/Park7/Setd7/Supt3/Hint1/Por/Smarca5/Eef1akmt2/Hmg20a/Ezh2/Sirt2/Mecp2/Ruvbl2/Dmap1/Yeats2/Sae1/Kat8/Kat6a/Crebbp/Gnl3l/Kmt5b/Kat2b/Bloc1s1/Sumo2/Gnl3/Ash1l/Zfp451/Baz1b/Pias2/Kansl3/Nelfe/Nfyb/Ep400/Bag6/Smc5/Setd2/Cbx4/Traf7/Brd8/Ehmt2/Dhps/Esco1/Hdac2/Dek/Pias1/Nsmce2/Top…	76
GO:0071826	GO:0071826	protein-RNA complex organization	66/3580	183/28891	1.46237758190669e-16	2.14760593457154e-14	1.4682417526612e-14	Pih1d2/Dyrk3/Hsp90aa1/Ckap5/Psip1/Naf1/Ruvbl1/Xrcc5/Srsf10/Cdc73/Ptges3/Prpf19/Celf4/Rbmx/Rrp7a/Atr/Eif2d/Dnajc17/Zfand1/Snrpd2/Luc7l3/Gemin7/Crnkl1/Ythdc1/Eif5/Prpf18/Puf60/Srpk2/Luc7l/Snrnp200/Rbm5/Tssc4/Ruvbl2/Celf1/Mrps7/Snrpg/Nudt21/Dhx30/Vcp/Dicer1/Ddx39b/Usp4/Scaf11/Prpf8/Prpf6/Znhit6/Srsf1/Luc7l2/Dhx9/Traf7/Lsm2/Sfswap/Ramac/Cpsf6/Ncbp1/Dhx29/Isy1/Rrs1/Ago1/Prpf39/Prpf31/Sf3a2/Klc1/Ago3/C…	66
GO:0032200	GO:0032200	telomere organization	58/3580	150/28891	2.55124038425509e-16	3.65954667211288e-14	2.50190183092433e-14	Mapk15/Lmna/Hsp90aa1/Naf1/Ruvbl1/Ino80b/Xrcc5/Ptges3/Wrap53/Rpa1/Dkc1/Rad50/Atr/Wrn/Hnrnpa2b1/Dhx36/Cct7/Terf2/Map3k4/Parn/Cct3/Xrcc4/Cct6a/Terf2ip/Atrx/Ezh2/Cct5/Ruvbl2/Hnrnpc/Ylpm1/Smg6/Actr8/Slx1b/Xrn1/Gnl3l/Ten1/Src/Gnl3/Hnrnpu/Tnks/Smc6/Tnks2/Gar1/Rif1/Ercc1/Upf1/Map2k7/Smc5/Ino80d/Fbxo4/Ppp1r10/Hspa1a/Hmbox1/Apex1/Nsmce2/Actl6a/Ezh1/Parp3	58
GO:0051054	GO:0051054	positive regulation of DNA metabolic process	94/3580	321/28891	4.66716162611091e-16	6.54251202496639e-14	4.47288264933022e-14	Fmn2/Mapk15/Stpg1/Fgfr1/Slf1/Hsp90aa1/Hmgb1/Naf1/Msh2/Ruvbl1/Ino80b/Xrcc5/Ptges3/Morf4l2/Apbb1/Igf1r/Wrap53/Trp53bp1/Spire1/Endog/Smarcd1/Hdgfl2/Morf4l1/Lpin1/Dkc1/Rad50/Fus/Atr/Wrn/Meaf6/Smarcc1/Hnrnpa2b1/Arid1b/Dhx36/Usp9x/Smarca2/Cct7/Terf2/Tnfaip1/Map3k4/Parn/Cct3/Cacybp/Cct6a/Terf2ip/Epc1/Ube2b/Smarca5/Rgcc/Atrx/Cct5/Mecp2/Oga/Ruvbl2/Arid2/Dmap1/Jun/Actr8/Slx1b/Ddx39b/Pbrm1/Kmt5b/Dpf2/Ube2v2…	94
GO:0042176	GO:0042176	regulation of protein catabolic process	103/3580	369/28891	6.75233132634904e-16	9.25519547131575e-14	6.32744778791912e-14	Fmn2/Mapk15/Bag2/Map1a/Sox9/Dnaaf4/Gja1/Chek2/Gfap/Bbs7/Nedd4/Serpine2/Rgma/Axin2/Agap2/Dnajb2/Ppp2r3a/Hsp90aa1/Laptm4b/Gclc/Caml/Dab2ip/Hsp90ab1/Wfs1/Odc1/Timp3/Anxa2/Ezr/Nedd4l/Herpud1/Tmem67/Apc/Cd81/Ccar2/Hspbp1/Btrc/Fbxo11/Ogt/Clu/Oaz2/Ophn1/Nfe2l1/Rdx/Csnk1a1/Crebrf/Atraid/Smarcc1/Park7/Ddb1/Ufl1/Rhbdd1/Bcap31/Timp2/Usp9x/Ndfip1/Fmr1/Bag5/Araf/Vgll4/Cdk5rap3/Sirt2/Ddrgk1/Zer1/Foxo1/Smad4/So…	103
GO:0000723	GO:0000723	telomere maintenance	56/3580	145/28891	8.82265256420528e-16	1.183002630783e-13	8.08776800279322e-14	Mapk15/Lmna/Hsp90aa1/Naf1/Ruvbl1/Ino80b/Xrcc5/Ptges3/Wrap53/Rpa1/Dkc1/Rad50/Atr/Wrn/Hnrnpa2b1/Dhx36/Cct7/Terf2/Map3k4/Parn/Cct3/Xrcc4/Cct6a/Terf2ip/Atrx/Cct5/Ruvbl2/Hnrnpc/Ylpm1/Smg6/Actr8/Slx1b/Xrn1/Gnl3l/Ten1/Src/Gnl3/Hnrnpu/Tnks/Smc6/Tnks2/Gar1/Rif1/Ercc1/Upf1/Map2k7/Smc5/Ino80d/Fbxo4/Ppp1r10/Hspa1a/Hmbox1/Apex1/Nsmce2/Actl6a/Parp3	56
GO:0021915	GO:0021915	neural tube development	68/3580	198/28891	9.07713061391524e-16	1.19122854524743e-13	8.14400565270872e-14	Pax6/Ferd3l/Enah/Dchs1/Pax3/Cecr2/Fzd3/Shroom3/Smo/Tmem107/Celsr1/Dzip1l/Nckap1/Wdr19/Zic5/Rgma/Ift122/Ssbp3/Rpgrip1l/Gas1/Wdpcp/Cc2d2a/Bbs4/Traf3ip1/Cluap1/Zic2/Cby1/Tbc1d32/Intu/Kif3a/Fuz/Tulp3/Sall2/Arl13b/Hes1/Ift140/Gorab/C2cd3/Zfp36l1/Ift57/Arhgap35/Plxnb2/Phactr4/Mthfd1/Hectd1/Lrp6/Phgdh/Ift52/Mib1/Stk3/Tsc2/Coq7/Nf1/Lias/Prkacb/Dvl3/Fkbp8/Ski/Rnf220/Setd2/Ift172/Specc1l/Prkaca/Med12/Tsc1/…	68
GO:0098727	GO:0098727	maintenance of cell number	72/3580	218/28891	1.37478246937085e-15	1.76659547314154e-13	1.20775845883764e-13	Cdh2/Sox2/Sct/Ptn/Nfib/Sox9/Smo/Zic1/Bmpr1a/Fgfr1/Tead1/Yap1/Nfix/Pcm1/Wdr47/Sinhcaf/Hes1/Bcl9/Sox4/Apc/Cdc73/Smarcd1/Nkap/Ctr9/Ogt/Sin3a/Cnot1/Bcl9l/Arid4b/Smarcc1/Tut4/Smc3/Ddx6/Hdac1/Smarca2/Rbbp7/Med28/Brd9/Leo1/Rbbp4/Sap30l/Ezh2/Suds3/Foxo1/Dicer1/Ing2/Kat6a/Cnot2/Crebbp/Dpf2/Gnl3/Jmjd1c/Mettl14/Srrt/Ski/Rif1/Med10/Nipbl/Smc5/Trim8/Smarcb1/Wdr43/Zfp322a/Braf/Hdac2/Med12/Zc3h13/Mtf2/Paf1/Med7…	72
GO:0048024	GO:0048024	regulation of mRNA splicing, via spliceosome	48/3580	114/28891	1.84531037250467e-15	2.32283150563445e-13	1.58803724001154e-13	Rbm24/Nova1/Khdrbs3/Rbfox2/Cirbp/Srsf10/Prpf19/Celf4/Rbmx/Tia1/Ddx5/Malat1/Snrnp70/Ncl/Pcbp4/Prdx6/Hnrnpa2b1/Ythdc1/Rbm39/Fmr1/Fxr1/Puf60/Dyrk1a/Zbtb7a/Rbm5/Larp7/Thrap3/Celf1/Nsrp1/Srrm1/Snw1/Rnps1/Srsf3/Son/Ddx17/Ptbp1/Tra2a/Hnrnpu/Rbm10/Fam172a/Mbnl2/U2af2/Sf1/Srsf4/Sfswap/Ncbp1/Magoh/Clns1a	48
GO:0022411	GO:0022411	cellular component disassembly	119/3580	462/28891	2.66158877785396e-15	3.28333591636064e-13	2.2446999250701e-13	C1ql1/Spef1/Bok/Spata33/Kif9/Map1a/Map1b/Map2/Nes/Ddr1/Hspa2/Stmn1/Tmod2/Nckap5/Dyrk3/Gas2l1/Cd24a/Cttn/Mid1ip1/Ulk2/Wdr47/Sptbn1/Pink1/Irgm2/Slc25a4/Gbf1/Apc/Sptan1/Mical3/Lrba/Tpm1/Igf1r/Add3/Hdgfl3/Eef2k/Gabarapl1/Map1lc3a/Endog/Atp2a2/Cfl2/Smarcd1/Fundc1/Capn10/Mid1/Srebf1/Huwe1/Igtp/Ogt/Eif2d/Dnajc17/Zfand1/Nav3/Rdx/Smarcc1/Supt16/Trip4/Pbxip1/Carmil1/Calm1/Ufl1/Irgm1/Stx17/Slc25a46/Zmpste24…	119
GO:0072594	GO:0072594	establishment of protein localization to organelle	117/3580	452/28891	3.11543968098563e-15	3.76784940241556e-13	2.57594455356624e-13	Drd1/Tram1l1/Nup62cl/Angpt1/Smo/Uaca/Trim37/Zic1/Nedd4/Dusp18/Mgarp/Ift122/Pkia/Ipo11/Ppp2r2b/Lmna/Hsp90aa1/Mipep/Hsp90ab1/Cry2/Pink1/Irgm2/Macf1/Ap4m1/Herpud1/Dnajc15/Appl1/Wrap53/Pex3/Hacl1/Gcc2/Srebf1/Hspa5/Pdcd5/Spcs2/Dkc1/Ddx5/Igtp/Ubr5/Clu/Chchd4/Timm8a1/Akirin2/Irgm1/Lonp2/Timm22/Appl2/Hgs/Pex7/Immp1l/Bcap31/Usp9x/Ipo4/Cct7/Kpna6/Mfn2/Mterf4/Sort1/Cct3/Cct6a/Hspd1/Sec62/Pkig/Tomm7/Txnip/Ta…	117
GO:0019827	GO:0019827	stem cell population maintenance	70/3580	213/28891	4.5133168662416e-15	5.3534881598035e-13	3.6599893453773e-13	Cdh2/Sox2/Sct/Ptn/Nfib/Sox9/Smo/Bmpr1a/Fgfr1/Tead1/Yap1/Nfix/Pcm1/Wdr47/Sinhcaf/Hes1/Bcl9/Sox4/Apc/Cdc73/Smarcd1/Nkap/Ctr9/Ogt/Sin3a/Cnot1/Bcl9l/Arid4b/Smarcc1/Tut4/Smc3/Ddx6/Hdac1/Smarca2/Rbbp7/Med28/Brd9/Leo1/Rbbp4/Sap30l/Suds3/Foxo1/Dicer1/Ing2/Kat6a/Cnot2/Crebbp/Dpf2/Gnl3/Jmjd1c/Mettl14/Srrt/Ski/Rif1/Med10/Nipbl/Smc5/Trim8/Smarcb1/Wdr43/Zfp322a/Braf/Hdac2/Med12/Zc3h13/Mtf2/Paf1/Med7/Actl6a/Ss…	70
GO:0016055	GO:0016055	Wnt signaling pathway	118/3580	460/28891	4.78695126529469e-15	5.57092743478069e-13	3.80864483987498e-13	Cdh2/Sox2/Dkk3/Cpe/Fzd10/Dcdc2a/Bicc1/Sox9/Ankrd6/Dixdc1/Fzd3/Gprc5b/Ctnnd2/Ryk/Celsr1/Cxxc4/Thra/Ift80/Lgr4/Axin2/Mllt3/Amer2/Wnk2/Celsr2/Ppp2r3a/Yap1/Cby1/Fermt2/Tsku/Amotl1/Tnik/Wls/Pkd2/Dab2ip/Fuz/Amotl2/Ruvbl1/Wwtr1/Cdk14/Jade1/Macf1/Ift20/Bcl9/Sox4/Tmem67/Apc/Mdk/Cdc73/Wwox/Mesd/Ccar2/Daam1/Ccdc88c/2210016L21Rik/Btrc/Ctr9/Ubr5/Adnp/Arl6/Csnk1a1/Klhl12/Egr1/Bcl9l/Pbxip1/Ddb1/Tmem237/Stk11/Us…	118
GO:0006401	GO:0006401	RNA catabolic process	87/3580	297/28891	5.59995082289388e-15	6.39638827326101e-13	4.37298304025592e-13	Rbm24/Axin2/Naf1/Tob1/Carhsp1/Cirbp/Dcp1b/Upf3b/Zc3h14/Zfp36l1/Lsm7/Dkc1/Fus/Ddx5/Pum1/Cnot10/Cnot1/Mettl1/Hnrnpr/Pcbp4/Tnrc6b/Tut4/Ttc5/Nudt16/Dhx36/Mettl16/Fmr1/Fxr1/Ssb/Parn/Zswim8/Noct/Cnot6/Tnrc6c/Tardbp/Ncbp2/Upf2/Thrap3/Celf1/Angel2/Hnrnpc/Fto/Smg6/Rnps1/Vim/Dicer1/Xrn1/Exosc7/Lsm6/Cnot2/Trnt1/Alkbh5/Ptbp1/Zcchc7/Hnrnpu/Mettl14/Tnrc6a/Rbm10/Pnrc2/Srsf1/Zc3h4/Edc4/Upf3a/Paip1/Exosc1/Taf15/U…	87
GO:0198738	GO:0198738	cell-cell signaling by wnt	118/3580	462/28891	6.69015221677685e-15	7.5027016132872e-13	5.12933010151351e-13	Cdh2/Sox2/Dkk3/Cpe/Fzd10/Dcdc2a/Bicc1/Sox9/Ankrd6/Dixdc1/Fzd3/Gprc5b/Ctnnd2/Ryk/Celsr1/Cxxc4/Thra/Ift80/Lgr4/Axin2/Mllt3/Amer2/Wnk2/Celsr2/Ppp2r3a/Yap1/Cby1/Fermt2/Tsku/Amotl1/Tnik/Wls/Pkd2/Dab2ip/Fuz/Amotl2/Ruvbl1/Wwtr1/Cdk14/Jade1/Macf1/Ift20/Bcl9/Sox4/Tmem67/Apc/Mdk/Cdc73/Wwox/Mesd/Ccar2/Daam1/Ccdc88c/2210016L21Rik/Btrc/Ctr9/Ubr5/Adnp/Arl6/Csnk1a1/Klhl12/Egr1/Bcl9l/Pbxip1/Ddb1/Tmem237/Stk11/Us…	118
GO:0032386	GO:0032386	regulation of intracellular transport	96/3580	346/28891	9.7958286358351e-15	1.07894055403269e-12	7.37633261563072e-13	Mlc1/Lmx1b/Hap1/Fez1/Map1b/Angpt1/Map2/Atp9a/Smo/Uaca/Prnp/Reep1/Zic1/Nedd4/Mrln/Pkia/Gas1/Hsp90aa1/Kif3a/Hsp90ab1/Cep290/Pcm1/Pink1/Tcaf1/Anxa2/Ezr/Ywhae/Cd81/Vamp2/Ptpn11/Ergic3/Capn10/Gcc2/Srebf1/Pdcd5/C2cd5/Ubr5/Ogt/Zfand1/Oaz2/Rdx/Crebrf/Chchd4/Yipf5/Park7/Gas6/Stk11/Numa1/Bcap31/Pkig/Ice1/Tomm7/Gdi1/Tardbp/Erlec1/Mecp2/Akap8l/Rab11b/Sorl1/Dmap1/Pcnt/Scfd1/Xpo4/Fyn/Nf1/Nf2/Ppm1a/Nolc1/Ctdspl…	96
GO:0022618	GO:0022618	protein-RNA complex assembly	61/3580	175/28891	1.24077191692758e-14	1.34264582168585e-12	9.17919168829528e-13	Pih1d2/Hsp90aa1/Ckap5/Psip1/Naf1/Ruvbl1/Xrcc5/Srsf10/Cdc73/Ptges3/Prpf19/Celf4/Rbmx/Rrp7a/Atr/Eif2d/Snrpd2/Luc7l3/Gemin7/Crnkl1/Ythdc1/Eif5/Prpf18/Puf60/Srpk2/Luc7l/Snrnp200/Rbm5/Tssc4/Ruvbl2/Celf1/Mrps7/Snrpg/Nudt21/Dhx30/Dicer1/Ddx39b/Usp4/Scaf11/Prpf8/Prpf6/Znhit6/Srsf1/Luc7l2/Dhx9/Traf7/Lsm2/Sfswap/Ramac/Cpsf6/Ncbp1/Dhx29/Isy1/Rrs1/Ago1/Prpf39/Prpf31/Sf3a2/Ago3/Clns1a/Smn1	61
GO:0043543	GO:0043543	protein acylation	57/3580	158/28891	1.64536749818341e-14	1.74976322910263e-12	1.19625085258126e-12	Smo/Auts2/Fam161a/Zdhhc1/Clip3/Kif3a/Kat6b/Msl3l2/Ruvbl1/Zdhhc23/Sox4/Morf4l2/Sirt3/Hint2/Naa35/Morf4l1/Meaf6/Park7/Supt3/Taok1/Nmt2/Clock/Naa15/Ogdh/Por/Ddx3x/Smarca5/Mecp2/Ruvbl2/Dmap1/Yeats2/Zdhhc17/Kat8/Ppm1a/Kat6a/Crebbp/Kat2b/Dld/Selenok/Naa10/Bloc1s1/Baz1b/Kansl3/Nfyb/Ep400/Bag6/Smc5/Zdhhc6/Brd8/Dlst/Esco1/Hdac2/Dek/Ing4/Actl6a/Mybbp1a/Zdhhc20	57
GO:0009895	GO:0009895	negative regulation of catabolic process	96/3580	349/28891	1.75737188126484e-14	1.83719826502399e-12	1.25602707517340e-12	Fmn2/Rbm24/Fez1/Nrbp2/Plin5/Map1a/Atp2b4/Serpine2/Mt3/Axin2/Agap2/Dbi/Wdr6/Laptm4b/Caml/Dab2ip/Hsp90ab1/Naf1/Tob1/Pink1/Timp3/Rragd/Anxa2/Cirbp/Ccar2/Bcl2/Dkc1/Fus/Ogt/Ophn1/Mettl1/Atraid/Smarcc1/Park7/Crtc3/Dhx36/Timp2/Usp9x/Mettl16/Fmr1/Fmc1/Bag5/Parn/Noct/Tardbp/Cdk5rap3/Sirt2/Poldip2/Thrap3/Ddrgk1/Smad4/Angel2/Tsc2/Hnrnpc/Sorl1/Scfd1/Usp19/Mdm4/Azin1/Mtch2/Fyn/Dicer1/Gabarapl2/Wac/Eif4g2/Ppp2…	96
GO:0006605	GO:0006605	protein targeting	87/3580	303/28891	2.02071087176472e-14	2.07729077617414e-12	1.42016978110342e-12	Hap1/Tram1l1/Ppp1r3c/Pard3/Prnp/Trim37/Nedd4/Dusp18/Mgarp/Myo6/Ppp2r2b/Hsp90aa1/Zdhhc1/Nbea/Mipep/Pink1/Irgm2/Macf1/Zdhhc23/Tcaf1/Ap4m1/Herpud1/Ywhae/Dnajc15/Ywhaq/Pex3/Hacl1/Trak1/Gcc2/Srebf1/Hspa5/Pdcd5/Spcs2/Igtp/C2cd5/Ogt/Clu/Stxbp4/Chchd4/Timm8a1/Irgm1/Lonp2/Timm22/Hgs/Pex7/Immp1l/Bcap31/Usp9x/Mfn2/Mterf4/Sort1/Hspd1/Sec62/Tomm7/Gdi1/Oga/Timm29/Sorl1/Mtch2/Fyn/Ssr3/Tomm34/Hspa4/Sec61b/Zfyve1…	87
GO:0032204	GO:0032204	regulation of telomere maintenance	42/3580	96/28891	2.07198947182967e-14	2.0950870593845e-12	1.43233646663497e-12	Mapk15/Lmna/Naf1/Ruvbl1/Ino80b/Xrcc5/Dkc1/Rad50/Atr/Hnrnpa2b1/Dhx36/Cct7/Terf2/Map3k4/Parn/Cct3/Xrcc4/Cct6a/Terf2ip/Atrx/Cct5/Ruvbl2/Hnrnpc/Ylpm1/Smg6/Actr8/Slx1b/Gnl3l/Ten1/Src/Gnl3/Hnrnpu/Tnks/Tnks2/Ercc1/Upf1/Map2k7/Ino80d/Fbxo4/Ppp1r10/Hmbox1/Actl6a	42
GO:0061512	GO:0061512	protein localization to cilium	36/3580	74/28891	2.62061697174209e-14	2.60709120672665e-12	1.78237548196924e-12	Ttc21a/Ccdc40/Ccdc39/Dnah11/Mapk15/Zmynd10/Dync2h1/Tctn2/Dzip1/Wdr35/Tmem107/Cfap53/Dzip1l/Wdr19/Zfp423/Ift80/Ift122/Cc2d2a/Bbs4/Tbc1d32/Gas8/Bbs1/Crocc/Arl3/Tulp3/Spata7/Arl13b/Ift20/Ift140/Cplane1/Lztfl1/Arl6/Bbip1/Ccdc66/Ccdc88a/Rabep1	36
GO:0006402	GO:0006402	mRNA catabolic process	76/3580	249/28891	2.68859903077225e-14	2.63226647965131e-12	1.79958692017939e-12	Rbm24/Axin2/Tob1/Carhsp1/Cirbp/Dcp1b/Upf3b/Zc3h14/Zfp36l1/Lsm7/Fus/Ddx5/Pum1/Cnot10/Cnot1/Hnrnpr/Pcbp4/Tnrc6b/Tut4/Ttc5/Nudt16/Dhx36/Mettl16/Fmr1/Fxr1/Ssb/Parn/Noct/Cnot6/Tnrc6c/Tardbp/Ncbp2/Upf2/Thrap3/Celf1/Angel2/Hnrnpc/Fto/Smg6/Rnps1/Vim/Dicer1/Xrn1/Exosc7/Lsm6/Cnot2/Alkbh5/Ptbp1/Zcchc7/Hnrnpu/Mettl14/Tnrc6a/Rbm10/Pnrc2/Srsf1/Edc4/Upf3a/Paip1/Taf15/Upf1/Cnot6l/Samd4b/Dhx9/Fastk/Lsm2/Hbs1l/Gig…	76
GO:1901873	GO:1901873	regulation of post-translational protein modification	85/3580	295/28891	3.22856152202935e-14	3.11152616685579e-12	2.12723971336342e-12	Tspyl5/Mapk15/Bag2/Rwdd3/Bex1/Bex4/Angpt1/Spsb4/Auts2/Dnajb2/Hsp90aa1/Bex3/Gclc/Caml/Wfs1/Pink1/Cep63/Herpud1/Sox4/Nsmce3/Kdm1a/Bex2/Hspbp1/Btrc/Huwe1/Hspa5/Ogt/Egr1/Park7/Ufl1/Trim44/Sash1/Ndfip1/Siah2/Bag5/Ube2d1/Cul3/Ddx3x/Ube2b/Smarca5/Hmg20a/Cdk5rap3/Ivns1abp/Prmt3/Mecp2/Cry1/Stub1/Dnaja1/Vcp/Fyn/Sae1/Kat8/Pttg1ip/Trim21/Ube3a/Gnl3l/Ube2v2/Sumo2/Wnk1/Gnl3/Pdcd6/Ubxn2a/Usp4/Tcf25/Baz1b/Kansl3…	85
GO:0050821	GO:0050821	protein stabilization	66/3580	202/28891	3.69817260671583e-14	3.50928132895742e-12	2.39917076315848e-12	Bag2/Atp1b2/Smo/Per3/Chek2/Trim37/Apbb2/Ank2/Nckap1/Mt3/Msx1/Usp2/Hsp90aa1/Caml/Hsp90ab1/Pfn2/Wfs1/Pink1/Irgm2/Cep63/Ip6k2/Sox4/Cog7/Ptges3/Apbb1/Mapk8ip3/Tbl1x/Igtp/Tbrg1/Clu/Stxbp4/Park7/Irgm1/Trim44/Tcf3/Usp9x/Plpp3/Cct7/Bag5/Naa15/Cct3/Cct6a/Hspd1/Ube2b/Cdc37l1/Stk3/Rtn4/Cct5/Ctnnd1/Rab3gap1/Stub1/Usp19/Ncor1/Dvl3/Sec16a/Bag3/Mtmr9/Atf7ip/Bag6/Gtpbp4/Tsc1/Aak1/Dnlz/Pex19/Hcfc1/Ncor2	66
GO:0031400	GO:0031400	negative regulation of protein modification process	118/3580	473/28891	4.00238202663697e-14	3.74040793034801e-12	2.55718379564716e-12	Dmd/Uchl1/Pax6/Drd1/Bag2/Bex1/Bex4/Srcin1/Ptprt/Angpt1/Slit2/Ptpn13/Atp2b4/Nr2f2/Pard3/Prnp/Mapk8ip1/Adarb1/Pkia/Dnajb2/Dbi/Traf3ip1/Mllt1/Bex3/Gclc/Cdk5rap2/Caml/Dab2ip/Cry2/Fbln1/Ocln/Camk2n1/Dnajc3/Wwtr1/Cadm1/Cep63/Prkag2/Mprip/Ywhae/Sox4/Apc/Prkcz/Mgat5/Dnajc10/Sirt3/Hint2/Cdkn1b/Pcp4/Pebp1/Bex2/Hspb1/Ogt/Impact/Adnp/Park7/Pard6a/Ufl1/Trim44/Oxr1/Lrp6/Ppp2r5d/Dusp22/Plpp3/Dbndd2/Bag5/Pecam1/…	118
GO:0021537	GO:0021537	telencephalon development	82/3580	281/28891	4.22844526183098e-14	3.89269408581694e-12	2.66129642087901e-12	Dnah5/Rfx4/Pax6/Nr2f1/Cdh2/Drd1/Sox2/Sall3/Sct/Cxcl12/Pou3f2/Plxna4/Epha5/Nfib/Atp1b2/Slc1a2/Ift88/Dixdc1/Slit2/Ulk4/Ttc8/Smo/Ryk/Ntrk2/Tacc2/Zic1/Tuba1a/Syne2/Mgarp/Fgfr1/Id4/Rpgrip1l/Efhc1/Dbi/Bbs4/Myh10/Ccdc141/Lrp8/Ptprs/Tsku/Otx2/Kif3a/Nfix/Dab2ip/Bbs1/Wdr47/Arl13b/Hes1/Ywhae/Tmem108/Mdk/Sun1/Btbd3/Cul5/Akirin2/Tubb2a/Grcc10/Hdac1/Lrp6/Usp9x/Fxr1/Wdr89/Ogdh/Pfdn1/Nin/Ext1/Rtn4/Celf1/Pcnt/Nf1…	82
GO:0120316	GO:0120316	sperm flagellum assembly	28/3580	48/28891	4.93770515793184e-14	4.47878903148876e-12	3.06198867843266e-12	Cfap54/Cfap43/Cfap65/Meig1/Dnah1/Iqcg/Cfap44/Spag6l/Cfap157/Cfap221/Mns1/Spef2/Cfap206/Ift81/Cfap61/Cfap69/Cfap47/Ift88/Spag16/Dzip1/Drc7/Ttll5/Armc2/Ttc12/Cep128/Ttll1/Ube2b/Vdac3	28
GO:0044772	GO:0044772	mitotic cell cycle phase transition	114/3580	454/28891	6.7264800304753e-14	6.01288823593792e-12	4.11079771198842e-12	Nek11/Myb/Nfib/Fhl1/Nes/Nuf2/Hspa2/Chek2/Id4/Pkia/Ube2e2/Adamts1/Nfia/Cdk5rap2/Nfix/Pkd2/Prmt2/Cdk14/Jade1/Nacc2/Xpc/Apc/Cdc73/Appl1/Spc24/Cdkn1b/Zfp36l1/Bcl2/Smarcd1/Anapc11/Cdk4/Anapc5/Pbx1/Calm2/Rad50/Acvr1/Cdc16/Sin3a/Cdk17/Rdx/Usp37/Hyal1/Smarcc1/Calm3/Taok2/Calm1/Ddb1/Dlg1/Cdc23/Mepce/E2f5/Arid1b/Appl2/Cdc14b/Tcf3/Clasp2/Ppp2r3d/Taok1/Smarca2/Camk2g/Rcc2/Rhou/Anapc1/Ccnd2/Cul3/Ddx3x/E2f6/Rg…	114
GO:0034248	GO:0034248	regulation of amide metabolic process	119/3580	482/28891	6.83494535874289e-14	6.02256328181802e-12	4.11741219656e-12	Smpd3/Rbm24/Hap1/Rtn1/Akap6/Trim2/Ntrk2/Prnp/Igfbp5/Ccn1/Msi2/Ormdl3/Msi1/Wfs1/Dnajc3/Tob1/Pink1/Sox4/Lsm14b/Cirbp/Dcp1b/Upf3b/Aplp1/Apc/Paip2b/Sirt3/Zfp36l1/Eef2k/Cdk4/Paip2/Tia1/Serbp1/Pum1/Plxnb2/Ogt/Cnot10/Impact/Clu/Cnot1/Pstk/Ncl/Hnrnpr/Tnrc6b/Tut4/Ddx6/Rbm4b/Dhx36/Mettl16/Eif5/Fmr1/Fxr1/Ssb/Prmt1/Guf1/Parn/Ddx3x/Eif4g3/Mtg2/Noct/Cnot6/Tnrc6c/Tardbp/Rtn4/Ncbp2/Otud6b/Pld1/Celf1/Sorl1/Pdk1/E…	119
GO:0050767	GO:0050767	regulation of neurogenesis	121/3580	494/28891	7.68127483536117e-14	6.67297227950813e-12	4.56207368279568e-12	Gpr37l1/Pax6/Ferd3l/Epha7/Ptprz1/Sox2/Sema6d/Slitrk1/Mme/Myb/Hap1/Cxcl12/Ptprd/Plxna4/Bex1/Arhgap32/Ptn/Map1b/Map2/Ptprf/Dixdc1/Slit2/Fzd3/Smo/Ryk/Ntrk2/Gfap/Tenm4/Serpine2/Plxnb1/Bmpr1a/Mt3/Rgma/Ttc3/Id4/Kifap3/Cdkl3/Lrp8/Ptprs/Yap1/Cd24a/Metrn/Tnik/Wls/Rnd2/Casz1/Bhlhb9/Cx3cl1/Dag1/Ulk2/Pcm1/Macf1/Hes1/Anxa2/Atxn1/Dlg4/Xrcc5/Cul7/Ptpra/Mdk/Stau2/Baiap2/Eef2k/Prpf19/Stk25/Bhlhe41/Trak1/Kdm1a/Ctn…	121
GO:0006888	GO:0006888	endoplasmic reticulum to Golgi vesicle-mediated transport	48/3580	124/28891	8.82014722564475e-14	7.55592612330233e-12	5.16571780496094e-12	Mapk15/Kdelr3/Gas1/Creb3l2/Tmed4/Ergic3/Lman1/Klhl12/Yipf5/Trappc12/Tmed9/Stx17/Bcap31/Cul3/Sorl1/Scfd1/Vcp/Trip11/Trappc10/Nrbp1/Copb2/Sec16a/Pdcd6/Trappc4/Trappc6a/Sec23b/Lman2l/Bet1/Preb/Gosr1/Stx18/Vti1a/Tmed10/Yipf6/Sec31a/Ergic1/Tmed3/Trappc8/Copg2/Vapa/Tmed1/Sec24b/Copg1/Whamm/Bcap29/Golt1b/Sec22b/Sec13	48
GO:0016570	GO:0016570	histone modification	57/3580	164/28891	1.04272704680845e-13	8.69127084420885e-12	5.94191258821432e-12	Auts2/Kat6b/Msl3l2/Ruvbl1/Cdc73/Morf4l2/Kmt2a/Smyd2/Kdm1a/Morf4l1/Ring1/Ctr9/Tbl1x/Ogt/Meaf6/Setd7/Supt3/Hdac1/Coprs/Rbbp7/Ube2b/Leo1/Smarca5/Rbbp4/Ezh2/Mecp2/Ruvbl2/Dmap1/Mier1/Yeats2/Kat8/Kat6a/Crebbp/Kmt5b/Kat2b/Pcgf5/Jmjd1c/Ash1l/Baz1b/Kansl3/Nelfe/Nfyb/Ep400/Setd2/Mta1/Brd8/Ehmt2/Hdac2/Dek/Kdm3b/Paf1/Suz12/Kansl1/Hcfc1/Actl6a/Ezh1/Mybbp1a	57
GO:0030317	GO:0030317	flagellated sperm motility	57/3580	164/28891	1.04272704680845e-13	8.69127084420885e-12	5.94191258821432e-12	Dnah5/Ttc21a/Ccdc40/Cfap54/Cfap43/Enkur/Ccdc39/Cfap65/Meig1/Dnah1/Iqcg/Dnah11/Tmem232/Cfap45/Ttll8/Ttll3/Cfap44/Spag6l/Eno4/Cfap157/Tcte1/Cfap221/Mns1/Spef2/Spata33/Cfap206/Ift81/Cfap61/Cfap52/Cfap69/Cfap47/Kif9/Rabl2/Ttll9/Ift88/Spag16/Atp2b4/Dzip1/Cfap53/Drc7/Ttll5/Gas8/Armc2/Ttc12/Cep128/Ttll1/Lztfl1/Pltp/Ube2b/Ropn1l/Dnaja1/Ing2/Ash1l/Vps13a/Tmf1/Anxa5/Vdac3	57
GO:1902017	GO:1902017	regulation of cilium assembly	36/3580	77/28891	1.22913884097785e-13	1.01084378282019e-11	6.91077922379968e-12	Mapk15/Mns1/Dcdc2a/Zmynd10/Hap1/Syne1/Tbc1d30/Ift88/Dzip1/Syne2/Mak/Wdpcp/Bbs4/Yap1/Cep97/Dync2li1/Intu/Sdccag8/Fuz/Crocc/Tchp/Kctd17/Ift20/Odf2l/Ift140/Tmem67/Ccp110/Dynll1/Arhgap35/Ift46/Lpar1/Odf2/Ccdc88a/Cep120/Map4/Tesk1	36
GO:0010639	GO:0010639	negative regulation of organelle organization	101/3580	387/28891	1.39387629433878e-13	1.13124065572126e-11	7.73388979933677e-12	Spef1/Bok/Fez1/Map1a/Map1b/Tbc1d30/Map2/Slit2/Nuf2/Ppp1r9a/Stmn1/Tmod2/Trim37/Tjp1/Tom1l1/Mak/Bbs4/Tom1l2/Lmna/Yap1/Cep97/Gas2l1/Clip3/Gclc/Cdk5rap2/Mid1ip1/Mdm1/Pfn2/Tchp/Wdr47/Sptbn1/Pink1/Odf2l/Slc25a4/Eml2/Tmem67/Apc/Sptan1/Ccp110/Tpm1/S1pr1/Add3/Hdgfl3/Spc24/Mid1/Huwe1/Rad50/Nav3/Rdx/Fkbp4/Carmil1/Mpv17l/Lpar1/Clasp2/Taok1/Terf2/Mfn2/Pecam1/Xrcc4/Terf2ip/Dyrk1a/Smarca5/Twf1/Atrx/Mfn1/Smad4/H…	101
GO:0034504	GO:0034504	protein localization to nucleus	91/3580	335/28891	1.86245521849566e-13	1.49189919320536e-11	1.01995838759995e-11	Drd1/Nup62cl/Syne1/Sox9/Angpt1/Smo/Uaca/Zic1/Msx1/Pkia/Ipo11/Bbs4/Lmna/Yap1/Fermt2/Hsp90aa1/Ormdl3/Maged1/Hsp90ab1/Cry2/Wwtr1/Ywhae/Dclk1/Dcp1b/Appl1/Chchd10/Wrap53/Sun1/Otud7b/Ctnna1/Ddx5/Ints13/Ubr5/Ogt/Tbrg1/Arl2/Sin3a/Wrn/Akirin2/Park7/Arl2bp/Stk11/Mepce/Appl2/Ipo4/Kpna6/Pkig/Zbtb7a/Txnip/Tardbp/Stk3/Cnep1r1/Dnajb6/Cdk5rap3/Hnrnpm/Larp7/Tsc2/Mark3/Dmap1/Phip/Fyn/Nf1/Nf2/Pttg1ip/Nolc1/Fam53b/C…	91
GO:0097722	GO:0097722	sperm motility	58/3580	172/28891	2.80846235109613e-13	2.22084561302063e-11	1.51831311450622e-11	Dnah5/Ttc21a/Ccdc40/Cfap54/Cfap43/Enkur/Ccdc39/Cfap65/Meig1/Dnah1/Iqcg/Dnah11/Tmem232/Cfap45/Ttll8/Ttll3/Cfap44/Spag6l/Eno4/Cfap157/Tcte1/Cfap221/Mns1/Zmynd10/Spef2/Spata33/Cfap206/Ift81/Cfap61/Cfap52/Cfap69/Cfap47/Kif9/Rabl2/Ttll9/Ift88/Spag16/Atp2b4/Dzip1/Cfap53/Drc7/Ttll5/Gas8/Armc2/Ttc12/Cep128/Ttll1/Lztfl1/Pltp/Ube2b/Ropn1l/Dnaja1/Ing2/Ash1l/Vps13a/Tmf1/Anxa5/Vdac3	58
GO:0006354	GO:0006354	DNA-templated transcription elongation	46/3580	119/28891	3.05224530179664e-13	2.38306949639008e-11	1.6292198106592e-11	Elof1/Tcea3/Cdc73/Med25/Ccar2/Med31/Ctr9/Med19/Zmynd11/Supt16/Polr2i/Zfp326/Med28/Leo1/Ezh2/Med9/Ncbp2/Ubtf/Polr2m/Ddx39b/Pbrm1/Rnf8/Hnrnpu/Nelfcd/Nelfb/Eapp/Zc3h4/Nelfe/Med10/Med29/Ccnt1/Thoc1/Ercc3/Tcea1/Setd2/Med4/Setd5/Wdr43/Iws1/Rnf168/Scaf8/Ncbp1/Paf1/Med7/Gtf2f1/Supt6	46
GO:0040029	GO:0040029	epigenetic regulation of gene expression	70/3580	230/28891	3.23110667760048e-13	2.49118324842997e-11	1.70313333558783e-11	Ndn/Fam47e/Meg3/Trim37/Padi2/Lmna/Hmgb1/Cenpv/Kcnq1ot1/Cbx3/Kmt2a/Smarcd1/Kdm1a/Ctr9/Ubr5/Ogt/Sin3a/Dpy30/Arid4b/Gnas/Ddb1/Mphosph8/Hdac1/Zmpste24/Ythdc1/L3mbtl3/Lrif1/Epc1/Dyrk1a/Smarca5/Atrx/Ezh2/Sirt2/Mecp2/Kdm5a/Znhit1/Kat8/N6amt1/Dicer1/H1f0/Ing2/Tasor/Ubr2/Pcgf5/Rnf8/Hnrnpu/Ctcf/Fam172a/Dnmt3a/Kansl3/Rlim/Atf7ip/Rif1/Smchd1/Mta1/Smarcb1/Pik3ca/Zfp445/Phf2/Rnf168/Hdac2/Tsix/Mtf2/Atf2/Suz12/K…	70
GO:0006473	GO:0006473	protein acetylation	45/3580	116/28891	4.74383483669193e-13	3.61234237934763e-11	2.4696299357749e-11	Smo/Auts2/Fam161a/Kif3a/Kat6b/Msl3l2/Ruvbl1/Sox4/Morf4l2/Sirt3/Hint2/Naa35/Morf4l1/Meaf6/Park7/Supt3/Taok1/Clock/Naa15/Por/Ddx3x/Smarca5/Mecp2/Ruvbl2/Dmap1/Yeats2/Kat8/Kat6a/Crebbp/Kat2b/Naa10/Bloc1s1/Baz1b/Kansl3/Nfyb/Ep400/Bag6/Smc5/Brd8/Esco1/Hdac2/Dek/Ing4/Actl6a/Mybbp1a	45
GO:0006417	GO:0006417	regulation of translation	105/3580	418/28891	6.34077557702539e-13	4.76950045842593e-11	3.26073773575914e-11	Rbm24/Akap6/Trim2/Igfbp5/Msi2/Msi1/Wfs1/Dnajc3/Tob1/Pink1/Sox4/Lsm14b/Cirbp/Dcp1b/Upf3b/Aplp1/Paip2b/Zfp36l1/Eef2k/Cdk4/Paip2/Tia1/Serbp1/Pum1/Plxnb2/Ogt/Cnot10/Impact/Cnot1/Pstk/Ncl/Hnrnpr/Tnrc6b/Tut4/Ddx6/Rbm4b/Dhx36/Mettl16/Eif5/Fmr1/Fxr1/Ssb/Prmt1/Guf1/Parn/Ddx3x/Eif4g3/Mtg2/Noct/Cnot6/Tnrc6c/Tardbp/Ncbp2/Otud6b/Pld1/Celf1/Enc1/Ngrn/Trap1/Fto/Vim/Eif4g2/Xrn1/Ddx39b/Nolc1/Exosc7/Cnot2/Dnajc1/P…	105
GO:0006913	GO:0006913	nucleocytoplasmic transport	94/3580	359/28891	7.88047417747e-13	5.78274058808023e-11	3.95345395519309e-11	Drd1/Nup62cl/Angpt1/Smo/Uaca/Zic1/Nedd4/Pkia/Ipo11/Lmna/Hsp90aa1/Hsp90ab1/Cry2/Atxn1/Ankrd54/Ywhae/Appl1/Cdkn1b/Ptpn11/Ddx5/Fyttd1/Ubr5/Chchd4/Pabpn1/Akirin2/Park7/Gas6/Hnrnpa2b1/Appl2/Ythdc1/Fmr1/Ipo4/Xpo7/Kpna6/Ssb/Pkig/Txnip/Tardbp/Stk3/Ncbp2/Xpo5/Akap8l/Tsc2/Dmap1/Phip/Xpo4/Nf1/Hspa9/Srsf3/Rsrc1/Pttg1ip/Ppm1a/Ddx39b/Nolc1/Fam53b/Ranbp1/Ctdspl2/Alkbh5/Pkd1/Wnk1/Nemf/Xpo1/Bag3/Dusp16/Rbm10/Camk…	94
GO:0051169	GO:0051169	nuclear transport	94/3580	359/28891	7.88047417747e-13	5.78274058808023e-11	3.95345395519309e-11	Drd1/Nup62cl/Angpt1/Smo/Uaca/Zic1/Nedd4/Pkia/Ipo11/Lmna/Hsp90aa1/Hsp90ab1/Cry2/Atxn1/Ankrd54/Ywhae/Appl1/Cdkn1b/Ptpn11/Ddx5/Fyttd1/Ubr5/Chchd4/Pabpn1/Akirin2/Park7/Gas6/Hnrnpa2b1/Appl2/Ythdc1/Fmr1/Ipo4/Xpo7/Kpna6/Ssb/Pkig/Txnip/Tardbp/Stk3/Ncbp2/Xpo5/Akap8l/Tsc2/Dmap1/Phip/Xpo4/Nf1/Hspa9/Srsf3/Rsrc1/Pttg1ip/Ppm1a/Ddx39b/Nolc1/Fam53b/Ranbp1/Ctdspl2/Alkbh5/Pkd1/Wnk1/Nemf/Xpo1/Bag3/Dusp16/Rbm10/Camk…	94
GO:0061077	GO:0061077	chaperone-mediated protein folding	32/3580	66/28891	7.96908154972146e-13	5.78274058808023e-11	3.95345395519309e-11	Dnajb13/Hspa2/Dnajb2/Hsph1/Dnajb4/Pdia4/Ptges3/Hspa5/Pdcd5/Hspb1/Sdf2/Clu/Ppid/Dnajb1/Fkbp4/Cct7/Cct3/Cct6a/Fkbp2/Dnajc18/Dnajb6/Dnajc7/Hspa13/Cct5/Chordc1/Hspa9/Hspe1/St13/Hspa14/Hspa1a/Sgta/Pex19	32
GO:0034655	GO:0034655	nucleobase-containing compound catabolic process	104/3580	414/28891	8.13400790242049e-13	5.83378613280576e-11	3.98835197761279e-11	Rbm24/Axin2/Nudt4/Naf1/Tob1/Carhsp1/Fitm2/Enpp5/Cirbp/Dcp1b/Upf3b/Zc3h14/Entpd5/Zfp36l1/Endog/Upp2/Nt5c/Lsm7/Dkc1/Fus/Ddx5/Pum1/Cnot10/Cnot1/Mettl1/Hnrnpr/Pcbp4/Tnrc6b/Tut4/Ttc5/Nudt16/Dhx36/Hint1/Acat1/Mettl16/Fmr1/Fxr1/Nudt3/Ssb/Parn/Zswim8/Noct/Cnot6/Tnrc6c/Tardbp/Ncbp2/Upf2/Thrap3/Itpa/Celf1/Angel2/Hnrnpc/Vcp/Fto/Smg6/Rnps1/Vim/Dicer1/Xrn1/Exosc7/Lsm6/Cnot2/Trnt1/Alkbh5/Ptbp1/Zcchc7/Hnrnpu/Me…	104
GO:0035966	GO:0035966	response to topologically incorrect protein	49/3580	135/28891	8.54530022101226e-13	6.05832319117283e-11	4.14185997403208e-11	Bok/Creb3l4/Pacrg/Pmp22/Hsph1/Hsp90aa1/Dab2ip/Wfs1/Dnajc3/Herpud1/Creb3l2/Dnajc10/Hspa5/Hspb1/Tm7sf3/Igtp/Jkamp/Clu/Selenos/Crebrf/Akirin2/Ufl1/Ubxn4/Rhbdd1/Mfn2/Cul3/Hspd1/Dnajc18/Cdk5rap3/Pdia6/Upf2/Stt3b/Erlec1/Ddrgk1/Stub1/Dnajb9/Herpud2/Vcp/Manf/Amfr/Cops5/Nck1/Bag3/Bag6/Ermp1/Faf2/Ddit3/Rnf5/Atf3	49
GO:0090150	GO:0090150	establishment of protein localization to membrane	77/3580	270/28891	9.13662961382384e-13	6.40394675659835e-11	4.37815050633712e-11	Mal/Tram1l1/Mapk10/Acsl3/Pard3/Prnp/Reep1/Dusp18/Nectin3/Clstn1/Hsp90aa1/Cd24a/Zdhhc1/Caml/Bbs1/Sptbn1/Irgm2/Macf1/Zdhhc23/Tcaf1/Prepl/Vamp2/Tmco1/Pex3/Snap47/Hspa5/Pdcd5/Rilpl1/C2cd5/Ogt/Kif13a/Arl6/Rdx/Sys1/Timm22/Atad1/Sec62/Gdi1/Oga/Tsc2/Timm29/Rab3gap1/Rab11b/Sorl1/Ccdc47/Mtch2/Sacm1l/Fyn/Ssr3/Afdn/Hspa4/Golga4/Sec61b/Wnk1/Emc7/Timm9/Snx27/Timm13/Atp2c1/Mff/Bag6/Sec63/Akt2/Emc3/Zdhhc6/Sgta/G…	77
GO:0006302	GO:0006302	double-strand break repair	82/3580	296/28891	9.27885458550999e-13	6.43055899813771e-11	4.39634434885311e-11	Fmn2/Chek2/Slf1/Palb2/Msh2/Ruvbl1/Xrcc5/Rev3l/Morf4l2/Apbb1/Wrap53/Trp53bp1/Spire1/Prpf19/Smarcd1/Hdgfl2/Kdm1a/Morf4l1/Rpa1/Ogg1/Nucks1/Swi5/Rad50/Fus/Atr/Mcm4/Wrn/Meaf6/Smarcc1/Paxx/Ddx1/Arid1b/Hpf1/Smarca2/Xrcc4/Terf2ip/Epc1/Zbtb7a/Sfr1/Nsmce1/Ruvbl2/Arid2/Dmap1/Vcp/Actr8/Slx1b/Mpnd/Pbrm1/Rad21/Kmt5b/Dpf2/Marf1/Gins4/Ube2v2/Rnf8/Smc6/Ppp4r2/Ep400/Babam1/Rif1/Babam2/Ercc1/Nipbl/Smchd1/Smc5/Setd2…	82
GO:0007288	GO:0007288	sperm axoneme assembly	21/3580	31/28891	1.08899765653791e-12	7.46326393947313e-11	5.10236796735773e-11	Cfap43/Cfap65/Meig1/Dnah1/Iqcg/Cfap44/Spag6l/Cfap157/Mns1/Spef2/Cfap206/Cfap69/Cfap47/Ift88/Spag16/Drc7/Ttll5/Armc2/Ttc12/Ttll1/Ube2b	21
GO:0060972	GO:0060972	left/right pattern formation	50/3580	141/28891	1.39444244989969e-12	9.45156157250694e-11	6.46169630341026e-11	Dnah5/Ccdc40/Drc1/Enkur/Ccdc39/Dnah11/Cfap45/Mns1/Foxj1/Dync2h1/Cfap52/Daw1/Bicc1/Dnaaf4/Gja1/Ift88/Dnaaf1/Smo/Tmem107/Rfx3/Cfap53/Epb41l5/Ift74/Ift122/Rpgrip1l/Ccdc103/Cc2d2a/Cluap1/Zic2/Tbc1d32/Dync2li1/Gas8/Kif3a/Pkd2/Cep290/Arl13b/Ift140/Acvr2a/Nme7/Tmem67/C2cd3/Ift57/Dnaaf3/Acvr1/Lrp6/Ift52/Mib1/Ofd1/Ift172/Smad2	50
GO:0018394	GO:0018394	peptidyl-lysine acetylation	36/3580	83/28891	2.01925397934328e-12	1.35377810267276e-10	9.25529913186406e-11	Smo/Auts2/Kif3a/Kat6b/Msl3l2/Ruvbl1/Sox4/Morf4l2/Sirt3/Hint2/Morf4l1/Meaf6/Supt3/Por/Smarca5/Mecp2/Ruvbl2/Dmap1/Yeats2/Kat8/Kat6a/Crebbp/Kat2b/Bloc1s1/Baz1b/Kansl3/Nfyb/Ep400/Bag6/Smc5/Brd8/Esco1/Hdac2/Dek/Actl6a/Mybbp1a	36
GO:0030111	GO:0030111	regulation of Wnt signaling pathway	86/3580	323/28891	2.77799429375292e-12	1.84243750579226e-10	1.25960895764281e-10	Cdh2/Sox2/Dkk3/Dcdc2a/Bicc1/Sox9/Ankrd6/Dixdc1/Gprc5b/Ctnnd2/Cxxc4/Thra/Ift80/Lgr4/Axin2/Mllt3/Amer2/Wnk2/Ppp2r3a/Yap1/Cby1/Tsku/Wls/Dab2ip/Fuz/Ruvbl1/Wwtr1/Cdk14/Jade1/Macf1/Ift20/Sox4/Apc/Mdk/Cdc73/Wwox/Ccar2/Ccdc88c/2210016L21Rik/Btrc/Ubr5/Adnp/Csnk1a1/Egr1/Pbxip1/Tmem237/Stk11/Usp34/Hdac1/Lrp6/Plpp3/Siah2/Ddx3x/Ube2b/Vgll4/Stk3/Ruvbl2/Ctnnd1/Foxo1/Tsc2/Spin1/Rnf14/Vcp/Ppm1a/Fam53b/Amfr/Src/Wn…	86
GO:0000380	GO:0000380	alternative mRNA splicing, via spliceosome	34/3580	76/28891	2.81623075544919e-12	1.84792673400113e-10	1.26336174762928e-10	Rbm24/Nova1/Khdrbs3/Rbfox2/Celf4/Rbmx/Tia1/Ddx5/Malat1/Ythdc1/Fmr1/Fxr1/Puf60/Dyrk1a/Zbtb7a/Ncbp2/Rbm5/Hnrnpm/Thrap3/Celf1/Nsrp1/Rnps1/Rsrc1/Ddx17/Ptbp1/Hnrnpu/Scnm1/Fam172a/Srsf1/Mbnl2/Dhx9/Sfswap/Ncbp1/Magoh	34
GO:0009799	GO:0009799	specification of symmetry	50/3580	144/28891	3.45944347853803e-12	2.22269243496068e-10	1.51957572094554e-10	Dnah5/Ccdc40/Drc1/Enkur/Ccdc39/Dnah11/Cfap45/Foxj1/Dync2h1/Cfap52/Daw1/Bicc1/Dnaaf4/Gja1/Ift88/Dnaaf1/Smo/Tmem107/Rfx3/Cfap53/Ift74/Rpgrip1l/Ccdc103/Cc2d2a/Nbl1/Cluap1/Zic2/Tbc1d32/Dync2li1/Gas8/Kif3a/Pkd2/Cep290/Arl13b/Ift140/Acvr2a/Nme7/Tmem67/C2cd3/Ift57/Dnaaf3/Acvr1/Lrp6/Ift52/Map3k4/Mib1/Ofd1/Ift172/Ddit3/Smad2	50
GO:0009855	GO:0009855	determination of bilateral symmetry	50/3580	144/28891	3.45944347853803e-12	2.22269243496068e-10	1.51957572094554e-10	Dnah5/Ccdc40/Drc1/Enkur/Ccdc39/Dnah11/Cfap45/Foxj1/Dync2h1/Cfap52/Daw1/Bicc1/Dnaaf4/Gja1/Ift88/Dnaaf1/Smo/Tmem107/Rfx3/Cfap53/Ift74/Rpgrip1l/Ccdc103/Cc2d2a/Nbl1/Cluap1/Zic2/Tbc1d32/Dync2li1/Gas8/Kif3a/Pkd2/Cep290/Arl13b/Ift140/Acvr2a/Nme7/Tmem67/C2cd3/Ift57/Dnaaf3/Acvr1/Lrp6/Ift52/Map3k4/Mib1/Ofd1/Ift172/Ddit3/Smad2	50
GO:1903313	GO:1903313	positive regulation of mRNA metabolic process	50/3580	145/28891	4.64868011537373e-12	2.95598545893043e-10	2.02090206643377e-10	Rbm24/Adarb1/Tob1/Cirbp/Dcp1b/Cdc73/Zfp36l1/Prpf19/Celf4/Rbmx/Pum1/Cnot1/Snrnp70/Ncl/Hnrnpr/Tnrc6b/Prdx6/Tut4/Ttc5/Dhx36/Mettl16/Fxr1/Parn/Noct/Cnot6/Tnrc6c/Leo1/Tardbp/Thrap3/Celf1/Snw1/Fto/Exosc7/Cnot2/Tra2a/Hnrnpu/Mettl14/Tnrc6a/Paip1/Upf1/Cnot6l/Samd4b/Dhx9/Gigyf2/Rc3h2/Ncbp1/Cnot7/Paf1/Pan3/Clns1a	50
GO:0032206	GO:0032206	positive regulation of telomere maintenance	32/3580	70/28891	5.96998075142931e-12	3.75743278314449e-10	2.56882308165691e-10	Mapk15/Naf1/Ruvbl1/Ino80b/Xrcc5/Dkc1/Rad50/Atr/Hnrnpa2b1/Dhx36/Cct7/Terf2/Map3k4/Parn/Cct3/Cct6a/Terf2ip/Atrx/Cct5/Ruvbl2/Actr8/Slx1b/Gnl3/Tnks/Tnks2/Ercc1/Map2k7/Ino80d/Fbxo4/Ppp1r10/Hmbox1/Actl6a	32
GO:1903320	GO:1903320	regulation of protein modification by small protein conjugation or removal	71/3580	249/28891	6.99350127671044e-12	4.35716321967172e-10	2.97883743907517e-10	Tspyl5/Mapk15/Bag2/Rwdd3/Bex1/Bex4/Angpt1/Spsb4/Dnajb2/Hsp90aa1/Bex3/Gclc/Caml/Wfs1/Pink1/Cep63/Herpud1/Sox4/Nsmce3/Kdm1a/Bex2/Hspbp1/Btrc/Huwe1/Hspa5/Ogt/Egr1/Park7/Ufl1/Trim44/Sash1/Ndfip1/Siah2/Bag5/Ube2d1/Cul3/Ddx3x/Hmg20a/Cdk5rap3/Ivns1abp/Prmt3/Cry1/Stub1/Dnaja1/Vcp/Fyn/Sae1/Pttg1ip/Trim21/Ube3a/Gnl3l/Ube2v2/Sumo2/Wnk1/Gnl3/Pdcd6/Ubxn2a/Usp4/Tcf25/U2af2/Gtpbp4/Traf7/Mta1/Fbxo4/Psmd10/Pias1/…	71
GO:0001654	GO:0001654	eye development	104/3580	428/28891	7.16521899026577e-12	4.41950707319593e-10	3.02145971315839e-10	Irx5/Pax6/Rbp4/Tenm3/Bmpr1b/Sox2/Fjx1/Lmx1b/Prom1/Ptn/Nfib/Fat1/Sox9/Gja1/Dzank1/Ift88/Rpgr/Pbx4/Crb2/Ttc8/Meis1/Ntrk2/Bbs7/Col4a1/B9d1/Wdr19/Rcn1/Ahi1/Ift122/Gpm6a/Nectin3/Rpgrip1l/Gas1/Zeb1/Wdpcp/Cc2d2a/Tmem231/Bbs4/Myh10/Traf3ip1/Hmgn1/Nfia/Ppp2r3a/Ttll5/Tbc1d32/Lamb2/Hmgb1/Tsku/Nphp1/Casz1/Otx2/Nfix/Cep290/Mdm1/Rd3/Alms1/Hipk1/Tulp3/Sall2/Hes1/Ift140/Apc/Stau2/Cdkn1b/Pbx3/Col8a2/Bcl2/Celf4/Ri…	104
GO:0045786	GO:0045786	negative regulation of cell cycle	99/3580	400/28891	7.30789703229171e-12	4.44429121482297e-10	3.03840374881917e-10	Sox2/Stk33/Nek11/Fhl1/Fzd3/Nuf2/Nr2f2/Chek2/Ptprk/Trim37/Apbb2/Tom1l1/Gas1/Tom1l2/Nek1/Cdk5rap2/Pkd2/Dab2ip/Mdm1/Prmt2/Msh2/Jade1/Nacc2/Xpc/Tmem67/Apc/Ccp110/Cdc73/Apbb1/Ccar2/Spc24/Cdkn1b/Trp53bp1/Zfp36l1/Prpf19/Ptpn11/Bcl2/Nupr1l/Grb14/Trp53i13/Rad50/Acvr1/Atr/Taok2/Fem1b/Dlg1/Ufl1/Timp2/Ppp2r3d/Taok1/Plaat3/Clock/Mfn2/Tipin/Smarca5/Rgcc/Atrx/Ezh2/Cdk5rap3/Mbtps1/Angel2/Cry1/Znhit1/Btg3/Rbl2/Rh…	99
GO:0010976	GO:0010976	positive regulation of neuron projection development	69/3580	239/28891	7.34950881828701e-12	4.44429121482297e-10	3.03840374881917e-10	Dmd/Tenm3/Ptprz1/Hap1/Magi2/Fez1/Ptn/Cntn1/Atp1b2/Ddr1/Gprc5b/Ppp1r9a/Ntrk2/Serpine2/Rgma/Ahi1/Negr1/Fgfr1/Pacsin1/Adamts1/Lrp8/Cd24a/Bhlhb9/Dab2ip/Cx3cl1/Creb3l2/Mdk/Apbb1/Stau2/Baiap2/Igf1r/Kidins220/Pcp4/Eef2k/Kdm1a/Hspa5/Hspb1/Arhgap35/Plxnb2/Adnp/Itga6/Itpr1/Cask/Lrp6/Dhx36/Ppp2r5d/Mfn2/Twf1/Ezh2/Dynlt1f/Mfn1/Tsc2/Enc1/Fyn/Nf1/Afdn/Ranbp1/Kat2b/Ube2v2/Ptbp1/Tmem106b/Rrn3/Nck1/Camk1/Dnm1l/Ddx…	69
GO:2001252	GO:2001252	positive regulation of chromosome organization	41/3580	107/28891	8.12536819083421e-12	4.86575446612285e-10	3.32654317552191e-10	Mapk15/Slf1/Naf1/Ruvbl1/Ino80b/Xrcc5/Dkc1/Rad50/Atr/Hnrnpa2b1/Mphosph8/Dhx36/Numa1/Cct7/Terf2/Map3k4/Parn/Cct3/Cct6a/Terf2ip/Atrx/Cct5/Ruvbl2/Actr8/Slx1b/Tasor/Rad21/Gnl3/Tnks/Tnks2/Atf7ip/Ercc1/Map2k7/Smc5/Ino80d/Fbxo4/Ppp1r10/Hmbox1/Nsmce2/Trim28/Actl6a	41
GO:0098930	GO:0098930	axonal transport	31/3580	67/28891	8.60010254058254e-12	5.10052235291472e-10	3.48704562526049e-10	Uchl1/Hap1/Fez1/Map1a/Map2/Agbl4/Ap3m2/Mgarp/Kif3a/Kif1b/Tmem108/Trak1/Mapk8ip3/Hspb1/Dst/Kif1a/Hsbp1/Ap3m1/Sod1/Fmr1/Terf2/Bloc1s5/Fbxw11/Mecp2/Arl8a/Bloc1s1/Actr10/Snapin/Ap3s2/Dync1h1/Bloc1s6	31
GO:0006986	GO:0006986	response to unfolded protein	42/3580	112/28891	1.04008024795225e-11	6.10972854225665e-10	4.17700398325485e-10	Bok/Creb3l4/Pacrg/Pmp22/Hsph1/Hsp90aa1/Dab2ip/Wfs1/Dnajc3/Herpud1/Creb3l2/Dnajc10/Hspa5/Hspb1/Tm7sf3/Igtp/Jkamp/Selenos/Crebrf/Ufl1/Ubxn4/Rhbdd1/Mfn2/Hspd1/Cdk5rap3/Pdia6/Upf2/Stt3b/Erlec1/Ddrgk1/Stub1/Dnajb9/Herpud2/Manf/Amfr/Cops5/Nck1/Bag3/Ermp1/Faf2/Ddit3/Atf3	42
GO:0008088	GO:0008088	axo-dendritic transport	36/3580	87/28891	1.08345996906981e-11	6.30451046153076e-10	4.31016944994406e-10	Uchl1/Hap1/Fez1/Map1a/Map2/Agbl4/Ap3m2/Mgarp/Kif3a/Kif1b/Pura/Tmem108/Stau2/Trak1/Mapk8ip3/Hspb1/Dst/Kif1a/Hsbp1/Ap3m1/Sod1/Fmr1/Terf2/Bloc1s5/Fbxw11/Mecp2/Arl8a/Bloc1s1/Hnrnpu/Actr10/Snapin/Kif3b/Ap3s2/Dync1h1/Klc1/Bloc1s6	36
GO:0042063	GO:0042063	gliogenesis	98/3580	397/28891	1.09489736096305e-11	6.31152048824305e-10	4.31496195574812e-10	Gpr37l1/Dmd/Pax6/Cdh2/Drd1/Ptprz1/Mal/Ndn/Gpm6b/Myb/Sox6/Dtx1/Pou3f2/Ptn/Adam22/Nfib/Cntn1/Atp1b2/Sox9/Ulk4/Smo/Wasf3/Cspg5/Ntrk2/Pard3/Gfap/Tenm4/Tuba1a/Serpine2/Syne2/Id4/Pmp22/Dbi/Lrp8/Nfia/Dner/Lamb2/Metrn/Ckap5/Vtn/Casz1/Otx2/Nfix/Dab2ip/Mxra8/Cx3cl1/Dag1/Wdr47/Hes1/Atxn1/Sox4/Ptpra/Mdk/Prpf19/Ptpn11/Sun1/Kcnj10/Il6st/Clu/Nfe2l1/Ufl1/Idh2/Csf1/Hdac1/Lrp6/Sod1/Slc25a46/Phgdh/Plpp3/Mfn2/Plec/E…	98
GO:0150063	GO:0150063	visual system development	104/3580	431/28891	1.1201133746211e-11	6.39709193950271e-10	4.37346411182468e-10	Irx5/Pax6/Rbp4/Tenm3/Bmpr1b/Sox2/Fjx1/Lmx1b/Prom1/Ptn/Nfib/Fat1/Sox9/Gja1/Dzank1/Ift88/Rpgr/Pbx4/Crb2/Ttc8/Meis1/Ntrk2/Bbs7/Col4a1/B9d1/Wdr19/Rcn1/Ahi1/Ift122/Gpm6a/Nectin3/Rpgrip1l/Gas1/Zeb1/Wdpcp/Cc2d2a/Tmem231/Bbs4/Myh10/Traf3ip1/Hmgn1/Nfia/Ppp2r3a/Ttll5/Tbc1d32/Lamb2/Hmgb1/Tsku/Nphp1/Casz1/Otx2/Nfix/Cep290/Mdm1/Rd3/Alms1/Hipk1/Tulp3/Sall2/Hes1/Ift140/Apc/Stau2/Cdkn1b/Pbx3/Col8a2/Bcl2/Celf4/Ri…	104
GO:0003002	GO:0003002	regionalization	108/3580	455/28891	1.32806293949236e-11	7.51513046861362e-10	5.13782726760635e-10	Dnah5/Ccdc40/Rfx4/Pax6/Drc1/Enkur/Ccdc39/Nr2f1/Irx3/Bmpr1b/Dnah11/Cfap45/Mns1/Foxj1/Lmx1b/Otx1/Dync2h1/Cfap52/Daw1/Bicc1/Dnaaf4/Gja1/Pax3/Ift88/Crb2/Dnaaf1/Smo/Nr2f2/Tmem107/Celsr1/Rfx3/Cfap53/Epb41l5/Dzip1l/Nckap1/Wdr19/Ift74/Bmpr1a/Msx1/Ift122/Fgfr1/Ssbp3/Axin2/Mllt3/Rpgrip1l/Gas1/Ccdc103/Cc2d2a/Traf3ip1/Celsr2/Ppp2r3a/Nbl1/Cluap1/Zic2/Tbc1d32/Pcgf2/Wls/Dync2li1/Gas8/Intu/Otx2/Kif3a/Pkd2/Cep290…	108
GO:0007368	GO:0007368	determination of left/right symmetry	47/3580	135/28891	1.36661214136135e-11	7.63960505306855e-10	5.22292611143979e-10	Dnah5/Ccdc40/Drc1/Enkur/Ccdc39/Dnah11/Cfap45/Foxj1/Dync2h1/Cfap52/Daw1/Bicc1/Dnaaf4/Gja1/Ift88/Dnaaf1/Smo/Tmem107/Rfx3/Cfap53/Ift74/Rpgrip1l/Ccdc103/Cc2d2a/Cluap1/Zic2/Tbc1d32/Dync2li1/Gas8/Kif3a/Pkd2/Cep290/Arl13b/Ift140/Acvr2a/Nme7/Tmem67/C2cd3/Ift57/Dnaaf3/Acvr1/Lrp6/Ift52/Mib1/Ofd1/Ift172/Smad2	47
GO:1901990	GO:1901990	regulation of mitotic cell cycle phase transition	88/3580	343/28891	1.37483164865533e-11	7.63960505306855e-10	5.22292611143979e-10	Nek11/Fhl1/Nuf2/Hspa2/Pkia/Ube2e2/Adamts1/Cdk5rap2/Pkd2/Prmt2/Jade1/Nacc2/Xpc/Apc/Cdc73/Appl1/Spc24/Cdkn1b/Zfp36l1/Bcl2/Smarcd1/Anapc11/Cdk4/Anapc5/Pbx1/Rad50/Acvr1/Cdc16/Sin3a/Rdx/Hyal1/Smarcc1/Taok2/Ddb1/Dlg1/Cdc23/Mepce/Arid1b/Appl2/Cdc14b/Tcf3/Ppp2r3d/Taok1/Smarca2/Rcc2/Ccnd2/Cul3/Ddx3x/Rgcc/Ezh2/Cdk5rap3/Larp7/Mecp2/Anapc4/Mbtps1/Arid2/Ankrd17/Rrm2b/Rbl2/Wac/Ppp2ca/Pbrm1/Mnat1/Crebbp/Rad21/D…	88
GO:0051650	GO:0051650	establishment of vesicle localization	59/3580	193/28891	1.85119683016518e-11	1.01948054004097e-09	6.9698256594377e-10	Smpd3/Mapk15/Hap1/Map2/Atp9a/Ap3m2/Myo6/Ahi1/Kif1b/Syt11/Cep19/Gbf1/Prkcz/5730455P16Rik/Trak1/Fnbp1l/Kif13a/Kif1a/Klhl12/Trappc12/Ap3m1/Stk11/Tmed9/Hgs/Clasp2/Dpysl2/Bloc1s5/Cul3/Fbxw11/Dipk2a/Rab3a/Mecp2/Rab3gap1/Rab11b/Exoc7/Trip11/Exoc1/Trappc10/Stam/Cops5/Bloc1s1/Exoc3/Sec16a/Pdcd6/Synj1/Ccdc186/Wasl/Trappc4/Trappc6a/Snapin/Preb/Tmed10/Fyco1/Trappc8/Tmem230/Ap3s2/Tesk1/Arfgap2/Bloc1s6	59
GO:0007389	GO:0007389	pattern specification process	115/3580	498/28891	1.8851190208377e-11	1.02165376474466e-09	6.98468322337207e-10	Dnah5/Ccdc40/Rfx4/Pax6/Drc1/Enkur/Ccdc39/Nr2f1/Irx3/Bmpr1b/Dnah11/Cfap45/Mns1/Foxj1/Lmx1b/Otx1/Dync2h1/Cfap52/Daw1/Bicc1/Dchs1/Dnaaf4/Gja1/Pax3/Ift88/Crb2/Ttc8/Dnaaf1/Shroom3/Smo/Nr2f2/Meis1/Tmem107/Celsr1/Rfx3/Zic1/Cfap53/Epb41l5/Dzip1l/Nckap1/Wdr19/Ift74/Bmpr1a/Msx1/Ift122/Fgfr1/Ssbp3/Axin2/Mllt3/Rpgrip1l/Gas1/Ccdc103/Zeb1/Cc2d2a/Traf3ip1/Efnb1/Celsr2/Ppp2r3a/Nbl1/Cluap1/Zic2/Tbc1d32/Pcgf2/Wls/…	115
GO:0044270	GO:0044270	cellular nitrogen compound catabolic process	106/3580	446/28891	1.88827057686269e-11	1.02165376474466e-09	6.98468322337207e-10	Rbm24/Axin2/Nudt4/Naf1/Tob1/Carhsp1/Fitm2/Enpp5/Cirbp/Dcp1b/Upf3b/Zc3h14/Entpd5/Zfp36l1/Endog/Upp2/Nt5c/Lsm7/Dkc1/Fus/Ddx5/Pum1/Cnot10/Cnot1/Mettl1/Hnrnpr/Pcbp4/Tnrc6b/Tut4/Ttc5/Nudt16/Dhx36/Hint1/Acat1/Mettl16/Fmr1/Fxr1/Nudt3/Ssb/Por/Parn/Zswim8/Noct/Cnot6/Tnrc6c/Tardbp/Ncbp2/Upf2/Thrap3/Itpa/Celf1/Angel2/Hnrnpc/Vcp/Fto/Smg6/Rnps1/Vim/Dicer1/Xrn1/Exosc7/Lsm6/Cnot2/Trnt1/Alkbh5/Ptbp1/Zcchc7/Hnrnp…	106
GO:0000209	GO:0000209	protein polyubiquitination	71/3580	254/28891	1.93138133801434e-11	1.03589218198891e-09	7.0820262151812e-10	Daw1/Klhl3/Spsb4/Trim2/Nedd4/Ttc3/Ube2e2/Dzip3/Cep63/Nedd4l/Prpf19/Bcl2/Anapc11/Btrc/Anapc5/Huwe1/Cdc16/Ubr5/Nfe2l1/Hectd1/Cdc23/Trim44/Irf2bp1/Sash1/Anapc1/Ube2d1/Cul3/Ddx3x/Fbxw11/Ube2b/Anapc4/Trim34a/Ube2e3/Stub1/Fbxl17/Rnf14/Anapc13/Ube2h/Zfp91/Rnf187/Trim21/Mkrn1/Trim56/Ube3a/Amfr/Ube2v2/Rnf6/Rnf8/Tcf25/Tnks/Tnks2/Spop/Ankib1/Rnf146/Ube2e1/Rnf19a/Cdc26/Cdc27/Rnf31/Wwp2/Fbxo4/Rnf167/Fbxo28/Rc…	71
GO:0048880	GO:0048880	sensory system development	104/3580	435/28891	2.01143869146476e-11	1.06953050422023e-09	7.31199945372761e-10	Irx5/Pax6/Rbp4/Tenm3/Bmpr1b/Sox2/Fjx1/Lmx1b/Prom1/Ptn/Nfib/Fat1/Sox9/Gja1/Dzank1/Ift88/Rpgr/Pbx4/Crb2/Ttc8/Meis1/Ntrk2/Bbs7/Col4a1/B9d1/Wdr19/Rcn1/Ahi1/Ift122/Gpm6a/Nectin3/Rpgrip1l/Gas1/Zeb1/Wdpcp/Cc2d2a/Tmem231/Bbs4/Myh10/Traf3ip1/Hmgn1/Nfia/Ppp2r3a/Ttll5/Tbc1d32/Lamb2/Hmgb1/Tsku/Nphp1/Casz1/Otx2/Nfix/Cep290/Mdm1/Rd3/Alms1/Hipk1/Tulp3/Sall2/Hes1/Ift140/Apc/Stau2/Cdkn1b/Pbx3/Col8a2/Bcl2/Celf4/Ri…	104
GO:1903008	GO:1903008	organelle disassembly	47/3580	137/28891	2.4646680595499e-11	1.29932244370118e-09	8.88300517009169e-10	Spata33/Kif9/Dyrk3/Cttn/Ulk2/Pink1/Irgm2/Slc25a4/Gbf1/Lrba/Gabarapl1/Map1lc3a/Fundc1/Capn10/Srebf1/Huwe1/Igtp/Ogt/Eif2d/Zfand1/Trip4/Ufl1/Irgm1/Slc25a46/Plaat3/Mfn2/Tomm7/Fundc2/Arfip2/Mrrf/Ddrgk1/Vcp/Rb1cc1/Gabarapl2/Wipi2/Fkbp8/Tex264/Plin3/Wdr45b/Retreg2/Bnip3l/Dnm1l/Ufm1/Hbs1l/Uba5/Map4/Klc1	47
GO:0019439	GO:0019439	aromatic compound catabolic process	109/3580	467/28891	3.1816602962785e-11	1.66309158537676e-09	1.13699653406705e-09	Rbm24/Axin2/Nudt4/Naf1/Tob1/Carhsp1/Fitm2/Enpp5/Cirbp/Dcp1b/Upf3b/Zc3h14/Entpd5/Gstz1/Zfp36l1/Endog/Upp2/Nt5c/Lsm7/Dkc1/Fus/Ddx5/Pum1/Cnot10/Cnot1/Mettl1/Hnrnpr/Pcbp4/Tnrc6b/Tut4/Ttc5/Nudt16/Dhx36/Hint1/Acat1/Mettl16/Fmr1/Fxr1/Nudt3/Ssb/Parn/Zswim8/Noct/Cnot6/Tnrc6c/Tardbp/Ncbp2/Upf2/Thrap3/Itpa/Celf1/Angel2/Hnrnpc/Vcp/Fto/Smg6/Comt/Rnps1/Vim/Dicer1/Xrn1/Exosc7/Lsm6/Cnot2/Ephx1/Trnt1/Alkbh5/Ptbp1…	109
GO:1902903	GO:1902903	regulation of supramolecular fiber organization	96/3580	393/28891	3.32504776697956e-11	1.72343652325462e-09	1.17825222065636e-09	Spef1/Synpo2/Aebp1/Map1a/Map1b/Gja1/Map2/Slit2/Ttc8/Wasf3/Ppp1r9a/Stmn1/Tmod2/Tjp1/Nckap1/Bbs4/Arhgap18/Fermt2/Gas2l1/Ckap5/Clip3/Mtss1/Cttn/Cdk5rap2/Mid1ip1/Mapre3/Pfn2/Alms1/Akap9/Cx3cl1/Wdr47/Sptbn1/Eml2/Slc39a12/Apc/Sptan1/Tpm1/S1pr1/Baiap2/Add3/Hdgfl3/Cdkn1b/Cfl2/Sorbs3/Mid1/Arhgap35/Efemp2/Arl2/Clu/Nav3/Togaram1/Rdx/Fkbp4/Carmil1/Dlg1/Abi2/Lpar1/Clasp2/Numa1/Taok1/Mfn2/Pecam1/Slain2/Pfdn1/D…	96
GO:0007059	GO:0007059	chromosome segregation	100/3580	416/28891	3.49991120338696e-11	1.7989543585409e-09	1.22988107726037e-09	Fmn2/Mapk15/Bex4/Ttl/Nuf2/Chek2/Map10/Cep97/Klhdc8b/Nudc/Psmc3ip/Cdk5rap2/Map9/Mapre3/Cep63/Senp6/Apc/Spice1/Pttg1/BC005624/Spc24/Smarcd1/Sun1/Anapc11/Champ1/Mlh3/Anapc5/Pum1/Itgb3bp/Cdc16/Kif2a/Top2b/Smarcc1/Trappc12/Ddb1/Smc3/Cdc23/Arid1b/Clasp2/Numa1/Usp9x/Smarca2/Rcc2/Anapc1/Cul3/Ddx3x/Ube2b/Pibf1/Smarca5/Sirt2/Poldip2/Anapc4/Arid2/Akap8l/Mzt1/Dicer1/Tubgcp2/Arl8a/Pbrm1/Ncor1/Ppp2r1a/Rad21/Dp…	100
GO:0046700	GO:0046700	heterocycle catabolic process	105/3580	446/28891	4.2592684511e-11	2.17117089308965e-09	1.48435227621632e-09	Rbm24/Axin2/Nudt4/Naf1/Tob1/Carhsp1/Fitm2/Enpp5/Cirbp/Dcp1b/Upf3b/Zc3h14/Entpd5/Zfp36l1/Endog/Upp2/Nt5c/Lsm7/Dkc1/Fus/Ddx5/Pum1/Cnot10/Cnot1/Mettl1/Hnrnpr/Pcbp4/Tnrc6b/Tut4/Ttc5/Nudt16/Dhx36/Hint1/Acat1/Mettl16/Fmr1/Fxr1/Nudt3/Ssb/Parn/Zswim8/Noct/Cnot6/Tnrc6c/Tardbp/Ncbp2/Upf2/Thrap3/Itpa/Celf1/Angel2/Hnrnpc/Vcp/Fto/Smg6/Rnps1/Vim/Dicer1/Xrn1/Exosc7/Lsm6/Cnot2/Trnt1/Alkbh5/Ptbp1/Zcchc7/Hnrnpu/Me…	105
GO:0043487	GO:0043487	regulation of RNA stability	56/3580	182/28891	4.49694363897556e-11	2.273536751246e-09	1.55433617064160e-09	Rbm24/Axin2/Naf1/Tob1/Carhsp1/Cirbp/Dcp1b/Zc3h14/Zfp36l1/Dkc1/Fus/Pum1/Cnot1/Mettl1/Hnrnpr/Pcbp4/Tnrc6b/Tut4/Dhx36/Mettl16/Fmr1/Fxr1/Parn/Noct/Cnot6/Tnrc6c/Tardbp/Thrap3/Celf1/Angel2/Hnrnpc/Fto/Vim/Dicer1/Exosc7/Cnot2/Alkbh5/Ptbp1/Hnrnpu/Mettl14/Tnrc6a/Rbm10/Srsf1/Paip1/Taf15/Upf1/Cnot6l/Samd4b/Dhx9/Fastk/Gigyf2/Rc3h2/Apex1/Cnot7/Nsun2/Pan3	56
GO:0032388	GO:0032388	positive regulation of intracellular transport	58/3580	192/28891	4.64635810771629e-11	2.32997860230846e-09	1.59292345567064e-09	Mlc1/Fez1/Map2/Smo/Uaca/Prnp/Zic1/Nedd4/Hsp90aa1/Kif3a/Hsp90ab1/Cep290/Pcm1/Tcaf1/Anxa2/Ezr/Ywhae/Cd81/Vamp2/Ergic3/Capn10/Pdcd5/C2cd5/Ubr5/Zfand1/Oaz2/Rdx/Crebrf/Gas6/Stk11/Numa1/Bcap31/Ice1/Tomm7/Tardbp/Mecp2/Sorl1/Dmap1/Pcnt/Xpo4/Fyn/Nf2/Ppm1a/Ctdspl2/Rufy3/Tm9sf4/Bag3/Camk1/Emd/Mff/Akt2/Dhx9/Stx18/Dync1h1/Prkaca/Cpsf6/Ipo5/Trim28	58
GO:0070507	GO:0070507	regulation of microtubule cytoskeleton organization	51/3580	159/28891	6.0607633486487e-11	2.99174947045804e-09	2.0453526484154e-09	Spef1/Mapk15/Map1a/Map1b/Mpdz/Map2/Dixdc1/Stmn1/Traf3ip1/Hsph1/Cep97/Gas2l1/Ckap5/Clip3/Cdk5rap2/Map9/Mid1ip1/Mapre3/Akap9/Wdr47/Eml2/Senp6/Slc39a12/Apc/Hdgfl3/Cdkn1b/Mid1/Arl2/Nav3/Togaram1/Fkbp4/Clasp2/Numa1/Taok1/Slain2/Dyrk1a/Mecp2/Cep70/Mapre2/Pkd1/Hnrnpu/Mapre1/Map1s/Hspa1a/Camsap1/Chmp2b/Dync1h1/Specc1l/Chmp1a/Rae1/Parp3	51
GO:0043254	GO:0043254	regulation of protein-containing complex assembly	103/3580	437/28891	6.06304610582449e-11	2.99174947045804e-09	2.0453526484154e-09	Ncam1/Mapk15/Tppp3/Kif9/Map1b/Sox9/Map2/Slit2/Ppp1r9a/Stmn1/Tmod2/Thra/Jam3/Nckap1/Slf1/Bbs4/Traf3ip1/Arhgap18/Fermt2/Hsp90aa1/Hmgb1/Cd24a/Zdhhc1/Ckap5/Clip3/Cttn/Cdk5rap2/Dab2ip/Fbxl2/Mapre3/Pfn2/Syt11/Akap9/Sptbn1/Pink1/Irgm2/Hes1/Eml2/Senp6/Slc39a12/Apc/Prkcz/Sptan1/Dnajc15/Med25/Tpm1/Baiap2/Add3/Cdkn1b/Ptpn11/Ankra2/Igtp/Atr/Arl2/Clu/Nav3/Togaram1/Rdx/Csnk1a1/Park7/Fkbp4/Trappc12/Carmil1/Mpp7…	103
GO:0010001	GO:0010001	glial cell differentiation	77/3580	292/28891	6.23362958188117e-11	3.05151010008278e-09	2.08620886424528e-09	Gpr37l1/Dmd/Pax6/Cdh2/Drd1/Ptprz1/Mal/Gpm6b/Sox6/Dtx1/Pou3f2/Ptn/Adam22/Nfib/Cntn1/Sox9/Ulk4/Smo/Wasf3/Cspg5/Ntrk2/Pard3/Gfap/Tenm4/Tuba1a/Serpine2/Id4/Pmp22/Nfia/Dner/Lamb2/Metrn/Ckap5/Vtn/Casz1/Otx2/Nfix/Mxra8/Dag1/Hes1/Sox4/Ptpra/Mdk/Prpf19/Ptpn11/Kcnj10/Il6st/Clu/Nfe2l1/Hdac1/Lrp6/Sod1/Slc25a46/Phgdh/Plpp3/Plec/Rtn4/Sirt2/Mecp2/Nf1/B4galt6/Vim/Dicer1/Afdn/Kdm4a/Ilk/Mettl14/Kras/Eif2b2/Atf5/Sk…	77
GO:0051648	GO:0051648	vesicle localization	62/3580	214/28891	7.09072166275355e-11	3.42703110478836e-09	2.34293921185443e-09	Cdh2/Smpd3/Mapk15/Hap1/Magi2/Map2/Atp9a/Ap3m2/Myo6/Ahi1/Kif1b/Syt11/Cep19/Gbf1/Prkcz/5730455P16Rik/Trak1/Fnbp1l/Kif13a/Kif1a/Klhl12/Trappc12/Ap3m1/Stk11/Tmed9/Hgs/Clasp2/Dpysl2/Bloc1s5/Cul3/Fbxw11/Dipk2a/Rab3a/Mecp2/Rab3gap1/Rab11b/Exoc7/Ctbp1/Trip11/Exoc1/Trappc10/Stam/Cops5/Bloc1s1/Exoc3/Sec16a/Pdcd6/Synj1/Ccdc186/Wasl/Trappc4/Trappc6a/Snapin/Preb/Tmed10/Fyco1/Trappc8/Tmem230/Ap3s2/Tesk1/Arfgap…	62
GO:0034976	GO:0034976	response to endoplasmic reticulum stress	72/3580	266/28891	7.11186740293305e-11	3.42703110478836e-09	2.34293921185443e-09	Ubxn10/Bok/Pmp22/Dnajb2/Dab2ip/Wfs1/Dnajc3/Pdia4/Herpud1/Tmem67/Hsp90b1/Dnajc10/Tmco1/Bcl2/Pdia3/Hspa5/Erlin2/Igtp/Jkamp/Clu/Selenos/Nfe2l1/Crebrf/Park7/Itpr1/Ufl1/Ubxn4/Rhbdd1/Bcap31/Ddx3x/Lpcat3/Cdk5rap3/Pdia6/Stt3b/Erlec1/Ddrgk1/Stub1/Ccdc47/Dnajb9/Usp19/Rnft1/Herpud2/Vcp/Manf/Jun/Canx/Ubqln2/Amfr/Map3k5/Selenok/Cops5/Sec61b/Txndc12/Sec16a/Nck1/Spop/Dnm1l/Sel1l/Bag6/Aifm1/Ufm1/Ermp1/Sgta/Uba5/…	72
GO:0016311	GO:0016311	dephosphorylation	84/3580	331/28891	7.21211968419811e-11	3.44839955132821e-09	2.35754805833518e-09	Ptprz1/Ppp1r36/Magi2/Ptprd/Npnt/Ptprt/Ptprf/Ptpn13/Ptprk/Plppr3/Dusp18/Ppm1l/Ppp2r2b/Ptprg/Ppp2r3a/Ptprs/Dusp14/Cry2/Plppr4/Phpt1/Pink1/Ptpn21/Inpp5a/Mprip/Psph/Ywhae/Ptpn4/Ptpra/Mgat5/Hsp90b1/Ptpn11/Bcl2/Nt5c/Btrc/Lpin1/Calm2/Slc39a10/Fra10ac1/Phlpp1/Calm3/Calm1/Stk11/Cdc14b/Ppp2r5d/Ppp2r3d/Dusp22/Plpp3/Ppm1k/Ppp1cb/Uri1/Fbxw11/Cnep1r1/Cdk5rap3/Ppp2r2a/Sacm1l/Ppp5c/Camta1/Smpd1/Ppp1r11/Ppm1a/Ppp…	84
GO:0030518	GO:0030518	intracellular steroid hormone receptor signaling pathway	42/3580	118/28891	7.31675787021794e-11	3.45704080508427e-09	2.36345577602014e-09	Dnaaf4/Ntrk2/Nedd4/Padi2/Yap1/Cry2/Prmt2/Rbfox2/Klf9/Ptges3/Ddx5/Ubr5/Safb/Cnot1/Trip4/Park7/Fkbp4/Ufl1/Hdac1/Carm1/Strn3/Clock/Calcoco1/Zbtb7a/Ddrgk1/Cry1/Dnaja1/Rnf14/Ppp5c/Ddx17/Ube3a/Cnot2/Ncor1/Src/Rnf6/Pias2/Lats1/Tmf1/Ufm1/Uba5/Ncoa2/Ncor2	42
GO:0007051	GO:0007051	spindle organization	58/3580	194/28891	7.34228835061673e-11	3.45704080508427e-09	2.36345577602014e-09	Mapk15/Cep126/Spata17/Nuf2/Chek2/Stmn1/Tacc2/Efhc1/Map10/Cep97/Ckap5/Nudc/Map9/Mapre3/Ezr/Senp6/Kiz/Spice1/Ints13/Kif2a/Ddb1/Smc3/Dlg1/Clasp2/Numa1/Sugt1/Pibf1/Atrx/Poldip2/Mecp2/Pcnt/Mzt1/Vcp/Dicer1/Tubgcp2/Ncor1/Ppp2r1a/Ranbp1/Mapre2/Pkd1/Hnrnpu/Mapre1/Cep120/Tubgcp3/Map1s/Stag1/Hspa1a/Dctn6/Chmp2b/Kif3b/Dync1h1/Map4/Tacc1/Chmp1a/Tubgcp4/Rae1/Sbds/Parp3	58
GO:0009314	GO:0009314	response to radiation	102/3580	433/28891	7.75933759754255e-11	3.61142284031155e-09	2.46900127965869e-09	Rbp4/Drd1/Tspyl5/Mme/Dcdc2a/Sct/Gpr179/Mapk10/Slc1a2/Rpgr/Per3/Uaca/Chek2/Ptprk/Slc1a3/Nedd4/Tuba1a/Trp53bp2/Usp2/Pde1b/Ro60/Hmgn1/Yap1/Ckap5/Nek1/Cry2/Msh2/Ift20/Atxn1/Xrcc5/Xpc/Cirbp/Pde6d/Ccar2/Cds2/Nsmce3/Kmt2a/Bcl2/Kdm1a/Ogg1/Polk/Nucks1/Swi5/Atr/Gnb5/Wrn/Ppid/Nr2f6/Hyal1/Egr1/Cat/Ddb1/Ccdc66/Rbm4b/Rhbdd1/Stk11/Dhx36/Zmpste24/Clock/Ccnd2/Map3k4/Uvssa/Tipin/Xrcc4/Ppp1cb/Ube2b/Ext1/Mecp2/Crip1…	102
GO:0006470	GO:0006470	protein dephosphorylation	66/3580	235/28891	7.78727687680668e-11	3.61142284031155e-09	2.46900127965869e-09	Ptprz1/Magi2/Ptprd/Ptprt/Ptprf/Ptpn13/Ptprk/Dusp18/Ppm1l/Ppp2r2b/Ptprg/Ppp2r3a/Ptprs/Dusp14/Cry2/Phpt1/Pink1/Ptpn21/Mprip/Ywhae/Ptpn4/Ptpra/Mgat5/Hsp90b1/Ptpn11/Bcl2/Btrc/Calm2/Slc39a10/Phlpp1/Calm3/Calm1/Stk11/Cdc14b/Ppp2r5d/Ppp2r3d/Dusp22/Ppm1k/Ppp1cb/Fbxw11/Cnep1r1/Ppp2r2a/Ppp5c/Camta1/Smpd1/Ppp1r11/Ppm1a/Ppp2ca/Ppp6r1/Ppp2r1a/Ublcp1/Ctdspl2/Ptbp1/Gna12/Nck1/Dusp16/Acp1/Nceh1/Ppp1r7/Ssh1/Tsc1/…	66
GO:0045787	GO:0045787	positive regulation of cell cycle	90/3580	365/28891	7.99749797096912e-11	3.68123637947295e-09	2.51673031199547e-09	Smpd3/Mapk15/Gja1/Ttl/Hspa2/Chek2/Msx1/Usp2/Fgfr1/Pkp4/Slf1/Dyrk3/Ube2e2/Map10/Adamts1/Cspp1/Hmgb1/Cenpv/Pkd2/Mapre3/Hes1/Ccpg1/Cdc73/Igf1r/Cdkn1b/Pebp1/Ptpn11/Anapc11/Cdk4/Anapc5/Pbx1/Cdc16/Sin3a/Stxbp4/Rdx/Hyal1/Cdc23/Mepce/Usp22/Cdc14b/Tcf3/Lrp6/Nudt16/Numa1/Rcc2/Ccnd2/Cul3/Ddx3x/Eif4g3/Pkn2/Srpk2/Ube2b/Rgcc/Atrx/Ezh2/Insr/Sirt2/Poldip2/Larp7/Mecp2/Usp19/Azin1/Ankrd17/Phip/Rrm2b/Trim21/Ddx39b/…	90
GO:0045739	GO:0045739	positive regulation of DNA repair	45/3580	132/28891	8.244497781543e-11	3.76681943085609e-09	2.57524039866365e-09	Fmn2/Slf1/Hmgb1/Ruvbl1/Ino80b/Morf4l2/Apbb1/Wrap53/Spire1/Smarcd1/Hdgfl2/Morf4l1/Fus/Meaf6/Smarcc1/Arid1b/Smarca2/Epc1/Ruvbl2/Arid2/Dmap1/Actr8/Pbrm1/Kmt5b/Dpf2/Ube2v2/Rnf8/Ep400/Babam1/Rif1/Babam2/Smchd1/Fam168a/Dhx9/Smarcb1/Ino80d/Brd8/Rnf168/Wdr48/Trrap/Epc2/Smarcc2/Trim28/Actl6a/Parp3	45
GO:0060828	GO:0060828	regulation of canonical Wnt signaling pathway	69/3580	251/28891	8.33108115040542e-11	3.7783903335074e-09	2.58315101304366e-09	Cdh2/Sox2/Dkk3/Bicc1/Sox9/Ankrd6/Gprc5b/Ctnnd2/Thra/Lgr4/Axin2/Mllt3/Amer2/Wnk2/Ppp2r3a/Yap1/Cby1/Wls/Dab2ip/Fuz/Ruvbl1/Wwtr1/Cdk14/Jade1/Ift20/Sox4/Apc/Mdk/Ccar2/Ccdc88c/Btrc/Ubr5/Adnp/Csnk1a1/Egr1/Stk11/Usp34/Hdac1/Siah2/Ddx3x/Ube2b/Stk3/Ruvbl2/Ctnnd1/Foxo1/Rnf14/Vcp/Ppm1a/Fam53b/Amfr/Src/Wnk1/Ilk/Zfp703/Tnks/Tnks2/Emd/Lats1/Tle4/Rnf146/Scyl2/Rnf220/Csnk1g1/Hdac2/Ddit3/Csnk1g2/Sdhaf2/Dapk3/Usp8	69
GO:0051098	GO:0051098	regulation of binding	97/3580	405/28891	8.51592099043363e-11	3.8152498347928e-09	2.60835054238855e-09	Pax6/Spag8/Bag2/Efhb/Nfib/Cald1/Angpt1/Map2/Ptprf/Nes/Smo/Dzip1/Stmn1/Mrln/Epb41l5/Zfp462/Msx1/Rgma/Dnajb2/Rap1gap/Traf3ip1/Pcbd1/Ramp1/Tgfbr3/Hmgb1/Vtn/Gas8/Hsp90ab1/Mapre3/Aktip/Ctbp2/Hipk1/Hes1/Anxa2/Ip6k2/Ccpg1/Med25/Aplp2/Atp2a2/Kdm1a/Nucks1/Atr/Adnp/Csnk1a1/Hopx/Park7/Rsf1/Pbxip1/Calm1/Ufl1/Mepce/Zmpste24/Usp9x/Fmr1/Carm1/Mfn2/Zbtb7a/Stk3/Sirt2/Poldip2/Larp7/Mecp2/Ddrgk1/Smad4/Mark3/Sorl1/S…	97
GO:0043401	GO:0043401	steroid hormone mediated signaling pathway	43/3580	123/28891	8.53606480547027e-11	3.8152498347928e-09	2.60835054238855e-09	Dnaaf4/Ntrk2/Nedd4/Padi2/Yap1/Cry2/Prmt2/Rbfox2/Klf9/Ptges3/Ddx5/Ubr5/Safb/Cnot1/Crebrf/Trip4/Park7/Fkbp4/Ufl1/Hdac1/Carm1/Strn3/Clock/Calcoco1/Zbtb7a/Ddrgk1/Cry1/Dnaja1/Rnf14/Ppp5c/Ddx17/Ube3a/Cnot2/Ncor1/Src/Rnf6/Pias2/Lats1/Tmf1/Ufm1/Uba5/Ncoa2/Ncor2	43
GO:0060491	GO:0060491	regulation of cell projection assembly	62/3580	215/28891	8.77042428377542e-11	3.89179690520337e-09	2.66068305042062e-09	Mapk15/Mns1/Dcdc2a/Zmynd10/Hap1/Syne1/Tbc1d30/Plce1/Ift88/Slit2/Dzip1/Ppp1r9a/Syne2/Nckap1/Gpm6a/Mak/Auts2/Rap1gap/Wdpcp/Bbs4/Yap1/Cep97/Hsp90aa1/Dync2li1/Cttn/Intu/Sdccag8/Fuz/Pfn2/Crocc/Tchp/Kctd17/Ift20/Odf2l/Ift140/Tmem67/Apc/Ccp110/Dynll1/Stau2/Fnbp1l/Arhgap35/Ift46/Rdx/Abi2/Lpar1/Fmr1/Fxr1/Myo10/Rcc2/Twf1/Pld1/Odf2/Ccdc88a/Src/Wasl/Fer/Cep120/Map4/Mien1/Tesk1/Akirin1	62
GO:0043488	GO:0043488	regulation of mRNA stability	52/3580	166/28891	1.05286842009584e-10	4.61570159358492e-09	3.15559092496095e-09	Rbm24/Axin2/Tob1/Carhsp1/Cirbp/Dcp1b/Zc3h14/Zfp36l1/Fus/Pum1/Cnot1/Hnrnpr/Pcbp4/Tnrc6b/Tut4/Dhx36/Mettl16/Fmr1/Fxr1/Parn/Noct/Cnot6/Tnrc6c/Tardbp/Thrap3/Celf1/Angel2/Hnrnpc/Fto/Vim/Dicer1/Exosc7/Cnot2/Alkbh5/Ptbp1/Hnrnpu/Mettl14/Tnrc6a/Rbm10/Srsf1/Paip1/Taf15/Upf1/Cnot6l/Samd4b/Dhx9/Fastk/Gigyf2/Rc3h2/Apex1/Cnot7/Pan3	52
GO:0015980	GO:0015980	energy derivation by oxidation of organic compounds	87/3580	350/28891	1.05514579230784e-10	4.61570159358492e-09	3.15559092496095e-09	Slc25a18/Mdh1b/Ppp1r3c/S100b/Slc1a3/Cavin3/Phkg1/Mt3/Sorbs1/Hmgb1/Msh2/Pygb/Pink1/Ak4/Prkag2/Dnajc15/Slc25a23/Ptges3/Suclg2/Sirt3/Chchd10/Gabarapl1/Nipsnap2/Cisd1/Epm2aip1/Il6st/Arl2/Chchd4/Acly/Gnas/Khk/Dyrk2/Park7/Cat/Gfpt1/Idh2/Idh3g/Suclg1/Phkb/Mfn2/Ogdh/Sco2/Ppp1cb/Plec/Chchd2/Insr/Chchd5/Coq7/Mtch2/Vcp/Trap1/Mtln/Slc25a25/Ndufa12/Rb1cc1/Ndufc1/Acadm/Mtfr1l/Sdhaf4/Ide/Dld/Dnajc30/Bloc1s1/Idh…	87
GO:0061013	GO:0061013	regulation of mRNA catabolic process	56/3580	186/28891	1.14784347288868e-10	4.98584404280098e-09	3.40864414558344e-09	Rbm24/Axin2/Tob1/Carhsp1/Cirbp/Dcp1b/Zc3h14/Zfp36l1/Fus/Pum1/Cnot1/Hnrnpr/Pcbp4/Tnrc6b/Tut4/Ttc5/Dhx36/Mettl16/Fmr1/Fxr1/Parn/Noct/Cnot6/Tnrc6c/Tardbp/Thrap3/Celf1/Angel2/Hnrnpc/Fto/Vim/Dicer1/Exosc7/Cnot2/Alkbh5/Ptbp1/Hnrnpu/Mettl14/Tnrc6a/Rbm10/Srsf1/Upf3a/Paip1/Taf15/Upf1/Cnot6l/Samd4b/Dhx9/Fastk/Gigyf2/Rc3h2/Casc3/Apex1/Cnot7/Magoh/Pan3	56
GO:1904951	GO:1904951	positive regulation of establishment of protein localization	89/3580	362/28891	1.19630775161295e-10	5.16001833003405e-09	3.52772090759035e-09	Rbp4/Nnat/Gja1/Acsl3/Gpr27/Smo/Chrm3/Uaca/Prnp/Zic1/Myh10/Hsp90aa1/Wls/Kif3a/Hsp90ab1/Cep290/Camk2n1/Pcm1/Gna11/Cacna1d/Abat/Tcaf1/Ywhae/Sox4/Prkcz/Dynll1/Cd81/Apbb1/Sirt3/Wrap53/Vamp2/Oxct1/Ergic3/Capn10/Pdcd5/Dkc1/Tm7sf3/C2cd5/Ubr5/Zfand1/Oaz2/Ppid/Crebrf/Gnas/Gas6/Pard6a/Itpr1/Cask/Bcap31/Myo18a/Cct7/Cct3/Cct6a/Ice1/Tomm7/Tardbp/Cct5/Hnrnpm/Oga/Sorl1/Stim1/Dmap1/Pcnt/Xpo4/Fyn/Psmd9/Ppm1a/Ctdsp…	89
GO:0006475	GO:0006475	internal protein amino acid acetylation	30/3580	69/28891	1.27650143086555e-10	5.41463407551925e-09	3.70179263201074e-09	Smo/Auts2/Kif3a/Kat6b/Msl3l2/Ruvbl1/Morf4l2/Morf4l1/Meaf6/Supt3/Por/Smarca5/Mecp2/Ruvbl2/Dmap1/Yeats2/Kat8/Kat6a/Crebbp/Kat2b/Baz1b/Kansl3/Nfyb/Ep400/Bag6/Smc5/Brd8/Dek/Actl6a/Mybbp1a	30
GO:0018393	GO:0018393	internal peptidyl-lysine acetylation	30/3580	69/28891	1.27650143086555e-10	5.41463407551925e-09	3.70179263201074e-09	Smo/Auts2/Kif3a/Kat6b/Msl3l2/Ruvbl1/Morf4l2/Morf4l1/Meaf6/Supt3/Por/Smarca5/Mecp2/Ruvbl2/Dmap1/Yeats2/Kat8/Kat6a/Crebbp/Kat2b/Baz1b/Kansl3/Nfyb/Ep400/Bag6/Smc5/Brd8/Dek/Actl6a/Mybbp1a	30
GO:0050769	GO:0050769	positive regulation of neurogenesis	83/3580	329/28891	1.28167408402369e-10	5.41463407551925e-09	3.70179263201074e-09	Pax6/Ptprz1/Sox2/Slitrk1/Mme/Myb/Hap1/Cxcl12/Ptprd/Plxna4/Bex1/Arhgap32/Ptn/Map1b/Ptprf/Dixdc1/Fzd3/Smo/Ntrk2/Gfap/Tenm4/Serpine2/Plxnb1/Id4/Cdkl3/Lrp8/Metrn/Tnik/Wls/Rnd2/Bhlhb9/Cx3cl1/Dag1/Macf1/Hes1/Atxn1/Dlg4/Xrcc5/Cul7/Ptpra/Mdk/Stau2/Baiap2/Eef2k/Prpf19/Stk25/Trak1/Kdm1a/Il6st/Plxnb2/Adnp/Ufl1/Stk11/Cask/Hdac1/Dhx36/Fmr1/Mfn2/Xrcc4/Nin/Gdi1/Rtn4/Mecp2/Mfn1/Snw1/Vim/Dicer1/Afdn/Spen/Eif4g2/N…	83
GO:0006282	GO:0006282	regulation of DNA repair	61/3580	212/28891	1.36824554139321e-10	5.74104659817232e-09	3.92494925801732e-09	Fmn2/Axin2/Slf1/Hmgb1/Ruvbl1/Ino80b/Morf4l2/Apbb1/Wrap53/Trp53bp1/Spire1/Smarcd1/Hdgfl2/Kdm1a/Morf4l1/Ogg1/Fus/Atr/Meaf6/Smarcc1/Supt20/Supt3/Usp22/Arid1b/Smarca2/Terf2ip/Epc1/Ruvbl2/Arid2/Dmap1/Tada3/Actr8/Pbrm1/Kmt5b/Dpf2/Kat2b/Ube2v2/Rnf8/Ppp4r2/Ep400/Babam1/Rif1/Babam2/Smchd1/Fam168a/Dhx9/Setd2/Smarcb1/Ino80d/Brd8/Rnf168/Dek/Wdr48/Trrap/Epc2/Smarcc2/Sf3b3/Trim28/Actl6a/Usp1/Parp3	61
GO:0006091	GO:0006091	generation of precursor metabolites and energy	110/3580	484/28891	1.41226569454324e-10	5.8857127053667e-09	4.02385232741126e-09	Slc25a18/Mdh1b/Slc4a4/Wdr93/Eno4/Ppp1r3c/S100b/Slc1a3/Cavin3/Phkg1/Mt3/Zbtb20/Sorbs1/Hmgb1/Msh2/Pygb/Pink1/Ak4/Prkag2/Dnajc15/Slc25a23/Ptges3/Suclg2/Sirt3/Chchd10/Gabarapl1/Nipsnap2/Oxct1/Cisd1/Epm2aip1/Il6st/Aldoc/Ogt/Arl2/Jmjd8/Chchd4/Galk1/Acly/Gnas/Khk/Dyrk2/Prps1/Park7/Cat/Gfpt1/Idh2/Idh3g/Bpgm/Suclg1/Acat1/Phkb/Mfn2/Ogdh/Sco2/Por/Ppp1cb/Plec/Prps2/Zbtb7a/Chchd2/Insr/Chchd5/Coq7/Mtch2/Vcp/Tr…	110
GO:0031109	GO:0031109	microtubule polymerization or depolymerization	45/3580	134/28891	1.45498245733549e-10	6.02304147439281e-09	4.1177391198064e-09	Spef1/Tppp3/Map1a/Map1b/Map2/Stmn1/Tuba1a/Nckap5/Gas2l1/Ckap5/Clip3/Cdk5rap2/Mid1ip1/Mapre3/Akap9/Wdr47/Eml2/Slc39a12/Apc/Hdgfl3/Cdkn1b/Mid1/Arl2/Nav3/Togaram1/Fkbp4/Clasp2/Numa1/Taok1/Slain2/Dyrk1a/Ssna1/Nin/Mecp2/Mzt1/Tubgcp2/Mapre2/Mapre1/Tubgcp3/Map1s/Camsap1/Specc1l/Map4/Tubgcp4/Smn1	45
GO:0010948	GO:0010948	negative regulation of cell cycle process	80/3580	314/28891	1.65002289061442e-10	6.78489412620649e-09	4.63859066652727e-09	Sox2/Stk33/Nek11/Fhl1/Nuf2/Chek2/Trim37/Apbb2/Tom1l1/Gas1/Tom1l2/Nek1/Cdk5rap2/Pkd2/Dab2ip/Mdm1/Prmt2/Msh2/Jade1/Nacc2/Xpc/Tmem67/Apc/Ccp110/Cdc73/Apbb1/Ccar2/Spc24/Trp53bp1/Zfp36l1/Prpf19/Ptpn11/Bcl2/Grb14/Rad50/Acvr1/Atr/Taok2/Fem1b/Dlg1/Ufl1/Ppp2r3d/Taok1/Clock/Tipin/Smarca5/Rgcc/Atrx/Ezh2/Cdk5rap3/Mbtps1/Cry1/Znhit1/Rbl2/Wac/Ddx39b/Rad21/Kat2b/Naa10/Tnks/Baz1b/Atf5/Babam1/Babam2/Thoc1/Bub3/Rn…	80
GO:0006403	GO:0006403	RNA localization	53/3580	173/28891	1.75807327765007e-10	7.18132183877194e-09	4.90961418631313e-09	Nup62cl/Ckap5/Tst/Cetn2/Stau2/Wrap53/Zfp36l1/Dkc1/G3bp2/Fyttd1/Atr/Cetn3/Pabpn1/Hnrnpa2b1/Dhx36/Ythdc1/Fmr1/Ssb/Parn/Ncbp2/Xpo5/Akap8l/Srsf3/Ddx39b/Alkbh5/Nop58/Wnk1/Hnrnpu/Xpo1/Tnks/Prpf6/Znhit6/Thoc2/Srsf1/Fubp3/Ddx19a/Thoc1/Chtop/Dhx9/Setd2/Iws1/Casc3/Cpsf6/Tsc1/Ncbp1/Magoh/Rae1/Nsun2/Lrpprc/Ncbp3/Sec13/Supt6/Parp11	53
GO:0030902	GO:0030902	hindbrain development	54/3580	179/28891	2.25289807536321e-10	9.14202324265807e-09	6.25007596253809e-09	Gpr37l1/Pax6/Lmx1b/Hap1/Otx1/Kndc1/Nfib/Cntn1/Atp1b2/Dixdc1/Smo/Tuba1a/Serpine2/Zfp423/Rpgrip1l/Gas1/Myh10/Ptprs/Wls/Coq8b/Otx2/Nfix/Rora/Arl13b/Hes1/Rbfox2/Cplane1/Mdk/Ttll1/Igf1r/Ptpn11/Bcl2/Hspa5/Cul5/Rere/Ophn1/Lrp6/Slc25a46/Usp9x/Smad1/Ogdh/Pfdn1/Ezh2/Mecp2/Pcnt/Zbtb18/Atxn2/Atrn/Atf5/Herc1/Samd4b/Nr2c2/Sec24b/Atf2	54
GO:0016358	GO:0016358	dendrite development	82/3580	327/28891	2.26874396912419e-10	9.14615215788106e-09	6.25289875494428e-09	Prkg1/Ptprz1/Dcdc2a/Kndc1/Ptprd/Epha5/Ptn/Srcin1/Map1a/Map1b/Mpdz/Map2/Ptprf/Ctnnd2/Ppp1r9a/Ntrk2/Nedd4/Sdc2/Mgarp/Myo6/Pacsin1/Cdkl3/Bbs4/Celsr2/Lrp8/Ptprs/Tnik/Wls/Bhlhb9/Dab2ip/Bbs1/Itsn1/Dlg4/Nedd4l/Cul7/Rbfox2/Dclk1/Stau2/Baiap2/Kidins220/Spire1/Eef2k/Trak1/Btbd3/Kif1a/Rere/Taok2/Stk11/Abi2/Lpar1/Cask/Arid1b/Slc25a46/Dhx36/Fmr1/Carm1/Mfn2/Pdlim5/Ezh2/Dynlt1f/Prmt3/Mecp2/Mfn1/Tsc2/Fyn/Sipa1l1…	82
GO:0006368	GO:0006368	transcription elongation by RNA polymerase II	37/3580	100/28891	2.71169392202464e-10	1.08608624097714e-08	7.42518513440239e-09	Elof1/Tcea3/Cdc73/Med25/Med31/Ctr9/Med19/Zmynd11/Supt16/Polr2i/Med28/Leo1/Ezh2/Med9/Ncbp2/Polr2m/Pbrm1/Rnf8/Hnrnpu/Nelfcd/Nelfb/Eapp/Nelfe/Med10/Med29/Ccnt1/Tcea1/Setd2/Med4/Wdr43/Iws1/Rnf168/Ncbp1/Paf1/Med7/Gtf2f1/Supt6	37
GO:0061136	GO:0061136	regulation of proteasomal protein catabolic process	57/3580	195/28891	2.79522332719251e-10	1.11231854723377e-08	7.60452607723816e-09	Bag2/Map1a/Dnaaf4/Bbs7/Axin2/Dnajb2/Gclc/Caml/Dab2ip/Hsp90ab1/Wfs1/Herpud1/Tmem67/Ccar2/Hspbp1/Btrc/Ogt/Clu/Ophn1/Nfe2l1/Csnk1a1/Smarcc1/Park7/Ufl1/Bcap31/Usp9x/Fmr1/Bag5/Araf/Sirt2/Ddrgk1/Zer1/Stub1/Usp19/Rnf14/Rnft1/Vcp/Gabarapl2/Wac/Ubqln2/Ube2v2/Pkd1/Sumo2/Xpo1/Gna12/Nub1/Ankib1/Tmf1/Rnf19a/Bag6/Hspa1a/Sgta/Prkaca/Psmd10/Usp14/Pias1/Cop1	57
GO:0098813	GO:0098813	nuclear chromosome segregation	79/3580	312/28891	2.93951704048158e-10	1.15945513541546e-08	7.92678215658802e-09	Fmn2/Mapk15/Ttl/Nuf2/Chek2/Map10/Cep97/Klhdc8b/Nudc/Psmc3ip/Cdk5rap2/Map9/Cep63/Apc/Spice1/Pttg1/BC005624/Spc24/Smarcd1/Sun1/Anapc11/Champ1/Mlh3/Anapc5/Cdc16/Kif2a/Top2b/Smarcc1/Trappc12/Ddb1/Smc3/Cdc23/Arid1b/Clasp2/Numa1/Smarca2/Rcc2/Anapc1/Cul3/Ube2b/Pibf1/Smarca5/Sirt2/Poldip2/Anapc4/Arid2/Akap8l/Mzt1/Pbrm1/Ppp2r1a/Rad21/Dpf2/Kat2b/Hnrnpu/Mapre1/Baz1b/Akap8/Lats1/Nipbl/Bag6/Cdc27/Bub3/Map1s/S…	79
GO:0021591	GO:0021591	ventricular system development	21/3580	38/28891	2.95127198865478e-10	1.15945513541546e-08	7.92678215658802e-09	Dnah5/Hydin/Sema6d/Spag6l/Kif27/Atp1b2/Nme5/Ulk4/Rpgrip1l/Dbi/Bbs4/Myh10/Celsr2/Ak8/Tsku/Nfix/Bbs1/Grcc10/Wdr89/Mecp2/Mnat1	21
GO:0010833	GO:0010833	telomere maintenance via telomere lengthening	31/3580	75/28891	2.98303851898729e-10	1.16451782184263e-08	7.96139394208068e-09	Mapk15/Hsp90aa1/Naf1/Xrcc5/Ptges3/Wrap53/Rpa1/Dkc1/Rad50/Atr/Hnrnpa2b1/Dhx36/Cct7/Terf2/Map3k4/Parn/Cct3/Cct6a/Terf2ip/Cct5/Hnrnpc/Gnl3l/Ten1/Src/Hnrnpu/Tnks/Tnks2/Gar1/Map2k7/Fbxo4/Hmbox1	31
GO:1903050	GO:1903050	regulation of proteolysis involved in protein catabolic process	64/3580	232/28891	3.38205675880351e-10	1.31198277284906e-08	8.96955933516509e-09	Bag2/Map1a/Dnaaf4/Agbl4/Bbs7/Axin2/Dnajb2/Gclc/Caml/Dab2ip/Hsp90ab1/Wfs1/Herpud1/Tmem67/Ccar2/Hspbp1/Btrc/Ogt/Clu/Ophn1/Nfe2l1/Csnk1a1/Smarcc1/Park7/Ufl1/Bcap31/Usp9x/Fmr1/Bag5/Araf/L3mbtl3/Sirt2/Ddrgk1/Zer1/Stub1/Usp19/Rnf14/Rnft1/Vcp/Gabarapl2/Wac/Hipk2/Ubqln2/Ube3a/Ube2v2/Pkd1/Sumo2/Xpo1/Gna12/Nub1/Anks1/Lats1/Ankib1/Tmf1/Rnf19a/Bag6/Traf7/Hspa1a/Sgta/Prkaca/Psmd10/Usp14/Pias1/Cop1	64
GO:0120032	GO:0120032	regulation of plasma membrane bounded cell projection assembly	60/3580	212/28891	3.97111006547724e-10	1.53086293024148e-08	1.04659650804617e-08	Mapk15/Mns1/Dcdc2a/Zmynd10/Hap1/Syne1/Tbc1d30/Plce1/Ift88/Slit2/Dzip1/Ppp1r9a/Syne2/Nckap1/Gpm6a/Mak/Auts2/Rap1gap/Wdpcp/Bbs4/Yap1/Cep97/Hsp90aa1/Dync2li1/Intu/Sdccag8/Fuz/Pfn2/Crocc/Tchp/Kctd17/Ift20/Odf2l/Ift140/Tmem67/Apc/Ccp110/Dynll1/Stau2/Fnbp1l/Arhgap35/Ift46/Rdx/Abi2/Lpar1/Fmr1/Fxr1/Myo10/Rcc2/Twf1/Pld1/Odf2/Ccdc88a/Wasl/Fer/Cep120/Map4/Mien1/Tesk1/Akirin1	60
GO:0006260	GO:0006260	DNA replication	72/3580	276/28891	4.32205275170521e-10	1.6558025697216e-08	1.13201329345087e-08	Mapk15/Nfib/Chaf1a/Fgfr1/Nfia/Nfix/Ruvbl1/Jade1/Ino80b/Pura/Rev3l/Endog/Rfc1/Pold2/Rpa1/Lpin1/Polk/Nucks1/Rad50/Atr/Tbrg1/Mcm4/Sin3a/Wrn/Wrnip1/Meaf6/Mettl4/Usp37/Supt16/Smc3/Zbtb38/Zmpste24/Carm1/Ssrp1/Rbbp7/Tnfaip1/Tipin/Nfic/Cacybp/Orc2/Smarca5/Rbbp4/Bod1l/Atrx/Dtd1/Ruvbl2/Ankrd17/Tk2/Rbbp6/Rrm2b/Orc3/Jun/Actr8/Ccdc88a/Pold3/Ttf1/Gins4/Asf1a/Upf1/Thoc1/Cst3/Dhx9/Gtpbp4/Ssbp1/Ino80d/Ehmt2/Esco1…	72
GO:0021543	GO:0021543	pallium development	54/3580	182/28891	4.45070699021798e-10	1.68768863357786e-08	1.15381266061044e-08	Pax6/Nr2f1/Cdh2/Drd1/Sox2/Sct/Pou3f2/Epha5/Dixdc1/Slit2/Smo/Ntrk2/Tacc2/Zic1/Tuba1a/Syne2/Mgarp/Fgfr1/Id4/Efhc1/Bbs4/Ccdc141/Lrp8/Ptprs/Tsku/Kif3a/Nfix/Dab2ip/Bbs1/Wdr47/Ywhae/Tmem108/Mdk/Sun1/Btbd3/Cul5/Akirin2/Tubb2a/Hdac1/Lrp6/Usp9x/Fxr1/Ogdh/Rtn4/Celf1/Nf1/Nf2/Zbtb18/Dicer1/Afdn/Cep120/Hdac2/Tacc1/Tsc1	54
GO:0044843	GO:0044843	cell cycle G1/S phase transition	69/3580	260/28891	4.46000725151089e-10	1.68768863357786e-08	1.15381266061044e-08	Sox2/Myb/Mlf1/Fhl1/Atp2b4/Id4/Gas1/Ube2e2/Adamts1/Pkd2/Prmt2/Cdk14/Jade1/Nacc2/Cirbp/Apc/Cdc73/Appl1/Apbb1/Cdkn1b/Bcl2/Smarcd1/Cdk4/Acvr1/Cdk17/Stxbp4/Rdx/Usp37/Hyal1/Smarcc1/Dlg1/Mepce/E2f5/Arid1b/Appl2/Tcf3/Ppp2r3d/Smarca2/Camk2g/Rhou/Ccnd2/Ddx3x/E2f6/Rgcc/Ezh2/Larp7/Arid2/Ankrd17/Npat/Rbl2/Wac/Ppp2ca/Pbrm1/Mnat1/Crebbp/Dpf2/Pkd1/Rps6kb1/Kmt2e/Lats1/Smarcb1/Ecd/Gigyf2/Apex1/Pias1/Smarcc2/Paf1/A…	69
GO:0000819	GO:0000819	sister chromatid segregation	61/3580	218/28891	4.68799940987068e-10	1.76314514390746e-08	1.20539959152387e-08	Mapk15/Nuf2/Chek2/Map10/Cep97/Nudc/Cdk5rap2/Map9/Apc/Spice1/Spc24/Smarcd1/Anapc11/Champ1/Anapc5/Cdc16/Kif2a/Top2b/Smarcc1/Smc3/Cdc23/Arid1b/Clasp2/Numa1/Smarca2/Anapc1/Cul3/Pibf1/Smarca5/Poldip2/Anapc4/Arid2/Akap8l/Mzt1/Pbrm1/Ppp2r1a/Rad21/Dpf2/Kat2b/Hnrnpu/Mapre1/Baz1b/Akap8/Lats1/Nipbl/Cdc27/Bub3/Stag1/Smarcb1/Psmg2/Lcmt1/Hspa1a/Chmp2b/Kif3b/Ik/Chmp1a/Nsmce2/Anapc2/Smarcc2/Rrs1/Actl6a	61
GO:1990778	GO:1990778	protein localization to cell periphery	94/3580	400/28891	4.84496700879853e-10	1.80824909837743e-08	1.23623556012356e-08	Tspan15/Cdh2/Mal/Gpr179/Magi2/Cacnb2/Mapk10/Adam22/Dchs1/Acsl3/Lhfpl4/Kcnip4/Dpp6/Ttc8/Atp2b4/Prnp/Ank2/Wdr19/Ift80/Nectin3/Pacsin1/Clstn1/Map7/Ramp1/Sorbs1/Clip3/Nbea/Tnik/Kif1b/Bbs1/Arl3/Dag1/Sptbn1/Macf1/Arl13b/Zdhhc23/Ift20/Anxa2/Ezr/Emp2/Dlg4/Tspan33/Prepl/Prkcz/Appl1/Cd81/Rab11fip2/Lztfl1/Vamp2/Snap47/Rilpl1/C2cd5/Ogt/Kif13a/Epb41l3/Arl6/Rdx/Bbip1/Gas6/Hectd1/Lgi1/Dlg1/Slmap/Rab12/Sys1/Cask…	94
GO:0031396	GO:0031396	regulation of protein ubiquitination	60/3580	213/28891	4.86655885750088e-10	1.80824909837743e-08	1.23623556012356e-08	Tspyl5/Mapk15/Bag2/Bex1/Bex4/Angpt1/Spsb4/Dnajb2/Hsp90aa1/Bex3/Gclc/Caml/Wfs1/Pink1/Cep63/Herpud1/Sox4/Nsmce3/Kdm1a/Bex2/Hspbp1/Btrc/Huwe1/Hspa5/Ogt/Park7/Ufl1/Trim44/Sash1/Ndfip1/Siah2/Bag5/Ube2d1/Cul3/Ddx3x/Cdk5rap3/Ivns1abp/Prmt3/Cry1/Stub1/Dnaja1/Fyn/Pttg1ip/Ube3a/Gnl3l/Ube2v2/Wnk1/Pdcd6/Ubxn2a/Usp4/Tcf25/U2af2/Gtpbp4/Mta1/Fbxo4/Psmd10/Wdr48/Topors/Arrdc3/Vps28	60
GO:0060070	GO:0060070	canonical Wnt signaling pathway	77/3580	305/28891	5.68487867539453e-10	2.09966057903194e-08	1.43546321926445e-08	Cdh2/Sox2/Dkk3/Fzd10/Bicc1/Sox9/Ankrd6/Dixdc1/Fzd3/Gprc5b/Ctnnd2/Thra/Lgr4/Axin2/Mllt3/Amer2/Wnk2/Ppp2r3a/Yap1/Cby1/Wls/Dab2ip/Fuz/Ruvbl1/Wwtr1/Cdk14/Jade1/Ift20/Bcl9/Sox4/Apc/Mdk/Ccar2/Ccdc88c/Btrc/Ubr5/Adnp/Csnk1a1/Egr1/Bcl9l/Stk11/Usp34/Hdac1/Lrp6/Siah2/Ddx3x/Ube2b/Stk3/Ext1/Ruvbl2/Ctnnd1/Foxo1/Rnf14/Vcp/Ppm1a/Fam53b/Amfr/Src/Dvl3/Wnk1/Ilk/Zfp703/Tnks/Tnks2/Emd/Lats1/Tle4/Rnf146/Scyl2/Rnf220/C…	77
GO:0000956	GO:0000956	nuclear-transcribed mRNA catabolic process	42/3580	125/28891	5.7795628461547e-10	2.12192521637394e-08	1.45068475950475e-08	Tob1/Dcp1b/Upf3b/Zfp36l1/Lsm7/Ddx5/Cnot1/Tnrc6b/Dhx36/Ssb/Parn/Noct/Cnot6/Tnrc6c/Ncbp2/Upf2/Thrap3/Smg6/Rnps1/Xrn1/Exosc7/Cnot2/Ptbp1/Zcchc7/Hnrnpu/Tnrc6a/Pnrc2/Edc4/Upf3a/Paip1/Upf1/Cnot6l/Samd4b/Dhx9/Hbs1l/Rc3h2/Casc3/Ncbp1/Cnot7/Magoh/Ago1/Pan3	42
GO:0000381	GO:0000381	regulation of alternative mRNA splicing, via spliceosome	26/3580	57/28891	6.01314208955629e-10	2.19461895907593e-08	1.50038288450716e-08	Rbm24/Nova1/Khdrbs3/Rbfox2/Celf4/Rbmx/Tia1/Ddx5/Malat1/Ythdc1/Fmr1/Fxr1/Puf60/Dyrk1a/Zbtb7a/Rbm5/Thrap3/Celf1/Nsrp1/Rnps1/Ddx17/Ptbp1/Hnrnpu/Fam172a/Mbnl2/Magoh	26
GO:0140694	GO:0140694	non-membrane-bounded organelle assembly	94/3580	402/28891	6.39548227194833e-10	2.32043145019867e-08	1.58639640751858e-08	Mapk15/Kif9/Chek2/Cetn4/Tmod2/Trim37/Sqle/Myh10/Map10/Cep97/Nebl/Cds1/Cdk5rap2/Map9/Cetn2/Mdm1/Mapre3/Alms1/Fitm2/Cep63/Ezr/Xrcc5/Cirbp/Senp6/Spice1/Ccp110/Tpm1/C2cd3/Cep44/Cds2/Cfl2/Tia1/G3bp2/Rrp7a/Kif2a/Smim22/Cnot1/Trappc12/Ddb1/Smc3/Ddx6/Clasp2/Numa1/Eif5/Fmr1/Fxr1/Mfn2/Pisd/Mterf4/Ddx3x/Sugt1/Plec/Noct/Cnot6/Pibf1/Csrp2/Poldip2/Smad4/Mrps7/Ngrn/Mzt1/Dhx30/Dicer1/Atxn2/Tubgcp2/Cnot2/Ncor1/Ka…	94
GO:0043010	GO:0043010	camera-type eye development	90/3580	380/28891	7.39523345303515e-10	2.66747368060356e-08	1.82365683058534e-08	Irx5/Pax6/Rbp4/Tenm3/Bmpr1b/Sox2/Fjx1/Lmx1b/Prom1/Ptn/Nfib/Fat1/Sox9/Gja1/Rpgr/Crb2/Ttc8/Meis1/Ntrk2/Col4a1/B9d1/Wdr19/Rcn1/Ahi1/Ift122/Gpm6a/Nectin3/Rpgrip1l/Gas1/Zeb1/Wdpcp/Cc2d2a/Tmem231/Bbs4/Myh10/Traf3ip1/Hmgn1/Nfia/Ttll5/Tbc1d32/Lamb2/Tsku/Nphp1/Casz1/Nfix/Cep290/Mdm1/Rd3/Alms1/Hipk1/Tulp3/Hes1/Ift140/Apc/Cdkn1b/Col8a2/Celf4/Ring1/Arhgap35/Scaper/Phactr4/Arl6/Rdh10/Dlg1/Grcc10/Abi2/Hdac1/Lr…	90
GO:2000781	GO:2000781	positive regulation of double-strand break repair	33/3580	86/28891	8.23169577699063e-10	2.95192439258594e-08	2.01812565989134e-08	Fmn2/Slf1/Ruvbl1/Morf4l2/Wrap53/Spire1/Smarcd1/Hdgfl2/Morf4l1/Fus/Meaf6/Smarcc1/Arid1b/Smarca2/Epc1/Ruvbl2/Arid2/Dmap1/Pbrm1/Kmt5b/Dpf2/Ube2v2/Ep400/Rif1/Smchd1/Smarcb1/Brd8/Wdr48/Trrap/Epc2/Smarcc2/Actl6a/Parp3	33
GO:0031330	GO:0031330	negative regulation of cellular catabolic process	56/3580	195/28891	8.28839258628368e-10	2.95507546082068e-08	2.02027993310937e-08	Rbm24/Fez1/Nrbp2/Plin5/Atp2b4/Mt3/Axin2/Dbi/Wdr6/Naf1/Tob1/Pink1/Timp3/Rragd/Anxa2/Cirbp/Bcl2/Dkc1/Fus/Mettl1/Dhx36/Timp2/Mettl16/Fmr1/Parn/Noct/Tardbp/Sirt2/Poldip2/Thrap3/Angel2/Tsc2/Hnrnpc/Sorl1/Scfd1/Dicer1/Eif4g2/Kdm4a/Ptbp1/Wnk1/Hnrnpu/Mtmr9/Rbm10/Srsf1/Upf3a/Paip1/Herc1/Taf15/Dhx9/Ehmt2/Rraga/Tsc1/Nsun2/Sec22b/Rnf5/Lrpprc	56
GO:0022037	GO:0022037	metencephalon development	42/3580	127/28891	1.00502304734429e-09	3.56263342299976e-08	2.43564569126511e-08	Lmx1b/Hap1/Otx1/Kndc1/Cntn1/Dixdc1/Smo/Tuba1a/Serpine2/Rpgrip1l/Gas1/Myh10/Ptprs/Coq8b/Otx2/Nfix/Rora/Cplane1/Mdk/Ttll1/Igf1r/Ptpn11/Bcl2/Hspa5/Rere/Ophn1/Lrp6/Slc25a46/Usp9x/Ogdh/Pfdn1/Ezh2/Mecp2/Pcnt/Zbtb18/Atxn2/Atrn/Herc1/Samd4b/Nr2c2/Sec24b/Atf2	42
GO:0060562	GO:0060562	epithelial tube morphogenesis	92/3580	395/28891	1.19941508859824e-09	4.1883219530217e-08	2.86340667345978e-08	Ccdc40/Epha7/Ccdc39/Irx3/Sox2/Cxcl12/Tmem59l/Efnb2/Npnt/Enah/Klhl3/Dchs1/Sox9/Angpt1/Gja1/Pax3/Slit2/Cecr2/Ddr1/Fzd3/Dnaaf1/Shroom3/Smo/Celsr1/Col4a1/Nckap1/Zic5/Rgma/Ift122/Lgr4/Tead1/Ccdc103/Cc2d2a/Bbs4/Cluap1/Zic2/Yap1/Mtss1/Maged1/Kif3a/Pkd2/Fuz/Dag1/Tulp3/Arl13b/Hes1/Tmem67/Mdk/C2cd3/Ift57/Hs2st1/Bcl2/Kdm5b/Btrc/Pbx1/Acvr1/Arhgap35/Plxnb2/Phactr4/Mthfd1/Rdh10/Hectd1/Dlg1/Csf1/Lrp6/Ift52/Mib1…	92
GO:0010563	GO:0010563	negative regulation of phosphorus metabolic process	98/3580	430/28891	1.20190172776401e-09	4.1883219530217e-08	2.86340667345978e-08	Dmd/Uchl1/Pax6/Drd1/Ppp1r36/Srcin1/Ptprt/Angpt1/Slit2/Ptpn13/Nr2f2/Pard3/Prnp/Mapk8ip1/Adarb1/Pkia/Traf3ip1/Mllt1/Cdk5rap2/Dab2ip/Cry2/Fbln1/Ocln/Camk2n1/Rd3/Dnajc3/Wwtr1/Cadm1/Prkag2/Atxn1/Slc27a1/Mprip/Ywhae/Apc/Prkcz/Mgat5/Dynll1/Dnajc10/Cdkn1b/Pcp4/Pebp1/Lpin1/Hspb1/Ogt/Impact/Adnp/Park7/Pard6a/Lrp6/Ppp2r5d/Dusp22/Plpp3/Dbndd2/Pik3ip1/Pecam1/Pdgfa/Plec/Uri1/Pkig/Terf2ip/Pibf1/Tardbp/Cdk5rap3/…	98
GO:0045936	GO:0045936	negative regulation of phosphate metabolic process	98/3580	430/28891	1.20190172776401e-09	4.1883219530217e-08	2.86340667345978e-08	Dmd/Uchl1/Pax6/Drd1/Ppp1r36/Srcin1/Ptprt/Angpt1/Slit2/Ptpn13/Nr2f2/Pard3/Prnp/Mapk8ip1/Adarb1/Pkia/Traf3ip1/Mllt1/Cdk5rap2/Dab2ip/Cry2/Fbln1/Ocln/Camk2n1/Rd3/Dnajc3/Wwtr1/Cadm1/Prkag2/Atxn1/Slc27a1/Mprip/Ywhae/Apc/Prkcz/Mgat5/Dynll1/Dnajc10/Cdkn1b/Pcp4/Pebp1/Lpin1/Hspb1/Ogt/Impact/Adnp/Park7/Pard6a/Lrp6/Ppp2r5d/Dusp22/Plpp3/Dbndd2/Pik3ip1/Pecam1/Pdgfa/Plec/Uri1/Pkig/Terf2ip/Pibf1/Tardbp/Cdk5rap3/…	98
GO:0007163	GO:0007163	establishment or maintenance of cell polarity	64/3580	239/28891	1.26795570492671e-09	4.39368021797076e-08	3.00380281131662e-08	Pax6/Spag6l/Foxj1/Fez1/Fat1/Map1b/Gja1/Map2/Crb2/Ttc8/Pard3/Jam3/Nckap1/Pard3b/Rpgrip1l/Wdpcp/Lmna/Amot/Hsp90aa1/Ckap5/Amotl1/Cdk5rap2/Kif3a/Sdccag8/Hsp90ab1/Cep290/Amotl2/Macf1/Ift20/Hes1/Ezr/Dlg4/Parva/Enkd1/Gbf1/Apc/Prkcz/Rab11fip2/Fbf1/Igf1r/Stk25/Ctnna1/Dst/Arhgap35/Ophn1/Pard6a/Dlg1/Stk11/Clasp2/Numa1/Myo18a/Rhou/Lin7c/Fbxw11/Pdzd11/Tsc2/Pkd1/Ilk/Rufy3/Mapre1/Golph3/Dock7/Map4/Myo9a	64
GO:1902806	GO:1902806	regulation of cell cycle G1/S phase transition	55/3580	192/28891	1.29231076875129e-09	4.45305744226701e-08	3.04439690656728e-08	Sox2/Mlf1/Fhl1/Atp2b4/Gas1/Ube2e2/Adamts1/Pkd2/Prmt2/Jade1/Nacc2/Cirbp/Apc/Cdc73/Appl1/Apbb1/Cdkn1b/Bcl2/Smarcd1/Acvr1/Stxbp4/Rdx/Hyal1/Smarcc1/Dlg1/Mepce/Arid1b/Appl2/Tcf3/Ppp2r3d/Smarca2/Ccnd2/Ddx3x/Rgcc/Ezh2/Larp7/Arid2/Ankrd17/Rbl2/Wac/Ppp2ca/Pbrm1/Mnat1/Crebbp/Dpf2/Pkd1/Kmt2e/Smarcb1/Ecd/Gigyf2/Apex1/Smarcc2/Paf1/Actl6a/Ctdsp2	55
GO:0022604	GO:0022604	regulation of cell morphogenesis	71/3580	277/28891	1.30073584646887e-09	4.45718816723332e-08	3.04722093623058e-08	Ptprd/Plxna4/Ptn/S100b/Ptprf/Shroom3/Wasf3/Plxnb1/Cdkl3/Myh10/Arhgap18/Lrp8/Cldn3/Fermt2/Tnik/Wls/Bhlhb9/Prag1/Kif3a/Fitm2/Macf1/Ezr/Dlg4/Nedd4l/Parva/Cul7/Sparc/Tpm1/Stau2/Baiap2/Eef2k/Cfdp1/Arhgap35/Zmym6/Plxnb2/Epb41l3/Zmym4/Rdx/Bcl9l/Taok2/Dlg1/Lpar1/Cask/Dhx36/Zmpste24/Myo10/Mfn2/Rhou/Mecp2/Brwd1/Mfn1/Mkln1/Fgd4/Phip/Fyn/Nf2/Afdn/Src/Dvl3/Ilk/Gna12/Pias2/Dnm1l/Larp4/Camsap1/Rreb1/Myo9a/Cfap4…	71
GO:0045732	GO:0045732	positive regulation of protein catabolic process	58/3580	208/28891	1.43179480088246e-09	4.87917697891881e-08	3.33571966986633e-08	Mapk15/Bag2/Sox9/Gja1/Bbs7/Nedd4/Rgma/Axin2/Dnajb2/Ppp2r3a/Hsp90aa1/Gclc/Dab2ip/Wfs1/Ezr/Nedd4l/Herpud1/Tmem67/Apc/Cd81/Hspbp1/Fbxo11/Clu/Oaz2/Rdx/Csnk1a1/Crebrf/Ddb1/Rhbdd1/Bcap31/Ndfip1/Fmr1/Vgll4/Sirt2/Ddrgk1/Zer1/Foxo1/Sorl1/Stub1/Rnf14/Rnft1/Vcp/Pttg1ip/Ubqln2/Ube2v2/Sumo2/Nub1/Ankib1/Rnf19a/Ubr3/Bag6/Hspa1a/Sgta/Psmd10/Pias1/Sec22b/Vps28/Cop1	58
GO:0031110	GO:0031110	regulation of microtubule polymerization or depolymerization	34/3580	92/28891	1.46857145707847e-09	4.97700480618683e-08	3.40260107406383e-08	Spef1/Map1a/Map1b/Map2/Stmn1/Gas2l1/Ckap5/Clip3/Cdk5rap2/Mid1ip1/Mapre3/Akap9/Wdr47/Eml2/Slc39a12/Apc/Hdgfl3/Cdkn1b/Mid1/Arl2/Nav3/Togaram1/Fkbp4/Clasp2/Numa1/Taok1/Slain2/Dyrk1a/Mecp2/Mapre2/Mapre1/Map1s/Camsap1/Specc1l	34
GO:1901361	GO:1901361	organic cyclic compound catabolic process	108/3580	491/28891	1.48837945923796e-09	5.0165707675299e-08	3.42965091383794e-08	Rbm24/Axin2/Nudt4/Naf1/Tob1/Carhsp1/Fitm2/Enpp5/Cirbp/Dcp1b/Upf3b/Zc3h14/Entpd5/Gstz1/Zfp36l1/Endog/Upp2/Nt5c/Lsm7/Dkc1/Fus/Ddx5/Pum1/Cnot10/Cnot1/Mettl1/Hnrnpr/Pcbp4/Tnrc6b/Tut4/Ttc5/Nudt16/Dhx36/Hint1/Acat1/Mettl16/Fmr1/Fxr1/Nudt3/Ssb/Parn/Zswim8/Noct/Cnot6/Tnrc6c/Tardbp/Ncbp2/Upf2/Thrap3/Itpa/Celf1/Angel2/Hnrnpc/Vcp/Fto/Smg6/Comt/Rnps1/Vim/Dicer1/Xrn1/Exosc7/Lsm6/Cnot2/Trnt1/Alkbh5/Ptbp1/Zcchc…	108
GO:0048511	GO:0048511	rhythmic process	78/3580	317/28891	1.57402413810295e-09	5.27640265424946e-08	3.60728872839841e-08	Drd1/Bmpr1b/Zp3/Kcnma1/Mapk10/Ptn/Mttp/Enox1/Spsb4/Per3/Ntrk2/Cavin3/Usp2/Lgr4/Id4/Adamts1/Maged1/Cry2/Tef/Cbx3/Rora/Klf9/Mdk/Igf1r/Ccar2/Kmt2a/Kdm5b/Bhlhe41/Srebf1/Dbp/Btrc/Huwe1/Ddx5/Scaper/Ogt/Sin3a/Nr2f6/Egr1/Phlpp1/Ddb1/Gfpt1/Rbm4b/Hdac1/Usp9x/Fxr1/Siah2/Clock/Mfn2/Ppp1cb/Fbxw11/Noct/Dyrk1a/Tardbp/Ezh2/Thrap3/Kdm5a/Cry1/Fbxl17/Pspc1/Ube3a/Crebbp/Ncor1/Kat2b/Mat2a/Src/Hnrnpu/Cipc/Btbd9/Atf5/D…	78
GO:0032868	GO:0032868	response to insulin	68/3580	262/28891	1.64161720078223e-09	5.40856608795928e-08	3.69764416485168e-08	Rbp4/Rarres2/Ptprf/Sorbs1/Pik3r3/Gkap1/Cry2/Sesn3/Ankrd26/Slc27a1/Apc/Prkcz/Ptpra/Scap/Appl1/Igf1r/Zfp36l1/Vamp2/Cad/Ptpn11/Capn10/Srebf1/Lpin1/Grb14/Nucks1/Epm2aip1/C2cd5/Ogt/Stxbp4/Ncl/Egr1/Smarcc1/Khk/Sgcb/Appl2/Mfn2/Sort1/Wdtc1/Insr/Foxo1/Tsc2/Cry1/Sorl1/Srsf5/Lonp1/Phip/Srsf3/Insig2/Ide/Kat2b/Src/Nck1/Fer/Rps6kb1/Nucb2/Akt2/Ncoa1/Sos1/Pdpk1/Sik2/Pik3ca/Zfp106/Ncoa2/Tsc1/Ncoa5/Irs2/Akt3/Hadha	68
GO:0032784	GO:0032784	regulation of DNA-templated transcription elongation	33/3580	88/28891	1.64852533160886e-09	5.40856608795928e-08	3.69764416485168e-08	Cdc73/Med25/Ccar2/Med31/Med19/Zmynd11/Zfp326/Med28/Leo1/Ezh2/Med9/Ncbp2/Ddx39b/Rnf8/Hnrnpu/Nelfcd/Nelfb/Eapp/Zc3h4/Nelfe/Med10/Med29/Ccnt1/Thoc1/Med4/Setd5/Wdr43/Rnf168/Scaf8/Ncbp1/Med7/Gtf2f1/Supt6	33
GO:0046785	GO:0046785	microtubule polymerization	33/3580	88/28891	1.64852533160886e-09	5.40856608795928e-08	3.69764416485168e-08	Tppp3/Map1b/Map2/Stmn1/Tuba1a/Ckap5/Clip3/Cdk5rap2/Mapre3/Akap9/Eml2/Slc39a12/Apc/Hdgfl3/Cdkn1b/Arl2/Nav3/Togaram1/Fkbp4/Clasp2/Numa1/Slain2/Dyrk1a/Ssna1/Nin/Mecp2/Mzt1/Tubgcp2/Mapre1/Tubgcp3/Camsap1/Map4/Tubgcp4	33
GO:0072384	GO:0072384	organelle transport along microtubule	33/3580	88/28891	1.64852533160886e-09	5.40856608795928e-08	3.69764416485168e-08	Uchl1/Hap1/Fez1/Map1b/Map2/Agbl4/Arhgap21/Tuba1a/Syne2/Ap3m2/Mgarp/Kif1b/Prkcz/Sun1/Trak1/Kif13a/Kif1a/Hsbp1/Ap3m1/Stk11/Bloc1s5/Fbxw11/Mecp2/Bloc1s1/Borcs6/Actr10/Snapin/Borcs7/Fyco1/Ap3s2/Copg2/Copg1/Bloc1s6	33
GO:0009755	GO:0009755	hormone-mediated signaling pathway	50/3580	168/28891	1.72241471564473e-09	5.62108675454851e-08	3.84293698182834e-08	Dnaaf4/Ntrk2/Nedd4/Thra/Padi2/Yap1/Cry2/Prmt2/Slc27a1/Rbfox2/Klf9/Ptges3/Appl1/Ptpn11/Ddx5/Ubr5/Safb/Cnot1/Crebrf/Trip4/Park7/Fkbp4/Ufl1/Appl2/Hdac1/Adipor2/Carm1/Strn3/Clock/Calcoco1/Zbtb7a/Ddrgk1/Cry1/Dnaja1/Rnf14/Ppp5c/Ddx17/Ube3a/Cnot2/Ncor1/Src/Rnf6/Pias2/Lats1/Tmf1/Ncoa1/Ufm1/Uba5/Ncoa2/Ncor2	50
GO:0016236	GO:0016236	macroautophagy	69/3580	268/28891	1.80360570005373e-09	5.85507366206915e-08	4.00290550383115e-08	Synpo2/Spata33/Fez1/Nrbp2/Ift88/Efnb1/Sesn3/Ulk2/Pink1/Irgm2/Ift20/Ap4m1/Slc25a4/Lrba/Nbr1/Gabarapl1/Map1lc3a/Atp2a2/Huwe1/Igtp/Ogt/Pafah1b2/Calm1/Ufl1/Irgm1/Rab12/Stx17/Mfn2/Tomm7/Arfip2/Stk3/Sesn1/Poldip2/Gnai3/Ddrgk1/Tsc2/Cry1/Rab3gap1/Scfd1/Vcp/Rb1cc1/Gabarapl2/Wac/Ubqln2/Scoc/Wipi2/Ubxn2a/Bag3/Tex264/Wdr45b/Retreg2/Bnip3l/Gaa/Snapin/Rnf31/Vti1a/Ufm1/Trp53inp1/Fyco1/Chmp2b/Ehmt2/Uba5/Chmp1a/T…	69
GO:0021987	GO:0021987	cerebral cortex development	40/3580	120/28891	1.91688514490644e-09	6.19023433182351e-08	4.23204292669892e-08	Pax6/Nr2f1/Cdh2/Sox2/Pou3f2/Dixdc1/Slit2/Smo/Ntrk2/Tacc2/Tuba1a/Syne2/Mgarp/Fgfr1/Efhc1/Bbs4/Ccdc141/Lrp8/Ptprs/Nfix/Dab2ip/Bbs1/Wdr47/Ywhae/Mdk/Sun1/Btbd3/Cul5/Akirin2/Tubb2a/Lrp6/Rtn4/Celf1/Nf1/Zbtb18/Dicer1/Afdn/Cep120/Tacc1/Tsc1	40
GO:0071560	GO:0071560	cellular response to transforming growth factor beta stimulus	65/3580	248/28891	2.43231578657491e-09	7.78942139646769e-08	5.32535021405038e-08	Bmpr1b/Sox6/Npnt/Sox9/Ptprk/Epb41l5/Bmpr1a/Zeb1/Tgfbr3/Fermt2/Itgb8/Yes1/Smad5/Sinhcaf/Eid2/Nrep/Appl1/Wwox/Igf1r/Zfp36l1/Pmepa1/Kmt2a/Hspa5/Pdcd5/Acvr1/Tab1/Ogt/Sin3a/Bcl9l/Arid4b/Trim33/Stk16/Stk11/Appl2/Hdac1/Usp9x/Dusp22/Smad1/Rbbp7/Tnrc6c/Zbtb7a/Rbbp4/Sap30l/Glg1/Suds3/Smad4/Stub1/Snw1/Fyn/Jun/Ppm1a/Ing2/Hipk2/Crebbp/Src/Smurf2/Zfp451/Zfp703/Chst11/Zfyve9/Lats1/Ski/Hdac2/Smad2/Fos	65
GO:0031123	GO:0031123	RNA 3'-end processing	35/3580	98/28891	2.44749788740732e-09	7.78942139646769e-08	5.32535021405038e-08	Rprd1a/Rbfox2/Aplp1/Zc3h14/Cdc73/Zfp36l1/Dkc1/Pabpn1/Tut4/Dhx36/Ythdc1/Ssb/Cstf3/Parn/Leo1/Ints6l/Fip1l1/Ncbp2/Larp7/Toe1/Nudt21/Exosc7/Cstf2/Trnt1/Wdr33/Ints8/Rprd1b/Eri3/Rprd2/Scaf8/Cpsf6/Ncbp1/Paf1/Pcf11/Cpsf2	35
GO:0000245	GO:0000245	spliceosomal complex assembly	22/3580	45/28891	2.44998014091234e-09	7.78942139646769e-08	5.32535021405038e-08	Psip1/Srsf10/Prpf19/Celf4/Rbmx/Luc7l3/Crnkl1/Ythdc1/Puf60/Srpk2/Luc7l/Rbm5/Celf1/Ddx39b/Scaf11/Srsf1/Luc7l2/Sfswap/Ncbp1/Isy1/Prpf39/Sf3a2	22
GO:0070286	GO:0070286	axonemal dynein complex assembly	20/3580	38/28891	2.47866272644938e-09	7.84020087012295e-08	5.36006633314775e-08	Dnah5/Ccdc40/Dnah7a/Drc1/Ccdc39/Dnah1/Ccdc65/Zmynd10/Dnah7b/Dnah2/Dnah7c/Dnal1/Daw1/Dnaaf4/Dnaaf1/Spag1/Ccdc103/Ttc12/Dnaaf3/Nisch	20
GO:0034249	GO:0034249	negative regulation of amide metabolic process	64/3580	243/28891	2.60865311990162e-09	8.20927165487407e-08	5.61238689491186e-08	Rbm24/Hap1/Rtn1/Trim2/Ntrk2/Prnp/Igfbp5/Ormdl3/Wfs1/Tob1/Dcp1b/Paip2b/Zfp36l1/Paip2/Tia1/Serbp1/Pum1/Cnot10/Clu/Cnot1/Ncl/Hnrnpr/Tnrc6b/Tut4/Ddx6/Dhx36/Mettl16/Fmr1/Fxr1/Parn/Ddx3x/Noct/Cnot6/Tnrc6c/Tardbp/Rtn4/Otud6b/Celf1/Sorl1/Enc1/Fto/Xrn1/Exosc7/Cnot2/Mrpl13/Hnrnpu/Mettl14/Tnrc6a/Paip1/Upf1/Cnot6l/Ilf3/Samd4b/Dhx9/Pcif1/Gigyf2/Rc3h2/Tsc1/Cnot7/Ago1/Pan3/Dapk3/Ago3/Ireb2	64
GO:0051168	GO:0051168	nuclear export	51/3580	175/28891	2.65473928155149e-09	8.31189435970029e-08	5.68254638626517e-08	Nup62cl/Atxn1/Ywhae/Cdkn1b/Ptpn11/Fyttd1/Chchd4/Pabpn1/Park7/Gas6/Hnrnpa2b1/Ythdc1/Fmr1/Xpo7/Ssb/Ncbp2/Xpo5/Akap8l/Xpo4/Hspa9/Srsf3/Ppm1a/Ddx39b/Ctdspl2/Alkbh5/Pkd1/Wnk1/Nemf/Xpo1/Bag3/Dusp16/Rbm10/Camk1/Thoc2/Emd/Ddx19a/Thoc1/Chtop/Dhx9/Setd2/Iws1/Prkaca/Casc3/Cpsf6/Tsc1/Ncbp1/Magoh/Rae1/Nsun2/Ncbp3/Supt6	51
GO:0042326	GO:0042326	negative regulation of phosphorylation	87/3580	372/28891	2.71126483128917e-09	8.44600074716747e-08	5.7742301510603e-08	Dmd/Uchl1/Pax6/Drd1/Srcin1/Ptprt/Angpt1/Slit2/Ptpn13/Nr2f2/Pard3/Prnp/Mapk8ip1/Adarb1/Pkia/Traf3ip1/Mllt1/Cdk5rap2/Dab2ip/Fbln1/Ocln/Camk2n1/Dnajc3/Wwtr1/Cadm1/Prkag2/Atxn1/Apc/Prkcz/Dynll1/Dnajc10/Cdkn1b/Pcp4/Pebp1/Hspb1/Ogt/Impact/Adnp/Park7/Pard6a/Lrp6/Ppp2r5d/Dusp22/Plpp3/Dbndd2/Pik3ip1/Pecam1/Plec/Pkig/Terf2ip/Pibf1/Tardbp/Cdk5rap3/Insr/Chordc1/Sirt2/Tsc2/Sorl1/Il18/Dnaja1/Hipk3/Ppp5c/Nf1/Sm…	87
GO:0090068	GO:0090068	positive regulation of cell cycle process	70/3580	276/28891	2.74308476233886e-09	8.50218432869653e-08	5.81264086640014e-08	Smpd3/Mapk15/Gja1/Hspa2/Chek2/Msx1/Fgfr1/Pkp4/Slf1/Dyrk3/Ube2e2/Map10/Adamts1/Cspp1/Cenpv/Cdc73/Igf1r/Pebp1/Anapc11/Cdk4/Anapc5/Pbx1/Cdc16/Sin3a/Stxbp4/Rdx/Hyal1/Cdc23/Mepce/Cdc14b/Nudt16/Numa1/Rcc2/Ccnd2/Cul3/Ddx3x/Eif4g3/Pkn2/Ube2b/Rgcc/Atrx/Ezh2/Insr/Sirt2/Poldip2/Larp7/Mecp2/Usp19/Azin1/Ankrd17/Phip/Rrm2b/Ddx39b/Crebbp/Rad21/Ranbp1/Kat2b/Wnk1/Hnrnpu/Smc6/Kmt2e/Cep120/Thoc1/Smc5/Ppp1r10/Kif3b/…	70
GO:0007623	GO:0007623	circadian rhythm	61/3580	228/28891	3.17554935249865e-09	9.79339420310582e-08	6.69539510847872e-08	Drd1/Kcnma1/Mapk10/Mttp/Spsb4/Per3/Ntrk2/Cavin3/Usp2/Lgr4/Id4/Maged1/Cry2/Rora/Ccar2/Kmt2a/Kdm5b/Bhlhe41/Srebf1/Dbp/Btrc/Huwe1/Ddx5/Ogt/Sin3a/Nr2f6/Egr1/Phlpp1/Ddb1/Gfpt1/Rbm4b/Hdac1/Usp9x/Fxr1/Siah2/Clock/Ppp1cb/Fbxw11/Noct/Dyrk1a/Tardbp/Ezh2/Thrap3/Kdm5a/Cry1/Fbxl17/Pspc1/Ube3a/Ncor1/Mat2a/Hnrnpu/Cipc/Btbd9/Atf5/Dhx9/Mta1/Hdac2/Ncoa2/Nono/Mybbp1a/Ndufa9	61
GO:0032259	GO:0032259	methylation	70/3580	277/28891	3.23083560345425e-09	9.91432537418198e-08	6.77807144668118e-08	Pax6/Meg3/Auts2/Dalrd3/Wdr6/Prmt2/Fam98b/Ndufaf7/Kmt2a/Smyd2/Ogt/Mettl1/Mettl4/Arid4b/Gnas/Setd7/Mphosph8/Mepce/Eef2kmt/Zmpste24/Rab6a/Mettl16/Kmt2c/Coq3/Carm1/Coprs/Pcmt1/Prmt1/Coq5/Smarca5/Eef1akmt2/Ezh2/Larp7/Prmt3/Mecp2/Comt/Trmt1l/As3mt/Kat8/N6amt1/Kmt5b/Mettl14/Ctcf/Ash1l/Bud23/Spout1/Rnmt/Dnmt3a/Kmt2e/Kansl3/Nelfe/Atf7ip/Trmt1/Ilf3/Pcif1/Bmt2/Setd2/Setd5/Lcmt1/Ehmt2/Ramac/Cbll1/Zc3h13/Suz1…	70
GO:0008089	GO:0008089	anterograde axonal transport	24/3580	53/28891	3.28736052328647e-09	9.98839394464578e-08	6.82870949249965e-08	Hap1/Fez1/Map1a/Map2/Agbl4/Ap3m2/Mgarp/Kif3a/Kif1b/Trak1/Mapk8ip3/Hspb1/Kif1a/Ap3m1/Sod1/Fmr1/Terf2/Bloc1s5/Mecp2/Arl8a/Bloc1s1/Snapin/Ap3s2/Bloc1s6	24
GO:0031124	GO:0031124	mRNA 3'-end processing	24/3580	53/28891	3.28736052328647e-09	9.98839394464578e-08	6.82870949249965e-08	Rprd1a/Rbfox2/Aplp1/Zc3h14/Cdc73/Zfp36l1/Pabpn1/Dhx36/Ythdc1/Cstf3/Leo1/Fip1l1/Ncbp2/Nudt21/Cstf2/Wdr33/Rprd1b/Rprd2/Scaf8/Cpsf6/Ncbp1/Paf1/Pcf11/Cpsf2	24
GO:0051962	GO:0051962	positive regulation of nervous system development	90/3580	391/28891	3.36090392082727e-09	1.01617918547366e-07	6.94725547308258e-08	Pax6/Adgrl3/Ptprz1/Sox2/Slitrk1/Mme/Adgrb2/Myb/Hap1/Cxcl12/Ptprd/Plxna4/Bex1/Arhgap32/Ptn/St8sia2/Map1b/Ptprf/Dixdc1/Slit2/Fzd3/Smo/Ntrk2/Gfap/Tenm4/Serpine2/Plxnb1/Id4/Adgrl1/Cdkl3/Clstn1/Lrp8/Metrn/Tnik/Wls/Rnd2/Bhlhb9/Cx3cl1/Dag1/Macf1/Hes1/Atxn1/Dlg4/Xrcc5/Cul7/Ptpra/Mdk/Stau2/Baiap2/Eef2k/Prpf19/Stk25/Trak1/Kdm1a/Il6st/Plxnb2/Adnp/Ufl1/Stk11/Cask/Hdac1/Dhx36/Fmr1/Mfn2/Xrcc4/Nin/Gdi1/Rtn4/Mec…	90
GO:0006278	GO:0006278	RNA-templated DNA biosynthetic process	26/3580	61/28891	3.62904803251777e-09	1.0866004011927e-07	7.42870026482688e-08	Mapk15/Hsp90aa1/Xrcc5/Ptges3/Wrap53/Rpa1/Dkc1/Rad50/Atr/Cct7/Terf2/Map3k4/Parn/Cct3/Cct6a/Cct5/Hnrnpc/Gnl3l/Ten1/Src/Hnrnpu/Tnks/Gar1/Map2k7/Fbxo4/Hmbox1	26
GO:0007004	GO:0007004	telomere maintenance via telomerase	26/3580	61/28891	3.62904803251777e-09	1.0866004011927e-07	7.42870026482688e-08	Mapk15/Hsp90aa1/Xrcc5/Ptges3/Wrap53/Rpa1/Dkc1/Rad50/Atr/Cct7/Terf2/Map3k4/Parn/Cct3/Cct6a/Cct5/Hnrnpc/Gnl3l/Ten1/Src/Hnrnpu/Tnks/Gar1/Map2k7/Fbxo4/Hmbox1	26
GO:0035720	GO:0035720	intraciliary anterograde transport	14/3580	20/28891	3.6623893935143e-09	1.09128588305296e-07	7.46073323692767e-08	Ift81/Ift88/Ift27/Ift74/Ift22/Ift80/Ift122/Traf3ip1/Cluap1/Ift20/Ift57/Ift46/Ift52/Ift172	14
GO:0008286	GO:0008286	insulin receptor signaling pathway	43/3580	137/28891	3.92222017906161e-09	1.16308913771404e-07	7.95162653710567e-08	Rarres2/Ptprf/Sorbs1/Pik3r3/Gkap1/Sesn3/Ankrd26/Apc/Prkcz/Ptpra/Appl1/Igf1r/Ptpn11/Srebf1/Grb14/Nucks1/C2cd5/Ogt/Stxbp4/Ncl/Smarcc1/Mfn2/Insr/Foxo1/Tsc2/Sorl1/Lonp1/Phip/Srsf3/Ide/Src/Nck1/Fer/Rps6kb1/Nucb2/Akt2/Sos1/Pdpk1/Sik2/Pik3ca/Zfp106/Ncoa5/Irs2	43
GO:0045814	GO:0045814	negative regulation of gene expression, epigenetic	39/3580	118/28891	3.99781424591651e-09	1.1764224709473e-07	8.04278179161528e-08	Trim37/Lmna/Hmgb1/Cenpv/Kcnq1ot1/Cbx3/Kdm1a/Ctr9/Ubr5/Sin3a/Mphosph8/Hdac1/L3mbtl3/Epc1/Dyrk1a/Smarca5/Atrx/Ezh2/Mecp2/Kdm5a/Dicer1/H1f0/Ing2/Tasor/Ubr2/Ctcf/Fam172a/Dnmt3a/Atf7ip/Rif1/Smchd1/Mta1/Zfp445/Phf2/Hdac2/Suz12/Trim28/Tasor2/Ezh1	39
GO:0051222	GO:0051222	positive regulation of protein transport	82/3580	346/28891	4.00532942443147e-09	1.1764224709473e-07	8.04278179161528e-08	Rbp4/Nnat/Gja1/Acsl3/Gpr27/Smo/Chrm3/Uaca/Prnp/Zic1/Myh10/Hsp90aa1/Wls/Kif3a/Hsp90ab1/Cep290/Camk2n1/Pcm1/Gna11/Cacna1d/Abat/Tcaf1/Ywhae/Sox4/Prkcz/Dynll1/Cd81/Apbb1/Sirt3/Vamp2/Oxct1/Ergic3/Capn10/Pdcd5/Tm7sf3/C2cd5/Ubr5/Zfand1/Oaz2/Ppid/Crebrf/Gnas/Gas6/Pard6a/Itpr1/Cask/Bcap31/Myo18a/Ice1/Tomm7/Tardbp/Hnrnpm/Oga/Sorl1/Stim1/Dmap1/Pcnt/Xpo4/Fyn/Psmd9/Ppm1a/Ctdspl2/Ptbp1/Src/Rufy3/Tm9sf4/Bag3/Ca…	82
GO:1902116	GO:1902116	negative regulation of organelle assembly	22/3580	46/28891	4.1454257748047e-09	1.21180029284338e-07	8.28464737035053e-08	Fez1/Tbc1d30/Trim37/Mak/Yap1/Cep97/Cdk5rap2/Mdm1/Tchp/Pink1/Odf2l/Ccp110/Lpar1/Mfn2/Smad4/Scfd1/Kat2b/Usp10/Ehmt2/Map4/Sec22b/Tesk1	22
GO:0007178	GO:0007178	transmembrane receptor protein serine/threonine kinase signaling pathway	92/3580	405/28891	4.54111742414937e-09	1.32120812604497e-07	9.03262979202701e-08	Bmpr1b/Smpd3/Magi2/Meg3/Npnt/Crb2/Ptprk/Neo1/Ppm1l/Bmpr1a/Ccn1/Msx1/Zfp423/Rgma/Zeb1/Nfia/Nbl1/Tgfbr3/Zic2/Pdcd4/Fermt2/Itgb8/Tob1/Wwtr1/Crim1/Sptbn1/Smad5/Sinhcaf/Hes1/Eid2/Acvr2a/Nrep/Appl1/Pmepa1/Hspa5/Akap7/Acvr1/Ddx5/Tab1/Ogt/Sin3a/Egr1/Bcl9l/Arid4b/Stoml1/Trim33/Gas6/Stk11/Appl2/Hdac1/Numa1/Usp9x/Dusp22/Smad1/Rbbp7/Prmt1/Tnrc6c/Zbtb7a/Rbbp4/Sap30l/Glg1/Ecsit/Ext1/Suds3/Smad4/Sorl1/Stub1/Snw…	92
GO:0071559	GO:0071559	response to transforming growth factor beta	65/3580	252/28891	4.85639391365338e-09	1.40630223753118e-07	9.61438795062785e-08	Bmpr1b/Sox6/Npnt/Sox9/Ptprk/Epb41l5/Bmpr1a/Zeb1/Tgfbr3/Fermt2/Itgb8/Yes1/Smad5/Sinhcaf/Eid2/Nrep/Appl1/Wwox/Igf1r/Zfp36l1/Pmepa1/Kmt2a/Hspa5/Pdcd5/Acvr1/Tab1/Ogt/Sin3a/Bcl9l/Arid4b/Trim33/Stk16/Stk11/Appl2/Hdac1/Usp9x/Dusp22/Smad1/Rbbp7/Tnrc6c/Zbtb7a/Rbbp4/Sap30l/Glg1/Suds3/Smad4/Stub1/Snw1/Fyn/Jun/Ppm1a/Ing2/Hipk2/Crebbp/Src/Smurf2/Zfp451/Zfp703/Chst11/Zfyve9/Lats1/Ski/Hdac2/Smad2/Fos	65
GO:0043414	GO:0043414	macromolecule methylation	59/3580	220/28891	5.18285719010534e-09	1.49382538077429e-07	1.02127525349543e-07	Pax6/Meg3/Auts2/Dalrd3/Wdr6/Prmt2/Fam98b/Ndufaf7/Kmt2a/Smyd2/Ogt/Mettl1/Mettl4/Arid4b/Gnas/Setd7/Mphosph8/Mepce/Zmpste24/Rab6a/Mettl16/Carm1/Coprs/Pcmt1/Prmt1/Smarca5/Eef1akmt2/Ezh2/Larp7/Prmt3/Mecp2/Trmt1l/Kat8/N6amt1/Kmt5b/Mettl14/Ctcf/Ash1l/Bud23/Dnmt3a/Kmt2e/Kansl3/Nelfe/Atf7ip/Trmt1/Ilf3/Pcif1/Setd2/Lcmt1/Ehmt2/Ramac/Cbll1/Zc3h13/Suz12/Cmtr1/Nsun2/Kansl1/Hcfc1/Ezh1	59
GO:0030433	GO:0030433	ubiquitin-dependent ERAD pathway	31/3580	83/28891	5.70486062293099e-09	1.63663164289481e-07	1.11890681299689e-07	Ubxn10/Dnajb2/Wfs1/Herpud1/Tmem67/Hsp90b1/Dnajc10/Hspa5/Erlin2/Jkamp/Selenos/Ubxn4/Bcap31/Stt3b/Erlec1/Stub1/Ccdc47/Dnajb9/Usp19/Vcp/Canx/Ubqln2/Amfr/Sec61b/Bag6/Sgta/Faf2/Usp14/Ube4b/Rnf5/Ube2j1	31
GO:0031331	GO:0031331	positive regulation of cellular catabolic process	82/3580	349/28891	6.11296529462298e-09	1.7455912007979e-07	1.19339858529531e-07	Slc4a4/Rbm24/Plin5/Smo/Rgma/Zbtb20/Hmgb1/Ormdl3/Sesn3/Tob1/Ulk2/Pink1/Irgm2/Slc25a4/Dcp1b/Zfp36l1/Endog/Pum1/Igtp/Cnot1/Hnrnpr/Pafah1b2/Tnrc6b/Tut4/Ttc5/Ufl1/Stk11/Irgm1/Rab12/Dhx36/Mettl16/Fxr1/Parn/Zswim8/Noct/Cnot6/Tnrc6c/Tardbp/Sesn1/Insr/Gnai3/Celf1/Foxo1/Tsc2/Rab3gap1/Trim34a/Fto/Mtln/Rb1cc1/Trim21/Wac/Ppp2ca/Exosc7/Cnot2/Kat2b/Scoc/Hnrnpu/Mettl14/Tnrc6a/Bag3/Bnip3l/Paip1/Upf1/Cnot6l/Samd4b…	82
GO:0032984	GO:0032984	protein-containing complex disassembly	64/3580	248/28891	6.22085646254024e-09	1.76821394750913e-07	1.20886495216766e-07	Spef1/Map1a/Map1b/Map2/Nes/Stmn1/Tmod2/Nckap5/Dyrk3/Gas2l1/Mid1ip1/Wdr47/Sptbn1/Irgm2/Apc/Sptan1/Mical3/Tpm1/Igf1r/Add3/Hdgfl3/Eef2k/Map1lc3a/Atp2a2/Cfl2/Smarcd1/Mid1/Igtp/Dnajc17/Zfand1/Nav3/Rdx/Smarcc1/Supt16/Carmil1/Calm1/Irgm1/Stx17/Zmpste24/Clasp2/Taok1/Ssrp1/Twf1/Insr/Oga/Arid2/Vcp/Wnk1/Synj1/Upf1/Snapin/Map1s/Fyco1/Smarcb1/Pik3ca/Camsap1/Chmp2b/Add1/Specc1l/Scaf8/Chmp1a/Smarcc2/Klc1/Smn1	64
GO:0000082	GO:0000082	G1/S transition of mitotic cell cycle	61/3580	233/28891	7.77877993340095e-09	2.20089516647785e-07	1.50467370416244e-07	Myb/Fhl1/Id4/Ube2e2/Adamts1/Pkd2/Prmt2/Cdk14/Jade1/Nacc2/Apc/Cdc73/Appl1/Cdkn1b/Bcl2/Smarcd1/Cdk4/Acvr1/Cdk17/Rdx/Usp37/Hyal1/Smarcc1/Dlg1/Mepce/E2f5/Arid1b/Appl2/Tcf3/Ppp2r3d/Smarca2/Camk2g/Rhou/Ccnd2/Ddx3x/E2f6/Rgcc/Ezh2/Larp7/Arid2/Ankrd17/Npat/Rbl2/Wac/Ppp2ca/Pbrm1/Mnat1/Crebbp/Dpf2/Pkd1/Rps6kb1/Kmt2e/Lats1/Smarcb1/Ecd/Gigyf2/Apex1/Pias1/Smarcc2/Actl6a/Ctdsp2	61
GO:0009416	GO:0009416	response to light stimulus	78/3580	329/28891	9.31908305211492e-09	2.62466229522579e-07	1.79438820989052e-07	Rbp4/Drd1/Mme/Dcdc2a/Sct/Gpr179/Mapk10/Slc1a2/Rpgr/Per3/Uaca/Ptprk/Slc1a3/Nedd4/Tuba1a/Usp2/Pde1b/Ro60/Hmgn1/Ckap5/Cry2/Msh2/Ift20/Atxn1/Xpc/Cirbp/Pde6d/Ccar2/Cds2/Nsmce3/Kmt2a/Bcl2/Kdm1a/Polk/Atr/Gnb5/Wrn/Ppid/Nr2f6/Hyal1/Cat/Ddb1/Ccdc66/Rbm4b/Rhbdd1/Stk11/Dhx36/Map3k4/Uvssa/Tipin/Ppp1cb/Ube2b/Ext1/Mecp2/Crip1/Ruvbl2/Cry1/Fbxl17/Nf1/Smpd1/Pold3/Crebbp/Kras/Ercc1/Ercc3/Fech/Akt2/Map2k7/Trp53inp1/…	78
GO:2000779	GO:2000779	regulation of double-strand break repair	41/3580	131/28891	9.79489417111352e-09	2.74613214761037e-07	1.87743282533401e-07	Fmn2/Slf1/Ruvbl1/Morf4l2/Wrap53/Trp53bp1/Spire1/Smarcd1/Hdgfl2/Kdm1a/Morf4l1/Ogg1/Fus/Atr/Meaf6/Smarcc1/Arid1b/Smarca2/Terf2ip/Epc1/Ruvbl2/Arid2/Dmap1/Pbrm1/Kmt5b/Dpf2/Ube2v2/Ppp4r2/Ep400/Rif1/Smchd1/Setd2/Smarcb1/Brd8/Dek/Wdr48/Trrap/Epc2/Smarcc2/Actl6a/Parp3	41
GO:0035264	GO:0035264	multicellular organism growth	60/3580	230/28891	1.18594176048189e-08	3.30990442472954e-07	2.26286386877373e-07	Dmd/Smpd3/Slitrk1/Pou3f2/Meg3/Apba2/Slc1a2/Ttc8/Smo/Adarb1/Pmp22/Bbs4/Nek1/Socs2/Nfix/Palb2/Alms1/Wwtr1/Ankrd26/Rasal2/Ezr/Zfp36l1/Ptpn11/Bcl2/Gnas/Dlg1/Csf1/Flvcr1/Zfp950/Sod1/Zmpste24/Kmt2c/Plec/Wdtc1/Atrx/Ext1/Spr/Celf1/Pcnt/Rbbp6/Fto/Slc25a25/Dicer1/Atxn2/Ncor1/Atrn/Fkbp8/Tnks2/Atf5/Ercc1/Nipbl/Sos1/Pik3ca/Stk40/Gigyf2/Add1/Rc3h2/Xpa/Lncpint/Wdr48	60
GO:0001841	GO:0001841	neural tube formation	41/3580	132/28891	1.25175901925822e-08	3.47130958442535e-07	2.37321083268618e-07	Enah/Pax3/Cecr2/Fzd3/Shroom3/Celsr1/Nckap1/Zic5/Rgma/Ift122/Cc2d2a/Bbs4/Cluap1/Zic2/Fuz/Tulp3/Ift57/Arhgap35/Plxnb2/Phactr4/Mthfd1/Hectd1/Lrp6/Ift52/Mib1/Stk3/Tsc2/Coq7/Lias/Prkacb/Dvl3/Ski/Setd2/Ift172/Specc1l/Prkaca/Med12/Tsc1/Sec24b/Nup50/Lmo4	41
GO:0006626	GO:0006626	protein targeting to mitochondrion	30/3580	81/28891	1.25502924339633e-08	3.47130958442535e-07	2.37321083268618e-07	Dusp18/Mgarp/Ppp2r2b/Hsp90aa1/Mipep/Pink1/Dnajc15/Srebf1/Pdcd5/Chchd4/Timm8a1/Timm22/Immp1l/Bcap31/Mfn2/Mterf4/Hspd1/Tomm7/Timm29/Mtch2/Tomm34/Hspa4/Bag3/Timm9/Timm13/Bnip3l/Mff/Aifm1/Pmpca/Dnlz	30
GO:0060632	GO:0060632	regulation of microtubule-based movement	25/3580	60/28891	1.26494665804124e-08	3.48312097624928e-07	2.38128586095546e-07	Ccdc40/Ttll6/Cfap43/Drc1/Ccdc39/Ccdc65/Dnah11/Rsph4a/Cfap45/Spag6l/Hap1/Cfap206/Fez1/Cfap69/Kif9/Map2/Dnaaf1/Cfap298/Bbs4/Kif3a/Bbs1/Cfap20/Stk11/Mecp2/Anxa5	25
GO:0021549	GO:0021549	cerebellum development	37/3580	113/28891	1.31624294788474e-08	3.60826066780138e-07	2.46683941484271e-07	Lmx1b/Hap1/Kndc1/Cntn1/Dixdc1/Smo/Tuba1a/Serpine2/Rpgrip1l/Gas1/Myh10/Ptprs/Coq8b/Nfix/Rora/Cplane1/Mdk/Ttll1/Igf1r/Ptpn11/Hspa5/Rere/Ophn1/Lrp6/Slc25a46/Usp9x/Ogdh/Pfdn1/Ezh2/Mecp2/Pcnt/Zbtb18/Atxn2/Atrn/Herc1/Samd4b/Nr2c2	37
GO:0060560	GO:0060560	developmental growth involved in morphogenesis	71/3580	292/28891	1.41159084822406e-08	3.85251873975487e-07	2.63382996645812e-07	Epha7/Prkg1/Sema6d/Spag6l/Ndn/Cxcl12/Plxna4/Arhgap32/St8sia2/Map1b/Sox9/Map2/S100b/Slit2/Ddr1/Ttl/Smo/Ryk/Epb41l5/Mt3/Rgma/Ttc3/Auts2/Cdkl3/Ppp2r3a/Ptprs/Yap1/Lamb2/Hsp90aa1/Rnd2/Cttn/Nfix/Hsp90ab1/Ulk2/Cadm1/Macf1/Nedd4l/Dclk1/Prkcz/Tmem108/S1pr1/Kdm5b/Kdm1a/Sin3a/Impact/Adnp/Olfm1/Rdh10/Stk11/Csf1/Lrp6/Clasp2/Usp9x/Vcl/Ssna1/Nin/Gdi1/Ext1/Rtn4/Mecp2/Afdn/Eif4g2/Golga4/Rnf6/Ilk/Rufy3/Eif2b2/Sema…	71
GO:0006275	GO:0006275	regulation of DNA replication	39/3580	123/28891	1.48599075148988e-08	4.03770526660333e-07	2.760435404808e-07	Mapk15/Fgfr1/Ruvbl1/Jade1/Ino80b/Endog/Lpin1/Nucks1/Atr/Wrnip1/Meaf6/Mettl4/Usp37/Smc3/Zbtb38/Zmpste24/Tnfaip1/Tipin/Cacybp/Smarca5/Atrx/Ruvbl2/Ankrd17/Rbbp6/Orc3/Jun/Actr8/Ccdc88a/Ttf1/Cst3/Dhx9/Gtpbp4/Ssbp1/Ino80d/Ehmt2/Esco1/Rfc2/Actl6a/Rad17	39
GO:0034329	GO:0034329	cell junction assembly	103/3580	481/28891	1.5586150945465e-08	4.21646399261526e-07	2.88264638446596e-07	Epha7/Adgrl3/Cdh2/Irx3/Gria1/Cdh11/Frmpd2/Cdh8/Slitrk1/Gpm6b/Adgrb2/Magi2/Cdh20/Ptprd/Efnb2/Srcin1/St8sia2/Mpdz/Gja1/Slit2/Ptpn13/Lhfpl4/Ctnnd2/Ppp1r9a/Ntrk2/Pard3/Ptprk/Shank2/Nrxn2/Epb41l5/Tjp1/Plxnb1/Jam3/Myo6/Arvcf/Negr1/Pkp4/Gpm6a/Pmp22/Adgrl1/Clstn1/Wdpcp/Efnb1/Ptprs/Sorbs1/Cldn3/Fermt2/Nphp1/Cttn/Bhlhb9/Ocln/Cadm1/Hipk1/Macf1/Dlg4/Nedd4l/Ptpra/Fbf1/Stau2/Eef2k/Ptpn11/Bcl2/Ctnna1/Dst/Plxnb2…	103
GO:0051084	GO:0051084	'de novo' post-translational protein folding	19/3580	38/28891	1.88041077076578e-08	5.06479197994905e-07	3.46261804076659e-07	Dnajb13/Hspa2/Hsph1/Dnajb4/Ptges3/Entpd5/Hspa5/Sdf2/Chchd4/Dnajb1/Dnajc18/Dnajc7/Hspa13/Selenof/Hspa9/Hspe1/St13/Hspa14/Hspa1a	19
GO:0010506	GO:0010506	regulation of autophagy	72/3580	300/28891	1.99452138755214e-08	5.34878605148765e-07	3.6567746812512e-07	Bok/Mapk15/Lmx1b/Fez1/Nrbp2/Smo/Gfap/Soga3/Wdr6/Hmgb1/Ormdl3/Cttn/Fbxl2/Sesn3/Ulk2/Pink1/Irgm2/Rragd/Slc25a4/Gpr137/Endog/Bcl2/Cisd1/Srebf1/Igtp/Pafah1b2/Ufl1/Stk11/Irgm1/Rab12/Zmpste24/Sesn1/Iigp1/Sirt2/Poldip2/Gnai3/Foxo1/Tsc2/Rab3gap1/Trim34a/Scfd1/Kat8/Rb1cc1/Trim21/Wac/Eif4g2/Ubqln2/Scoc/Kdm4a/Wnk1/Wdr41/Fkbp8/Bag3/Mtmr9/Bnip3l/Dnm1l/Usp10/Herc1/Rnf31/Setd2/Trp53inp1/Trim8/Fyco1/Ehmt2/Rraga/…	72
GO:0021782	GO:0021782	glial cell development	42/3580	139/28891	2.05206273313811e-08	5.47927399913241e-07	3.74598464750571e-07	Dmd/Drd1/Mal/Gpm6b/Pou3f2/Adam22/Cntn1/Ulk4/Smo/Wasf3/Cspg5/Ntrk2/Pard3/Gfap/Tenm4/Id4/Pmp22/Lamb2/Ckap5/Nfix/Mxra8/Dag1/Sox4/Mdk/Kcnj10/Clu/Sod1/Slc25a46/Phgdh/Plec/Sirt2/Nf1/B4galt6/Vim/Dicer1/Ilk/Kras/Eif2b2/Ski/Akt2/Sos1/Med12	42
GO:0090660	GO:0090660	cerebrospinal fluid circulation	13/3580	19/28891	2.08374343132625e-08	5.53988339845703e-07	3.78742113697503e-07	Cfap54/Cfap43/Ccdc39/Dnah9/Cfap45/Spag6l/Cfap221/Spef2/Daw1/Aqp4/Spag16/Ulk4/Cfap53	13
GO:0001933	GO:0001933	negative regulation of protein phosphorylation	79/3580	342/28891	2.53306195540058e-08	6.70554769996171e-07	4.58434433852935e-07	Dmd/Uchl1/Pax6/Drd1/Srcin1/Ptprt/Angpt1/Slit2/Ptpn13/Nr2f2/Pard3/Prnp/Mapk8ip1/Adarb1/Pkia/Traf3ip1/Mllt1/Cdk5rap2/Dab2ip/Fbln1/Ocln/Camk2n1/Dnajc3/Wwtr1/Cadm1/Prkag2/Apc/Prkcz/Dnajc10/Cdkn1b/Pcp4/Pebp1/Hspb1/Ogt/Impact/Adnp/Park7/Pard6a/Lrp6/Ppp2r5d/Dusp22/Plpp3/Dbndd2/Pecam1/Plec/Pkig/Terf2ip/Pibf1/Tardbp/Cdk5rap3/Insr/Chordc1/Sirt2/Tsc2/Sorl1/Il18/Dnaja1/Hipk3/Ppp5c/Nf1/Smpd1/Nf2/Jun/Hspa4/Nol…	79
GO:0015931	GO:0015931	nucleobase-containing compound transport	54/3580	202/28891	2.54789515686683e-08	6.71599031092077e-07	4.59148358003082e-07	Nup62cl/Gja1/Ank/Tst/Cetn2/Slc35a2/Slc25a4/Slc25a23/Slc35d1/Zfp36l1/G3bp2/Fyttd1/Cetn3/Pabpn1/Hnrnpa2b1/Ythdc1/Fmr1/Ssb/Ncbp2/Xpo5/Akap8l/Slc35b1/Srsf3/Slc25a25/Ddx39b/Alkbh5/Wnk1/Xpo1/Tnks/Thoc2/Srsf1/Ddx19a/Thoc1/Chtop/Dhx9/Setd2/Slc25a36/Iws1/Slc35a4/Casc3/Cpsf6/Tsc1/Ncbp1/Slc25a51/Slc35b2/Magoh/Rae1/Nsun2/Slc35a5/Lrpprc/Ncbp3/Sec13/Supt6/Parp11	54
GO:0034470	GO:0034470	ncRNA processing	91/3580	413/28891	2.59175001929553e-08	6.80251664638929e-07	4.65063855646042e-07	Nr2f1/Pih1d2/Dalrd3/Wdr6/Drosha/Naf1/Tprkb/Trmu/Wbp11/Tsn/Dkc1/Ddx5/Pum1/Rrp7a/Mettl1/Ncl/Hnrnpa2b1/Tut4/Ddx1/Rrp9/Zmpste24/Mettl16/Rrp15/Rrp1/Rpp38/Ssb/Mterf4/Parn/Ddx3x/Ints6l/Pdcd11/Ncbp2/Larp7/Mecp2/Rps27rt/Toe1/Trmt1l/Srsf3/Rsl1d1/Dicer1/Ddx17/Tsr3/Exosc7/Lsm6/Tsen34/Kat2b/Trnt1/Nifk/Srrt/Rbm34/Bud23/Mphosph6/Tsnax/Spout1/Ints8/Tdrd7/Nol11/Znhit6/Rpp14/Gar1/Ddx56/Utp11/Trmt1/Exosc1/Thumpd1/G…	91
GO:0061157	GO:0061157	mRNA destabilization	33/3580	97/28891	2.7495544381925e-08	7.18612363337769e-07	4.91289700240819e-07	Rbm24/Tob1/Dcp1b/Zfp36l1/Pum1/Cnot1/Hnrnpr/Tnrc6b/Tut4/Dhx36/Mettl16/Fxr1/Parn/Noct/Cnot6/Tnrc6c/Tardbp/Celf1/Fto/Exosc7/Cnot2/Hnrnpu/Mettl14/Tnrc6a/Paip1/Upf1/Cnot6l/Samd4b/Dhx9/Gigyf2/Rc3h2/Cnot7/Pan3	33
GO:0016573	GO:0016573	histone acetylation	25/3580	62/28891	2.79676115176917e-08	7.278659402579e-07	4.97616041482891e-07	Auts2/Kat6b/Msl3l2/Ruvbl1/Morf4l2/Morf4l1/Meaf6/Supt3/Smarca5/Mecp2/Ruvbl2/Dmap1/Yeats2/Kat8/Kat6a/Crebbp/Kat2b/Baz1b/Kansl3/Nfyb/Ep400/Brd8/Dek/Actl6a/Mybbp1a	25
GO:0048588	GO:0048588	developmental cell growth	70/3580	291/28891	2.8256102848831e-08	7.31132768983828e-07	4.99849456029288e-07	Epha7/Prkg1/Sema6d/Spag6l/Ndn/Sorbs2/Cxcl12/Plxna4/Arhgap32/St8sia2/Map1b/Sox9/Map2/S100b/Slit2/Ddr1/Ttl/Smo/Meis1/Akap6/Ryk/Mt3/Rgma/Ttc3/Auts2/Cdkl3/Ptprs/Lamb2/Hsp90aa1/Rnd2/Cttn/Nfix/Hsp90ab1/Prmt2/Ulk2/Macf1/Nedd4l/Slc25a4/Dclk1/Prkcz/Tmem108/Kdm1a/Sin3a/Impact/Adnp/Olfm1/Stk11/Clasp2/Usp9x/Vcl/Pdlim5/Ssna1/Nin/Gdi1/Ext1/Rtn4/Mecp2/Fubp1/Afdn/Eif4g2/Ddx39b/Golga4/Rnf6/Ilk/Rufy3/Rbm10/Eif2b2/…	70
GO:1902459	GO:1902459	positive regulation of stem cell population maintenance	22/3580	50/28891	2.83302094337119e-08	7.31132768983828e-07	4.99849456029288e-07	Tead1/Yap1/Sinhcaf/Smarcd1/Ogt/Sin3a/Arid4b/Smarcc1/Hdac1/Smarca2/Rbbp7/Brd9/Rbbp4/Sap30l/Suds3/Ing2/Dpf2/Smarcb1/Zfp322a/Hdac2/Actl6a/Ss18	22
GO:2000045	GO:2000045	regulation of G1/S transition of mitotic cell cycle	47/3580	166/28891	2.96037954646178e-08	7.60817543440678e-07	5.20143879961662e-07	Fhl1/Ube2e2/Adamts1/Pkd2/Prmt2/Jade1/Nacc2/Apc/Cdc73/Appl1/Cdkn1b/Bcl2/Smarcd1/Acvr1/Rdx/Hyal1/Smarcc1/Dlg1/Mepce/Arid1b/Appl2/Tcf3/Ppp2r3d/Smarca2/Ccnd2/Ddx3x/Rgcc/Ezh2/Larp7/Arid2/Ankrd17/Rbl2/Wac/Ppp2ca/Pbrm1/Mnat1/Crebbp/Dpf2/Pkd1/Kmt2e/Smarcb1/Ecd/Gigyf2/Apex1/Smarcc2/Actl6a/Ctdsp2	47
GO:0061014	GO:0061014	positive regulation of mRNA catabolic process	34/3580	102/28891	3.04565152763182e-08	7.79484590142452e-07	5.32905875505267e-07	Rbm24/Tob1/Dcp1b/Zfp36l1/Pum1/Cnot1/Hnrnpr/Tnrc6b/Tut4/Ttc5/Dhx36/Mettl16/Fxr1/Parn/Noct/Cnot6/Tnrc6c/Tardbp/Celf1/Fto/Exosc7/Cnot2/Hnrnpu/Mettl14/Tnrc6a/Paip1/Upf1/Cnot6l/Samd4b/Dhx9/Gigyf2/Rc3h2/Cnot7/Pan3	34
GO:0050807	GO:0050807	regulation of synapse organization	73/3580	309/28891	3.19802623993213e-08	8.15100241648817e-07	5.57255029019926e-07	Epha7/Adgrl3/C1ql1/Cdh2/Sparcl1/Cdh8/Slitrk1/Adgrb2/Magi2/Ptprd/Ptn/Srcin1/Ptprt/St8sia2/Ptprf/Slit2/Ptpn13/Lhfpl4/Ppp1r9a/Ntrk2/Prnp/Shank2/Nedd4/Tuba1a/Negr1/Gpm6a/Adgrl1/Clstn1/Myh10/Lrp8/Ptprs/Bhlhb9/Dab2ip/Dag1/Itsn1/Dlg4/Sparc/Stau2/Baiap2/Eef2k/Rbmx/Ogt/Kif1a/Malat1/Adnp/Taok2/Abi2/Cask/Dhx36/Fmr1/Mfn2/Pdlim5/Hnrnpm/Mecp2/Mfn1/Tsc2/Vcp/Fyn/Abhd17a/Nf1/Sipa1l1/Afdn/Pgrmc1/Rhob/Ube3a/Ube2v2/…	73
GO:0006458	GO:0006458	'de novo' protein folding	19/3580	39/28891	3.2399158369339e-08	8.22378637127913e-07	5.62231008999662e-07	Dnajb13/Hspa2/Hsph1/Dnajb4/Ptges3/Entpd5/Hspa5/Sdf2/Chchd4/Dnajb1/Dnajc18/Dnajc7/Hspa13/Selenof/Hspa9/Hspe1/St13/Hspa14/Hspa1a	19
GO:0001843	GO:0001843	neural tube closure	36/3580	112/28891	3.53568598811489e-08	8.9377504814314e-07	6.11042194494747e-07	Enah/Pax3/Cecr2/Fzd3/Shroom3/Celsr1/Nckap1/Zic5/Rgma/Ift122/Cc2d2a/Bbs4/Cluap1/Zic2/Fuz/Tulp3/Ift57/Arhgap35/Plxnb2/Phactr4/Mthfd1/Hectd1/Lrp6/Tsc2/Lias/Prkacb/Dvl3/Ski/Setd2/Ift172/Specc1l/Prkaca/Med12/Tsc1/Sec24b/Lmo4	36
GO:0006405	GO:0006405	RNA export from nucleus	31/3580	89/28891	3.84886879773106e-08	9.68972356914498e-07	6.62451918526773e-07	Nup62cl/Fyttd1/Pabpn1/Hnrnpa2b1/Ythdc1/Fmr1/Ssb/Ncbp2/Xpo5/Akap8l/Srsf3/Ddx39b/Alkbh5/Wnk1/Xpo1/Thoc2/Ddx19a/Thoc1/Chtop/Dhx9/Setd2/Iws1/Casc3/Cpsf6/Tsc1/Ncbp1/Magoh/Rae1/Nsun2/Ncbp3/Supt6	31
GO:0051258	GO:0051258	protein polymerization	68/3580	282/28891	4.00102487438576e-08	1.00318379777282e-06	6.85841063191671e-07	Catip/Tppp3/Map1b/Map2/Slit2/Ppp1r9a/Stmn1/Tmod2/Tuba1a/Nckap1/Bbs4/Arhgap18/Hsp90aa1/Ckap5/Clip3/Vtn/Mtss1/Cttn/Cdk5rap2/Mid1ip1/Mapre3/Pfn2/Akap9/Sptbn1/Eml2/Slc39a12/Apc/Sptan1/Tpm1/Baiap2/Add3/Hdgfl3/Cdkn1b/Spire1/Arl2/Nav3/Togaram1/Rdx/Fkbp4/Carmil1/Dlg1/Clasp2/Numa1/Pecam1/Slain2/Dyrk1a/Ssna1/Nin/Twf1/Mecp2/Mzt1/Tubgcp2/Wasl/Mapre1/Nck1/Rasa1/Fer/Lats1/Tubgcp3/Ssh1/Camsap1/Add1/Map4/Arpc5l/…	68
GO:0033157	GO:0033157	regulation of intracellular protein transport	59/3580	232/28891	4.20720313150318e-08	1.05060845810169e-06	7.18263615802334e-07	Angpt1/Smo/Uaca/Prnp/Zic1/Pkia/Hsp90aa1/Kif3a/Hsp90ab1/Cep290/Pcm1/Pink1/Tcaf1/Ywhae/Cd81/Vamp2/Ptpn11/Ergic3/Gcc2/Srebf1/Pdcd5/C2cd5/Ubr5/Ogt/Zfand1/Oaz2/Chchd4/Park7/Gas6/Bcap31/Pkig/Ice1/Tomm7/Gdi1/Tardbp/Erlec1/Sorl1/Dmap1/Pcnt/Xpo4/Fyn/Nf1/Ppm1a/Nolc1/Ctdspl2/Xpo1/Rufy3/Tm9sf4/Bag3/Camk1/Emd/Bnip3l/Mff/Akt2/Ufm1/Prkaca/Ipo5/Trim28/Ube2j1	59
GO:1904356	GO:1904356	regulation of telomere maintenance via telomere lengthening	24/3580	59/28891	4.31223395596904e-08	1.07249431614585e-06	7.33226198115958e-07	Mapk15/Naf1/Xrcc5/Dkc1/Atr/Hnrnpa2b1/Dhx36/Cct7/Terf2/Map3k4/Parn/Cct3/Cct6a/Cct5/Hnrnpc/Gnl3l/Ten1/Src/Hnrnpu/Tnks/Tnks2/Map2k7/Fbxo4/Hmbox1	24
GO:2000036	GO:2000036	regulation of stem cell population maintenance	28/3580	76/28891	4.3405536018677e-08	1.0752021934265e-06	7.35077477450095e-07	Ptn/Smo/Tead1/Yap1/Sinhcaf/Smarcd1/Ogt/Sin3a/Cnot1/Arid4b/Smarcc1/Hdac1/Smarca2/Rbbp7/Brd9/Rbbp4/Sap30l/Suds3/Ing2/Cnot2/Dpf2/Smarcb1/Wdr43/Zfp322a/Hdac2/Zc3h13/Actl6a/Ss18	28
GO:0003356	GO:0003356	regulation of cilium beat frequency	12/3580	17/28891	4.35959055063468e-08	1.07544461551558e-06	7.35243212805553e-07	Ccdc40/Ttll6/Cfap43/Ccdc39/Dnah11/Cfap45/Spag6l/Cfap206/Dnaaf1/Bbs4/Bbs1/Cfap20	12
GO:0007179	GO:0007179	transforming growth factor beta receptor signaling pathway	54/3580	205/28891	4.37640399634259e-08	1.07544461551558e-06	7.35243212805553e-07	Bmpr1b/Npnt/Ptprk/Bmpr1a/Zeb1/Tgfbr3/Fermt2/Itgb8/Smad5/Sinhcaf/Eid2/Nrep/Appl1/Pmepa1/Hspa5/Acvr1/Tab1/Ogt/Sin3a/Bcl9l/Arid4b/Trim33/Stk11/Appl2/Hdac1/Usp9x/Dusp22/Smad1/Rbbp7/Tnrc6c/Zbtb7a/Rbbp4/Sap30l/Glg1/Suds3/Smad4/Stub1/Snw1/Jun/Ppm1a/Ing2/Hipk2/Crebbp/Src/Smurf2/Zfp451/Zfp703/Chst11/Zfyve9/Lats1/Ski/Hdac2/Smad2/Fos	54
GO:0031113	GO:0031113	regulation of microtubule polymerization	23/3580	55/28891	4.42627169411211e-08	1.08338269084458e-06	7.40670192423271e-07	Map1b/Map2/Stmn1/Ckap5/Clip3/Cdk5rap2/Mapre3/Akap9/Eml2/Slc39a12/Apc/Cdkn1b/Arl2/Nav3/Togaram1/Fkbp4/Clasp2/Numa1/Slain2/Dyrk1a/Mecp2/Mapre1/Camsap1	23
GO:0060606	GO:0060606	tube closure	36/3580	113/28891	4.57334766926141e-08	1.11495685470373e-06	7.62256324654096e-07	Enah/Pax3/Cecr2/Fzd3/Shroom3/Celsr1/Nckap1/Zic5/Rgma/Ift122/Cc2d2a/Bbs4/Cluap1/Zic2/Fuz/Tulp3/Ift57/Arhgap35/Plxnb2/Phactr4/Mthfd1/Hectd1/Lrp6/Tsc2/Lias/Prkacb/Dvl3/Ski/Setd2/Ift172/Specc1l/Prkaca/Med12/Tsc1/Sec24b/Lmo4	36
GO:0006839	GO:0006839	mitochondrial transport	45/3580	158/28891	4.757100374786e-08	1.15518878392441e-06	7.89761462966959e-07	Bok/Stpg1/Dusp18/Mgarp/Ppp2r2b/Hsp90aa1/Gclc/Mipep/Slc25a14/Pink1/Them4/Slc25a4/Dnajc15/Chchd10/Bcl2/Srebf1/Pdcd5/Chchd4/Timm8a1/Mpv17l/Timm22/Flvcr1/Slc25a46/Immp1l/Bcap31/Mfn2/Mterf4/Hspd1/Tomm7/Dynlt1f/Timm29/Mtch2/Tomm34/Hspa4/Bcl2l2/Bag3/Timm9/Timm13/Bnip3l/Mff/Aifm1/Cnp/Pmpca/Atf2/Dnlz	45
GO:0070828	GO:0070828	heterochromatin organization	33/3580	99/28891	4.83311726173641e-08	1.16904577530942e-06	7.99234994861344e-07	Lmna/Hmgb1/Cenpv/Kcnq1ot1/Cbx3/Kdm1a/Ubr5/Sin3a/Setd7/Mphosph8/Hdac1/L3mbtl3/Dyrk1a/Smarca5/Atrx/Ezh2/Hp1bp3/Mecp2/Kdm5a/Dicer1/H1f0/Tasor/Ubr2/Fam172a/Dnmt3a/Atf7ip/Rif1/Smchd1/Phf2/Hdac2/Suz12/Trim28/Ezh1	33
GO:0042733	GO:0042733	embryonic digit morphogenesis	27/3580	72/28891	4.88786979182726e-08	1.17767112796838e-06	8.05131841532073e-07	Gja1/Ift88/Tmem107/B9d1/Bmpr1a/Msx1/Ift122/Gas1/Wdpcp/Tmem231/Traf3ip1/Tbc1d32/Intu/Fuz/Tulp3/Ift140/Cplane1/C2cd3/Flvcr1/Hdac1/Lrp6/Ift52/Smad4/Gna12/Chst11/Lnpk/Hdac2	27
GO:0031507	GO:0031507	heterochromatin formation	31/3580	90/28891	5.17722822198864e-08	1.24253477327727e-06	8.49476807589044e-07	Lmna/Hmgb1/Cenpv/Kcnq1ot1/Cbx3/Kdm1a/Ubr5/Sin3a/Mphosph8/Hdac1/L3mbtl3/Dyrk1a/Smarca5/Atrx/Ezh2/Mecp2/Kdm5a/Dicer1/H1f0/Tasor/Ubr2/Fam172a/Dnmt3a/Atf7ip/Rif1/Smchd1/Phf2/Hdac2/Suz12/Trim28/Ezh1	31
GO:0035967	GO:0035967	cellular response to topologically incorrect protein	34/3580	104/28891	5.24919349662309e-08	1.25492346849501e-06	8.57946517644721e-07	Bok/Pacrg/Pmp22/Wfs1/Dnajc3/Herpud1/Dnajc10/Hspa5/Tm7sf3/Igtp/Selenos/Crebrf/Akirin2/Ufl1/Rhbdd1/Cul3/Hspd1/Dnajc18/Cdk5rap3/Pdia6/Erlec1/Ddrgk1/Stub1/Herpud2/Vcp/Amfr/Cops5/Nck1/Bag3/Bag6/Ermp1/Ddit3/Rnf5/Atf3	34
GO:0035329	GO:0035329	hippo signaling	19/3580	40/28891	5.45309320601928e-08	1.29863625076166e-06	8.87831391315311e-07	Dchs1/Shank2/Frmd6/Wwc1/Tead1/Amot/Yap1/Amotl1/Amotl2/Wwtr1/Mob3b/Vgll4/Stk3/Mark3/Nf2/Src/Lats1/Wwc2/Arrdc3	19
GO:2000058	GO:2000058	regulation of ubiquitin-dependent protein catabolic process	48/3580	175/28891	6.28279853799719e-08	1.49047313009103e-06	1.01898343899663e-06	Map1a/Agbl4/Bbs7/Axin2/Dnajb2/Gclc/Caml/Herpud1/Ccar2/Hspbp1/Ogt/Clu/Csnk1a1/Smarcc1/Park7/Ufl1/Bcap31/Usp9x/Bag5/Araf/L3mbtl3/Sirt2/Ddrgk1/Zer1/Stub1/Rnf14/Vcp/Wac/Hipk2/Ubqln2/Ube3a/Ube2v2/Sumo2/Xpo1/Gna12/Nub1/Anks1/Lats1/Ankib1/Rnf19a/Bag6/Traf7/Hspa1a/Sgta/Psmd10/Usp14/Pias1/Cop1	48
GO:0008589	GO:0008589	regulation of smoothened signaling pathway	33/3580	100/28891	6.35986092767649e-08	1.50297403072447e-06	1.02752985990208e-06	Gpr37l1/Rfx4/Dcdc2a/Sall3/Ift81/Dync2h1/Stk36/Smo/Zic1/Serpine2/Ift122/Rpgrip1l/Gas1/Traf3ip1/Gas8/Intu/Fuz/Armc9/Tulp3/Rora/Ift140/Gorab/C2cd3/Txndc15/Ctnna1/Arl6/Ndst1/Por/Fbxl17/Vcp/Prkacb/Ift172/Prkaca	33
GO:0021532	GO:0021532	neural tube patterning	22/3580	52/28891	6.73309528421997e-08	1.58510426385759e-06	1.08367937760487e-06	Pax6/Smo/Tmem107/Dzip1l/Wdr19/Ift122/Ssbp3/Rpgrip1l/Gas1/Traf3ip1/Tbc1d32/Kif3a/Tulp3/Arl13b/Hes1/Ift140/Gorab/Lrp6/Prkacb/Fkbp8/Rnf220/Prkaca	22
GO:0099173	GO:0099173	postsynapse organization	62/3580	252/28891	7.16485924845218e-08	1.68033657203243e-06	1.14878631776263e-06	Epha7/Adgrl3/Cdh2/Sorbs2/Magi2/Ptprd/Epha5/Ptn/Srcin1/Ptprf/Lhfpl4/Ctnnd2/Ppp1r9a/Prnp/Shank2/Nrxn2/Myh10/Lrp8/Ptprs/Sorbs1/Nos1ap/Ckap5/Cttn/Bhlhb9/Arhgap39/Cadm1/Itsn1/Ezr/Dlg4/Tmem108/Stau2/Baiap2/Igf1r/Mesd/Eef2k/Rbmx/Kif1a/Ophn1/Taok2/Abi2/Cask/Dhx36/Mfn2/Pdlim5/Insr/Hnrnpm/Prmt3/Mfn1/Tsc2/Fyn/Abhd17a/Nf1/Sipa1l1/Afdn/Ube3a/Wasl/Snx27/Dnm1l/Ssh1/Chmp2b/Dock7/Myo9a	62
GO:0032869	GO:0032869	cellular response to insulin stimulus	56/3580	219/28891	7.50378594565682e-08	1.75315726184891e-06	1.19857123198968e-06	Rarres2/Ptprf/Sorbs1/Pik3r3/Gkap1/Sesn3/Ankrd26/Slc27a1/Apc/Prkcz/Ptpra/Appl1/Igf1r/Zfp36l1/Vamp2/Ptpn11/Capn10/Srebf1/Lpin1/Grb14/Nucks1/C2cd5/Ogt/Stxbp4/Ncl/Smarcc1/Sgcb/Appl2/Mfn2/Wdtc1/Insr/Foxo1/Tsc2/Sorl1/Lonp1/Phip/Srsf3/Insig2/Ide/Kat2b/Src/Nck1/Fer/Rps6kb1/Nucb2/Akt2/Ncoa1/Sos1/Pdpk1/Sik2/Pik3ca/Zfp106/Ncoa2/Ncoa5/Irs2/Akt3	56
GO:0031023	GO:0031023	microtubule organizing center organization	43/3580	150/28891	7.62858400758952e-08	1.77558891165329e-06	1.21390695270719e-06	Foxj1/Mpdz/Ulk4/Dzip1/Cetn4/Trim37/Tuba1a/Bbs4/Ckap5/Cdk5rap2/Kif3a/Map9/Sdccag8/Cetn2/Mdm1/Cntln/Crocc/Alms1/Pcm1/Cep63/Tmem67/Spice1/Ccp110/C2cd3/Cep44/Gcc2/Arl2/Ssx2ip/Slc16a1/Pard6a/Clasp2/Fbxw11/Nin/Chordc1/Odf2/Azin1/Ranbp1/Kat2b/Xpo1/Cep120/Atf5/Chmp2b/Chmp1a	43
GO:0048199	GO:0048199	vesicle targeting, to, from or within Golgi	16/3580	30/28891	7.78559761733274e-08	1.805322033974e-06	1.23423443035358e-06	Mapk15/Cep19/Gbf1/Klhl12/Trappc12/Tmed9/Cul3/Dipk2a/Sec16a/Pdcd6/Trappc4/Trappc6a/Preb/Tmed10/Trappc8/Arfgap2	16
GO:0006352	GO:0006352	DNA-templated transcription initiation	40/3580	135/28891	7.99778640271236e-08	1.84068457208694e-06	1.25841053924846e-06	Thra/Polr3h/Hmgb1/Cavin1/Med25/Med31/Med19/Taf1b/Bclaf1/Rsf1/Gtf3c5/Polr2i/Dhx36/Med28/Tfam/Smarca5/Med9/Cand1/Ubtf/Znhit1/Gtf3c1/Gtf2a2/Jun/Ttf1/Taf11/Zfp451/Rrn3/Atf7ip/Med10/Med29/Ercc1/Ercc3/Gtf2e2/Taf1/Med4/Xpa/Med12/Med7/Bdp1/Gtf2f1	40
GO:0046822	GO:0046822	regulation of nucleocytoplasmic transport	40/3580	135/28891	7.99778640271236e-08	1.84068457208694e-06	1.25841053924846e-06	Angpt1/Smo/Uaca/Zic1/Nedd4/Pkia/Hsp90aa1/Hsp90ab1/Ywhae/Ptpn11/Ubr5/Chchd4/Park7/Gas6/Pkig/Tardbp/Akap8l/Dmap1/Xpo4/Nf1/Ppm1a/Nolc1/Ctdspl2/Wnk1/Xpo1/Bag3/Rbm10/Camk1/Thoc2/Emd/Dhx9/Setd2/Ufm1/Iws1/Prkaca/Cpsf6/Ipo5/Nsun2/Trim28/Supt6	40
GO:0043523	GO:0043523	regulation of neuron apoptotic process	72/3580	310/28891	8.18719056628919e-08	1.87727105624058e-06	1.28342341649597e-06	Epha7/Bok/Ptprz1/Sct/Myb/Kcnma1/Nrbp2/St8sia2/Angpt1/Ptprf/Nes/Smo/Trim2/Ntrk2/Prnp/Mt3/Agap2/Ppp2r2b/Hsph1/Vegfb/Gclc/Bhlhb9/Nfix/Hsp90ab1/Wfs1/Msh2/Slc25a27/Cx3cl1/Pink1/Itsn1/Nr4a2/Mdk/Pcp4/Bcl2/Il6st/Clu/Adnp/Egr1/Park7/Mt1/Oxr1/Sod1/Fmr1/Xrcc4/Hspd1/Srpk2/Mecp2/Il18/Fyn/Nf1/Jun/Hipk2/Rad21/Ube2v2/Ilk/Kras/Akt1s1/Prdx3/Map2k7/Aifm1/Pdpk1/Traf7/Pik3ca/Hdgf/Gclm/Thap11/Braf/Ddit3/Nae1/Atf2/Stam…	72
GO:2001234	GO:2001234	negative regulation of apoptotic signaling pathway	62/3580	253/28891	8.35576469337499e-08	1.90882802328655e-06	1.30499779187759e-06	Bok/Cxcl12/Nme5/Mapk8ip1/Ackr3/Agap2/Gas1/Lmna/Yap1/Pcgf2/Gclc/Cttn/Wfs1/Cx3cl1/Pink1/Cep63/Herpud1/Slc25a4/Nr4a2/Ccar2/Bcl2/Kdm1a/Ctnna1/Hspb1/Zmynd11/Acvr1/Clu/Selenos/Park7/Itga6/Mpv17l/Hdac1/Pea15a/Siah2/Bag5/Mfn2/Ddx3x/Uri1/Ivns1abp/Gnai3/Dnaja1/Mdm4/Phip/Trap1/Fyn/Rrm2b/Caap1/Rb1cc1/Pttg1ip/Ing2/Bcl2l2/Src/Txndc12/Aatf/Rrn3/Rps6kb1/Mnt/Tmbim1/Gclm/Psmd10/Hdac2/Nono	62
GO:0048638	GO:0048638	regulation of developmental growth	88/3580	405/28891	8.51032143759563e-08	1.93696172055682e-06	1.3242317995342e-06	Rbp4/Epha7/Ncam1/Kcnk2/Sema6d/Cxcl12/Zp3/Zfpm2/Pou3f2/Plxna4/Arhgap32/Map1b/Gja1/Map2/Slit2/Ttl/Smo/Akap6/Ryk/Bmpr1a/Mt3/Wwc1/Cxadr/Rgma/Ttc3/Fgfr1/Cdkl3/Bbs4/Ptprs/Tgfbr3/Yap1/Socs2/Rnd2/Cttn/Alms1/Ulk2/Ankrd26/Macf1/Ezr/Nedd4l/Slc25a4/Apc/Igf1r/Cdkn1b/Bcl2/Sin3a/Adnp/Olfm1/Gnas/Hopx/Dlg1/Csf1/Flvcr1/Sod1/Zmpste24/Clasp2/Ccnd2/Vgll4/Gdi1/Stk3/Rtn4/Insr/Spr/Mecp2/Celf1/Fto/Afdn/Atxn2/Eif4g2/Ddx39…	88
GO:0042254	GO:0042254	ribosome biogenesis	74/3580	322/28891	8.59920719948568e-08	1.94999669141278e-06	1.33314334524534e-06	Pih1d2/Drosha/Naf1/Xrcc5/2810004N23Rik/Wbp11/Dkc1/Serbp1/Rrp7a/Ncl/Rrp9/Mettl16/Eif5/Ipo4/Rrp15/Rrp1/Rpp38/Mterf4/Ddx3x/Pdcd11/Rps27rt/Mrps7/Ngrn/Dhx30/Rsl1d1/Dicer1/Nop56/Ddx17/Tsr3/Exosc7/Lsm6/Gnl3l/Kat2b/Nifk/Nop58/Xpo1/Nop16/Aatf/Rbm34/Bud23/Nol7/Gtf3a/Rrn3/Mphosph6/Rbm10/Nol11/Znhit6/Gar1/Ddx56/Utp11/Mterf3/Exosc1/Eif5b/Gtpbp4/Lyar/Eri3/Traf7/Ebna1bp2/Imp3/Nop14/Wdr43/Rpl7l1/Wdr3/Tsc1/Las1l/…	74
GO:0017148	GO:0017148	negative regulation of translation	56/3580	220/28891	8.86387119071109e-08	2.00265045803319e-06	1.36914085174431e-06	Rbm24/Trim2/Igfbp5/Wfs1/Tob1/Dcp1b/Paip2b/Zfp36l1/Paip2/Tia1/Serbp1/Pum1/Cnot10/Cnot1/Ncl/Hnrnpr/Tnrc6b/Tut4/Ddx6/Dhx36/Mettl16/Fmr1/Fxr1/Parn/Ddx3x/Noct/Cnot6/Tnrc6c/Tardbp/Otud6b/Celf1/Enc1/Fto/Xrn1/Exosc7/Cnot2/Mrpl13/Hnrnpu/Mettl14/Tnrc6a/Paip1/Upf1/Cnot6l/Ilf3/Samd4b/Dhx9/Pcif1/Gigyf2/Rc3h2/Tsc1/Cnot7/Ago1/Pan3/Dapk3/Ago3/Ireb2	56
GO:0006903	GO:0006903	vesicle targeting	24/3580	61/28891	9.23179830784764e-08	2.07816540010234e-06	1.42076773035873e-06	Mapk15/Ahi1/Cep19/Gbf1/5730455P16Rik/Klhl12/Trappc12/Tmed9/Clasp2/Cul3/Dipk2a/Exoc7/Trip11/Exoc1/Trappc10/Exoc3/Sec16a/Pdcd6/Trappc4/Trappc6a/Preb/Tmed10/Trappc8/Arfgap2	24
GO:0072001	GO:0072001	renal system development	79/3580	352/28891	9.31865702740011e-08	2.09009005618196e-06	1.42892019336899e-06	Rbp4/Epha7/Irx3/Tmem59l/Dync2h1/Prom1/Efnb2/Npnt/Klhl3/Bicc1/Dchs1/Sox9/Angpt1/Plce1/Ift88/Slit2/Ttc8/Smo/Ift27/Col4a1/Fgfr1/Lgr4/Rpgrip1l/Wdpcp/Cc2d2a/Traf3ip1/Adamts1/Nfia/Yap1/Tbc1d32/Lamb2/Cd24a/Nek1/Mtss1/Maged1/Kif3a/Pkd2/Cep290/Wfs1/Arl3/Wwtr1/Smad5/Odc1/Ift20/Hes1/Sox4/Tmem67/Apc/Cplane1/Hs2st1/Bcl2/Pbx1/Rdh10/Egr1/Cat/Dlg1/Zbtb14/Zfp950/Zmpste24/Gcnt1/Smad1/Pdgfa/Ext1/Ctnnd1/Smad4/Pcnt/R…	79
GO:0032922	GO:0032922	circadian regulation of gene expression	27/3580	74/28891	9.50652449019679e-08	2.12450155998311e-06	1.45244611394845e-06	Per3/Cavin3/Usp2/Lgr4/Id4/Maged1/Cry2/Rora/Kmt2a/Bhlhe41/Huwe1/Ogt/Egr1/Gfpt1/Rbm4b/Hdac1/Clock/Ppp1cb/Noct/Kdm5a/Cry1/Ncor1/Hnrnpu/Mta1/Hdac2/Ncoa2/Mybbp1a	27
GO:0050803	GO:0050803	regulation of synapse structure or activity	73/3580	317/28891	9.60828708840572e-08	2.13949150762767e-06	1.46269420772006e-06	Epha7/Adgrl3/C1ql1/Cdh2/Sparcl1/Cdh8/Slitrk1/Adgrb2/Magi2/Ptprd/Ptn/Srcin1/Ptprt/St8sia2/Ptprf/Slit2/Ptpn13/Lhfpl4/Ppp1r9a/Ntrk2/Prnp/Shank2/Nedd4/Tuba1a/Negr1/Gpm6a/Adgrl1/Clstn1/Myh10/Lrp8/Ptprs/Bhlhb9/Dab2ip/Dag1/Itsn1/Dlg4/Sparc/Stau2/Baiap2/Eef2k/Rbmx/Ogt/Kif1a/Malat1/Adnp/Taok2/Abi2/Cask/Dhx36/Fmr1/Mfn2/Pdlim5/Hnrnpm/Mecp2/Mfn1/Tsc2/Vcp/Fyn/Abhd17a/Nf1/Sipa1l1/Afdn/Pgrmc1/Rhob/Ube3a/Ube2v2/…	73
GO:0018200	GO:0018200	peptidyl-glutamic acid modification	15/3580	27/28891	9.69651093857987e-08	2.14621935212354e-06	1.4672937955845e-06	Ttll6/Ttll8/Ttll3/Ttll9/Agbl4/Agbl3/Cep41/Ttll5/Agbl2/Agbl5/Cfap20/Ttll1/Tpgs2/Ttll4/Vkorc1	15
GO:0048762	GO:0048762	mesenchymal cell differentiation	62/3580	254/28891	9.73225616094077e-08	2.14621935212354e-06	1.4672937955845e-06	Pax6/Ncam1/Cdh2/Sema6d/Sox9/Gja1/Pax3/Crb2/Smo/Epb41l5/Zic5/Bmpr1a/Msx1/Fgfr1/Axin2/Rian/Efnb1/Tgfbr3/Zic2/Pdcd4/Fermt2/Dab2ip/Fuz/Dag1/Wwtr1/Timp3/Hes1/Emp2/Cul7/Mdk/Bcl2/Slc39a10/Acvr1/Ddx5/Phactr4/Rflnb/Klhl12/Rdh10/Bcl9l/Lrp6/Clasp2/Pofut2/Rgcc/Ezh2/Ext1/Rtn4/Smad4/Tsc2/Dicer1/Tasor/Ppp2ca/Ddx17/Nolc1/Pdcd6/Slc39a6/Zfp703/Fam172a/Sema4b/Hdac2/Sdhaf2/Smad2/Trim28	62
GO:1901988	GO:1901988	negative regulation of cell cycle phase transition	65/3580	271/28891	9.74288940652711e-08	2.14621935212354e-06	1.4672937955845e-06	Sox2/Stk33/Nek11/Fhl1/Nuf2/Chek2/Apbb2/Gas1/Nek1/Cdk5rap2/Pkd2/Prmt2/Msh2/Jade1/Nacc2/Xpc/Apc/Cdc73/Apbb1/Ccar2/Spc24/Trp53bp1/Zfp36l1/Prpf19/Ptpn11/Bcl2/Rad50/Acvr1/Atr/Taok2/Fem1b/Dlg1/Ufl1/Ppp2r3d/Taok1/Clock/Tipin/Rgcc/Ezh2/Cdk5rap3/Mbtps1/Cry1/Rbl2/Wac/Ddx39b/Rad21/Atf5/Babam1/Babam2/Thoc1/Bub3/Rnaseh2b/Fbxo4/Psmg2/Lcmt1/Ppp1r10/Gigyf2/Ints3/Ik/Nae1/Trrap/Atf2/Nsun2/Rad17/Ctdsp2	65
GO:0090287	GO:0090287	regulation of cellular response to growth factor stimulus	74/3580	323/28891	9.81868641945466e-08	2.15521914004258e-06	1.47344663031786e-06	Dmd/Npnt/Angpt1/Ptprf/Slit2/Crb2/Atp2b4/Nedd4/Neo1/Ccn1/Mt3/Msx1/Zfp423/Rgma/Fgfr1/Zeb1/Nbl1/Tgfbr3/Vegfb/Epn2/Dab2ip/Fuz/Tob1/Crim1/Sinhcaf/Hes1/Eid2/Nrep/Tmem108/Pmepa1/Hspa5/Tcf4/Ogt/Sin3a/Bcl9l/Arid4b/Trim33/Stk11/Cask/Hdac1/Hgs/Ppp2r5d/Numa1/Rbbp7/Prmt1/Zbtb7a/Rbbp4/Sap30l/Glg1/Ofd1/Suds3/Smad4/Sorl1/Stub1/Snw1/Zdhhc17/Ppm1a/Ing2/Hipk2/Crebbp/Ctdspl2/Ilk/Pdcd6/Dstyk/Smurf2/Fkbp8/Zfp451/Zfp70…	74
GO:0031111	GO:0031111	negative regulation of microtubule polymerization or depolymerization	21/3580	49/28891	1.01940187602147e-07	2.22967048627674e-06	1.52434636630907e-06	Spef1/Map1a/Map1b/Map2/Stmn1/Gas2l1/Clip3/Mid1ip1/Wdr47/Eml2/Apc/Hdgfl3/Mid1/Nav3/Fkbp4/Clasp2/Taok1/Dyrk1a/Mapre1/Camsap1/Specc1l	21
GO:0007097	GO:0007097	nuclear migration	17/3580	34/28891	1.0589825340389e-07	2.30805804591942e-06	1.5779371513334e-06	Pax6/Syne1/Cdc42bpa/Tacc2/Syne2/Myh10/Lmna/Nudc/Pcm1/Sun1/Clmn/Kif1a/Fbxw11/Cep120/Dock7/Dync1h1/Tacc1	17
GO:0006979	GO:0006979	response to oxidative stress	85/3580	389/28891	1.08301455009994e-07	2.34925695124366e-06	1.60610337679741e-06	Gpr37l1/Car3/Smpd3/Mb/Nme5/Ptprk/Prnp/Mt3/Pcgf2/Gclc/Psip1/Slc25a14/Sesn3/Pink1/Gab1/Dhfr/Nr4a2/Endog/Atp2a2/Stk25/Bcl2/Ogg1/Hspb1/Ccs/Gpx8/Sin3a/Wrn/Prdx4/Selenos/Nfe2l1/Hyal1/Chchd4/Prdx6/Ercc6l2/Park7/Cat/Pnpla8/Mpv17l/Pyroxd1/Oxr1/Sod1/Camk2g/Txnip/Ezh2/Chchd2/Sesn1/Sirt2/Foxo1/Coq7/Glrx2/Lonp1/Trap1/Fyn/Rrm2b/Lias/Jun/Ndufa12/Rhob/Ide/Map3k5/Selenok/Rbpms/Src/Atrn/Mpv17/Mapkap1/Fer/Rnf146/Er…	85
GO:0050779	GO:0050779	RNA destabilization	33/3580	102/28891	1.08550296871667e-07	2.34925695124366e-06	1.60610337679741e-06	Rbm24/Tob1/Dcp1b/Zfp36l1/Pum1/Cnot1/Hnrnpr/Tnrc6b/Tut4/Dhx36/Mettl16/Fxr1/Parn/Noct/Cnot6/Tnrc6c/Tardbp/Celf1/Fto/Exosc7/Cnot2/Hnrnpu/Mettl14/Tnrc6a/Paip1/Upf1/Cnot6l/Samd4b/Dhx9/Gigyf2/Rc3h2/Cnot7/Pan3	33
GO:1901875	GO:1901875	positive regulation of post-translational protein modification	48/3580	178/28891	1.10915531927307e-07	2.39205245079592e-06	1.63536113691864e-06	Tspyl5/Mapk15/Rwdd3/Angpt1/Spsb4/Auts2/Dnajb2/Wfs1/Nsmce3/Kdm1a/Hspbp1/Btrc/Huwe1/Hspa5/Ogt/Egr1/Ndfip1/Ube2d1/Cul3/Ddx3x/Smarca5/Cdk5rap3/Cry1/Stub1/Vcp/Sae1/Kat8/Pttg1ip/Ube3a/Ube2v2/Sumo2/Gnl3/Pdcd6/Baz1b/Kansl3/Nelfe/Traf7/Mta1/Fbxo4/Psmd10/Dek/Pias1/Topors/Uba2/Arrdc3/Kansl1/Hcfc1/Mybbp1a	48
GO:0001838	GO:0001838	embryonic epithelial tube formation	44/3580	157/28891	1.11345336005041e-07	2.39295481700032e-06	1.63597805258094e-06	Irx3/Enah/Sox9/Pax3/Cecr2/Fzd3/Shroom3/Celsr1/Nckap1/Zic5/Rgma/Ift122/Cc2d2a/Bbs4/Cluap1/Zic2/Fuz/Tulp3/Ift57/Hs2st1/Arhgap35/Plxnb2/Phactr4/Mthfd1/Hectd1/Lrp6/Ift52/Mib1/Stk3/Tsc2/Coq7/Lias/Prkacb/Dvl3/Ski/Setd2/Ift172/Specc1l/Prkaca/Med12/Tsc1/Sec24b/Nup50/Lmo4	44
GO:0008090	GO:0008090	retrograde axonal transport	14/3580	24/28891	1.13805985019352e-07	2.4289111266414e-06	1.66056010193963e-06	Hap1/Map1a/Agbl4/Mgarp/Kif1b/Tmem108/Dst/Kif1a/Sod1/Fbxw11/Mecp2/Actr10/Snapin/Dync1h1	14
GO:0042026	GO:0042026	protein refolding	14/3580	24/28891	1.13805985019352e-07	2.4289111266414e-06	1.66056010193963e-06	Dnaja4/Hspa2/Dnajb2/Hsp90aa1/Hspa5/Hspb1/Bag5/Hspd1/Hspa13/Dnaja1/Hspa9/St13/Hspa14/Hspa1a	14
GO:0043434	GO:0043434	response to peptide hormone	86/3580	396/28891	1.21576848519415e-07	2.58581379885432e-06	1.76782887538576e-06	Rbp4/Rarres2/Ptprf/Mgarp/Tgfbr3/Sorbs1/Pik3r3/Socs2/Gkap1/Cry2/Sesn3/Ankrd26/Slc27a1/Nr4a2/Apc/Prkcz/Ptpra/Scap/Appl1/Igf1r/Zfp36l1/Vamp2/Cad/Ptpn11/Atp2a2/Capn10/Srebf1/Tcf12/Lpin1/Grb14/Nucks1/Epm2aip1/C2cd5/Ogt/Stxbp4/Ncl/Egr1/Gnas/Smarcc1/Khk/Sgcb/Appl2/Mfn2/Stat2/Sort1/Cacybp/Wdtc1/Insr/Pld1/Foxo1/Tsc2/Cry1/Sorl1/Il18/Srsf5/Lonp1/Phip/Srsf3/Insig2/Ide/Kat2b/Src/Nck1/Fer/Rps6kb1/Eif2b2/Nr4a1/…	86
GO:0032434	GO:0032434	regulation of proteasomal ubiquitin-dependent protein catabolic process	41/3580	142/28891	1.22041131972219e-07	2.58676873541115e-06	1.76848173152725e-06	Map1a/Bbs7/Axin2/Dnajb2/Gclc/Caml/Herpud1/Ccar2/Hspbp1/Ogt/Clu/Csnk1a1/Smarcc1/Park7/Ufl1/Bcap31/Usp9x/Bag5/Araf/Sirt2/Ddrgk1/Zer1/Stub1/Rnf14/Vcp/Wac/Ubqln2/Ube2v2/Sumo2/Xpo1/Gna12/Nub1/Ankib1/Rnf19a/Bag6/Hspa1a/Sgta/Psmd10/Usp14/Pias1/Cop1	41
GO:0008361	GO:0008361	regulation of cell size	56/3580	222/28891	1.231168828857e-07	2.58695870953354e-06	1.7686116100743e-06	Epha7/Sema6d/Sct/Cxcl12/Kcnma1/Plxna4/Arhgap32/Aqp4/Map1b/Map2/Slit2/Ttl/Ryk/Mt3/Rgma/Ttc3/Cdkl3/Ptprs/Hsp90aa1/Rnd2/Cttn/Hsp90ab1/Arhgap5/Ulk2/Macf1/Kdm1a/Cdk4/Arhgap35/Ogt/Sin3a/Adnp/Rdx/Olfm1/Clcn3/Clasp2/Mfn2/Wdtc1/Gdi1/Rtn4/Tsc2/Rb1cc1/Eif4g2/Golga4/Wnk1/Rnf6/Ilk/Rufy3/Eif2b2/Sema4b/Akt1s1/Ano6/Add1/Tsc1/Anapc2/Akt3/Clns1a	56
GO:0048736	GO:0048736	appendage development	54/3580	211/28891	1.233083431587e-07	2.58695870953354e-06	1.7686116100743e-06	Dmd/Sall3/Lmx1b/Dync2h1/Sox9/Gja1/Ift88/Tmem107/Bbs7/B9d1/Iqce/Wdr19/Bmpr1a/Msx1/Ift80/Ift122/Fgfr1/Rpgrip1l/Gas1/Wdpcp/Tmem231/Traf3ip1/Nfia/Tbc1d32/Fermt2/Intu/Fuz/Tulp3/Ift140/Cplane1/C2cd3/Med31/Pbx1/Zfp219/Rdh10/Gnas/Itga6/Flvcr1/Hdac1/Lrp6/Ift52/Atrx/Ext1/Smad4/Pcnt/Dicer1/Gna12/Chst11/Ski/Nipbl/Lnpk/Ift172/Rc3h2/Hdac2	54
GO:0060173	GO:0060173	limb development	54/3580	211/28891	1.233083431587e-07	2.58695870953354e-06	1.7686116100743e-06	Dmd/Sall3/Lmx1b/Dync2h1/Sox9/Gja1/Ift88/Tmem107/Bbs7/B9d1/Iqce/Wdr19/Bmpr1a/Msx1/Ift80/Ift122/Fgfr1/Rpgrip1l/Gas1/Wdpcp/Tmem231/Traf3ip1/Nfia/Tbc1d32/Fermt2/Intu/Fuz/Tulp3/Ift140/Cplane1/C2cd3/Med31/Pbx1/Zfp219/Rdh10/Gnas/Itga6/Flvcr1/Hdac1/Lrp6/Ift52/Atrx/Ext1/Smad4/Pcnt/Dicer1/Gna12/Chst11/Ski/Nipbl/Lnpk/Ift172/Rc3h2/Hdac2	54
GO:0051983	GO:0051983	regulation of chromosome segregation	39/3580	132/28891	1.25600770254477e-07	2.6238716570923e-06	1.79384767873434e-06	Mapk15/Nuf2/Cdk5rap2/Apc/BC005624/Spc24/Smarcd1/Anapc11/Anapc5/Pum1/Cdc16/Smarcc1/Cdc23/Arid1b/Numa1/Smarca2/Rcc2/Anapc1/Cul3/Sirt2/Anapc4/Arid2/Pbrm1/Rad21/Dpf2/Kat2b/Hnrnpu/Smc6/Cdc27/Bub3/Smc5/Smarcb1/Psmg2/Lcmt1/Ik/Nsmce2/Anapc2/Smarcc2/Actl6a	39
GO:0007052	GO:0007052	mitotic spindle organization	38/3580	127/28891	1.25918613894183e-07	2.6238716570923e-06	1.79384767873434e-06	Cep126/Nuf2/Chek2/Stmn1/Tacc2/Efhc1/Map10/Cep97/Ckap5/Nudc/Map9/Spice1/Ints13/Kif2a/Smc3/Clasp2/Numa1/Pibf1/Poldip2/Mecp2/Pcnt/Mzt1/Vcp/Pkd1/Hnrnpu/Map1s/Stag1/Hspa1a/Dctn6/Chmp2b/Kif3b/Dync1h1/Map4/Tacc1/Chmp1a/Rae1/Sbds/Parp3	38
GO:0031122	GO:0031122	cytoplasmic microtubule organization	24/3580	62/28891	1.32960323011603e-07	2.76127701123087e-06	1.88778682964551e-06	Cep126/Ift88/Tacc2/Ccdc13/Clip4/Map10/Clip3/Pcm1/Ezr/Apc/Wdr73/Ccdc88c/Dlg1/Numa1/Slain2/Hook2/Ccdc88a/Tubgcp2/Cep120/Tubgcp3/Camsap1/Ift172/Dync1h1/Tubgcp4	24
GO:0072331	GO:0072331	signal transduction by p53 class mediator	43/3580	153/28891	1.41490587317128e-07	2.92857027708741e-06	2.00215928220564e-06	Bok/Mlf1/Chek2/Trp53bp2/Msx1/Myo6/Dyrk3/Msh2/Hipk1/Cep63/Sox4/Wwox/Smyd2/Kdm1a/Ddx5/Atr/Pcbp4/Dyrk2/Stk11/Zmpste24/Hint1/Dyrk1a/Cops3/Atrx/Cdk5rap3/Tmem109/Znhit1/Snw1/Mdm4/Rrm2b/Pttg1ip/Hipk2/Jmy/Rrn3/Hexim1/Usp10/Bag6/Cdip1/Psmd10/Topors/Ing4/Rrs1/Mybbp1a	43
GO:0051236	GO:0051236	establishment of RNA localization	42/3580	148/28891	1.46476092046113e-07	3.02162052087099e-06	2.06577442259014e-06	Nup62cl/Tst/Cetn2/Zfp36l1/G3bp2/Fyttd1/Atr/Cetn3/Pabpn1/Hnrnpa2b1/Ythdc1/Fmr1/Ssb/Ncbp2/Xpo5/Akap8l/Srsf3/Ddx39b/Alkbh5/Wnk1/Xpo1/Tnks/Thoc2/Srsf1/Ddx19a/Thoc1/Chtop/Dhx9/Setd2/Iws1/Casc3/Cpsf6/Tsc1/Ncbp1/Magoh/Rae1/Nsun2/Lrpprc/Ncbp3/Sec13/Supt6/Parp11	42
GO:0070585	GO:0070585	protein localization to mitochondrion	34/3580	108/28891	1.47686438345765e-07	3.03643317238893e-06	2.07590130530924e-06	Dusp18/Mgarp/Ppp2r2b/Hsp90aa1/Mipep/Pink1/Dnajc15/Srebf1/Pdcd5/Chchd4/Timm8a1/Timm22/Immp1l/Bcap31/Mfn2/Mterf4/Hspd1/Tomm7/Timm29/Dnaja1/Mtch2/Tomm34/Hspa4/Fkbp8/Bag3/Timm9/Timm13/Bnip3l/Dnm1l/Mff/Aifm1/Ddit3/Pmpca/Dnlz	34
GO:0034502	GO:0034502	protein localization to chromosome	35/3580	113/28891	1.52739809172882e-07	3.12989748497786e-06	2.13979952980089e-06	Fam47e/Slf1/Msh2/Wrap53/Champ1/Rpa1/Dkc1/Atr/Trappc12/Carm1/Cct7/Rcc2/Terf2/Cct3/Xrcc4/Cct6a/Terf2ip/Atrx/Ezh2/Cct5/Ruvbl2/Vcp/Tasor/Gnl3l/Rad21/Gnl3/Ctcf/Tnks/Tnks2/Nipbl/Bub3/Smc5/Setd2/Ik/Parp3	35
GO:0033143	GO:0033143	regulation of intracellular steroid hormone receptor signaling pathway	28/3580	80/28891	1.53571442179463e-07	3.13651872636732e-06	2.14432623691506e-06	Dnaaf4/Ntrk2/Yap1/Cry2/Prmt2/Ddx5/Cnot1/Park7/Ufl1/Hdac1/Carm1/Strn3/Clock/Zbtb7a/Ddrgk1/Cry1/Rnf14/Ppp5c/Cnot2/Ncor1/Src/Rnf6/Pias2/Lats1/Ufm1/Uba5/Ncoa2/Ncor2	28
GO:0007281	GO:0007281	germ cell development	95/3580	453/28891	1.55455982308998e-07	3.1645296992802e-06	2.1634763422958e-06	Spag17/Ttc21a/Cfap54/Cfap43/Fmn2/Tcp11/Cfap65/Meig1/Dnah1/Dpy19l2/Bmpr1b/Iqcg/Cfap44/Spag6l/Cfap157/Ndn/Cfap221/Mns1/Pacrg/Spef2/Cxcl12/Zp3/Cfap206/Ift81/Cfap61/Meg3/Cfap69/Cfap47/Ptn/Rfx2/Rsph1/Ift88/Nme5/Spag16/Hspa2/Dzip1/Jam3/Jam2/Strbp/Zfp37/Bbs4/Drc7/Map7/Ttll5/Armc2/Alms1/Ttc12/Msh2/Smad5/Cep128/Mdk/Ttll1/Stau2/Pebp1/Bcl2/Grb14/Acvr1/Gnas/Tut4/Stk11/Ythdc1/Fxr1/Aff4/Fbxw11/Eif4g3/Epc1/Ube2…	95
GO:0032535	GO:0032535	regulation of cellular component size	88/3580	411/28891	1.69534102682684e-07	3.43975771495656e-06	2.35163994233667e-06	Epha7/Sema6d/Sct/Cxcl12/Kcnma1/Plxna4/Arhgap32/Aqp4/Map1b/Map2/Slit2/Ttl/Ppp1r9a/Ryk/Tmod2/Nckap1/Mt3/Rgma/Ttc3/Cdkl3/Bbs4/Arhgap18/Ptprs/Hsp90aa1/Rnd2/Cttn/Hsp90ab1/Pfn2/Arhgap5/Pex11a/Ulk2/Sptbn1/Macf1/Ezr/Sptan1/Tpm1/Baiap2/Add3/Cfl2/Kdm1a/Cdk4/Arhgap35/Ogt/Sin3a/Adnp/Rdx/Olfm1/Carmil1/Dlg1/Clcn3/Clasp2/Mfn2/Pecam1/Wdtc1/Twf1/Gdi1/Rtn4/Hp1bp3/Tsc2/Rb1cc1/Eif4g2/Golga4/Bloc1s1/Wnk1/Rnf6/Ilk/Ruf…	88
GO:0072655	GO:0072655	establishment of protein localization to mitochondrion	32/3580	99/28891	1.72226335046188e-07	3.48292470349143e-06	2.38115167625549e-06	Dusp18/Mgarp/Ppp2r2b/Hsp90aa1/Mipep/Pink1/Dnajc15/Srebf1/Pdcd5/Chchd4/Timm8a1/Timm22/Immp1l/Bcap31/Mfn2/Mterf4/Hspd1/Tomm7/Timm29/Dnaja1/Mtch2/Tomm34/Hspa4/Bag3/Timm9/Timm13/Bnip3l/Mff/Aifm1/Ddit3/Pmpca/Dnlz	32
GO:0051402	GO:0051402	neuron apoptotic process	81/3580	369/28891	1.74279295871636e-07	3.5129238461969e-06	2.40166102257232e-06	Epha7/Bok/Ptprz1/Sct/Myb/Kcnma1/Nrbp2/St8sia2/Angpt1/Ptprf/Nes/Smo/Trim2/Ntrk2/Prnp/Tuba1a/Mt3/Adarb1/Agap2/Ppp2r2b/Hsph1/Vegfb/Gclc/Bhlhb9/Nfix/Hsp90ab1/Wfs1/Msh2/Slc25a27/Cx3cl1/Pink1/Itsn1/Nr4a2/Mdk/Ptges3/Pcp4/Bcl2/Il6st/Clu/Adnp/Egr1/Park7/Mt1/Oxr1/Sod1/Fmr1/Xrcc4/Hspd1/Srpk2/Mecp2/Il18/Fyn/Nf1/Jun/Hspa4/Hipk2/Rad21/Map3k5/Ube2v2/Ilk/Kras/Akt1s1/Diablo/Prdx3/Akt2/Map2k7/Aifm1/Pdpk1/Traf7/Pik…	81
GO:0071383	GO:0071383	cellular response to steroid hormone stimulus	49/3580	186/28891	1.79644153363704e-07	3.60926755031702e-06	2.46752778458769e-06	Dnaaf4/Ntrk2/Nedd4/Mgarp/Padi2/Yap1/Cry2/Prmt2/Rbfox2/Klf9/Atp1a1/Ptges3/Zfp36l1/Ddx5/Ubr5/Safb/Cnot1/Crebrf/Trip4/Park7/Fkbp4/Ufl1/Hdac1/Carm1/Strn3/Clock/Calcoco1/Uri1/Zbtb7a/Ddrgk1/Cry1/Dnaja1/Rnf14/Ppp5c/Ddx17/Ube3a/Cnot2/Ncor1/Src/Rnf6/Hnrnpu/Rps6kb1/Pias2/Lats1/Tmf1/Ufm1/Uba5/Ncoa2/Ncor2	49
GO:0006099	GO:0006099	tricarboxylic acid cycle	17/3580	35/28891	1.82087020211488e-07	3.64646993722227e-06	2.49296173262892e-06	Mdh1b/Suclg2/Acly/Idh2/Idh3g/Suclg1/Ogdh/Idh3a/Sdha/Aco2/Dlst/Sdhaf2/Mdh2/Sucla2/Cs/Dlat/Ireb2	17
GO:0009953	GO:0009953	dorsal/ventral pattern formation	34/3580	109/28891	1.89235518377529e-07	3.76517637855676e-06	2.57411710227633e-06	Rfx4/Pax6/Bmpr1b/Lmx1b/Dync2h1/Ift88/Smo/Wdr19/Bmpr1a/Ift122/Axin2/Gas1/Traf3ip1/Nbl1/Tbc1d32/Intu/Otx2/Kif3a/Fuz/Tulp3/Arl13b/Apc/Gorab/Acvr1/Lrp6/Ift52/Map3k4/Prkacb/Fkbp8/Rnf220/Ift172/Prkaca/Ddit3/Smad2	34
GO:0036503	GO:0036503	ERAD pathway	34/3580	109/28891	1.89235518377529e-07	3.76517637855676e-06	2.57411710227633e-06	Ubxn10/Dnajb2/Wfs1/Herpud1/Tmem67/Hsp90b1/Dnajc10/Hspa5/Erlin2/Jkamp/Selenos/Ubxn4/Rhbdd1/Bcap31/Stt3b/Erlec1/Stub1/Ccdc47/Dnajb9/Usp19/Rnft1/Vcp/Canx/Ubqln2/Amfr/Sec61b/Sel1l/Bag6/Sgta/Faf2/Usp14/Ube4b/Rnf5/Ube2j1	34
GO:0043244	GO:0043244	regulation of protein-containing complex disassembly	39/3580	134/28891	1.94691555613695e-07	3.861278183361e-06	2.63981848633766e-06	Spef1/Map1a/Map1b/Map2/Nes/Tmod2/Gas2l1/Mid1ip1/Wdr47/Sptbn1/Irgm2/Apc/Sptan1/Tpm1/Igf1r/Add3/Hdgfl3/Cfl2/Mid1/Igtp/Nav3/Rdx/Carmil1/Irgm1/Zmpste24/Clasp2/Taok1/Twf1/Insr/Oga/Wnk1/Upf1/Map1s/Fyco1/Pik3ca/Camsap1/Add1/Specc1l/Scaf8	39
GO:0014020	GO:0014020	primary neural tube formation	36/3580	119/28891	1.972147945845e-07	3.89878478524742e-06	2.66546041533572e-06	Enah/Pax3/Cecr2/Fzd3/Shroom3/Celsr1/Nckap1/Zic5/Rgma/Ift122/Cc2d2a/Bbs4/Cluap1/Zic2/Fuz/Tulp3/Ift57/Arhgap35/Plxnb2/Phactr4/Mthfd1/Hectd1/Lrp6/Tsc2/Lias/Prkacb/Dvl3/Ski/Setd2/Ift172/Specc1l/Prkaca/Med12/Tsc1/Sec24b/Lmo4	36
GO:0048813	GO:0048813	dendrite morphogenesis	50/3580	192/28891	1.99385736061327e-07	3.9291093291574e-06	2.68619222687633e-06	Ptprz1/Dcdc2a/Kndc1/Ptprd/Epha5/Ptn/Srcin1/Ptprf/Ctnnd2/Ppp1r9a/Nedd4/Sdc2/Cdkl3/Celsr2/Lrp8/Tnik/Wls/Bhlhb9/Dlg4/Nedd4l/Cul7/Rbfox2/Dclk1/Stau2/Baiap2/Kidins220/Eef2k/Trak1/Btbd3/Kif1a/Rere/Taok2/Stk11/Abi2/Cask/Dhx36/Mfn2/Pdlim5/Prmt3/Mfn1/Fyn/Sipa1l1/Afdn/Ube3a/Ilk/Tmem106b/Wasl/Pias2/Dnm1l/Anapc2	50
GO:1902850	GO:1902850	microtubule cytoskeleton organization involved in mitosis	44/3580	160/28891	2.01263781479088e-07	3.95348727440452e-06	2.70285856052708e-06	Pax6/Cep126/Nuf2/Chek2/Stmn1/Tacc2/Efhc1/Map10/Cep97/Ckap5/Nudc/Cdk5rap2/Map9/Enkd1/Spice1/Ints13/Kif2a/Smc3/Clasp2/Numa1/Fbxw11/Pibf1/Poldip2/Mecp2/Pcnt/Mzt1/Vcp/Pkd1/Hnrnpu/Mapre1/Map1s/Stag1/Setd2/Hspa1a/Dctn6/Chmp2b/Kif3b/Dync1h1/Map4/Tacc1/Chmp1a/Rae1/Sbds/Parp3	44
GO:0051494	GO:0051494	negative regulation of cytoskeleton organization	47/3580	176/28891	2.05090242215908e-07	4.01586226662768e-06	2.74550212303067e-06	Spef1/Map1a/Map1b/Map2/Slit2/Ppp1r9a/Stmn1/Tmod2/Trim37/Tjp1/Bbs4/Gas2l1/Clip3/Cdk5rap2/Mid1ip1/Mdm1/Pfn2/Wdr47/Sptbn1/Eml2/Tmem67/Apc/Sptan1/Tpm1/S1pr1/Add3/Hdgfl3/Mid1/Nav3/Rdx/Fkbp4/Carmil1/Clasp2/Taok1/Mfn2/Pecam1/Dyrk1a/Twf1/Smad4/Kat2b/Mapre1/Ssh1/Pik3ca/Camsap1/Add1/Specc1l/Myadm	47
GO:0042770	GO:0042770	signal transduction in response to DNA damage	49/3580	187/28891	2.14424651088925e-07	4.18535205036865e-06	2.86137625670298e-06	Stk33/Nek11/Chek2/Myo6/Dyrk3/Nek1/Msh2/Sox4/Xpc/Ccar2/Trp53bp1/Prpf19/Ptpn11/Smyd2/Kdm1a/Ddx5/Atr/Pcbp4/Taok2/Fem1b/Ufl1/Zmpste24/Taok1/Clock/Tipin/Dyrk1a/Cops3/Atrx/Cdk5rap3/Mbtps1/Cry1/Znhit1/Pttg1ip/Wac/Ddx39b/Hipk2/Rnf8/Usp10/Babam1/Babam2/Thoc1/Rnaseh2b/Fbxo4/Ppp1r10/Gigyf2/Psmd10/Atf2/Ing4/Rad17	49
GO:0003007	GO:0003007	heart morphogenesis	68/3580	294/28891	2.18247911149984e-07	4.2465397980224e-06	2.9032081423438e-06	Ccdc40/Rbp4/Ccdc39/Dnah11/Cpe/Zfpm2/Dchs1/Sox9/Angpt1/Gja1/Ift88/Slit2/Dnaaf1/Smo/Nedd4/Bmpr1a/Ccn1/Msx1/Axin2/Tead1/Ccdc103/Adamts1/Tgfbr3/Cluap1/Yap1/Pdcd4/Tnni3/Kif3a/Pkd2/Dag1/Arl13b/Hes1/Emp2/Parva/Sox4/Tpm1/C2cd3/S1pr1/Ift57/Acvr1/Tab1/Mrtfb/Lrp6/Zmpste24/Ift52/Mib1/Ext1/Rtn4/Insr/Arid2/Smad4/Mdm4/Jun/Dicer1/Kat6a/Pbrm1/Dvl3/Ilk/Gaa/Asxl2/Nipbl/Sos1/Ift172/Smad2/Ube4b/Sec24b/Atf2/Ncor2	68
GO:0045333	GO:0045333	cellular respiration	61/3580	254/28891	2.26632829189272e-07	4.39582166804853e-06	3.00526684452905e-06	Slc25a18/Mdh1b/Slc1a3/Msh2/Pink1/Ak4/Dnajc15/Slc25a23/Suclg2/Sirt3/Chchd10/Nipsnap2/Cisd1/Arl2/Chchd4/Acly/Park7/Cat/Idh2/Idh3g/Suclg1/Mfn2/Ogdh/Sco2/Plec/Chchd2/Chchd5/Coq7/Mtch2/Vcp/Trap1/Mtln/Slc25a25/Ndufa12/Ndufc1/Mtfr1l/Sdhaf4/Ide/Dld/Dnajc30/Bloc1s1/Idh3a/Sdha/Ndufv1/Ndufb5/Ndufa7/Adsl/Etfa/Pik3ca/Aco2/Dlst/Prkaca/Nfatc3/Sdhaf2/Mdh2/Sucla2/Cs/Mybbp1a/Dlat/Ireb2/Ndufa9	61
GO:0050657	GO:0050657	nucleic acid transport	41/3580	145/28891	2.28200107413617e-07	4.39855707039747e-06	3.00713694177287e-06	Nup62cl/Tst/Cetn2/Zfp36l1/G3bp2/Fyttd1/Cetn3/Pabpn1/Hnrnpa2b1/Ythdc1/Fmr1/Ssb/Ncbp2/Xpo5/Akap8l/Srsf3/Ddx39b/Alkbh5/Wnk1/Xpo1/Tnks/Thoc2/Srsf1/Ddx19a/Thoc1/Chtop/Dhx9/Setd2/Iws1/Casc3/Cpsf6/Tsc1/Ncbp1/Magoh/Rae1/Nsun2/Lrpprc/Ncbp3/Sec13/Supt6/Parp11	41
GO:0050658	GO:0050658	RNA transport	41/3580	145/28891	2.28200107413617e-07	4.39855707039747e-06	3.00713694177287e-06	Nup62cl/Tst/Cetn2/Zfp36l1/G3bp2/Fyttd1/Cetn3/Pabpn1/Hnrnpa2b1/Ythdc1/Fmr1/Ssb/Ncbp2/Xpo5/Akap8l/Srsf3/Ddx39b/Alkbh5/Wnk1/Xpo1/Tnks/Thoc2/Srsf1/Ddx19a/Thoc1/Chtop/Dhx9/Setd2/Iws1/Casc3/Cpsf6/Tsc1/Ncbp1/Magoh/Rae1/Nsun2/Lrpprc/Ncbp3/Sec13/Supt6/Parp11	41
GO:0003352	GO:0003352	regulation of cilium movement	19/3580	43/28891	2.2946892254646e-07	4.40923462388339e-06	3.01443680511927e-06	Ccdc40/Ttll6/Cfap43/Drc1/Ccdc39/Ccdc65/Dnah11/Rsph4a/Cfap45/Spag6l/Cfap206/Cfap69/Kif9/Dnaaf1/Cfap298/Bbs4/Bbs1/Cfap20/Anxa5	19
GO:0001822	GO:0001822	kidney development	75/3580	336/28891	2.4454345628061e-07	4.68429825571057e-06	3.20248802177223e-06	Epha7/Irx3/Tmem59l/Dync2h1/Prom1/Efnb2/Npnt/Klhl3/Bicc1/Dchs1/Sox9/Angpt1/Plce1/Ift88/Slit2/Smo/Ift27/Fgfr1/Lgr4/Rpgrip1l/Wdpcp/Cc2d2a/Traf3ip1/Adamts1/Yap1/Tbc1d32/Lamb2/Cd24a/Nek1/Mtss1/Maged1/Kif3a/Pkd2/Cep290/Wfs1/Arl3/Wwtr1/Smad5/Odc1/Ift20/Hes1/Sox4/Tmem67/Apc/Cplane1/Hs2st1/Bcl2/Pbx1/Rdh10/Egr1/Cat/Dlg1/Zbtb14/Zfp950/Zmpste24/Gcnt1/Smad1/Pdgfa/Ext1/Ctnnd1/Smad4/Pcnt/Rrm2b/Mpst/Nf1/Pkd1/Ilk…	75
GO:1901989	GO:1901989	positive regulation of cell cycle phase transition	36/3580	120/28891	2.48356560536614e-07	4.7426107287611e-06	3.24235418448648e-06	Mapk15/Hspa2/Chek2/Dyrk3/Ube2e2/Adamts1/Cdc73/Anapc11/Cdk4/Anapc5/Pbx1/Cdc16/Sin3a/Stxbp4/Rdx/Hyal1/Cdc23/Mepce/Rcc2/Ccnd2/Cul3/Ddx3x/Rgcc/Ezh2/Larp7/Mecp2/Ankrd17/Rrm2b/Ddx39b/Crebbp/Kmt2e/Thoc1/Ppp1r10/Apex1/Nsmce2/Paf1	36
GO:0045724	GO:0045724	positive regulation of cilium assembly	16/3580	32/28891	2.51828434157144e-07	4.79406722802859e-06	3.27753316190227e-06	Mns1/Zmynd10/Hap1/Ift88/Dzip1/Bbs4/Fuz/Crocc/Kctd17/Ift20/Tmem67/Ccp110/Dynll1/Arhgap35/Ccdc88a/Cep120	16
GO:0031345	GO:0031345	negative regulation of cell projection organization	55/3580	221/28891	2.55601705743677e-07	4.85092714162154e-06	3.31640626140622e-06	Epha7/Ntm/Nr2f1/Ptprz1/Sema6d/Efnb2/Tbc1d30/Map2/Ptprf/Slit2/Ryk/Prnp/Gfap/Neo1/Mgarp/Mt3/Rgma/Ttc3/Mak/Pmp22/Cdkl3/Rap1gap/Ptprg/Ptprs/Yap1/Cep97/Tsku/Prag1/Pfn2/Itm2c/Tchp/Ulk2/Hes1/Odf2l/Ccp110/Lpar1/Carm1/Bag5/Gdi1/Rtn4/Tsc2/Fyn/Vim/Dennd5a/Ube3a/Rnf6/Rufy3/Thoc2/Sema4b/Snapin/Rtca/Map4/Hdac2/Tsc1/Tesk1	55
GO:0043524	GO:0043524	negative regulation of neuron apoptotic process	53/3580	210/28891	2.5968667545285e-07	4.91333562635944e-06	3.35907272155026e-06	Bok/Ptprz1/Sct/Nrbp2/Angpt1/Nes/Smo/Ntrk2/Mt3/Agap2/Hsph1/Vegfb/Gclc/Bhlhb9/Nfix/Hsp90ab1/Wfs1/Msh2/Slc25a27/Cx3cl1/Pink1/Itsn1/Nr4a2/Mdk/Pcp4/Bcl2/Il6st/Clu/Adnp/Park7/Mt1/Oxr1/Sod1/Fmr1/Xrcc4/Hspd1/Mecp2/Fyn/Jun/Hipk2/Rad21/Ube2v2/Ilk/Kras/Prdx3/Pdpk1/Pik3ca/Hdgf/Gclm/Thap11/Braf/Stambp/Nono	53
GO:0071166	GO:0071166	ribonucleoprotein complex localization	9/3580	11/28891	2.96631524461167e-07	5.57811964291609e-06	3.8135618966349e-06	Akap8l/Wnk1/Rbm10/Thoc2/Setd2/Iws1/Nsun2/Prpf31/Supt6	9
GO:0120197	GO:0120197	mucociliary clearance	9/3580	11/28891	2.96631524461167e-07	5.57811964291609e-06	3.8135618966349e-06	Cfap54/Cfap43/Dnah9/Spag6l/Cfap221/Spef2/Spag16/Ttll1/Stard7	9
GO:0033045	GO:0033045	regulation of sister chromatid segregation	33/3580	106/28891	2.99465258921177e-07	5.61429093320917e-06	3.83829092061505e-06	Mapk15/Nuf2/Cdk5rap2/Apc/Spc24/Smarcd1/Anapc11/Anapc5/Cdc16/Smarcc1/Cdc23/Arid1b/Numa1/Smarca2/Anapc1/Cul3/Anapc4/Arid2/Pbrm1/Rad21/Dpf2/Kat2b/Hnrnpu/Cdc27/Bub3/Smarcb1/Psmg2/Lcmt1/Ik/Nsmce2/Anapc2/Smarcc2/Actl6a	33
GO:0071897	GO:0071897	DNA biosynthetic process	48/3580	184/28891	3.27315504585786e-07	6.11782434025797e-06	4.18253879225091e-06	Kcnk2/Smpd3/Mapk15/Gja1/Hsp90aa1/Naf1/Jade1/Xrcc5/Ptges3/Rev3l/Wrap53/Pold2/Rpa1/Polk/Dkc1/Rad50/Atr/Wrn/Wrnip1/Meaf6/Hnrnpa2b1/Cct7/Terf2/Map3k4/Parn/Cct3/Cct6a/Rgcc/Cct5/Poldip2/Hnrnpc/Tk2/Vcp/Rrm2b/Pold3/Ddx39b/Gnl3l/Ten1/Src/Hnrnpu/Tnks/Gar1/Map2k7/Fbxo4/Hmbox1/Ing4/Rfc2/Parp3	48
GO:0097193	GO:0097193	intrinsic apoptotic signaling pathway	73/3580	327/28891	3.49526125804241e-07	6.51322399988083e-06	4.45285946882426e-06	Bok/Cxcl12/Nme5/Uaca/Chek2/Trp53bp2/Msx1/Mapk8ip1/Ackr3/Dab2ip/Wfs1/Msh2/Pink1/Hipk1/Cep63/Herpud1/Nacc2/Dnajc10/Wwox/Ccar2/Stk25/Bcl2/Kdm1a/Hspb1/Ddx5/Clu/Selenos/Bclaf1/Dyrk2/Park7/Itpr1/Stk11/Hdac1/Sod1/Hint1/Bcap31/Bag5/Ddx3x/Uri1/Ivns1abp/Crip1/Tmem109/Pdk1/Snw1/Dnaja1/Mdm4/Mtch2/Trap1/Fyn/Rrm2b/Pttg1ip/Hipk2/Jmy/Map3k5/Selenok/Bcl2l2/Src/Txndc12/Rrn3/Nck1/Spop/Dnm1l/Bag6/Diablo/Aifm1/Cdip1/…	73
GO:1903312	GO:1903312	negative regulation of mRNA metabolic process	31/3580	97/28891	3.54305097782063e-07	6.58239109373423e-06	4.50014654950838e-06	Rbm24/Axin2/Tob1/Cirbp/Srsf10/Zc3h14/Celf4/Fus/Pcbp4/Hnrnpa2b1/Mettl16/Fmr1/Noct/Dyrk1a/Tardbp/Thrap3/Angel2/Hnrnpc/Rnps1/Dicer1/Ptbp1/Hnrnpu/Rbm10/Srsf1/Upf3a/U2af2/Paip1/Taf15/Dhx9/Srsf4/Sfswap	31
GO:0007030	GO:0007030	Golgi organization	39/3580	137/28891	3.67372121724674e-07	6.80465839879217e-06	4.65210279636177e-06	Fam174b/Dync2h1/Syne1/Arhgap21/Rab30/Akap9/Cul7/Gbf1/Cog7/Tmed4/Stk25/Gcc2/Lman1/Huwe1/Usp6nl/Csnk1a1/Yipf5/Trappc12/Tmed9/Stx17/Clasp2/Myo18a/Bag5/Cog8/Trip11/Sec16a/Ubxn2a/Bet1/Stx18/Vti1a/Tmed10/Golph3/Tmed3/Trappc8/Tmed1/Gorasp2/Sec22b/Vps13b/Pi4k2a	39
GO:0034620	GO:0034620	cellular response to unfolded protein	28/3580	83/28891	3.69354806486609e-07	6.82089954014792e-06	4.66320628674868e-06	Bok/Pacrg/Pmp22/Wfs1/Dnajc3/Herpud1/Dnajc10/Hspa5/Tm7sf3/Igtp/Selenos/Crebrf/Ufl1/Rhbdd1/Hspd1/Cdk5rap3/Pdia6/Erlec1/Ddrgk1/Stub1/Herpud2/Amfr/Cops5/Nck1/Bag3/Ermp1/Ddit3/Atf3	28
GO:0009411	GO:0009411	response to UV	43/3580	158/28891	3.76876614158272e-07	6.92852321138248e-06	4.73678476087075e-06	Mme/Uaca/Ptprk/Nedd4/Ro60/Hmgn1/Msh2/Xpc/Cirbp/Ccar2/Nsmce3/Bcl2/Kdm1a/Polk/Atr/Wrn/Ppid/Hyal1/Cat/Ddb1/Rhbdd1/Stk11/Dhx36/Map3k4/Uvssa/Tipin/Ube2b/Crip1/Ruvbl2/Smpd1/Pold3/Crebbp/Ercc1/Ercc3/Fech/Map2k7/Trp53inp1/Agap3/Rnf168/Map4k3/Xpa/Ube4b/Usp1	43
GO:0045931	GO:0045931	positive regulation of mitotic cell cycle	38/3580	132/28891	3.77429279997489e-07	6.92852321138248e-06	4.73678476087075e-06	Ttl/Hspa2/Usp2/Fgfr1/Ube2e2/Adamts1/Hmgb1/Hes1/Ptpn11/Anapc11/Cdk4/Anapc5/Pbx1/Cdc16/Sin3a/Rdx/Hyal1/Cdc23/Mepce/Usp22/Rcc2/Ccnd2/Cul3/Ddx3x/Pkn2/Rgcc/Poldip2/Larp7/Mecp2/Ankrd17/Rrm2b/Crebbp/Rps6kb1/Kmt2e/Ppp1r10/Apex1/Nsmce2/Dusp3	38
GO:0060485	GO:0060485	mesenchyme development	71/3580	316/28891	3.88584178067025e-07	7.11212822052644e-06	4.86230897184602e-06	Pax6/Ncam1/Cdh2/Sema6d/Rbm24/Dchs1/Sox9/Gja1/Pax3/Crb2/Smo/Nedd4/Epb41l5/Nckap1/Zic5/Bmpr1a/Msx1/Fgfr1/Axin2/Rian/Tead1/Efnb1/Tgfbr3/Zic2/Yap1/Pdcd4/Fermt2/Dab2ip/Fuz/Dag1/Wwtr1/Timp3/Hes1/Emp2/Cul7/Sox4/Mdk/Zfp36l1/Bcl2/Slc39a10/Acvr1/Ddx5/Phactr4/Rflnb/Klhl12/Rdh10/Bcl9l/Lrp6/Clasp2/Pofut2/Rgcc/Ezh2/Ext1/Rtn4/Smad4/Tsc2/Mdm4/Dicer1/Tasor/Ppp2ca/Ddx17/Nolc1/Pdcd6/Slc39a6/Zfp703/Fam172a/Sema4b/Hd…	71
GO:0042177	GO:0042177	negative regulation of protein catabolic process	35/3580	117/28891	3.91093434238513e-07	7.13687663426968e-06	4.87922858162406e-06	Fmn2/Map1a/Serpine2/Agap2/Laptm4b/Caml/Dab2ip/Hsp90ab1/Timp3/Anxa2/Ccar2/Ogt/Ophn1/Atraid/Smarcc1/Park7/Timp2/Usp9x/Bag5/Cdk5rap3/Sirt2/Ddrgk1/Smad4/Usp19/Mdm4/Azin1/Fyn/Gabarapl2/Wac/Bag6/Cst3/Sgta/Usp14/Sf3b3/Usp8	35
GO:0030522	GO:0030522	intracellular receptor signaling pathway	73/3580	328/28891	3.95768093056002e-07	7.20087787011629e-06	4.92298394902141e-06	Tspan6/Plin5/Dnaaf4/Ntrk2/Nedd4/Thra/Padi2/Ptprs/Yap1/Fbxl2/Cry2/Prmt2/Ctbp2/Irgm2/Rora/Rbfox2/Klf9/Ptges3/Stard10/Sec14l1/Ddx5/Pum1/Igtp/Ubr5/Safb/Cnot1/Csnk1a1/Trip4/Park7/Fkbp4/Ufl1/Irgm1/Hdac1/Carm1/Strn3/Clock/Calcoco1/Nagk/Ddx3x/Zbtb7a/Ezh2/Wdfy1/Rtn4/Sirt2/Ddrgk1/Cry1/Fam120b/Clpb/Snw1/Dnaja1/Ankrd17/Rnf14/Ppp5c/Ppp2ca/Ddx17/Ube3a/Cnot2/Ncor1/Src/Rnf6/Pias2/Tlr3/Lats1/Ddx60/Tmf1/Asxl2/Ncoa…	73
GO:1902117	GO:1902117	positive regulation of organelle assembly	29/3580	88/28891	4.04598453775742e-07	7.33989194967287e-06	5.0180229282527e-06	Mapk15/Mns1/Zmynd10/Hap1/Ift88/Dzip1/Bbs4/Fuz/Crocc/Kctd17/Ift20/Tmem67/Ccp110/Dynll1/G3bp2/Arhgap35/Cnot1/Numa1/Cnot6/Rab3gap1/Ccdc88a/Cnot2/Src/Cep120/Cnot6l/Stx18/Dync1h1/Pan3/Snx4	29
GO:0001837	GO:0001837	epithelial to mesenchymal transition	44/3580	164/28891	4.28951538897466e-07	7.75886537219816e-06	5.3044601476254e-06	Ncam1/Sox9/Gja1/Crb2/Epb41l5/Msx1/Fgfr1/Axin2/Rian/Tgfbr3/Pdcd4/Fermt2/Dab2ip/Fuz/Dag1/Wwtr1/Emp2/Cul7/Mdk/Slc39a10/Acvr1/Ddx5/Rflnb/Klhl12/Bcl9l/Lrp6/Clasp2/Pofut2/Rgcc/Ezh2/Rtn4/Smad4/Tsc2/Tasor/Ppp2ca/Ddx17/Nolc1/Pdcd6/Slc39a6/Zfp703/Hdac2/Sdhaf2/Smad2/Trim28	44
GO:0006901	GO:0006901	vesicle coating	16/3580	33/28891	4.32484593832718e-07	7.77715736081693e-06	5.3169657293045e-06	Mapk15/Ap3m2/Gbf1/Klhl12/Trappc12/Tmed9/Cul3/Trappc10/Sec16a/Pdcd6/Trappc4/Trappc6a/Preb/Trappc8/Ap3s2/Arfgap2	16
GO:0051085	GO:0051085	chaperone cofactor-dependent protein refolding	16/3580	33/28891	4.32484593832718e-07	7.77715736081693e-06	5.3169657293045e-06	Dnajb13/Hspa2/Hsph1/Dnajb4/Ptges3/Hspa5/Sdf2/Dnajb1/Dnajc18/Dnajc7/Hspa13/Hspa9/Hspe1/St13/Hspa14/Hspa1a	16
GO:0048675	GO:0048675	axon extension	40/3580	143/28891	4.34769986772305e-07	7.79552697212668e-06	5.32952437885512e-06	Sema6d/Ndn/Cxcl12/Plxna4/Arhgap32/Map1b/Map2/Slit2/Ttl/Smo/Ryk/Mt3/Ttc3/Auts2/Cdkl3/Ptprs/Lamb2/Hsp90aa1/Cttn/Hsp90ab1/Ulk2/Macf1/Dclk1/Sin3a/Adnp/Olfm1/Clasp2/Usp9x/Vcl/Ssna1/Gdi1/Rtn4/Eif4g2/Golga4/Rnf6/Ilk/Rufy3/Eif2b2/Sema4b/Anapc2	40
GO:0016050	GO:0016050	vesicle organization	78/3580	359/28891	4.50584413876719e-07	8.05566569504812e-06	5.50737196640774e-06	Unc13c/Mapk15/Rfx2/Atp6v0e2/Serpine2/Ap3m2/Laptm4b/Syt11/Aktip/Dlg4/Gbf1/Vamp2/Bcl2/Fnbp1l/Snap47/C2cd5/Kif13a/Klhl12/Yipf5/Trappc12/Ap3m1/Clcn3/Rab12/Tmed9/Stx17/Myo18a/Snx19/Bloc1s5/Sort1/Cul3/Gnai3/Rab3a/Hook2/Plekha3/Trappc10/Stam/Eea1/Bloc1s1/Ptbp1/Sec16a/Pdcd6/Synj1/Ap1m1/Wasl/Trappc4/Ap1g1/Trappc6a/Tmf1/Sec23b/Snapin/Bet1/Preb/Tmem127/Gosr1/Vti1a/Tmed10/Mta1/Rab14/Sec31a/Golph3/Chmp2b/Trap…	78
GO:0048592	GO:0048592	eye morphogenesis	48/3580	186/28891	4.62309551778906e-07	8.24140264558465e-06	5.63435370984574e-06	Irx5/Pax6/Rbp4/Tenm3/Sox2/Fjx1/Prom1/Ptn/Fat1/Sox9/Dzank1/Rpgr/Crb2/Ttc8/Meis1/Ntrk2/Ahi1/Ift122/Nectin3/Rpgrip1l/Gas1/Zeb1/Bbs4/Hmgn1/Ppp2r3a/Tsku/Casz1/Otx2/Alms1/Hipk1/Stau2/Col8a2/Bcl2/Ring1/Phactr4/Arl6/Grcc10/Abi2/Lrp6/Mfn2/Rpgrip1/Nf1/Hipk2/Frs2/Tdrd7/Ski/Nipbl/Ift172	48
GO:0061351	GO:0061351	neural precursor cell proliferation	55/3580	225/28891	4.75953122547645e-07	8.46016962499676e-06	5.78391690861783e-06	Gpr37l1/Pax6/Cdh2/Ptprz1/Sox2/Pou3f2/Bex1/Ptn/Nfib/Ift88/Dixdc1/Nes/Fzd3/Smo/Ryk/Tacc2/Zfp423/Fgfr1/Id4/Kifap3/Nfia/Cd24a/Smarca1/Kif3a/Nfix/Bbs1/Cx3cl1/Pcm1/Wdr47/Rora/Ift20/Mdk/Kdm1a/Ctnna1/Plxnb2/Kif1a/Rere/Appl2/Lrp6/Rpgrip1/Sirt2/Foxo1/Pcnt/Nf1/Orc3/Nf2/Afdn/Nap1l1/Ilk/Frs2/Cep120/Atf5/Dock7/Tacc1/Ncor2	55
GO:0030010	GO:0030010	establishment of cell polarity	45/3580	170/28891	4.8263815934824e-07	8.55434530706881e-06	5.84830147111025e-06	Pax6/Spag6l/Foxj1/Fez1/Fat1/Map1b/Gja1/Map2/Crb2/Ttc8/Pard3/Jam3/Pard3b/Wdpcp/Lmna/Amot/Hsp90aa1/Amotl1/Cdk5rap2/Sdccag8/Hsp90ab1/Amotl2/Ift20/Hes1/Enkd1/Gbf1/Prkcz/Rab11fip2/Fbf1/Igf1r/Ophn1/Pard6a/Stk11/Clasp2/Numa1/Myo18a/Fbxw11/Tsc2/Pkd1/Rufy3/Mapre1/Golph3/Dock7/Map4/Myo9a	45
GO:1904358	GO:1904358	positive regulation of telomere maintenance via telomere lengthening	17/3580	37/28891	4.99195752116104e-07	8.82246246146742e-06	6.03160362834297e-06	Mapk15/Naf1/Xrcc5/Dkc1/Atr/Hnrnpa2b1/Dhx36/Cct7/Map3k4/Parn/Cct3/Cct6a/Cct5/Tnks/Map2k7/Fbxo4/Hmbox1	17
GO:1900180	GO:1900180	regulation of protein localization to nucleus	44/3580	165/28891	5.15395268617548e-07	9.08273719095152e-06	6.20954419874254e-06	Angpt1/Smo/Uaca/Zic1/Pkia/Lmna/Yap1/Fermt2/Hsp90aa1/Ormdl3/Maged1/Hsp90ab1/Wwtr1/Dclk1/Otud7b/Ctnna1/Ubr5/Ogt/Sin3a/Park7/Stk11/Mepce/Pkig/Tardbp/Cdk5rap3/Hnrnpm/Larp7/Mark3/Dmap1/Fyn/Nf1/Nf2/Nolc1/Crebbp/Polr1a/Src/Bag3/Lats1/Ufm1/Trim8/Fbxo4/Ipo5/Trim28/Tesk1	44
GO:0034243	GO:0034243	regulation of transcription elongation by RNA polymerase II	26/3580	75/28891	5.22663110640278e-07	9.18457568783258e-06	6.2791675550306e-06	Cdc73/Med25/Med31/Med19/Zmynd11/Med28/Leo1/Ezh2/Med9/Ncbp2/Rnf8/Hnrnpu/Nelfcd/Nelfb/Eapp/Nelfe/Med10/Med29/Ccnt1/Med4/Wdr43/Rnf168/Ncbp1/Med7/Gtf2f1/Supt6	26
GO:0034728	GO:0034728	nucleosome organization	29/3580	89/28891	5.29461233255006e-07	9.27760479180931e-06	6.34276824288144e-06	Tspyl5/Nap1l5/Sox9/Chaf1a/Tspyl4/Kat6b/Dnajc9/Smarcd1/Cabin1/Smarcc1/Supt16/Rsf1/Smarca2/Ssrp1/Nap1l4/Smarca5/Rbbp4/Atrx/Hp1bp3/Arid2/H1f0/Kat6a/Nap1l1/Asf1a/Chd2/Setd2/Smarcb1/Smarcc2/Supt6	29
GO:0065004	GO:0065004	protein-DNA complex assembly	46/3580	176/28891	5.37412875015845e-07	9.39026236005024e-06	6.41978821325027e-06	Tspyl5/Nap1l5/Sox9/Chaf1a/Thra/Tspyl4/Hmgb1/Cenpv/Kat6b/Senp6/Med25/Dnajc9/Med31/Cabin1/Med19/Tcf4/Itgb3bp/Taf1b/Supt16/Rsf1/Trappc12/Smarca2/Ssrp1/Med28/Sugt1/Nap1l4/Smarca5/Rbbp4/Atrx/Med9/Hp1bp3/Cand1/Gtf2a2/H1f0/Kat6a/Nap1l1/Taf11/Asf1a/Atf7ip/Med10/Med29/Taf1/Med4/Pias1/Med7/Bdp1	46
GO:0035148	GO:0035148	tube formation	47/3580	182/28891	5.92759386518182e-07	1.03280788023846e-05	7.06093994169443e-06	Irx3/Enah/Nfib/Sox9/Pax3/Cecr2/Fzd3/Shroom3/Celsr1/Nckap1/Zic5/Rgma/Ift122/Cc2d2a/Bbs4/Cluap1/Zic2/Dab2ip/Sdccag8/Fuz/Tulp3/Ift57/Hs2st1/Arhgap35/Plxnb2/Phactr4/Mthfd1/Hectd1/Lrp6/Ift52/Mib1/Stk3/Tsc2/Coq7/Lias/Prkacb/Dvl3/Ski/Setd2/Ift172/Specc1l/Prkaca/Med12/Tsc1/Sec24b/Nup50/Lmo4	47
GO:0090316	GO:0090316	positive regulation of intracellular protein transport	41/3580	150/28891	6.14189518060775e-07	1.06713266123912e-05	7.29560625456328e-06	Smo/Uaca/Prnp/Zic1/Hsp90aa1/Kif3a/Hsp90ab1/Cep290/Pcm1/Tcaf1/Ywhae/Cd81/Vamp2/Ergic3/Pdcd5/C2cd5/Ubr5/Zfand1/Oaz2/Gas6/Bcap31/Ice1/Tomm7/Tardbp/Sorl1/Dmap1/Pcnt/Xpo4/Fyn/Ppm1a/Ctdspl2/Rufy3/Tm9sf4/Bag3/Camk1/Emd/Mff/Akt2/Prkaca/Ipo5/Trim28	41
GO:0140014	GO:0140014	mitotic nuclear division	62/3580	267/28891	6.32749891644813e-07	1.09629250889472e-05	7.49496175614761e-06	Smpd3/Nfib/Nuf2/Chek2/Tom1l1/Tom1l2/Map10/Nfia/Cep97/Klhdc8b/Nudc/Cdk5rap2/Nfix/Map9/Cul7/Apc/Spice1/Igf1r/Spc24/Cdkn1b/Pebp1/Anapc11/Champ1/Anapc5/Cul9/Cdc16/Kif2a/Nfe2l1/Smc3/Cdc23/Cdc14b/Clasp2/Numa1/Cul3/Pibf1/Smarca5/Rgcc/Insr/Poldip2/Akap8l/Mzt1/Phip/Ppp2r1a/Rad21/Ranbp1/Kat2b/Hnrnpu/Mapre1/Baz1b/Akap8/Nipbl/Bub3/Stag1/Psmg2/Lcmt1/Hspa1a/Chmp2b/Kif3b/Ik/Chmp1a/Nsmce2/Rrs1	62
GO:0043087	GO:0043087	regulation of GTPase activity	75/3580	345/28891	7.25810616030428e-07	1.25295776729045e-05	8.56602637682701e-06	Prkg1/Fzd10/Foxj1/Plxna4/Epha5/Mtss2/Tbc1d30/Ttc8/Chn2/Arap2/Rasgef1a/Stmn1/Ntrk2/Plxnb1/Rgma/Ralgps2/Gnao1/Pkp4/Agap2/Rap1gap/Bbs4/Amot/Fermt2/Chn1/Garnl3/Sgsm2/Dab2ip/Cx3cl1/Prtn3/Ccpg1/Rab11fip2/S1pr1/Asap2/Evi5/Arhgap35/Plxnb2/Gnb5/Arl2/Usp6nl/Rdx/Mmut/Gnas/Pbxip1/Itga6/Rabgap1/Sod1/Eif5/Rcc2/Pecam1/Ezh2/Dynlt1f/Poldip2/Sipa1l2/Ralgapa1/Tsc2/Rab3gap1/Nf1/Sipa1l1/Zc3h15/Mapre2/Dvl3/Wnk1/Wdr41/…	75
GO:0006310	GO:0006310	DNA recombination	73/3580	333/28891	7.27235539380646e-07	1.25295776729045e-05	8.56602637682701e-06	Hmgb1/Psmc3ip/Palb2/Msh2/Ruvbl1/Cep63/Ino80b/Xrcc5/Rev3l/Morf4l2/Wrap53/Trp53bp1/Nsmce3/Hdgfl2/Kdm1a/Morf4l1/Rpa1/Nucks1/Swi5/Rad50/Fus/Mcm4/Wrn/Meaf6/Top2b/Tcf3/Ndfip1/Terf2/Xrcc4/Hspd1/Terf2ip/Epc1/Ube2b/Sfr1/Nsmce1/Ezh2/Ruvbl2/Arid2/Dmap1/Actr8/Slx1b/H1f0/Ubr2/Rad21/Kmt5b/Gins4/Rnf8/Smc6/Ppp4r2/Ep400/Rif1/Ercc1/Nipbl/Smchd1/Thoc1/Smc5/Setd2/Ino80d/Brd8/Chd4/Ints3/Rnf168/Apex1/Nsmce2/Wdr48/Trra…	73
GO:1990138	GO:1990138	neuron projection extension	52/3580	211/28891	7.38257208721459e-07	1.26840402880055e-05	8.67162697005767e-06	Sema6d/Spag6l/Ndn/Cxcl12/Plxna4/Arhgap32/St8sia2/Map1b/Map2/S100b/Slit2/Ddr1/Ttl/Smo/Ryk/Mt3/Ttc3/Auts2/Cdkl3/Ptprs/Lamb2/Hsp90aa1/Cttn/Hsp90ab1/Ulk2/Macf1/Nedd4l/Dclk1/Prkcz/Tmem108/Kdm1a/Sin3a/Impact/Adnp/Olfm1/Stk11/Clasp2/Usp9x/Vcl/Ssna1/Gdi1/Rtn4/Mecp2/Afdn/Eif4g2/Golga4/Rnf6/Ilk/Rufy3/Eif2b2/Sema4b/Anapc2	52
GO:0035107	GO:0035107	appendage morphogenesis	46/3580	178/28891	7.60074135334015e-07	1.29865298247651e-05	8.87842830193341e-06	Sall3/Lmx1b/Dync2h1/Sox9/Gja1/Ift88/Tmem107/B9d1/Iqce/Wdr19/Bmpr1a/Msx1/Ift122/Fgfr1/Rpgrip1l/Gas1/Wdpcp/Tmem231/Traf3ip1/Nfia/Tbc1d32/Intu/Fuz/Tulp3/Ift140/Cplane1/C2cd3/Pbx1/Zfp219/Rdh10/Gnas/Flvcr1/Hdac1/Lrp6/Ift52/Atrx/Ext1/Smad4/Pcnt/Dicer1/Gna12/Chst11/Ski/Nipbl/Lnpk/Hdac2	46
GO:0035108	GO:0035108	limb morphogenesis	46/3580	178/28891	7.60074135334015e-07	1.29865298247651e-05	8.87842830193341e-06	Sall3/Lmx1b/Dync2h1/Sox9/Gja1/Ift88/Tmem107/B9d1/Iqce/Wdr19/Bmpr1a/Msx1/Ift122/Fgfr1/Rpgrip1l/Gas1/Wdpcp/Tmem231/Traf3ip1/Nfia/Tbc1d32/Intu/Fuz/Tulp3/Ift140/Cplane1/C2cd3/Pbx1/Zfp219/Rdh10/Gnas/Flvcr1/Hdac1/Lrp6/Ift52/Atrx/Ext1/Smad4/Pcnt/Dicer1/Gna12/Chst11/Ski/Nipbl/Lnpk/Hdac2	46
GO:0032210	GO:0032210	regulation of telomere maintenance via telomerase	20/3580	50/28891	7.86155059258244e-07	1.33950397942123e-05	9.15771203078955e-06	Mapk15/Xrcc5/Dkc1/Atr/Cct7/Terf2/Map3k4/Parn/Cct3/Cct6a/Cct5/Hnrnpc/Gnl3l/Ten1/Src/Hnrnpu/Tnks/Map2k7/Fbxo4/Hmbox1	20
GO:1905168	GO:1905168	positive regulation of double-strand break repair via homologous recombination	17/3580	38/28891	7.98937065060999e-07	1.35753273203753e-05	9.28096819670687e-06	Ruvbl1/Morf4l2/Wrap53/Hdgfl2/Morf4l1/Fus/Meaf6/Epc1/Ruvbl2/Arid2/Dmap1/Ep400/Brd8/Wdr48/Trrap/Epc2/Actl6a	17
GO:0006376	GO:0006376	mRNA splice site recognition	14/3580	27/28891	8.08136118987662e-07	1.36930317808571e-05	9.36143854770178e-06	Psip1/Srsf10/Celf4/Rbmx/Luc7l3/Ythdc1/Puf60/Luc7l/Celf1/Srsf1/Luc7l2/Sfswap/Isy1/Prpf39	14
GO:0032271	GO:0032271	regulation of protein polymerization	51/3580	206/28891	8.103042477323e-07	1.36930317808571e-05	9.36143854770178e-06	Tppp3/Map1b/Map2/Slit2/Ppp1r9a/Stmn1/Tmod2/Nckap1/Bbs4/Arhgap18/Hsp90aa1/Ckap5/Clip3/Cttn/Cdk5rap2/Mapre3/Pfn2/Akap9/Sptbn1/Eml2/Slc39a12/Apc/Sptan1/Tpm1/Baiap2/Add3/Cdkn1b/Arl2/Nav3/Togaram1/Rdx/Fkbp4/Carmil1/Dlg1/Clasp2/Numa1/Pecam1/Slain2/Dyrk1a/Twf1/Mecp2/Mapre1/Nck1/Rasa1/Fer/Lats1/Ssh1/Camsap1/Add1/Arpc5l/Myadm	51
GO:0032527	GO:0032527	protein exit from endoplasmic reticulum	18/3580	42/28891	8.29686224969173e-07	1.39822531027592e-05	9.55916887324276e-06	Herpud1/Cd81/Gcc2/Selenos/Rhbdd1/Bcap31/Tecpr2/Erlec1/Sorl1/Vcp/Sec61b/Sec16a/Tm9sf4/Sel1l/Preb/Faf2/Sec13/Ube2j1	18
GO:0031333	GO:0031333	negative regulation of protein-containing complex assembly	42/3580	157/28891	8.43806753605122e-07	1.41814715428785e-05	9.69536743135557e-06	Sox9/Map2/Slit2/Stmn1/Tmod2/Thra/Jam3/Bbs4/Traf3ip1/Hmgb1/Clip3/Fbxl2/Pfn2/Syt11/Sptbn1/Irgm2/Eml2/Prkcz/Sptan1/Dnajc15/Tpm1/Add3/Igtp/Clu/Rdx/Csnk1a1/Fkbp4/Carmil1/Irgm1/Pecam1/Ddx3x/Dyrk1a/Twf1/Sirt2/Sorl1/Src/Mapre1/Ssh1/Lcmt1/Add1/Myadm/Lmo4	42
GO:0072175	GO:0072175	epithelial tube formation	44/3580	168/28891	8.82532122293867e-07	1.4792005788882e-05	1.01127679688479e-05	Irx3/Enah/Sox9/Pax3/Cecr2/Fzd3/Shroom3/Celsr1/Nckap1/Zic5/Rgma/Ift122/Cc2d2a/Bbs4/Cluap1/Zic2/Fuz/Tulp3/Ift57/Hs2st1/Arhgap35/Plxnb2/Phactr4/Mthfd1/Hectd1/Lrp6/Ift52/Mib1/Stk3/Tsc2/Coq7/Lias/Prkacb/Dvl3/Ski/Setd2/Ift172/Specc1l/Prkaca/Med12/Tsc1/Sec24b/Nup50/Lmo4	44
GO:0006900	GO:0006900	vesicle budding from membrane	26/3580	77/28891	9.34400052496607e-07	1.5585742731664e-05	1.0655417670668e-05	Mapk15/Ap3m2/Gbf1/Fnbp1l/Klhl12/Trappc12/Tmed9/Myo18a/Cul3/Trappc10/Sec16a/Pdcd6/Wasl/Trappc4/Trappc6a/Sec23b/Preb/Tmed10/Sec31a/Golph3/Trappc8/Ap3s2/Vapa/Sec24b/Arfgap2/Sec13	26
GO:0001825	GO:0001825	blastocyst formation	22/3580	59/28891	9.34942414188667e-07	1.5585742731664e-05	1.0655417670668e-05	Sox2/Zp3/Tm4sf1/Tjp1/Yap1/Mxi1/Uspl1/Ctr9/Rrp7a/Cnot1/Hopx/Matr3/Mfn2/Cul3/Rtn4/Pbrm1/Cnot2/Lats1/Rpl7l1/Gabpa/Actl6a/Supt6	22
GO:0051028	GO:0051028	mRNA transport	34/3580	116/28891	9.61656895643632e-07	1.59878698984634e-05	1.09303377044925e-05	Cetn2/Zfp36l1/G3bp2/Fyttd1/Cetn3/Pabpn1/Hnrnpa2b1/Ythdc1/Fmr1/Ncbp2/Akap8l/Srsf3/Ddx39b/Alkbh5/Wnk1/Xpo1/Tnks/Thoc2/Srsf1/Ddx19a/Thoc1/Chtop/Dhx9/Setd2/Iws1/Casc3/Ncbp1/Magoh/Nsun2/Lrpprc/Ncbp3/Sec13/Supt6/Parp11	34
GO:0006479	GO:0006479	protein methylation	32/3580	106/28891	9.67655290681813e-07	1.60013346727223e-05	1.09395430914953e-05	Auts2/Prmt2/Fam98b/Ndufaf7/Kmt2a/Smyd2/Ogt/Setd7/Rab6a/Carm1/Coprs/Pcmt1/Prmt1/Smarca5/Eef1akmt2/Ezh2/Prmt3/Mecp2/Kat8/N6amt1/Kmt5b/Ash1l/Kansl3/Nelfe/Ilf3/Setd2/Lcmt1/Ehmt2/Suz12/Kansl1/Hcfc1/Ezh1	32
GO:0008213	GO:0008213	protein alkylation	32/3580	106/28891	9.67655290681813e-07	1.60013346727223e-05	1.09395430914953e-05	Auts2/Prmt2/Fam98b/Ndufaf7/Kmt2a/Smyd2/Ogt/Setd7/Rab6a/Carm1/Coprs/Pcmt1/Prmt1/Smarca5/Eef1akmt2/Ezh2/Prmt3/Mecp2/Kat8/N6amt1/Kmt5b/Ash1l/Kansl3/Nelfe/Ilf3/Setd2/Lcmt1/Ehmt2/Suz12/Kansl1/Hcfc1/Ezh1	32
GO:0098781	GO:0098781	ncRNA transcription	39/3580	142/28891	1.00030494445994e-06	1.64970077471362e-05	1.12784171334268e-05	Myb/Nfib/Sox9/Bmpr1a/Tead1/Srebf2/Cavin1/Ice2/Srebf1/Uspl1/Snapc1/Ddx5/Taf1b/Ncl/Mrtfb/Egr1/Mepce/Smad1/Ice1/Larp7/Polr2f/Smad4/Ubtf/Spin1/Gtf3c1/Jun/Ddx17/Ncor1/Polr1a/Gnl3/Ctcf/Nol11/Zc3h4/Ercc3/Smarcb1/Nfatc3/Hdac2/Ncor2/Fos	39
GO:0031668	GO:0031668	cellular response to extracellular stimulus	62/3580	271/28891	1.08247406612728e-06	1.78045334396614e-05	1.21723259197358e-05	Cadps2/Slc1a2/Gas2l1/Srebf2/Sesn3/Rragd/Nr4a2/Dnajc15/Rnase4/Gabarapl1/Map1lc3a/Bcl2/Srebf1/Nupr1l/Pdia3/Hspa5/Arhgap35/Ogt/Impact/Wrn/Slc38a3/Csnk1a1/Gas6/Itga6/Ttc5/Plec/Sesn1/Pld1/Foxo1/Tsc2/Snw1/Comt/Jun/Gabarapl2/Fads1/Jmy/Crebbp/Kat2b/Map3k5/Tnrc6a/Wipi2/Mapkap1/Rps6kb1/Plin3/Wdr45b/Ncoa1/Bmt2/Sik2/Rnf167/Ehmt2/Rraga/Tsc1/Vps41/Atf2/Gcn1/Mybbp1a/Ireb2/Prkag1/Fos/Sec13/Atf3/Vcam1	62
GO:1902369	GO:1902369	negative regulation of RNA catabolic process	28/3580	87/28891	1.0949437081794e-06	1.79617361490706e-05	1.22797998179359e-05	Rbm24/Axin2/Naf1/Tob1/Cirbp/Dkc1/Fus/Mettl1/Dhx36/Mettl16/Fmr1/Parn/Noct/Tardbp/Thrap3/Angel2/Hnrnpc/Dicer1/Ptbp1/Hnrnpu/Rbm10/Srsf1/Upf3a/Paip1/Taf15/Dhx9/Nsun2/Lrpprc	28
GO:0009266	GO:0009266	response to temperature stimulus	43/3580	164/28891	1.13103494960394e-06	1.84733280122493e-05	1.26295569692591e-05	Pcsk1n/Cdh8/Cxcl12/Dnaja4/Thra/Pmp22/St8sia1/Hsp90aa1/Gclc/Psip1/Hsp90ab1/Dnajc3/Slc25a27/Wdr47/Slc27a1/Ywhae/Cirbp/Hspb1/Nfe2l1/Nr2f6/Hsbp1/Dnajb1/Appl2/Sod1/Dhx36/Rbbp7/Lxn/Chordc1/Stub1/Clpb/Dnaja1/Vcp/Nf1/Acadm/Acadvl/Pdcd6/Bag3/Eif2b2/Dhx9/Map2k7/Trp53inp1/Hspa1a/Prkaca	43
GO:0070646	GO:0070646	protein modification by small protein removal	36/3580	127/28891	1.13485280655986e-06	1.84733280122493e-05	1.26295569692591e-05	Uchl1/Usp2/Dnajb2/Usp11/Otud1/Senp6/Josd2/Usp24/Otud7b/Uspl1/Senp8/Usp46/Usp37/Park7/Usp34/Usp22/Hint1/Usp9x/Cops7a/Cops3/Otud6b/Usp19/Vcp/Trim21/Cops2/Cops5/Usp4/Usp10/Usp48/Cops8/Usp14/Zranb1/Stambp/Usp8/Usp40/Usp1	36
GO:0051205	GO:0051205	protein insertion into membrane	23/3580	64/28891	1.13511532370987e-06	1.84733280122493e-05	1.26295569692591e-05	Mal/Tram1l1/Reep1/Hsp90aa1/Caml/Tmco1/Pdcd5/Timm22/Timm29/Ccdc47/Mtch2/Hspa4/Wnk1/Emc7/Timm9/Timm13/Bag6/Emc3/Sgta/Emc10/Sec61a1/Wdr83os/Emc8	23
GO:0050770	GO:0050770	regulation of axonogenesis	47/3580	186/28891	1.15779880636452e-06	1.87929027306746e-05	1.28480388318456e-05	Epha7/Cdh2/Sema6d/Slitrk1/Cxcl12/Pou3f2/Plxna4/Arhgap32/Map1b/Map2/Dixdc1/Slit2/Ryk/Ntrk2/Plxnb1/Mt3/Rgma/Ttc3/Cdkl3/Ptprs/Metrn/Chn1/Rnd2/Ulk2/Macf1/Stk25/Trak1/Arhgap35/Plxnb2/Adnp/Stk11/Nin/Gdi1/Rtn4/Tsc2/Sipa1l1/Vim/Eif4g2/Golga4/Rnf6/Ilk/Rufy3/Eif2b2/Sema4b/Braf/Kif13b/Anapc2	47
GO:0019395	GO:0019395	fatty acid oxidation	34/3580	117/28891	1.1953816870626e-06	1.93520058944937e-05	1.32302777686774e-05	Plin5/Sox9/Fmo1/Dgat2/Bdh2/Dbi/Hacl1/Ivd/Abcd3/Lonp2/Appl2/Adipor2/Pex7/Acat1/Por/Phyh/Abcd4/Gcdh/Echdc1/Mtln/Acadm/Acadvl/Acox1/Ilvbl/Crot/Eci2/Decr1/Eci1/Nucb2/Akt2/Etfa/Hadh/Irs2/Hadha	34
GO:0006520	GO:0006520	amino acid metabolic process	62/3580	272/28891	1.23461191883301e-06	1.99235401627445e-05	1.36210154092352e-05	Ddo/Acy1/Atp2b4/Slc1a3/Gldc/Plod2/Dalrd3/Pcbd1/Gclc/Slc38a1/Psat1/Ddah2/Mthfd2l/Odc1/Abat/Dhfr/Kyat3/Psph/Apc/Gstz1/Cad/Mccc2/Aarsd1/Csad/Hdc/Gcsh/Lars2/Asrgl1/Ivd/Mthfd1/Mmut/Park7/Gfpt1/Oat/Acat1/Phgdh/Gmps/Pcmt1/Blmh/Spr/Mecp2/Enoph1/Azin1/Mpst/Comt/Bckdk/Dld/Iars2/Acadsb/Hibch/Ilvbl/Cars2/Bckdha/Farsb/Pycr2/Etfa/Aasdhppt/Gclm/Acad8/Adi1/Qdpr/Gart	62
GO:0070972	GO:0070972	protein localization to endoplasmic reticulum	26/3580	78/28891	1.23714589531957e-06	1.99235401627445e-05	1.36210154092352e-05	Kdelr3/Tram1l1/Gja1/Ank2/Macf1/Herpud1/Gbf1/Hspa5/Spcs2/Bcap31/Sec62/Rtn4/Ddrgk1/Rab3gap1/Ssr3/Gabarapl2/Insig2/Sec61b/Sec16a/Bag6/Sec63/Sgta/Srpr/Sec61a1/Vapa/Bcap29	26
GO:0099072	GO:0099072	regulation of postsynaptic membrane neurotransmitter receptor levels	37/3580	133/28891	1.33665783811371e-06	2.14700665247015e-05	1.46783204481457e-05	Hap1/Magi2/Efnb2/Mapk10/Adam22/Lhfpl4/Ctnnd2/Nedd4/Myo6/Pacsin1/Clstn1/Hsp90aa1/Nbea/Tnik/Dag1/Dlg4/Ywhae/Prkcz/Vamp2/Snap47/Ogt/Ophn1/Stxbp4/Usp46/Rdx/Lgi1/Dlg1/Lpar1/Atad1/Sirt2/Ctnnd1/Sacm1l/Synj1/Ap2a2/Snx27/Ap2b1/Ap2a1	37
GO:0042692	GO:0042692	muscle cell differentiation	94/3580	468/28891	1.34467727586531e-06	2.15427777598369e-05	1.47280305321023e-05	Dmd/Uchl1/Cdh2/Irx3/Rbm24/Sorbs2/Cxcl12/Sox6/Efnb2/Npnt/Syne1/Sox9/Pax3/Ift88/Smo/Meis1/Akap6/Tmod2/Nek5/Igfbp5/Ank2/Neo1/Bmpr1a/Msx1/Cxadr/Pmp22/Zeb1/Myh10/Lmna/Dner/Cby1/Pdcd4/Lamb2/Nebl/Rora/Ift20/Hes1/Bcl9/Slc25a4/Tpm1/Cd81/Atp2a2/Cfl2/Bcl2/Bhlhe41/Hdgfl2/Kdm1a/Acvr1/Efemp2/Mrtfb/Hopx/Akirin2/Sgcb/Zmpste24/Smarca2/Smad1/Mfn2/Med28/Ccnd2/Sort1/Cacybp/Plec/Epc1/Pdlim5/Csrp2/Ezh2/Mecp2/Smad4/Nln…	94
GO:0016331	GO:0016331	morphogenesis of embryonic epithelium	47/3580	187/28891	1.36254716012873e-06	2.17725152426788e-05	1.48850938736725e-05	Irx3/Enah/Sox9/Pax3/Cecr2/Fzd3/Shroom3/Celsr1/Epb41l5/Nckap1/Zic5/Rgma/Ift122/Cc2d2a/Bbs4/Cluap1/Zic2/Fuz/Tulp3/Ift57/Hs2st1/Arhgap35/Plxnb2/Phactr4/Mthfd1/Rdh10/Hectd1/Lrp6/Ift52/Mib1/Stk3/Tsc2/Coq7/Lias/Prkacb/Dvl3/Ski/Setd2/Ift172/Specc1l/Prkaca/Med12/Tsc1/Grsf1/Sec24b/Nup50/Lmo4	47
GO:2001233	GO:2001233	regulation of apoptotic signaling pathway	89/3580	437/28891	1.39328927338348e-06	2.22062228378019e-05	1.51816043225193e-05	Bok/Bmpr1b/Mal/Cxcl12/Nme5/Msx1/Mapk8ip1/Ackr3/Fgfr1/Pmp22/Agap2/Gas1/Lmna/Yap1/Pcgf2/Gclc/Cttn/Maged1/Dab2ip/Wfs1/Itm2c/Cx3cl1/Pink1/Cep63/Timp3/Herpud1/Slc25a4/Nr4a2/Nacc2/Wwox/Ccar2/Bcl2/Kdm1a/Pdia3/Ctnna1/Hspb1/Zmynd11/Acvr1/Clu/Selenos/Bclaf1/Park7/Fem1b/Itga6/Mpv17l/Hdac1/Sod1/Bcap31/Pea15a/Siah2/Bag5/Mfn2/Ddx3x/Uri1/Stk3/Ivns1abp/Gnai3/Dnaja1/Mdm4/Phip/Mtch2/Trap1/Fyn/Rrm2b/Nf1/Caap1/Rb1cc…	89
GO:0036159	GO:0036159	inner dynein arm assembly	11/3580	18/28891	1.43469595526967e-06	2.28072284848024e-05	1.55924904959585e-05	Ccdc40/Dnah7a/Ccdc39/Dnah1/Zmynd10/Dnah7b/Dnah2/Dnah7c/Dnaaf4/Dnaaf1/Ccdc103	11
GO:0044784	GO:0044784	metaphase/anaphase transition of cell cycle	30/3580	98/28891	1.51033253642737e-06	2.39478948192392e-05	1.63723234770073e-05	Mapk15/Nuf2/Cdk5rap2/Apc/Spc24/Smarcd1/Anapc11/Anapc5/Cdc16/Smarcc1/Cdc23/Arid1b/Smarca2/Anapc1/Cul3/Anapc4/Arid2/Pbrm1/Rad21/Dpf2/Cdc27/Bub3/Smarcb1/Psmg2/Lcmt1/Ik/Nsmce2/Anapc2/Smarcc2/Actl6a	30
GO:0014009	GO:0014009	glial cell proliferation	26/3580	79/28891	1.62773902055424e-06	2.56149937063778e-05	1.75120596606849e-05	Myb/Ptn/Nfib/Gfap/Pmp22/Dbi/Nfia/Nfix/Cx3cl1/Hes1/Atxn1/Sox4/Clu/Ufl1/Idh2/Csf1/Mfn2/Mecp2/Nf1/Orc3/Nf2/Vim/Dicer1/Rnf10/Kras/Ski	26
GO:1905897	GO:1905897	regulation of response to endoplasmic reticulum stress	26/3580	79/28891	1.62773902055424e-06	2.56149937063778e-05	1.75120596606849e-05	Bok/Wfs1/Herpud1/Tmem67/Igtp/Clu/Selenos/Nfe2l1/Crebrf/Park7/Ufl1/Bcap31/Lpcat3/Pdia6/Ddrgk1/Usp19/Rnft1/Manf/Ubqln2/Cops5/Txndc12/Nck1/Spop/Bag6/Sgta/Usp14	26
GO:0060996	GO:0060996	dendritic spine development	37/3580	134/28891	1.62793085812258e-06	2.56149937063778e-05	1.75120596606849e-05	Epha5/Srcin1/Ctnnd2/Ppp1r9a/Lrp8/Ptprs/Bhlhb9/Itsn1/Dlg4/Stau2/Baiap2/Spire1/Eef2k/Kif1a/Abi2/Lpar1/Cask/Arid1b/Dhx36/Fmr1/Mfn2/Pdlim5/Prmt3/Mecp2/Mfn1/Tsc2/Sipa1l1/Afdn/Eif4g2/Pbrm1/Ube3a/Crebbp/Wasl/Camk1/Dnm1l/Hdac2/Acsl4	37
GO:0006790	GO:0006790	sulfur compound metabolic process	66/3580	298/28891	1.66389334244387e-06	2.61142344432412e-05	1.78533727864742e-05	Acot5/Acot6/Acot1/Sult6b2/Angpt1/Acsl3/Dsel/Fmo1/Dgat2/Csgalnact1/Gclc/Mthfd2l/Fitm2/Ids/Suclg2/Slc35d1/Fasn/Hs2st1/Acaca/Nubpl/Csad/Hlcs/Mthfd1/Hyal1/Mmut/Acly/Suclg1/Hs3st1/Acat1/Phgdh/Mettl16/Ndst1/Amd1/Pcmt1/Lyrm4/Ogdh/Gcdh/Blmh/Ext1/Pdzd11/Enoph1/Papss1/Pdk1/Mpst/Comt/Tm9sf2/Hspa9/Lias/Dld/Glrx5/Mat2a/Acadsb/Chst11/Hmgcs1/Isca1/Chpf2/Gclm/Ext2/Adi1/Slc35b2/Sucla2/Nudt19/Cs/Dlat/Ciao2b/Acsl4	66
GO:1901652	GO:1901652	response to peptide	93/3580	464/28891	1.6768215235992e-06	2.62503430394921e-05	1.79464253901641e-05	Rbp4/Smpd3/Gja1/Rarres2/Ptprf/Prnp/Mgarp/Tgfbr3/Sorbs1/Pik3r3/Socs2/Gkap1/Cry2/Sesn3/Ankrd26/Slc27a1/Nr4a2/Apc/Prkcz/Ptpra/Scap/Appl1/Igf1r/Zfp36l1/Vamp2/Cad/Ptpn11/Atp2a2/Capn10/Srebf1/Tcf12/Lpin1/Grb14/Nucks1/Epm2aip1/C2cd5/Ogt/Stxbp4/Ncl/Egr1/Gnas/Smarcc1/Khk/Sgcb/Appl2/Mfn2/Stat2/Sort1/Cacybp/Nagk/Wdtc1/Insr/Pld1/Foxo1/Tsc2/Cry1/Sorl1/Il18/Srsf5/Lonp1/Phip/Fyn/Srsf3/Vim/Insig2/Ide/Kat2b/Src/N…	93
GO:1901605	GO:1901605	alpha-amino acid metabolic process	48/3580	194/28891	1.71215182499874e-06	2.66335873834264e-05	1.82084359099608e-05	Ddo/Atp2b4/Gldc/Plod2/Pcbd1/Gclc/Slc38a1/Psat1/Ddah2/Mthfd2l/Odc1/Dhfr/Kyat3/Psph/Apc/Gstz1/Cad/Mccc2/Csad/Gcsh/Asrgl1/Ivd/Mthfd1/Mmut/Park7/Gfpt1/Oat/Acat1/Phgdh/Gmps/Pcmt1/Blmh/Spr/Mecp2/Enoph1/Azin1/Mpst/Comt/Bckdk/Acadsb/Hibch/Ilvbl/Pycr2/Aasdhppt/Gclm/Adi1/Qdpr/Gart	48
GO:0022011	GO:0022011	myelination in peripheral nervous system	15/3580	32/28891	1.7142565160863e-06	2.66335873834264e-05	1.82084359099608e-05	Pou3f2/Adam22/Ntrk2/Pard3/Pmp22/Dag1/Sod1/Slc25a46/Plec/Sirt2/Nf1/Dicer1/Ilk/Ski/Akt2	15
GO:0032292	GO:0032292	peripheral nervous system axon ensheathment	15/3580	32/28891	1.7142565160863e-06	2.66335873834264e-05	1.82084359099608e-05	Pou3f2/Adam22/Ntrk2/Pard3/Pmp22/Dag1/Sod1/Slc25a46/Plec/Sirt2/Nf1/Dicer1/Ilk/Ski/Akt2	15
GO:0045926	GO:0045926	negative regulation of growth	60/3580	263/28891	1.76397314243812e-06	2.73371516144682e-05	1.86894377376544e-05	Rbp4/Epha7/Kcnk2/Sema6d/Fhl1/Gja1/Map2/Slit2/Ryk/Igfbp5/Serpine2/Dcbld2/Mt3/Wwc1/Msx1/Cxadr/Rgma/Ttc3/Gas1/Dnajb2/Cdkl3/Ptprs/Gas2l1/Socs2/Dab2ip/Alms1/Tchp/Ulk2/Ankrd26/Ip6k2/Cirbp/Apc/Ccar2/Cdkn1b/Bcl2/Hyal1/Gnas/Ccdc85b/Stk11/Idh3g/Adipor2/Smarca2/Rbbp7/Ddx3x/Vgll4/Stk3/Sesn1/Rtn4/Mecp2/Smad4/Nf2/Cgrrf1/Atxn2/Rnf6/Rbm10/Sema4b/Sertad3/Wwc2/Hdac2/Ing4	60
GO:1901800	GO:1901800	positive regulation of proteasomal protein catabolic process	33/3580	114/28891	1.87429841160927e-06	2.89741167990125e-05	1.98085725812076e-05	Bag2/Bbs7/Axin2/Dnajb2/Gclc/Dab2ip/Wfs1/Herpud1/Tmem67/Hspbp1/Clu/Csnk1a1/Bcap31/Fmr1/Sirt2/Ddrgk1/Zer1/Stub1/Rnf14/Rnft1/Vcp/Ubqln2/Ube2v2/Sumo2/Nub1/Ankib1/Rnf19a/Bag6/Hspa1a/Sgta/Psmd10/Pias1/Cop1	33
GO:0051647	GO:0051647	nucleus localization	18/3580	44/28891	1.88831305819951e-06	2.91177873574365e-05	1.99067950293349e-05	Dmd/Pax6/Syne1/Cdc42bpa/Tacc2/Syne2/Myh10/Lmna/Nudc/Pcm1/Sun1/Clmn/Kif1a/Fbxw11/Cep120/Dock7/Dync1h1/Tacc1	18
GO:1902904	GO:1902904	negative regulation of supramolecular fiber organization	45/3580	178/28891	1.90714274255046e-06	2.93348040799282e-05	2.00551616397352e-05	Spef1/Map1a/Map1b/Map2/Slit2/Ppp1r9a/Stmn1/Tmod2/Tjp1/Bbs4/Gas2l1/Clip3/Mid1ip1/Pfn2/Wdr47/Sptbn1/Eml2/Apc/Sptan1/Tpm1/S1pr1/Add3/Hdgfl3/Mid1/Clu/Nav3/Rdx/Fkbp4/Carmil1/Clasp2/Taok1/Mfn2/Pecam1/Pfdn1/Dyrk1a/Twf1/Smad4/Mapre1/Ssh1/Pik3ca/Camsap1/Add1/Specc1l/Vbp1/Myadm	45
GO:0001764	GO:0001764	neuron migration	50/3580	206/28891	1.92211712368342e-06	2.9491588106665e-05	2.01623492994914e-05	Pax6/Prkg1/Nr2f1/Adgrl3/Drd1/Ptprz1/Ndn/Dcdc2a/Lmx1b/Cxcl12/Astn1/Arhgap32/Unc5c/Dnaaf4/Gja1/Ulk4/Fzd3/Nr2f2/Ntrk2/Celsr1/Apbb2/Tuba1a/Neo1/Gpm6a/Auts2/Bbs4/Myh10/Celsr2/Hsp90aa1/Dab2ip/Sdccag8/Bbs1/Pcm1/Ywhae/Nr4a2/Dclk1/Mdk/Apbb1/Mapk8ip3/Plxnb2/Mrtfb/Top2b/Gas6/Abi2/Pex7/Usp9x/Pcnt/Fyn/Tubgcp2/Nipbl	50
GO:0016072	GO:0016072	rRNA metabolic process	58/3580	252/28891	1.93273267550446e-06	2.95808812469269e-05	2.02233958418986e-05	Pih1d2/Drosha/Cavin1/Naf1/Wbp11/Dkc1/Rrp7a/Taf1b/Ncl/Rrp9/Mettl16/Rrp15/Rrp1/Rpp38/Mterf4/Pdcd11/Ubtf/Rps27rt/Spin1/Gtf3c1/Rsl1d1/Dicer1/Xrn1/Ddx17/Tsr3/Exosc7/Lsm6/Polr1a/Kat2b/Nifk/Zcchc7/Rbm34/Bud23/Mphosph6/Nol11/Znhit6/Gar1/Ddx56/Utp11/Exosc1/Ercc3/Gtpbp4/Lyar/Eri3/Ebna1bp2/Imp3/Smarcb1/Nop14/Wdr43/Rpl7l1/Wdr3/Las1l/Bms1/Rrs1/C1d/Sart1/Sbds/Mphosph10	58
GO:2000197	GO:2000197	regulation of ribonucleoprotein complex localization	8/3580	10/28891	1.96846348423992e-06	3.00531751752273e-05	2.05462863936038e-05	Akap8l/Wnk1/Rbm10/Thoc2/Setd2/Iws1/Nsun2/Supt6	8
GO:0007264	GO:0007264	small GTPase mediated signal transduction	87/3580	428/28891	1.97440652540589e-06	3.00694801202556e-05	2.0557433504291e-05	Cdh2/Arhgdig/Kndc1/Arhgap32/Arfgef3/Plce1/Slit2/Rab30/Rasgef1a/Stmn1/Plcd4/Cdc42bpa/Celsr1/Nckap1/Plaat1/Ralgps2/Auts2/Rap1gap/Arhgap18/Amot/Chn1/Rnd2/Garnl3/Prag1/Nfix/Rab4a/Dab2ip/Arhgap5/Arl3/Arhgef12/Itsn1/Hacd3/Itpkb/Baiap2/Ywhaq/Scai/Ccdc88c/G3bp2/Arhgap35/Ogt/Phactr4/Ophn1/Arl6/Rdx/Ssx2ip/Rab12/Abi2/Lpar1/Csf1/Timp2/Stk19/Mfn2/Tnfaip1/Rhou/Pecam1/Cul3/Gdi1/Dynlt1f/Rtn4/Lztr1/Sipa1l2/Ralgap…	87
GO:0048593	GO:0048593	camera-type eye morphogenesis	41/3580	157/28891	2.21645333779597e-06	3.36726211515408e-05	2.30207728058353e-05	Irx5/Pax6/Rbp4/Tenm3/Sox2/Fjx1/Prom1/Ptn/Fat1/Sox9/Rpgr/Crb2/Ttc8/Meis1/Ntrk2/Ahi1/Ift122/Nectin3/Rpgrip1l/Zeb1/Bbs4/Hmgn1/Tsku/Casz1/Alms1/Hipk1/Col8a2/Ring1/Phactr4/Arl6/Grcc10/Abi2/Lrp6/Mfn2/Rpgrip1/Nf1/Hipk2/Frs2/Tdrd7/Ski/Ift172	41
GO:1902074	GO:1902074	response to salt	73/3580	343/28891	2.30834154378385e-06	3.49824340099724e-05	2.39162452460833e-05	Syt10/Ncam1/Adgrl3/Drd1/Syt5/Kcnmb1/Sorbs2/Kcnma1/Cpne8/Slc1a2/S100a16/Atp2b4/Ly6h/Chrm3/Slc1a3/P2rx6/Tuba1a/Fgfr1/Ank/Sorbs1/Adgrv1/Pkd2/Syt11/Gna11/Krt10/Abat/Dhfr/Dlg4/Jund/Itpkb/Hsp90b1/Carf/Slc25a23/Igf1r/Cdkn1b/Kcnj10/Calm2/Fus/Egr1/Calm3/Calm1/Itpr1/Mt1/Ufl1/Alg2/Fosb/Plec/Gdi1/Mecp2/Stim1/Ppp2r2a/Fyn/Ppp5c/Smpd1/Jun/Nfat5/Crls1/Mnat1/Crebbp/Cpne2/Cib2/Wnk1/Pdcd6/Anxa5/Sec31a/Ssh1/Pik3ca/E…	73
GO:0009408	GO:0009408	response to heat	28/3580	90/28891	2.33729566729307e-06	3.53344109702541e-05	2.41568793683593e-05	Dnaja4/Pmp22/St8sia1/Hsp90aa1/Gclc/Psip1/Hsp90ab1/Ywhae/Hspb1/Hsbp1/Dnajb1/Sod1/Dhx36/Rbbp7/Chordc1/Stub1/Clpb/Dnaja1/Vcp/Nf1/Pdcd6/Bag3/Eif2b2/Dhx9/Map2k7/Trp53inp1/Hspa1a/Prkaca	28
GO:2001243	GO:2001243	negative regulation of intrinsic apoptotic signaling pathway	32/3580	110/28891	2.37037652408502e-06	3.57469007348568e-05	2.44388839415381e-05	Cxcl12/Nme5/Mapk8ip1/Ackr3/Wfs1/Pink1/Cep63/Herpud1/Ccar2/Bcl2/Kdm1a/Hspb1/Clu/Selenos/Park7/Hdac1/Bag5/Ddx3x/Uri1/Ivns1abp/Dnaja1/Mdm4/Trap1/Fyn/Rrm2b/Pttg1ip/Bcl2l2/Src/Txndc12/Rrn3/Hdac2/Nono	32
GO:0030336	GO:0030336	negative regulation of cell migration	68/3580	313/28891	2.38877756892374e-06	3.5855016724407e-05	2.45127989961729e-05	Prkg1/Drd1/Cdh11/Sema6d/Mapk15/Cxcl12/Magi2/Dnaja4/Srgap3/Ptn/Ptprt/Atp1b2/Slit2/Tafa5/Atp2b4/Nr2f2/Ptprk/Igfbp5/Bmpr1a/Adarb1/Padi2/Ptprg/Nbl1/Tgfbr3/Cldn3/Hmgb1/Dab2ip/Fuz/Pfn2/Cx3cl1/Dag1/Sinhcaf/Tcaf1/Tpm1/Scai/Bcl2/Ogt/Sin3a/Nav3/Arid4b/Patz1/Park7/Idh2/Hdac1/Clasp2/Adipor2/Dusp22/Rbbp7/Rbbp4/Rgcc/Sap30l/Suds3/Mecp2/Arid2/Nisch/Nf1/Afdn/Rhob/Ing2/Ilk/Wasl/Gna12/Gtpbp4/Trp53inp1/Braf/Hdac2/Ap…	68
GO:0007091	GO:0007091	metaphase/anaphase transition of mitotic cell cycle	29/3580	95/28891	2.38917183426253e-06	3.5855016724407e-05	2.45127989961729e-05	Nuf2/Cdk5rap2/Apc/Spc24/Smarcd1/Anapc11/Anapc5/Cdc16/Smarcc1/Cdc23/Arid1b/Smarca2/Anapc1/Cul3/Anapc4/Arid2/Pbrm1/Rad21/Dpf2/Cdc27/Bub3/Smarcb1/Psmg2/Lcmt1/Ik/Nsmce2/Anapc2/Smarcc2/Actl6a	29
GO:0031589	GO:0031589	cell-substrate adhesion	77/3580	368/28891	2.43869094322569e-06	3.65093343150876e-05	2.49601326483447e-05	Dmd/Cdh11/Ptprz1/Spag6l/Gpm6b/Ttyh1/Npnt/Ptn/Srcin1/Atp1b2/Angpt1/Ddr1/Itga2b/Vit/Cspg5/Ptprk/Mia/Epb41l5/Sned1/Jam3/Ccn1/Antxr1/Wdpcp/Sorbs1/Fermt2/Lamb2/Vtn/Cttn/Itgb8/Epdr1/Fbln1/Dag1/Macf1/Emp2/Parva/Prkcz/Ptpra/Akip1/Mdk/Ptpn11/Bcl2/Sorbs3/Efemp2/Gas6/Taok2/Carmil1/Itga6/Cask/Csf1/Clasp2/Dusp22/Rcc2/Vcl/Pecam1/Utrn/Poldip2/Mkln1/Nf1/Trpm7/Dicer1/Dock1/Src/Ilk/Rasa1/Fer/Plekha2/Pdpk1/Hsd17b12…	77
GO:0070979	GO:0070979	protein K11-linked ubiquitination	14/3580	29/28891	2.45120573649562e-06	3.66078377305205e-05	2.50274759281291e-05	Ube2e2/Anapc11/Anapc5/Cdc16/Cdc23/Anapc1/Ube2b/Anapc4/Ube2e3/Anapc13/Ube2h/Cdc26/Cdc27/Anapc2	14
GO:2000146	GO:2000146	negative regulation of cell motility	70/3580	326/28891	2.65418262338397e-06	3.95026846457034e-05	2.70065797478817e-05	Prkg1/Drd1/Cdh11/Sema6d/Mapk15/Cxcl12/Magi2/Dnaja4/Srgap3/Ptn/Ptprt/Atp1b2/Slit2/Tafa5/Atp2b4/Nr2f2/Ptprk/Igfbp5/Bmpr1a/Adarb1/Padi2/Ptprg/Nbl1/Tgfbr3/Cldn3/Hmgb1/Dab2ip/Fuz/Fbln1/Pfn2/Cx3cl1/Dag1/Sinhcaf/Tcaf1/Tpm1/Scai/Bcl2/Ctnna1/Ogt/Sin3a/Nav3/Arid4b/Patz1/Park7/Idh2/Hdac1/Clasp2/Adipor2/Dusp22/Rbbp7/Rbbp4/Rgcc/Sap30l/Suds3/Mecp2/Arid2/Nisch/Nf1/Afdn/Rhob/Ing2/Ilk/Wasl/Gna12/Gtpbp4/Trp53inp1/…	70
GO:0030178	GO:0030178	negative regulation of Wnt signaling pathway	43/3580	169/28891	2.6642536985429e-06	3.95026846457034e-05	2.70065797478817e-05	Cdh2/Sox2/Dkk3/Bicc1/Sox9/Ankrd6/Cxxc4/Ift80/Axin2/Mllt3/Amer2/Ppp2r3a/Cby1/Tsku/Dab2ip/Fuz/Wwtr1/Jade1/Apc/Mdk/Wwox/Ccdc88c/2210016L21Rik/Csnk1a1/Egr1/Stk11/Hdac1/Lrp6/Siah2/Vgll4/Stk3/Ruvbl2/Ctnnd1/Foxo1/Tsc2/Amfr/Emd/Lats1/Tle4/Scyl2/Hdac2/Ddit3/Sdhaf2	43
GO:0050680	GO:0050680	negative regulation of epithelial cell proliferation	43/3580	169/28891	2.6642536985429e-06	3.95026846457034e-05	2.70065797478817e-05	Pax6/Sox2/Efnb2/Ptn/Nfib/Sox9/Gja1/Ift88/Smo/Nr2f2/Ptprk/Ift74/Ift80/Ift122/Rian/Gas1/Zeb1/Rap1gap/Tgfbr3/Mtss1/Intu/Maged1/Dab2ip/Sparc/Klf9/Apc/Cdc73/Cdkn1b/Ift57/Dlg1/Wdr13/Stk11/Cask/Lrp6/Ift52/Rgcc/Stk3/Celf1/Tsc2/Nf1/Ift172/Atf2/Suz12	43
GO:0071375	GO:0071375	cellular response to peptide hormone stimulus	65/3580	296/28891	2.6957226910674e-06	3.98734234016876e-05	2.72600406422214e-05	Rarres2/Ptprf/Mgarp/Sorbs1/Pik3r3/Socs2/Gkap1/Sesn3/Ankrd26/Slc27a1/Nr4a2/Apc/Prkcz/Ptpra/Appl1/Igf1r/Zfp36l1/Vamp2/Ptpn11/Capn10/Srebf1/Lpin1/Grb14/Nucks1/C2cd5/Ogt/Stxbp4/Ncl/Gnas/Smarcc1/Sgcb/Appl2/Mfn2/Wdtc1/Insr/Foxo1/Tsc2/Sorl1/Il18/Lonp1/Phip/Srsf3/Insig2/Ide/Kat2b/Src/Nck1/Fer/Rps6kb1/Nr4a1/Nucb2/Akt2/Ncoa1/Sos1/Anxa5/Pdpk1/Sik2/Pik3ca/Zfp106/Prkaca/Ncoa2/Ncoa5/Irs2/Nono/Akt3	65
GO:0051642	GO:0051642	centrosome localization	15/3580	33/28891	2.78239978463094e-06	4.10570379703436e-05	2.8069235802648e-05	Syne1/Pard3/Syne2/Pard3b/Ccdc141/Cep83/Akap9/Ift20/Ezr/Sun1/Ints13/Dlg1/Dync1li2/Nin/Spout1	15
GO:0032956	GO:0032956	regulation of actin cytoskeleton organization	74/3580	351/28891	2.84285875888829e-06	4.18490520878829e-05	2.86107076701582e-05	Gpm6b/Fzd10/Synpo2/Epha5/Gja1/Dixdc1/Slit2/Ttc8/Wasf3/Ppp1r9a/Stmn1/Tmod2/Celsr1/Tjp1/Jam3/Nckap1/Pam/Bbs4/Arhgap18/Fermt2/Mtss1/Cttn/Pfn2/Alms1/Cx3cl1/Sptbn1/Sptan1/Tpm1/S1pr1/Stau2/Baiap2/Add3/Cfl2/Sorbs3/Capn10/Arhgap35/Smim22/Rdx/Ccl27a/Taok2/Carmil1/Dlg1/Abi2/Lpar1/Clasp2/Taok1/Mfn2/Pecam1/Twf1/Arfip2/Rgcc/Smad4/Nf2/Ccdc88a/Rhoc/Ilk/Nck1/Rasa1/Fer/Lats1/Pdlim4/Ssh1/Pik3ca/Add1/Specc1l/Braf/H…	74
GO:0000422	GO:0000422	autophagy of mitochondrion	28/3580	91/28891	2.97945448153644e-06	4.36514851356693e-05	2.98429670034629e-05	Spata33/Cttn/Ulk2/Pink1/Irgm2/Slc25a4/Lrba/Gabarapl1/Map1lc3a/Fundc1/Capn10/Srebf1/Huwe1/Igtp/Ogt/Irgm1/Slc25a46/Mfn2/Tomm7/Fundc2/Arfip2/Rb1cc1/Gabarapl2/Wipi2/Fkbp8/Wdr45b/Bnip3l/Dnm1l	28
GO:0061726	GO:0061726	mitochondrion disassembly	28/3580	91/28891	2.97945448153644e-06	4.36514851356693e-05	2.98429670034629e-05	Spata33/Cttn/Ulk2/Pink1/Irgm2/Slc25a4/Lrba/Gabarapl1/Map1lc3a/Fundc1/Capn10/Srebf1/Huwe1/Igtp/Ogt/Irgm1/Slc25a46/Mfn2/Tomm7/Fundc2/Arfip2/Rb1cc1/Gabarapl2/Wipi2/Fkbp8/Wdr45b/Bnip3l/Dnm1l	28
GO:0048872	GO:0048872	homeostasis of number of cells	82/3580	401/28891	3.01171905181952e-06	4.40196282265943e-05	3.00946533339711e-05	Cdh2/Mb/Ildr2/Myb/Sox6/Gprasp2/Cadps2/Sox9/Ift88/Smo/Thra/Tuba1a/Jam3/Sfxn1/Lgr4/Dyrk3/Map7/Tgfbr3/Gas2l1/Hmgb1/Cd24a/Nbea/Caml/Kif3a/Nfix/Tspan9/Smad5/Ankrd54/Rbfox2/Sox4/Acvr2a/Itpkb/Zfp36l1/Ptpn11/Kmt2a/Bcl2/Kdm1a/Rpa1/Nfe2l1/Mthfd1/Fam210b/Ufl1/Bpgm/Csf1/Flvcr1/Tcf3/Sod1/Smarca2/Prmt1/L3mbtl3/Zbtb7a/Lpcat3/Ezh2/Ext1/Cdk5rap3/Il18/Znhit1/Mtch2/Nf1/Hspa9/Zbtb18/Afdn/Atxn2/Ppp2ca/Brd1/Ncor1/Ppp2…	82
GO:0000725	GO:0000725	recombinational repair	43/3580	170/28891	3.1430891130596e-06	4.58311433790818e-05	3.13331217790637e-05	Palb2/Ruvbl1/Xrcc5/Rev3l/Morf4l2/Wrap53/Trp53bp1/Hdgfl2/Kdm1a/Morf4l1/Rpa1/Nucks1/Swi5/Fus/Mcm4/Wrn/Meaf6/Terf2ip/Epc1/Sfr1/Nsmce1/Ruvbl2/Arid2/Dmap1/Slx1b/Rad21/Gins4/Smc6/Ppp4r2/Ep400/Rif1/Nipbl/Smchd1/Smc5/Setd2/Brd8/Chd4/Ints3/Nsmce2/Wdr48/Trrap/Epc2/Actl6a	43
GO:0007015	GO:0007015	actin filament organization	93/3580	471/28891	3.23472856905642e-06	4.70561457875944e-05	3.21706123327707e-05	Pdlim3/Fmn2/Spag6l/Catip/Synpo2/Aif1l/Enah/Fat1/Cald1/Gja1/Slit2/Ttc8/Shroom3/Wasf3/Ppp1r9a/Stmn1/Tmod2/Tjp1/Nckap1/Myo6/Pacsin1/Bbs4/Myh10/Arhgap18/Sorbs1/Fermt2/Gas2l1/Nebl/Mtss1/Rnd2/Cnn3/Cttn/Pfn2/Alms1/Cx3cl1/Sptbn1/Ezr/Emp2/Sptan1/Hsp90b1/Mical3/Tpm1/S1pr1/Baiap2/Add3/Spire1/Cfl2/Bcl2/Sorbs3/Arhgap35/Rflnb/Rdx/Carmil1/Dlg1/Abi2/Lpar1/Clasp2/Pls3/Tnfaip1/Rhou/Pecam1/Marcksl1/Cul3/Plec/Twf1/A…	93
GO:1902275	GO:1902275	regulation of chromatin organization	20/3580	54/28891	3.27061487336492e-06	4.74662412680349e-05	3.24509800190709e-05	Mllt3/Kdm1a/Ogt/Mettl4/Mphosph8/Ssrp1/L3mbtl3/Epc1/Dyrk1a/Kat8/Tasor/Hnrnpu/Kansl3/Rlim/Atf7ip/Setd5/Phf2/Kansl1/Hcfc1/Trim28	20
GO:0035721	GO:0035721	intraciliary retrograde transport	10/3580	16/28891	3.31274386738566e-06	4.7964798530598e-05	3.27918258778032e-05	Ttc21a/Dync2h1/Wdr35/Wdr19/Ift122/Ift43/Dync2li1/Bbs1/Ift140/Dynll1	10
GO:0032970	GO:0032970	regulation of actin filament-based process	82/3580	402/28891	3.33047822628211e-06	4.81086409829229e-05	3.28901658436735e-05	Gpm6b/Fzd10/Synpo2/Epha5/Gja1/Dixdc1/Slit2/Ttc8/Akap6/Wasf3/Ppp1r9a/Stmn1/Pard3/Tmod2/Celsr1/Frmd6/Ank2/Tjp1/Jam3/Nckap1/Pam/Bbs4/Arhgap18/Fermt2/Mtss1/Cttn/Dsg2/Pfn2/Alms1/Akap9/Cx3cl1/Sptbn1/Atp1a1/Sptan1/Tpm1/S1pr1/Stau2/Baiap2/Add3/Atp2a2/Cfl2/Sorbs3/Capn10/Arhgap35/Smim22/Rdx/Ccl27a/Taok2/Carmil1/Dlg1/Abi2/Lpar1/Clasp2/Taok1/Mfn2/Pecam1/Twf1/Arfip2/Rgcc/Smad4/Nf2/Ccdc88a/Rhoc/Ilk/Nck1/Rasa1/…	82
GO:0090596	GO:0090596	sensory organ morphogenesis	69/3580	322/28891	3.35769005992826e-06	4.83883932000877e-05	3.30814224792735e-05	Irx5/Pax6/Rbp4/Tenm3/Sox2/Fjx1/Otx1/Prom1/Ptn/Fat1/Sox9/Dzank1/Rpgr/Crb2/Fzd3/Ttc8/Meis1/Ntrk2/Celsr1/Pou3f4/Lrig3/Wdr19/Sobp/Msx1/Myo6/Ahi1/Ift122/Fgfr1/Nectin3/Rpgrip1l/Gas1/Zeb1/Wdpcp/Bbs4/Hmgn1/Ppp2r3a/Tsku/Casz1/Intu/Otx2/Fuz/Alms1/Hipk1/Stau2/Col8a2/Bcl2/Ring1/Phactr4/Arl6/Tshz1/Grcc10/Abi2/Hdac1/Lrp6/Sod1/Mfn2/Bloc1s5/Rpgrip1/Nf1/Hipk2/Insig2/Dvl3/Frs2/Tdrd7/Ski/Nipbl/Ift172/Hdac2/Sec24b	69
GO:0009117	GO:0009117	nucleotide metabolic process	97/3580	497/28891	3.38255549425187e-06	4.86331055677052e-05	3.32487236166678e-05	Acot5/Nme9/Mdh1b/Acot6/Acot1/Acsl3/Nme5/Fmo1/Dgat2/Rd3/Nudt4/Mthfd2l/Fitm2/Rora/Ak4/Enpp5/Nme7/Suclg2/Fasn/Entpd5/Upp2/Cad/Ak3/Mccc2/Nt5c/Acaca/Pank1/Nadk2/Mthfd1/Mmut/Acly/Prps1/Park7/Adk/Idh2/Idh3g/Suclg1/Dtymk/Nudt16/Guk1/Hint1/Acat1/Gmps/Nudt3/Paics/Ogdh/Gcdh/Noct/Prps2/Gnai3/Oga/Mfn1/Itpa/Papss1/Oasl2/Nudt2/Pdk1/Tk2/Vcp/Rrm2b/Coasy/Slc25a25/Ndufa12/Ndufc1/Naxe/Cmpk2/Dld/Dnajc30/Prpsap2/Acads…	97
GO:0017015	GO:0017015	regulation of transforming growth factor beta receptor signaling pathway	37/3580	138/28891	3.4846056443702e-06	4.99838316615707e-05	3.41721669800417e-05	Npnt/Zeb1/Tgfbr3/Sinhcaf/Eid2/Nrep/Pmepa1/Hspa5/Ogt/Sin3a/Bcl9l/Arid4b/Trim33/Stk11/Hdac1/Rbbp7/Zbtb7a/Rbbp4/Sap30l/Glg1/Suds3/Smad4/Stub1/Snw1/Ppm1a/Ing2/Hipk2/Crebbp/Smurf2/Zfp451/Zfp703/Chst11/Zfyve9/Lats1/Ski/Hdac2/Smad2	37
GO:0031669	GO:0031669	cellular response to nutrient levels	55/3580	239/28891	3.5273327067356e-06	5.04793228193624e-05	3.45109166520523e-05	Cadps2/Gas2l1/Srebf2/Sesn3/Rragd/Dnajc15/Rnase4/Gabarapl1/Map1lc3a/Bcl2/Srebf1/Nupr1l/Pdia3/Hspa5/Ogt/Impact/Wrn/Slc38a3/Csnk1a1/Gas6/Ttc5/Sesn1/Pld1/Foxo1/Tsc2/Snw1/Comt/Jun/Gabarapl2/Fads1/Jmy/Crebbp/Kat2b/Map3k5/Tnrc6a/Wipi2/Mapkap1/Rps6kb1/Plin3/Wdr45b/Ncoa1/Bmt2/Sik2/Rnf167/Ehmt2/Rraga/Tsc1/Vps41/Atf2/Gcn1/Mybbp1a/Ireb2/Prkag1/Sec13/Atf3	55
GO:0003016	GO:0003016	respiratory system process	19/3580	50/28891	3.67589487075712e-06	5.24836100991433e-05	3.58811765405775e-05	Cfap54/Cfap43/Dnah9/Spag6l/Ndn/Cfap221/Spef2/Spag16/Ttll1/Pbx3/Stard7/Mtg2/Rab3a/Mecp2/Fto/Zfand5/Hipk2/Gaa/Stk40	19
GO:1903052	GO:1903052	positive regulation of proteolysis involved in protein catabolic process	36/3580	133/28891	3.7002101827568e-06	5.27087676841662e-05	3.60351087689893e-05	Bag2/Agbl4/Bbs7/Axin2/Dnajb2/Gclc/Dab2ip/Wfs1/Herpud1/Tmem67/Hspbp1/Clu/Csnk1a1/Bcap31/Fmr1/L3mbtl3/Sirt2/Ddrgk1/Zer1/Stub1/Rnf14/Rnft1/Vcp/Ubqln2/Ube2v2/Sumo2/Nub1/Ankib1/Rnf19a/Bag6/Traf7/Hspa1a/Sgta/Psmd10/Pias1/Cop1	36
GO:1903321	GO:1903321	negative regulation of protein modification by small protein conjugation or removal	28/3580	92/28891	3.77991213264513e-06	5.37200415533529e-05	3.6726480726113e-05	Bag2/Bex1/Bex4/Dnajb2/Bex3/Gclc/Caml/Cep63/Sox4/Bex2/Ogt/Park7/Ufl1/Trim44/Bag5/Hmg20a/Ivns1abp/Prmt3/Cry1/Dnaja1/Fyn/Trim21/Gnl3l/Wnk1/Usp4/U2af2/Gtpbp4/Vps28	28
GO:0043393	GO:0043393	regulation of protein binding	53/3580	228/28891	3.84052049724848e-06	5.44559320161577e-05	3.72295828481002e-05	Spag8/Bag2/Efhb/Cald1/Angpt1/Map2/Ptprf/Nes/Dzip1/Epb41l5/Rgma/Dnajb2/Pcbd1/Ramp1/Tgfbr3/Vtn/Gas8/Hsp90ab1/Mapre3/Aktip/Anxa2/Ip6k2/Aplp2/Atp2a2/Kdm1a/Atr/Adnp/Hopx/Park7/Ufl1/Usp9x/Carm1/Stk3/Poldip2/Mecp2/Mark3/Sorl1/Stub1/Trim21/Hspa4/Hipk2/Gnl3l/Ide/Amfr/Pkd1/Src/Mapre1/Camk1/Snapin/Add1/Trim28/Gtf2f1/Sppl3	53
GO:0030326	GO:0030326	embryonic limb morphogenesis	38/3580	144/28891	3.91392217938578e-06	5.5242727694397e-05	3.77674870543645e-05	Lmx1b/Dync2h1/Gja1/Ift88/Tmem107/B9d1/Wdr19/Bmpr1a/Msx1/Ift122/Fgfr1/Rpgrip1l/Gas1/Wdpcp/Tmem231/Traf3ip1/Tbc1d32/Intu/Fuz/Tulp3/Ift140/Cplane1/C2cd3/Pbx1/Rdh10/Gnas/Flvcr1/Hdac1/Lrp6/Ift52/Smad4/Dicer1/Gna12/Chst11/Ski/Nipbl/Lnpk/Hdac2	38
GO:0035113	GO:0035113	embryonic appendage morphogenesis	38/3580	144/28891	3.91392217938578e-06	5.5242727694397e-05	3.77674870543645e-05	Lmx1b/Dync2h1/Gja1/Ift88/Tmem107/B9d1/Wdr19/Bmpr1a/Msx1/Ift122/Fgfr1/Rpgrip1l/Gas1/Wdpcp/Tmem231/Traf3ip1/Tbc1d32/Intu/Fuz/Tulp3/Ift140/Cplane1/C2cd3/Pbx1/Rdh10/Gnas/Flvcr1/Hdac1/Lrp6/Ift52/Smad4/Dicer1/Gna12/Chst11/Ski/Nipbl/Lnpk/Hdac2	38
GO:0000070	GO:0000070	mitotic sister chromatid segregation	44/3580	177/28891	3.97200401324021e-06	5.59345222686429e-05	3.82404423865423e-05	Nuf2/Chek2/Map10/Cep97/Nudc/Cdk5rap2/Map9/Apc/Spice1/Spc24/Anapc11/Champ1/Anapc5/Cdc16/Kif2a/Smc3/Cdc23/Clasp2/Numa1/Cul3/Pibf1/Smarca5/Poldip2/Akap8l/Mzt1/Ppp2r1a/Rad21/Kat2b/Hnrnpu/Mapre1/Baz1b/Akap8/Nipbl/Bub3/Stag1/Psmg2/Lcmt1/Hspa1a/Chmp2b/Kif3b/Ik/Chmp1a/Nsmce2/Rrs1	44
GO:0000724	GO:0000724	double-strand break repair via homologous recombination	42/3580	166/28891	4.03587113024767e-06	5.66858066297702e-05	3.87540687690046e-05	Palb2/Ruvbl1/Rev3l/Morf4l2/Wrap53/Trp53bp1/Hdgfl2/Kdm1a/Morf4l1/Rpa1/Nucks1/Swi5/Fus/Mcm4/Wrn/Meaf6/Terf2ip/Epc1/Sfr1/Nsmce1/Ruvbl2/Arid2/Dmap1/Slx1b/Rad21/Gins4/Smc6/Ppp4r2/Ep400/Rif1/Nipbl/Smchd1/Smc5/Setd2/Brd8/Chd4/Ints3/Nsmce2/Wdr48/Trrap/Epc2/Actl6a	42
GO:0014044	GO:0014044	Schwann cell development	18/3580	46/28891	4.04373458448425e-06	5.66858066297702e-05	3.87540687690046e-05	Pou3f2/Adam22/Ntrk2/Pard3/Pmp22/Lamb2/Dag1/Sod1/Slc25a46/Plec/Sirt2/Nf1/Dicer1/Ilk/Ski/Akt2/Sos1/Med12	18
GO:0010569	GO:0010569	regulation of double-strand break repair via homologous recombination	24/3580	73/28891	4.12844848510794e-06	5.77421094243668e-05	3.94762254000296e-05	Ruvbl1/Morf4l2/Wrap53/Trp53bp1/Hdgfl2/Kdm1a/Morf4l1/Fus/Meaf6/Terf2ip/Epc1/Ruvbl2/Arid2/Dmap1/Ppp4r2/Ep400/Rif1/Smchd1/Setd2/Brd8/Wdr48/Trrap/Epc2/Actl6a	24
GO:0048515	GO:0048515	spermatid differentiation	64/3580	294/28891	4.34167979015557e-06	6.0587060963076e-05	4.14212175264664e-05	Spag17/Ttc21a/Cfap54/Cfap43/Tcp11/Cfap65/Meig1/Dnah1/Dpy19l2/Iqcg/Cfap44/Spag6l/Cfap157/Cfap221/Mns1/Pacrg/Spef2/Cfap206/Ift81/Cfap61/Cfap69/Cfap47/Rfx2/Rsph1/Ift88/Nme5/Spag16/Hspa2/Dzip1/Jam3/Jam2/Strbp/Bbs4/Drc7/Ttll5/Nphp1/Armc2/Alms1/Ttc12/Cep128/Ttll1/Pebp1/Rhbdd1/Stk11/Fxr1/Aff4/Eif4g3/Epc1/Ube2b/Ropn1l/Selenof/Celf1/Ing2/Dld/Rnf8/Tmf1/Cep57/Ehmt2/Prkaca/Vdac3/Sec23ip/Nsun2/Vps13b/Ube2j1	64
GO:0006289	GO:0006289	nucleotide-excision repair	25/3580	78/28891	4.4028729606885e-06	6.12411911304237e-05	4.18684230439752e-05	Cetn4/Hmgn1/Hmgb1/Cetn2/Xpc/Smarcd1/Rpa1/Ogg1/Polk/Smarcc1/Polr2i/Arid1b/Smarca2/Uvssa/Arid2/Pold3/Pbrm1/Mnat1/Dpf2/Ercc1/Ercc3/Smarcb1/Xpa/Smarcc2/Actl6a	25
GO:0061842	GO:0061842	microtubule organizing center localization	15/3580	34/28891	4.40841259110054e-06	6.12411911304237e-05	4.18684230439752e-05	Syne1/Pard3/Syne2/Pard3b/Ccdc141/Cep83/Akap9/Ift20/Ezr/Sun1/Ints13/Dlg1/Dync1li2/Nin/Spout1	15
GO:0007031	GO:0007031	peroxisome organization	16/3580	38/28891	4.47276367161007e-06	6.19955198348111e-05	4.23841307355883e-05	Trim37/Plaat1/Pex11a/Pex3/Hacl1/Abcd3/Lonp2/Pex7/Usp9x/Plaat3/Abcd4/Acox1/Dnm1l/Mff/Zfand6/Pex19	16
GO:0016571	GO:0016571	histone methylation	20/3580	55/28891	4.54284946390096e-06	6.28257746487469e-05	4.29517464063895e-05	Auts2/Kmt2a/Smyd2/Ogt/Setd7/Coprs/Smarca5/Ezh2/Mecp2/Kat8/Kmt5b/Ash1l/Kansl3/Nelfe/Setd2/Ehmt2/Suz12/Kansl1/Hcfc1/Ezh1	20
GO:0071478	GO:0071478	cellular response to radiation	44/3580	178/28891	4.65001816182491e-06	6.41640089980672e-05	4.38666496085496e-05	Tspyl5/Mme/Rpgr/Chek2/Ptprk/Nedd4/Yap1/Xrcc5/Xpc/Nsmce3/Kdm1a/Polk/Nucks1/Swi5/Atr/Gnb5/Wrn/Ppid/Hyal1/Egr1/Ddb1/Rhbdd1/Stk11/Dhx36/Zmpste24/Clock/Ccnd2/Crip1/Ruvbl2/Tmem109/Mtch2/Smpd1/Rhob/Pold3/Crebbp/Babam2/Ercc1/Nipbl/Akt2/Trp53inp1/Fbxo4/Agap3/Rnf168/Xpa	44
GO:1901874	GO:1901874	negative regulation of post-translational protein modification	29/3580	98/28891	4.76566320369989e-06	6.5612970179511e-05	4.48572528055023e-05	Bag2/Bex1/Bex4/Dnajb2/Bex3/Gclc/Caml/Cep63/Sox4/Bex2/Ogt/Park7/Ufl1/Trim44/Bag5/Ube2b/Hmg20a/Ivns1abp/Prmt3/Cry1/Dnaja1/Fyn/Trim21/Gnl3l/Wnk1/Usp4/U2af2/Gtpbp4/Vps28	29
GO:0007286	GO:0007286	spermatid development	62/3580	283/28891	4.89684833734612e-06	6.72689544426523e-05	4.59893903162785e-05	Spag17/Ttc21a/Cfap54/Cfap43/Tcp11/Cfap65/Meig1/Dnah1/Dpy19l2/Iqcg/Cfap44/Spag6l/Cfap157/Cfap221/Mns1/Pacrg/Spef2/Cfap206/Ift81/Cfap61/Cfap69/Cfap47/Rfx2/Rsph1/Ift88/Nme5/Spag16/Hspa2/Dzip1/Jam3/Jam2/Strbp/Bbs4/Drc7/Ttll5/Armc2/Alms1/Ttc12/Cep128/Ttll1/Pebp1/Stk11/Fxr1/Aff4/Eif4g3/Epc1/Ube2b/Ropn1l/Selenof/Celf1/Ing2/Dld/Rnf8/Tmf1/Cep57/Ehmt2/Prkaca/Vdac3/Sec23ip/Nsun2/Vps13b/Ube2j1	62
GO:0006406	GO:0006406	mRNA export from nucleus	23/3580	69/28891	5.00231014317645e-06	6.85649976958051e-05	4.68754489674031e-05	Fyttd1/Pabpn1/Hnrnpa2b1/Ythdc1/Fmr1/Akap8l/Srsf3/Ddx39b/Alkbh5/Wnk1/Xpo1/Thoc2/Ddx19a/Thoc1/Chtop/Setd2/Iws1/Casc3/Ncbp1/Magoh/Nsun2/Ncbp3/Supt6	23
GO:0007098	GO:0007098	centrosome cycle	36/3580	135/28891	5.36484562895194e-06	7.33711038567085e-05	5.01612127192939e-05	Cetn4/Trim37/Tuba1a/Bbs4/Ckap5/Cdk5rap2/Kif3a/Map9/Sdccag8/Cetn2/Mdm1/Cntln/Crocc/Alms1/Pcm1/Cep63/Tmem67/Spice1/Ccp110/C2cd3/Cep44/Arl2/Ssx2ip/Slc16a1/Pard6a/Nin/Chordc1/Odf2/Azin1/Ranbp1/Kat2b/Xpo1/Cep120/Atf5/Chmp2b/Chmp1a	36
GO:0043489	GO:0043489	RNA stabilization	24/3580	74/28891	5.39617348013369e-06	7.36362788173995e-05	5.03425034033897e-05	Rbm24/Axin2/Naf1/Cirbp/Dkc1/Fus/Mettl1/Dhx36/Mettl16/Parn/Noct/Tardbp/Thrap3/Angel2/Hnrnpc/Dicer1/Ptbp1/Hnrnpu/Rbm10/Srsf1/Paip1/Taf15/Dhx9/Nsun2	24
GO:0051348	GO:0051348	negative regulation of transferase activity	58/3580	260/28891	5.44120268203747e-06	7.40868391673446e-05	5.06505354809855e-05	Uchl1/Drd1/Bag2/Srcin1/Ptprt/Nr2f2/Mapk8ip1/Adarb1/Pkia/Mllt1/Ormdl3/Cdk5rap2/Dab2ip/Camk2n1/Phpt1/Dnajc3/Wwtr1/Prkag2/Apc/Cdkn1b/Pcp4/Hspb1/Park7/Setd7/Lrp6/Dusp22/Dbndd2/Pik3ip1/Bag5/Plec/Pkig/Cdk5rap3/Chordc1/Eif4a2/Tsc2/Sorl1/Dnaja1/Hipk3/Nf1/Smpd1/Nf2/Nolc1/Kat2b/Src/Wnk1/Ilk/Hnrnpu/Dusp16/Hexim1/Lats1/Akt1s1/Prdx3/Prpsap1/Irs2/Gadd45g/Tesk1/Dusp3/Parp3	58
GO:0000045	GO:0000045	autophagosome assembly	32/3580	114/28891	5.47583159901233e-06	7.43941174068459e-05	5.08606106785147e-05	Synpo2/Fez1/Ift88/Efnb1/Ulk2/Pink1/Irgm2/Ift20/Ap4m1/Lrba/Gabarapl1/Map1lc3a/Atp2a2/Igtp/Irgm1/Stx17/Mfn2/Arfip2/Rab3gap1/Scfd1/Rb1cc1/Gabarapl2/Ubqln2/Wipi2/Ubxn2a/Bag3/Wdr45b/Trp53inp1/Ehmt2/Sec22b/Rnf5/Snx4	32
GO:0006383	GO:0006383	transcription by RNA polymerase III	18/3580	47/28891	5.79634066751552e-06	7.84031342921836e-05	5.36014328579575e-05	Polr3h/Ice2/Snapc1/Gtf3c3/Gtf3c5/Dhx36/Ice1/Smarca5/Polr2f/Gtf3c6/Gtf3c1/Baz1b/Polr3gl/Setd5/Dek/Gtf3c2/Bdp1/Mybbp1a	18
GO:0034968	GO:0034968	histone lysine methylation	18/3580	47/28891	5.79634066751552e-06	7.84031342921836e-05	5.36014328579575e-05	Auts2/Kmt2a/Smyd2/Ogt/Setd7/Ezh2/Mecp2/Kat8/Kmt5b/Ash1l/Kansl3/Nelfe/Setd2/Ehmt2/Suz12/Kansl1/Hcfc1/Ezh1	18
GO:0010839	GO:0010839	negative regulation of keratinocyte proliferation	13/3580	27/28891	5.8519275966742e-06	7.88093655377433e-05	5.38791587043825e-05	Efnb2/Ift88/Ptprk/Ift74/Ift80/Ift122/Zeb1/Intu/Klf9/Ift57/Cask/Ift52/Ift172	13
GO:0070841	GO:0070841	inclusion body assembly	13/3580	27/28891	5.8519275966742e-06	7.88093655377433e-05	5.38791587043825e-05	Hap1/Dnaja4/Hspa2/Trim37/Pmp22/Dnajb2/Clu/Dnajb1/Bag5/Dnajb6/Sorl1/Vcp/Ubd	13
GO:0006892	GO:0006892	post-Golgi vesicle-mediated transport	29/3580	99/28891	5.94797470024204e-06	7.99283397627297e-05	5.46441615621365e-05	Acsl3/Nbea/Bbs1/Arl3/Sptbn1/Macf1/Ap4m1/Gbf1/Prepl/Vamp2/Kif13a/Ccdc91/Plcb3/Sys1/Sort1/Dop1a/Sorl1/Scfd1/Exoc1/Golga4/Sec16a/Ap1g1/Atp2c1/Rabep1/Vti1a/Rab14/Golph3/Ap3s2/Ankfy1	29
GO:0033962	GO:0033962	P-body assembly	11/3580	20/28891	5.96404148264685e-06	7.99700170977517e-05	5.46726548729595e-05	Cnot1/Ddx6/Noct/Cnot6/Atxn2/Cnot2/Cnot6l/Dync1h1/Lsm3/Cnot7/Pan3	11
GO:1903844	GO:1903844	regulation of cellular response to transforming growth factor beta stimulus	37/3580	141/28891	5.99889251560087e-06	8.01657905123788e-05	5.48064981897381e-05	Npnt/Zeb1/Tgfbr3/Sinhcaf/Eid2/Nrep/Pmepa1/Hspa5/Ogt/Sin3a/Bcl9l/Arid4b/Trim33/Stk11/Hdac1/Rbbp7/Zbtb7a/Rbbp4/Sap30l/Glg1/Suds3/Smad4/Stub1/Snw1/Ppm1a/Ing2/Hipk2/Crebbp/Smurf2/Zfp451/Zfp703/Chst11/Zfyve9/Lats1/Ski/Hdac2/Smad2	37
GO:0072659	GO:0072659	protein localization to plasma membrane	67/3580	315/28891	6.00463605977935e-06	8.01657905123788e-05	5.48064981897381e-05	Tspan15/Cdh2/Gpr179/Cacnb2/Dchs1/Acsl3/Kcnip4/Dpp6/Ttc8/Atp2b4/Prnp/Ank2/Nectin3/Pacsin1/Map7/Ramp1/Sorbs1/Clip3/Tnik/Bbs1/Sptbn1/Macf1/Zdhhc23/Ift20/Anxa2/Ezr/Emp2/Tspan33/Prepl/Prkcz/Appl1/Cd81/Rab11fip2/Vamp2/Rilpl1/C2cd5/Kif13a/Epb41l3/Arl6/Rdx/Gas6/Hectd1/Dlg1/Slmap/Rab12/Sys1/Cask/Lrp6/Clasp2/Camk2g/Rab3a/Sorl1/Ccdc88a/Afdn/Efr3a/Pgrmc1/Golga4/Sec16a/Wnk1/Snx27/Atp2c1/Csnk2a1/Akt2/Tmbim1/Go…	67
GO:0090092	GO:0090092	regulation of transmembrane receptor protein serine/threonine kinase signaling pathway	58/3580	261/28891	6.16189526132342e-06	8.20876241292502e-05	5.6120387443132e-05	Magi2/Npnt/Crb2/Neo1/Bmpr1a/Ccn1/Msx1/Zfp423/Rgma/Zeb1/Nbl1/Tgfbr3/Zic2/Tob1/Crim1/Sinhcaf/Hes1/Eid2/Acvr2a/Nrep/Pmepa1/Hspa5/Acvr1/Ogt/Sin3a/Bcl9l/Arid4b/Trim33/Stk11/Hdac1/Numa1/Rbbp7/Prmt1/Zbtb7a/Rbbp4/Sap30l/Glg1/Suds3/Smad4/Sorl1/Stub1/Snw1/Ppm1a/Ing2/Hipk2/Crebbp/Ctdspl2/Ilk/Smurf2/Fkbp8/Zfp451/Zfp703/Chst11/Zfyve9/Lats1/Ski/Hdac2/Smad2	58
GO:0050685	GO:0050685	positive regulation of mRNA processing	17/3580	43/28891	6.33409005628072e-06	8.4199714368835e-05	5.7564348378994e-05	Adarb1/Cirbp/Cdc73/Prpf19/Celf4/Rbmx/Snrnp70/Ncl/Prdx6/Dhx36/Leo1/Thrap3/Snw1/Tra2a/Ncbp1/Paf1/Clns1a	17
GO:0007369	GO:0007369	gastrulation	45/3580	186/28891	6.68419679604541e-06	8.86604636613409e-05	6.06140039298471e-05	Sox2/Crb2/Tenm4/Epb41l5/Nckap1/Bmpr1a/Fgfr1/Amot/Wls/Vtn/Otx2/Ahdc1/Dag1/Macf1/Acvr2a/Cdc73/Ctr9/Acvr1/Hsbp1/Lmbrd1/Nat8f1/Supt20/Tcf3/Lrp6/Clasp2/Plpp3/Smad1/Cul3/Tnrc6c/Leo1/Pofut2/Ecsit/Ext1/Smad4/Nf2/Tasor/Dld/Wnk1/Frs2/Setd2/Prkaca/Ext2/Smad2/Myadm/Paf1	45
GO:0062197	GO:0062197	cellular response to chemical stress	67/3580	316/28891	6.71026939019382e-06	8.86604636613409e-05	6.06140039298471e-05	Gpr37l1/Smpd3/Ptprk/Mt3/Pcgf2/Pkd2/Slc25a14/Serpinb6a/Pink1/Micu1/Dhfr/Xrcc5/Nr4a2/Slc25a23/Zfp36l1/Endog/Atp2a2/Stk25/Hspb1/Ccs/Sin3a/Selenos/Nfe2l1/Chchd4/Ercc6l2/Park7/Cat/Pnpla8/Mpv17l/Pyroxd1/Oxr1/Sod1/Ddx3x/Plec/Ezh2/Chchd2/Sirt2/Foxo1/Coq7/Dnaja1/Lonp1/Trap1/Fyn/Jun/Rhob/Map3k5/Src/Wnk1/Mpv17/Mapkap1/Fer/Rnf146/Cst3/Prdx3/Pycr2/Map2k7/Trp53inp1/Pik3ca/Ermp1/Chuk/Agap3/Hdac2/Ddit3/Apex1/Tsc…	67
GO:0031114	GO:0031114	regulation of microtubule depolymerization	16/3580	39/28891	6.71278153856132e-06	8.86604636613409e-05	6.06140039298471e-05	Spef1/Map1a/Map1b/Map2/Gas2l1/Mid1ip1/Wdr47/Apc/Hdgfl3/Mid1/Nav3/Clasp2/Taok1/Map1s/Camsap1/Specc1l	16
GO:0033002	GO:0033002	muscle cell proliferation	61/3580	280/28891	7.00126162226372e-06	9.21732153595303e-05	6.30155472609527e-05	Rbp4/Prkg1/Ncam1/Kcnk2/Smpd3/Myb/Zfpm2/Angpt1/Gja1/Tafa5/Igfbp5/Tenm4/Bmpr1a/Cxadr/Fgfr1/Myh10/Adamts1/Tgfbr3/Yap1/Pdcd4/Cx3cl1/Timp3/Xrcc5/Apc/Tpm1/S1pr1/Igf1r/Naa35/Cdkn1b/Efemp2/Egr1/Park7/Smad1/Mfn2/Ccnd2/Sugt1/Vgll4/Dipk2a/Poldip2/Gnai3/Arid2/Il18/Comt/Nf1/Jun/Ddx39b/Mnat1/Ndrg2/Map3k5/Src/Ilk/Frs2/Gna12/Rbm10/Rps6kb1/Sf1/Pik3ca/Paxbp1/Hdac2/Ddit3/Akirin1	61
GO:0007585	GO:0007585	respiratory gaseous exchange by respiratory system	24/3580	75/28891	7.00863132354405e-06	9.21732153595303e-05	6.30155472609527e-05	Cfap54/Cfap43/Dnah9/Spag6l/Ndn/Cfap221/Spef2/Spag16/Slc5a3/Nr4a2/Ttll1/Pbx3/Mapk8ip3/Ndst1/Stard7/Mtg2/Rab3a/Mecp2/Fto/Zfand5/Hipk2/Chst11/Gaa/Stk40	24
GO:0030177	GO:0030177	positive regulation of Wnt signaling pathway	37/3580	142/28891	7.15373458258145e-06	9.38813508624732e-05	6.41833387185247e-05	Ankrd6/Dixdc1/Gprc5b/Thra/Lgr4/Mllt3/Wnk2/Ppp2r3a/Yap1/Wls/Ruvbl1/Macf1/Sox4/Cdc73/Ccar2/Ubr5/Adnp/Pbxip1/Usp34/Ddx3x/Ube2b/Spin1/Vcp/Ppm1a/Fam53b/Src/Wnk1/Ilk/Tnks/Tnks2/Rnf146/Rnf220/Csnk1g1/Csnk1g2/Zranb1/Dapk3/Usp8	37
GO:0000288	GO:0000288	nuclear-transcribed mRNA catabolic process, deadenylation-dependent decay	21/3580	61/28891	7.19089332340853e-06	9.41686412288404e-05	6.43797489184816e-05	Tob1/Dcp1b/Zfp36l1/Cnot1/Tnrc6b/Dhx36/Parn/Noct/Cnot6/Tnrc6c/Exosc7/Cnot2/Hnrnpu/Tnrc6a/Paip1/Cnot6l/Samd4b/Dhx9/Rc3h2/Cnot7/Pan3	21
GO:0034440	GO:0034440	lipid oxidation	34/3580	126/28891	7.31332416461919e-06	9.55690327274813e-05	6.53371467517049e-05	Plin5/Sox9/Fmo1/Dgat2/Bdh2/Dbi/Hacl1/Ivd/Abcd3/Lonp2/Appl2/Adipor2/Pex7/Acat1/Por/Phyh/Abcd4/Gcdh/Echdc1/Mtln/Acadm/Acadvl/Acox1/Ilvbl/Crot/Eci2/Decr1/Eci1/Nucb2/Akt2/Etfa/Hadh/Irs2/Hadha	34
GO:1901879	GO:1901879	regulation of protein depolymerization	28/3580	95/28891	7.50906878664308e-06	9.79195270106015e-05	6.69440960482746e-05	Spef1/Map1a/Map1b/Map2/Nes/Tmod2/Gas2l1/Mid1ip1/Wdr47/Sptbn1/Apc/Sptan1/Tpm1/Add3/Hdgfl3/Cfl2/Mid1/Nav3/Rdx/Carmil1/Clasp2/Taok1/Twf1/Map1s/Pik3ca/Camsap1/Add1/Specc1l	28
GO:0031440	GO:0031440	regulation of mRNA 3'-end processing	9/3580	14/28891	7.58987253050289e-06	9.85564921434565e-05	6.73795664425365e-05	Zc3h14/Cdc73/Zfp36l1/Pabpn1/Dhx36/Leo1/Fip1l1/Ncbp1/Paf1	9
GO:0046831	GO:0046831	regulation of RNA export from nucleus	9/3580	14/28891	7.58987253050289e-06	9.85564921434565e-05	6.73795664425365e-05	Akap8l/Wnk1/Thoc2/Dhx9/Setd2/Iws1/Cpsf6/Nsun2/Supt6	9
GO:0051090	GO:0051090	regulation of DNA-binding transcription factor activity	86/3580	436/28891	7.74936460206984e-06	0.000100416136272199	6.86509389559747e-05	Fank1/Ndn/Foxj1/Sox6/Rwdd3/Epha5/Stk36/Ankrd42/Smo/Prnp/Trim37/Thra/Lrp8/Tgfbr3/Zic2/Nfix/Pkd2/Dab2ip/Prmt2/Nwd1/Wfs1/Cx3cl1/Pink1/Cacna1d/Hmgn3/Hes1/Pura/Jund/Prkcz/Carf/Igf1r/Kdm1a/Pbx1/Clu/Park7/Cat/Crtc3/Tut4/Ufl1/Tcf3/Lrp6/Commd6/Plpp3/Carm1/Clock/Terf2ip/Zbtb7a/Rgcc/Stk3/Ezh2/Cdk5rap3/Ralgapa1/Kdm5a/Ddrgk1/Trim34a/Il18/Trim21/Kat6a/Hipk2/Jmy/Crebbp/Cops5/Pkd1/Kras/Fer/Spop/Pias2/Crebzf/Tlr3…	86
GO:0014909	GO:0014909	smooth muscle cell migration	32/3580	116/28891	8.15429329803343e-06	0.000105441679375829	7.2086723936714e-05	Prkg1/Sema6d/Plat/Slit2/Tafa5/Ddr1/Smo/Igfbp5/Bmpr1a/Adamts1/Vtn/Parva/Mdk/Tpm1/Bcl2/Il6st/Egr1/Park7/Lpar1/Zfp950/Pdgfa/Sorl1/Il18/Nf1/Src/Ilk/Gna12/Rps6kb1/Ssh1/Dock7/Ddit3/Apex1	32
GO:0047496	GO:0047496	vesicle transport along microtubule	18/3580	48/28891	8.20301240581603e-06	0.000105849750039902	7.23657073281194e-05	Hap1/Map2/Ap3m2/Kif1b/Prkcz/Trak1/Kif13a/Kif1a/Ap3m1/Stk11/Bloc1s5/Fbxw11/Mecp2/Bloc1s1/Snapin/Fyco1/Ap3s2/Bloc1s6	18
GO:0010977	GO:0010977	negative regulation of neuron projection development	41/3580	165/28891	8.41622476346617e-06	0.000108064927535349	7.38801453523464e-05	Epha7/Ntm/Nr2f1/Ptprz1/Sema6d/Efnb2/Map2/Slit2/Ryk/Gfap/Neo1/Mgarp/Mt3/Rgma/Ttc3/Pmp22/Cdkl3/Ptprg/Ptprs/Tsku/Prag1/Itm2c/Ulk2/Hes1/Lpar1/Carm1/Bag5/Gdi1/Rtn4/Tsc2/Vim/Dennd5a/Ube3a/Rnf6/Rufy3/Thoc2/Sema4b/Snapin/Rtca/Hdac2/Tsc1	41
GO:0006486	GO:0006486	protein glycosylation	47/3580	199/28891	8.42724224132669e-06	0.000108064927535349	7.38801453523464e-05	Dpy19l2/Dpy19l3/Galnt12/St3gal6/St8sia2/St8sia1/Ramp1/Vegfb/Tusc3/Dpy19l1/Alg10b/Cog7/Mgat5/St3gal2/Entpd5/Dad1/St3gal5/Rpn1/Rpn2/Xxylt1/Ogt/Gfpt1/Dpy19l4/Alg2/Gcnt1/Pgm3/Mgat4b/Pofut2/Ext1/Stt3b/Galnt2/Oga/Mlec/B4gat1/Alg14/Trip11/Gmppb/Ddost/Magt1/Krtcap2/Ostc/C1galt1/Dhdds/Dpm3/Ext2/Rxylt1/Ube2j1	47
GO:0043413	GO:0043413	macromolecule glycosylation	47/3580	199/28891	8.42724224132669e-06	0.000108064927535349	7.38801453523464e-05	Dpy19l2/Dpy19l3/Galnt12/St3gal6/St8sia2/St8sia1/Ramp1/Vegfb/Tusc3/Dpy19l1/Alg10b/Cog7/Mgat5/St3gal2/Entpd5/Dad1/St3gal5/Rpn1/Rpn2/Xxylt1/Ogt/Gfpt1/Dpy19l4/Alg2/Gcnt1/Pgm3/Mgat4b/Pofut2/Ext1/Stt3b/Galnt2/Oga/Mlec/B4gat1/Alg14/Trip11/Gmppb/Ddost/Magt1/Krtcap2/Ostc/C1galt1/Dhdds/Dpm3/Ext2/Rxylt1/Ube2j1	47
GO:0045444	GO:0045444	fat cell differentiation	59/3580	270/28891	8.89664426544397e-06	0.000113847514168586	7.78334940540916e-05	Ccdc3/Mb/Zfpm2/Rarres2/Ift88/Ttc8/Bbs7/Zfp423/Id4/Axin2/Selenbp1/Bbs4/Yap1/Cby1/Fermt2/Clip3/Cds1/Bbs1/Pex11a/Alms1/Wwtr1/Arl4a/Ankrd26/Ctbp2/Rora/Hes1/Aamdc/Nr4a2/Zfp36l1/Srebf1/Lpin1/Tbl1x/Arl6/Ccdc85b/Fbxo9/Itga6/Lrp6/Trio/Carm1/Sort1/Noct/Zbtb7a/Stk3/Sirt2/Foxo1/Fam120b/Ctbp1/Fto/Hnrnpu/Atf5/Asxl2/Nipbl/Nr4a1/Nucb2/Ddit3/Rreb1/Pias1/Atf2/Ncor2	59
GO:0000910	GO:0000910	cytokinesis	45/3580	188/28891	8.98866821333066e-06	0.000114786967991353	7.84757652012698e-05	Fmn2/Stmn1/Klhl13/Pkp4/Efhc1/Bbs4/Myh10/Map10/Cspp1/Klhdc8b/Cenpv/Map9/Cetn2/Arl3/Sptbn1/Cul7/Apc/Ccp110/Igf1r/Spire1/Calm2/Kif13a/Calm3/Calm1/Cdc14b/Cul3/Plec/Pkn2/Poldip2/Exoc7/Klhl9/Rhob/Son/Exoc1/Rhoc/Exoc3/Wnk1/Setd2/Tmem250-ps/Chmp2b/Kif3b/Chmp1a/Stambp/Usp8/Orc4	45
GO:0006890	GO:0006890	retrograde vesicle-mediated transport, Golgi to endoplasmic reticulum	17/3580	44/28891	9.13328298099845e-06	0.000116152761704739	7.94095097599127e-05	Kdelr3/Atp9a/Gbf1/Cog7/Ergic3/Rab6a/Plpp3/Scfd1/Atp9b/Copb2/Stx18/Ergic1/Golph3/Arf3/Sec22b/Copz1/Scyl1	17
GO:0016925	GO:0016925	protein sumoylation	17/3580	44/28891	9.13328298099845e-06	0.000116152761704739	7.94095097599127e-05	Rwdd3/Egr1/Park7/Hmg20a/Sae1/Gnl3l/Sumo2/Gnl3/Zfp451/Pias2/Cbx4/Traf7/Pias1/Nsmce2/Topors/Uba2/Trim28	17
GO:0031397	GO:0031397	negative regulation of protein ubiquitination	25/3580	81/28891	9.33124375808639e-06	0.00011818298049256	8.07974980976853e-05	Bag2/Bex1/Bex4/Bex3/Gclc/Caml/Cep63/Sox4/Bex2/Ogt/Park7/Ufl1/Trim44/Bag5/Ivns1abp/Prmt3/Cry1/Dnaja1/Fyn/Gnl3l/Wnk1/Usp4/U2af2/Gtpbp4/Vps28	25
GO:1901880	GO:1901880	negative regulation of protein depolymerization	25/3580	81/28891	9.33124375808639e-06	0.00011818298049256	8.07974980976853e-05	Spef1/Map1a/Map1b/Map2/Tmod2/Gas2l1/Mid1ip1/Wdr47/Sptbn1/Apc/Sptan1/Tpm1/Add3/Hdgfl3/Mid1/Nav3/Rdx/Carmil1/Clasp2/Taok1/Twf1/Pik3ca/Camsap1/Add1/Specc1l	25
GO:0007029	GO:0007029	endoplasmic reticulum organization	28/3580	96/28891	9.3572150787368e-06	0.000118269062716493	8.0856349450862e-05	Mapk15/Tram1l1/Rtn1/Reep1/Caml/Tmco1/Lman1/Esyt2/Lpcat3/Rtn4/Rab3gap1/Ccdc47/Polr2m/Sec16a/Wnk1/Emc7/Retreg2/Bag6/Stx18/Emc3/Sec31a/Sgta/Lnpk/Emc10/Sec61a1/Vapa/Wdr83os/Emc8	28
GO:0045048	GO:0045048	protein insertion into ER membrane	13/3580	28/28891	9.6830120135799e-06	0.000122136642330799	8.35004760012939e-05	Tram1l1/Caml/Tmco1/Ccdc47/Wnk1/Emc7/Bag6/Emc3/Sgta/Emc10/Sec61a1/Wdr83os/Emc8	13
GO:0016054	GO:0016054	organic acid catabolic process	54/3580	241/28891	9.83202647626095e-06	0.000123511078015433	8.44401287681452e-05	Ddo/Plin5/Atp2b4/Gldc/Bdh2/Dbi/Aig1/Abat/Ids/Gstz1/Mccc2/Hacl1/Lpin1/Csad/Hdc/Gcsh/Asrgl1/Ivd/Slc16a1/Oat/Abcd3/Lonp2/Pex7/Acat1/Nagk/Phyh/Abcd4/Gcdh/Blmh/Gnpda2/Echdc1/Mtln/Acadm/Bckdk/Acadvl/Dld/Acadsb/Hibch/Acox1/Ilvbl/Bckdha/Crot/Eci2/Decr1/Eci1/Akt2/Etfa/Aasdhppt/Hadh/Irs2/Acad8/Qdpr/Nudt19/Hadha	54
GO:0046395	GO:0046395	carboxylic acid catabolic process	54/3580	241/28891	9.83202647626095e-06	0.000123511078015433	8.44401287681452e-05	Ddo/Plin5/Atp2b4/Gldc/Bdh2/Dbi/Aig1/Abat/Ids/Gstz1/Mccc2/Hacl1/Lpin1/Csad/Hdc/Gcsh/Asrgl1/Ivd/Slc16a1/Oat/Abcd3/Lonp2/Pex7/Acat1/Nagk/Phyh/Abcd4/Gcdh/Blmh/Gnpda2/Echdc1/Mtln/Acadm/Bckdk/Acadvl/Dld/Acadsb/Hibch/Acox1/Ilvbl/Bckdha/Crot/Eci2/Decr1/Eci1/Akt2/Etfa/Aasdhppt/Hadh/Irs2/Acad8/Qdpr/Nudt19/Hadha	54
GO:0009101	GO:0009101	glycoprotein biosynthetic process	62/3580	289/28891	9.87107302155339e-06	0.000123749549587279	8.4603163295556e-05	Dpy19l2/Dpy19l3/Galnt12/St3gal6/St8sia2/Csgalnact1/St8sia1/Ramp1/Vegfb/Tusc3/Dpy19l1/Itm2c/Alg10b/Cog7/Mgat5/Slc35d1/St3gal2/Entpd5/Hs2st1/Bcl2/Dad1/St3gal5/Rpn1/Rpn2/Xxylt1/Ogt/Gfpt1/Dpy19l4/Hs3st1/Alg2/Gcnt1/Pgm3/Ndst1/Mgat4b/Pofut2/Ext1/Insr/Stt3b/Galnt2/Oga/Mlec/B4gat1/Alg14/Trip11/Tm9sf2/Gmppb/Aatf/Chst11/Ddost/Magt1/Krtcap2/Chpf2/Ostc/Golph3/C1galt1/Dhdds/Dpm3/Ext2/Slc35b2/Rxylt1/Fam20b/Ube…	62
GO:0021953	GO:0021953	central nervous system neuron differentiation	49/3580	212/28891	1.02891783760125e-05	0.000128729517694209	8.80077902728858e-05	Pax6/Drd1/Cdh11/Bmpr1b/Sox2/Lmx1b/Dync2h1/Kndc1/Plxna4/Nfib/Pax3/Slit2/Smo/Agbl4/Ntrk2/Pou3f4/Bmpr1a/Fgfr1/Id4/Adarb1/Hsp90aa1/Tsku/Nfix/Hsp90ab1/Wdr47/Tulp3/Rora/Hes1/Nr4a2/Dclk1/Ttll1/Arhgap35/Sin3a/Ophn1/Nfe2l1/Grcc10/Slc25a46/Taok1/Ogdh/Nin/B4galt6/Dicer1/Atxn2/Herc1/Scyl2/Gigyf2/Ift172/Scyl1/Lmo4	49
GO:0070198	GO:0070198	protein localization to chromosome, telomeric region	14/3580	32/28891	1.03585488848272e-05	0.000128958028730862	8.81640151368412e-05	Wrap53/Dkc1/Atr/Cct7/Terf2/Cct3/Cct6a/Terf2ip/Atrx/Cct5/Gnl3l/Gnl3/Tnks/Tnks2	14
GO:0007026	GO:0007026	negative regulation of microtubule depolymerization	15/3580	36/28891	1.03701657345181e-05	0.000128958028730862	8.81640151368412e-05	Spef1/Map1a/Map1b/Map2/Gas2l1/Mid1ip1/Wdr47/Apc/Hdgfl3/Mid1/Nav3/Clasp2/Taok1/Camsap1/Specc1l	15
GO:0090114	GO:0090114	COPII-coated vesicle budding	15/3580	36/28891	1.03701657345181e-05	0.000128958028730862	8.81640151368412e-05	Mapk15/Klhl12/Trappc12/Cul3/Sec16a/Pdcd6/Trappc4/Trappc6a/Sec23b/Preb/Sec31a/Trappc8/Vapa/Sec24b/Sec13	15
GO:2000278	GO:2000278	regulation of DNA biosynthetic process	34/3580	128/28891	1.05806594571496e-05	0.00013131088034547	8.97725760570608e-05	Kcnk2/Mapk15/Gja1/Hsp90aa1/Naf1/Jade1/Xrcc5/Ptges3/Wrap53/Dkc1/Atr/Meaf6/Hnrnpa2b1/Cct7/Terf2/Map3k4/Parn/Cct3/Cct6a/Rgcc/Cct5/Hnrnpc/Ddx39b/Gnl3l/Ten1/Src/Hnrnpu/Tnks/Map2k7/Fbxo4/Hmbox1/Ing4/Rfc2/Parp3	34
GO:0062012	GO:0062012	regulation of small molecule metabolic process	78/3580	389/28891	1.09089548430526e-05	0.000135113320224796	9.23721688887521e-05	Dkk3/Slc4a4/Kcnma1/Plin5/Sox9/Atp2b4/Fmo1/Dgat2/Zbtb20/Dbi/Sorbs1/Hmgb1/Mid1ip1/Srebf2/Rd3/Ankrd26/Rora/Prkag2/Apc/Scap/Srebf1/Cd320/Epm2aip1/Erlin2/Ogt/Arl2/Nfe2l1/Jmjd8/Rdh10/Egr1/Dyrk2/Park7/Ddb1/Supt20/Stk11/Lonp2/Appl2/Sod1/Zmpste24/Coq3/Por/Pibf1/Zbtb7a/Wdtc1/Lpcat3/Insr/Sirt2/Prmt3/Foxo1/Cry1/Nln/Pdk1/Mtch2/Vcp/Comt/Mtln/Clybl/Acadm/Ppp2ca/Insig2/Bckdk/Ncor1/Acadvl/Kat2b/Dnajc30/Src/Dnm1l/…	78
GO:0001558	GO:0001558	regulation of cell growth	89/3580	459/28891	1.09332691834935e-05	0.00013514309483725	9.23925247317262e-05	Epha7/Sema6d/Cxcl12/Plxna4/Arhgap32/Fhl1/Map1b/Gja1/Map2/Slit2/Ddr1/Ttl/Akap6/Ryk/Igfbp5/Serpine2/Plaat1/Dcbld2/Mt3/Msx1/Rgma/Ttc3/Tead1/Gas1/Dnajb2/Cdkl3/Clstn1/Ptprs/Yap1/Gas2l1/Rnd2/Cttn/Dab2ip/Tchp/Ulk2/Jade1/Macf1/Ip6k2/Nedd4l/Slc25a4/Cirbp/Cdc73/Pttg1/Ccar2/Cdkn1b/Bcl2/Hdgfl2/Sin3a/Meaf6/Adnp/Olfm1/Hyal1/Ccdc85b/Lgi1/Stk11/Clasp2/Adipor2/Smarca2/Rbbp7/Ddx3x/Uri1/Vgll4/Gdi1/Sesn1/Rtn4/Mecp2/…	89
GO:0048709	GO:0048709	oligodendrocyte differentiation	33/3580	123/28891	1.12885820369729e-05	0.000139103157044035	9.50998783395461e-05	Pax6/Ptprz1/Mal/Gpm6b/Sox6/Ptn/Cntn1/Sox9/Ulk4/Wasf3/Ntrk2/Tenm4/Id4/Ckap5/Vtn/Otx2/Nfix/Dag1/Hes1/Ptpra/Mdk/Kcnj10/Clu/Hdac1/Sirt2/Nf1/B4galt6/Dicer1/Eif2b2/Cnp/Hdac2/Med12/Suz12	33
GO:0040013	GO:0040013	negative regulation of locomotion	73/3580	358/28891	1.12987486509503e-05	0.000139103157044035	9.50998783395461e-05	Prkg1/Drd1/Cdh11/Sema6d/Mapk15/Cxcl12/Magi2/Dnaja4/Srgap3/Ptn/Ptprt/Atp1b2/Slit2/Tafa5/Atp2b4/Nr2f2/Ryk/Ptprk/Igfbp5/Bmpr1a/Adarb1/Padi2/Ptprg/Nbl1/Tgfbr3/Cldn3/Hmgb1/Dab2ip/Fuz/Fbln1/Pfn2/Cx3cl1/Dag1/Sinhcaf/Tcaf1/Tpm1/Scai/Bcl2/Ctnna1/Ogt/Sin3a/Nav3/Arid4b/Patz1/Park7/Idh2/Hdac1/Clasp2/Adipor2/Dusp22/Rbbp7/Rbbp4/Rgcc/Sap30l/Suds3/Mecp2/Arid2/Nisch/Nf1/Afdn/Rhob/Ing2/Ilk/Wasl/Gna12/Sema4b/Gtpbp4…	73
GO:0006635	GO:0006635	fatty acid beta-oxidation	24/3580	77/28891	1.16098988448106e-05	0.000142383470596486	9.73425119819654e-05	Plin5/Bdh2/Dbi/Ivd/Abcd3/Lonp2/Pex7/Acat1/Abcd4/Gcdh/Echdc1/Mtln/Acadm/Acadvl/Acox1/Crot/Eci2/Decr1/Eci1/Akt2/Etfa/Hadh/Irs2/Hadha	24
GO:0061912	GO:0061912	selective autophagy	28/3580	97/28891	1.16113627934554e-05	0.000142383470596486	9.73425119819654e-05	Spata33/Ulk2/Pink1/Irgm2/Slc25a4/Lrba/Gabarapl1/Huwe1/Igtp/Ogt/Ufl1/Irgm1/Mfn2/Tomm7/Arfip2/Stk3/Ddrgk1/Cry1/Rb1cc1/Wipi2/Bag3/Tex264/Retreg2/Gaa/Rnf31/Ufm1/Uba5/Wdfy3	28
GO:0097581	GO:0097581	lamellipodium organization	27/3580	92/28891	1.18304964588432e-05	0.000144603255185849	9.8860099712354e-05	Spef1/Arhgef4/Mtss2/Plce1/Slit2/Wasf3/Nckap1/Pmp22/Auts2/Hsp90aa1/Cttn/Phpt1/Ablim1/S1pr1/Carmil1/Abi2/Vcl/Twf1/Fgd4/Ccdc88a/Src/Nck1/Fer/Golph3/Rreb1/Whamm/Akirin1	27
GO:1901653	GO:1901653	cellular response to peptide	71/3580	346/28891	1.18392742978038e-05	0.000144603255185849	9.8860099712354e-05	Smpd3/Gja1/Rarres2/Ptprf/Prnp/Mgarp/Sorbs1/Pik3r3/Socs2/Gkap1/Sesn3/Ankrd26/Slc27a1/Nr4a2/Apc/Prkcz/Ptpra/Appl1/Igf1r/Zfp36l1/Vamp2/Ptpn11/Capn10/Srebf1/Lpin1/Grb14/Nucks1/C2cd5/Ogt/Stxbp4/Ncl/Gnas/Smarcc1/Sgcb/Appl2/Mfn2/Wdtc1/Insr/Foxo1/Tsc2/Sorl1/Il18/Lonp1/Phip/Fyn/Srsf3/Vim/Insig2/Ide/Kat2b/Src/Nck1/Fer/Rps6kb1/Nr4a1/Nucb2/Akt2/Ncoa1/Sos1/Anxa5/Pdpk1/Sik2/Pik3ca/Zfp106/Prkaca/Ncoa2/Ncoa5/Irs…	71
GO:0070085	GO:0070085	glycosylation	51/3580	225/28891	1.22280183575849e-05	0.000149056160532775	0.000101904392636749	Dpy19l2/Dpy19l3/Galnt12/St3gal6/St8sia2/St8sia1/Ramp1/Vegfb/Tusc3/Dpy19l1/Alg10b/Cog7/Mgat5/St3gal2/Entpd5/Cds2/Dad1/St3gal5/Rpn1/Rpn2/Xxylt1/Ogt/Gfpt1/Dpy19l4/Alg2/Gcnt1/Pgm3/Mgat4b/Pofut2/Ext1/Stt3b/Galnt2/Oga/Mlec/B4gat1/Alg14/Cog8/Trip11/B4galt6/Gmppb/Ddost/Magt1/Krtcap2/Ostc/C1galt1/Dhdds/Dpm3/Ext2/Rxylt1/Ube2j1/Fuom	51
GO:0034599	GO:0034599	cellular response to oxidative stress	54/3580	243/28891	1.2629384124122e-05	0.000153120492592191	0.000104683031832261	Gpr37l1/Smpd3/Ptprk/Mt3/Pcgf2/Slc25a14/Pink1/Dhfr/Nr4a2/Endog/Atp2a2/Stk25/Hspb1/Ccs/Sin3a/Selenos/Nfe2l1/Chchd4/Ercc6l2/Park7/Cat/Pnpla8/Mpv17l/Pyroxd1/Oxr1/Sod1/Ezh2/Chchd2/Sirt2/Foxo1/Coq7/Lonp1/Trap1/Fyn/Jun/Rhob/Map3k5/Src/Mpv17/Mapkap1/Fer/Rnf146/Cst3/Prdx3/Pycr2/Trp53inp1/Ermp1/Chuk/Agap3/Hdac2/Apex1/Tsc1/Atf2/Fos	54
GO:0045930	GO:0045930	negative regulation of mitotic cell cycle	54/3580	243/28891	1.2629384124122e-05	0.000153120492592191	0.000104683031832261	Stk33/Nek11/Fhl1/Fzd3/Nuf2/Chek2/Tom1l1/Gas1/Tom1l2/Cdk5rap2/Pkd2/Prmt2/Msh2/Jade1/Nacc2/Xpc/Apc/Cdc73/Spc24/Cdkn1b/Zfp36l1/Bcl2/Rad50/Acvr1/Taok2/Dlg1/Timp2/Ppp2r3d/Taok1/Tipin/Rgcc/Ezh2/Cdk5rap3/Mbtps1/Angel2/Btg3/Rbl2/Wac/Rad21/Trim35/Babam1/Babam2/Bub3/Psmg2/Lcmt1/Ppp1r10/Gigyf2/Ints3/Ik/Nae1/Trrap/Atf2/Rad17/Ctdsp2	54
GO:0001824	GO:0001824	blastocyst development	40/3580	162/28891	1.26597872417444e-05	0.000153120492592191	0.000104683031832261	Sox2/Arhgdig/Zp3/Tm4sf1/Agbl4/Tjp1/Tgfbr3/Yap1/Palb2/Ttll1/Mxi1/Dad1/Uspl1/Ctr9/Rrp7a/Cnot1/Hopx/Ttll4/Matr3/Coprs/Mfn2/Cul3/Rtn4/Suds3/Smim14/Dicer1/Pbrm1/Cnot2/Cops2/Gins4/Thoc2/Lats1/N4bp2l2/Smarcb1/Rpl7l1/Gabpa/Hcfc1/Actl6a/Sbds/Supt6	40
GO:0007626	GO:0007626	locomotory behavior	59/3580	273/28891	1.26607411190041e-05	0.000153120492592191	0.000104683031832261	Dmd/Uchl1/Adgrl3/Drd1/Lmx1b/Cxcl12/Npas3/Kcnma1/Astn1/Mapk10/Adam22/Cntn1/Apba2/Gprc5b/Meis1/Shank2/Celsr1/Zic1/Tuba1a/Sobp/Usp2/Myo6/Gnao1/Negr1/Pde1b/Pmp22/Ckap5/Aph1b/Wdr47/Abat/Atxn1/Dlg4/Nr4a2/Aplp2/Pbx3/Kcnj10/Pum1/Egr1/Park7/Clcn3/Oxr1/Sod1/Slc25a46/Zmpste24/Ccnd2/Mecp2/Trmt1l/Hipk2/Ube3a/Ncor1/Btbd9/Vps13a/Gaa/Mta1/Gigyf2/Cnp/Ncoa2/Tsc1/Arrdc3	59
GO:0035196	GO:0035196	miRNA processing	17/3580	45/28891	1.29887110423181e-05	0.00015677958847166	0.000107184625472297	Nr2f1/Drosha/Ddx5/Pum1/Hnrnpa2b1/Tut4/Zmpste24/Ddx3x/Ncbp2/Mecp2/Srsf3/Dicer1/Srrt/Spout1/Ncbp1/Ago1/Ago3	17
GO:0005976	GO:0005976	polysaccharide metabolic process	30/3580	108/28891	1.32958643712273e-05	0.000160173616097129	0.000109505001379804	Smpd3/Ppp1r3c/Chia1/Csgalnact1/Phkg1/Sorbs1/Hmgb1/Pygb/Prkag2/Ptges3/Gabarapl1/Hs2st1/Epm2aip1/Il6st/Khk/Dyrk2/Gfpt1/Ndst1/Phkb/Ppp1cb/Ext1/Insr/Rb1cc1/Acadm/Gaa/Ap2a1/Akt2/Stk40/Ext2/Irs2	30
GO:0033120	GO:0033120	positive regulation of RNA splicing	19/3580	54/28891	1.35731784474418e-05	0.000163195642619534	0.000111571053371195	Khdrbs3/Cirbp/Prpf19/Celf4/Rbmx/Snrnp70/Ncl/Prdx6/Dyrk1a/Thrap3/Srsf5/Snw1/Tra2a/Srsf1/U2af2/Ncbp1/Hnrnpll/Clns1a/Smn1	19
GO:0048562	GO:0048562	embryonic organ morphogenesis	69/3580	335/28891	1.37049123915126e-05	0.000164458948698151	0.000112434730781076	Ccdc40/T2/Irx5/Pax6/Rbp4/Ccdc39/Sox2/Otx1/Sox9/Gja1/Crb2/Fzd3/Dnaaf1/Smo/Celsr1/Pou3f4/Lrig3/Nckap1/Wdr19/Sobp/Msx1/Myo6/Ift122/Fgfr1/Tead1/Gas1/Ccdc103/Zeb1/Wdpcp/Cluap1/Yap1/Pcgf2/Otx2/Kif3a/Pkd2/Fuz/Hipk1/Tulp3/Arl13b/Hes1/Ift140/C2cd3/Ift57/Acvr1/Phactr4/Hyal1/Rdh10/Gnas/Dlg1/Tshz1/Flvcr1/Lrp6/Sod1/Ndst1/Bloc1s5/Ift52/Mib1/Hipk2/Insig2/Dvl3/Frs2/Chst11/Asxl2/Nipbl/Setd2/Ift172/Med12/Smad2/Sec…	69
GO:0042552	GO:0042552	myelination	45/3580	191/28891	1.38461078167557e-05	0.000165830666046115	0.000113372525117881	Cdh2/Ptprz1/Mal/Gpm6b/Pou3f2/Ptn/Adam22/Cntn1/Mpdz/S100b/Ulk4/Wasf3/Ntrk2/Pard3/Tenm4/Jam3/Cmtm8/Jam2/Id4/Pmp22/Ckap5/Ormdl3/Dag1/Zfp24/Kcnj10/Lpin1/Clu/Epb41l3/Dlg1/Sod1/Slc25a46/Plec/Sirt2/Fyn/Nf1/B4galt6/Dicer1/Rnf10/Ilk/Atrn/Eif2b2/Ski/Akt2/Sos1/Tsc1	45
GO:0016032	GO:0016032	viral process	68/3580	329/28891	1.39927896683403e-05	0.000167052310886545	0.000114207720221772	Nedd4/Adarb1/Nectin3/Hmgb1/Fbxl2/Fbln1/Hacd3/Gbp7/Bcl2/Nucks1/Rad50/Ddx5/Eif2d/Usp6nl/Ppid/Top2b/Rsf1/Gas6/Ddb1/Ddx6/Mphosph8/Hdac1/Fmr1/Kpna6/Ssb/Ddx3x/Pkn2/Srpk2/Tardbp/Dynlt1f/Insr/Larp7/Trim34a/Oasl2/Snw1/Vcp/Smpd1/Jun/Dicer1/Trim21/Tasor/Trim56/Crebbp/Ppie/Ptbp1/Taf11/Smc6/Hexim1/Ddx56/Trim26/Paip1/Ccnt1/Ilf3/Dhx9/Smc5/Tmem250-ps/Trim8/Smarcb1/Chmp2b/Vps37b/Trim12a/Vapa/Chmp1a/Cnot7/Hcfc1/Tr…	68
GO:0050686	GO:0050686	negative regulation of mRNA processing	12/3580	25/28891	1.40022770311841e-05	0.000167052310886545	0.000114207720221772	Srsf10/Zc3h14/Celf4/Pcbp4/Hnrnpa2b1/Dyrk1a/Rnps1/Ptbp1/Rbm10/U2af2/Srsf4/Sfswap	12
GO:0090090	GO:0090090	negative regulation of canonical Wnt signaling pathway	35/3580	135/28891	1.40384597438685e-05	0.000167160655791856	0.000114281791777967	Cdh2/Sox2/Dkk3/Bicc1/Sox9/Ankrd6/Axin2/Mllt3/Amer2/Ppp2r3a/Cby1/Dab2ip/Fuz/Wwtr1/Jade1/Apc/Mdk/Ccdc88c/Csnk1a1/Egr1/Stk11/Hdac1/Siah2/Stk3/Ruvbl2/Ctnnd1/Foxo1/Amfr/Emd/Lats1/Tle4/Scyl2/Hdac2/Ddit3/Sdhaf2	35
GO:0051099	GO:0051099	positive regulation of binding	46/3580	197/28891	1.43027184539828e-05	0.000169979127984905	0.000116208680918071	Pax6/Spag8/Cald1/Stmn1/Epb41l5/Ramp1/Hmgb1/Vtn/Hsp90ab1/Mapre3/Aktip/Ctbp2/Hipk1/Hes1/Anxa2/Ip6k2/Med25/Kdm1a/Park7/Calm1/Ufl1/Usp9x/Fmr1/Mfn2/Stk3/Sirt2/Poldip2/Ddrgk1/Mark3/Hipk3/Trim21/H1f0/Hspa4/Hipk2/Ide/Amfr/Kat2b/Pkd1/Mapre1/Ski/Dhx9/Add1/Hmbox1/Ncbp1/Trim28/Sppl3	46
GO:1902099	GO:1902099	regulation of metaphase/anaphase transition of cell cycle	27/3580	93/28891	1.4717600283617e-05	0.000174573381825673	0.000119349608777672	Mapk15/Nuf2/Cdk5rap2/Apc/Spc24/Smarcd1/Anapc11/Anapc5/Cdc16/Smarcc1/Cdc23/Arid1b/Smarca2/Cul3/Anapc4/Arid2/Pbrm1/Rad21/Dpf2/Bub3/Smarcb1/Psmg2/Lcmt1/Ik/Nsmce2/Smarcc2/Actl6a	27
GO:0006304	GO:0006304	DNA modification	26/3580	88/28891	1.49395099581627e-05	0.000176865446107385	0.000120916611561571	Pax6/Stpg1/Meg3/Apobec2/Gstt1/Kmt2a/Mettl4/Ascc1/Arid4b/Gnas/Mphosph8/Zmpste24/Usp9x/Smarca5/Ezh2/Mecp2/Fto/Ctcf/Dnmt3a/Kmt2e/Atf7ip/Ehmt2/Apex1/Trim28/Parp3/Parp2	26
GO:0045727	GO:0045727	positive regulation of translation	36/3580	141/28891	1.53673206831213e-05	0.00018158167427872	0.000124140928930397	Akap6/Dnajc3/Tob1/Pink1/Sox4/Cirbp/Upf3b/Cdk4/Plxnb2/Ogt/Impact/Dhx36/Fmr1/Fxr1/Ssb/Prmt1/Guf1/Ddx3x/Eif4g3/Otud6b/Pld1/Ngrn/Vim/Eif4g2/Ddx39b/Ptbp1/Hnrnpu/Mettl14/Nck1/Rps6kb1/Upf3a/Paip1/Dhx9/Pcif1/Larp4/Slc35a4	36
GO:0010837	GO:0010837	regulation of keratinocyte proliferation	18/3580	50/28891	1.58530410163488e-05	0.000186962824070439	0.000127819829549146	Efnb2/Ift88/Ptprk/Ift74/Ift80/Ift122/Zeb1/Yap1/Intu/Kif3a/Klf9/Mdk/Zfp36l1/Ift57/Stxbp4/Cask/Ift52/Ift172	18
GO:0032212	GO:0032212	positive regulation of telomere maintenance via telomerase	14/3580	33/28891	1.59409745376033e-05	0.0001876410895953	0.000128283535551705	Mapk15/Xrcc5/Dkc1/Atr/Cct7/Map3k4/Parn/Cct3/Cct6a/Cct5/Tnks/Map2k7/Fbxo4/Hmbox1	14
GO:0045664	GO:0045664	regulation of neuron differentiation	54/3580	245/28891	1.61477970023338e-05	0.00018971354649599	0.000129700400584159	Gpr37l1/Dmd/Pax6/Ferd3l/Irx3/Sox2/Cxcl12/Dtx1/Bex1/Map1b/Sox9/S100b/Dixdc1/Gprc5b/Meis1/Ttc3/Fgfr1/Id4/Zeb1/Rap1gap/Nbl1/Cd24a/Socs2/Casz1/Cdk5rap2/Cyb5d2/Hes1/Upf3b/Nrep/Apbb1/Pcp4/Bcl2/Tcf12/Pbx1/Mapk8ip3/Tcf4/Sin3a/Impact/Ddx6/Tcf3/Zfhx2/Timp2/Fmr1/Dpysl2/Mib1/Hmg20a/Rtn4/Nf1/Dicer1/Kdm4a/Ptbp1/Mettl14/Ncoa1/Fuom	54
GO:0009062	GO:0009062	fatty acid catabolic process	30/3580	109/28891	1.6189753775695e-05	0.000189844869369747	0.000129790181359684	Plin5/Bdh2/Dbi/Aig1/Hacl1/Lpin1/Ivd/Abcd3/Lonp2/Pex7/Acat1/Phyh/Abcd4/Gcdh/Echdc1/Mtln/Acadm/Acadvl/Acox1/Ilvbl/Crot/Eci2/Decr1/Eci1/Akt2/Etfa/Hadh/Irs2/Nudt19/Hadha	30
GO:0050768	GO:0050768	negative regulation of neurogenesis	42/3580	175/28891	1.64020170942715e-05	0.000191968959084377	0.000131242345909621	Gpr37l1/Pax6/Epha7/Sema6d/Ptn/Map2/Slit2/Ryk/Bmpr1a/Mt3/Rgma/Ttc3/Id4/Kifap3/Cdkl3/Ptprs/Cd24a/Casz1/Ulk2/Pcm1/Hes1/Kdm1a/Ctnna1/Idh2/Appl2/Mfn2/Gdi1/Rtn4/Sirt2/Mecp2/Tsc2/Sorl1/Nf1/Nf2/Dicer1/Rnf10/Kdm4a/Rnf6/Rufy3/Sema4b/Atf5/Ski	42
GO:0010171	GO:0010171	body morphogenesis	21/3580	64/28891	1.67620361967926e-05	0.000195440905976969	0.000133615992447222	Nckap1/Msx1/Ift122/Ssbp3/Fuz/Dag1/Ptpn11/Gnas/Flvcr1/Lrp6/Zfp950/Clasp2/Ofd1/Rab3gap1/Kat6a/Crebbp/Ski/Cdk2ap1/Nipbl/Specc1l/Braf	21
GO:0050775	GO:0050775	positive regulation of dendrite morphogenesis	21/3580	64/28891	1.67620361967926e-05	0.000195440905976969	0.000133615992447222	Ptprd/Ptprf/Cdkl3/Lrp8/Tnik/Wls/Bhlhb9/Dlg4/Cul7/Stau2/Baiap2/Eef2k/Cask/Dhx36/Mfn2/Mfn1/Afdn/Ilk/Pias2/Dnm1l/Anapc2	21
GO:0045185	GO:0045185	maintenance of protein location	29/3580	104/28891	1.69715090452033e-05	0.00019750993922795	0.000135030516852203	Kdelr3/Igsf11/Syne1/Gja1/Dzip1/Bbs4/Nbl1/Pkd2/Pink1/Mprip/Chchd10/Sun1/Hspa5/Arl2/Park7/Arl2bp/Twf1/Ctnnd1/Sorl1/Ccdc88a/Insig2/Pkd1/Hnrnpu/Tnrc6a/Vps13a/Lats1/Golph3/Psmd10/Topors	29
GO:0048814	GO:0048814	regulation of dendrite morphogenesis	28/3580	99/28891	1.76629764605581e-05	0.000205169941259364	0.00014026738765189	Ptprz1/Kndc1/Ptprd/Ptprf/Nedd4/Sdc2/Cdkl3/Lrp8/Tnik/Wls/Bhlhb9/Dlg4/Nedd4l/Cul7/Stau2/Baiap2/Eef2k/Stk11/Cask/Dhx36/Mfn2/Mfn1/Sipa1l1/Afdn/Ilk/Pias2/Dnm1l/Anapc2	28
GO:0035265	GO:0035265	organ growth	50/3580	222/28891	1.77545806656459e-05	0.000205846341251323	0.00014072981825599	Rbp4/Ncam1/Kcnk2/Smpd3/Sorbs2/Lmx1b/Zfpm2/Sox9/Gja1/Smo/Meis1/Akap6/Tenm4/Bmpr1a/Wwc1/Cxadr/Ift80/Fgfr1/Myh10/Map7/Tgfbr3/Yap1/Ankrd26/Slc25a4/Apc/S1pr1/Ptpn11/Bcl2/Flvcr1/Zmpste24/Carm1/Smad1/Ccnd2/Por/Pdlim5/Vgll4/Dipk2a/Stk3/Ext1/Arid2/Ddx39b/Ube3a/Rbm10/Lats1/Wwc2/Ehmt2/Hdac2/Smad2/Atf2/Parp2	50
GO:0045860	GO:0045860	positive regulation of protein kinase activity	74/3580	369/28891	1.79860701945508e-05	0.000208138988667897	0.000142297219708443	Fzd10/Srcin1/Angpt1/Atp2b4/Gprc5b/Akap6/Ppp1r9a/Prnp/Tom1l1/Ccn1/Mt3/Fgfr1/Axin2/Agap2/Tead1/Lrp8/Fermt2/Hsp90aa1/Cd24a/Maged1/Pkd2/Dab2ip/Hsp90ab1/Mapre3/Dag1/Irgm2/Magi3/Prkag2/Gab1/Emp2/Dlg4/Ip6k2/Xrcc5/Prkcz/Cdkn1b/Mapk8ip3/Tab1/Igtp/Clu/Adnp/Egr1/Gas6/Dlg1/Stk11/Irgm1/Abi2/Csf1/Sash1/Ccnd2/Map3k4/Pdgfa/Ddx3x/Pibf1/Dipk2a/Rgcc/Ezh2/Insr/Fgd4/Il18/Zfp91/Ccdc88a/Ppp2ca/Mnat1/Map3k5/Pkd1/Src/Dvl…	74
GO:0014812	GO:0014812	muscle cell migration	34/3580	131/28891	1.8035750212029e-05	0.000208323047392875	0.000142423054108788	Prkg1/Sema6d/Plat/Pax3/Slit2/Tafa5/Ddr1/Smo/Igfbp5/Bmpr1a/Adamts1/Vtn/Parva/Mdk/Tpm1/Bcl2/Il6st/Egr1/Park7/Lpar1/Zfp950/Pdgfa/Sorl1/Il18/Nf1/Src/Ilk/Gna12/Rps6kb1/Ssh1/Dock7/Ddit3/Apex1/Akirin1	34
GO:0043648	GO:0043648	dicarboxylic acid metabolic process	27/3580	94/28891	1.82306443347938e-05	0.000209807718285136	0.000143438070764259	Mdh1b/Ddo/Gclc/Mthfd2l/Dhfr/Kyat3/Apc/Suclg2/Mthfd1/Grhpr/Acly/Oat/Idh3g/Suclg1/Ogdh/Phyh/Dld/Idh3a/Sdha/Aasdhppt/Gclm/Dlst/Mdh2/Atic/Me2/Sucla2/Cs	27
GO:0048854	GO:0048854	brain morphogenesis	17/3580	46/28891	1.82323179313931e-05	0.000209807718285136	0.000143438070764259	Cdh2/Sox2/Spef2/Otx1/Ift88/Smo/Tuba1a/Bbs4/Otx2/Nfix/Bbs1/Fbxw11/Pcnt/Nf1/Afdn/Sos1/Akt3	17
GO:0007492	GO:0007492	endoderm development	24/3580	79/28891	1.87949985949919e-05	0.00021587998386203	0.000147589462651254	Sox2/Angpt1/Epb41l5/Nckap1/Bmpr1a/Ssbp3/Vtn/Otx2/Cdc73/Zfp36l1/Ctr9/Hsbp1/Hdac1/Bptf/Tnrc6c/Leo1/Ext1/Smad4/Ankrd17/Tnrc6a/Setd2/Med12/Smad2/Paf1	24
GO:0140861	GO:0140861	DNA repair-dependent chromatin remodeling	11/3580	22/28891	1.97396220110612e-05	0.00022605347242408	0.000154544714746888	Apbb1/Hdgfl2/Kdm1a/Ubr5/Hpf1/Phf1/Rnf8/Asf1a/Babam1/Rnf168/Parp2	11
GO:0000018	GO:0000018	regulation of DNA recombination	35/3580	137/28891	1.97540242601458e-05	0.00022605347242408	0.000154544714746888	Msh2/Ruvbl1/Morf4l2/Wrap53/Trp53bp1/Hdgfl2/Kdm1a/Morf4l1/Rad50/Fus/Meaf6/Ndfip1/Terf2/Terf2ip/Epc1/Ube2b/Ruvbl2/Arid2/Dmap1/H1f0/Kmt5b/Ppp4r2/Ep400/Rif1/Smchd1/Thoc1/Setd2/Brd8/Wdr48/Trrap/Epc2/Smarcad1/Actl6a/Parp3/Supt6	35
GO:0072521	GO:0072521	purine-containing compound metabolic process	91/3580	479/28891	2.00169244156885e-05	0.00022863775888142	0.000156311499433232	Acot5/Nme9/Mdh1b/Acot6/Acot1/Acsl3/Nme5/Fmo1/Dgat2/Abcg2/Rd3/Nudt4/Oard1/Mthfd2l/Fitm2/Rora/Ak4/Nme7/Suclg2/Fasn/Macrod1/Ak3/Mccc2/Nt5c/Acaca/Pank1/Kdm1a/Nadk2/Mthfd1/Mmut/Acly/Prps1/Carmil1/Adk/Idh2/Idh3g/Suclg1/Nudt16/Guk1/Hint1/Acat1/Gmps/Nudt3/Pcmt1/Paics/Ogdh/Gcdh/Noct/Prps2/Gnai3/Oga/Mfn1/Itpa/Papss1/Oasl2/Nudt2/Pdk1/Vcp/Coasy/Slc25a25/Ndufa12/Ndufc1/Dld/Dnajc30/Prpsap2/Acadsb/Idh3a/Hmgcs1/…	91
GO:0009991	GO:0009991	response to extracellular stimulus	88/3580	460/28891	2.07602965831801e-05	0.000236690405406756	0.000161816807300748	Pcsk1n/Sox2/Sct/Cadps2/Slc1a2/Mt3/Bbs4/Gas2l1/Srebf2/Sesn3/Ulk2/Rragd/Rasal2/Nr4a2/Dnajc15/Rnase4/Gabarapl1/Map1lc3a/Cad/Bcl2/Nenf/Capn10/Srebf1/Nupr1l/Pdia3/Hspa5/Arhgap35/Ogt/Impact/Wrn/Slc38a3/Hlcs/Csnk1a1/Slc16a1/Gas6/Itga6/Ttc5/Appl2/Lrp6/Sod1/Plec/Noct/Sesn1/Insr/Sirt2/Pld1/Foxo1/Tsc2/Sorl1/Snw1/Comt/Slc25a25/Jun/Gabarapl2/Acadm/Fads1/Jmy/Crebbp/Kat2b/Map3k5/Tnrc6a/Wipi2/Mapkap1/Rps6kb1/Pli…	88
GO:0007272	GO:0007272	ensheathment of neurons	45/3580	194/28891	2.10263563672603e-05	0.000238840821497719	0.000163286970257332	Cdh2/Ptprz1/Mal/Gpm6b/Pou3f2/Ptn/Adam22/Cntn1/Mpdz/S100b/Ulk4/Wasf3/Ntrk2/Pard3/Tenm4/Jam3/Cmtm8/Jam2/Id4/Pmp22/Ckap5/Ormdl3/Dag1/Zfp24/Kcnj10/Lpin1/Clu/Epb41l3/Dlg1/Sod1/Slc25a46/Plec/Sirt2/Fyn/Nf1/B4galt6/Dicer1/Rnf10/Ilk/Atrn/Eif2b2/Ski/Akt2/Sos1/Tsc1	45
GO:0008366	GO:0008366	axon ensheathment	45/3580	194/28891	2.10263563672603e-05	0.000238840821497719	0.000163286970257332	Cdh2/Ptprz1/Mal/Gpm6b/Pou3f2/Ptn/Adam22/Cntn1/Mpdz/S100b/Ulk4/Wasf3/Ntrk2/Pard3/Tenm4/Jam3/Cmtm8/Jam2/Id4/Pmp22/Ckap5/Ormdl3/Dag1/Zfp24/Kcnj10/Lpin1/Clu/Epb41l3/Dlg1/Sod1/Slc25a46/Plec/Sirt2/Fyn/Nf1/B4galt6/Dicer1/Rnf10/Ilk/Atrn/Eif2b2/Ski/Akt2/Sos1/Tsc1	45
GO:0061008	GO:0061008	hepaticobiliary system development	36/3580	143/28891	2.1402462764929e-05	0.000242666158702357	0.000165902217175514	Ccdc40/Ccdc39/Meg3/Ptn/Sox9/Ift88/Dnaaf1/Smo/Rpgrip1l/Tgfbr3/Vtn/Pkd2/Cadm1/Hes1/Mdk/Mrtfb/Itpr1/Zmpste24/Cul3/Ezh2/Cdk5rap3/Rtn4/Upf2/Il18/Mpst/Nf1/Jun/Rb1cc1/Acadm/Pkd1/Nipbl/Sec63/Smarcb1/Pik3ca/Atf2/Ezh1	36
GO:0030520	GO:0030520	intracellular estrogen receptor signaling pathway	18/3580	51/28891	2.16747924512898e-05	0.000245302972182671	0.000167704912718237	Dnaaf4/Padi2/Yap1/Rbfox2/Ddx5/Safb/Cnot1/Trip4/Ufl1/Carm1/Strn3/Ddrgk1/Ddx17/Cnot2/Src/Lats1/Ufm1/Uba5	18
GO:0006360	GO:0006360	transcription by RNA polymerase I	21/3580	65/28891	2.18883302910134e-05	0.00024681393278788	0.000168737902714904	Prr7/Taf1a/Cavin1/Taf1b/Ncl/Zmpste24/Carm1/Smarca5/Polr2f/Ubtf/Ttf1/Crebbp/Rrn3/Baz1b/Nol11/Ercc3/Lyar/Smarcb1/Wdr43/Dek/Mybbp1a	21
GO:0006487	GO:0006487	protein N-linked glycosylation	21/3580	65/28891	2.18883302910134e-05	0.00024681393278788	0.000168737902714904	Tusc3/Alg10b/Mgat5/Entpd5/Dad1/Rpn1/Rpn2/Gfpt1/Alg2/Pgm3/Mgat4b/Stt3b/Mlec/Alg14/Ddost/Magt1/Krtcap2/Ostc/Dhdds/Ext2/Ube2j1	21
GO:0061572	GO:0061572	actin filament bundle organization	42/3580	177/28891	2.19523267142244e-05	0.000247083852506088	0.000168922437220866	Fmn2/Spag6l/Synpo2/Aif1l/Cald1/Ttc8/Ppp1r9a/Stmn1/Tjp1/Bbs4/Myh10/Sorbs1/Fermt2/Mtss1/Pfn2/Alms1/Cx3cl1/Ezr/Hsp90b1/Tpm1/S1pr1/Baiap2/Spire1/Sorbs3/Rflnb/Rdx/Carmil1/Lpar1/Clasp2/Pls3/Tnfaip1/Cul3/Rgcc/Nf2/Ccdc88a/Rhoc/Src/Pdlim4/Add1/Braf/Tsc1/Tesk1	42
GO:0051961	GO:0051961	negative regulation of nervous system development	43/3580	183/28891	2.2756946457509e-05	0.000255673671675621	0.000174794990909369	Gpr37l1/Pax6/Epha7/Sema6d/Ptn/Map2/Slit2/Ptpn13/Ryk/Bmpr1a/Mt3/Rgma/Ttc3/Id4/Kifap3/Cdkl3/Ptprs/Cd24a/Casz1/Ulk2/Pcm1/Hes1/Kdm1a/Ctnna1/Idh2/Appl2/Mfn2/Gdi1/Rtn4/Sirt2/Mecp2/Tsc2/Sorl1/Nf1/Nf2/Dicer1/Rnf10/Kdm4a/Rnf6/Rufy3/Sema4b/Atf5/Ski	43
GO:0030968	GO:0030968	endoplasmic reticulum unfolded protein response	22/3580	70/28891	2.29308679201377e-05	0.000257159260602563	0.000175810635192482	Bok/Wfs1/Dnajc3/Herpud1/Dnajc10/Hspa5/Igtp/Selenos/Crebrf/Ufl1/Cdk5rap3/Pdia6/Erlec1/Ddrgk1/Stub1/Herpud2/Amfr/Cops5/Nck1/Ermp1/Ddit3/Atf3	22
GO:0007064	GO:0007064	mitotic sister chromatid cohesion	12/3580	26/28891	2.30698555690157e-05	0.000258031719498808	0.000176407104292481	Slf1/Pttg1/Smc3/Pds5b/Atrx/Naa10/Tnks/Nipbl/Mau2/Smc5/Esco1/Nsmce2	12
GO:0001738	GO:0001738	morphogenesis of a polarized epithelium	26/3580	90/28891	2.31435502766237e-05	0.000258031719498808	0.000176407104292481	Spag6l/Fat1/Dchs1/Ankrd6/Fzd3/Ttc8/Ryk/Celsr1/Ahi1/Mllt3/Rpgrip1l/Wdpcp/Traf3ip1/Nphp1/Intu/Fuz/Alms1/Ift20/Cplane1/Ophn1/Lrp6/Ctnnd1/Dvl3/Myo9a/Med12/Sec24b	26
GO:0030071	GO:0030071	regulation of mitotic metaphase/anaphase transition	26/3580	90/28891	2.31435502766237e-05	0.000258031719498808	0.000176407104292481	Nuf2/Cdk5rap2/Apc/Spc24/Smarcd1/Anapc11/Anapc5/Cdc16/Smarcc1/Cdc23/Arid1b/Smarca2/Cul3/Anapc4/Arid2/Pbrm1/Rad21/Dpf2/Bub3/Smarcb1/Psmg2/Lcmt1/Ik/Nsmce2/Smarcc2/Actl6a	26
GO:0042752	GO:0042752	regulation of circadian rhythm	33/3580	127/28891	2.3176000746164e-05	0.000258031719498808	0.000176407104292481	Drd1/Mapk10/Spsb4/Per3/Usp2/Maged1/Cry2/Rora/Ccar2/Kdm5b/Btrc/Sin3a/Nr2f6/Phlpp1/Ddb1/Rbm4b/Usp9x/Fxr1/Siah2/Clock/Ppp1cb/Fbxw11/Noct/Tardbp/Ezh2/Thrap3/Cry1/Fbxl17/Pspc1/Ube3a/Cipc/Mta1/Nono	33
GO:0140053	GO:0140053	mitochondrial gene expression	40/3580	166/28891	2.33201555456219e-05	0.000259168863793506	0.000177184529380296	Mrps6/Rbfox2/Sirt3/Chchd10/Mrps33/Lars2/Mettl4/Mrpl40/Mrpl48/Mrpl41/Mrpl28/Mterf4/Mrpl17/Mtg2/Mrpl11/Tfam/Dap3/Mrps7/Ngrn/Trnt1/Iars2/Mrpl13/Mrps12/Mrps24/Mterf3/Mrpl39/Mrpl34/Ndufa7/Mrps34/Mrpl51/Fastk/Mrps31/Thap11/Mrpl43/Mrps30/Mrpl24/Mrpl1/Tsfm/Mrpl22/Lrpprc	40
GO:2000736	GO:2000736	regulation of stem cell differentiation	25/3580	85/28891	2.35727056316656e-05	0.000261504403482219	0.000178781254752845	Rbm24/Sox6/Ptn/Sox9/Yap1/Hes1/Hdac1/Dhx36/Rbbp7/Rbbp4/Ezh2/Mtch2/Nudt21/Hspa9/Ociad1/Dicer1/Hnrnpu/Ap2a2/Nelfb/Gatad2b/Mta1/N4bp2l2/Chd4/Hdac2/Nsun2	25
GO:0051495	GO:0051495	positive regulation of cytoskeleton organization	45/3580	195/28891	2.40937701362601e-05	0.000266804980611225	0.00018240507070936	Mapk15/Synpo2/Map1b/Nes/Wasf3/Nckap1/Fermt2/Ckap5/Mtss1/Cttn/Cdk5rap2/Pfn2/Akap9/Cx3cl1/Apc/Tpm1/Baiap2/Add3/Cdkn1b/Cfl2/Sorbs3/Arl2/Nav3/Togaram1/Carmil1/Dlg1/Abi2/Lpar1/Numa1/Slain2/Rgcc/Mecp2/Nf2/Ccdc88a/Rhoc/Mapre1/Nck1/Fer/Cep120/Pdlim4/Dync1h1/Braf/Tsc1/Whamm/Tesk1	45
GO:1905037	GO:1905037	autophagosome organization	32/3580	122/28891	2.49749934245646e-05	0.000276067669252176	0.000188737641310707	Synpo2/Fez1/Ift88/Efnb1/Ulk2/Pink1/Irgm2/Ift20/Ap4m1/Lrba/Gabarapl1/Map1lc3a/Atp2a2/Igtp/Irgm1/Stx17/Mfn2/Arfip2/Rab3gap1/Scfd1/Rb1cc1/Gabarapl2/Ubqln2/Wipi2/Ubxn2a/Bag3/Wdr45b/Trp53inp1/Ehmt2/Sec22b/Rnf5/Snx4	32
GO:0071496	GO:0071496	cellular response to external stimulus	68/3580	335/28891	2.57582495711921e-05	0.000284216249293583	0.000194308535509266	Tmem150c/Cadps2/Sox9/Slc1a2/Gas2l1/Srebf2/Sesn3/Dag1/Rragd/Nr4a2/Atp1a1/Dnajc15/Rnase4/Gabarapl1/Map1lc3a/Ptpn11/Bcl2/Srebf1/Nupr1l/Pdia3/Hspa5/Arhgap35/Ogt/Impact/Wrn/Slc38a3/Csnk1a1/Gas6/Itga6/Ttc5/Plec/Sesn1/Pld1/Foxo1/Tsc2/Snw1/Comt/Jun/Gabarapl2/Fads1/Jmy/Crebbp/Kat2b/Map3k5/Tnrc6a/Wipi2/Mapkap1/Bag3/Rps6kb1/Plin3/Wdr45b/Ncoa1/Bmt2/Sik2/Rnf167/Ehmt2/Rraga/Tsc1/Vps41/Atf2/Gcn1/Mybbp1a/Ireb2/P…	68
GO:0033673	GO:0033673	negative regulation of kinase activity	50/3580	225/28891	2.59209797249544e-05	0.000285501076684855	0.000195186926274751	Uchl1/Drd1/Srcin1/Ptprt/Nr2f2/Mapk8ip1/Adarb1/Pkia/Mllt1/Cdk5rap2/Dab2ip/Camk2n1/Dnajc3/Wwtr1/Prkag2/Apc/Cdkn1b/Pcp4/Hspb1/Park7/Lrp6/Dusp22/Dbndd2/Pik3ip1/Plec/Pkig/Cdk5rap3/Chordc1/Tsc2/Sorl1/Dnaja1/Hipk3/Nf1/Smpd1/Nf2/Nolc1/Kat2b/Wnk1/Ilk/Hnrnpu/Dusp16/Hexim1/Lats1/Akt1s1/Prdx3/Prpsap1/Irs2/Gadd45g/Tesk1/Dusp3	50
GO:0019693	GO:0019693	ribose phosphate metabolic process	74/3580	373/28891	2.62907952838168e-05	0.000289058155633836	0.000197618774569791	Acot5/Nme9/Acot6/Acot1/Acsl3/Nme5/Dgat2/Nudt4/Fitm2/Rora/Ak4/Nme7/Suclg2/Fasn/Entpd5/Upp2/Cad/Ak3/Mccc2/Nt5c/Acaca/Pank1/Mthfd1/Mmut/Acly/Prps1/Adk/Suclg1/Guk1/Hint1/Acat1/Gmps/Nudt3/Paics/Ogdh/Gcdh/Prps2/Gnai3/Mfn1/Itpa/Papss1/Nudt2/Pdk1/Vcp/Coasy/Slc25a25/Ndufa12/Ndufc1/Dld/Dnajc30/Prpsap2/Acadsb/Hmgcs1/Sdha/Dnm1l/Nudt14/Nt5c2/Crot/Ndufv1/Ndufb5/Ndufa7/Adsl/Rnaseh2b/Nudt9/Prpsap1/Atic/Clpx/Sucl…	74
GO:0000280	GO:0000280	nuclear division	86/3580	450/28891	2.66035476011699e-05	0.000291785704069042	0.000199483502372275	Fmn2/Smpd3/Mapk15/Nfib/Gja1/Nuf2/Hspa2/Chek2/Tom1l1/Msx1/Tom1l2/Map10/Nfia/Cep97/Klhdc8b/Nudc/Psmc3ip/Cdk5rap2/Nfix/Map9/Cep63/Cul7/Apc/Spice1/Pttg1/BC005624/Igf1r/Spc24/Cdkn1b/Spire1/Pebp1/Sun1/Anapc11/Champ1/Mlh3/Anapc5/Cul9/Cdc16/Kif2a/Nfe2l1/Top2b/Ddb1/Smc3/Cdc23/Cdc14b/Clasp2/Numa1/Cul3/Eif4g3/Ube2b/Pibf1/Smarca5/Rgcc/Insr/Sirt2/Poldip2/Akap8l/Spin1/Mzt1/Phip/Ing2/Ubr2/Ppp2r1a/Rad21/Ranbp1/M…	86
GO:0048732	GO:0048732	gland development	92/3580	489/28891	2.66334875795834e-05	0.000291785704069042	0.000199483502372275	Ccdc40/Pax6/Ccdc39/Sox2/Myb/Pou3f2/Meg3/Ptn/Nfib/Sox9/Gja1/Pax3/Ift88/Slit2/Ddr1/Dnaaf1/Smo/Igfbp5/Thra/Serpine2/Bmpr1a/Msx1/Fgfr1/Id4/Agap2/Rpgrip1l/Rap1gap/Tgfbr3/Wls/Vtn/Socs2/Pkd2/Arhgap5/Dag1/Cadm1/Hes1/Apc/Mdk/Igf1r/Fasn/Cdkn1b/Bcl2/Kdm5b/Kdm1a/Btrc/Pbx1/Arhgap35/Mrtfb/Fkbp4/Fem1b/Itpr1/Stk11/Csf1/Lrp6/Zmpste24/Cul3/Pdgfa/Ezh2/Btbd7/Ext1/Cdk5rap3/Rtn4/Insr/Upf2/Ctnnd1/Smad4/Il18/Mpst/Nf1/Ju…	92
GO:0099175	GO:0099175	regulation of postsynapse organization	35/3580	139/28891	2.75248825470177e-05	0.000300771598408075	0.000205626838559415	Epha7/Cdh2/Ptprd/Srcin1/Ptprf/Ppp1r9a/Prnp/Shank2/Lrp8/Ptprs/Bhlhb9/Itsn1/Stau2/Baiap2/Eef2k/Rbmx/Kif1a/Taok2/Abi2/Cask/Dhx36/Mfn2/Pdlim5/Hnrnpm/Mfn1/Tsc2/Fyn/Abhd17a/Nf1/Sipa1l1/Afdn/Ube3a/Wasl/Dnm1l/Chmp2b	35
GO:0051261	GO:0051261	protein depolymerization	33/3580	128/28891	2.75512245623479e-05	0.000300771598408075	0.000205626838559415	Spef1/Map1a/Map1b/Map2/Nes/Stmn1/Tmod2/Nckap5/Gas2l1/Mid1ip1/Wdr47/Sptbn1/Apc/Sptan1/Mical3/Tpm1/Add3/Hdgfl3/Cfl2/Mid1/Nav3/Rdx/Carmil1/Clasp2/Taok1/Twf1/Synj1/Map1s/Pik3ca/Camsap1/Add1/Specc1l/Smn1	33
GO:0006163	GO:0006163	purine nucleotide metabolic process	85/3580	444/28891	2.76737577287778e-05	0.00030157550825283	0.0002061764431123	Acot5/Nme9/Mdh1b/Acot6/Acot1/Acsl3/Nme5/Fmo1/Dgat2/Rd3/Nudt4/Mthfd2l/Fitm2/Rora/Ak4/Nme7/Suclg2/Fasn/Ak3/Mccc2/Nt5c/Acaca/Pank1/Nadk2/Mthfd1/Mmut/Acly/Prps1/Adk/Idh2/Idh3g/Suclg1/Nudt16/Guk1/Hint1/Acat1/Gmps/Nudt3/Paics/Ogdh/Gcdh/Noct/Prps2/Gnai3/Oga/Mfn1/Itpa/Papss1/Oasl2/Nudt2/Pdk1/Vcp/Coasy/Slc25a25/Ndufa12/Ndufc1/Dld/Dnajc30/Prpsap2/Acadsb/Idh3a/Hmgcs1/Sdha/Dnm1l/Nt5c2/Crot/Ndufv1/Ndufb5/Nduf…	85
GO:1902075	GO:1902075	cellular response to salt	46/3580	202/28891	2.81080532564047e-05	0.000305768029074964	0.000209042720403151	Syt10/Syt5/Sorbs2/Cpne8/Slc1a2/Atp2b4/Ly6h/Chrm3/Slc1a3/Tuba1a/Sorbs1/Adgrv1/Pkd2/Syt11/Gna11/Krt10/Dlg4/Jund/Itpkb/Hsp90b1/Carf/Slc25a23/Cdkn1b/Kcnj10/Fus/Egr1/Itpr1/Mt1/Fosb/Plec/Mecp2/Stim1/Fyn/Smpd1/Jun/Cpne2/Cib2/Wnk1/Ssh1/Pik3ca/Ehmt2/Add1/Braf/Nfatc3/Ireb2/Fos	46
GO:0060999	GO:0060999	positive regulation of dendritic spine development	21/3580	66/28891	2.83787631079251e-05	0.000308169385298736	0.000210684442198569	Ppp1r9a/Lrp8/Bhlhb9/Itsn1/Stau2/Baiap2/Eef2k/Lpar1/Cask/Dhx36/Fmr1/Mfn2/Mecp2/Mfn1/Tsc2/Afdn/Eif4g2/Pbrm1/Crebbp/Camk1/Dnm1l	21
GO:0032436	GO:0032436	positive regulation of proteasomal ubiquitin-dependent protein catabolic process	26/3580	91/28891	2.86138403985503e-05	0.000309089610469804	0.000211313567400853	Bbs7/Axin2/Dnajb2/Gclc/Herpud1/Hspbp1/Clu/Csnk1a1/Bcap31/Sirt2/Ddrgk1/Zer1/Stub1/Rnf14/Vcp/Ubqln2/Ube2v2/Sumo2/Nub1/Ankib1/Rnf19a/Hspa1a/Sgta/Psmd10/Pias1/Cop1	26
GO:0043242	GO:0043242	negative regulation of protein-containing complex disassembly	26/3580	91/28891	2.86138403985503e-05	0.000309089610469804	0.000211313567400853	Spef1/Map1a/Map1b/Map2/Tmod2/Gas2l1/Mid1ip1/Wdr47/Sptbn1/Apc/Sptan1/Tpm1/Add3/Hdgfl3/Mid1/Nav3/Rdx/Carmil1/Clasp2/Taok1/Twf1/Pik3ca/Camsap1/Add1/Specc1l/Scaf8	26
GO:0045665	GO:0045665	negative regulation of neuron differentiation	26/3580	91/28891	2.86138403985503e-05	0.000309089610469804	0.000211313567400853	Gpr37l1/Dmd/Pax6/Irx3/Sox2/Dtx1/Bex1/Sox9/Dixdc1/Meis1/Ttc3/Id4/Rap1gap/Cd24a/Casz1/Cdk5rap2/Hes1/Apbb1/Pbx1/Ddx6/Fmr1/Mib1/Hmg20a/Rtn4/Ptbp1/Fuom	26
GO:0006984	GO:0006984	ER-nucleus signaling pathway	16/3580	43/28891	2.89915304300906e-05	0.000312621957504893	0.000213728507366476	Bok/Srebf2/Wfs1/Scap/Tmco1/Atp2a2/Srebf1/Hspa5/Erlin2/Igtp/Selenos/Ccdc47/Insig2/Amfr/Nck1/Ddit3	16
GO:0014037	GO:0014037	Schwann cell differentiation	18/3580	52/28891	2.93288614235042e-05	0.000312824259322318	0.000213866813919927	Pou3f2/Adam22/Ntrk2/Pard3/Pmp22/Lamb2/Dag1/Sod1/Slc25a46/Plec/Sirt2/Nf1/Dicer1/Ilk/Ski/Akt2/Sos1/Med12	18
GO:0034605	GO:0034605	cellular response to heat	18/3580	52/28891	2.93288614235042e-05	0.000312824259322318	0.000213866813919927	Pmp22/St8sia1/Hsp90aa1/Hsp90ab1/Ywhae/Hsbp1/Dnajb1/Dhx36/Rbbp7/Chordc1/Stub1/Clpb/Vcp/Nf1/Pdcd6/Bag3/Dhx9/Prkaca	18
GO:0043954	GO:0043954	cellular component maintenance	25/3580	86/28891	2.93543281648509e-05	0.000312824259322318	0.000213866813919927	Adgrl3/C1ql1/Plxna4/Prnp/Tjp1/Plekha7/Cldn3/Fermt2/Ckap5/Mtss1/Cttn/Prtn3/Cadm1/Appl1/Igf1r/Chchd10/Ophn1/Epb41l3/Pard6a/Sort1/Insr/Rab3a/Fyn/Afdn/Lnpk	25
GO:0046530	GO:0046530	photoreceptor cell differentiation	25/3580	86/28891	2.93543281648509e-05	0.000312824259322318	0.000213866813919927	Pax6/Prom1/Ptn/Rabl2/Sox9/Dzank1/Rpgr/Crb2/Ttc8/Ntrk2/Ahi1/Rpgrip1l/Bbs4/Ppp2r3a/Nphp1/Casz1/Otx2/Bbs1/Alms1/Arl3/Ift20/Ift140/Tmem67/Rpgrip1/Tug1	25
GO:0060998	GO:0060998	regulation of dendritic spine development	25/3580	86/28891	2.93543281648509e-05	0.000312824259322318	0.000213866813919927	Ppp1r9a/Lrp8/Ptprs/Bhlhb9/Itsn1/Stau2/Baiap2/Eef2k/Kif1a/Lpar1/Cask/Dhx36/Fmr1/Mfn2/Mecp2/Mfn1/Tsc2/Afdn/Eif4g2/Pbrm1/Ube3a/Crebbp/Camk1/Dnm1l/Hdac2	25
GO:0072332	GO:0072332	intrinsic apoptotic signaling pathway by p53 class mediator	25/3580	86/28891	2.93543281648509e-05	0.000312824259322318	0.000213866813919927	Bok/Chek2/Trp53bp2/Msx1/Msh2/Hipk1/Cep63/Wwox/Kdm1a/Ddx5/Dyrk2/Stk11/Hint1/Tmem109/Snw1/Mdm4/Rrm2b/Pttg1ip/Hipk2/Jmy/Rrn3/Bag6/Cdip1/Topors/Mybbp1a	25
GO:0021695	GO:0021695	cerebellar cortex development	22/3580	71/28891	2.93653122807429e-05	0.000312824259322318	0.000213866813919927	Kndc1/Dixdc1/Smo/Tuba1a/Serpine2/Myh10/Coq8b/Nfix/Rora/Mdk/Ttll1/Ptpn11/Hspa5/Rere/Ophn1/Slc25a46/Usp9x/Ogdh/Ezh2/Pcnt/Atxn2/Herc1	22
GO:0050773	GO:0050773	regulation of dendrite development	36/3580	145/28891	2.95339558545451e-05	0.000313537761980782	0.00021435461029678	Ptprz1/Kndc1/Ptprd/Ptn/Ptprf/Ntrk2/Nedd4/Sdc2/Mgarp/Pacsin1/Cdkl3/Lrp8/Tnik/Wls/Bhlhb9/Dab2ip/Dlg4/Nedd4l/Cul7/Stau2/Baiap2/Eef2k/Stk11/Cask/Dhx36/Carm1/Mfn2/Ezh2/Mfn1/Sipa1l1/Afdn/Ilk/Tmem106b/Pias2/Dnm1l/Anapc2	36
GO:1903322	GO:1903322	positive regulation of protein modification by small protein conjugation or removal	36/3580	145/28891	2.95339558545451e-05	0.000313537761980782	0.00021435461029678	Tspyl5/Mapk15/Rwdd3/Angpt1/Spsb4/Dnajb2/Wfs1/Nsmce3/Kdm1a/Hspbp1/Btrc/Huwe1/Hspa5/Ndfip1/Ube2d1/Cul3/Ddx3x/Cdk5rap3/Cry1/Stub1/Vcp/Sae1/Pttg1ip/Ube3a/Ube2v2/Sumo2/Gnl3/Pdcd6/Traf7/Mta1/Fbxo4/Psmd10/Pias1/Topors/Uba2/Arrdc3	36
GO:1990874	GO:1990874	vascular associated smooth muscle cell proliferation	24/3580	81/28891	2.97771769730813e-05	0.000314808296128972	0.00021522322928061	Prkg1/Tafa5/Igfbp5/Bmpr1a/Adamts1/Pdcd4/Timp3/Tpm1/Cdkn1b/Efemp2/Park7/Mfn2/Poldip2/Gnai3/Nf1/Jun/Ddx39b/Ndrg2/Map3k5/Src/Frs2/Gna12/Rbm10/Ddit3	24
GO:0007498	GO:0007498	mesoderm development	32/3580	123/28891	2.97877974289925e-05	0.000314808296128972	0.00021522322928061	Irx3/Crb2/Smo/Epb41l5/Nckap1/Bmpr1a/Fgfr1/Ssbp3/Tead1/Zic2/Yap1/Wls/Otx2/Palb2/Ahdc1/Macf1/Acvr2a/Mesd/Zfp36l1/Acvr1/Smad1/Pofut2/Ecsit/Ext1/Smad4/Nf2/Ppp2ca/Churc1/Setd2/Prkaca/Ext2/Smad2	32
GO:0060997	GO:0060997	dendritic spine morphogenesis	23/3580	76/28891	2.98067517735603e-05	0.000314808296128972	0.00021522322928061	Epha5/Srcin1/Ctnnd2/Ppp1r9a/Lrp8/Bhlhb9/Dlg4/Stau2/Baiap2/Eef2k/Kif1a/Abi2/Cask/Dhx36/Mfn2/Pdlim5/Prmt3/Mfn1/Sipa1l1/Afdn/Ube3a/Wasl/Dnm1l	23
GO:0033674	GO:0033674	positive regulation of kinase activity	82/3580	426/28891	3.10858846694323e-05	0.000327197502800441	0.000223693288999005	Fzd10/Epha5/Srcin1/Angpt1/Ddr1/Atp2b4/Gprc5b/Akap6/Ppp1r9a/Ryk/Ntrk2/Prnp/Tom1l1/Ccn1/Mt3/Fgfr1/Axin2/Agap2/Tead1/Lrp8/Fermt2/Hsp90aa1/Cd24a/Maged1/Pkd2/Dab2ip/Hsp90ab1/Mapre3/Dag1/Irgm2/Magi3/Prkag2/Gab1/Emp2/Dlg4/Ip6k2/Xrcc5/Prkcz/Igf1r/Cdkn1b/Mapk8ip3/Rad50/Tab1/Igtp/Clu/Adnp/Egr1/Gas6/Dlg1/Stk11/Irgm1/Abi2/Csf1/Sash1/Ccnd2/Map3k4/Pdgfa/Ddx3x/Pibf1/Dipk2a/Rgcc/Ezh2/Insr/Fgd4/Il18/Zfp91/Ccdc88a…	82
GO:0050678	GO:0050678	regulation of epithelial cell proliferation	82/3580	426/28891	3.10858846694323e-05	0.000327197502800441	0.000223693288999005	Pax6/Sox2/Cxcl12/Efnb2/Ptn/Nfib/Sox9/Gja1/Ift88/Smo/Nr2f2/Ptprk/Ift74/Bmpr1a/Cxadr/Ift80/Ift122/Fgfr1/Agap2/Rian/Gas1/Zeb1/Rap1gap/St8sia1/Hmgn1/Tgfbr3/Vegfb/Yap1/Hmgb1/Mtss1/Intu/Maged1/Kif3a/Dab2ip/Hes1/Sparc/Klf9/Apc/Mdk/Cdc73/Cdkn1b/Zfp36l1/Ift57/Kdm5b/Cdk4/Itgb3bp/Stxbp4/Slc39a9/Hyal1/Itpr1/Dlg1/Wdr13/Stk11/Cask/Lrp6/Aggf1/Fmc1/Ccnd2/Ift52/Rgcc/Stk3/Rtn4/Celf1/Tsc2/Il18/Azin1/Phip/Nf1/Jun/Di…	82
GO:0001889	GO:0001889	liver development	35/3580	140/28891	3.23747162038503e-05	0.000340182707913711	0.00023257081164283	Ccdc40/Ccdc39/Meg3/Ptn/Sox9/Ift88/Dnaaf1/Smo/Rpgrip1l/Tgfbr3/Vtn/Pkd2/Cadm1/Hes1/Mdk/Mrtfb/Itpr1/Zmpste24/Cul3/Ezh2/Cdk5rap3/Rtn4/Upf2/Il18/Mpst/Nf1/Jun/Rb1cc1/Acadm/Pkd1/Sec63/Smarcb1/Pik3ca/Atf2/Ezh1	35
GO:0051017	GO:0051017	actin filament bundle assembly	41/3580	174/28891	3.24932873317971e-05	0.000340847952827423	0.000233025615916898	Fmn2/Spag6l/Synpo2/Aif1l/Cald1/Ttc8/Ppp1r9a/Stmn1/Tjp1/Bbs4/Myh10/Sorbs1/Fermt2/Mtss1/Pfn2/Alms1/Cx3cl1/Ezr/Hsp90b1/Tpm1/S1pr1/Baiap2/Spire1/Sorbs3/Rdx/Carmil1/Lpar1/Clasp2/Pls3/Tnfaip1/Cul3/Rgcc/Nf2/Ccdc88a/Rhoc/Src/Pdlim4/Add1/Braf/Tsc1/Tesk1	41
GO:0072698	GO:0072698	protein localization to microtubule cytoskeleton	19/3580	57/28891	3.25699339410755e-05	0.00034107190585493	0.000233178724632202	Map1a/Bbs4/Gas2l1/Cep83/Golgb1/Mapre3/Pcm1/Cep63/Apc/C2cd3/Champ1/Mid1/Pard6a/Numa1/Pibf1/Abhd17a/Mapre2/Hnrnpu/Mapre1	19
GO:0061387	GO:0061387	regulation of extent of cell growth	33/3580	129/28891	3.26654636310081e-05	0.000341492507925522	0.0002334662753003	Epha7/Sema6d/Cxcl12/Plxna4/Arhgap32/Map1b/Map2/Slit2/Ttl/Ryk/Mt3/Rgma/Ttc3/Cdkl3/Ptprs/Rnd2/Cttn/Ulk2/Macf1/Sin3a/Adnp/Olfm1/Clasp2/Gdi1/Rtn4/Eif4g2/Golga4/Rnf6/Ilk/Rufy3/Eif2b2/Sema4b/Anapc2	33
GO:0006364	GO:0006364	rRNA processing	48/3580	215/28891	3.2791748104468e-05	0.000342232660420235	0.000233972291221835	Pih1d2/Drosha/Naf1/Wbp11/Dkc1/Rrp7a/Ncl/Rrp9/Mettl16/Rrp15/Rrp1/Rpp38/Mterf4/Pdcd11/Rps27rt/Rsl1d1/Dicer1/Ddx17/Tsr3/Exosc7/Lsm6/Kat2b/Nifk/Rbm34/Bud23/Mphosph6/Nol11/Znhit6/Gar1/Ddx56/Utp11/Exosc1/Gtpbp4/Lyar/Eri3/Ebna1bp2/Imp3/Nop14/Wdr43/Rpl7l1/Wdr3/Las1l/Bms1/Rrs1/C1d/Sart1/Sbds/Mphosph10	48
GO:0021575	GO:0021575	hindbrain morphogenesis	20/3580	62/28891	3.49640276013657e-05	0.000364287368657472	0.000249050310403754	Lmx1b/Kndc1/Smo/Tuba1a/Serpine2/Gas1/Coq8b/Nfix/Rora/Hes1/Ttll1/Ptpn11/Hspa5/Ophn1/Lrp6/Slc25a46/Usp9x/Pcnt/Atxn2/Herc1	20
GO:0060541	GO:0060541	respiratory system development	58/3580	276/28891	3.51621422146934e-05	0.000365733715312359	0.00025003912614194	Hydin/Ccdc40/Rbp4/Spdef/Ccdc39/Sox2/Smpd3/Foxj1/Spef2/Zfpm2/Meg3/Nfib/Sox9/Ift88/Dnaaf1/Celsr1/Igfbp5/Thra/Bmpr1a/Msx1/Fgfr1/Rpgrip1l/Wdpcp/Yap1/Hmgb1/Fuz/Dag1/Tulp3/Hes1/Atxn1/Sparc/Tmem67/Ptges3/Mapk8ip3/Tab1/Rdh10/Hopx/Lrp6/Numa1/Pdgfa/Tnrc6c/Ext1/Rab3a/Dicer1/Hipk2/Foxp4/Phf14/Abca3/Kras/Ski/Smchd1/Bag6/Nkiras1/Stk40/Rc3h2/Smad2/Sec24b/Ncor2	58
GO:0009048	GO:0009048	dosage compensation by inactivation of X chromosome	14/3580	35/28891	3.54688519611295e-05	0.000368302826424658	0.00025179553598491	Ogt/Ythdc1/Lrif1/Kat8/Pcgf5/Hnrnpu/Ctcf/Kansl3/Rlim/Smchd1/Tsix/Suz12/Kansl1/Hcfc1	14
GO:0030509	GO:0030509	BMP signaling pathway	40/3580	169/28891	3.61504281480171e-05	0.000374749312297427	0.000256202768971175	Bmpr1b/Smpd3/Crb2/Neo1/Bmpr1a/Ccn1/Msx1/Zfp423/Rgma/Nfia/Nbl1/Tgfbr3/Pdcd4/Tob1/Crim1/Smad5/Hes1/Acvr2a/Acvr1/Ddx5/Egr1/Trim33/Numa1/Usp9x/Smad1/Prmt1/Ecsit/Ext1/Smad4/Sorl1/Ppm1a/Hipk2/Ctdspl2/Ilk/Smurf2/Fkbp8/Hivep1/Ski/Smad2/Atf2	40
GO:0010770	GO:0010770	positive regulation of cell morphogenesis	21/3580	67/28891	3.65413334811964e-05	0.000378166014953052	0.000258538646989885	Ptprd/Ptprf/Cdkl3/Lrp8/Tnik/Wls/Bhlhb9/Dlg4/Cul7/Stau2/Baiap2/Eef2k/Cask/Dhx36/Mfn2/Mfn1/Afdn/Ilk/Pias2/Dnm1l/Anapc2	21
GO:0097061	GO:0097061	dendritic spine organization	29/3580	108/28891	3.67525860633682e-05	0.000379080185349256	0.000259163632758059	Epha5/Srcin1/Ctnnd2/Ppp1r9a/Prnp/Lrp8/Ckap5/Cttn/Bhlhb9/Dlg4/Stau2/Baiap2/Igf1r/Eef2k/Kif1a/Abi2/Cask/Dhx36/Mfn2/Pdlim5/Insr/Prmt3/Mfn1/Fyn/Sipa1l1/Afdn/Ube3a/Wasl/Dnm1l	29
GO:2000060	GO:2000060	positive regulation of ubiquitin-dependent protein catabolic process	29/3580	108/28891	3.67525860633682e-05	0.000379080185349256	0.000259163632758059	Agbl4/Bbs7/Axin2/Dnajb2/Gclc/Herpud1/Hspbp1/Clu/Csnk1a1/Bcap31/L3mbtl3/Sirt2/Ddrgk1/Zer1/Stub1/Rnf14/Vcp/Ubqln2/Ube2v2/Sumo2/Nub1/Ankib1/Rnf19a/Traf7/Hspa1a/Sgta/Psmd10/Pias1/Cop1	29
GO:0000289	GO:0000289	nuclear-transcribed mRNA poly(A) tail shortening	12/3580	27/28891	3.68441979468887e-05	0.000379390672681819	0.000259375901898315	Tob1/Cnot1/Tnrc6b/Parn/Cnot6/Tnrc6c/Cnot2/Tnrc6a/Cnot6l/Samd4b/Cnot7/Pan3	12
GO:0031116	GO:0031116	positive regulation of microtubule polymerization	13/3580	31/28891	3.717521219044e-05	0.000382161181317724	0.000261270000061233	Map1b/Ckap5/Cdk5rap2/Akap9/Apc/Cdkn1b/Arl2/Nav3/Togaram1/Numa1/Slain2/Mecp2/Mapre1	13
GO:0032507	GO:0032507	maintenance of protein location in cell	22/3580	72/28891	3.73742173980712e-05	0.000383567675393183	0.000262231570009061	Kdelr3/Syne1/Gja1/Dzip1/Bbs4/Pink1/Mprip/Chchd10/Sun1/Hspa5/Arl2/Park7/Arl2bp/Twf1/Sorl1/Ccdc88a/Insig2/Hnrnpu/Tnrc6a/Vps13a/Golph3/Topors	22
GO:0000244	GO:0000244	spliceosomal tri-snRNP complex assembly	7/3580	10/28891	3.8004794358665e-05	0.000388745558215996	0.000265771504234637	Prpf19/Tssc4/Usp4/Prpf8/Prpf6/Lsm2/Prpf31	7
GO:0022027	GO:0022027	interkinetic nuclear migration	7/3580	10/28891	3.8004794358665e-05	0.000388745558215996	0.000265771504234637	Pax6/Tacc2/Pcm1/Kif1a/Cep120/Dock7/Tacc1	7
GO:0044272	GO:0044272	sulfur compound biosynthetic process	31/3580	119/28891	3.82948528247446e-05	0.00039106399374673	0.000267356536103045	Angpt1/Fmo1/Csgalnact1/Mthfd2l/Slc35d1/Hs2st1/Csad/Mthfd1/Mmut/Acly/Hs3st1/Acat1/Mettl16/Ndst1/Gcdh/Ext1/Enoph1/Papss1/Pdk1/Mpst/Tm9sf2/Lias/Dld/Mat2a/Chst11/Chpf2/Ext2/Adi1/Slc35b2/Dlat/Acsl4	31
GO:0034331	GO:0034331	cell junction maintenance	18/3580	53/28891	3.92960575055504e-05	0.000400624930073116	0.000273893008033467	Adgrl3/C1ql1/Plxna4/Tjp1/Plekha7/Cldn3/Fermt2/Mtss1/Prtn3/Cadm1/Appl1/Chchd10/Ophn1/Epb41l3/Pard6a/Sort1/Rab3a/Afdn	18
GO:0018095	GO:0018095	protein polyglutamylation	8/3580	13/28891	3.97660315215501e-05	0.000403415925040989	0.000275801111972524	Ttll6/Ttll9/Cep41/Ttll5/Cfap20/Ttll1/Tpgs2/Ttll4	8
GO:0034088	GO:0034088	maintenance of mitotic sister chromatid cohesion	8/3580	13/28891	3.97660315215501e-05	0.000403415925040989	0.000275801111972524	Slf1/Atrx/Naa10/Tnks/Nipbl/Mau2/Smc5/Nsmce2	8
GO:1904816	GO:1904816	positive regulation of protein localization to chromosome, telomeric region	8/3580	13/28891	3.97660315215501e-05	0.000403415925040989	0.000275801111972524	Wrap53/Dkc1/Cct7/Cct3/Cct6a/Cct5/Gnl3l/Gnl3	8
GO:2001251	GO:2001251	negative regulation of chromosome organization	27/3580	98/28891	4.12004225341581e-05	0.000417281126749896	0.000285280256973187	Nuf2/Cdk5rap2/Apc/Spc24/Rad50/Terf2/Xrcc4/Terf2ip/Smarca5/Atrx/Hnrnpc/Smg6/Mnat1/Gnl3l/Rad21/Naa10/Ten1/Src/Hnrnpu/Tnks/Baz1b/Tnks2/Ercc1/Bub3/Psmg2/Lcmt1/Ik	27
GO:0048545	GO:0048545	response to steroid hormone	54/3580	253/28891	4.1276668589922e-05	0.000417368019446949	0.000285339662417994	Dnaaf4/Ntrk2/Nedd4/Mgarp/Padi2/Yap1/Hmgb1/Cry2/Prmt2/Rbfox2/Klf9/Atp1a1/Ptges3/Zfp36l1/Bcl2/Ddx5/Tbl1x/Ubr5/Safb/Cnot1/Crebrf/Trip4/Park7/Fkbp4/Ufl1/Hdac1/Carm1/Strn3/Clock/Calcoco1/Por/Uri1/Zbtb7a/Ddrgk1/Cry1/Dnaja1/Rnf14/Ppp5c/Ddx17/Ube3a/Cnot2/Ncor1/Src/Rnf6/Hnrnpu/Rps6kb1/Pias2/Lats1/Tmf1/Ncoa1/Ufm1/Uba5/Ncoa2/Ncor2	54
GO:0016482	GO:0016482	cytosolic transport	40/3580	170/28891	4.16866962321821e-05	0.000420824128248935	0.000287702481016662	Map2/Atp9a/Sgsm2/Kif1b/Dennd2a/Aktip/Snx32/Ap4m1/Ezr/Emp2/Gbf1/Prepl/Srsf10/Evi5/Gcc2/Ccdc91/Kif1a/Rdx/Sys1/Rab6a/Sort1/Vps50/Mecp2/Hook2/Dop1a/Sorl1/Plekha3/Nf2/Dennd5a/Trappc10/Src/Ap1g1/Gosr1/Vti1a/Rab14/Stx6/Ankfy1/Golt1b/Tmem87b/Rab9	40
GO:0007160	GO:0007160	cell-matrix adhesion	51/3580	235/28891	4.20993977659212e-05	0.00042429589120948	0.000290076001806468	Dmd/Cdh11/Gpm6b/Npnt/Ddr1/Itga2b/Ptprk/Mia/Epb41l5/Sned1/Jam3/Wdpcp/Sorbs1/Fermt2/Vtn/Cttn/Itgb8/Epdr1/Dag1/Macf1/Emp2/Prkcz/Ptpra/Ptpn11/Bcl2/Efemp2/Taok2/Itga6/Cask/Csf1/Clasp2/Dusp22/Rcc2/Vcl/Pecam1/Utrn/Poldip2/Mkln1/Nf1/Trpm7/Dicer1/Src/Ilk/Rasa1/Plekha2/Pdpk1/Tsc1/Whamm/Dapk3/Dusp3/Vcam1	51
GO:0048863	GO:0048863	stem cell differentiation	59/3580	284/28891	4.28382288279644e-05	0.000429705843817586	0.000293774593885802	Pax6/Cdh2/Sox2/Sema6d/Rbm24/Sox6/Ptn/Sox9/Pax3/Smo/Zic5/Bmpr1a/Msx1/Fgfr1/Gpm6a/Mllt3/Msi2/Efnb1/Zic2/Yap1/Krt10/Hes1/Xrcc5/Bcl2/Acvr1/Pum1/Phactr4/Klhl12/Rdh10/Ufl1/Hdac1/Lrp6/Dhx36/Rbbp7/Rbbp4/Ezh2/Ext1/Smad4/Mtch2/Nudt21/Hspa9/Ociad1/Dicer1/Nolc1/Pdcd6/Hnrnpu/Ap2a2/Nelfb/Chd2/Fam172a/Sema4b/Gatad2b/Setd2/Mta1/N4bp2l2/Chd4/Hdac2/Mtf2/Nsun2	59
GO:0021587	GO:0021587	cerebellum morphogenesis	19/3580	58/28891	4.28451838436795e-05	0.000429705843817586	0.000293774593885802	Lmx1b/Kndc1/Smo/Tuba1a/Serpine2/Gas1/Coq8b/Nfix/Rora/Ttll1/Ptpn11/Hspa5/Ophn1/Lrp6/Slc25a46/Usp9x/Pcnt/Atxn2/Herc1	19
GO:0034332	GO:0034332	adherens junction organization	19/3580	58/28891	4.28451838436795e-05	0.000429705843817586	0.000293774593885802	Cdh2/Cdh11/Cdh8/Cdh20/Efnb2/Tjp1/Jam3/Plekha7/Fermt2/Mtss1/Hipk1/Rdx/Abi2/Vcl/Plec/Afdn/Zfp703/Add1/Specc1l	19
GO:0090263	GO:0090263	positive regulation of canonical Wnt signaling pathway	29/3580	109/28891	4.42066127676494e-05	0.00044264023953062	0.000302617379950792	Gprc5b/Thra/Lgr4/Wnk2/Ppp2r3a/Yap1/Wls/Ruvbl1/Sox4/Ccar2/Ubr5/Adnp/Usp34/Ddx3x/Ube2b/Vcp/Ppm1a/Fam53b/Src/Wnk1/Ilk/Tnks/Tnks2/Rnf146/Rnf220/Csnk1g1/Csnk1g2/Dapk3/Usp8	29
GO:0006997	GO:0006997	nucleus organization	35/3580	142/28891	4.44779673617808e-05	0.000443916023766123	0.000303489588232489	Cfap61/Syne1/Ift88/Dyrk3/Lmna/Map7/Wdr73/Wrap53/Sun1/Uspl1/Serbp1/Nfe2l1/Zmpste24/Fxr1/Plec/Epc1/Srpk2/Smarca5/Tardbp/Rtn4/Selenof/Akap8l/Actr6/Nolc1/Rnf8/Ubxn2a/Rrn3/Emd/Tmf1/Sf1/Chmp2b/Phf2/Agap3/Chmp1a/Parp11	35
GO:0008360	GO:0008360	regulation of cell shape	35/3580	142/28891	4.44779673617808e-05	0.000443916023766123	0.000303489588232489	Plxna4/Ptn/S100b/Shroom3/Wasf3/Plxnb1/Myh10/Arhgap18/Fermt2/Prag1/Kif3a/Ezr/Parva/Tpm1/Baiap2/Cfdp1/Arhgap35/Plxnb2/Epb41l3/Rdx/Taok2/Dlg1/Lpar1/Zmpste24/Myo10/Rhou/Brwd1/Mkln1/Fgd4/Phip/Fyn/Nf2/Gna12/Cfap410/Dapk3	35
GO:0032006	GO:0032006	regulation of TOR signaling	38/3580	159/28891	4.46050342025778e-05	0.000444465025785945	0.000303864921376629	Armh4/Dyrk3/Sesn3/Rragd/Gpr137/Endog/Csnk1a1/Fbxo9/Gas6/Stk11/Zmpste24/Usp9x/Araf/Ube2d1/Cul3/Sesn1/Ubr1/Tsc2/Wac/Prkacb/Ube3a/Ubr2/Src/Pdcd6/Gna12/Usp4/Rps6kb1/Akt1s1/Tmem127/Bmt2/Golph3/Rnf167/Rraga/Prkaca/Tsc1/Usp32/Akt3/Sec13	38
GO:0046323	GO:0046323	glucose import	25/3580	88/28891	4.48940562346463e-05	0.00044662344976661	0.000305340559042433	Drd1/Slc1a2/Ahi1/Sorbs1/Ocln/Slc25a27/Slc27a1/Appl1/Ptpn11/Capn10/C2cd5/Sgcb/Appl2/Adipor2/Pea15a/Mfn2/Sort1/Insr/Oga/Tsc2/Rasa1/Rps6kb1/Akt2/Tsc1/Irs2	25
GO:0006644	GO:0006644	phospholipid metabolic process	71/3580	360/28891	4.60920015478364e-05	0.00045725394704551	0.000312608251734643	Smpd3/Acsl3/Mboat2/Plcd4/Plppr3/Pcyt1b/Plaat1/Dbi/Pik3r3/Cds1/Ormdl3/Socs2/Pitpnc1/Plppr4/Sgms2/Agpat3/Pnpla6/Fitm2/Lclat1/Agpat4/Ip6k2/Inpp5a/Slc27a1/Itpkb/Pigp/Chpt1/Abhd4/Cds2/Lpin1/Serinc2/Smpd2/Plcb3/Prdx6/Pnpla8/Sgms1/Plpp3/Plaat3/Pisd/Pdgfa/Lpcat3/Pld1/Mecp2/Sacm1l/Smpd1/Ptdss2/Etnk1/Crls1/Pigq/Synj1/Pcyt1a/Abca3/Mtmr9/Pi4ka/Plpp1/Hmgcs1/Chkb/Agpat5/Serinc1/Pigyl/Pik3ca/Pigx/Pla2g12a/Ip6k1…	71
GO:0090162	GO:0090162	establishment of epithelial cell polarity	15/3580	40/28891	4.61108876560161e-05	0.00045725394704551	0.000312608251734643	Spag6l/Fat1/Gja1/Ttc8/Pard3/Amot/Amotl1/Ift20/Hes1/Fbf1/Ophn1/Myo18a/Pkd1/Golph3/Myo9a	15
GO:0007034	GO:0007034	vacuolar transport	39/3580	165/28891	4.64006138667499e-05	0.000459388421075624	0.000314067515671539	Nedd4/Gprasp1/Aktip/Pink1/Irgm2/Ap4m1/Trak1/Gcc2/Igtp/Kif13a/Ccdc91/Clu/Irgm1/Rab12/Hgs/Ndfip1/Sort1/Hook2/Sorl1/Vcp/Rhob/Stam/Zfyve16/Tmem106b/Ap1g1/Snx27/Vps13a/Snapin/Scyl2/Vti1a/Hspa1a/Chmp2b/Ap3s2/Vps37b/Chmp1a/Vps41/Ankfy1/Vps28/Vta1	39
GO:0002064	GO:0002064	epithelial cell development	52/3580	242/28891	4.70408932040782e-05	0.000463678474547344	0.00031700047256411	Hydin/Dmd/Pax6/Spdef/Cdh2/Kcnma1/Fat1/Sox9/Gja1/Ift88/Shroom3/Smo/Pard3/Rfx3/Frmd6/Epb41l5/Tjp1/Ift74/Map7/Ptprs/Yap1/Cldn3/Lamb2/Akap9/Krt10/Ezr/Fasn/Ccdc88c/Rilpl1/Il6st/Rdx/Arid4b/Akap11/Vezf1/Fem1b/Abi2/Clock/Vcl/Pecam1/Plec/Atrx/Vim/Dicer1/Afdn/Src/Jmjd1c/Frs2/Pdpk1/Yipf6/Add1/C1galt1/Myadm	52
GO:0010586	GO:0010586	miRNA metabolic process	28/3580	104/28891	4.71598252754547e-05	0.000463678474547344	0.00031700047256411	Myb/Nfib/Sox9/Bmpr1a/Tead1/Drosha/Srebf2/Srebf1/Ddx5/Mrtfb/Egr1/Tut4/Smad1/Parn/Zswim8/Smad4/Jun/Dicer1/Ddx17/Ncor1/Gnl3/Ctcf/Rc3h2/Nfatc3/Hdac2/Ago1/Ncor2/Fos	28
GO:0030032	GO:0030032	lamellipodium assembly	22/3580	73/28891	4.72849806242347e-05	0.000463678474547344	0.00031700047256411	Spef1/Arhgef4/Plce1/Slit2/Wasf3/Nckap1/Pmp22/Auts2/Hsp90aa1/Ablim1/S1pr1/Carmil1/Abi2/Vcl/Twf1/Fgd4/Ccdc88a/Nck1/Fer/Golph3/Whamm/Akirin1	22
GO:0045911	GO:0045911	positive regulation of DNA recombination	22/3580	73/28891	4.72849806242347e-05	0.000463678474547344	0.00031700047256411	Msh2/Ruvbl1/Morf4l2/Wrap53/Trp53bp1/Hdgfl2/Morf4l1/Fus/Meaf6/Epc1/Ube2b/Ruvbl2/Arid2/Dmap1/Kmt5b/Ep400/Rif1/Brd8/Wdr48/Trrap/Epc2/Actl6a	22
GO:0070936	GO:0070936	protein K48-linked ubiquitination	22/3580	73/28891	4.72849806242347e-05	0.000463678474547344	0.00031700047256411	Klhl3/Ttc3/Ube2e2/Nedd4l/Btrc/Ubr5/Trim44/Ube2d1/Cul3/Ube2b/Ube2e3/Ube2h/Rnf187/Ube3a/Amfr/Rnf6/Rnf8/Tcf25/Rnf146/Ube2e1/Topors/Rnf5	22
GO:0099518	GO:0099518	vesicle cytoskeletal trafficking	22/3580	73/28891	4.72849806242347e-05	0.000463678474547344	0.00031700047256411	Hap1/Map2/Ap3m2/Myo6/Kif1b/Prkcz/Trak1/Fnbp1l/Kif13a/Kif1a/Ap3m1/Stk11/Bloc1s5/Fbxw11/Mecp2/Bloc1s1/Ccdc186/Wasl/Snapin/Fyco1/Ap3s2/Bloc1s6	22
GO:0048207	GO:0048207	vesicle targeting, rough ER to cis-Golgi	10/3580	20/28891	4.76405242719592e-05	0.00046494739510988	0.000317867988396849	Mapk15/Klhl12/Trappc12/Cul3/Sec16a/Pdcd6/Trappc4/Trappc6a/Preb/Trappc8	10
GO:0048208	GO:0048208	COPII vesicle coating	10/3580	20/28891	4.76405242719592e-05	0.00046494739510988	0.000317867988396849	Mapk15/Klhl12/Trappc12/Cul3/Sec16a/Pdcd6/Trappc4/Trappc6a/Preb/Trappc8	10
GO:1902018	GO:1902018	negative regulation of cilium assembly	10/3580	20/28891	4.76405242719592e-05	0.00046494739510988	0.000317867988396849	Tbc1d30/Mak/Yap1/Cep97/Tchp/Odf2l/Ccp110/Lpar1/Map4/Tesk1	10
GO:0034250	GO:0034250	positive regulation of amide metabolic process	40/3580	171/28891	4.79856461259218e-05	0.000467575774572963	0.000319664917902125	Smpd3/Akap6/Ccn1/Dnajc3/Tob1/Pink1/Sox4/Cirbp/Upf3b/Sirt3/Cdk4/Plxnb2/Ogt/Impact/Clu/Dhx36/Fmr1/Fxr1/Ssb/Prmt1/Guf1/Ddx3x/Eif4g3/Otud6b/Pld1/Ngrn/Vim/Eif4g2/Ddx39b/Ptbp1/Hnrnpu/Mettl14/Nck1/Rps6kb1/Upf3a/Paip1/Dhx9/Pcif1/Larp4/Slc35a4	40
GO:1902905	GO:1902905	positive regulation of supramolecular fiber organization	42/3580	183/28891	5.05317264825036e-05	0.000491608342183095	0.000336095129153096	Synpo2/Map1b/Wasf3/Nckap1/Fermt2/Ckap5/Mtss1/Cttn/Cdk5rap2/Pfn2/Akap9/Cx3cl1/Apc/Tpm1/Baiap2/Cdkn1b/Cfl2/Sorbs3/Efemp2/Arl2/Nav3/Togaram1/Carmil1/Dlg1/Abi2/Lpar1/Numa1/Slain2/Rgcc/Mecp2/Nf2/Ccdc88a/Rhoc/Mapre1/Nck1/Fer/Pdlim4/Braf/Tsc1/Whamm/Usp8/Tesk1	42
GO:0014013	GO:0014013	regulation of gliogenesis	35/3580	143/28891	5.19561401477972e-05	0.000504670035325375	0.000345024943940449	Gpr37l1/Ptprz1/Myb/Ptn/Gfap/Tenm4/Serpine2/Id4/Casz1/Dag1/Hes1/Atxn1/Ptpra/Mdk/Prpf19/Il6st/Ufl1/Idh2/Hdac1/Mfn2/Ezh2/Rtn4/Sirt2/Mecp2/Nf1/Nf2/Vim/Dicer1/Rnf10/Kdm4a/Synj1/Kras/Atf5/Ski/Hdac2	35
GO:0045216	GO:0045216	cell-cell junction organization	50/3580	231/28891	5.34400104926008e-05	0.000518267271569751	0.000354320890488843	Cdh2/Irx3/Cdh11/Frmpd2/Cdh8/Cdh20/Efnb2/Mpdz/Gja1/Ctnnd2/Pard3/Tjp1/Jam3/Cxadr/Arvcf/Pkp4/Pmp22/Plekha7/Cldn3/Fermt2/Nphp1/Mtss1/Dsg2/Ocln/Prtn3/Hipk1/Nedd4l/Fbf1/Ctnna1/Epb41l3/Rdx/Slc39a9/Hopx/Pard6a/Mpp7/Dlg1/Abi2/Vcl/Pecam1/Plec/Pkn2/Ext1/Ctnnd1/Nf2/Afdn/Rhoc/Zfp703/Add1/Specc1l/Prkaca	50
GO:0048025	GO:0048025	negative regulation of mRNA splicing, via spliceosome	11/3580	24/28891	5.50717767120203e-05	0.000532348205245615	0.000363947523758266	Srsf10/Celf4/Pcbp4/Hnrnpa2b1/Dyrk1a/Rnps1/Ptbp1/Rbm10/U2af2/Srsf4/Sfswap	11
GO:2000001	GO:2000001	regulation of DNA damage checkpoint	11/3580	24/28891	5.50717767120203e-05	0.000532348205245615	0.000363947523758266	Chek2/Nek1/Ccar2/Fem1b/Cry1/Ddx39b/Babam2/Thoc1/Rnaseh2b/Fbxo4/Ppp1r10	11
GO:0021766	GO:0021766	hippocampus development	25/3580	89/28891	5.51508597846868e-05	0.000532348205245615	0.000363947523758266	Drd1/Sct/Epha5/Smo/Zic1/Tuba1a/Id4/Bbs4/Lrp8/Ptprs/Tsku/Kif3a/Nfix/Bbs1/Ywhae/Tmem108/Mdk/Hdac1/Usp9x/Fxr1/Ogdh/Nf2/Zbtb18/Hdac2/Tsc1	25
GO:0032781	GO:0032781	positive regulation of ATP-dependent activity	16/3580	45/28891	5.54289703919979e-05	0.000534196702152879	0.000365211275313065	Atp1b2/Hspa2/Dnajb2/Pfn2/Msh2/Tpm1/Dnajc10/Dnajc9/Dnajb1/Ahsa1/Ahsa2/Hnrnpu/Chtop/Dhx9/Ssbp1/Dnajc24	16
GO:0051654	GO:0051654	establishment of mitochondrion localization	13/3580	32/28891	5.55234555048067e-05	0.000534272501643756	0.000365263096727573	Uchl1/Hap1/Fez1/Map1b/Agbl4/Mgarp/Kif1b/Tspan9/Dynll1/Trak1/Hsbp1/Actr10/Dnm1l	13
GO:0071900	GO:0071900	regulation of protein serine/threonine kinase activity	68/3580	343/28891	5.57411901915905e-05	0.000535532182401449	0.000366124295634549	Uchl1/Fzd10/Synpo2/Atp2b4/Nr2f2/Akap6/Mapk8ip1/Fgfr1/Pmp22/Tead1/Pkia/Fermt2/Cd24a/Maged1/Cdk5rap2/Pkd2/Dab2ip/Hsp90ab1/Mapre3/Irgm2/Magi3/Gab1/Ip6k2/Apc/Cdkn1b/Mapk8ip3/Tab1/Igtp/Irgm1/Hgs/Lrp6/Sash1/Ccnd2/Map3k4/Pdgfa/Ddx3x/Pkig/Dipk2a/Rgcc/Ezh2/Cdk5rap3/Insr/Chordc1/Tsc2/Sorl1/Fgd4/Dnaja1/Hipk3/Nf1/Smpd1/Ppp2ca/Nolc1/Mnat1/Kat2b/Map3k5/Pkd1/Src/Dvl3/Ilk/Dusp16/Kras/Hexim1/Camk1/Lats1/Map2k7/Gt…	68
GO:0007019	GO:0007019	microtubule depolymerization	19/3580	59/28891	5.59041914922416e-05	0.000536262913101316	0.000366623870210231	Spef1/Map1a/Map1b/Map2/Stmn1/Nckap5/Gas2l1/Mid1ip1/Wdr47/Apc/Hdgfl3/Mid1/Nav3/Clasp2/Taok1/Map1s/Camsap1/Specc1l/Smn1	19
GO:0016579	GO:0016579	protein deubiquitination	28/3580	105/28891	5.67828831591642e-05	0.000543002826861589	0.000371231709401243	Uchl1/Usp2/Dnajb2/Usp11/Otud1/Josd2/Usp24/Otud7b/Usp46/Usp37/Park7/Usp34/Usp22/Usp9x/Otud6b/Usp19/Vcp/Trim21/Cops5/Usp4/Usp10/Usp48/Usp14/Zranb1/Stambp/Usp8/Usp40/Usp1	28
GO:0021510	GO:0021510	spinal cord development	28/3580	105/28891	5.67828831591642e-05	0.000543002826861589	0.000371231709401243	Rfx4/Pax6/Sox6/Dync2h1/Pax3/Ift88/Smo/Vit/Zic1/Ift122/Adarb1/Lrp8/Ptprs/Intu/Nfix/Fuz/Tulp3/Sox4/Pbx3/Nfe2l1/Phgdh/Nf1/Dicer1/Gigyf2/Ift172/Med12/Scyl1/Lmo4	28
GO:0001736	GO:0001736	establishment of planar polarity	20/3580	64/28891	5.82720586277193e-05	0.000556380894142063	0.000380377817928375	Spag6l/Dchs1/Ankrd6/Fzd3/Ttc8/Ryk/Celsr1/Mllt3/Rpgrip1l/Wdpcp/Nphp1/Intu/Fuz/Alms1/Ift20/Cplane1/Lrp6/Dvl3/Med12/Sec24b	20
GO:0031667	GO:0031667	response to nutrient levels	81/3580	427/28891	5.84232816989699e-05	0.000556962598947831	0.000380775508803504	Pcsk1n/Sox2/Sct/Cadps2/Mt3/Bbs4/Gas2l1/Srebf2/Sesn3/Ulk2/Rragd/Rasal2/Dnajc15/Rnase4/Gabarapl1/Map1lc3a/Cad/Bcl2/Nenf/Capn10/Srebf1/Nupr1l/Pdia3/Hspa5/Ogt/Impact/Wrn/Slc38a3/Hlcs/Csnk1a1/Slc16a1/Gas6/Ttc5/Appl2/Lrp6/Sod1/Plec/Sesn1/Insr/Sirt2/Pld1/Foxo1/Tsc2/Sorl1/Snw1/Comt/Slc25a25/Jun/Gabarapl2/Acadm/Fads1/Jmy/Crebbp/Kat2b/Map3k5/Tnrc6a/Wipi2/Mapkap1/Rps6kb1/Plin3/Wdr45b/Oma1/Adsl/Nucb2/Ncoa1/B…	81
GO:0009060	GO:0009060	aerobic respiration	44/3580	196/28891	5.94344824563942e-05	0.000565728221899752	0.000386768253281864	Mdh1b/Msh2/Pink1/Ak4/Dnajc15/Slc25a23/Suclg2/Sirt3/Chchd10/Nipsnap2/Arl2/Acly/Park7/Cat/Idh2/Idh3g/Suclg1/Ogdh/Chchd2/Coq7/Mtch2/Vcp/Ndufa12/Ndufc1/Mtfr1l/Ide/Dld/Dnajc30/Bloc1s1/Idh3a/Sdha/Ndufv1/Ndufb5/Ndufa7/Adsl/Aco2/Dlst/Sdhaf2/Mdh2/Sucla2/Cs/Dlat/Ireb2/Ndufa9	44
GO:0043467	GO:0043467	regulation of generation of precursor metabolites and energy	38/3580	161/28891	5.95665330698768e-05	0.00056611151922188	0.000387030300020966	Slc4a4/Ppp1r3c/Cavin3/Zbtb20/Sorbs1/Hmgb1/Pink1/Ak4/Prkag2/Dnajc15/Slc25a23/Cisd1/Epm2aip1/Ogt/Arl2/Jmjd8/Chchd4/Khk/Dyrk2/Park7/Gfpt1/Mfn2/Ppp1cb/Zbtb7a/Chchd2/Insr/Mtch2/Vcp/Trap1/Ppp2ca/Ncor1/Ide/Kat2b/Akt2/Sik2/Pik3ca/Prkaca/Irs2	38
GO:1903573	GO:1903573	negative regulation of response to endoplasmic reticulum stress	15/3580	41/28891	6.44187794935823e-05	0.000611284664486794	0.000417913571904924	Wfs1/Herpud1/Igtp/Clu/Selenos/Crebrf/Park7/Ufl1/Lpcat3/Pdia6/Ddrgk1/Txndc12/Nck1/Sgta/Usp14	15
GO:0031053	GO:0031053	primary miRNA processing	9/3580	17/28891	6.48816171643461e-05	0.000613788059309336	0.000419625053859171	Drosha/Ddx5/Hnrnpa2b1/Ddx3x/Ncbp2/Mecp2/Srsf3/Srrt/Ncbp1	9
GO:0032239	GO:0032239	regulation of nucleobase-containing compound transport	9/3580	17/28891	6.48816171643461e-05	0.000613788059309336	0.000419625053859171	Akap8l/Wnk1/Thoc2/Dhx9/Setd2/Iws1/Cpsf6/Nsun2/Supt6	9
GO:0045995	GO:0045995	regulation of embryonic development	25/3580	90/28891	6.74613634416341e-05	0.000637215451313934	0.000435641528084446	Crb2/Tenm4/Amot/Otx2/Ruvbl1/Dag1/Hes1/Ino80b/Hspa5/Lrp6/Dhx36/Clasp2/Zzz3/Noct/Insr/Ruvbl2/Yeats2/Tada3/Actr8/Nipbl/Bag6/Rab14/Ino80d/Nr2c2/Actl6a	25
GO:0099003	GO:0099003	vesicle-mediated transport in synapse	56/3580	270/28891	6.91726735848248e-05	0.000652380811423852	0.000446009545116382	Unc13c/Syt10/Cdh2/Syt5/Hap1/Magi2/Ncs1/Efnb2/Mapk10/Cadps2/Atp6v0e2/Scrn1/Cspg5/Nedd4/Ap3m2/Myo6/Pacsin1/Clstn1/Cd24a/Pfn2/Syt11/Ctbp2/Itsn1/Prepl/Vamp2/Atp2a2/Snap47/Ston2/Ophn1/Usp46/Clcn3/Lpar1/Cask/Pls3/Fmr1/Atad1/Sirt2/Pld1/Rab3a/Rab3gap1/Ctbp1/Sacm1l/Canx/Slc4a8/Synj1/Ap2a2/Btbd9/Ap2b1/Dnm1l/Mff/Snapin/Ap2a1/Ap3s2/Prkaca/Braf/Aak1	56
GO:0050890	GO:0050890	cognition	72/3580	371/28891	6.99142512012383e-05	0.000658368093754561	0.000450102836982178	Pax6/Ncam1/C1ql1/Drd1/Gria1/Ptprz1/Dnah11/Mme/Dcdc2a/Prrt1/Jakmip1/Sct/Slc1a4/Lmx1b/Ptn/Map1a/Dnaaf4/S100b/Ctnnd2/Ntrk2/Prnp/Tmod2/Shank2/Nrxn2/Thra/Tuba1a/Sobp/Pde1b/Dbi/Ckap5/Tusc3/Bhlhb9/Nfix/Aph1b/Camk2n1/Syt11/Ift20/Atxn1/Nr4a2/Prkcz/Pja2/Mdk/Kmt2a/Paip2/Adnp/Egr1/Gnas/Grcc10/Abi2/Ccnd2/Atad1/Mecp2/Comt/Nf1/Trpm7/Jun/Pgrmc1/Ube3a/Crebbp/Synj1/Btbd9/Rp9/Kras/Magt1/Nipbl/Setd5/Chmp2b/Ehmt2/Bra…	72
GO:2000142	GO:2000142	regulation of DNA-templated transcription initiation	24/3580	85/28891	7.04077502579116e-05	0.000662004578644511	0.000452588972293315	Thra/Hmgb1/Med25/Med31/Med19/Bclaf1/Dhx36/Med28/Med9/Cand1/Znhit1/Gtf2a2/Jun/Taf11/Zfp451/Rrn3/Atf7ip/Med10/Med29/Ercc1/Med4/Xpa/Med12/Med7	24
GO:0007549	GO:0007549	dosage compensation	14/3580	37/28891	7.33507032936066e-05	0.000687579236952835	0.000470073456077728	Ogt/Ythdc1/Lrif1/Kat8/Pcgf5/Hnrnpu/Ctcf/Kansl3/Rlim/Smchd1/Tsix/Suz12/Kansl1/Hcfc1	14
GO:0043516	GO:0043516	regulation of DNA damage response, signal transduction by p53 class mediator	14/3580	37/28891	7.33507032936066e-05	0.000687579236952835	0.000470073456077728	Dyrk3/Sox4/Smyd2/Kdm1a/Ddx5/Atr/Pcbp4/Zmpste24/Dyrk1a/Cops3/Znhit1/Pttg1ip/Psmd10/Ing4	14
GO:0006476	GO:0006476	protein deacetylation	20/3580	65/28891	7.44426045551445e-05	0.000695699977115351	0.000475625317141801	Ndn/Bex4/Sirt3/Ccar2/Tbl1x/Hdac1/Zzz3/Ndst1/Rbbp7/Dyrk1a/Smarca5/Rbbp4/Sirt2/Mier1/Yeats2/Tada3/Fnta/Mta1/Hdac2/Ncor2	20
GO:0007164	GO:0007164	establishment of tissue polarity	20/3580	65/28891	7.44426045551445e-05	0.000695699977115351	0.000475625317141801	Spag6l/Dchs1/Ankrd6/Fzd3/Ttc8/Ryk/Celsr1/Mllt3/Rpgrip1l/Wdpcp/Nphp1/Intu/Fuz/Alms1/Ift20/Cplane1/Lrp6/Dvl3/Med12/Sec24b	20
GO:0006334	GO:0006334	nucleosome assembly	21/3580	70/28891	7.5037392482374e-05	0.000700197635145663	0.000478700205883256	Tspyl5/Nap1l5/Sox9/Chaf1a/Tspyl4/Kat6b/Dnajc9/Cabin1/Supt16/Rsf1/Smarca2/Ssrp1/Nap1l4/Smarca5/Rbbp4/Atrx/Hp1bp3/H1f0/Kat6a/Nap1l1/Asf1a	21
GO:0045292	GO:0045292	mRNA cis splicing, via spliceosome	10/3580	21/28891	8.08432880094747e-05	0.000753234743870756	0.000514959789737567	Psip1/BC005624/Prpf4b/Ncbp2/Wbp4/Srsf1/Sfswap/Prpf39/Sart1/Clns1a	10
GO:0048640	GO:0048640	negative regulation of developmental growth	32/3580	129/28891	8.1001870426174e-05	0.000753573961973818	0.000515191701083199	Rbp4/Epha7/Kcnk2/Sema6d/Gja1/Map2/Slit2/Ryk/Mt3/Wwc1/Cxadr/Rgma/Ttc3/Cdkl3/Ptprs/Socs2/Alms1/Ulk2/Ankrd26/Apc/Cdkn1b/Gnas/Vgll4/Stk3/Rtn4/Mecp2/Atxn2/Rnf6/Rbm10/Sema4b/Wwc2/Hdac2	32
GO:0106027	GO:0106027	neuron projection organization	30/3580	118/28891	8.23984314970187e-05	0.000765411935954234	0.000523284902626914	Epha5/Srcin1/Map1a/Ctnnd2/Ppp1r9a/Prnp/Lrp8/Ckap5/Cttn/Bhlhb9/Dlg4/Stau2/Baiap2/Igf1r/Eef2k/Kif1a/Abi2/Cask/Dhx36/Mfn2/Pdlim5/Insr/Prmt3/Mfn1/Fyn/Sipa1l1/Afdn/Ube3a/Wasl/Dnm1l	30
GO:0034086	GO:0034086	maintenance of sister chromatid cohesion	8/3580	14/28891	8.26675768429466e-05	0.00076560602697792	0.000523417595752875	Slf1/Atrx/Naa10/Tnks/Nipbl/Mau2/Smc5/Nsmce2	8
GO:0043967	GO:0043967	histone H4 acetylation	8/3580	14/28891	8.26675768429466e-05	0.00076560602697792	0.000523417595752875	Auts2/Msl3l2/Morf4l2/Morf4l1/Dmap1/Kansl3/Ep400/Actl6a	8
GO:0071772	GO:0071772	response to BMP	41/3580	181/28891	8.42193186623328e-05	0.000777641852558785	0.00053164606139506	Bmpr1b/Smpd3/Crb2/Neo1/Bmpr1a/Ccn1/Msx1/Zfp423/Rgma/Nfia/Nbl1/Tgfbr3/Pdcd4/Nfix/Tob1/Crim1/Smad5/Hes1/Acvr2a/Acvr1/Ddx5/Egr1/Trim33/Numa1/Usp9x/Smad1/Prmt1/Ecsit/Ext1/Smad4/Sorl1/Ppm1a/Hipk2/Ctdspl2/Ilk/Smurf2/Fkbp8/Hivep1/Ski/Smad2/Atf2	41
GO:0071773	GO:0071773	cellular response to BMP stimulus	41/3580	181/28891	8.42193186623328e-05	0.000777641852558785	0.00053164606139506	Bmpr1b/Smpd3/Crb2/Neo1/Bmpr1a/Ccn1/Msx1/Zfp423/Rgma/Nfia/Nbl1/Tgfbr3/Pdcd4/Nfix/Tob1/Crim1/Smad5/Hes1/Acvr2a/Acvr1/Ddx5/Egr1/Trim33/Numa1/Usp9x/Smad1/Prmt1/Ecsit/Ext1/Smad4/Sorl1/Ppm1a/Hipk2/Ctdspl2/Ilk/Smurf2/Fkbp8/Hivep1/Ski/Smad2/Atf2	41
GO:0009100	GO:0009100	glycoprotein metabolic process	69/3580	354/28891	8.51690845643922e-05	0.000785236044234934	0.000536837939996783	Dpy19l2/Dpy19l3/Galnt12/St3gal6/St8sia2/Dsel/Csgalnact1/St8sia1/Ramp1/Vegfb/Tusc3/Dpy19l1/Itm2c/Alg10b/Cog7/Ids/Mgat5/Man2a2/Slc35d1/St3gal2/Entpd5/Hs2st1/Bcl2/Dad1/St3gal5/Rpn1/Rpn2/Xxylt1/Ogt/Hyal1/Gfpt1/Dpy19l4/Hs3st1/Alg2/Gcnt1/Pgm3/Ndst1/Mgat4b/Ganc/Pofut2/Ext1/Insr/Stt3b/Galnt2/Oga/Mlec/B4gat1/Alg14/Trip11/Tm9sf2/Gmppb/Ganab/Aatf/Chst11/Ddost/Magt1/Krtcap2/Cst3/Chpf2/Ostc/Golph3/C1galt1/Dhd…	69
GO:0061448	GO:0061448	connective tissue development	63/3580	316/28891	8.64381785874962e-05	0.000795043148613847	0.00054354270826457	Dmd/Bmpr1b/Smpd3/Sox6/Nfib/Sox9/Mboat2/Dgat2/Thra/Csgalnact1/Bmpr1a/Ccn1/Msx1/Ift80/Fgfr1/Id4/Axin2/Zeb1/Bbs4/Lmna/Nfia/Serpinh1/Itgb8/Bbs1/Pgrmc2/Smad5/Rasal2/Creb3l2/Mdk/Ptpn11/Rflnb/Zfp219/Egr1/Gnas/Pbxip1/Csf1/Lrp6/Zmpste24/Carm1/Smad1/Plaat3/Snx19/Por/Zbtb7a/Glg1/Ext1/Ddrgk1/Sorl1/Trip11/Fto/Slc25a25/Dicer1/Pkd1/Chst11/Ncoa1/Pik3ca/Lnpk/Ncoa2/Ext2/Lncpint/Atf2/Arrdc3/Vps13b	63
GO:0006515	GO:0006515	protein quality control for misfolded or incompletely synthesized proteins	12/3580	29/28891	8.66194870085125e-05	0.000795043148613847	0.00054354270826457	Akirin2/Lonp2/Cul3/Zer1/Stub1/Fbxl17/Lonp1/Vcp/Yme1l1/Oma1/Bag6/Rnf5	12
GO:0033119	GO:0033119	negative regulation of RNA splicing	12/3580	29/28891	8.66194870085125e-05	0.000795043148613847	0.00054354270826457	Srsf10/Celf4/Pcbp4/Hnrnpa2b1/Dyrk1a/Rnps1/Ptbp1/Rbm10/U2af2/Akt2/Srsf4/Sfswap	12
GO:1902455	GO:1902455	negative regulation of stem cell population maintenance	11/3580	25/28891	8.7340669318392e-05	0.000800471394288026	0.000547253806662201	Sinhcaf/Ogt/Sin3a/Arid4b/Hdac1/Rbbp7/Rbbp4/Sap30l/Suds3/Ing2/Hdac2	11
GO:0010464	GO:0010464	regulation of mesenchymal cell proliferation	15/3580	42/28891	8.87842931332616e-05	0.000812494836863438	0.00055547380648422	Ptn/Nfib/Sox9/Smo/Bmpr1a/Fgfr1/Gas1/Zeb1/Lmna/Hmgb1/Arhgap5/Lrp6/Pdgfa/Phf14/Irs2	15
GO:0051646	GO:0051646	mitochondrion localization	18/3580	56/28891	8.94805285802779e-05	0.000817653185604673	0.000559000385953362	Uchl1/Hap1/Fez1/Plin5/Map1b/Agbl4/Mgarp/Kif1b/Tspan9/Dynll1/Trak1/Ogt/Hsbp1/Mfn2/Mfn1/Actr10/Cluh/Dnm1l	18
GO:0030516	GO:0030516	regulation of axon extension	29/3580	113/28891	8.96315081435462e-05	0.00081782121631567	0.000559115262570922	Sema6d/Cxcl12/Plxna4/Arhgap32/Map1b/Map2/Slit2/Ttl/Ryk/Mt3/Ttc3/Cdkl3/Ptprs/Cttn/Macf1/Sin3a/Adnp/Olfm1/Clasp2/Gdi1/Rtn4/Eif4g2/Golga4/Rnf6/Ilk/Rufy3/Eif2b2/Sema4b/Anapc2	29
GO:0046824	GO:0046824	positive regulation of nucleocytoplasmic transport	22/3580	76/28891	9.25754383758149e-05	0.000842190713719803	0.000575775820732052	Smo/Uaca/Zic1/Nedd4/Hsp90aa1/Hsp90ab1/Ywhae/Ubr5/Gas6/Tardbp/Dmap1/Xpo4/Ppm1a/Ctdspl2/Bag3/Camk1/Emd/Dhx9/Prkaca/Cpsf6/Ipo5/Trim28	22
GO:1904705	GO:1904705	regulation of vascular associated smooth muscle cell proliferation	22/3580	76/28891	9.25754383758149e-05	0.000842190713719803	0.000575775820732052	Prkg1/Tafa5/Igfbp5/Bmpr1a/Adamts1/Pdcd4/Timp3/Tpm1/Cdkn1b/Efemp2/Park7/Mfn2/Gnai3/Nf1/Jun/Ddx39b/Ndrg2/Map3k5/Src/Frs2/Gna12/Rbm10	22
GO:0044380	GO:0044380	protein localization to cytoskeleton	19/3580	61/28891	9.2999447699433e-05	0.000843501049754423	0.000576671650849242	Map1a/Bbs4/Gas2l1/Cep83/Golgb1/Mapre3/Pcm1/Cep63/Apc/C2cd3/Champ1/Mid1/Pard6a/Numa1/Pibf1/Abhd17a/Mapre2/Hnrnpu/Mapre1	19
GO:0042182	GO:0042182	ketone catabolic process	7/3580	11/28891	9.3266490909941e-05	0.000843501049754423	0.000576671650849242	Glo1/Oxct1/Park7/Haghl/Pnkd/Hagh/Gatd1	7
GO:0060287	GO:0060287	epithelial cilium movement involved in determination of left/right asymmetry	7/3580	11/28891	9.3266490909941e-05	0.000843501049754423	0.000576671650849242	Ccdc40/Ccdc39/Dnah11/Cfap45/Rfx3/Cfap53/Ofd1	7
GO:1903332	GO:1903332	regulation of protein folding	7/3580	11/28891	9.3266490909941e-05	0.000843501049754423	0.000576671650849242	Dnajb2/Pdia4/Pdia3/Pdcd5/Bag5/Pofut2/St13	7
GO:1901992	GO:1901992	positive regulation of mitotic cell cycle phase transition	26/3580	97/28891	9.37375738024142e-05	0.00084652028581741	0.00057873579510283	Hspa2/Ube2e2/Adamts1/Anapc11/Cdk4/Anapc5/Pbx1/Cdc16/Sin3a/Rdx/Hyal1/Cdc23/Mepce/Rcc2/Ccnd2/Cul3/Ddx3x/Rgcc/Larp7/Mecp2/Ankrd17/Rrm2b/Crebbp/Kmt2e/Apex1/Nsmce2	26
GO:0032786	GO:0032786	positive regulation of DNA-templated transcription, elongation	20/3580	66/28891	9.44703617061092e-05	0.000851890630121757	0.000582407308394388	Cdc73/Med25/Med31/Med19/Med28/Leo1/Med9/Ncbp2/Ddx39b/Eapp/Med10/Med29/Ccnt1/Thoc1/Med4/Scaf8/Ncbp1/Med7/Gtf2f1/Supt6	20
GO:0051592	GO:0051592	response to calcium ion	35/3580	147/28891	9.46513117690166e-05	0.000852276337213568	0.000582671002607269	Syt10/Syt5/Kcnmb1/Kcnma1/Cpne8/S100a16/Tuba1a/Adgrv1/Pkd2/Syt11/Krt10/Jund/Itpkb/Carf/Slc25a23/Calm2/Fus/Calm3/Calm1/Alg2/Fosb/Gdi1/Stim1/Smpd1/Jun/Mnat1/Cpne2/Wnk1/Pdcd6/Anxa5/Sec31a/Add1/Braf/Nfatc3/Fos	35
GO:0060041	GO:0060041	retina development in camera-type eye	42/3580	188/28891	9.68645712533889e-05	0.000870933929287031	0.00059542653435795	Irx5/Pax6/Rbp4/Bmpr1b/Sox2/Fjx1/Prom1/Ptn/Nfib/Sox9/Rpgr/Crb2/Ttc8/Ntrk2/Col4a1/Ahi1/Gpm6a/Nectin3/Rpgrip1l/Bbs4/Myh10/Nfia/Ttll5/Tbc1d32/Lamb2/Nphp1/Casz1/Nfix/Cep290/Mdm1/Rd3/Alms1/Hipk1/Hes1/Apc/Celf4/Scaper/Arl6/Lrp6/Rpgrip1/Hipk2/Ski	42
GO:2001242	GO:2001242	regulation of intrinsic apoptotic signaling pathway	43/3580	194/28891	9.75223043840058e-05	0.00087557143150007	0.000598597029590634	Bok/Cxcl12/Nme5/Msx1/Mapk8ip1/Ackr3/Wfs1/Pink1/Cep63/Herpud1/Nacc2/Ccar2/Bcl2/Kdm1a/Hspb1/Clu/Selenos/Bclaf1/Park7/Hdac1/Sod1/Bcap31/Bag5/Ddx3x/Uri1/Ivns1abp/Dnaja1/Mdm4/Mtch2/Trap1/Fyn/Rrm2b/Pttg1ip/Bcl2l2/Src/Txndc12/Rrn3/Nck1/Spop/Dnm1l/Hdac2/Ddit3/Nono	43
GO:0045023	GO:0045023	G0 to G1 transition	14/3580	38/28891	0.00010295403042453	0.00092031950675145	0.000629189696232901	Dab2ip/Smarcd1/Smarcc1/Arid1b/Smarca2/Arid2/Znhit1/Rrm2b/Ccnc/Pbrm1/Dpf2/Smarcb1/Smarcc2/Actl6a	14
GO:0098884	GO:0098884	postsynaptic neurotransmitter receptor internalization	14/3580	38/28891	0.00010295403042453	0.00092031950675145	0.000629189696232901	Hap1/Efnb2/Nedd4/Myo6/Pacsin1/Ophn1/Usp46/Lpar1/Atad1/Sirt2/Synj1/Ap2a2/Ap2b1/Ap2a1	14
GO:0140239	GO:0140239	postsynaptic endocytosis	14/3580	38/28891	0.00010295403042453	0.00092031950675145	0.000629189696232901	Hap1/Efnb2/Nedd4/Myo6/Pacsin1/Ophn1/Usp46/Lpar1/Atad1/Sirt2/Synj1/Ap2a2/Ap2b1/Ap2a1	14
GO:1900182	GO:1900182	positive regulation of protein localization to nucleus	27/3580	103/28891	0.000104885854421927	0.000936231476229299	0.000640068143520816	Smo/Uaca/Zic1/Yap1/Fermt2/Hsp90aa1/Ormdl3/Hsp90ab1/Wwtr1/Ubr5/Ogt/Park7/Stk11/Mepce/Tardbp/Cdk5rap3/Hnrnpm/Larp7/Dmap1/Fyn/Crebbp/Src/Bag3/Trim8/Ipo5/Trim28/Tesk1	27
GO:0048041	GO:0048041	focal adhesion assembly	24/3580	87/28891	0.000105314694879051	0.00093870092198553	0.000641756415706539	Cdh11/Gpm6b/Ptprk/Epb41l5/Wdpcp/Sorbs1/Fermt2/Cttn/Macf1/Ptpra/Ptpn11/Bcl2/Taok2/Clasp2/Dusp22/Rcc2/Vcl/Poldip2/Src/Pdpk1/Tsc1/Whamm/Dapk3/Dusp3	24
GO:0031929	GO:0031929	TOR signaling	41/3580	183/28891	0.0001089588125051	0.000969780599612488	0.000663004485297226	Armh4/Dyrk3/Sesn3/Rragd/Gpr137/Endog/Csnk1a1/Fbxo9/Gas6/Stk11/Zmpste24/Usp9x/Araf/Ube2d1/Cul3/Sesn1/Ubr1/Tsc2/Ccdc88a/Wac/Prkacb/Ube3a/Ubr2/Src/Pdcd6/Gna12/Usp4/Mapkap1/Rps6kb1/Akt1s1/Tmem127/Bmt2/Pik3ca/Golph3/Rnf167/Rraga/Prkaca/Tsc1/Usp32/Akt3/Sec13	41
GO:0046626	GO:0046626	regulation of insulin receptor signaling pathway	23/3580	82/28891	0.000110369200611671	0.000980918197943494	0.000670618864933039	Rarres2/Ptprf/Sorbs1/Gkap1/Sesn3/Ankrd26/Prkcz/Ptpn11/Grb14/Nucks1/Ogt/Ncl/Mfn2/Tsc2/Sorl1/Lonp1/Ide/Src/Nck1/Rps6kb1/Nucb2/Sik2/Ncoa5	23
GO:0006367	GO:0006367	transcription initiation at RNA polymerase II promoter	26/3580	98/28891	0.000112709322871506	0.000998837792344037	0.000682869853937165	Thra/Hmgb1/Med25/Med31/Med19/Polr2i/Dhx36/Med28/Med9/Cand1/Znhit1/Gtf2a2/Taf11/Zfp451/Atf7ip/Med10/Med29/Ercc1/Ercc3/Gtf2e2/Taf1/Med4/Xpa/Med12/Med7/Gtf2f1	26
GO:0007044	GO:0007044	cell-substrate junction assembly	26/3580	98/28891	0.000112709322871506	0.000998837792344037	0.000682869853937165	Cdh11/Gpm6b/Ptprk/Epb41l5/Wdpcp/Sorbs1/Fermt2/Cttn/Macf1/Ptpra/Ptpn11/Bcl2/Dst/Taok2/Clasp2/Dusp22/Rcc2/Vcl/Plec/Poldip2/Src/Pdpk1/Tsc1/Whamm/Dapk3/Dusp3	26
GO:0021761	GO:0021761	limbic system development	30/3580	120/28891	0.000114496144289947	0.00101321695549554	0.000692700376086274	Drd1/Sct/Hap1/Pou3f2/Epha5/Smo/Zic1/Tuba1a/Fgfr1/Id4/Bbs4/Lrp8/Ptprs/Tsku/Kif3a/Nfix/Bbs1/Ywhae/Tmem108/Mdk/Hdac1/Usp9x/Fxr1/Ogdh/Rab3gap1/Nf1/Nf2/Zbtb18/Hdac2/Tsc1	30
GO:0009259	GO:0009259	ribonucleotide metabolic process	70/3580	364/28891	0.000116638773974924	0.00102816420048328	0.00070291927557103	Acot5/Nme9/Acot6/Acot1/Acsl3/Nme5/Dgat2/Nudt4/Fitm2/Rora/Ak4/Nme7/Suclg2/Fasn/Entpd5/Upp2/Cad/Ak3/Mccc2/Nt5c/Acaca/Pank1/Mthfd1/Mmut/Acly/Adk/Suclg1/Guk1/Hint1/Acat1/Gmps/Nudt3/Paics/Ogdh/Gcdh/Prps2/Gnai3/Mfn1/Itpa/Papss1/Nudt2/Pdk1/Vcp/Coasy/Slc25a25/Ndufa12/Ndufc1/Dld/Dnajc30/Acadsb/Hmgcs1/Sdha/Dnm1l/Nt5c2/Crot/Ndufv1/Ndufb5/Ndufa7/Adsl/Rnaseh2b/Nudt9/Atic/Clpx/Sucla2/Gart/Nudt19/Cs/Dlat/Ndufa9…	70
GO:0009225	GO:0009225	nucleotide-sugar metabolic process	13/3580	34/28891	0.000116685301611267	0.00102816420048328	0.00070291927557103	Csgalnact1/Entpd5/Gne/Uxs1/Extl2/Gfpt1/Guk1/Gnpnat1/Pgm3/Gnpda2/Gmppb/Uap1/Cmas	13
GO:0021904	GO:0021904	dorsal/ventral neural tube patterning	13/3580	34/28891	0.000116685301611267	0.00102816420048328	0.00070291927557103	Smo/Wdr19/Ift122/Gas1/Traf3ip1/Tbc1d32/Kif3a/Tulp3/Gorab/Prkacb/Fkbp8/Rnf220/Prkaca	13
GO:0010565	GO:0010565	regulation of cellular ketone metabolic process	39/3580	172/28891	0.000120928505944782	0.00106403284545993	0.000727441391718291	Dkk3/Kcnma1/Plin5/Sox9/Atp2b4/Fmo1/Dgat2/Dbi/Mid1ip1/Ankrd26/Prkag2/Apc/Scap/Srebf1/Erlin2/Nfe2l1/Rdh10/Egr1/Park7/Lonp2/Appl2/Coq3/Pibf1/Wdtc1/Sirt2/Prmt3/Pdk1/Comt/Mtln/Insig2/Ncor1/Acadvl/Kat2b/Nucb2/Akt2/Irs2/Ubr4/Ncor2/Acsl4	39
GO:0009267	GO:0009267	cellular response to starvation	41/3580	184/28891	0.000123645541102038	0.00108638988250337	0.000742726102346323	Cadps2/Gas2l1/Srebf2/Sesn3/Rragd/Dnajc15/Rnase4/Gabarapl1/Map1lc3a/Bcl2/Srebf1/Nupr1l/Hspa5/Impact/Wrn/Slc38a3/Gas6/Ttc5/Sesn1/Foxo1/Tsc2/Comt/Jun/Gabarapl2/Fads1/Jmy/Map3k5/Tnrc6a/Wipi2/Plin3/Wdr45b/Bmt2/Rnf167/Ehmt2/Rraga/Tsc1/Vps41/Atf2/Gcn1/Mybbp1a/Atf3	41
GO:0030258	GO:0030258	lipid modification	45/3580	208/28891	0.000124106702161196	0.00108889066704162	0.000744435799742083	Plin5/Sox9/Mboat2/Plppr3/Fmo1/Dgat2/Bdh2/Dbi/Plppr4/Inpp5a/St3gal2/Hacl1/Ivd/Abcd3/Lonp2/Appl2/Adipor2/Pex7/Acat1/Plpp3/Por/Phyh/Abcd4/Gcdh/Lpcat3/Sacm1l/Echdc1/Mtln/Acadm/Acadvl/Synj1/Mtmr9/Acox1/Ilvbl/Plpp1/Crot/Eci2/Decr1/Eci1/Nucb2/Akt2/Etfa/Hadh/Irs2/Hadha	45
GO:0033108	GO:0033108	mitochondrial respiratory chain complex assembly	27/3580	104/28891	0.000125127449057702	0.0010962870820851	0.000749492465498139	Ndufaf7/Nubpl/Ndufaf8/Ndufaf3/Ttc19/Chchd4/Ndufaf2/Acad9/Sco2/Tfam/Ndufa12/Ndufc1/Sdhaf1/Sdhaf4/Tmem223/Lyrm2/Oma1/Ndufb5/Aifm1/Cox14/Uqcc1/Smim20/Sdhaf2/Ndufaf4/Dmac1/Cox20/Ndufa9	27
GO:0006637	GO:0006637	acyl-CoA metabolic process	24/3580	88/28891	0.000127972434370704	0.00111803679206586	0.000764361968225791	Acot5/Acot6/Acot1/Acsl3/Dgat2/Fitm2/Suclg2/Fasn/Acaca/Mmut/Acly/Suclg1/Acat1/Ogdh/Gcdh/Pdk1/Dld/Acadsb/Hmgcs1/Sucla2/Nudt19/Cs/Dlat/Acsl4	24
GO:0035383	GO:0035383	thioester metabolic process	24/3580	88/28891	0.000127972434370704	0.00111803679206586	0.000764361968225791	Acot5/Acot6/Acot1/Acsl3/Dgat2/Fitm2/Suclg2/Fasn/Acaca/Mmut/Acly/Suclg1/Acat1/Ogdh/Gcdh/Pdk1/Dld/Acadsb/Hmgcs1/Sucla2/Nudt19/Cs/Dlat/Acsl4	24
GO:0010212	GO:0010212	response to ionizing radiation	32/3580	132/28891	0.000129056854861804	0.00112591609729506	0.000769748768817667	Tspyl5/Chek2/Trp53bp2/Yap1/Nek1/Msh2/Xrcc5/Bcl2/Kdm1a/Nucks1/Swi5/Atr/Wrn/Egr1/Stk11/Zmpste24/Clock/Ccnd2/Xrcc4/Tmem109/Smpd1/Rhob/Rnf8/Babam1/Babam2/Ercc1/Nipbl/Mta1/Fbxo4/Ints3/Rnf168/Cop1	32
GO:0031060	GO:0031060	regulation of histone methylation	10/3580	22/28891	0.000131763009674819	0.00114628243113439	0.000783672506506311	Auts2/Ogt/Smarca5/Mecp2/Kat8/Kansl3/Nelfe/Ehmt2/Kansl1/Hcfc1	10
GO:0035330	GO:0035330	regulation of hippo signaling	10/3580	22/28891	0.000131763009674819	0.00114628243113439	0.000783672506506311	Shank2/Frmd6/Wwc1/Mob3b/Vgll4/Mark3/Nf2/Src/Wwc2/Arrdc3	10
GO:0140718	GO:0140718	facultative heterochromatin formation	16/3580	48/28891	0.000134279106719989	0.0011649255521166	0.000796418144886871	Kcnq1ot1/Kdm1a/Mphosph8/Hdac1/L3mbtl3/Dyrk1a/Smarca5/Ezh2/Kdm5a/Tasor/Dnmt3a/Atf7ip/Phf2/Suz12/Trim28/Ezh1	16
GO:0000413	GO:0000413	protein peptidyl-prolyl isomerization	11/3580	26/28891	0.000134472599401268	0.0011649255521166	0.000796418144886871	Ppil6/Ppid/Fkbp4/Fkbp2/Ppil3/Nktr/Ppil4/Ppie/Ppwd1/Cwc27/Ppig	11
GO:0033233	GO:0033233	regulation of protein sumoylation	11/3580	26/28891	0.000134472599401268	0.0011649255521166	0.000796418144886871	Rwdd3/Egr1/Park7/Hmg20a/Sae1/Gnl3l/Sumo2/Gnl3/Traf7/Pias1/Uba2	11
GO:0070918	GO:0070918	regulatory ncRNA processing	23/3580	83/28891	0.000134956579905838	0.00116747852013915	0.000798163518273844	Nr2f1/Drosha/Tsn/Dkc1/Ddx5/Pum1/Hnrnpa2b1/Tut4/Zmpste24/Parn/Ddx3x/Ncbp2/Larp7/Mecp2/Srsf3/Dicer1/Srrt/Tsnax/Spout1/Tdrd7/Ncbp1/Ago1/Ago3	23
GO:0042594	GO:0042594	response to starvation	45/3580	209/28891	0.000139451765094877	0.00120467575224818	0.000823593942164348	Cadps2/Gas2l1/Srebf2/Sesn3/Ulk2/Rragd/Dnajc15/Rnase4/Gabarapl1/Map1lc3a/Cad/Bcl2/Srebf1/Nupr1l/Hspa5/Impact/Wrn/Slc38a3/Gas6/Ttc5/Sesn1/Foxo1/Tsc2/Comt/Jun/Gabarapl2/Acadm/Fads1/Jmy/Map3k5/Tnrc6a/Wipi2/Plin3/Wdr45b/Bmt2/Rnf167/Ehmt2/Rraga/Ddit3/Tsc1/Vps41/Atf2/Gcn1/Mybbp1a/Atf3	45
GO:0051865	GO:0051865	protein autoubiquitination	22/3580	78/28891	0.000141106150785809	0.00121726257069492	0.000832199102021275	Trim37/Hectd1/Sash1/Cul3/Ube2b/Rnf11/Stub1/Rnft1/Rnf187/Trim21/Rnf10/Ube3a/Amfr/Rnf8/Rnf146/Rnf220/Wwp2/Mta1/Ltn1/Nfx1/Ube4b/Klhl24	22
GO:0000077	GO:0000077	DNA damage checkpoint signaling	31/3580	127/28891	0.000142653274834956	0.00122889022232124	0.000840148513656034	Stk33/Nek11/Chek2/Nek1/Msh2/Xpc/Ccar2/Trp53bp1/Prpf19/Ptpn11/Atr/Taok2/Fem1b/Ufl1/Taok1/Clock/Tipin/Cdk5rap3/Mbtps1/Cry1/Wac/Ddx39b/Babam1/Babam2/Thoc1/Rnaseh2b/Fbxo4/Ppp1r10/Gigyf2/Atf2/Rad17	31
GO:0032968	GO:0032968	positive regulation of transcription elongation by RNA polymerase II	17/3580	53/28891	0.00014339322089002	0.00123314905856498	0.000843060128440729	Cdc73/Med25/Med31/Med19/Med28/Leo1/Med9/Ncbp2/Eapp/Med10/Med29/Ccnt1/Med4/Ncbp1/Med7/Gtf2f1/Supt6	17
GO:1901888	GO:1901888	regulation of cell junction assembly	51/3580	246/28891	0.000143547507141643	0.00123314905856498	0.000843060128440729	Epha7/Adgrl3/Irx3/Slitrk1/Gpm6b/Adgrb2/Ptprd/Srcin1/St8sia2/Gja1/Slit2/Ptpn13/Lhfpl4/Ppp1r9a/Ntrk2/Epb41l5/Tjp1/Negr1/Adgrl1/Clstn1/Wdpcp/Ptprs/Cldn3/Fermt2/Nphp1/Bhlhb9/Macf1/Dlg4/Nedd4l/Ptpra/Stau2/Eef2k/Ptpn11/Ogt/Adnp/Hopx/Clasp2/Dusp22/Rcc2/Vcl/Pdlim5/Poldip2/Sipa1l1/Ube2v2/Src/Setd5/Chd4/Prkaca/Tsc1/Dapk3/Dusp3	51
GO:0051235	GO:0051235	maintenance of location	71/3580	373/28891	0.000144729138256402	0.00124059484120196	0.000848150545063666	Dmd/Npsr1/Drd1/Tmem232/Plch1/Hap1/Kdelr3/Igsf11/Plin5/Syne1/Gja1/Plce1/Arhgap21/Dzip1/Akap6/Dgat2/Ank2/Sqle/Mt3/Bdh2/Dbi/Bbs4/Nbl1/Cds1/Pkd2/Srebf2/Cry2/Plcb4/Akap9/Cx3cl1/Pink1/Fitm2/Mprip/Slc25a23/Chchd10/Cds2/Sun1/Hspa5/Calm2/Arl2/Smim22/Plcb3/Park7/Calm3/Calm1/Itpr1/Arl2bp/Pisd/Twf1/Ctnnd1/Cry1/Sorl1/Polr2m/Fto/Mtln/Ccdc88a/Insig2/Pkd1/Hnrnpu/Tnrc6a/Spout1/Plin3/Vps13a/Lats1/Gaa/Asxl2/Golph3/…	71
GO:0006112	GO:0006112	energy reserve metabolic process	25/3580	94/28891	0.000145017652481617	0.00124059484120196	0.000848150545063666	Ppp1r3c/S100b/Phkg1/Mt3/Sorbs1/Hmgb1/Pygb/Prkag2/Ptges3/Gabarapl1/Epm2aip1/Il6st/Gnas/Khk/Dyrk2/Gfpt1/Phkb/Ppp1cb/Insr/Rb1cc1/Acadm/Gaa/Akt2/Stk40/Irs2	25
GO:0035050	GO:0035050	embryonic heart tube development	25/3580	94/28891	0.000145017652481617	0.00124059484120196	0.000848150545063666	Ccdc40/Ccdc39/Plxna4/Gja1/Dnaaf1/Smo/Nckap1/Ift122/Tead1/Ccdc103/Traf3ip1/Cluap1/Yap1/Kif3a/Pkd2/Arl13b/Hes1/C2cd3/Ift57/Acvr1/Lrp6/Ift52/Mib1/Pcnt/Ift172	25
GO:1902373	GO:1902373	negative regulation of mRNA catabolic process	21/3580	73/28891	0.000146033814424686	0.00124755757253665	0.00085291071670111	Rbm24/Axin2/Tob1/Cirbp/Fus/Mettl16/Fmr1/Noct/Tardbp/Thrap3/Angel2/Hnrnpc/Dicer1/Ptbp1/Hnrnpu/Rbm10/Srsf1/Upf3a/Paip1/Taf15/Dhx9	21
GO:0033865	GO:0033865	nucleoside bisphosphate metabolic process	29/3580	116/28891	0.000147563217712652	0.00125540679565743	0.000858276951225965	Acot5/Acot6/Acot1/Acsl3/Dgat2/Fitm2/Suclg2/Fasn/Mccc2/Acaca/Pank1/Mmut/Acly/Suclg1/Acat1/Ogdh/Gcdh/Papss1/Pdk1/Coasy/Dld/Acadsb/Hmgcs1/Crot/Sucla2/Nudt19/Cs/Dlat/Acsl4	29
GO:0033875	GO:0033875	ribonucleoside bisphosphate metabolic process	29/3580	116/28891	0.000147563217712652	0.00125540679565743	0.000858276951225965	Acot5/Acot6/Acot1/Acsl3/Dgat2/Fitm2/Suclg2/Fasn/Mccc2/Acaca/Pank1/Mmut/Acly/Suclg1/Acat1/Ogdh/Gcdh/Papss1/Pdk1/Coasy/Dld/Acadsb/Hmgcs1/Crot/Sucla2/Nudt19/Cs/Dlat/Acsl4	29
GO:0034032	GO:0034032	purine nucleoside bisphosphate metabolic process	29/3580	116/28891	0.000147563217712652	0.00125540679565743	0.000858276951225965	Acot5/Acot6/Acot1/Acsl3/Dgat2/Fitm2/Suclg2/Fasn/Mccc2/Acaca/Pank1/Mmut/Acly/Suclg1/Acat1/Ogdh/Gcdh/Papss1/Pdk1/Coasy/Dld/Acadsb/Hmgcs1/Crot/Sucla2/Nudt19/Cs/Dlat/Acsl4	29
GO:0014910	GO:0014910	regulation of smooth muscle cell migration	27/3580	105/28891	0.000148785183407197	0.00126232051066794	0.000863003612146866	Prkg1/Sema6d/Slit2/Tafa5/Smo/Igfbp5/Bmpr1a/Adamts1/Vtn/Mdk/Tpm1/Bcl2/Il6st/Egr1/Park7/Lpar1/Pdgfa/Sorl1/Il18/Nf1/Src/Ilk/Gna12/Rps6kb1/Ssh1/Dock7/Apex1	27
GO:0150115	GO:0150115	cell-substrate junction organization	27/3580	105/28891	0.000148785183407197	0.00126232051066794	0.000863003612146866	Cdh11/Gpm6b/Ptprk/Epb41l5/Wdpcp/Sorbs1/Fermt2/Cttn/Macf1/Ptpra/Ptpn11/Bcl2/Dst/Taok2/Clasp2/Dusp22/Rcc2/Vcl/Plec/Poldip2/Mapre2/Src/Pdpk1/Tsc1/Whamm/Dapk3/Dusp3	27
GO:1902414	GO:1902414	protein localization to cell junction	32/3580	133/28891	0.000150012845365247	0.00127098795358907	0.000868929234432012	Magi2/Mapk10/Adam22/Map1a/Lhfpl4/Nrxn2/Tjp1/Jam3/Nectin3/Clstn1/Fermt2/Nbea/Tnik/Kif3a/Dag1/Dlg4/Prkcz/Stau2/Baiap2/Vamp2/Mapk8ip3/Snap47/Hspb1/Ogt/Mpp7/Lgi1/Dlg1/Vcl/Pecam1/Sacm1l/Afdn/Klc1	32
GO:0018022	GO:0018022	peptidyl-lysine methylation	19/3580	63/28891	0.000150313772398626	0.00127179060103529	0.00086947797592794	Auts2/Kmt2a/Smyd2/Ogt/Setd7/Eef1akmt2/Ezh2/Mecp2/Kat8/Kmt5b/Ash1l/Kansl3/Nelfe/Setd2/Ehmt2/Suz12/Kansl1/Hcfc1/Ezh1	19
GO:0010810	GO:0010810	regulation of cell-substrate adhesion	48/3580	228/28891	0.000151134190725666	0.00127698039506289	0.000873026053420356	Dmd/Ptprz1/Gpm6b/Npnt/Ptn/Ddr1/Vit/Cspg5/Epb41l5/Ccn1/Wdpcp/Fermt2/Vtn/Fbln1/Dag1/Macf1/Emp2/Prkcz/Ptpra/Mdk/Ptpn11/Bcl2/Efemp2/Carmil1/Itga6/Cask/Csf1/Clasp2/Dusp22/Rcc2/Vcl/Utrn/Poldip2/Nf1/Dicer1/Dock1/Src/Ilk/Rasa1/Plekha2/Hsd17b12/Braf/Rreb1/Tsc1/Myadm/Dapk3/Tesk1/Dusp3	48
GO:0000075	GO:0000075	cell cycle checkpoint signaling	44/3580	204/28891	0.000157623887832185	0.00132651560442034	0.000906891513295765	Stk33/Nek11/Nuf2/Chek2/Nek1/Cdk5rap2/Msh2/Xpc/Apc/Ccar2/Spc24/Trp53bp1/Prpf19/Ptpn11/Rad50/Atr/Taok2/Fem1b/Ufl1/Taok1/Clock/Tipin/Cdk5rap3/Mbtps1/Cry1/Wac/Ddx39b/Babam1/Babam2/Thoc1/Bub3/Rnaseh2b/Fbxo4/Psmg2/Lcmt1/Ppp1r10/Gigyf2/Ints3/Ik/Nae1/Trrap/Atf2/Nsun2/Rad17	44
GO:0006469	GO:0006469	negative regulation of protein kinase activity	44/3580	204/28891	0.000157623887832185	0.00132651560442034	0.000906891513295765	Uchl1/Drd1/Srcin1/Ptprt/Nr2f2/Mapk8ip1/Adarb1/Pkia/Mllt1/Cdk5rap2/Dab2ip/Camk2n1/Dnajc3/Wwtr1/Prkag2/Apc/Cdkn1b/Pcp4/Hspb1/Park7/Lrp6/Dusp22/Dbndd2/Plec/Pkig/Cdk5rap3/Chordc1/Tsc2/Sorl1/Dnaja1/Hipk3/Nf1/Smpd1/Nf2/Nolc1/Kat2b/Ilk/Dusp16/Hexim1/Lats1/Akt1s1/Gadd45g/Tesk1/Dusp3	44
GO:0034244	GO:0034244	negative regulation of transcription elongation by RNA polymerase II	8/3580	15/28891	0.000157857077439126	0.00132651560442034	0.000906891513295765	Ezh2/Rnf8/Hnrnpu/Nelfcd/Nelfb/Eapp/Nelfe/Rnf168	8
GO:1904814	GO:1904814	regulation of protein localization to chromosome, telomeric region	8/3580	15/28891	0.000157857077439126	0.00132651560442034	0.000906891513295765	Wrap53/Dkc1/Cct7/Cct3/Cct6a/Cct5/Gnl3l/Gnl3	8
GO:0019217	GO:0019217	regulation of fatty acid metabolic process	28/3580	111/28891	0.000161562007940192	0.00135580199316341	0.000926913575092601	Plin5/Sox9/Fmo1/Dgat2/Dbi/Mid1ip1/Ankrd26/Prkag2/Scap/Srebf1/Erlin2/Nfe2l1/Lonp2/Appl2/Pibf1/Wdtc1/Sirt2/Pdk1/Mtln/Insig2/Ncor1/Acadvl/Kat2b/Nucb2/Akt2/Irs2/Ubr4/Acsl4	28
GO:0030521	GO:0030521	androgen receptor signaling pathway	15/3580	44/28891	0.000162442180241195	0.00136133609745611	0.000930697045260625	Prmt2/Ddx5/Park7/Fkbp4/Hdac1/Zbtb7a/Dnaja1/Rnf14/Ddx17/Ube3a/Ncor1/Rnf6/Pias2/Tmf1/Ncor2	15
GO:0051896	GO:0051896	regulation of phosphatidylinositol 3-kinase/protein kinase B signal transduction	54/3580	266/28891	0.000164651741718703	0.00137446109522629	0.000939670139169315	Tspyl5/Cxcl12/Magi2/Sox9/Angpt1/Ptpn13/Ddr1/Ntrk2/Igfbp5/Nedd4/Cavin3/Serpine2/Plxnb1/Fgfr1/Vegfb/Fermt2/Hsp90aa1/Dab2ip/Fbxl2/Hsp90ab1/Sesn3/Cx3cl1/Dag1/Itsn1/Igf1r/Phlpp1/Cat/Gas6/Dlg1/Stk11/Pik3ip1/Pdgfa/Dipk2a/Stk3/Sesn1/Rtn4/Insr/Tsc2/Il18/Ppp2ca/Ube3a/Ncor1/Ppp2r1a/Src/Ilk/Pdcd6/Fer/Rgl2/Pik3ca/Specc1l/Hdac2/Ddit3/Irs2/Stambp	54
GO:0031112	GO:0031112	positive regulation of microtubule polymerization or depolymerization	13/3580	35/28891	0.000164676840040893	0.00137446109522629	0.000939670139169315	Map1b/Ckap5/Cdk5rap2/Akap9/Apc/Cdkn1b/Arl2/Nav3/Togaram1/Numa1/Slain2/Mecp2/Mapre1	13
GO:0032205	GO:0032205	negative regulation of telomere maintenance	13/3580	35/28891	0.000164676840040893	0.00137446109522629	0.000939670139169315	Rad50/Terf2/Xrcc4/Terf2ip/Hnrnpc/Smg6/Gnl3l/Ten1/Src/Hnrnpu/Tnks/Tnks2/Ercc1	13
GO:0001952	GO:0001952	regulation of cell-matrix adhesion	31/3580	128/28891	0.000166188292957831	0.00138520187968094	0.000947013231278904	Dmd/Gpm6b/Ddr1/Epb41l5/Wdpcp/Fermt2/Dag1/Macf1/Emp2/Prkcz/Ptpra/Ptpn11/Bcl2/Efemp2/Cask/Csf1/Clasp2/Dusp22/Rcc2/Vcl/Utrn/Poldip2/Nf1/Dicer1/Src/Ilk/Rasa1/Plekha2/Tsc1/Dapk3/Dusp3	31
GO:0140747	GO:0140747	regulation of ncRNA transcription	25/3580	95/28891	0.000173910303278756	0.00144612677583643	0.0009886654147042	Myb/Nfib/Sox9/Bmpr1a/Tead1/Srebf2/Srebf1/Ncl/Mrtfb/Egr1/Mepce/Smad1/Larp7/Smad4/Jun/Ncor1/Gnl3/Ctcf/Nol11/Zc3h4/Smarcb1/Nfatc3/Hdac2/Ncor2/Fos	25
GO:0031570	GO:0031570	DNA integrity checkpoint signaling	32/3580	134/28891	0.000173966612787067	0.00144612677583643	0.0009886654147042	Stk33/Nek11/Chek2/Nek1/Msh2/Xpc/Ccar2/Trp53bp1/Prpf19/Ptpn11/Atr/Taok2/Fem1b/Ufl1/Taok1/Clock/Tipin/Cdk5rap3/Mbtps1/Cry1/Wac/Ddx39b/Babam1/Babam2/Thoc1/Rnaseh2b/Fbxo4/Ppp1r10/Gigyf2/Nae1/Atf2/Rad17	32
GO:0030308	GO:0030308	negative regulation of cell growth	44/3580	205/28891	0.000176980429746237	0.00146919958368074	0.00100443947235733	Epha7/Sema6d/Fhl1/Gja1/Map2/Slit2/Ryk/Serpine2/Dcbld2/Mt3/Msx1/Rgma/Ttc3/Gas1/Dnajb2/Cdkl3/Ptprs/Gas2l1/Dab2ip/Tchp/Ulk2/Ip6k2/Cirbp/Ccar2/Cdkn1b/Bcl2/Hyal1/Ccdc85b/Stk11/Adipor2/Smarca2/Rbbp7/Ddx3x/Vgll4/Sesn1/Rtn4/Mecp2/Smad4/Nf2/Cgrrf1/Rnf6/Rbm10/Sema4b/Sertad3	44
GO:0051170	GO:0051170	import into nucleus	41/3580	187/28891	0.000179057183563257	0.00148444181212119	0.00101486004153142	Drd1/Nup62cl/Angpt1/Smo/Uaca/Zic1/Pkia/Ipo11/Lmna/Hsp90aa1/Hsp90ab1/Cry2/Appl1/Ddx5/Ubr5/Akirin2/Appl2/Ipo4/Kpna6/Pkig/Txnip/Tardbp/Stk3/Tsc2/Dmap1/Phip/Nf1/Pttg1ip/Nolc1/Fam53b/Bag3/Ufm1/Fam53a/Agap3/Ipo5/Atf2/Nup50/Ipo8/Trim28/Prkag1/Sec13	41
GO:0043462	GO:0043462	regulation of ATP-dependent activity	21/3580	74/28891	0.000180328570357022	0.00149297533149277	0.00102069410505155	Atp1b2/Hspa2/Mrln/Dnajb2/Tnni3/Cnn3/Pfn2/Msh2/Tpm1/Dnajc10/Dnajc9/Dnajb1/Ahsa1/Ahsa2/Mnat1/Hnrnpu/Chtop/Dhx9/Ssbp1/Dnajc24/Tsc1	21
GO:0051225	GO:0051225	spindle assembly	30/3580	123/28891	0.000183789032622111	0.00151958546007128	0.00103888650301139	Mapk15/Chek2/Map10/Cep97/Map9/Mapre3/Senp6/Spice1/Kif2a/Ddb1/Smc3/Clasp2/Numa1/Pibf1/Poldip2/Mzt1/Dicer1/Tubgcp2/Ncor1/Mapre2/Hnrnpu/Mapre1/Tubgcp3/Stag1/Hspa1a/Chmp2b/Kif3b/Dync1h1/Chmp1a/Tubgcp4	30
GO:0009615	GO:0009615	response to virus	73/3580	389/28891	0.000184988290413104	0.00152604338610831	0.00104330155723085	Tspan6/Agbl4/Cxadr/Polr3h/Traf3ip1/Ptprs/Hsp90aa1/Zdhhc1/Itgb8/Fbxl2/Agbl5/Irgm2/Ifit3b/Gbf1/Sec14l1/Gbp7/Bcl2/Elmod2/Ttc4/Ifit3/Zmynd11/Igtp/Sin3a/Tgtp1/Csnk1a1/Hyal1/Irgm1/Ddx1/Trim44/Dhx36/Zmpste24/Fmr1/Stat2/Ddx3x/Uri1/Ext1/Sirt2/Ivns1abp/Trim34a/Oasl2/Clpb/Smpd1/Dicer1/Trim21/Trim56/Ddx17/Crebbp/Selenok/Nck1/Trim35/Crebzf/Sertad3/Tlr3/Bnip3l/Ddx60/Ddx56/Nt5c2/Trim26/Ilf3/Dhx9/Setd2/Ddx41/Tri…	73
GO:0035088	GO:0035088	establishment or maintenance of apical/basal cell polarity	17/3580	54/28891	0.000185312337256019	0.00152604338610831	0.00104330155723085	Spag6l/Foxj1/Fat1/Crb2/Ttc8/Pard3/Pard3b/Ift20/Ezr/Dlg4/Ophn1/Pard6a/Dlg1/Lin7c/Pdzd11/Ilk/Myo9a	17
GO:0061245	GO:0061245	establishment or maintenance of bipolar cell polarity	17/3580	54/28891	0.000185312337256019	0.00152604338610831	0.00104330155723085	Spag6l/Foxj1/Fat1/Crb2/Ttc8/Pard3/Pard3b/Ift20/Ezr/Dlg4/Ophn1/Pard6a/Dlg1/Lin7c/Pdzd11/Ilk/Myo9a	17
GO:0048524	GO:0048524	positive regulation of viral process	20/3580	69/28891	0.000185962815810285	0.00152935819722378	0.00104556777562947	Adarb1/Hmgb1/Hacd3/Gbp7/Ppid/Top2b/Rsf1/Ddb1/Fmr1/Kpna6/Ddx3x/Pkn2/Srpk2/Smpd1/Trim21/Ppie/Dhx9/Tmem250-ps/Vps37b/Cnot7	20
GO:0061001	GO:0061001	regulation of dendritic spine morphogenesis	18/3580	59/28891	0.000189227733726131	0.00155244398955041	0.0010613507103111	Srcin1/Ppp1r9a/Lrp8/Bhlhb9/Stau2/Baiap2/Eef2k/Kif1a/Abi2/Cask/Dhx36/Mfn2/Pdlim5/Mfn1/Sipa1l1/Afdn/Ube3a/Dnm1l	18
GO:0048738	GO:0048738	cardiac muscle tissue development	56/3580	280/28891	0.000189525020125074	0.00155244398955041	0.0010613507103111	Rbp4/Ncam1/Kcnk2/Irx3/Sorbs2/Sox6/Zfpm2/Efnb2/Angpt1/Gja1/Pax3/Ift88/Meis1/Akap6/Tenm4/Bmpr1a/Cxadr/Fgfr1/Myh10/Lmna/Tgfbr3/Yap1/Cby1/Tnni3/Nebl/Dsg2/Ift20/Slc25a4/Apc/Tpm1/S1pr1/Acvr1/Mrtfb/Sgcb/Lrp6/Zmpste24/Smad1/Prmt1/Ccnd2/Cacybp/Plec/Pdlim5/Vgll4/Dipk2a/Arid2/Smad4/Dicer1/Acadm/Ddx39b/Hnrnpu/Frs2/Rbm10/Hdac2/Tsc1/Ube4b/Parp2	56
GO:0110053	GO:0110053	regulation of actin filament organization	56/3580	280/28891	0.000189525020125074	0.00155244398955041	0.0010613507103111	Synpo2/Gja1/Slit2/Ttc8/Wasf3/Ppp1r9a/Stmn1/Tmod2/Tjp1/Nckap1/Bbs4/Arhgap18/Fermt2/Mtss1/Cttn/Pfn2/Alms1/Cx3cl1/Sptbn1/Sptan1/Tpm1/S1pr1/Baiap2/Add3/Cfl2/Sorbs3/Arhgap35/Rdx/Carmil1/Dlg1/Abi2/Lpar1/Clasp2/Pecam1/Twf1/Arfip2/Rgcc/Nf2/Ccdc88a/Rhoc/Nck1/Rasa1/Fer/Lats1/Pdlim4/Ssh1/Pik3ca/Add1/Specc1l/Braf/Arpc5l/Tsc1/Myadm/Whamm/Tesk1/Washc3	56
GO:0042180	GO:0042180	cellular ketone metabolic process	52/3580	255/28891	0.000191499474398867	0.0015665368144459	0.00107098547318423	Dkk3/Kcnma1/Plin5/Sox9/Atp2b4/Fmo1/Dgat2/Dbi/Coq4/Coq8b/Mid1ip1/Glo1/Ankrd26/Prkag2/Kyat3/Apc/Scap/Oxct1/Srebf1/Erlin2/Nfe2l1/Rdh10/Egr1/Park7/Lonp2/Appl2/Coq3/Coq5/Pibf1/Wdtc1/Haghl/Sirt2/Prmt3/Pdk1/Coq7/Comt/Mtln/Insig2/Ncor1/Acadvl/Kat2b/Pnkd/Nucb2/Akt2/Vkorc1/Hagh/Irs2/Ubr4/Ncor2/Gatd1/Ndufa9/Acsl4	52
GO:0031145	GO:0031145	anaphase-promoting complex-dependent catabolic process	9/3580	19/28891	0.000195282178017743	0.00158905075727367	0.00108637745471334	Anapc11/Anapc5/Cdc16/Cdc23/Anapc1/Cul3/Anapc4/Cdc26/Cdc27	9
GO:0032785	GO:0032785	negative regulation of DNA-templated transcription, elongation	9/3580	19/28891	0.000195282178017743	0.00158905075727367	0.00108637745471334	Ezh2/Rnf8/Hnrnpu/Nelfcd/Nelfb/Eapp/Zc3h4/Nelfe/Rnf168	9
GO:0070102	GO:0070102	interleukin-6-mediated signaling pathway	9/3580	19/28891	0.000195282178017743	0.00158905075727367	0.00108637745471334	C1qtnf4/Yap1/Gab1/Ctr9/Il6st/Tut4/Smad4/Src/Fer	9
GO:0090083	GO:0090083	regulation of inclusion body assembly	9/3580	19/28891	0.000195282178017743	0.00158905075727367	0.00108637745471334	Hap1/Dnaja4/Hspa2/Dnajb2/Clu/Dnajb1/Bag5/Dnajb6/Sorl1	9
GO:1901796	GO:1901796	regulation of signal transduction by p53 class mediator	23/3580	85/28891	0.000199104627127261	0.00161516731516436	0.00110423241595816	Mlf1/Msx1/Dyrk3/Cep63/Sox4/Smyd2/Kdm1a/Ddx5/Atr/Pcbp4/Zmpste24/Dyrk1a/Cops3/Cdk5rap3/Znhit1/Mdm4/Rrm2b/Pttg1ip/Rrn3/Hexim1/Psmd10/Ing4/Rrs1	23
GO:0010624	GO:0010624	regulation of Schwann cell proliferation	7/3580	12/28891	0.000199801015154087	0.00161516731516436	0.00110423241595816	Gfap/Pmp22/Nf1/Nf2/Dicer1/Rnf10/Ski	7
GO:0042559	GO:0042559	pteridine-containing compound biosynthetic process	7/3580	12/28891	0.000199801015154087	0.00161516731516436	0.00110423241595816	Pcbd1/Dhfr/Spr/Pcbd2/Atic/Qdpr/Gart	7
GO:0140719	GO:0140719	constitutive heterochromatin formation	7/3580	12/28891	0.000199801015154087	0.00161516731516436	0.00110423241595816	Cenpv/Atrx/Ezh2/Dicer1/Rif1/Smchd1/Ezh1	7
GO:1903441	GO:1903441	protein localization to ciliary membrane	7/3580	12/28891	0.000199801015154087	0.00161516731516436	0.00110423241595816	Wdr19/Ift80/Arl3/Arl13b/Lztfl1/Bbip1/Rabep1	7
GO:0006606	GO:0006606	protein import into nucleus	40/3580	182/28891	0.000202028807954778	0.00163103885793857	0.00111508322494742	Drd1/Nup62cl/Angpt1/Smo/Uaca/Zic1/Pkia/Ipo11/Lmna/Hsp90aa1/Hsp90ab1/Cry2/Appl1/Ddx5/Ubr5/Akirin2/Appl2/Ipo4/Kpna6/Pkig/Txnip/Tardbp/Stk3/Tsc2/Dmap1/Phip/Nf1/Pttg1ip/Nolc1/Fam53b/Bag3/Ufm1/Fam53a/Agap3/Ipo5/Atf2/Nup50/Ipo8/Trim28/Sec13	40
GO:0045833	GO:0045833	negative regulation of lipid metabolic process	29/3580	118/28891	0.000202857514313126	0.00163558842912858	0.00111819360486878	Ccdc3/Dkk3/Plin5/Sox9/Fmo1/Dgat2/Dbi/Ormdl3/Slc27a1/Atp1a1/Srebf1/Lpin1/Erlin2/Crtc3/Appl2/Sod1/Fmc1/Pik3ip1/Pdgfa/Pibf1/Wdtc1/Prmt3/Sorl1/Ccnc/Insig2/Ncor1/Acadvl/Sik2/Ubr4	29
GO:0009150	GO:0009150	purine ribonucleotide metabolic process	66/3580	345/28891	0.000209379816988141	0.00168597220781051	0.00115263920139411	Acot5/Nme9/Acot6/Acot1/Acsl3/Nme5/Dgat2/Nudt4/Fitm2/Rora/Ak4/Nme7/Suclg2/Fasn/Ak3/Mccc2/Nt5c/Acaca/Pank1/Mthfd1/Mmut/Acly/Adk/Suclg1/Guk1/Hint1/Acat1/Gmps/Nudt3/Paics/Ogdh/Gcdh/Prps2/Gnai3/Mfn1/Itpa/Papss1/Nudt2/Pdk1/Vcp/Coasy/Slc25a25/Ndufa12/Ndufc1/Dld/Dnajc30/Acadsb/Hmgcs1/Sdha/Dnm1l/Nt5c2/Crot/Ndufv1/Ndufb5/Ndufa7/Adsl/Nudt9/Atic/Clpx/Sucla2/Gart/Nudt19/Cs/Dlat/Ndufa9/Acsl4	66
GO:0021955	GO:0021955	central nervous system neuron axonogenesis	15/3580	45/28891	0.000215948785165795	0.00173433868086279	0.00118570563784838	Cdh11/Plxna4/Nfib/Slit2/Adarb1/Hsp90aa1/Tsku/Hsp90ab1/Wdr47/Nr4a2/Dclk1/Arhgap35/Grcc10/Nin/B4galt6	15
GO:0045494	GO:0045494	photoreceptor cell maintenance	15/3580	45/28891	0.000215948785165795	0.00173433868086279	0.00118570563784838	Prom1/Map1a/Atp1b2/Lca5/Crb2/Mak/Bbs4/Adgrv1/Cep290/Bbs1/Crocc/Iqcb1/Spata7/Clcn3/Cib2	15
GO:0061614	GO:0061614	miRNA transcription	21/3580	75/28891	0.00022152085394675	0.00177677584804103	0.00121471841887712	Myb/Nfib/Sox9/Bmpr1a/Tead1/Srebf2/Srebf1/Ddx5/Mrtfb/Egr1/Smad1/Smad4/Jun/Ddx17/Ncor1/Gnl3/Ctcf/Nfatc3/Hdac2/Ncor2/Fos	21
GO:0010038	GO:0010038	response to metal ion	62/3580	320/28891	0.000223845325952527	0.0017930882733444	0.0012258706435623	Syt10/Ncam1/Syt5/Sox2/Smpd3/Kcnmb1/Kcnma1/Cpne8/S100a16/Prnp/Tuba1a/Pam/Mt3/Mt2/Adgrv1/Slc41a1/Pkd2/Syt11/Krt10/Abat/Dlg4/Jund/Itpkb/Carf/Slc25a23/Cdkn1b/Cp/Bcl2/Kcnj10/Cdk4/Calm2/Fus/Nfe2l1/Khk/Park7/Calm3/Calm1/Mt1/Alg2/Fosb/Sod1/Gdi1/Mecp2/Crip1/Stim1/Ppp5c/Smpd1/Jun/Mnat1/Cpne2/Wnk1/Pdcd6/Cuta/Slc30a1/Anxa5/Sec31a/Chuk/Add1/Braf/Nfatc3/Ireb2/Fos	62
GO:0016197	GO:0016197	endosomal transport	49/3580	238/28891	0.000227497964321694	0.00181998371457355	0.00124425809962824	Atp9a/Nsg2/Agap2/Laptm4b/Sgsm2/Dennd2a/Alms1/Itsn1/Snx32/Gbf1/Prepl/Lrba/Evi5/Gcc2/Dpy30/Rab12/Hgs/Rab6a/Sort1/Arl4c/Vps50/Rab11b/Sorl1/Plekha3/Vcp/Dennd5a/Trappc10/Stam/Bloc1s1/Zfyve16/Zfyve9/Snx27/Dnm1l/Gosr1/Vti1a/Rab14/Chmp2b/Stx6/Ap5m1/Chmp1a/Ankfy1/Golt1b/Tmem87b/Vps28/Vta1/Vps13b/Washc3/Snx4/Rab9	49
GO:0070316	GO:0070316	regulation of G0 to G1 transition	13/3580	36/28891	0.000228679851300912	0.00182706907101558	0.00124910210568783	Dab2ip/Smarcd1/Smarcc1/Arid1b/Smarca2/Arid2/Znhit1/Rrm2b/Pbrm1/Dpf2/Smarcb1/Smarcc2/Actl6a	13
GO:0003143	GO:0003143	embryonic heart tube morphogenesis	20/3580	70/28891	0.000230332985141451	0.00183789631610927	0.00125650430785954	Ccdc40/Ccdc39/Gja1/Dnaaf1/Smo/Tead1/Ccdc103/Cluap1/Yap1/Kif3a/Pkd2/Arl13b/Hes1/C2cd3/Ift57/Acvr1/Lrp6/Ift52/Mib1/Ift172	20
GO:1904659	GO:1904659	glucose transmembrane transport	29/3580	119/28891	0.000236881831329792	0.00188549833954586	0.00128904811731529	Drd1/Slc1a2/Ahi1/Sorbs1/Clip3/Yes1/Ocln/Slc25a27/Slc27a1/Appl1/Ptpn11/Capn10/C2cd5/Stxbp4/Sgcb/Appl2/Adipor2/Pea15a/Mfn2/Sort1/Insr/Oga/Tsc2/Rasa1/Rps6kb1/Akt2/Braf/Tsc1/Irs2	29
GO:0071214	GO:0071214	cellular response to abiotic stimulus	65/3580	340/28891	0.000237225971511551	0.00188549833954586	0.00128904811731529	Tspyl5/Mme/Tmem150c/Sox9/Gja1/Rpgr/Chek2/Ptprk/Nedd4/Myo6/Yap1/Pkd2/Serpinb6a/Dag1/Gna11/Micu1/Xrcc5/Xpc/Atp1a1/Slc25a23/Zfp36l1/Nsmce3/Ptpn11/Kdm1a/Polk/Nucks1/Swi5/Atr/Gnb5/Wrn/Slc38a3/Ppid/Hyal1/Egr1/Ddb1/Rhbdd1/Stk11/Dhx36/Zmpste24/Clock/Ccnd2/Ddx3x/Plec/Crip1/Ruvbl2/Rab11b/Tmem109/Mtch2/Smpd1/Rhob/Pold3/Crebbp/Wnk1/Bag3/Babam2/Ercc1/Nipbl/Akt2/Map2k7/Trp53inp1/Fbxo4/Pik3ca/Agap3/Rnf168/Xpa	65
GO:0104004	GO:0104004	cellular response to environmental stimulus	65/3580	340/28891	0.000237225971511551	0.00188549833954586	0.00128904811731529	Tspyl5/Mme/Tmem150c/Sox9/Gja1/Rpgr/Chek2/Ptprk/Nedd4/Myo6/Yap1/Pkd2/Serpinb6a/Dag1/Gna11/Micu1/Xrcc5/Xpc/Atp1a1/Slc25a23/Zfp36l1/Nsmce3/Ptpn11/Kdm1a/Polk/Nucks1/Swi5/Atr/Gnb5/Wrn/Slc38a3/Ppid/Hyal1/Egr1/Ddb1/Rhbdd1/Stk11/Dhx36/Zmpste24/Clock/Ccnd2/Ddx3x/Plec/Crip1/Ruvbl2/Rab11b/Tmem109/Mtch2/Smpd1/Rhob/Pold3/Crebbp/Wnk1/Bag3/Babam2/Ercc1/Nipbl/Akt2/Map2k7/Trp53inp1/Fbxo4/Pik3ca/Agap3/Rnf168/Xpa	65
GO:1901799	GO:1901799	negative regulation of proteasomal protein catabolic process	17/3580	55/28891	0.000237521434796876	0.00188549833954586	0.00128904811731529	Map1a/Caml/Hsp90ab1/Ccar2/Ogt/Ophn1/Smarcc1/Park7/Usp9x/Bag5/Ddrgk1/Usp19/Gabarapl2/Wac/Bag6/Sgta/Usp14	17
GO:0035304	GO:0035304	regulation of protein dephosphorylation	23/3580	86/28891	0.000240287488730007	0.00190500415229651	0.00130238354735815	Magi2/Ppp2r2b/Cry2/Pink1/Mprip/Ywhae/Mgat5/Hsp90b1/Calm2/Slc39a10/Calm3/Calm1/Ppp2r5d/Cnep1r1/Camta1/Smpd1/Ppp1r11/Ppp6r1/Ptbp1/Gna12/Ppp1r7/Tsc1/Sppl3	23
GO:0010821	GO:0010821	regulation of mitochondrion organization	34/3580	148/28891	0.00024530326163283	0.00194078027604869	0.0013268424100367	Bok/Wdr35/Mgarp/Lmna/Gclc/Cttn/Pink1/Irgm2/Slc25a4/Chchd10/Spire1/Endog/Srebf1/Huwe1/Pdcd5/Igtp/Mpv17l/Irgm1/Mfn2/Stat2/Pisd/Slc30a9/Mfn1/Mtch2/Bcl2l2/Fkbp8/Bnip3l/Dnm1l/Oma1/Mff/Ssbp1/Zdhhc6/Golph3/Psmd10	34
GO:0061640	GO:0061640	cytoskeleton-dependent cytokinesis	27/3580	108/28891	0.000245429412340787	0.00194078027604869	0.0013268424100367	Fmn2/Stmn1/Efhc1/Bbs4/Myh10/Klhdc8b/Map9/Arl3/Sptbn1/Cul7/Apc/Spire1/Plec/Poldip2/Exoc7/Rhob/Son/Exoc1/Rhoc/Exoc3/Wnk1/Tmem250-ps/Chmp2b/Chmp1a/Stambp/Usp8/Orc4	27
GO:0051146	GO:0051146	striated muscle cell differentiation	66/3580	347/28891	0.000247972939414005	0.00195838295813775	0.00133887673737112	Dmd/Cdh2/Irx3/Rbm24/Sorbs2/Cxcl12/Sox6/Efnb2/Pax3/Ift88/Smo/Meis1/Akap6/Tmod2/Nek5/Igfbp5/Neo1/Bmpr1a/Msx1/Cxadr/Pmp22/Myh10/Lmna/Dner/Cby1/Nebl/Ift20/Bcl9/Slc25a4/Tpm1/Cd81/Cfl2/Bcl2/Bhlhe41/Acvr1/Hopx/Sgcb/Zmpste24/Mfn2/Ccnd2/Sort1/Cacybp/Plec/Epc1/Pdlim5/Csrp2/Ezh2/Smad4/Nln/Stim1/Mtln/Dicer1/Dock1/Acadm/Ddx39b/Hnrnpu/Frs2/Kras/Rbm10/Ski/Chuk/Nfatc3/Hdac2/Lncpint/Tsc1/Parp2	66
GO:0019079	GO:0019079	viral genome replication	30/3580	125/28891	0.000248740621871085	0.00196193370294226	0.001341304255237	Adarb1/Fbxl2/Hacd3/Gbp7/Bcl2/Nucks1/Ddx5/Ppid/Top2b/Gas6/Ddb1/Mphosph8/Fmr1/Kpna6/Ddx3x/Pkn2/Srpk2/Oasl2/Vcp/Dicer1/Tasor/Ppie/Smc6/Ddx56/Ilf3/Smc5/Smarcb1/Vapa/Cnot7/Trim28	30
GO:0008643	GO:0008643	carbohydrate transport	36/3580	160/28891	0.000253328346364394	0.00199302199027498	0.00136255821097713	Drd1/Smpd3/Slc1a2/Ahi1/Sorbs1/Clip3/Yes1/Ocln/Slc35a2/Slc25a27/Ezr/Slc27a1/Appl1/Slc35d1/Ptpn11/Capn10/C2cd5/Stxbp4/Sgcb/Appl2/Slc45a4/Adipor2/Pea15a/Mfn2/Sort1/Insr/Oga/Tsc2/Rasa1/Rps6kb1/Akt2/Slc35a4/Braf/Tsc1/Irs2/Slc35a5	36
GO:0010508	GO:0010508	positive regulation of autophagy	36/3580	160/28891	0.000253328346364394	0.00199302199027498	0.00136255821097713	Smo/Hmgb1/Ormdl3/Sesn3/Ulk2/Pink1/Irgm2/Slc25a4/Endog/Igtp/Pafah1b2/Ufl1/Stk11/Irgm1/Rab12/Sesn1/Gnai3/Foxo1/Tsc2/Rab3gap1/Trim34a/Rb1cc1/Trim21/Wac/Scoc/Bag3/Bnip3l/Rnf31/Setd2/Trp53inp1/Trim8/Fyco1/Trim12a/Ddit3/Tsc1/Snx4	36
GO:0000281	GO:0000281	mitotic cytokinesis	22/3580	81/28891	0.00025603979043721	0.00201178780562639	0.0013753877311317	Stmn1/Efhc1/Bbs4/Myh10/Klhdc8b/Map9/Arl3/Sptbn1/Cul7/Apc/Poldip2/Exoc7/Rhob/Son/Exoc1/Rhoc/Exoc3/Wnk1/Chmp2b/Chmp1a/Stambp/Usp8	22
GO:0046486	GO:0046486	glycerolipid metabolic process	71/3580	380/28891	0.000256534359245462	0.00201310932293385	0.00137629120548724	Thrsp/Mttp/Plin5/Acsl3/Plce1/Mboat2/Plcd4/Dgat2/Pcyt1b/Plaat1/Dbi/Pik3r3/Cds1/Socs2/Pitpnc1/Pnpla6/Fitm2/Lclat1/Ip6k2/Inpp5a/Slc27a1/Itpkb/Pigp/Chpt1/Abhd4/Cds2/Ptpn11/Srebf1/Lpin1/Serinc2/Il6st/Plcb3/Prdx6/Cat/Pnpla8/Plaat3/Pisd/Pdgfa/Lpcat3/Cnep1r1/Pld1/Mecp2/Sorl1/Sacm1l/Ptdss2/Ccnc/Etnk1/Crls1/Insig2/Pigq/Synj1/Pcyt1a/Abca3/Mtmr9/Pi4ka/Plpp1/Sel1l/Chkb/Agpat5/Serinc1/Pigyl/Pik3ca/Pigx/Ip6k1/D…	71
GO:1905477	GO:1905477	positive regulation of protein localization to membrane	28/3580	114/28891	0.000261590587783293	0.00205017883792548	0.00140163431372952	Ptn/Acsl3/Dpp6/Atp2b4/Prnp/Slc5a3/Sorbs1/Clip3/Sptbn1/Tcaf1/Ezr/Dlg4/Cd81/Rab11fip2/Mesd/Pdcd5/C2cd5/Dlg1/Clasp2/Fyn/Pgrmc1/Snx27/Ap2b1/Atp2c1/Mff/Akt2/Ssh1/Pik3ca	28
GO:0048011	GO:0048011	neurotrophin TRK receptor signaling pathway	12/3580	32/28891	0.000263623800754566	0.00206087655646916	0.00140894796320832	Ndn/Hap1/Bex1/Ptprf/Tmem108/Ptpn11/Ppp2r5d/Sort1/Zdhhc17/Src/Akt1s1/Sos1	12
GO:0071354	GO:0071354	cellular response to interleukin-6	12/3580	32/28891	0.000263623800754566	0.00206087655646916	0.00140894796320832	C1qtnf4/Myb/Ptprt/Yap1/Gab1/Ctr9/Il6st/Tut4/Smad4/Src/Fer/Traf7	12
GO:1903432	GO:1903432	regulation of TORC1 signaling	24/3580	92/28891	0.000267956607991141	0.00209209665580931	0.00143029203412726	Dyrk3/Sesn3/Rragd/Gpr137/Csnk1a1/Stk11/Ube2d1/Cul3/Sesn1/Tsc2/Wac/Prkacb/Ube3a/Src/Usp4/Rps6kb1/Akt1s1/Bmt2/Rnf167/Rraga/Prkaca/Tsc1/Usp32/Sec13	24
GO:0060260	GO:0060260	regulation of transcription initiation by RNA polymerase II	21/3580	76/28891	0.000270754558073833	0.00211126942376663	0.00144339977329666	Thra/Hmgb1/Med25/Med31/Med19/Dhx36/Med28/Med9/Cand1/Znhit1/Gtf2a2/Taf11/Zfp451/Atf7ip/Med10/Med29/Ercc1/Med4/Xpa/Med12/Med7	21
GO:0008645	GO:0008645	hexose transmembrane transport	29/3580	120/28891	0.000275883863463371	0.00214855008818443	0.00146888723688764	Drd1/Slc1a2/Ahi1/Sorbs1/Clip3/Yes1/Ocln/Slc25a27/Slc27a1/Appl1/Ptpn11/Capn10/C2cd5/Stxbp4/Sgcb/Appl2/Adipor2/Pea15a/Mfn2/Sort1/Insr/Oga/Tsc2/Rasa1/Rps6kb1/Akt2/Braf/Tsc1/Irs2	29
GO:0018195	GO:0018195	peptidyl-arginine modification	8/3580	16/28891	0.000281397936830514	0.00218322323820203	0.00149259203567433	Prmt2/Ndufaf7/Park7/Carm1/Coprs/Prmt1/Prmt3/Krtcap2	8
GO:0042921	GO:0042921	glucocorticoid receptor signaling pathway	8/3580	16/28891	0.000281397936830514	0.00218322323820203	0.00149259203567433	Ntrk2/Nedd4/Cry2/Ptges3/Clock/Cry1/Ppp5c/Ncoa2	8
GO:0060831	GO:0060831	smoothened signaling pathway involved in dorsal/ventral neural tube patterning	8/3580	16/28891	0.000281397936830514	0.00218322323820203	0.00149259203567433	Wdr19/Ift122/Traf3ip1/Tbc1d32/Tulp3/Gorab/Prkacb/Prkaca	8
GO:0006612	GO:0006612	protein targeting to membrane	30/3580	126/28891	0.000288300923376104	0.00223116699546274	0.00152536947638469	Tram1l1/Pard3/Prnp/Dusp18/Zdhhc1/Irgm2/Macf1/Zdhhc23/Tcaf1/Pex3/Hspa5/C2cd5/Ogt/Sec62/Gdi1/Oga/Fyn/Ssr3/Sec61b/Mff/Bag6/Sec63/Akt2/Zdhhc6/Sgta/Srpr/Vps37b/Sec61a1/Pex19/Zdhhc20	30
GO:0035303	GO:0035303	regulation of dephosphorylation	30/3580	126/28891	0.000288300923376104	0.00223116699546274	0.00152536947638469	Ppp1r36/Magi2/Npnt/Ppp2r2b/Cry2/Pink1/Mprip/Ywhae/Mgat5/Hsp90b1/Lpin1/Calm2/Slc39a10/Calm3/Calm1/Ppp2r5d/Uri1/Cnep1r1/Cdk5rap3/Camta1/Smpd1/Ppp1r11/Ppp6r1/Ptbp1/Src/Gna12/Mtmr9/Ppp1r7/Tsc1/Sppl3	30
GO:0043547	GO:0043547	positive regulation of GTPase activity	51/3580	253/28891	0.000293212153315278	0.00226593277697923	0.00154913760403079	Fzd10/Foxj1/Mtss2/Tbc1d30/Chn2/Arap2/Rasgef1a/Plxnb1/Rgma/Ralgps2/Gnao1/Pkp4/Agap2/Rap1gap/Fermt2/Chn1/Garnl3/Sgsm2/Cx3cl1/Prtn3/Rab11fip2/S1pr1/Asap2/Evi5/Arhgap35/Gnb5/Usp6nl/Mmut/Gnas/Itga6/Eif5/Rcc2/Ezh2/Sipa1l2/Ralgapa1/Tsc2/Rab3gap1/Nf1/Sipa1l1/Zc3h15/Mapre2/Dvl3/Wdr41/Rasa1/Akt2/Sos1/Agap1/Agap3/Dock7/Myo9a/Tsc1	51
GO:0006497	GO:0006497	protein lipidation	25/3580	98/28891	0.000293527932685864	0.00226593277697923	0.00154913760403079	Mttp/Dbi/Zdhhc1/Clip3/Irgm2/Zdhhc23/Pigp/Igtp/Irgm1/Nmt2/Rab3gap1/Zdhhc17/Rb1cc1/Ppm1a/Selenok/Pigq/Wipi2/Wdr45b/Zdhhc6/Pigyl/Pigx/Dpm3/Pigt/Dpm2/Zdhhc20	25
GO:0060038	GO:0060038	cardiac muscle cell proliferation	19/3580	66/28891	0.000294008411451054	0.00226680485228763	0.00154973381088543	Rbp4/Ncam1/Kcnk2/Zfpm2/Gja1/Tenm4/Bmpr1a/Cxadr/Fgfr1/Myh10/Tgfbr3/Yap1/Apc/Smad1/Ccnd2/Vgll4/Dipk2a/Arid2/Hdac2	19
GO:0006650	GO:0006650	glycerophospholipid metabolic process	54/3580	272/28891	0.000295274405200837	0.00227372350971131	0.00155446385075833	Acsl3/Mboat2/Plcd4/Pcyt1b/Plaat1/Dbi/Pik3r3/Cds1/Socs2/Pitpnc1/Pnpla6/Lclat1/Ip6k2/Inpp5a/Slc27a1/Itpkb/Pigp/Chpt1/Abhd4/Cds2/Lpin1/Serinc2/Plcb3/Prdx6/Pnpla8/Plaat3/Pisd/Pdgfa/Lpcat3/Pld1/Mecp2/Sacm1l/Ptdss2/Etnk1/Crls1/Pigq/Synj1/Pcyt1a/Abca3/Mtmr9/Pi4ka/Chkb/Agpat5/Serinc1/Pigyl/Pik3ca/Pigx/Ip6k1/Dpm3/Pigt/Dpm2/Gdpd1/Hadha/Pi4k2a	54
GO:0006305	GO:0006305	DNA alkylation	16/3580	51/28891	0.000297051795979099	0.0022817129235356	0.00155992592867834	Pax6/Meg3/Kmt2a/Mettl4/Arid4b/Gnas/Mphosph8/Zmpste24/Smarca5/Ezh2/Mecp2/Ctcf/Dnmt3a/Kmt2e/Atf7ip/Ehmt2	16
GO:0006306	GO:0006306	DNA methylation	16/3580	51/28891	0.000297051795979099	0.0022817129235356	0.00155992592867834	Pax6/Meg3/Kmt2a/Mettl4/Arid4b/Gnas/Mphosph8/Zmpste24/Smarca5/Ezh2/Mecp2/Ctcf/Dnmt3a/Kmt2e/Atf7ip/Ehmt2	16
GO:0010463	GO:0010463	mesenchymal cell proliferation	17/3580	56/28891	0.000302052086224621	0.00231103979940422	0.00157997567008214	Ptn/Nfib/Dchs1/Sox9/Smo/Bmpr1a/Msx1/Fgfr1/Gas1/Zeb1/Lmna/Hmgb1/Arhgap5/Lrp6/Pdgfa/Phf14/Irs2	17
GO:0044088	GO:0044088	regulation of vacuole organization	17/3580	56/28891	0.000302052086224621	0.00231103979940422	0.00157997567008214	Fez1/Ift88/Efnb1/Laptm4b/Pink1/Irgm2/Ift20/Igtp/Irgm1/Rab3gap1/Scfd1/Ubqln2/Tmem106b/Ehmt2/Sec22b/Rnf5/Snx4	17
GO:0060251	GO:0060251	regulation of glial cell proliferation	17/3580	56/28891	0.000302052086224621	0.00231103979940422	0.00157997567008214	Myb/Ptn/Gfap/Pmp22/Hes1/Atxn1/Ufl1/Idh2/Mfn2/Mecp2/Nf1/Nf2/Vim/Dicer1/Rnf10/Kras/Ski	17
GO:0043491	GO:0043491	phosphatidylinositol 3-kinase/protein kinase B signal transduction	61/3580	317/28891	0.000302368534066018	0.00231103979940422	0.00157997567008214	Tspyl5/Smpd3/Cxcl12/Magi2/Sox9/Angpt1/Ptpn13/Ddr1/Ntrk2/Igfbp5/Nedd4/Cavin3/Serpine2/Plxnb1/Fgfr1/Pik3r3/Vegfb/Fermt2/Hsp90aa1/Dab2ip/Fbxl2/Hsp90ab1/Sesn3/Cx3cl1/Dag1/Itsn1/Them4/Igf1r/Zfp36l1/Phlpp1/Cat/Gas6/Dlg1/Stk11/Pik3ip1/Pdgfa/Dipk2a/Stk3/Sesn1/Rtn4/Insr/Tsc2/Il18/Nf1/Ppp2ca/Ube3a/Ncor1/Ppp2r1a/Src/Ilk/Pdcd6/Fer/Rps6kb1/Rgl2/Akt2/Pik3ca/Specc1l/Hdac2/Ddit3/Irs2/Stambp	61
GO:0050000	GO:0050000	chromosome localization	28/3580	115/28891	0.000305444354614675	0.00233165938027638	0.00159407254375507	Fmn2/Ttl/Nuf2/Lmna/Nudc/Cep63/Apc/Spice1/Spc24/Sun1/Champ1/Trappc12/Cdc23/Numa1/Rcc2/Cul3/Ube2b/Pibf1/Sirt2/Kat2b/Hnrnpu/Mapre1/Bub3/Map1s/Chmp2b/Dync1h1/Chmp1a/Rrs1	28
GO:0072329	GO:0072329	monocarboxylic acid catabolic process	32/3580	138/28891	0.000307655565912362	0.00234563600809326	0.00160362786682054	Plin5/Bdh2/Dbi/Aig1/Ids/Hacl1/Lpin1/Ivd/Slc16a1/Abcd3/Lonp2/Pex7/Acat1/Phyh/Abcd4/Gcdh/Echdc1/Mtln/Acadm/Acadvl/Acox1/Ilvbl/Crot/Eci2/Decr1/Eci1/Akt2/Etfa/Hadh/Irs2/Nudt19/Hadha	32
GO:0009081	GO:0009081	branched-chain amino acid metabolic process	10/3580	24/28891	0.000315997861549029	0.00238919214537475	0.00163340564788915	Mccc2/Ivd/Acat1/Bckdk/Dld/Acadsb/Hibch/Ilvbl/Bckdha/Acad8	10
GO:0042398	GO:0042398	cellular modified amino acid biosynthetic process	10/3580	24/28891	0.000315997861549029	0.00238919214537475	0.00163340564788915	Bbox1/Plod2/Ckb/Dhfr/Slc27a1/Park7/Ptdss2/Acadm/Atic/Gart	10
GO:0043574	GO:0043574	peroxisomal transport	10/3580	24/28891	0.000315997861549029	0.00238919214537475	0.00163340564788915	Trim37/Pex3/Hacl1/Abcd3/Lonp2/Pex7/Usp9x/Abcd4/Zfand6/Pex19	10
GO:1904292	GO:1904292	regulation of ERAD pathway	10/3580	24/28891	0.000315997861549029	0.00238919214537475	0.00163340564788915	Wfs1/Herpud1/Tmem67/Bcap31/Usp19/Rnft1/Ubqln2/Bag6/Sgta/Usp14	10
GO:0009083	GO:0009083	branched-chain amino acid catabolic process	9/3580	20/28891	0.000316079894718839	0.00238919214537475	0.00163340564788915	Mccc2/Ivd/Acat1/Bckdk/Dld/Acadsb/Hibch/Bckdha/Acad8	9
GO:0035372	GO:0035372	protein localization to microtubule	9/3580	20/28891	0.000316079894718839	0.00238919214537475	0.00163340564788915	Map1a/Gas2l1/Mapre3/Champ1/Mid1/Abhd17a/Mapre2/Hnrnpu/Mapre1	9
GO:0046827	GO:0046827	positive regulation of protein export from nucleus	9/3580	20/28891	0.000316079894718839	0.00238919214537475	0.00163340564788915	Ywhae/Gas6/Xpo4/Ppm1a/Ctdspl2/Bag3/Camk1/Emd/Prkaca	9
GO:0035601	GO:0035601	protein deacylation	21/3580	77/28891	0.000329319001685145	0.00248014603466907	0.00169558758531031	Ndn/Bex4/Sirt3/Ccar2/Tbl1x/Hdac1/Zzz3/Ndst1/Rbbp7/Dyrk1a/Smarca5/Rbbp4/Sirt2/Mier1/Yeats2/Tada3/Abhd17a/Fnta/Mta1/Hdac2/Ncor2	21
GO:0098732	GO:0098732	macromolecule deacylation	21/3580	77/28891	0.000329319001685145	0.00248014603466907	0.00169558758531031	Ndn/Bex4/Sirt3/Ccar2/Tbl1x/Hdac1/Zzz3/Ndst1/Rbbp7/Dyrk1a/Smarca5/Rbbp4/Sirt2/Mier1/Yeats2/Tada3/Abhd17a/Fnta/Mta1/Hdac2/Ncor2	21
GO:2000573	GO:2000573	positive regulation of DNA biosynthetic process	21/3580	77/28891	0.000329319001685145	0.00248014603466907	0.00169558758531031	Mapk15/Hsp90aa1/Naf1/Xrcc5/Ptges3/Wrap53/Dkc1/Atr/Cct7/Map3k4/Parn/Cct3/Cct6a/Rgcc/Cct5/Ddx39b/Tnks/Map2k7/Fbxo4/Hmbox1/Rfc2	21
GO:0008654	GO:0008654	phospholipid biosynthetic process	46/3580	223/28891	0.000331885372392855	0.0024964255816087	0.00170671733222821	Acsl3/Mboat2/Pcyt1b/Pik3r3/Cds1/Ormdl3/Socs2/Sgms2/Agpat3/Fitm2/Lclat1/Agpat4/Ip6k2/Slc27a1/Itpkb/Pigp/Chpt1/Abhd4/Cds2/Lpin1/Sgms1/Plaat3/Pisd/Pdgfa/Lpcat3/Pld1/Ptdss2/Etnk1/Crls1/Pigq/Pcyt1a/Pi4ka/Hmgcs1/Chkb/Agpat5/Serinc1/Pigyl/Pik3ca/Pigx/Ip6k1/Dhdds/Dpm3/Vapa/Pigt/Dpm2/Pi4k2a	46
GO:2000628	GO:2000628	regulation of miRNA metabolic process	23/3580	88/28891	0.000345699194203858	0.00259716520079099	0.00177558942493834	Myb/Nfib/Sox9/Bmpr1a/Tead1/Drosha/Srebf2/Srebf1/Mrtfb/Egr1/Smad1/Zswim8/Smad4/Jun/Dicer1/Ncor1/Gnl3/Ctcf/Rc3h2/Nfatc3/Hdac2/Ncor2/Fos	23
GO:0031076	GO:0031076	embryonic camera-type eye development	14/3580	42/28891	0.000347922394731258	0.00260751559016088	0.00178266561782109	Pax6/Wdr19/Ift122/Zeb1/Traf3ip1/Hipk1/Tulp3/Ift140/Phactr4/Rdh10/Lrp6/Hipk2/Frs2/Ift172	14
GO:0038179	GO:0038179	neurotrophin signaling pathway	14/3580	42/28891	0.000347922394731258	0.00260751559016088	0.00178266561782109	Ndn/Hap1/Magi2/Bex1/Ptprf/Tmem108/Kidins220/Ptpn11/Ppp2r5d/Sort1/Zdhhc17/Src/Akt1s1/Sos1	14
GO:0055017	GO:0055017	cardiac muscle tissue growth	28/3580	116/28891	0.000355679261810774	0.00266241466850589	0.00182019816404441	Rbp4/Ncam1/Kcnk2/Sorbs2/Zfpm2/Gja1/Meis1/Akap6/Tenm4/Bmpr1a/Cxadr/Fgfr1/Myh10/Tgfbr3/Yap1/Slc25a4/Apc/S1pr1/Smad1/Ccnd2/Pdlim5/Vgll4/Dipk2a/Arid2/Ddx39b/Rbm10/Hdac2/Parp2	28
GO:0070534	GO:0070534	protein K63-linked ubiquitination	19/3580	67/28891	0.000363234673727994	0.00271567450612639	0.00185661001971846	Nedd4/Ube2e2/Cep63/Prpf19/Hectd1/Sash1/Ddx3x/Ube2b/Ube2e3/Stub1/Zfp91/Trim21/Trim56/Ube2v2/Rnf8/Wwp2/Rnf168/Trim12a/Rnf5	19
GO:0050792	GO:0050792	regulation of viral process	40/3580	187/28891	0.000364939666543848	0.00272511847850176	0.00186306652755786	Adarb1/Hmgb1/Fbln1/Hacd3/Gbp7/Bcl2/Rad50/Ddx5/Ppid/Top2b/Rsf1/Ddb1/Mphosph8/Fmr1/Kpna6/Ddx3x/Pkn2/Srpk2/Dynlt1f/Larp7/Trim34a/Oasl2/Smpd1/Dicer1/Trim21/Tasor/Trim56/Crebbp/Ppie/Hexim1/Trim26/Ilf3/Dhx9/Tmem250-ps/Trim8/Vps37b/Trim12a/Cnot7/Trim28/Ubp1	40
GO:0021696	GO:0021696	cerebellar cortex morphogenesis	15/3580	47/28891	0.000369779830480622	0.00275792260508401	0.00188549354153296	Kndc1/Smo/Tuba1a/Serpine2/Coq8b/Nfix/Rora/Ttll1/Ptpn11/Ophn1/Slc25a46/Usp9x/Pcnt/Atxn2/Herc1	15
GO:0005977	GO:0005977	glycogen metabolic process	22/3580	83/28891	0.000372385237137444	0.00277065397185012	0.00189419752393194	Ppp1r3c/Phkg1/Sorbs1/Hmgb1/Pygb/Prkag2/Ptges3/Gabarapl1/Epm2aip1/Il6st/Khk/Dyrk2/Gfpt1/Phkb/Ppp1cb/Insr/Rb1cc1/Acadm/Gaa/Akt2/Stk40/Irs2	22
GO:0007422	GO:0007422	peripheral nervous system development	22/3580	83/28891	0.000372385237137444	0.00277065397185012	0.00189419752393194	Dmd/Adgrb2/Pou3f2/Plxna4/Adam22/Ntrk2/Pard3/Slc5a3/Pmp22/Lamb2/Dag1/Sod1/Slc25a46/Plec/Sirt2/Nf1/Dicer1/Ilk/Ski/Akt2/Sos1/Med12	22
GO:0019216	GO:0019216	regulation of lipid metabolic process	73/3580	398/28891	0.000373332410602471	0.00277435458866993	0.00189672750396132	Ccdc3/Smpd3/Dkk3/Thrsp/Sct/Kcnma1/Plin5/Sox9/Rarres2/Acsl3/Fmo1/Dgat2/Thra/Ccn1/Agap2/Zbtb20/Dbi/Bbs4/Sorbs1/Ormdl3/Mid1ip1/Srebf2/Ankrd26/Fitm2/Rora/Prkag2/Slc27a1/Atp1a1/Dnajc15/Scap/Sirt3/Igf1r/Srebf1/Lpin1/Erlin2/Ogt/Nfe2l1/Rdh10/Egr1/Crtc3/Lonp2/Appl2/Sod1/Zmpste24/Fmc1/Pik3ip1/Por/Pdgfa/Pibf1/Wdtc1/Lpcat3/Cnep1r1/Sirt2/Prmt3/Sorl1/Stub1/Pdk1/Mtln/Ccnc/Insig2/Ncor1/Acadvl/Kat2b/Abca3/Mtmr9/S…	73
GO:0031032	GO:0031032	actomyosin structure organization	45/3580	218/28891	0.000376475056656426	0.00279434193677116	0.00191039214258743	Spag6l/Epb41l4a/Epb41l4b/Ttc8/Ppp1r9a/Stmn1/Cdc42bpa/Tmod2/Epb41l5/Tjp1/Bbs4/Myh10/Sorbs1/Fermt2/Nebl/Cnn3/Pfn2/Alms1/Tpm1/S1pr1/Cfl2/Sorbs3/Epb41l3/Carmil1/Lpar1/Clasp2/Myo18a/Mfn2/Tnfaip1/Cdc42bpb/Cul3/Plec/Csrp2/Rgcc/Smad4/Nf2/Trpm7/Ccdc88a/Rhoc/Src/Pdlim4/Braf/Hdac2/Tsc1/Tesk1	45
GO:0030512	GO:0030512	negative regulation of transforming growth factor beta receptor signaling pathway	24/3580	94/28891	0.000378994498658565	0.00280966113909378	0.00192086533606555	Tgfbr3/Sinhcaf/Eid2/Pmepa1/Hspa5/Ogt/Sin3a/Bcl9l/Arid4b/Hdac1/Rbbp7/Zbtb7a/Rbbp4/Sap30l/Glg1/Suds3/Stub1/Ppm1a/Ing2/Smurf2/Zfp451/Chst11/Ski/Hdac2	24
GO:1905475	GO:1905475	regulation of protein localization to membrane	44/3580	212/28891	0.000384212587242733	0.00284492585607825	0.00194497456813596	Cdh2/Sorbs2/Magi2/Ptn/Acsl3/Dpp6/Atp2b4/Prnp/Slc5a3/Sorbs1/Clip3/Nbea/Tnik/Dag1/Sptbn1/Tcaf1/Ezr/Dlg4/Prkcz/Appl1/Cd81/Rab11fip2/Mesd/Lztfl1/Pdcd5/C2cd5/Ogt/Hectd1/Dlg1/Clasp2/Camk2g/Gdi1/Fyn/Pgrmc1/Wnk1/Snx27/Ap2b1/Atp2c1/Csnk2a1/Mff/Akt2/Ssh1/Pik3ca/Tmbim1	44
GO:0014010	GO:0014010	Schwann cell proliferation	7/3580	13/28891	0.000386508496058712	0.00284824898887711	0.00194724647577338	Gfap/Pmp22/Nf1/Nf2/Dicer1/Rnf10/Ski	7
GO:0051571	GO:0051571	positive regulation of histone H3-K4 methylation	7/3580	13/28891	0.000386508496058712	0.00284824898887711	0.00194724647577338	Auts2/Ogt/Kat8/Kansl3/Nelfe/Kansl1/Hcfc1	7
GO:1900102	GO:1900102	negative regulation of endoplasmic reticulum unfolded protein response	7/3580	13/28891	0.000386508496058712	0.00284824898887711	0.00194724647577338	Wfs1/Igtp/Crebrf/Ufl1/Pdia6/Ddrgk1/Nck1	7
GO:1990253	GO:1990253	cellular response to leucine starvation	7/3580	13/28891	0.000386508496058712	0.00284824898887711	0.00194724647577338	Sesn3/Rragd/Impact/Sesn1/Rnf167/Atf2/Gcn1	7
GO:0014706	GO:0014706	striated muscle tissue development	58/3580	301/28891	0.000403907321777722	0.00297291212497016	0.002032474225652	Rbp4/Ncam1/Kcnk2/Irx3/Sorbs2/Sox6/Zfpm2/Efnb2/Angpt1/Gja1/Pax3/Ift88/Meis1/Akap6/Tenm4/Bmpr1a/Cxadr/Fgfr1/Myh10/Lmna/Tgfbr3/Yap1/Cby1/Tnni3/Nebl/Dsg2/Ift20/Slc25a4/Apc/Tpm1/S1pr1/Acvr1/Mrtfb/Sgcb/Lrp6/Zmpste24/Smad1/Prmt1/Ccnd2/Cacybp/Plec/Pdlim5/Luc7l/Vgll4/Dipk2a/Sirt2/Arid2/Smad4/Dicer1/Acadm/Ddx39b/Hnrnpu/Frs2/Rbm10/Hdac2/Tsc1/Ube4b/Parp2	58
GO:0014855	GO:0014855	striated muscle cell proliferation	23/3580	89/28891	0.000412203622357492	0.00303035988402981	0.00207174921418244	Rbp4/Ncam1/Kcnk2/Zfpm2/Angpt1/Gja1/Tenm4/Bmpr1a/Cxadr/Fgfr1/Myh10/Tgfbr3/Yap1/Apc/Smad1/Ccnd2/Sugt1/Vgll4/Dipk2a/Arid2/Paxbp1/Hdac2/Akirin1	23
GO:0009167	GO:0009167	purine ribonucleoside monophosphate metabolic process	13/3580	38/28891	0.00042194494334931	0.00308665929384023	0.00211023911719639	Ak4/Ak3/Nt5c/Adk/Guk1/Gmps/Paics/Prps2/Nudt2/Nt5c2/Adsl/Atic/Gart	13
GO:0021846	GO:0021846	cell proliferation in forebrain	13/3580	38/28891	0.00042194494334931	0.00308665929384023	0.00211023911719639	Pax6/Pou3f2/Nfib/Dixdc1/Tacc2/Fgfr1/Nfix/Pcm1/Kif1a/Cep120/Dock7/Tacc1/Ncor2	13
GO:0046825	GO:0046825	regulation of protein export from nucleus	13/3580	38/28891	0.00042194494334931	0.00308665929384023	0.00211023911719639	Ywhae/Ptpn11/Chchd4/Park7/Gas6/Xpo4/Ppm1a/Ctdspl2/Xpo1/Bag3/Camk1/Emd/Prkaca	13
GO:0042659	GO:0042659	regulation of cell fate specification	11/3580	29/28891	0.000422363885214195	0.00308665929384023	0.00211023911719639	Pax6/Bmpr1a/Fgfr1/Hdac1/Rbbp7/Rbbp4/Gatad2b/Mta1/Chd4/Hdac2/Lmo4	11
GO:2000819	GO:2000819	regulation of nucleotide-excision repair	11/3580	29/28891	0.000422363885214195	0.00308665929384023	0.00211023911719639	Hmgb1/Smarcd1/Smarcc1/Arid1b/Smarca2/Arid2/Pbrm1/Dpf2/Smarcb1/Smarcc2/Actl6a	11
GO:0046777	GO:0046777	protein autophosphorylation	48/3580	238/28891	0.000428611904337389	0.0031286132851515	0.0021389215680792	Epha7/Stk33/Mapk15/Ddr1/Chek2/Ntrk2/Tom1l1/Fgfr1/Mak/Wnk2/Tnik/Yes1/Ulk2/Pink1/Igf1r/Eef2k/Cad/Stk25/Rad50/Atr/Impact/Stk16/Stk11/Ppp2r5d/Taok1/Camk2g/Pdgfa/Ddx3x/Dyrk1a/Insr/Ctnnd1/Mark3/Fyn/Hspa9/Trpm7/Jun/Ppp2ca/Src/Wnk1/Fer/Csnk2a1/Sik2/Csnk1g1/Prkaca/Csnk1g2/Trim28/Dapk3/Tesk1	48
GO:0015749	GO:0015749	monosaccharide transmembrane transport	29/3580	123/28891	0.00042919559163725	0.00312917069647584	0.00213930265036559	Drd1/Slc1a2/Ahi1/Sorbs1/Clip3/Yes1/Ocln/Slc25a27/Slc27a1/Appl1/Ptpn11/Capn10/C2cd5/Stxbp4/Sgcb/Appl2/Adipor2/Pea15a/Mfn2/Sort1/Insr/Oga/Tsc2/Rasa1/Rps6kb1/Akt2/Braf/Tsc1/Irs2	29
GO:0003279	GO:0003279	cardiac septum development	30/3580	129/28891	0.000442512184185506	0.00322245000242763	0.00220307439240308	Dnah11/Zfpm2/Ift88/Slit2/Smo/Ank2/Bmpr1a/Ccn1/Myh10/Tgfbr3/Fuz/Hes1/Parva/Sox4/Cplane1/Acvr1/Tab1/Hectd1/Zbtb14/Lrp6/Matr3/Ndst1/Smad4/Mdm4/Trip11/Dvl3/Frs2/Ap2b1/Cntrl/Lmo4	30
GO:0000271	GO:0000271	polysaccharide biosynthetic process	19/3580	68/28891	0.000446196877334857	0.00323424087631634	0.0022111353932902	Smpd3/Ppp1r3c/Csgalnact1/Phkg1/Sorbs1/Ptges3/Hs2st1/Epm2aip1/Dyrk2/Gfpt1/Ndst1/Ppp1cb/Ext1/Insr/Acadm/Ap2a1/Akt2/Ext2/Irs2	19
GO:0030330	GO:0030330	DNA damage response, signal transduction by p53 class mediator	19/3580	68/28891	0.000446196877334857	0.00323424087631634	0.0022111353932902	Chek2/Myo6/Dyrk3/Sox4/Smyd2/Kdm1a/Ddx5/Atr/Pcbp4/Zmpste24/Dyrk1a/Cops3/Atrx/Znhit1/Pttg1ip/Hipk2/Usp10/Psmd10/Ing4	19
GO:0032272	GO:0032272	negative regulation of protein polymerization	22/3580	84/28891	0.000446228759037809	0.00323424087631634	0.0022111353932902	Map2/Slit2/Stmn1/Tmod2/Bbs4/Clip3/Pfn2/Sptbn1/Eml2/Sptan1/Tpm1/Add3/Rdx/Fkbp4/Carmil1/Pecam1/Dyrk1a/Twf1/Mapre1/Ssh1/Add1/Myadm	22
GO:0060042	GO:0060042	retina morphogenesis in camera-type eye	22/3580	84/28891	0.000446228759037809	0.00323424087631634	0.0022111353932902	Irx5/Rbp4/Sox2/Fjx1/Prom1/Ptn/Sox9/Rpgr/Crb2/Ttc8/Ntrk2/Ahi1/Nectin3/Rpgrip1l/Bbs4/Casz1/Alms1/Hipk1/Arl6/Lrp6/Rpgrip1/Hipk2	22
GO:0010453	GO:0010453	regulation of cell fate commitment	14/3580	43/28891	0.000457559901700159	0.00330471835326297	0.00225931833626382	Pax6/Spdef/Bmpr1a/Fgfr1/Casz1/Hes1/Hdac1/Rbbp7/Rbbp4/Gatad2b/Mta1/Chd4/Hdac2/Lmo4	14
GO:0035307	GO:0035307	positive regulation of protein dephosphorylation	14/3580	43/28891	0.000457559901700159	0.00330471835326297	0.00225931833626382	Magi2/Pink1/Calm2/Slc39a10/Calm3/Calm1/Ppp2r5d/Cnep1r1/Camta1/Smpd1/Ptbp1/Gna12/Ppp1r7/Sppl3	14
GO:1901983	GO:1901983	regulation of protein acetylation	14/3580	43/28891	0.000457559901700159	0.00330471835326297	0.00225931833626382	Auts2/Fam161a/Sox4/Sirt3/Hint2/Park7/Taok1/Ddx3x/Smarca5/Baz1b/Nfyb/Hdac2/Dek/Mybbp1a	14
GO:0008344	GO:0008344	adult locomotory behavior	27/3580	112/28891	0.000458764325527901	0.00330954194135215	0.00226261605178796	Uchl1/Drd1/Cxcl12/Kcnma1/Adam22/Shank2/Zic1/Tuba1a/Pmp22/Wdr47/Atxn1/Nr4a2/Pbx3/Kcnj10/Pum1/Park7/Clcn3/Oxr1/Zmpste24/Ccnd2/Mecp2/Trmt1l/Hipk2/Btbd9/Gigyf2/Cnp/Tsc1	27
GO:0048255	GO:0048255	mRNA stabilization	18/3580	63/28891	0.000464832407167895	0.00334939986847146	0.00228986549817337	Rbm24/Axin2/Cirbp/Fus/Mettl16/Noct/Tardbp/Thrap3/Angel2/Hnrnpc/Dicer1/Ptbp1/Hnrnpu/Rbm10/Srsf1/Paip1/Taf15/Dhx9	18
GO:0034453	GO:0034453	microtubule anchoring	10/3580	25/28891	0.000468435989702788	0.00336357763036879	0.00229955832945208	Ccdc187/Bbs4/Kif3a/Dag1/Pcm1/Cep19/Gcc2/Clasp2/Nin/Map1s	10
GO:0034643	GO:0034643	establishment of mitochondrion localization, microtubule-mediated	10/3580	25/28891	0.000468435989702788	0.00336357763036879	0.00229955832945208	Uchl1/Hap1/Fez1/Map1b/Agbl4/Mgarp/Kif1b/Trak1/Hsbp1/Actr10	10
GO:0047497	GO:0047497	mitochondrion transport along microtubule	10/3580	25/28891	0.000468435989702788	0.00336357763036879	0.00229955832945208	Uchl1/Hap1/Fez1/Map1b/Agbl4/Mgarp/Kif1b/Trak1/Hsbp1/Actr10	10
GO:0007063	GO:0007063	regulation of sister chromatid cohesion	8/3580	17/28891	0.000473856887644884	0.00338528683929203	0.00231440014304797	Axin2/Slf1/Atrx/Rad21/Naa10/Tnks/Smc5/Nsmce2	8
GO:0009226	GO:0009226	nucleotide-sugar biosynthetic process	8/3580	17/28891	0.000473856887644884	0.00338528683929203	0.00231440014304797	Uxs1/Gfpt1/Gnpnat1/Pgm3/Gnpda2/Gmppb/Uap1/Cmas	8
GO:0019896	GO:0019896	axonal transport of mitochondrion	8/3580	17/28891	0.000473856887644884	0.00338528683929203	0.00231440014304797	Uchl1/Hap1/Fez1/Agbl4/Mgarp/Trak1/Hsbp1/Actr10	8
GO:0031958	GO:0031958	corticosteroid receptor signaling pathway	8/3580	17/28891	0.000473856887644884	0.00338528683929203	0.00231440014304797	Ntrk2/Nedd4/Cry2/Ptges3/Clock/Cry1/Ppp5c/Ncoa2	8
GO:0031334	GO:0031334	positive regulation of protein-containing complex assembly	44/3580	214/28891	0.000474203603947522	0.00338528683929203	0.00231440014304797	Tppp3/Map1b/Nckap1/Slf1/Fermt2/Hsp90aa1/Cd24a/Zdhhc1/Ckap5/Cttn/Cdk5rap2/Dab2ip/Pfn2/Akap9/Apc/Med25/Baiap2/Cdkn1b/Atr/Arl2/Clu/Nav3/Togaram1/Park7/Carmil1/Mpp7/Dlg1/Numa1/Slain2/Ddx3x/Ice1/Mecp2/Cand1/Stub1/Vcp/Mtln/Ppp2ca/Rhoc/Gnl3l/Src/Mapre1/Abca3/Nck1/Fer	44
GO:0045197	GO:0045197	establishment or maintenance of epithelial cell apical/basal polarity	15/3580	48/28891	0.000476825614008185	0.00340006981179478	0.00232450673528055	Spag6l/Fat1/Crb2/Ttc8/Pard3/Pard3b/Ift20/Dlg4/Ophn1/Pard6a/Dlg1/Lin7c/Pdzd11/Ilk/Myo9a	15
GO:0031398	GO:0031398	positive regulation of protein ubiquitination	28/3580	118/28891	0.000478471724200666	0.00340393724898467	0.00232715076446047	Tspyl5/Mapk15/Angpt1/Spsb4/Dnajb2/Wfs1/Nsmce3/Kdm1a/Hspbp1/Btrc/Huwe1/Hspa5/Ndfip1/Ube2d1/Cul3/Ddx3x/Cdk5rap3/Cry1/Stub1/Pttg1ip/Ube3a/Ube2v2/Pdcd6/Mta1/Fbxo4/Psmd10/Topors/Arrdc3	28
GO:0120034	GO:0120034	positive regulation of plasma membrane bounded cell projection assembly	28/3580	118/28891	0.000478471724200666	0.00340393724898467	0.00232715076446047	Mns1/Zmynd10/Hap1/Plce1/Ift88/Dzip1/Nckap1/Gpm6a/Auts2/Bbs4/Hsp90aa1/Fuz/Crocc/Kctd17/Ift20/Tmem67/Apc/Ccp110/Dynll1/Fnbp1l/Arhgap35/Abi2/Fmr1/Ccdc88a/Wasl/Cep120/Mien1/Akirin1	28
GO:0050772	GO:0050772	positive regulation of axonogenesis	25/3580	101/28891	0.000480476740938257	0.00341426329275019	0.00233421031311988	Slitrk1/Cxcl12/Plxna4/Arhgap32/Map1b/Dixdc1/Ntrk2/Plxnb1/Metrn/Rnd2/Macf1/Stk25/Trak1/Plxnb2/Adnp/Stk11/Nin/Gdi1/Eif4g2/Golga4/Ilk/Rufy3/Eif2b2/Braf/Anapc2	25
GO:0009161	GO:0009161	ribonucleoside monophosphate metabolic process	16/3580	53/28891	0.0004825805042129	0.00342360687158893	0.0023405981854709	Ak4/Upp2/Cad/Ak3/Nt5c/Prps1/Adk/Guk1/Gmps/Paics/Prps2/Nudt2/Nt5c2/Adsl/Atic/Gart	16
GO:0010501	GO:0010501	RNA secondary structure unwinding	6/3580	10/28891	0.000484566925891235	0.00342360687158893	0.0023405981854709	Dhx36/Ddx3x/Ddx39b/Dhx9/Ago1/Ago3	6
GO:0034091	GO:0034091	regulation of maintenance of sister chromatid cohesion	6/3580	10/28891	0.000484566925891235	0.00342360687158893	0.0023405981854709	Slf1/Atrx/Naa10/Tnks/Smc5/Nsmce2	6
GO:0090084	GO:0090084	negative regulation of inclusion body assembly	6/3580	10/28891	0.000484566925891235	0.00342360687158893	0.0023405981854709	Dnaja4/Hspa2/Dnajb2/Dnajb1/Dnajb6/Sorl1	6
GO:1904851	GO:1904851	positive regulation of establishment of protein localization to telomere	6/3580	10/28891	0.000484566925891235	0.00342360687158893	0.0023405981854709	Wrap53/Dkc1/Cct7/Cct3/Cct6a/Cct5	6
GO:0071902	GO:0071902	positive regulation of protein serine/threonine kinase activity	42/3580	202/28891	0.000494332757370823	0.00348860920762384	0.00238503796944179	Fzd10/Atp2b4/Akap6/Fgfr1/Tead1/Fermt2/Cd24a/Maged1/Pkd2/Dab2ip/Hsp90ab1/Mapre3/Irgm2/Magi3/Gab1/Ip6k2/Cdkn1b/Mapk8ip3/Tab1/Igtp/Irgm1/Sash1/Ccnd2/Map3k4/Pdgfa/Ddx3x/Dipk2a/Rgcc/Ezh2/Insr/Fgd4/Ppp2ca/Mnat1/Map3k5/Pkd1/Src/Dvl3/Ilk/Kras/Camk1/Map2k7/Psmd10	42
GO:0070741	GO:0070741	response to interleukin-6	12/3580	34/28891	0.000504827629095497	0.00355453974459021	0.00243011233135852	C1qtnf4/Myb/Ptprt/Yap1/Gab1/Ctr9/Il6st/Tut4/Smad4/Src/Fer/Traf7	12
GO:1904706	GO:1904706	negative regulation of vascular associated smooth muscle cell proliferation	12/3580	34/28891	0.000504827629095497	0.00355453974459021	0.00243011233135852	Prkg1/Tafa5/Pdcd4/Timp3/Tpm1/Cdkn1b/Efemp2/Park7/Mfn2/Ndrg2/Gna12/Rbm10	12
GO:0030323	GO:0030323	respiratory tube development	49/3580	246/28891	0.000505580083306573	0.00355577873869435	0.00243095938753662	Ccdc40/Rbp4/Spdef/Ccdc39/Sox2/Smpd3/Foxj1/Zfpm2/Meg3/Nfib/Sox9/Ift88/Dnaaf1/Celsr1/Igfbp5/Thra/Bmpr1a/Fgfr1/Yap1/Hmgb1/Dag1/Tulp3/Hes1/Atxn1/Sparc/Tmem67/Ptges3/Mapk8ip3/Tab1/Rdh10/Hopx/Numa1/Pdgfa/Tnrc6c/Ext1/Rab3a/Dicer1/Hipk2/Foxp4/Phf14/Abca3/Kras/Bag6/Nkiras1/Stk40/Rc3h2/Smad2/Sec24b/Ncor2	49
GO:0032543	GO:0032543	mitochondrial translation	30/3580	130/28891	0.000508091390455508	0.00356937095253938	0.00244025190044931	Mrps6/Mrps33/Lars2/Mrpl40/Mrpl48/Mrpl41/Mrpl28/Mrpl17/Mtg2/Mrpl11/Dap3/Mrps7/Ngrn/Iars2/Mrpl13/Mrps12/Mrps24/Mrpl39/Mrpl34/Ndufa7/Mrps34/Mrpl51/Mrps31/Mrpl43/Mrps30/Mrpl24/Mrpl1/Tsfm/Mrpl22/Lrpprc	30
GO:0055123	GO:0055123	digestive system development	32/3580	142/28891	0.000525832206036846	0.0036859872229219	0.00251997829459778	Ccdc40/Spdef/Ccdc39/Myb/Dchs1/Sox9/Rarres2/Dnaaf1/Smo/Epb41l5/Nckap1/Wdr19/Lgr4/Ccdc103/Wdpcp/Yap1/Wls/Hes1/Igf1r/Bcl2/Il6st/Pdgfa/Ext1/Insr/Dicer1/Foxp4/Src/Nipbl/Yipf6/Ift172/C1galt1/Smad2	32
GO:0002262	GO:0002262	myeloid cell homeostasis	44/3580	215/28891	0.000525886633620504	0.0036859872229219	0.00251997829459778	Mb/Myb/Sox6/Thra/Jam3/Sfxn1/Dyrk3/Tgfbr3/Gas2l1/Hmgb1/Cd24a/Tspan9/Smad5/Ankrd54/Rbfox2/Acvr2a/Itpkb/Zfp36l1/Kdm1a/Nfe2l1/Mthfd1/Fam210b/Ufl1/Bpgm/Csf1/Flvcr1/Tcf3/Sod1/Prmt1/L3mbtl3/Zbtb7a/Cdk5rap3/Il18/Nf1/Hspa9/Brd1/Ncor1/Kmt2e/Fech/Tcea1/Lyar/Uba5/Add1/Ireb2	44
GO:0034644	GO:0034644	cellular response to UV	24/3580	96/28891	0.000528492702140952	0.00370004879319568	0.00252959168979826	Mme/Ptprk/Nedd4/Xpc/Nsmce3/Kdm1a/Polk/Atr/Ppid/Hyal1/Ddb1/Rhbdd1/Stk11/Dhx36/Crip1/Ruvbl2/Smpd1/Pold3/Crebbp/Ercc1/Trp53inp1/Agap3/Rnf168/Xpa	24
GO:0044042	GO:0044042	glucan metabolic process	22/3580	85/28891	0.000532526074943079	0.0037240598982414	0.00254600722785771	Ppp1r3c/Phkg1/Sorbs1/Hmgb1/Pygb/Prkag2/Ptges3/Gabarapl1/Epm2aip1/Il6st/Khk/Dyrk2/Gfpt1/Phkb/Ppp1cb/Insr/Rb1cc1/Acadm/Gaa/Akt2/Stk40/Irs2	22
GO:0061951	GO:0061951	establishment of protein localization to plasma membrane	19/3580	69/28891	0.000545085820714196	0.00380757569894129	0.00260310400879903	Acsl3/Nectin3/Bbs1/Sptbn1/Macf1/Prepl/Vamp2/Rilpl1/Kif13a/Arl6/Rdx/Sys1/Sorl1/Afdn/Golga4/Snx27/Atp2c1/Golph3/Gorasp2	19
GO:0048705	GO:0048705	skeletal system morphogenesis	52/3580	266/28891	0.000551325455728859	0.00384680476350181	0.00262992352423173	Irx5/Bmpr1b/Smpd3/Spef2/Sox6/Sox9/Ryk/Tmem107/Thra/Csgalnact1/Wdr19/Msx1/Ift80/Axin2/Gas1/Zeb1/Serpinh1/Pcgf2/Nfix/Fuz/Tulp3/Ift140/Wwox/Rflnb/Hyal1/Rdh10/Gnas/Dlg1/Flvcr1/Lrp6/Zfp950/Zmpste24/Pex7/Ndst1/Carm1/Por/Glg1/Ext1/Trip11/Zfand5/Insig2/Pkd1/Chst11/Ski/Asxl2/Nipbl/Setd2/Ext2/Med12/Wdr48/Smad2/Atf2	52
GO:0045922	GO:0045922	negative regulation of fatty acid metabolic process	13/3580	39/28891	0.000561722509360056	0.00390954757718146	0.0026728185531758	Plin5/Sox9/Fmo1/Dgat2/Dbi/Erlin2/Appl2/Pibf1/Wdtc1/Insig2/Ncor1/Acadvl/Ubr4	13
GO:0120033	GO:0120033	negative regulation of plasma membrane bounded cell projection assembly	13/3580	39/28891	0.000561722509360056	0.00390954757718146	0.0026728185531758	Tbc1d30/Slit2/Mak/Rap1gap/Yap1/Cep97/Pfn2/Tchp/Odf2l/Ccp110/Lpar1/Map4/Tesk1	13
GO:0030100	GO:0030100	regulation of endocytosis	64/3580	344/28891	0.000562219309494156	0.00390954757718146	0.0026728185531758	Hap1/Magi2/Efnb2/Angpt1/Arhgap21/Pard3/Nedd4/Ahi1/Pacsin1/Rap1gap/Hmgb1/Ckap5/Clip3/Epn2/Vtn/Kif3a/Rab4a/Alms1/Syt11/Prtn3/Itsn1/Anxa2/Dlg4/Nedd4l/Appl1/Eef2k/Pros1/Ston2/Clu/Ophn1/Usp46/Gas6/Lpar1/Appl2/Sod1/Fmr1/Myo18a/Mib1/Atad1/Insr/Sirt2/Mkln1/Tsc2/Smpd1/Atxn2/Ubqln2/Src/Synj1/Wasl/Btbd9/Lbp/Ap2b1/Dnm1l/Mff/Ap2a1/Scyl2/Rufy1/Lyar/Ano6/Add1/Cbll1/Aak1/Ankfy1/Vps28	64
GO:0043616	GO:0043616	keratinocyte proliferation	18/3580	64/28891	0.000572698024585021	0.00397792952211758	0.00271956885548553	Efnb2/Ift88/Ptprk/Ift74/Ift80/Ift122/Zeb1/Yap1/Intu/Kif3a/Klf9/Mdk/Zfp36l1/Ift57/Stxbp4/Cask/Ift52/Ift172	18
GO:0043247	GO:0043247	telomere maintenance in response to DNA damage	11/3580	30/28891	0.000592705900579466	0.0040984416981773	0.00280195874170562	Ruvbl1/Ino80b/Terf2/Xrcc4/Ruvbl2/Actr8/Rif1/Ercc1/Ino80d/Apex1/Actl6a	11
GO:0045070	GO:0045070	positive regulation of viral genome replication	11/3580	30/28891	0.000592705900579466	0.0040984416981773	0.00280195874170562	Adarb1/Hacd3/Gbp7/Ppid/Top2b/Ddb1/Ddx3x/Pkn2/Srpk2/Ppie/Cnot7	11
GO:0061003	GO:0061003	positive regulation of dendritic spine morphogenesis	11/3580	30/28891	0.000592705900579466	0.0040984416981773	0.00280195874170562	Lrp8/Bhlhb9/Stau2/Baiap2/Eef2k/Cask/Dhx36/Mfn2/Mfn1/Afdn/Dnm1l	11
GO:0072344	GO:0072344	rescue of stalled ribosome	11/3580	30/28891	0.000592705900579466	0.0040984416981773	0.00280195874170562	Trip4/Rnf14/Trnt1/Nemf/Tcf25/Usp10/Ltn1/Hbs1l/Gigyf2/Klhdc10/Gcn1	11
GO:0035306	GO:0035306	positive regulation of dephosphorylation	17/3580	59/28891	0.000594474425388503	0.00410147455905625	0.00280403220076103	Magi2/Npnt/Pink1/Calm2/Slc39a10/Calm3/Calm1/Ppp2r5d/Cnep1r1/Camta1/Smpd1/Ptbp1/Src/Gna12/Mtmr9/Ppp1r7/Sppl3	17
GO:1902808	GO:1902808	positive regulation of cell cycle G1/S phase transition	17/3580	59/28891	0.000594474425388503	0.00410147455905625	0.00280403220076103	Ube2e2/Adamts1/Cdc73/Stxbp4/Rdx/Hyal1/Mepce/Ccnd2/Ddx3x/Rgcc/Ezh2/Larp7/Ankrd17/Crebbp/Kmt2e/Apex1/Paf1	17
GO:0072595	GO:0072595	maintenance of protein localization in organelle	14/3580	44/28891	0.000595281505047676	0.00410245399232857	0.00280470180443515	Kdelr3/Syne1/Gja1/Bbs4/Pink1/Chchd10/Sun1/Hspa5/Arl2/Park7/Arl2bp/Insig2/Hnrnpu/Topors	14
GO:0031099	GO:0031099	regeneration	36/3580	167/28891	0.000599084438660873	0.00412405448399583	0.00281946929191196	Dmd/Cxcl12/Bex1/Ptn/Nfib/Gja1/Ptprf/Gfap/Neo1/Rgma/Ptprs/Yap1/Lamb2/Vtn/Nfix/Dhfr/Bcl9/Nrep/Mdk/Cd81/Igf1r/Cdkn1b/Bcl2/Hdgfl2/Mapk8ip3/Hopx/Itpr1/Ezh2/Rtn4/Upf2/Jun/Dicer1/Rtca/Braf/Ezh1/Akirin1	36
GO:0045598	GO:0045598	regulation of fat cell differentiation	33/3580	149/28891	0.000601952747271205	0.0041345707629942	0.00282665889763034	Ccdc3/Zfpm2/Rarres2/Ift88/Id4/Axin2/Yap1/Fermt2/Cds1/Alms1/Wwtr1/Ankrd26/Rora/Hes1/Aamdc/Zfp36l1/Lpin1/Ccdc85b/Lrp6/Trio/Carm1/Sort1/Noct/Stk3/Sirt2/Foxo1/Fto/Hnrnpu/Asxl2/Nucb2/Ddit3/Rreb1/Ncor2	33
GO:0090101	GO:0090101	negative regulation of transmembrane receptor protein serine/threonine kinase signaling pathway	33/3580	149/28891	0.000601952747271205	0.0041345707629942	0.00282665889763034	Magi2/Nbl1/Tgfbr3/Tob1/Crim1/Sinhcaf/Eid2/Pmepa1/Hspa5/Acvr1/Ogt/Sin3a/Bcl9l/Arid4b/Trim33/Hdac1/Rbbp7/Zbtb7a/Rbbp4/Sap30l/Glg1/Suds3/Sorl1/Stub1/Ppm1a/Ing2/Hipk2/Ctdspl2/Smurf2/Zfp451/Chst11/Ski/Hdac2	33
GO:0030901	GO:0030901	midbrain development	15/3580	49/28891	0.000609270186315936	0.0041801763172377	0.00285783779214524	Lmx1b/Otx1/Fzd3/Ryk/Msx1/Fgfr1/Wls/Otx2/Hes1/Aplp2/Lrp6/Ndst1/Smad1/Dvl3/Sos1	15
GO:0051298	GO:0051298	centrosome duplication	20/3580	75/28891	0.000620037263532725	0.00424932204607761	0.00290511026632994	Cetn4/Trim37/Ckap5/Cdk5rap2/Cetn2/Mdm1/Alms1/Cep63/Tmem67/Spice1/Ccp110/C2cd3/Cep44/Chordc1/Azin1/Kat2b/Xpo1/Cep120/Chmp2b/Chmp1a	20
GO:0035051	GO:0035051	cardiocyte differentiation	41/3580	198/28891	0.00062398314739811	0.0042716182609895	0.00292035339503105	Irx3/Sorbs2/Sox6/Efnb2/Pax3/Ift88/Meis1/Akap6/Tenm4/Bmpr1a/Cxadr/Myh10/Lmna/Tgfbr3/Cby1/Pdcd4/Nebl/Ift20/Hes1/Slc25a4/Acvr1/Sgcb/Lrp6/Dhx36/Zmpste24/Ccnd2/Cacybp/Plec/Pdlim5/Smad4/Dicer1/Acadm/Ddx39b/Pbrm1/Hnrnpu/Frs2/Rbm10/Hdac2/Tsc1/Parp2/Vcam1	41
GO:0045862	GO:0045862	positive regulation of proteolysis	68/3580	372/28891	0.000636861611745868	0.00435167122283159	0.00297508275627404	Clec3b/Bok/Bag2/Agbl4/Prr7/Wdr35/Uaca/Bbs7/Nek5/Ccn1/Antxr1/Rgma/Axin2/Dnajb2/Cldn3/Hmgb1/Gclc/Aph1b/Dab2ip/Fuz/Wfs1/Herpud1/Tmem67/Ift57/Hspbp1/Btrc/Pdcd5/Ogt/Clu/Csnk1a1/Akirin2/Rhbdd1/Bcap31/Fmr1/L3mbtl3/Ddx3x/Hspd1/Fbxw11/Sirt2/Oga/Ddrgk1/Ctnnd1/Zer1/Stub1/Mtch2/Rnf14/Rnft1/Vcp/Fyn/Ubqln2/Map3k5/Ube2v2/Src/Sumo2/Pdcd6/Nub1/Ankib1/Rnf19a/Bag6/Diablo/Aifm1/Traf7/Hspa1a/Sgta/Psmd10/Hdac2/Pias1/C…	68
GO:0008637	GO:0008637	apoptotic mitochondrial changes	28/3580	120/28891	0.000637088053537115	0.00435167122283159	0.00297508275627404	Bok/Stpg1/Wdr35/Ppp2r2b/Lmna/Cd24a/Gclc/Pink1/Them4/Slc25a4/Ccar2/Chchd10/Bcl2/Pdcd5/Mpv17l/Mfn2/Hspd1/Dap3/Mtch2/Jun/Bcl2l2/Bnip3l/Dnm1l/Mff/Aifm1/Gclm/Psmd10/Atf2	28
GO:0042158	GO:0042158	lipoprotein biosynthetic process	25/3580	103/28891	0.000656785715986518	0.00448125475243899	0.00306367440410106	Mttp/Dbi/Zdhhc1/Clip3/Irgm2/Zdhhc23/Pigp/Igtp/Irgm1/Nmt2/Rab3gap1/Zdhhc17/Rb1cc1/Ppm1a/Selenok/Pigq/Wipi2/Wdr45b/Zdhhc6/Pigyl/Pigx/Dpm3/Pigt/Dpm2/Zdhhc20	25
GO:0051056	GO:0051056	regulation of small GTPase mediated signal transduction	46/3580	230/28891	0.000672106622111229	0.00458072225986968	0.00313167679927605	Cdh2/Arfgef3/Plce1/Slit2/Rasgef1a/Stmn1/Cdc42bpa/Auts2/Rap1gap/Arhgap18/Amot/Chn1/Garnl3/Prag1/Dab2ip/Itpkb/Scai/Arhgap35/Ogt/Ophn1/Rdx/Ssx2ip/Lpar1/Csf1/Timp2/Stk19/Mfn2/Tnfaip1/Cul3/Dynlt1f/Rtn4/Lztr1/Sipa1l2/Ralgapa1/Tsc2/Nf1/Sipa1l1/Mapre2/Src/Mapkap1/Kras/Rgl2/Sos1/Rasa2/Arhgap12/Stambp	46
GO:0007043	GO:0007043	cell-cell junction assembly	36/3580	168/28891	0.000673021494477383	0.0045818946776341	0.00313247833957987	Cdh2/Irx3/Cdh11/Frmpd2/Cdh8/Cdh20/Mpdz/Gja1/Ctnnd2/Pard3/Tjp1/Jam3/Arvcf/Pkp4/Pmp22/Cldn3/Nphp1/Ocln/Hipk1/Nedd4l/Fbf1/Ctnna1/Epb41l3/Slc39a9/Hopx/Mpp7/Dlg1/Abi2/Vcl/Pecam1/Pkn2/Ctnnd1/Afdn/Rhoc/Zfp703/Prkaca	36
GO:0030970	GO:0030970	retrograde protein transport, ER to cytosol	10/3580	26/28891	0.000677163108641237	0.00458982643307599	0.00313790099851567	Herpud1/Selenos/Rhbdd1/Bcap31/Erlec1/Vcp/Sec61b/Sel1l/Faf2/Ube2j1	10
GO:1900151	GO:1900151	regulation of nuclear-transcribed mRNA catabolic process, deadenylation-dependent decay	10/3580	26/28891	0.000677163108641237	0.00458982643307599	0.00313790099851567	Tob1/Zfp36l1/Cnot1/Tnrc6b/Dhx36/Tnrc6c/Hnrnpu/Paip1/Dhx9/Cnot7	10
GO:1903513	GO:1903513	endoplasmic reticulum to cytosol transport	10/3580	26/28891	0.000677163108641237	0.00458982643307599	0.00313790099851567	Herpud1/Selenos/Rhbdd1/Bcap31/Erlec1/Vcp/Sec61b/Sel1l/Faf2/Ube2j1	10
GO:1904353	GO:1904353	regulation of telomere capping	10/3580	26/28891	0.000677163108641237	0.00458982643307599	0.00313790099851567	Mapk15/Rad50/Terf2/Map3k4/Xrcc4/Smg6/Tnks/Tnks2/Ercc1/Map2k7	10
GO:0044282	GO:0044282	small molecule catabolic process	65/3580	353/28891	0.000678699070990285	0.00459343446527889	0.00314036768173719	Ddo/Plin5/Atp2b4/Gldc/Bdh2/Dbi/Glo1/Aig1/Abat/Ids/Gstz1/Upp2/Oxct1/Mccc2/Hacl1/Lpin1/Csad/Hdc/Gcsh/Asrgl1/Ivd/Galk1/Slc16a1/Khk/Park7/Oat/Abcd3/Lonp2/Pex7/Acat1/Nudt3/Nagk/Phyh/Abcd4/Gcdh/Blmh/Haghl/Gnpda2/Echdc1/Mtln/Acadm/Bckdk/Acadvl/Dld/Acadsb/Hibch/Acox1/Ilvbl/Bckdha/Crot/Eci2/Pnkd/Decr1/Eci1/Akt2/Etfa/Hagh/Aasdhppt/Hadh/Irs2/Acad8/Qdpr/Gatd1/Nudt19/Hadha	65
GO:0051053	GO:0051053	negative regulation of DNA metabolic process	32/3580	144/28891	0.00067918486257042	0.00459343446527889	0.00314036768173719	Kcnk2/Mapk15/Gja1/Msh2/Xrcc5/Trp53bp1/Ogg1/Rad50/Atr/Ndfip1/Terf2/Tipin/Xrcc4/Terf2ip/Hnrnpc/Smg6/H1f0/Ttf1/Gnl3l/Ten1/Src/Hnrnpu/Tnks/Tnks2/Rif1/Ercc1/Smchd1/Thoc1/Gtpbp4/Trim28/Rad17/Parp3	32
GO:0007020	GO:0007020	microtubule nucleation	12/3580	35/28891	0.000682297605993551	0.00460608937202502	0.00314901939114141	Ckap5/Akap9/Eml2/Clasp2/Slain2/Ssna1/Nin/Mecp2/Mzt1/Tubgcp2/Tubgcp3/Tubgcp4	12
GO:0010827	GO:0010827	regulation of glucose transmembrane transport	23/3580	92/28891	0.000683296331939509	0.00460608937202502	0.00314901939114141	Slc1a2/Ahi1/Sorbs1/Clip3/Yes1/Ocln/Slc25a27/Appl1/Ptpn11/Capn10/C2cd5/Stxbp4/Appl2/Adipor2/Pea15a/Mfn2/Insr/Oga/Rasa1/Rps6kb1/Akt2/Braf/Irs2	23
GO:0051881	GO:0051881	regulation of mitochondrial membrane potential	23/3580	92/28891	0.000683296331939509	0.00460608937202502	0.00314901939114141	Bok/Gclc/Slc25a27/Tspan9/Pink1/Rbfox2/Dynll1/Bcl2/Park7/Sod1/Mfn2/Oga/Mfn1/Mtch2/Vcp/Mtln/Tusc2/Src/Bnip3l/Prdx3/Akt2/Slc25a36/Gclm	23
GO:0051303	GO:0051303	establishment of chromosome localization	26/3580	109/28891	0.000687184001074455	0.00462723899413454	0.00316347863514625	Ttl/Nuf2/Nudc/Cep63/Apc/Spice1/Spc24/Sun1/Champ1/Trappc12/Cdc23/Numa1/Rcc2/Cul3/Ube2b/Pibf1/Sirt2/Kat2b/Hnrnpu/Mapre1/Bub3/Map1s/Chmp2b/Dync1h1/Chmp1a/Rrs1	26
GO:0021670	GO:0021670	lateral ventricle development	7/3580	14/28891	0.00069034941527448	0.00463842613661546	0.00317112688635428	Dnah5/Atp1b2/Rpgrip1l/Dbi/Myh10/Tsku/Nfix	7
GO:0051569	GO:0051569	regulation of histone H3-K4 methylation	7/3580	14/28891	0.00069034941527448	0.00463842613661546	0.00317112688635428	Auts2/Ogt/Kat8/Kansl3/Nelfe/Kansl1/Hcfc1	7
GO:0030324	GO:0030324	lung development	48/3580	243/28891	0.000693901326728061	0.00465721804489519	0.0031839742453154	Ccdc40/Rbp4/Spdef/Ccdc39/Sox2/Smpd3/Foxj1/Zfpm2/Meg3/Nfib/Sox9/Ift88/Dnaaf1/Celsr1/Igfbp5/Thra/Bmpr1a/Fgfr1/Yap1/Hmgb1/Dag1/Hes1/Atxn1/Sparc/Tmem67/Ptges3/Mapk8ip3/Tab1/Rdh10/Hopx/Numa1/Pdgfa/Tnrc6c/Ext1/Rab3a/Dicer1/Hipk2/Foxp4/Phf14/Abca3/Kras/Bag6/Nkiras1/Stk40/Rc3h2/Smad2/Sec24b/Ncor2	48
GO:0070897	GO:0070897	transcription preinitiation complex assembly	18/3580	65/28891	0.00070142957629873	0.00470262785501148	0.00321501931653628	Thra/Hmgb1/Med25/Med31/Med19/Taf1b/Med28/Med9/Cand1/Gtf2a2/Taf11/Atf7ip/Med10/Med29/Taf1/Med4/Med7/Bdp1	18
GO:0032024	GO:0032024	positive regulation of insulin secretion	27/3580	115/28891	0.000712300445094528	0.00477032480493274	0.00326130131213061	Rbp4/Nnat/Gja1/Gpr27/Chrm3/Camk2n1/Gna11/Cacna1d/Abat/Sox4/Dynll1/Sirt3/Oxct1/Capn10/Tm7sf3/Gnas/Itpr1/Cask/Tardbp/Oga/Stim1/Psmd9/Ptbp1/Prkaca/Irs2/Hcfc1/Acsl4	27
GO:0051091	GO:0051091	positive regulation of DNA-binding transcription factor activity	52/3580	269/28891	0.000721700679324701	0.0048280366486711	0.00330075684595816	Fank1/Epha5/Stk36/Ankrd42/Smo/Trim37/Lrp8/Tgfbr3/Zic2/Cx3cl1/Pink1/Cacna1d/Hmgn3/Prkcz/Clu/Park7/Cat/Crtc3/Tcf3/Lrp6/Plpp3/Carm1/Clock/Terf2ip/Zbtb7a/Rgcc/Stk3/Ddrgk1/Trim34a/Il18/Trim21/Hipk2/Jmy/Crebbp/Cops5/Kras/Fer/Tlr3/Trim26/Prdx3/Dhx9/Rnf31/Rnf220/Trim8/Smarcb1/Chuk/Thap11/Hdac2/Trim12a/Ddit3/Atf2/Lrrfip2	52
GO:0051651	GO:0051651	maintenance of location in cell	49/3580	250/28891	0.000735885494290201	0.00491759667256984	0.00336198584721052	Dmd/Npsr1/Drd1/Plch1/Hap1/Kdelr3/Syne1/Gja1/Plce1/Arhgap21/Dzip1/Akap6/Ank2/Bdh2/Dbi/Bbs4/Pkd2/Plcb4/Akap9/Cx3cl1/Pink1/Mprip/Slc25a23/Chchd10/Sun1/Hspa5/Calm2/Arl2/Plcb3/Park7/Calm3/Calm1/Itpr1/Arl2bp/Twf1/Sorl1/Polr2m/Mtln/Ccdc88a/Insig2/Hnrnpu/Tnrc6a/Spout1/Vps13a/Gaa/Golph3/Ddit3/Cherp/Topors	49
GO:0010907	GO:0010907	positive regulation of glucose metabolic process	16/3580	55/28891	0.000759633069075922	0.00505511246736657	0.00345600050246953	Dgat2/Sorbs1/Hmgb1/Epm2aip1/Dyrk2/Ddb1/Supt20/Stk11/Insr/Foxo1/Cry1/Kat2b/Src/Akt2/Prkaca/Irs2	16
GO:0018279	GO:0018279	protein N-linked glycosylation via asparagine	8/3580	18/28891	0.000760561668241922	0.00505511246736657	0.00345600050246953	Tusc3/Mgat5/Dad1/Rpn1/Stt3b/Ddost/Magt1/Ube2j1	8
GO:0031062	GO:0031062	positive regulation of histone methylation	8/3580	18/28891	0.000760561668241922	0.00505511246736657	0.00345600050246953	Auts2/Ogt/Smarca5/Kat8/Kansl3/Nelfe/Kansl1/Hcfc1	8
GO:0061709	GO:0061709	reticulophagy	8/3580	18/28891	0.000760561668241922	0.00505511246736657	0.00345600050246953	Ulk2/Ufl1/Ddrgk1/Rb1cc1/Tex264/Retreg2/Ufm1/Uba5	8
GO:1904294	GO:1904294	positive regulation of ERAD pathway	8/3580	18/28891	0.000760561668241922	0.00505511246736657	0.00345600050246953	Wfs1/Herpud1/Tmem67/Bcap31/Rnft1/Ubqln2/Bag6/Sgta	8
GO:0032092	GO:0032092	positive regulation of protein binding	25/3580	104/28891	0.000764391184770679	0.00506789492944701	0.00346473941691663	Spag8/Cald1/Epb41l5/Ramp1/Vtn/Hsp90ab1/Mapre3/Aktip/Anxa2/Ip6k2/Ufl1/Usp9x/Stk3/Poldip2/Mark3/Trim21/Hspa4/Hipk2/Ide/Amfr/Pkd1/Mapre1/Add1/Trim28/Sppl3	25
GO:0031056	GO:0031056	regulation of histone modification	14/3580	45/28891	0.000766593055962072	0.00506789492944701	0.00346473941691663	Auts2/Ogt/Smarca5/Mecp2/Kat8/Baz1b/Kansl3/Nelfe/Nfyb/Ehmt2/Dek/Kansl1/Hcfc1/Mybbp1a	14
GO:0045880	GO:0045880	positive regulation of smoothened signaling pathway	14/3580	45/28891	0.000766593055962072	0.00506789492944701	0.00346473941691663	Dcdc2a/Dync2h1/Stk36/Smo/Gas1/Gas8/Intu/Armc9/Gorab/Txndc15/Ctnna1/Ndst1/Por/Ift172	14
GO:0099590	GO:0099590	neurotransmitter receptor internalization	14/3580	45/28891	0.000766593055962072	0.00506789492944701	0.00346473941691663	Hap1/Efnb2/Nedd4/Myo6/Pacsin1/Ophn1/Usp46/Lpar1/Atad1/Sirt2/Synj1/Ap2a2/Ap2b1/Ap2a1	14
GO:1900181	GO:1900181	negative regulation of protein localization to nucleus	14/3580	45/28891	0.000766593055962072	0.00506789492944701	0.00346473941691663	Angpt1/Pkia/Maged1/Dclk1/Otud7b/Ctnna1/Sin3a/Pkig/Mark3/Nf1/Polr1a/Lats1/Ufm1/Fbxo4	14
GO:0046887	GO:0046887	positive regulation of hormone secretion	40/3580	194/28891	0.000787230517784213	0.0051987557105921	0.00355420427616765	Rbp4/Nnat/Sct/Myb/Gja1/Gpr27/Chrm3/Fgfr1/Gabbr1/Camk2n1/Gna11/Cacna1d/Itsn1/Abat/Sox4/Acvr2a/Dynll1/Sirt3/Oxct1/Ptpn11/Capn10/Tm7sf3/Gnas/Itpr1/Cask/Mfn2/Tardbp/Oga/Smad4/Stim1/Psmd9/Ptbp1/Tmf1/Nucb2/Prkaca/Irs2/Selenot/Hcfc1/Snx4/Acsl4	40
GO:0046324	GO:0046324	regulation of glucose import	19/3580	71/28891	0.00080069442239118	0.00528201411476877	0.00361112508426577	Slc1a2/Ahi1/Sorbs1/Ocln/Slc25a27/Appl1/Ptpn11/Capn10/C2cd5/Appl2/Adipor2/Pea15a/Mfn2/Insr/Oga/Rasa1/Rps6kb1/Akt2/Irs2	19
GO:0032273	GO:0032273	positive regulation of protein polymerization	23/3580	93/28891	0.000802909672766723	0.00529096886925764	0.00361724713124549	Tppp3/Map1b/Nckap1/Hsp90aa1/Ckap5/Cttn/Cdk5rap2/Pfn2/Akap9/Apc/Baiap2/Cdkn1b/Arl2/Nav3/Togaram1/Carmil1/Dlg1/Numa1/Slain2/Mecp2/Mapre1/Nck1/Fer	23
GO:0034067	GO:0034067	protein localization to Golgi apparatus	11/3580	31/28891	0.000816621751690927	0.0053698539066414	0.00367117802409814	Ift20/Gbf1/Cog7/Gcc2/Sys1/Rab6a/Sorl1/Vps13a/Tmed10/Golph3/Arl5a	11
GO:0034260	GO:0034260	negative regulation of GTPase activity	11/3580	31/28891	0.000816621751690927	0.0053698539066414	0.00367117802409814	Fzd10/Ttc8/Bbs4/Amot/Dab2ip/Arl2/Rdx/Rcc2/Pecam1/Wnk1/Tsc1	11
GO:0051851	GO:0051851	modulation by host of symbiont process	21/3580	82/28891	0.000818874602608849	0.0053789334918971	0.00367738541343092	Fbxl2/Fasn/Nucks1/Hdac1/Fmr1/Tardbp/Snw1/Jun/Eea1/Taf11/Smc6/Sap30bp/Pi4ka/Ddx56/Paip1/Ccnt1/Smc5/Smarcb1/Vapa/Zdhhc20/Rab9	21
GO:0038202	GO:0038202	TORC1 signaling	24/3580	99/28891	0.000848686638953679	0.00556882892453861	0.00380721016310015	Dyrk3/Sesn3/Rragd/Gpr137/Csnk1a1/Stk11/Ube2d1/Cul3/Sesn1/Tsc2/Wac/Prkacb/Ube3a/Src/Usp4/Rps6kb1/Akt1s1/Bmt2/Rnf167/Rraga/Prkaca/Tsc1/Usp32/Sec13	24
GO:0042461	GO:0042461	photoreceptor cell development	18/3580	66/28891	0.000854212513116608	0.0055991315418738	0.00382792698422186	Pax6/Rabl2/Dzank1/Rpgr/Crb2/Ntrk2/Ahi1/Rpgrip1l/Bbs4/Nphp1/Bbs1/Alms1/Arl3/Ift20/Ift140/Tmem67/Rpgrip1/Tug1	18
GO:0010811	GO:0010811	positive regulation of cell-substrate adhesion	31/3580	140/28891	0.000869117379843038	0.00569078131515059	0.00389058467275808	Dmd/Npnt/Ptn/Vit/Cspg5/Epb41l5/Ccn1/Fermt2/Vtn/Fbln1/Dag1/Emp2/Prkcz/Mdk/Ptpn11/Efemp2/Carmil1/Itga6/Csf1/Utrn/Poldip2/Dicer1/Dock1/Ilk/Plekha2/Hsd17b12/Braf/Rreb1/Tsc1/Myadm/Tesk1	31
GO:0002066	GO:0002066	columnar/cuboidal epithelial cell development	17/3580	61/28891	0.000902701318375125	0.00589815861412899	0.00403236115233134	Pax6/Spdef/Cdh2/Kcnma1/Gja1/Shroom3/Smo/Rfx3/Yap1/Fasn/Il6st/Clock/Dicer1/Src/Pdpk1/Yipf6/C1galt1	17
GO:0071103	GO:0071103	DNA conformation change	17/3580	61/28891	0.000902701318375125	0.00589815861412899	0.00403236115233134	Hmgb1/Pura/Tdrd3/Rad50/Mcm4/Wrn/Top2b/Hnrnpa2b1/Ddx1/Dhx36/Dtd1/Mnat1/Gins4/Upf1/Ercc3/Dhx9/Ssbp1	17
GO:0000387	GO:0000387	spliceosomal snRNP assembly	12/3580	36/28891	0.00090910648333987	0.00592745115141683	0.00405238741766943	Prpf19/Snrpd2/Gemin7/Tssc4/Snrpg/Usp4/Prpf8/Prpf6/Lsm2/Prpf31/Clns1a/Smn1	12
GO:0009069	GO:0009069	serine family amino acid metabolic process	12/3580	36/28891	0.00090910648333987	0.00592745115141683	0.00405238741766943	Gldc/Gclc/Psat1/Dhfr/Psph/Csad/Gcsh/Mthfd1/Phgdh/Mpst/Gclm/Gart	12
GO:0007006	GO:0007006	mitochondrial membrane organization	26/3580	111/28891	0.000918200378285591	0.00597969263170068	0.00408810305867174	Bok/Stpg1/Chchd6/Hsp90aa1/Gclc/Pink1/Them4/Slc25a4/Chchd10/Bcl2/Pdcd5/Mpv17l/Timm22/Slc25a46/Mfn2/Dynlt1f/Timm29/Mtch2/Hspa4/Bcl2l2/Timm9/Timm13/Bnip3l/Oma1/Cnp/Atf2	26
GO:0006109	GO:0006109	regulation of carbohydrate metabolic process	42/3580	208/28891	0.00091905781693454	0.00597969263170068	0.00408810305867174	Smpd3/Slc4a4/Ppp1r3c/Dgat2/Zbtb20/Sorbs1/Hmgb1/Rora/Prkag2/Epm2aip1/Ogt/Arl2/Nfe2l1/Jmjd8/Khk/Dyrk2/Ddb1/Gfpt1/Supt20/Stk11/Zmpste24/Ppp1cb/Zbtb7a/Insr/Foxo1/Cry1/Nln/Pdk1/Mtch2/Acadm/Ppp2ca/Bckdk/Ncor1/Kat2b/Src/Ap2a1/Akt2/Sik2/Lcmt1/Prkaca/Ncoa2/Irs2	42
GO:0048708	GO:0048708	astrocyte differentiation	23/3580	94/28891	0.000940234306632745	0.00608228053926896	0.00415823876037809	Gpr37l1/Pax6/Drd1/Sox6/Pou3f2/Sox9/Smo/Gfap/Serpine2/Id4/Lamb2/Nfix/Hes1/Prpf19/Ptpn11/Il6st/Plpp3/Mecp2/Nf1/Vim/Kdm4a/Kras/Atf5	23
GO:0051310	GO:0051310	metaphase chromosome alignment	23/3580	94/28891	0.000940234306632745	0.00608228053926896	0.00415823876037809	Ttl/Nuf2/Nudc/Apc/Spice1/Spc24/Champ1/Trappc12/Cdc23/Numa1/Rcc2/Cul3/Pibf1/Sirt2/Kat2b/Hnrnpu/Mapre1/Bub3/Map1s/Chmp2b/Dync1h1/Chmp1a/Rrs1	23
GO:0007062	GO:0007062	sister chromatid cohesion	16/3580	56/28891	0.000942665462216438	0.00608228053926896	0.00415823876037809	Axin2/Slf1/Pttg1/Smc3/Pds5b/Atrx/Ppp2r1a/Rad21/Naa10/Tnks/Nipbl/Mau2/Smc5/Stag1/Esco1/Nsmce2	16
GO:0010828	GO:0010828	positive regulation of glucose transmembrane transport	16/3580	56/28891	0.000942665462216438	0.00608228053926896	0.00415823876037809	Slc1a2/Sorbs1/Clip3/Ocln/Appl1/Ptpn11/Capn10/C2cd5/Adipor2/Mfn2/Insr/Oga/Rasa1/Akt2/Braf/Irs2	16
GO:0065002	GO:0065002	intracellular protein transmembrane transport	16/3580	56/28891	0.000942665462216438	0.00608228053926896	0.00415823876037809	Tram1l1/Trim37/Dnajc15/Hspa5/C2cd5/Chchd4/Pex7/Usp9x/Hspd1/Sec62/Tomm7/Sec61b/Sec63/Aifm1/Sec61a1/Dnlz	16
GO:0030038	GO:0030038	contractile actin filament bundle assembly	27/3580	117/28891	0.000942714039484618	0.00608228053926896	0.00415823876037809	Spag6l/Ttc8/Ppp1r9a/Stmn1/Tjp1/Bbs4/Sorbs1/Fermt2/Pfn2/Alms1/Tpm1/S1pr1/Sorbs3/Carmil1/Lpar1/Clasp2/Tnfaip1/Cul3/Rgcc/Nf2/Ccdc88a/Rhoc/Src/Pdlim4/Braf/Tsc1/Tesk1	27
GO:0043149	GO:0043149	stress fiber assembly	27/3580	117/28891	0.000942714039484618	0.00608228053926896	0.00415823876037809	Spag6l/Ttc8/Ppp1r9a/Stmn1/Tjp1/Bbs4/Sorbs1/Fermt2/Pfn2/Alms1/Tpm1/S1pr1/Sorbs3/Carmil1/Lpar1/Clasp2/Tnfaip1/Cul3/Rgcc/Nf2/Ccdc88a/Rhoc/Src/Pdlim4/Braf/Tsc1/Tesk1	27
GO:0071482	GO:0071482	cellular response to light stimulus	27/3580	117/28891	0.000942714039484618	0.00608228053926896	0.00415823876037809	Mme/Rpgr/Ptprk/Nedd4/Xpc/Nsmce3/Kdm1a/Polk/Atr/Gnb5/Ppid/Hyal1/Ddb1/Rhbdd1/Stk11/Dhx36/Crip1/Ruvbl2/Smpd1/Pold3/Crebbp/Ercc1/Akt2/Trp53inp1/Agap3/Rnf168/Xpa	27
GO:2001236	GO:2001236	regulation of extrinsic apoptotic signaling pathway	36/3580	171/28891	0.000945322770851045	0.00609273861087696	0.00416538857177505	Bmpr1b/Mal/Fgfr1/Agap2/Gas1/Lmna/Yap1/Gclc/Cttn/Itm2c/Cx3cl1/Timp3/Wwox/Bcl2/Pdia3/Ctnna1/Zmynd11/Acvr1/Park7/Fem1b/Itga6/Pea15a/Siah2/Ddx3x/Stk3/Phip/Fyn/Nf1/Rb1cc1/Ppp2r1a/Src/Rps6kb1/Tmbim1/Gclm/Dapk3/Atf3	36
GO:0009952	GO:0009952	anterior/posterior pattern specification	47/3580	240/28891	0.000948836451338807	0.00610364579146751	0.00417284542300137	Pax6/Otx1/Pax3/Ift88/Crb2/Smo/Nr2f2/Celsr1/Epb41l5/Nckap1/Bmpr1a/Msx1/Ssbp3/Axin2/Mllt3/Celsr2/Ppp2r3a/Pcgf2/Wls/Otx2/Kif3a/Fuz/Palb2/Hipk1/Tulp3/Hes1/Acvr2a/Apc/Kmt2a/Bhlhe41/Ring1/Pbx1/Tshz1/Lrp6/Bptf/Mib1/Ofd1/Smad4/Tasor/Hipk2/Frs2/Tdrd7/Ski/Ddit3/Med12/Grsf1/Smad2	47
GO:0007611	GO:0007611	learning or memory	61/3580	331/28891	0.000951516867835775	0.00610364579146751	0.00417284542300137	Pax6/Ncam1/C1ql1/Drd1/Gria1/Ptprz1/Dnah11/Mme/Dcdc2a/Prrt1/Sct/Lmx1b/Ptn/Map1a/Dnaaf4/S100b/Ctnnd2/Ntrk2/Prnp/Tmod2/Shank2/Nrxn2/Thra/Tuba1a/Pde1b/Dbi/Ckap5/Bhlhb9/Nfix/Aph1b/Camk2n1/Syt11/Ift20/Atxn1/Nr4a2/Prkcz/Pja2/Mdk/Kmt2a/Paip2/Adnp/Egr1/Abi2/Ccnd2/Atad1/Mecp2/Comt/Nf1/Trpm7/Jun/Pgrmc1/Ube3a/Crebbp/Synj1/Btbd9/Kras/Ehmt2/Braf/Tsc1/Pias1/Vdac3	61
GO:0000338	GO:0000338	protein deneddylation	6/3580	11/28891	0.000954127447868789	0.00610364579146751	0.00417284542300137	Senp8/Cops7a/Cops3/Cops2/Cops5/Cops8	6
GO:0070203	GO:0070203	regulation of establishment of protein localization to telomere	6/3580	11/28891	0.000954127447868789	0.00610364579146751	0.00417284542300137	Wrap53/Dkc1/Cct7/Cct3/Cct6a/Cct5	6
GO:1903564	GO:1903564	regulation of protein localization to cilium	6/3580	11/28891	0.000954127447868789	0.00610364579146751	0.00417284542300137	Dzip1/Gas8/Crocc/Lztfl1/Ccdc66/Ccdc88a	6
GO:1903911	GO:1903911	positive regulation of receptor clustering	6/3580	11/28891	0.000954127447868789	0.00610364579146751	0.00417284542300137	Ptn/Dlg4/Cd81/Mesd/Snx27/Ssh1	6
GO:0007033	GO:0007033	vacuole organization	44/3580	221/28891	0.000955061099830626	0.00610364579146751	0.00417284542300137	Synpo2/Fez1/Ift88/Efnb1/Laptm4b/Ulk2/Aktip/Pink1/Irgm2/Ift20/Ap4m1/Lrba/Gabarapl1/Map1lc3a/Atp2a2/Igtp/Irgm1/Stx17/Mfn2/Arfip2/Ext1/Hook2/Mbtps1/Rab3gap1/Scfd1/Rb1cc1/Gabarapl2/Ubqln2/Tmem106b/Wipi2/Ubxn2a/Bag3/Wdr45b/Gaa/Snapin/Trp53inp1/Rab14/Chmp2b/Ehmt2/Chmp1a/Atf2/Sec22b/Rnf5/Snx4	44
GO:0009649	GO:0009649	entrainment of circadian clock	10/3580	27/28891	0.000956910745841291	0.00610364579146751	0.00417284542300137	Per3/Usp2/Cry2/Nr2f6/Phlpp1/Rbm4b/Ppp1cb/Cry1/Fbxl17/Mta1	10
GO:0022038	GO:0022038	corpus callosum development	10/3580	27/28891	0.000956910745841291	0.00610364579146751	0.00417284542300137	Ulk4/Ryk/Rpgrip1l/Ptprs/Tsku/Wdr47/Grcc10/Wdr89/Nin/Herc1	10
GO:0060765	GO:0060765	regulation of androgen receptor signaling pathway	10/3580	27/28891	0.000956910745841291	0.00610364579146751	0.00417284542300137	Prmt2/Ddx5/Park7/Hdac1/Zbtb7a/Rnf14/Ncor1/Rnf6/Pias2/Ncor2	10
GO:0009126	GO:0009126	purine nucleoside monophosphate metabolic process	13/3580	41/28891	0.000960181867930217	0.00611818363780328	0.00418278443119666	Ak4/Ak3/Nt5c/Adk/Guk1/Gmps/Paics/Prps2/Nudt2/Nt5c2/Adsl/Atic/Gart	13
GO:1903051	GO:1903051	negative regulation of proteolysis involved in protein catabolic process	19/3580	72/28891	0.000963128343763812	0.00613062499931392	0.00419129014732261	Map1a/Caml/Hsp90ab1/Ccar2/Ogt/Ophn1/Smarcc1/Park7/Usp9x/Bag5/Ddrgk1/Usp19/Gabarapl2/Wac/Hipk2/Anks1/Bag6/Sgta/Usp14	19
GO:0000266	GO:0000266	mitochondrial fission	15/3580	51/28891	0.000969574281850753	0.00615597412322523	0.00420862044126567	Ppp2r2b/Pink1/Irgm2/Spire1/Lpin1/Igtp/Irgm1/Slc25a46/Mfn2/Stat2/Mfn1/Mtch2/Mtfr1l/Dnm1l/Mff	15
GO:0018198	GO:0018198	peptidyl-cysteine modification	15/3580	51/28891	0.000969574281850753	0.00615597412322523	0.00420862044126567	Dmd/Atp2b4/Zdhhc1/Clip3/Zdhhc23/Chchd4/Park7/Oxr1/Rab6a/Tmx3/Snta1/Zdhhc17/Prdx3/Zdhhc6/Zdhhc20	15
GO:0002090	GO:0002090	regulation of receptor internalization	21/3580	83/28891	0.00097010487155884	0.00615597412322523	0.00420862044126567	Hap1/Magi2/Efnb2/Angpt1/Pard3/Nedd4/Ahi1/Pacsin1/Dlg4/Ophn1/Usp46/Lpar1/Fmr1/Atad1/Insr/Sirt2/Mkln1/Atxn2/Ubqln2/Synj1/Scyl2	21
GO:0006356	GO:0006356	regulation of transcription by RNA polymerase I	14/3580	46/28891	0.000977718537311541	0.00619154819110635	0.00423294116553554	Prr7/Ncl/Zmpste24/Carm1/Smarca5/Ubtf/Crebbp/Baz1b/Nol11/Lyar/Smarcb1/Wdr43/Dek/Mybbp1a	14
GO:0046326	GO:0046326	positive regulation of glucose import	14/3580	46/28891	0.000977718537311541	0.00619154819110635	0.00423294116553554	Slc1a2/Sorbs1/Ocln/Appl1/Ptpn11/Capn10/C2cd5/Adipor2/Mfn2/Insr/Oga/Rasa1/Akt2/Irs2	14
GO:0031047	GO:0031047	regulatory ncRNA-mediated gene silencing	43/3580	215/28891	0.000985072160189165	0.00623171803491976	0.00426040385826483	Nr2f1/Drosha/Kcnq1ot1/Helz/Tsn/Dkc1/Ddx5/Pum1/Cnot10/Cnot1/Tnrc6b/Hnrnpa2b1/Tut4/Ddx6/Zmpste24/Fmr1/Fxr1/Parn/Zswim8/Ddx3x/Cnot6/Tnrc6c/Ncbp2/Xpo5/Larp7/Mecp2/Srsf3/Dicer1/Ddx17/Cnot2/Tnrc6a/Srrt/Tsnax/Spout1/Tdrd7/Fam172a/Cnot6l/Dhx9/Ncbp1/Cnot7/Ago1/Ncbp3/Ago3	43
GO:0008652	GO:0008652	amino acid biosynthetic process	18/3580	67/28891	0.00103457171942264	0.00653815406290862	0.00446990326575397	Atp2b4/Slc1a3/Plod2/Slc38a1/Psat1/Mthfd2l/Abat/Dhfr/Psph/Cad/Mthfd1/Park7/Phgdh/Enoph1/Ilvbl/Pycr2/Aasdhppt/Adi1	18
GO:0040014	GO:0040014	regulation of multicellular organism growth	22/3580	89/28891	0.00103901258638107	0.00655949808884181	0.00448449541673498	Pou3f2/Smo/Bbs4/Socs2/Alms1/Ankrd26/Ezr/Bcl2/Gnas/Dlg1/Csf1/Sod1/Zmpste24/Spr/Celf1/Fto/Atxn2/Ncor1/Atrn/Tnks2/Nipbl/Pik3ca	22
GO:0016241	GO:0016241	regulation of macroautophagy	27/3580	118/28891	0.00108045626489854	0.00681416589150738	0.00465860273079708	Fez1/Nrbp2/Sesn3/Pink1/Irgm2/Slc25a4/Igtp/Pafah1b2/Irgm1/Rab12/Sesn1/Poldip2/Gnai3/Tsc2/Rab3gap1/Scfd1/Wac/Ubqln2/Scoc/Bag3/Bnip3l/Rnf31/Fyco1/Ehmt2/Tsc1/Sec22b/Snx4	27
GO:0060221	GO:0060221	retinal rod cell differentiation	9/3580	23/28891	0.00108616578464735	0.0068361944486784	0.00467366287142564	Ptn/Sox9/Ntrk2/Ahi1/Rpgrip1l/Bbs4/Casz1/Alms1/Rpgrip1	9
GO:0060253	GO:0060253	negative regulation of glial cell proliferation	9/3580	23/28891	0.00108616578464735	0.0068361944486784	0.00467366287142564	Ptn/Hes1/Idh2/Mfn2/Nf1/Nf2/Dicer1/Rnf10/Ski	9
GO:1901379	GO:1901379	regulation of potassium ion transmembrane transport	23/3580	95/28891	0.00109737400353654	0.00689969709868845	0.00471707737342924	Kcnmb1/Fhl1/Atp1b2/Kcnip4/Dpp6/Akap6/Prnp/Nedd4/Ank2/Wnk2/Akap9/Cacna1d/Nedd4l/Ywhae/Vamp2/Akap7/Dlg1/Wnk1/Snx27/Gnb2/Ano6/Wwp2/Klhl24	23
GO:0000096	GO:0000096	sulfur amino acid metabolic process	11/3580	32/28891	0.00110628734503854	0.00694158732878712	0.00474571623304	Gclc/Mthfd2l/Csad/Mthfd1/Mmut/Blmh/Enoph1/Mpst/Comt/Gclm/Adi1	11
GO:0021952	GO:0021952	central nervous system projection neuron axonogenesis	11/3580	32/28891	0.00110628734503854	0.00694158732878712	0.00474571623304	Cdh11/Plxna4/Nfib/Slit2/Adarb1/Tsku/Wdr47/Nr4a2/Dclk1/Grcc10/Nin	11
GO:0070302	GO:0070302	regulation of stress-activated protein kinase signaling cascade	42/3580	210/28891	0.00111932107347947	0.0070162320947372	0.00479674820320793	Ankrd6/Dixdc1/Ulk4/Mapk8ip1/Igfbp6/Hmgb1/Tnik/Dab2ip/Ezr/Pja2/Igf1r/Nbr1/Stk25/Mid1/Rell1/Mapk8ip3/Zmynd11/Phlpp1/Taok2/Dlg1/Zmpste24/Sash1/Taok1/Dusp22/Prmt1/Map3k4/Stk3/Foxo1/Fgd4/Dnaja1/Hipk3/Rb1cc1/Hipk2/Ncor1/Map3k5/Cops5/Dusp16/Tlr3/Map2k7/Klhdc10/Gadd45g/Dusp3	42
GO:1902893	GO:1902893	regulation of miRNA transcription	19/3580	73/28891	0.00115294552391256	0.00718945195636128	0.00491517245839021	Myb/Nfib/Sox9/Bmpr1a/Tead1/Srebf2/Srebf1/Mrtfb/Egr1/Smad1/Smad4/Jun/Ncor1/Gnl3/Ctcf/Nfatc3/Hdac2/Ncor2/Fos	19
GO:0051216	GO:0051216	cartilage development	44/3580	223/28891	0.00115495775827238	0.00718945195636128	0.00491517245839021	Bmpr1b/Smpd3/Sox6/Nfib/Sox9/Mboat2/Thra/Csgalnact1/Bmpr1a/Ccn1/Msx1/Ift80/Fgfr1/Axin2/Zeb1/Nfia/Serpinh1/Itgb8/Bbs1/Smad5/Creb3l2/Mdk/Ptpn11/Rflnb/Zfp219/Gnas/Pbxip1/Lrp6/Zmpste24/Carm1/Smad1/Snx19/Por/Zbtb7a/Glg1/Ext1/Ddrgk1/Trip11/Dicer1/Pkd1/Chst11/Lnpk/Ext2/Atf2	44
GO:0000722	GO:0000722	telomere maintenance via recombination	7/3580	15/28891	0.00115628021088041	0.00718945195636128	0.00491517245839021	Rad50/Terf2/Xrcc4/Smc6/Ercc1/Smc5/Nsmce2	7
GO:0006167	GO:0006167	AMP biosynthetic process	7/3580	15/28891	0.00115628021088041	0.00718945195636128	0.00491517245839021	Adk/Paics/Prps2/Nudt2/Adsl/Atic/Gart	7
GO:0018410	GO:0018410	C-terminal protein amino acid modification	7/3580	15/28891	0.00115628021088041	0.00718945195636128	0.00491517245839021	Agbl4/Agbl5/Irgm2/Igtp/Irgm1/Wipi2/Lcmt1	7
GO:0031115	GO:0031115	negative regulation of microtubule polymerization	7/3580	15/28891	0.00115628021088041	0.00718945195636128	0.00491517245839021	Map2/Stmn1/Clip3/Eml2/Fkbp4/Dyrk1a/Mapre1	7
GO:1900153	GO:1900153	positive regulation of nuclear-transcribed mRNA catabolic process, deadenylation-dependent decay	7/3580	15/28891	0.00115628021088041	0.00718945195636128	0.00491517245839021	Tob1/Zfp36l1/Cnot1/Tnrc6b/Dhx36/Tnrc6c/Cnot7	7
GO:1902101	GO:1902101	positive regulation of metaphase/anaphase transition of cell cycle	7/3580	15/28891	0.00115628021088041	0.00718945195636128	0.00491517245839021	Mapk15/Anapc11/Anapc5/Cdc16/Cdc23/Cul3/Nsmce2	7
GO:0051131	GO:0051131	chaperone-mediated protein complex assembly	8/3580	19/28891	0.0011716740247686	0.00726320139173136	0.00496559232290187	Hsp90aa1/Ptges3/Clu/Hopx/Stub1/Lonp1/Hspa4/Psmg2	8
GO:0060019	GO:0060019	radial glial cell differentiation	8/3580	19/28891	0.0011716740247686	0.00726320139173136	0.00496559232290187	Cdh2/Metrn/Casz1/Nfix/Hes1/Lrp6/Afdn/Mettl14	8
GO:0080009	GO:0080009	mRNA methylation	8/3580	19/28891	0.0011716740247686	0.00726320139173136	0.00496559232290187	Mettl4/Mettl16/Mettl14/Pcif1/Cbll1/Zc3h13/Cmtr1/Nsun2	8
GO:0014912	GO:0014912	negative regulation of smooth muscle cell migration	12/3580	37/28891	0.00119532568823668	0.00738014899403788	0.00504554523689599	Prkg1/Sema6d/Slit2/Tafa5/Igfbp5/Bmpr1a/Tpm1/Park7/Nf1/Ilk/Gna12/Apex1	12
GO:0016556	GO:0016556	mRNA modification	12/3580	37/28891	0.00119532568823668	0.00738014899403788	0.00504554523689599	Apobec2/Adarb1/Dkc1/Mettl4/Mettl16/Hnrnpc/Mettl14/Pcif1/Cbll1/Zc3h13/Cmtr1/Nsun2	12
GO:0033146	GO:0033146	regulation of intracellular estrogen receptor signaling pathway	12/3580	37/28891	0.00119532568823668	0.00738014899403788	0.00504554523689599	Dnaaf4/Yap1/Cnot1/Ufl1/Carm1/Strn3/Ddrgk1/Cnot2/Src/Lats1/Ufm1/Uba5	12
GO:0048026	GO:0048026	positive regulation of mRNA splicing, via spliceosome	12/3580	37/28891	0.00119532568823668	0.00738014899403788	0.00504554523689599	Cirbp/Prpf19/Celf4/Rbmx/Snrnp70/Ncl/Prdx6/Thrap3/Snw1/Tra2a/Ncbp1/Clns1a	12
GO:0016073	GO:0016073	snRNA metabolic process	15/3580	52/28891	0.00120851614886738	0.00745412760621401	0.00509612178143446	Ice2/Uspl1/Snapc1/Dkc1/Mettl4/Mepce/Mettl16/Ice1/Ints6l/Larp7/Toe1/Exosc7/Zcchc7/Ints8/Ints3	15
GO:0018107	GO:0018107	peptidyl-threonine phosphorylation	26/3580	113/28891	0.00121383040103516	0.0074794264870978	0.00511341772600754	Pard3/Cdc42bpa/Dyrk3/Hipk1/Irgm2/Prkag2/Cad/Bcl2/Acvr1/Igtp/Ogt/Dyrk2/Stk11/Irgm1/Ppp2r5d/Cdc42bpb/Dyrk1a/Sirt2/Phip/Hipk3/Hipk2/Wnk1/Tnks/Csnk2a1/Prkaca/Akt3	26
GO:1900076	GO:1900076	regulation of cellular response to insulin stimulus	22/3580	90/28891	0.00121675230662714	0.00748994833061494	0.00512061113598939	Ptprf/Sorbs1/Gkap1/Ankrd26/Prkcz/Ptpn11/Grb14/Nucks1/Ncl/Appl2/Mfn2/Tsc2/Sorl1/Lonp1/Ide/Src/Nck1/Rps6kb1/Nucb2/Ncoa1/Ncoa2/Ncoa5	22
GO:0007099	GO:0007099	centriole replication	13/3580	42/28891	0.00123464301108838	0.00758346043029711	0.00518454203081613	Cetn4/Trim37/Cdk5rap2/Cetn2/Mdm1/Alms1/Cep63/Spice1/Ccp110/C2cd3/Cep44/Kat2b/Cep120	13
GO:0032435	GO:0032435	negative regulation of proteasomal ubiquitin-dependent protein catabolic process	13/3580	42/28891	0.00123464301108838	0.00758346043029711	0.00518454203081613	Map1a/Caml/Ccar2/Ogt/Smarcc1/Park7/Usp9x/Bag5/Ddrgk1/Wac/Bag6/Sgta/Usp14	13
GO:0006623	GO:0006623	protein targeting to vacuole	14/3580	47/28891	0.00123563192808829	0.00758346043029711	0.00518454203081613	Nedd4/Irgm2/Ap4m1/Gcc2/Igtp/Clu/Irgm1/Hgs/Sort1/Sorl1/Zfyve16/Vps13a/Vps37b/Vps41	14
GO:0022029	GO:0022029	telencephalon cell migration	18/3580	68/28891	0.00124638666257423	0.00764186176417281	0.00522446894451435	Drd1/Cxcl12/Pou3f2/Dixdc1/Slit2/Syne2/Fgfr1/Efhc1/Ccdc141/Lrp8/Dab2ip/Wdr47/Arl13b/Sun1/Cul5/Lrp6/Ogdh/Rtn4	18
GO:0060419	GO:0060419	heart growth	28/3580	125/28891	0.0012493550656484	0.00765245486089305	0.00523171106777554	Rbp4/Ncam1/Kcnk2/Sorbs2/Zfpm2/Gja1/Meis1/Akap6/Tenm4/Bmpr1a/Cxadr/Fgfr1/Myh10/Tgfbr3/Yap1/Slc25a4/Apc/S1pr1/Smad1/Ccnd2/Pdlim5/Vgll4/Dipk2a/Arid2/Ddx39b/Rbm10/Hdac2/Parp2	28
GO:0051607	GO:0051607	defense response to virus	60/3580	328/28891	0.00125335949382319	0.00766936642648954	0.00524327290335809	Tspan6/Agbl4/Cxadr/Polr3h/Traf3ip1/Ptprs/Hsp90aa1/Zdhhc1/Fbxl2/Agbl5/Irgm2/Ifit3b/Sec14l1/Gbp7/Bcl2/Elmod2/Ttc4/Ifit3/Zmynd11/Igtp/Sin3a/Csnk1a1/Irgm1/Ddx1/Trim44/Dhx36/Zmpste24/Stat2/Sirt2/Trim34a/Oasl2/Clpb/Dicer1/Trim21/Trim56/Ddx17/Selenok/Nck1/Trim35/Sertad3/Tlr3/Bnip3l/Ddx60/Ddx56/Nt5c2/Trim26/Ilf3/Dhx9/Setd2/Ddx41/Trim8/Chuk/Dhx16/Trim12a/Irf3/Ncbp1/Ndufaf4/Cnot7/Trim28/Ncbp3	60
GO:0016239	GO:0016239	positive regulation of macroautophagy	20/3580	79/28891	0.00125671319536726	0.00768226658971779	0.00525209228589144	Sesn3/Pink1/Irgm2/Slc25a4/Igtp/Pafah1b2/Irgm1/Rab12/Sesn1/Gnai3/Tsc2/Rab3gap1/Wac/Scoc/Bag3/Bnip3l/Rnf31/Fyco1/Tsc1/Snx4	20
GO:0009791	GO:0009791	post-embryonic development	30/3580	137/28891	0.00125811198202877	0.00768320267836976	0.00525273225639109	Ndn/Sox6/Meg3/Stk36/Hmgn1/Nr4a2/Kmt2a/Bcl2/Kdm5b/Mapk8ip3/Mmut/Gnas/Itpr1/Grcc10/Zfp950/Usp9x/Atrx/Rab3a/Mecp2/Ccdc47/Dicer1/Acadm/Ash1l/Chst11/Atf5/Ercc1/Gigyf2/Rc3h2/Smad2/Ireb2	30
GO:0007517	GO:0007517	muscle organ development	68/3580	382/28891	0.00130975679023676	0.00799068237604383	0.00546294518370394	Dmd/Rbm24/Zfpm2/Meg3/Fhl1/Angpt1/Gja1/Pax3/S100b/Smo/Nr2f2/Bmpr1a/Msx1/Usp2/Adarb1/Pmp22/Lmna/Dner/Tgfbr3/Tnni3/Mtss1/Nfix/Plagl1/Dag1/Eid2/Bcl9/Tpm1/S1pr1/Cfl2/Bcl2/Hdgfl2/Ddx5/Efemp2/Mrtfb/Egr1/Bcl9l/Gtf3c5/Sgcb/Lrp6/Fxr1/Coprs/Plec/Luc7l/Sirt2/Smad4/Nln/Usp19/Snw1/Nf1/Zbtb18/Ddx17/Cops2/Kmt5b/Kras/Chd2/Rps6kb1/Emd/Btbd1/Ski/Chkb/Nr4a1/Paxbp1/Nfatc3/Lncpint/Ube4b/Fos/Atf3/Akirin1	68
GO:0070584	GO:0070584	mitochondrion morphogenesis	10/3580	28/28891	0.00132463195922152	0.00805752458035339	0.00550864282014057	Fez1/Nubpl/Mfn2/Plec/Poldip2/Mfn1/Coq7/Dnm1l/Mff/Ssbp1	10
GO:0071480	GO:0071480	cellular response to gamma radiation	10/3580	28/28891	0.00132463195922152	0.00805752458035339	0.00550864282014057	Tspyl5/Chek2/Yap1/Xrcc5/Kdm1a/Atr/Wrn/Egr1/Zmpste24/Tmem109	10
GO:0099149	GO:0099149	regulation of postsynaptic neurotransmitter receptor internalization	10/3580	28/28891	0.00132463195922152	0.00805752458035339	0.00550864282014057	Hap1/Efnb2/Nedd4/Pacsin1/Ophn1/Usp46/Lpar1/Atad1/Sirt2/Synj1	10
GO:0034101	GO:0034101	erythrocyte homeostasis	35/3580	168/28891	0.00133637042301561	0.00810423131834354	0.00554057455479627	Mb/Myb/Sox6/Thra/Sfxn1/Dyrk3/Tgfbr3/Gas2l1/Cd24a/Smad5/Ankrd54/Rbfox2/Acvr2a/Zfp36l1/Kdm1a/Nfe2l1/Fam210b/Ufl1/Bpgm/Flvcr1/Tcf3/Prmt1/L3mbtl3/Zbtb7a/Cdk5rap3/Hspa9/Brd1/Ncor1/Kmt2e/Fech/Tcea1/Lyar/Uba5/Add1/Ireb2	35
GO:0051100	GO:0051100	negative regulation of binding	35/3580	168/28891	0.00133637042301561	0.00810423131834354	0.00554057455479627	Bag2/Efhb/Nfib/Map2/Ptprf/Nes/Smo/Mrln/Epb41l5/Zfp462/Msx1/Rgma/Dnajb2/Rap1gap/Atp2a2/Kdm1a/Adnp/Park7/Rsf1/Mepce/Carm1/Larp7/Mecp2/Sorl1/Stub1/Jun/Hspa4/Gnl3l/Tnks/Camk1/Gtpbp4/Hdac2/Ddit3/Pex19/Gtf2f1	35
GO:0001754	GO:0001754	eye photoreceptor cell differentiation	17/3580	63/28891	0.00133756606389003	0.00810423131834354	0.00554057455479627	Pax6/Prom1/Ptn/Sox9/Dzank1/Rpgr/Crb2/Ttc8/Ntrk2/Ahi1/Rpgrip1l/Bbs4/Ppp2r3a/Casz1/Otx2/Alms1/Rpgrip1	17
GO:0031102	GO:0031102	neuron projection regeneration	17/3580	63/28891	0.00133756606389003	0.00810423131834354	0.00554057455479627	Bex1/Ptn/Ptprf/Gfap/Neo1/Rgma/Ptprs/Lamb2/Dhfr/Nrep/Igf1r/Bcl2/Mapk8ip3/Rtn4/Jun/Rtca/Braf	17
GO:0140546	GO:0140546	defense response to symbiont	60/3580	329/28891	0.00135125269296748	0.00817912326812897	0.00559177551575614	Tspan6/Agbl4/Cxadr/Polr3h/Traf3ip1/Ptprs/Hsp90aa1/Zdhhc1/Fbxl2/Agbl5/Irgm2/Ifit3b/Sec14l1/Gbp7/Bcl2/Elmod2/Ttc4/Ifit3/Zmynd11/Igtp/Sin3a/Csnk1a1/Irgm1/Ddx1/Trim44/Dhx36/Zmpste24/Stat2/Sirt2/Trim34a/Oasl2/Clpb/Dicer1/Trim21/Trim56/Ddx17/Selenok/Nck1/Trim35/Sertad3/Tlr3/Bnip3l/Ddx60/Ddx56/Nt5c2/Trim26/Ilf3/Dhx9/Setd2/Ddx41/Trim8/Chuk/Dhx16/Trim12a/Irf3/Ncbp1/Ndufaf4/Cnot7/Trim28/Ncbp3	60
GO:2000144	GO:2000144	positive regulation of DNA-templated transcription initiation	19/3580	74/28891	0.00137375291947232	0.00830716471304436	0.00567931289515593	Med25/Med31/Med19/Bclaf1/Dhx36/Med28/Med9/Cand1/Znhit1/Gtf2a2/Jun/Taf11/Med10/Med29/Ercc1/Med4/Xpa/Med12/Med7	19
GO:0001667	GO:0001667	ameboidal-type cell migration	81/3580	471/28891	0.00137814251006514	0.00832554652505561	0.005691879885892	Pax6/Cdh2/Sema6d/Spag6l/Cxcl12/Efnb2/Dnaja4/Sox9/Angpt1/Pax3/Slit2/Epb41l4b/Crb2/Atp2b4/Smo/Nr2f2/Epb41l5/Nckap1/Fgfr1/Pmp22/Wdpcp/Efnb1/Ptprg/Amot/Tgfbr3/Pik3r3/Hmgb1/Amotl1/Cenpv/Dab2ip/Pfn2/Amotl2/Arhgap5/Macf1/Emp2/Sparc/Apc/Appl1/Ptpn11/Hspb1/Acvr1/Phactr4/Hyal1/Patz1/Appl2/Lrp6/Clasp2/Adipor2/Sash1/Plpp3/Rcc2/Pecam1/Plec/Pkn2/Rgcc/Rtn4/Mecp2/Smad4/Tsc2/Nf1/Jun/Dicer1/Rhob/Dock1/Zfand5/Mapre…	81
GO:0030218	GO:0030218	erythrocyte differentiation	33/3580	156/28891	0.00138135281163316	0.00832862574990551	0.00569398504234444	Mb/Myb/Sox6/Thra/Sfxn1/Dyrk3/Tgfbr3/Gas2l1/Smad5/Ankrd54/Rbfox2/Acvr2a/Zfp36l1/Kdm1a/Nfe2l1/Fam210b/Ufl1/Bpgm/Flvcr1/Tcf3/Prmt1/L3mbtl3/Zbtb7a/Cdk5rap3/Hspa9/Brd1/Ncor1/Kmt2e/Fech/Tcea1/Lyar/Uba5/Add1	33
GO:0044839	GO:0044839	cell cycle G2/M phase transition	33/3580	156/28891	0.00138135281163316	0.00832862574990551	0.00569398504234444	Fhl1/Nes/Hspa2/Chek2/Pkia/Dyrk3/Cdk14/Cdk4/Pbx1/Calm2/Rad50/Sin3a/Calm3/Taok2/Calm1/Taok1/Rcc2/Cdk5rap3/Mecp2/Mbtps1/Akap8l/Rrm2b/Rad21/Akap8/Atf5/Lats1/Babam1/Babam2/Rnaseh2b/Ints3/Nae1/Ing4/Rad17	33
GO:0048144	GO:0048144	fibroblast proliferation	32/3580	150/28891	0.00139876118267521	0.00842535056127018	0.0057601123538208	Ptprz1/Myb/Dab2ip/Fbln1/Anxa2/Cdc73/Med25/Ptges3/Kmt2a/Med31/Cdk4/Morf4l1/Gas6/Zmpste24/Kmt2c/Smarca2/Pdgfa/Xrcc4/Tsc2/Phip/Nf1/Jun/Dicer1/Rrn3/Rasa1/Emd/Ski/Dhx9/Rnaseh2b/Trp53inp1/Ecd/Fbxo4	32
GO:0032872	GO:0032872	regulation of stress-activated MAPK cascade	41/3580	206/28891	0.00140156244535465	0.00843398747604631	0.00576601710509959	Ankrd6/Dixdc1/Ulk4/Mapk8ip1/Igfbp6/Hmgb1/Tnik/Dab2ip/Ezr/Pja2/Igf1r/Nbr1/Stk25/Mid1/Rell1/Mapk8ip3/Zmynd11/Phlpp1/Taok2/Dlg1/Sash1/Taok1/Dusp22/Prmt1/Map3k4/Stk3/Foxo1/Fgd4/Dnaja1/Hipk3/Rb1cc1/Hipk2/Ncor1/Map3k5/Cops5/Dusp16/Tlr3/Map2k7/Klhdc10/Gadd45g/Dusp3	41
GO:0048145	GO:0048145	regulation of fibroblast proliferation	28/3580	126/28891	0.00141968653927314	0.00852266178394193	0.00582664057383974	Ptprz1/Myb/Dab2ip/Fbln1/Anxa2/Cdc73/Med25/Kmt2a/Med31/Cdk4/Gas6/Zmpste24/Kmt2c/Smarca2/Pdgfa/Xrcc4/Tsc2/Phip/Nf1/Jun/Dicer1/Rasa1/Emd/Ski/Dhx9/Rnaseh2b/Trp53inp1/Fbxo4	28
GO:0071277	GO:0071277	cellular response to calcium ion	22/3580	91/28891	0.00141994650843647	0.00852266178394193	0.00582664057383974	Syt10/Syt5/Cpne8/Tuba1a/Adgrv1/Pkd2/Syt11/Krt10/Jund/Itpkb/Carf/Slc25a23/Fus/Fosb/Smpd1/Jun/Cpne2/Wnk1/Add1/Braf/Nfatc3/Fos	22
GO:0051898	GO:0051898	negative regulation of phosphatidylinositol 3-kinase/protein kinase B signal transduction	16/3580	58/28891	0.00142235319936879	0.00852266178394193	0.00582664057383974	Magi2/Cavin3/Serpine2/Dab2ip/Dag1/Igf1r/Phlpp1/Dlg1/Pik3ip1/Tsc2/Ppp2ca/Ncor1/Ppp2r1a/Pdcd6/Ddit3/Stambp	16
GO:0034219	GO:0034219	carbohydrate transmembrane transport	29/3580	132/28891	0.00142320713966605	0.00852266178394193	0.00582664057383974	Drd1/Slc1a2/Ahi1/Sorbs1/Clip3/Yes1/Ocln/Slc25a27/Slc27a1/Appl1/Ptpn11/Capn10/C2cd5/Stxbp4/Sgcb/Appl2/Adipor2/Pea15a/Mfn2/Sort1/Insr/Oga/Tsc2/Rasa1/Rps6kb1/Akt2/Braf/Tsc1/Irs2	29
GO:0048259	GO:0048259	regulation of receptor-mediated endocytosis	29/3580	132/28891	0.00142320713966605	0.00852266178394193	0.00582664057383974	Hap1/Magi2/Efnb2/Angpt1/Pard3/Nedd4/Ahi1/Pacsin1/Vtn/Kif3a/Syt11/Anxa2/Dlg4/Clu/Ophn1/Usp46/Lpar1/Fmr1/Atad1/Insr/Sirt2/Mkln1/Atxn2/Ubqln2/Synj1/Wasl/Ap2a1/Scyl2/Aak1	29
GO:1903532	GO:1903532	positive regulation of secretion by cell	69/3580	390/28891	0.00142883986963567	0.00854809341989605	0.00584402727833019	Syt10/Rbp4/Nnat/Smpd3/Sct/Myb/Cxcl12/Zp3/Ncs1/Cadps2/Gja1/Gpr27/Chrm3/Fgfr1/Myh10/Wls/Gabbr1/Camk2n1/Pink1/Gna11/Cacna1d/Itsn1/Abat/Anxa2/Sox4/Acvr2a/Dynll1/Apbb1/Sirt3/Pcp4/Oxct1/Ptpn11/Capn10/Tm7sf3/Ppid/Gnas/Pard6a/Itpr1/Cask/Hgs/Clasp2/Myo18a/Dpysl2/Mfn2/Rgcc/Tardbp/Rtn4/Rab3a/Oga/Smad4/Rab3gap1/Stim1/Psmd9/Stam/Slc4a8/Ptbp1/Ap1g1/Dnm1l/Tmf1/Nucb2/Tmed10/Golph3/Prkaca/Irs2/Selenot/Hcfc1/Snx4/…	69
GO:0010507	GO:0010507	negative regulation of autophagy	20/3580	80/28891	0.00148351222831404	0.00885798976209199	0.00605589237950381	Fez1/Nrbp2/Wdr6/Pink1/Rragd/Bcl2/Sirt2/Poldip2/Tsc2/Scfd1/Eif4g2/Kdm4a/Wnk1/Mtmr9/Herc1/Ehmt2/Rraga/Tsc1/Sec22b/Rnf5	20
GO:0010921	GO:0010921	regulation of phosphatase activity	20/3580	80/28891	0.00148351222831404	0.00885798976209199	0.00605589237950381	Ppp1r36/Magi2/Npnt/Ppp2r2b/Cry2/Mprip/Mgat5/Hsp90b1/Lpin1/Calm2/Slc39a10/Calm3/Calm1/Uri1/Cdk5rap3/Ppp1r11/Ppp6r1/Gna12/Mtmr9/Tsc1	20
GO:0006611	GO:0006611	protein export from nucleus	18/3580	69/28891	0.00149390460676013	0.00890114851858268	0.00608539848546696	Ywhae/Ptpn11/Chchd4/Park7/Gas6/Xpo7/Xpo5/Xpo4/Hspa9/Ppm1a/Ctdspl2/Pkd1/Xpo1/Bag3/Dusp16/Camk1/Emd/Prkaca	18
GO:0031103	GO:0031103	axon regeneration	15/3580	53/28891	0.00149506969280993	0.00890114851858268	0.00608539848546696	Bex1/Ptn/Ptprf/Neo1/Rgma/Ptprs/Lamb2/Dhfr/Nrep/Igf1r/Bcl2/Mapk8ip3/Jun/Rtca/Braf	15
GO:0032392	GO:0032392	DNA geometric change	15/3580	53/28891	0.00149506969280993	0.00890114851858268	0.00608539848546696	Hmgb1/Pura/Rad50/Mcm4/Wrn/Hnrnpa2b1/Ddx1/Dhx36/Dtd1/Mnat1/Gins4/Upf1/Ercc3/Dhx9/Ssbp1	15
GO:0051147	GO:0051147	regulation of muscle cell differentiation	34/3580	163/28891	0.00151801048238569	0.00902901509677427	0.00617281631471051	Rbm24/Sox6/Efnb2/Akap6/Nek5/Bmpr1a/Msx1/Zeb1/Pdcd4/Lamb2/Slc25a4/Bcl2/Bhlhe41/Efemp2/Hopx/Akirin2/Smad1/Med28/Ccnd2/Epc1/Ezh2/Mecp2/Smad4/Nln/Ankrd17/Ddx39b/Ptbp1/Frs2/Rbm10/Camk1/Nfatc3/Pias1/Supt6/Parp2	34
GO:0051302	GO:0051302	regulation of cell division	38/3580	188/28891	0.0015332546869853	0.00911090068335775	0.00622879857627332	Pax6/Ptn/Klhl13/Pkp4/Mllt3/Efhc1/Bbs4/Map10/Vegfb/Cspp1/Intu/Cenpv/Map9/Cetn2/Apc/Ccp110/Mdk/Igf1r/Calm2/Kif13a/Cat/Calm3/Calm1/Cdc14b/Zzz3/Cul3/Pdgfa/Pkn2/Txnip/Sirt2/Poldip2/Klhl9/Yeats2/Tada3/Zbtb18/Wnk1/Setd2/Kif3b	38
GO:0048873	GO:0048873	homeostasis of number of cells within a tissue	14/3580	48/28891	0.00154808158682717	0.00916369215695774	0.00626489022813378	Ildr2/Sox9/Smo/Tuba1a/Nfix/Ptpn11/Kmt2a/Bcl2/Rpa1/Csf1/Kras/Gigyf2/Add1/Akt3	14
GO:0051972	GO:0051972	regulation of telomerase activity	14/3580	48/28891	0.00154808158682717	0.00916369215695774	0.00626489022813378	Mapk15/Hsp90aa1/Naf1/Ptges3/Wrap53/Dkc1/Hnrnpa2b1/Map3k4/Parn/Src/Tnks/Map2k7/Hmbox1/Parp3	14
GO:0060323	GO:0060323	head morphogenesis	14/3580	48/28891	0.00154808158682717	0.00916369215695774	0.00626489022813378	Msx1/Ssbp3/Ptpn11/Flvcr1/Lrp6/Zfp950/Rab3gap1/Kat6a/Crebbp/Ski/Cdk2ap1/Nipbl/Specc1l/Braf	14
GO:0072583	GO:0072583	clathrin-dependent endocytosis	14/3580	48/28891	0.00154808158682717	0.00916369215695774	0.00626489022813378	Magi2/Syt11/Itsn1/Fnbp1l/Ston2/Lmbrd1/Canx/Ubqln2/Ap2a2/Wasl/Ap2b1/Ap2a1/Scyl2/Aak1	14
GO:0016233	GO:0016233	telomere capping	12/3580	38/28891	0.00155227064741545	0.0091796791498164	0.00627581996623737	Mapk15/Rad50/Hnrnpa2b1/Terf2/Map3k4/Xrcc4/Terf2ip/Smg6/Tnks/Tnks2/Ercc1/Map2k7	12
GO:0034614	GO:0034614	cellular response to reactive oxygen species	31/3580	145/28891	0.00158666321482247	0.009374079223204	0.00640872437848236	Gpr37l1/Smpd3/Ptprk/Mt3/Pcgf2/Pink1/Dhfr/Endog/Stk25/Ccs/Ercc6l2/Park7/Cat/Mpv17l/Sod1/Ezh2/Trap1/Fyn/Jun/Rhob/Map3k5/Src/Mpv17/Fer/Rnf146/Prdx3/Chuk/Agap3/Hdac2/Apex1/Fos	31
GO:0032231	GO:0032231	regulation of actin filament bundle assembly	26/3580	115/28891	0.00158827984983133	0.00937465082656425	0.00640911516335866	Synpo2/Ttc8/Ppp1r9a/Stmn1/Tjp1/Bbs4/Fermt2/Mtss1/Pfn2/Alms1/Cx3cl1/Tpm1/S1pr1/Sorbs3/Rdx/Carmil1/Lpar1/Clasp2/Rgcc/Nf2/Ccdc88a/Rhoc/Pdlim4/Braf/Tsc1/Tesk1	26
GO:0001666	GO:0001666	response to hypoxia	45/3580	233/28891	0.00160515931841722	0.00946522244359217	0.00647103575483484	Fmn2/Kcnk2/Drd1/Mb/Kcnma1/Rwdd3/Plat/Mgarp/Mt3/Vegfb/Cd24a/Prmt2/Pink1/Rora/Ak4/Abat/Nr4a2/Scap/Zfp36l1/Bcl2/Fundc1/Ogt/Egr1/Cat/Itpr1/Camk2g/Rgcc/Chchd2/Rtn4/Sirt2/Hp1bp3/Mecp2/Smad4/Tsc2/Il18/Stub1/Pdk1/Usp19/Nf1/Alkbh5/Tm9sf4/Dnmt3a/Bnip3l/Nfatc3/Atf2	45
GO:0006749	GO:0006749	glutathione metabolic process	17/3580	64/28891	0.00161422046108547	0.00950956237246911	0.00650134938632522	Slc1a2/Gsto2/Gstt1/Hmgn5/Gstm1/Gstm5/Oplah/Gclc/Glo1/Gsta4/Gstz1/Nfe2l1/Park7/Sod1/Gstt2/Hagh/Gclm	17
GO:0000302	GO:0000302	response to reactive oxygen species	39/3580	195/28891	0.00164400893140976	0.00967580829096891	0.00661500580476849	Gpr37l1/Smpd3/Mb/Nme5/Ptprk/Mt3/Pcgf2/Sesn3/Pink1/Dhfr/Endog/Stk25/Bcl2/Ccs/Hyal1/Prdx6/Ercc6l2/Park7/Cat/Mpv17l/Sod1/Ezh2/Sesn1/Glrx2/Trap1/Fyn/Jun/Rhob/Map3k5/Src/Mpv17/Fer/Rnf146/Prdx3/Chuk/Agap3/Hdac2/Apex1/Fos	39
GO:0006047	GO:0006047	UDP-N-acetylglucosamine metabolic process	6/3580	12/28891	0.00170845388058349	0.00997892380249903	0.00682223509331884	Gne/Gfpt1/Gnpnat1/Pgm3/Gnpda2/Uap1	6
GO:0009133	GO:0009133	nucleoside diphosphate biosynthetic process	6/3580	12/28891	0.00170845388058349	0.00997892380249903	0.00682223509331884	Ak4/Cad/Ak3/Dtymk/Guk1/Cmpk2	6
GO:0009200	GO:0009200	deoxyribonucleoside triphosphate metabolic process	6/3580	12/28891	0.00170845388058349	0.00997892380249903	0.00682223509331884	Ak3/Adk/Nudt16/Guk1/Oga/Rrm2b	6
GO:0018027	GO:0018027	peptidyl-lysine dimethylation	6/3580	12/28891	0.00170845388058349	0.00997892380249903	0.00682223509331884	Smyd2/Setd7/Kmt5b/Ash1l/Setd2/Ehmt2	6
GO:0034454	GO:0034454	microtubule anchoring at centrosome	6/3580	12/28891	0.00170845388058349	0.00997892380249903	0.00682223509331884	Bbs4/Kif3a/Pcm1/Cep19/Nin/Map1s	6
GO:0050847	GO:0050847	progesterone receptor signaling pathway	6/3580	12/28891	0.00170845388058349	0.00997892380249903	0.00682223509331884	Nedd4/Yap1/Klf9/Ubr5/Ube3a/Src	6
GO:0070202	GO:0070202	regulation of establishment of protein localization to chromosome	6/3580	12/28891	0.00170845388058349	0.00997892380249903	0.00682223509331884	Wrap53/Dkc1/Cct7/Cct3/Cct6a/Cct5	6
GO:2000322	GO:2000322	regulation of glucocorticoid receptor signaling pathway	6/3580	12/28891	0.00170845388058349	0.00997892380249903	0.00682223509331884	Ntrk2/Cry2/Clock/Cry1/Ppp5c/Ncoa2	6
GO:0021954	GO:0021954	central nervous system neuron development	23/3580	98/28891	0.00171143082428004	0.00998685461131439	0.00682765710507977	Drd1/Cdh11/Lmx1b/Plxna4/Nfib/Slit2/Agbl4/Ntrk2/Fgfr1/Adarb1/Hsp90aa1/Tsku/Hsp90ab1/Wdr47/Nr4a2/Dclk1/Arhgap35/Grcc10/Taok1/Ogdh/Nin/B4galt6/Scyl2	23
GO:0001895	GO:0001895	retina homeostasis	16/3580	59/28891	0.00173040111526844	0.0100421387360162	0.00686545289379494	Prom1/Map1a/Atp1b2/Lca5/Crb2/Mak/Bbs4/Adgrv1/Cep290/Bbs1/Crocc/Iqcb1/Spata7/Clcn3/Sod1/Cib2	16
GO:0006513	GO:0006513	protein monoubiquitination	16/3580	59/28891	0.00173040111526844	0.0100421387360162	0.00686545289379494	Nedd4/Fbxl2/Nedd4l/Ring1/Huwe1/Klhl12/Cul3/Trim21/Rnf10/Trim56/Pcgf5/Pdcd6/Rnf220/Wdr48/Topors/Ube4b	16
GO:0014014	GO:0014014	negative regulation of gliogenesis	16/3580	59/28891	0.00173040111526844	0.0100421387360162	0.00686545289379494	Gpr37l1/Ptn/Id4/Casz1/Hes1/Idh2/Mfn2/Sirt2/Mecp2/Nf1/Nf2/Dicer1/Rnf10/Kdm4a/Atf5/Ski	16
GO:0051123	GO:0051123	RNA polymerase II preinitiation complex assembly	16/3580	59/28891	0.00173040111526844	0.0100421387360162	0.00686545289379494	Thra/Hmgb1/Med25/Med31/Med19/Med28/Med9/Cand1/Gtf2a2/Taf11/Atf7ip/Med10/Med29/Taf1/Med4/Med7	16
GO:0006620	GO:0006620	post-translational protein targeting to endoplasmic reticulum membrane	8/3580	20/28891	0.00174207011146844	0.0100421387360162	0.00686545289379494	Macf1/Hspa5/Sec62/Sec61b/Bag6/Sec63/Sgta/Sec61a1	8
GO:0006625	GO:0006625	protein targeting to peroxisome	8/3580	20/28891	0.00174207011146844	0.0100421387360162	0.00686545289379494	Trim37/Pex3/Hacl1/Lonp2/Pex7/Usp9x/Zfand6/Pex19	8
GO:0048490	GO:0048490	anterograde synaptic vesicle transport	8/3580	20/28891	0.00174207011146844	0.0100421387360162	0.00686545289379494	Map2/Ap3m2/Ap3m1/Bloc1s5/Bloc1s1/Snapin/Ap3s2/Bloc1s6	8
GO:0071514	GO:0071514	genomic imprinting	8/3580	20/28891	0.00174207011146844	0.0100421387360162	0.00686545289379494	Ndn/Meg3/Gnas/Pcgf5/Ctcf/Dnmt3a/Pik3ca/Trim28	8
GO:0072662	GO:0072662	protein localization to peroxisome	8/3580	20/28891	0.00174207011146844	0.0100421387360162	0.00686545289379494	Trim37/Pex3/Hacl1/Lonp2/Pex7/Usp9x/Zfand6/Pex19	8
GO:0072663	GO:0072663	establishment of protein localization to peroxisome	8/3580	20/28891	0.00174207011146844	0.0100421387360162	0.00686545289379494	Trim37/Pex3/Hacl1/Lonp2/Pex7/Usp9x/Zfand6/Pex19	8
GO:0099514	GO:0099514	synaptic vesicle cytoskeletal transport	8/3580	20/28891	0.00174207011146844	0.0100421387360162	0.00686545289379494	Map2/Ap3m2/Ap3m1/Bloc1s5/Bloc1s1/Snapin/Ap3s2/Bloc1s6	8
GO:0099517	GO:0099517	synaptic vesicle transport along microtubule	8/3580	20/28891	0.00174207011146844	0.0100421387360162	0.00686545289379494	Map2/Ap3m2/Ap3m1/Bloc1s5/Bloc1s1/Snapin/Ap3s2/Bloc1s6	8
GO:1904505	GO:1904505	regulation of telomere maintenance in response to DNA damage	8/3580	20/28891	0.00174207011146844	0.0100421387360162	0.00686545289379494	Ruvbl1/Ino80b/Xrcc4/Ruvbl2/Actr8/Ercc1/Ino80d/Actl6a	8
GO:0072665	GO:0072665	protein localization to vacuole	20/3580	81/28891	0.00174420056426677	0.0100450318210994	0.00686743079311286	Nedd4/Irgm2/Ap4m1/Cd81/Gcc2/Igtp/Clu/Lmbrd1/Irgm1/Hgs/Sort1/Rtn4/Sorl1/Stam/Zfyve16/Vps13a/Rraga/Vps37b/Vps41/Vps28	20
GO:0006891	GO:0006891	intra-Golgi vesicle-mediated transport	10/3580	29/28891	0.00179950989290959	0.010344246989251	0.00707199355569316	Cog7/Rab6a/Cog8/Gabarapl2/Trappc10/Copb2/Vti1a/Copg2/Copg1/Copz1	10
GO:0032469	GO:0032469	endoplasmic reticulum calcium ion homeostasis	10/3580	29/28891	0.00179950989290959	0.010344246989251	0.00707199355569316	Wfs1/Kctd17/Herpud1/Tmco1/Atp2a2/Bcl2/Itpr1/Bcap31/Ccdc47/Selenok	10
GO:0018210	GO:0018210	peptidyl-threonine modification	27/3580	122/28891	0.00182027649273194	0.0104398729967193	0.00713736965404765	Pard3/Cdc42bpa/Dyrk3/Hipk1/Irgm2/Prkag2/Cad/Bcl2/Acvr1/Igtp/Ogt/Dyrk2/Stk11/Irgm1/Ppp2r5d/Cdc42bpb/Dyrk1a/Sirt2/Galnt2/Phip/Hipk3/Hipk2/Wnk1/Tnks/Csnk2a1/Prkaca/Akt3	27
GO:0007041	GO:0007041	lysosomal transport	28/3580	128/28891	0.00182122298062095	0.0104398729967193	0.00713736965404765	Nedd4/Gprasp1/Aktip/Pink1/Ap4m1/Trak1/Gcc2/Kif13a/Ccdc91/Clu/Rab12/Hgs/Sort1/Hook2/Sorl1/Vcp/Rhob/Zfyve16/Tmem106b/Ap1g1/Snx27/Snapin/Scyl2/Hspa1a/Chmp2b/Chmp1a/Vps41/Ankfy1	28
GO:0038061	GO:0038061	non-canonical NF-kappaB signal transduction	28/3580	128/28891	0.00182122298062095	0.0104398729967193	0.00713736965404765	Smpd3/C1qtnf4/Tspan6/Uaca/Pdcd4/Hmgb1/Akip1/Btrc/Trim44/Sash1/Ddx3x/Fbxw11/Terf2ip/Il18/Zfp91/Ppm1a/Dicer1/Nfat5/Trim56/Crebbp/Amfr/Ilk/Tlr3/Cops8/Chuk/Rc3h2/Ago1/Ago3	28
GO:0031573	GO:0031573	mitotic intra-S DNA damage checkpoint signaling	7/3580	16/28891	0.00183674420180811	0.0104898502192152	0.00717153730257632	Nek11/Chek2/Msh2/Xpc/Tipin/Atf2/Rad17	7
GO:0033235	GO:0033235	positive regulation of protein sumoylation	7/3580	16/28891	0.00183674420180811	0.0104898502192152	0.00717153730257632	Rwdd3/Sae1/Sumo2/Gnl3/Traf7/Pias1/Uba2	7
GO:0098840	GO:0098840	protein transport along microtubule	7/3580	16/28891	0.00183674420180811	0.0104898502192152	0.00717153730257632	Spag17/Map1a/Clip3/Kif3a/Mapk8ip3/Hspb1/Kif1a	7
GO:0099118	GO:0099118	microtubule-based protein transport	7/3580	16/28891	0.00183674420180811	0.0104898502192152	0.00717153730257632	Spag17/Map1a/Clip3/Kif3a/Mapk8ip3/Hspb1/Kif1a	7
GO:0014015	GO:0014015	positive regulation of gliogenesis	22/3580	93/28891	0.00191439781387794	0.0109232245291389	0.00746781989619265	Ptprz1/Myb/Ptn/Gfap/Tenm4/Serpine2/Dag1/Hes1/Atxn1/Ptpra/Mdk/Prpf19/Il6st/Ufl1/Hdac1/Rtn4/Mecp2/Vim/Dicer1/Synj1/Kras/Hdac2	22
GO:0055007	GO:0055007	cardiac muscle cell differentiation	33/3580	159/28891	0.00192234761557021	0.0109396830621688	0.0074790720095311	Irx3/Sorbs2/Sox6/Efnb2/Pax3/Ift88/Meis1/Akap6/Bmpr1a/Cxadr/Myh10/Lmna/Cby1/Nebl/Ift20/Slc25a4/Acvr1/Sgcb/Zmpste24/Ccnd2/Cacybp/Plec/Pdlim5/Smad4/Dicer1/Acadm/Ddx39b/Hnrnpu/Frs2/Rbm10/Hdac2/Tsc1/Parp2	33
GO:0072599	GO:0072599	establishment of protein localization to endoplasmic reticulum	14/3580	49/28891	0.00192360614703166	0.0109396830621688	0.0074790720095311	Tram1l1/Macf1/Herpud1/Hspa5/Spcs2/Sec62/Rab3gap1/Ssr3/Sec61b/Bag6/Sec63/Sgta/Srpr/Sec61a1	14
GO:0019080	GO:0019080	viral gene expression	19/3580	76/28891	0.00192437680325117	0.0109396830621688	0.0074790720095311	Nucks1/Eif2d/Rsf1/Hdac1/Ssb/Tardbp/Larp7/Snw1/Jun/Trim21/Ptbp1/Taf11/Hexim1/Paip1/Ccnt1/Dhx9/Trim8/Smarcb1/Ubp1	19
GO:1902807	GO:1902807	negative regulation of cell cycle G1/S phase transition	19/3580	76/28891	0.00192437680325117	0.0109396830621688	0.0074790720095311	Sox2/Fhl1/Gas1/Pkd2/Prmt2/Jade1/Nacc2/Apc/Cdc73/Apbb1/Bcl2/Acvr1/Dlg1/Ppp2r3d/Ezh2/Rbl2/Wac/Gigyf2/Ctdsp2	19
GO:0006066	GO:0006066	alcohol metabolic process	63/3580	354/28891	0.00193296516344242	0.0109783877791094	0.00750553304715551	Rbp4/Dkk3/Kcnma1/Mttp/Dgat2/Slc5a3/Sqle/Fgfr1/Pmp22/Pcbd1/Tsku/Srebf2/Nudt4/Alg10b/Dhfr/Ip6k2/Itpkb/Scap/Abhd4/Aplp2/Srebf1/Erlin2/Dhrs7/Nfe2l1/Plcb3/Rdh10/Galk1/Park7/Cat/Idh2/Idh3g/Alg2/Sod1/Coq3/Plpp3/Nudt3/Por/Lpcat3/Spr/Mecp2/Mbtps1/Pcbd2/Sptssa/Alg14/Smpd1/Insig2/Ephx1/Acadvl/Idh3a/Plpp1/Hmgcs1/Cyb5r3/Fech/Sc5d/Fdx1/Msmo1/Aco2/Ip6k1/Dhdds/Dpm3/Qdpr/Dpm2/Gdpd1	63
GO:0045943	GO:0045943	positive regulation of transcription by RNA polymerase I	11/3580	34/28891	0.0019397536933564	0.0109966918939543	0.00751804691910386	Ncl/Carm1/Smarca5/Ubtf/Baz1b/Nol11/Lyar/Smarcb1/Wdr43/Dek/Mybbp1a	11
GO:0051973	GO:0051973	positive regulation of telomerase activity	11/3580	34/28891	0.0019397536933564	0.0109966918939543	0.00751804691910386	Mapk15/Hsp90aa1/Naf1/Ptges3/Wrap53/Dkc1/Map3k4/Parn/Tnks/Map2k7/Hmbox1	11
GO:0090224	GO:0090224	regulation of spindle organization	13/3580	44/28891	0.00198071024326681	0.0112185682097977	0.00766973586054502	Mapk15/Cep97/Map9/Senp6/Numa1/Pkd1/Hnrnpu/Hspa1a/Chmp2b/Dync1h1/Chmp1a/Rae1/Parp3	13
GO:0097191	GO:0097191	extrinsic apoptotic signaling pathway	46/3580	242/28891	0.00200141589645977	0.0113254433480402	0.00774280258929777	Bok/Bmpr1b/Mal/Fgfr1/Agap2/Gas1/Lmna/Yap1/Bex3/Gclc/Cttn/Dab2ip/Itm2c/Cx3cl1/Hipk1/Timp3/Wwox/Bcl2/Pdia3/Ctnna1/Zmynd11/Acvr1/Park7/Fem1b/Itga6/Pea15a/Siah2/Sort1/Ddx3x/Stk3/Il18/Phip/Fyn/Nf1/Rb1cc1/Ppp2r1a/Bcl2l2/Src/Bag3/Rps6kb1/Tlr3/Tmbim1/Gclm/Dapk3/Parp2/Atf3	46
GO:0010906	GO:0010906	regulation of glucose metabolic process	26/3580	117/28891	0.0020579067221127	0.0116344350705693	0.00795404923419698	Dgat2/Sorbs1/Hmgb1/Rora/Epm2aip1/Ogt/Nfe2l1/Dyrk2/Ddb1/Supt20/Stk11/Zmpste24/Insr/Foxo1/Cry1/Nln/Pdk1/Acadm/Bckdk/Kat2b/Src/Akt2/Lcmt1/Prkaca/Ncoa2/Irs2	26
GO:0030534	GO:0030534	adult behavior	38/3580	191/28891	0.00206044677942507	0.0116358952545693	0.0079550475100356	Uchl1/Drd1/Slitrk1/Cxcl12/Kcnma1/Adam22/Slc1a2/Ulk4/Shank2/Nrxn2/Zic1/Tuba1a/Pmp22/Bbs4/Bbs1/Wdr47/Abat/Atxn1/Nr4a2/Pbx3/Kcnj10/Pum1/Usp46/Park7/Clcn3/Oxr1/Zfhx2/Zmpste24/Ccnd2/Mecp2/Trmt1l/Hipk2/Crebbp/Btbd9/Ehmt2/Gigyf2/Cnp/Tsc1	38
GO:0051101	GO:0051101	regulation of DNA binding	27/3580	123/28891	0.00206193798852857	0.0116358952545693	0.0079550475100356	Pax6/Nfib/Smo/Zfp462/Msx1/Traf3ip1/Hmgb1/Hipk1/Hes1/Park7/Rsf1/Calm1/Zmpste24/Zbtb7a/Sirt2/Ddrgk1/Hipk3/Jun/H1f0/Hspa4/Hipk2/Tnks/Ski/Rnf220/Hdac2/Ddit3/Trim28	27
GO:0001763	GO:0001763	morphogenesis of a branching structure	47/3580	249/28891	0.00208712102989095	0.0117672417846137	0.0080448444585232	Epha7/Sox2/Cpe/Cxcl12/Tmem59l/Npnt/Dchs1/Sox9/Angpt1/Slit2/Ddr1/Smo/Ctnnd2/Celsr1/Col4a1/Fgfr1/Lgr4/Yap1/Maged1/Dag1/Tmem67/Mdk/Bcl2/Kdm5b/Btrc/Pbx1/Acvr1/Rere/Rdh10/Fem1b/Dlg1/Csf1/Lrp6/Pdgfa/Btbd7/Ext1/Rtn4/Mecp2/Smad4/Dicer1/Pkd1/Src/Ilk/Frs2/Kras/Setd2/Nfatc3	47
GO:0045599	GO:0045599	negative regulation of fat cell differentiation	16/3580	60/28891	0.00209240539838677	0.011775507752965	0.00805049560693182	Zfpm2/Id4/Yap1/Fermt2/Wwtr1/Ankrd26/Rora/Ccdc85b/Lrp6/Trio/Sort1/Sirt2/Foxo1/Nucb2/Ddit3/Ncor2	16
GO:0072666	GO:0072666	establishment of protein localization to vacuole	16/3580	60/28891	0.00209240539838677	0.011775507752965	0.00805049560693182	Nedd4/Irgm2/Ap4m1/Gcc2/Igtp/Clu/Irgm1/Hgs/Sort1/Sorl1/Stam/Zfyve16/Vps13a/Vps37b/Vps41/Vps28	16
GO:0021885	GO:0021885	forebrain cell migration	18/3580	71/28891	0.00211494080474926	0.0118894554931211	0.00812839762192697	Drd1/Cxcl12/Pou3f2/Dixdc1/Slit2/Syne2/Fgfr1/Efhc1/Ccdc141/Lrp8/Dab2ip/Wdr47/Arl13b/Sun1/Cul5/Lrp6/Ogdh/Rtn4	18
GO:0045807	GO:0045807	positive regulation of endocytosis	40/3580	204/28891	0.00211650812766651	0.0118894554931211	0.00812839762192697	Magi2/Angpt1/Pard3/Ahi1/Rap1gap/Ckap5/Clip3/Vtn/Kif3a/Alms1/Itsn1/Anxa2/Nedd4l/Appl1/Eef2k/Pros1/Clu/Gas6/Appl2/Sod1/Fmr1/Myo18a/Mib1/Atad1/Insr/Smpd1/Synj1/Wasl/Lbp/Ap2b1/Dnm1l/Mff/Ap2a1/Scyl2/Lyar/Ano6/Add1/Cbll1/Ankfy1/Vps28	40
GO:0043153	GO:0043153	entrainment of circadian clock by photoperiod	9/3580	25/28891	0.00215567122220833	0.0120436413936422	0.00823380903524655	Per3/Usp2/Cry2/Nr2f6/Rbm4b/Ppp1cb/Cry1/Fbxl17/Mta1	9
GO:0051457	GO:0051457	maintenance of protein location in nucleus	9/3580	25/28891	0.00215567122220833	0.0120436413936422	0.00823380903524655	Syne1/Bbs4/Chchd10/Sun1/Arl2/Park7/Arl2bp/Hnrnpu/Topors	9
GO:0061162	GO:0061162	establishment of monopolar cell polarity	9/3580	25/28891	0.00215567122220833	0.0120436413936422	0.00823380903524655	Spag6l/Foxj1/Fat1/Map1b/Ttc8/Ift20/Gbf1/Ophn1/Myo9a	9
GO:0097150	GO:0097150	neuronal stem cell population maintenance	9/3580	25/28891	0.00215567122220833	0.0120436413936422	0.00823380903524655	Cdh2/Sox2/Sct/Pcm1/Wdr47/Hes1/Foxo1/Srrt/Ss18	9
GO:1900101	GO:1900101	regulation of endoplasmic reticulum unfolded protein response	9/3580	25/28891	0.00215567122220833	0.0120436413936422	0.00823380903524655	Bok/Wfs1/Igtp/Crebrf/Ufl1/Pdia6/Ddrgk1/Cops5/Nck1	9
GO:1904031	GO:1904031	positive regulation of cyclin-dependent protein kinase activity	9/3580	25/28891	0.00215567122220833	0.0120436413936422	0.00823380903524655	Pkd2/Hsp90ab1/Mapre3/Cdkn1b/Ccnd2/Rgcc/Mnat1/Pkd1/Psmd10	9
GO:0001649	GO:0001649	osteoblast differentiation	44/3580	230/28891	0.00217311831541415	0.0121301301081217	0.00829293829154472	Bmpr1b/Sox2/Npnt/Sox9/Gja1/Smo/Igfbp5/Bmpr1a/Ccn1/Ift80/Fgfr1/Lgr4/Id4/Axin2/Lmna/Tgfbr3/Yap1/Fermt2/A430033K04Rik/Gabbr1/Tob1/Wwtr1/Crim1/Smad5/Acvr2a/Jund/Apc/Wwox/Nbr1/Acvr1/Ddx5/Il6st/Atraid/Gnas/Suco/Smad1/Noct/Smad4/Nf1/Ilk/Erh/Asf1a/Ski/Prkaca	44
GO:0098742	GO:0098742	cell-cell adhesion via plasma-membrane adhesion molecules	41/3580	211/28891	0.00223658816477798	0.0124731245934454	0.0085274314153427	Cdhr3/Adgrl3/Cdh2/Sparcl1/Tenm3/Cdh11/Cdh8/Slitrk1/Magi2/Cdh20/Ptprd/Igsf9b/Igsf11/Ptprt/Dchs1/Ptprf/Crb2/Celsr1/Tenm4/Cxadr/Arvcf/Nectin3/Adgrl1/Kifap3/Clstn1/Celsr2/Ptprs/Cldn3/Cd24a/Dsg2/Cx3cl1/Cadm1/Alcam/Acvr1/Plxnb2/Taok2/Pecam1/Wnk1/Atp2c1/Myadm/Vcam1	41
GO:0014033	GO:0014033	neural crest cell differentiation	23/3580	100/28891	0.00226674448531487	0.0126122016093896	0.00862251342194258	Pax6/Cdh2/Sema6d/Sox9/Pax3/Smo/Zic5/Bmpr1a/Efnb1/Zic2/Hes1/Acvr1/Phactr4/Klhl12/Rdh10/Lrp6/Ext1/Smad4/Dicer1/Nolc1/Pdcd6/Fam172a/Sema4b	23
GO:0035418	GO:0035418	protein localization to synapse	23/3580	100/28891	0.00226674448531487	0.0126122016093896	0.00862251342194258	Magi2/Mapk10/Adam22/Map1a/Lhfpl4/Nrxn2/Clstn1/Nbea/Tnik/Dag1/Dlg4/Prkcz/Stau2/Baiap2/Vamp2/Mapk8ip3/Snap47/Hspb1/Ogt/Lgi1/Dlg1/Sacm1l/Klc1	23
GO:0019058	GO:0019058	viral life cycle	47/3580	250/28891	0.00226766076277773	0.0126122016093896	0.00862251342194258	Nedd4/Adarb1/Nectin3/Hmgb1/Fbxl2/Hacd3/Gbp7/Bcl2/Nucks1/Rad50/Ddx5/Usp6nl/Ppid/Top2b/Gas6/Ddb1/Ddx6/Mphosph8/Fmr1/Kpna6/Ddx3x/Pkn2/Srpk2/Insr/Trim34a/Oasl2/Vcp/Smpd1/Dicer1/Trim21/Tasor/Trim56/Ppie/Smc6/Ddx56/Trim26/Ilf3/Smc5/Trim8/Smarcb1/Chmp2b/Vps37b/Trim12a/Vapa/Chmp1a/Cnot7/Trim28	47
GO:0010721	GO:0010721	negative regulation of cell development	58/3580	323/28891	0.00231136091258285	0.0128430706512408	0.00878035037013974	Gpr37l1/Pax6/Epha7/Sema6d/Foxj1/Dtx1/Ptn/Map2/Slit2/Ryk/Hmgb3/Bmpr1a/Mt3/Rgma/Ttc3/Id4/Kifap3/Cdkl3/Ptprs/Tsc22d1/Hmgb1/Cd24a/Casz1/Ulk2/Pcm1/Hes1/Mdk/Gpr137/Zfp608/Kdm1a/Grb14/Ctnna1/Hspb1/Rflnb/Idh2/Irgm1/Appl2/Mfn2/Tmem176b/Gdi1/Rtn4/Sirt2/Mecp2/Tsc2/Sorl1/Nf1/Hspa9/Nf2/Dicer1/Rnf10/Kdm4a/Rnf6/Rufy3/Sema4b/Atf5/Ski/Tmem176a/Rc3h2	58
GO:0051785	GO:0051785	positive regulation of nuclear division	17/3580	66/28891	0.00231333519674588	0.0128430706512408	0.00878035037013974	Smpd3/Gja1/Msx1/Igf1r/Pebp1/Anapc11/Anapc5/Cdc16/Cdc23/Cul3/Eif4g3/Ube2b/Rgcc/Insr/Sirt2/Phip/Nsmce2	17
GO:0043583	GO:0043583	ear development	48/3580	257/28891	0.00235448949528162	0.0130597942508067	0.00892851658282673	Sox2/Spag6l/Otx1/Kcnma1/Dchs1/Sox9/Ift88/Cecr2/Ddr1/Fzd3/Ttc8/Celsr1/Ift27/Pou3f4/Lrig3/Wdr19/Sobp/Msx1/Myo6/Fgfr1/Rpgrip1l/Gas1/Zeb1/Wdpcp/Adgrv1/Tsku/Otx2/Kif3a/Nfix/Plppr4/Alms1/Alg10b/Ift20/Hes1/Cdkn1b/Ptpn11/Bcl2/Rdh10/Tshz1/Sod1/Bloc1s5/Trip11/Dicer1/Insig2/Dvl3/Mpv17/Nipbl/Sec24b	48
GO:0021772	GO:0021772	olfactory bulb development	14/3580	50/28891	0.00237154104560041	0.0131189822145859	0.00896898128739696	Pax6/Sall3/Slit2/Ttc8/Zic1/Fgfr1/Rpgrip1l/Nfix/Ogdh/Ext1/Pcnt/Dicer1/Atf5/Ski	14
[truncated: 455 more rows]
