# Supplementary material for: Diverse Subpopulations of Reactive Astrocytes Following Chronic Toxoplasma Infection
Source: Glia. 2025 Jul 9;73(10):2003–24. doi: 10.1002/glia.70053 (PMC12244103; doi:10.1002/glia.70053)
Supplement: Supplementary file 7 — Data S7 Supporting Information 6. [file GLIA-73-2003-s011.csv]

	ID	Description	GeneRatio	BgRatio	pvalue	p.adjust	qvalue	geneID	Count
GO:0044782	GO:0044782	cilium organization	205/2195	418/28891	2.12858824538142e-116	1.26289140598479e-112	9.24927608098367e-113	Dnah5/Ak7/Cfap161/Cfap54/Meig1/Foxj1/Hydin/Spag17/Spef2/Iqcg/Rsph4a/Cfap44/Mns1/Drc1/Cfap65/Tmem107/Ttc21a/Zmynd10/Mapk15/Ccdc39/Cfap206/Ttll3/Spag6l/Syne1/Spef1/Nek1/Rsph1/Ccdc65/Cep126/Spag16/Cfap43/Ccdc40/Erich3/Dnaaf4/Ccdc113/Tekt4/Cfap126/Ccdc96/Mak/Nme5/Kcnj10/Cfap69/Lrguk/Rabl2/Ttc12/Cfap70/Catip/Dnal1/Dnah1/Dnah7a/Ift88/Lca5/Tekt1/Tmem67/Cfap20/Lrrc43/Spaca9/Cfap47/Ulk4/Cep290/Tctn2/Cep83…	205
GO:0060271	GO:0060271	cilium assembly	193/2195	387/28891	3.13868437877984e-111	9.31090720965039e-108	6.81920479768588e-108	Dnah5/Ak7/Cfap161/Cfap54/Meig1/Foxj1/Hydin/Spag17/Spef2/Iqcg/Rsph4a/Cfap44/Mns1/Drc1/Cfap65/Tmem107/Zmynd10/Mapk15/Ccdc39/Cfap206/Ttll3/Spag6l/Syne1/Spef1/Nek1/Rsph1/Ccdc65/Cep126/Spag16/Cfap43/Ccdc40/Erich3/Dnaaf4/Ccdc113/Tekt4/Ccdc96/Mak/Nme5/Kcnj10/Cfap69/Lrguk/Rabl2/Ttc12/Cfap70/Dnal1/Dnah1/Dnah7a/Ift88/Tekt1/Tmem67/Cfap20/Lrrc43/Spaca9/Cfap47/Ulk4/Cep290/Tctn2/Cep83/Ift43/Cfap61/Ift81/Crocc/…	193
GO:0007018	GO:0007018	microtubule-based movement	160/2195	449/28891	8.11137185936546e-66	1.60415897472051e-62	1.17486817668283e-62	Dnah12/Dnah5/Enkur/Ak7/Cfap54/Meig1/Dnah6/Hydin/Pltp/Dnali1/Dynlrb2/Spag17/Spef2/Iqcg/Rsph4a/Cfap45/Cfap44/Dnah9/Mns1/Drc1/Cfap65/Aqp4/Ttc21a/Dnah3/Zmynd10/Dnah11/Fez1/Ccdc39/Cfap206/Ttll3/Spag6l/Dnah10/Spef1/Ccdc65/Spag16/Cfap43/Ccdc40/Dnaaf4/Tuba1a/Ttll6/Tekt4/Mak/Anxa5/Nme5/Cfap69/Rabl2/Cfap52/Kif6/Ttc12/Kif9/Cfap70/Dnah1/Dnah7a/Ift88/Lca5/Tekt1/Cfap20/Cfap47/Ulk4/Cfap53/Ift43/Cfap61/Ift81/Dyn…	160
GO:0003341	GO:0003341	cilium movement	100/2195	234/28891	7.47849134217645e-50	1.10924722832832e-46	8.12400322644852e-47	Dnah12/Dnah5/Enkur/Ak7/Cfap54/Meig1/Dnah6/Hydin/Pltp/Dnali1/Spag17/Spef2/Iqcg/Rsph4a/Cfap45/Cfap44/Dnah9/Mns1/Drc1/Cfap65/Aqp4/Ttc21a/Dnah3/Zmynd10/Dnah11/Ccdc39/Cfap206/Ttll3/Spag6l/Dnah10/Spef1/Ccdc65/Spag16/Cfap43/Ccdc40/Dnaaf4/Ttll6/Tekt4/Anxa5/Nme5/Cfap69/Rabl2/Cfap52/Ttc12/Kif9/Cfap70/Dnah1/Dnah7a/Ift88/Tekt1/Cfap20/Cfap47/Ulk4/Cfap53/Cfap61/Ift81/Dync2h1/Ttll8/Dnah2/Atp2b4/Dnah7b/Eno4/Ttc2…	100
GO:0035082	GO:0035082	axoneme assembly	63/2195	99/28891	1.10087545531408e-45	1.30629881527568e-42	9.56718711481371e-43	Dnah5/Ak7/Meig1/Foxj1/Hydin/Spag17/Spef2/Iqcg/Rsph4a/Cfap44/Mns1/Drc1/Cfap65/Zmynd10/Ccdc39/Cfap206/Spag6l/Spef1/Rsph1/Ccdc65/Spag16/Cfap43/Ccdc40/Dnaaf4/Cfap69/Lrguk/Ttc12/Dnal1/Dnah1/Dnah7a/Ift88/Lrrc43/Spaca9/Cfap47/Ulk4/Dnah2/Dnah7b/Dnaaf3/Cluap1/Rsph9/Daw1/Tbc1d32/Dnajb13/Spag1/Dnaaf1/Dnah7c/Cfap157/Stk36/Gas8/Ccdc103/Cc2d2a/Armc2/Cntrl/Dnaaf5/Rp1/Cep131/Drc7/Cfap58/Ift46/Ube2b/Jhy/Ttll5/Dna…	63
GO:0001578	GO:0001578	microtubule bundle formation	70/2195	132/28891	4.35892004198995e-43	4.3102454348544e-40	3.15677577777799e-40	Dnah5/Tppp3/Ak7/Meig1/Foxj1/Hydin/Spag17/Spef2/Iqcg/Rsph4a/Cfap44/Mns1/Drc1/Cfap65/Zmynd10/Ccdc39/Cfap206/Spag6l/Spef1/Rsph1/Ccdc65/Spag16/Cfap43/Ccdc40/Dnaaf4/Ttll6/Cfap69/Lrguk/Ttc12/Dnal1/Dnah1/Dnah7a/Ift88/Gas2l1/Lrrc43/Spaca9/Cfap47/Ulk4/Dnah2/Dnah7b/Dnaaf3/Cluap1/Rsph9/Daw1/Tbc1d32/Dnajb13/Spag1/Dnaaf1/Dnah7c/Cfap157/Stk36/Gas8/Ccdc103/Cc2d2a/Armc2/Cntrl/Dnaaf5/Rp1/Cep131/Drc7/Cfap58/Cdk5ra…	70
GO:0099111	GO:0099111	microtubule-based transport	90/2195	222/28891	1.09131326262792e-42	9.24965941024496e-40	6.77434759117003e-40	Dnah5/Ak7/Cfap54/Spag17/Spef2/Rsph4a/Cfap45/Dnah9/Aqp4/Ttc21a/Dnah11/Fez1/Ccdc39/Spag6l/Spag16/Cfap43/Ccdc40/Dnaaf4/Tuba1a/Mak/Nme5/Dnah1/Ift88/Lca5/Ulk4/Cfap53/Ift43/Ift81/Dync2h1/Ift22/Ap3m2/Ift80/Hap1/Tmem108/Cluap1/Uchl1/Dync2li1/Daw1/Wdr19/Kif3a/Wdr35/Dynll1/Ift27/Rfx3/Dst/Kif27/Cfap221/Arhgap21/Rpgr/Stk36/Traf3ip1/Nek10/Ift74/Gas8/Agbl4/Ccdc103/Ap3m1/Intu/Pcm1/Ift57/Cep131/Ift172/Ift140/Kif…	90
GO:0001539	GO:0001539	cilium or flagellum-dependent cell motility	78/2195	195/28891	1.16332423604099e-36	7.66889188047908e-34	5.61661104839438e-34	Dnah12/Dnah5/Enkur/Cfap54/Meig1/Dnah6/Pltp/Spef2/Iqcg/Rsph4a/Cfap45/Cfap44/Dnah9/Mns1/Drc1/Cfap65/Ttc21a/Dnah3/Dnah11/Ccdc39/Cfap206/Ttll3/Spag6l/Dnah10/Ccdc65/Spag16/Cfap43/Ccdc40/Ttll6/Tekt4/Anxa5/Cfap69/Rabl2/Cfap52/Ttc12/Kif9/Dnah1/Dnah7a/Ift88/Tekt1/Cfap20/Cfap47/Cfap53/Cfap61/Ift81/Dync2h1/Ttll8/Dnah2/Atp2b4/Dnah7b/Eno4/Spata33/Rsph9/Cep128/Rfx3/Tcte1/Ttll9/Cfap221/Dnah7c/Ropn1l/Cfap157/Gas…	78
GO:0060285	GO:0060285	cilium-dependent cell motility	78/2195	195/28891	1.16332423604099e-36	7.66889188047908e-34	5.61661104839438e-34	Dnah12/Dnah5/Enkur/Cfap54/Meig1/Dnah6/Pltp/Spef2/Iqcg/Rsph4a/Cfap45/Cfap44/Dnah9/Mns1/Drc1/Cfap65/Ttc21a/Dnah3/Dnah11/Ccdc39/Cfap206/Ttll3/Spag6l/Dnah10/Ccdc65/Spag16/Cfap43/Ccdc40/Ttll6/Tekt4/Anxa5/Cfap69/Rabl2/Cfap52/Ttc12/Kif9/Dnah1/Dnah7a/Ift88/Tekt1/Cfap20/Cfap47/Cfap53/Cfap61/Ift81/Dync2h1/Ttll8/Dnah2/Atp2b4/Dnah7b/Eno4/Spata33/Rsph9/Cep128/Rfx3/Tcte1/Ttll9/Cfap221/Dnah7c/Ropn1l/Cfap157/Gas…	78
GO:0060294	GO:0060294	cilium movement involved in cell motility	72/2195	189/28891	2.62898606493944e-32	1.55977743232857e-29	1.14236362906e-29	Dnah12/Dnah5/Enkur/Cfap54/Meig1/Dnah6/Pltp/Spef2/Iqcg/Rsph4a/Cfap45/Cfap44/Dnah9/Mns1/Cfap65/Ttc21a/Dnah3/Dnah11/Ccdc39/Cfap206/Ttll3/Spag6l/Dnah10/Spag16/Cfap43/Ccdc40/Ttll6/Tekt4/Anxa5/Cfap69/Rabl2/Cfap52/Ttc12/Kif9/Dnah1/Dnah7a/Ift88/Tekt1/Cfap20/Cfap47/Cfap53/Cfap61/Ift81/Dync2h1/Ttll8/Dnah2/Atp2b4/Dnah7b/Eno4/Spata33/Rsph9/Cep128/Tcte1/Ttll9/Cfap221/Dnah7c/Ropn1l/Cfap157/Gas8/Dnah14/Tmem232/…	72
GO:0044458	GO:0044458	motile cilium assembly	46/2195	79/28891	3.21827638452309e-31	1.73582125357959e-28	1.27129616414462e-28	Cfap54/Meig1/Foxj1/Spag17/Spef2/Iqcg/Cfap44/Mns1/Cfap65/Zmynd10/Ccdc39/Cfap206/Spag6l/Spag16/Cfap43/Ccdc40/Cfap69/Ttc12/Dnah1/Ift88/Cfap47/Ulk4/Cfap61/Ift81/Dnaaf3/Rsph9/Cep128/Kif3a/Dynll1/Dnaaf1/Cfap221/Cfap157/Enkd1/Cc2d2a/Intu/Armc2/Spata6/Ift57/Cep131/Mks1/Drc7/Cfap58/Ube2b/Dzip1/Jhy/Ttll5	46
GO:1905515	GO:1905515	non-motile cilium assembly	43/2195	77/28891	3.13094460709578e-28	1.54799119615827e-25	1.13373152088521e-25	Tmem107/Spag6l/Cep126/Mak/Kcnj10/Ift88/Tmem67/Cep290/Dync2h1/Ift80/Tmem216/Arl13b/Hap1/Tbc1d32/Kif3a/Dynll1/Rpgrip1l/Ttc8/Tmem17/Bbs7/Ift74/Enkd1/Cc2d2a/Intu/C2cd3/Rp1/Pcm1/Ift57/Cep131/Ccdc13/Ift172/Mks1/Ift140/Cep89/Nphp3/Ift122/Pibf1/Fuz/Bbs1/Bbs4/Ift52/Clcn4/Tmem80	43
GO:0042073	GO:0042073	intraciliary transport	35/2195	53/28891	8.58913187924906e-27	3.91994764919882e-24	2.87092602409232e-24	Ttc21a/Mak/Ift88/Lca5/Ift43/Ift81/Dync2h1/Ift22/Ift80/Cluap1/Dync2li1/Wdr19/Wdr35/Dynll1/Ift27/Rpgr/Traf3ip1/Ift74/Intu/Pcm1/Ift57/Cep131/Ift172/Ift140/Ift122/Ift46/Lca5l/Ift20/Fuz/Wdpcp/Bbs1/Ssx2ip/Arl3/Ift52/Nme7	35
GO:0006858	GO:0006858	extracellular transport	32/2195	47/28891	2.98496377144371e-25	1.26498500399825e-22	9.26460935978919e-23	Dnah5/Ak7/Cfap54/Spag17/Spef2/Rsph4a/Cfap45/Dnah9/Aqp4/Dnah11/Ccdc39/Spag6l/Spag16/Cfap43/Ccdc40/Dnaaf4/Nme5/Dnah1/Ulk4/Cfap53/Daw1/Rfx3/Kif27/Cfap221/Stk36/Nek10/Gas8/Ccdc103/Jhy/Dnaaf2/Nme7/Wwp2	32
GO:0003351	GO:0003351	epithelial cilium movement involved in extracellular fluid movement	31/2195	44/28891	3.19917146865445e-25	1.26537895490179e-22	9.26749461235478e-23	Dnah5/Ak7/Cfap54/Spag17/Spef2/Rsph4a/Cfap45/Dnah9/Aqp4/Dnah11/Ccdc39/Spag6l/Spag16/Cfap43/Ccdc40/Dnaaf4/Nme5/Dnah1/Ulk4/Cfap53/Daw1/Rfx3/Kif27/Cfap221/Stk36/Nek10/Gas8/Ccdc103/Jhy/Dnaaf2/Nme7	31
GO:0007224	GO:0007224	smoothened signaling pathway	59/2195	168/28891	1.45232513909705e-24	5.38540315641425e-22	3.94420932512672e-22	Hipk1/Tuba1a/Ift88/Gpr37l1/Tctn2/Ift81/Dync2h1/B9d1/Ift80/Arl13b/Cluap1/Tbc1d32/Wdr19/Kif3a/Serpine2/Ift27/Dzip1l/Rpgrip1l/Dcdc2a/Tmem17/Iqub/Stk36/Traf3ip1/Bbs7/Gas8/Scube3/Ro60/Cc2d2a/Intu/Tmem231/C2cd3/Zfp423/Ift57/Ift172/Mks1/Ift140/Arl6/Rab23/Tgfbr2/Tulp3/Armc9/Ext1/Ift122/Rfx4/Ift46/Sall1/Ift20/Dzip1/Tctn3/Fuz/Wdpcp/Sfrp1/Arl3/Ctnna1/Cfap410/Ift52/Dyrk2/Nme7/Ndst1	59
GO:0010970	GO:0010970	transport along microtubule	61/2195	180/28891	2.10747811804795e-24	7.35509863198735e-22	5.38679236613124e-22	Spag17/Ttc21a/Fez1/Tuba1a/Mak/Ift88/Lca5/Ift43/Ift81/Dync2h1/Ift22/Ap3m2/Ift80/Hap1/Tmem108/Cluap1/Uchl1/Dync2li1/Wdr19/Kif3a/Wdr35/Dynll1/Ift27/Dst/Arhgap21/Rpgr/Traf3ip1/Ift74/Agbl4/Ap3m1/Intu/Pcm1/Ift57/Cep131/Ift172/Ift140/Kif1b/Map2/Bicdl1/Ift122/Rasgrp1/Ift46/Map1a/Lca5l/Stk11/Ift20/Arl8a/Sun1/Ank3/Prkcz/Fuz/Wdpcp/Bbs1/Ssx2ip/Arl3/Ift52/Nme7/Sod1/Snapin/Terf2/Hspb1	61
GO:0030705	GO:0030705	cytoskeleton-dependent intracellular transport	65/2195	214/28891	6.33621827157101e-23	2.08848794473504e-20	1.52958532310205e-20	Spag17/Ttc21a/Fez1/Tuba1a/Mak/Ift88/Lca5/Ift43/Ift81/Dync2h1/Ift22/Ap3m2/Ift80/Hap1/Myo7a/Tmem108/Cluap1/Uchl1/Dync2li1/Wdr19/Kif3a/Wdr35/Dynll1/Ift27/Dst/Arhgap21/Rpgr/Traf3ip1/Ift74/Ccdc88c/Agbl4/Ap3m1/Intu/Pcm1/Ift57/Cep131/Ift172/Ift140/Kif1b/Map2/Bicdl1/Ift122/Rasgrp1/Ift46/Map1a/Lca5l/Myo10/Stk11/Ift20/Arl8a/Sun1/Ank3/Prkcz/Fuz/Wdpcp/Bbs1/Myo1e/Ssx2ip/Arl3/Ift52/Nme7/Sod1/Snapin/Terf2/Hspb1	65
GO:0032886	GO:0032886	regulation of microtubule-based process	71/2195	265/28891	2.13894525048663e-21	6.67913798480903e-19	4.89172631247025e-19	Rsph4a/Cfap45/Drc1/Mapk15/Dnah11/Fez1/Ccdc39/Cfap206/Spag6l/Spef1/Ccdc65/Cfap43/Ccdc40/Ttll6/Anxa5/Cfap69/Kif9/Hsph1/Tmem67/Gas2l1/Cfap20/Stmnd1/Ckap5/Trim37/Hap1/Tacc2/Mid1ip1/Kif3a/Eml2/Mpdz/Dnaaf1/Dixdc1/Akap9/Traf3ip1/Cfap298/Mid1/Mdm1/Macf1/Rp1/Cep131/Togaram1/Cdk5rap2/Phldb1/Map2/Spice1/Map9/Map1a/Stk11/Hspa1b/Map10/Apc/Rae1/Ripor2/Tacc1/Bbs1/Cep97/Bbs4/Chmp2b/Gda/Slain1/Katnb1/Xpo1/Senp6/C…	71
GO:0060972	GO:0060972	left/right pattern formation	50/2195	141/28891	3.01902612145454e-21	8.95594098929489e-19	6.55923148913913e-19	Dnah5/Enkur/Foxj1/Cfap45/Mns1/Drc1/Tmem107/Dnah11/Ccdc39/Ccdc40/Dnaaf4/Cfap52/Ift88/Tmem67/Cep290/Cfap53/Dync2h1/Dnaaf3/Arl13b/Gja1/Cluap1/Dync2li1/Daw1/Tbc1d32/Kif3a/Rfx3/Rpgrip1l/Dnaaf1/Bicc1/Ift74/Gas8/Ccdc103/Cc2d2a/C2cd3/Ift57/Ift172/Mks1/Ift140/Tgif1/Nphp3/Tgfbr2/Ift122/Epb41l5/Dnaaf2/Mib1/Acvr2a/Ift52/Nme7/Kdm2a/Acvr1	50
GO:0061512	GO:0061512	protein localization to cilium	36/2195	74/28891	3.73300811923189e-21	1.0546636748287e-18	7.72423935648583e-19	Tmem107/Ttc21a/Zmynd10/Mapk15/Dnah11/Ccdc39/Ccdc40/Cfap53/Tctn2/Crocc/Dync2h1/Ift80/Arl13b/Tbc1d32/Wdr19/Wdr35/Dzip1l/Gas8/Spata7/Cc2d2a/Lztfl1/Zfp423/Cplane1/Ift140/Cfap58/Arl6/Tulp3/Ift122/Ift20/Dzip1/Bbip1/Bbs1/Bbs4/Arl3/Snx10/Bbs9	36
GO:0097722	GO:0097722	sperm motility	55/2195	172/28891	8.76952849937988e-21	2.36498239031004e-18	1.73208677729379e-18	Dnah5/Enkur/Cfap54/Meig1/Pltp/Spef2/Iqcg/Cfap45/Cfap44/Mns1/Cfap65/Ttc21a/Zmynd10/Dnah11/Ccdc39/Cfap206/Ttll3/Spag6l/Spag16/Cfap43/Ccdc40/Anxa5/Cfap69/Rabl2/Cfap52/Ttc12/Kif9/Dnah1/Ift88/Cfap47/Cfap53/Cfap61/Ift81/Ttll8/Atp2b4/Eno4/Spata33/Cep128/Tcte1/Ttll9/Cfap221/Ropn1l/Cfap157/Gas8/Tmem232/Armc2/Lztfl1/Cep131/Drc7/Cfap58/Ube2b/Dzip1/Dnaja1/Ttll5/Pithd1	55
GO:0030317	GO:0030317	flagellated sperm motility	53/2195	164/28891	2.57827833306025e-20	6.65083710871585e-18	4.87099906584563e-18	Dnah5/Enkur/Cfap54/Meig1/Pltp/Spef2/Iqcg/Cfap45/Cfap44/Mns1/Cfap65/Ttc21a/Dnah11/Ccdc39/Cfap206/Ttll3/Spag6l/Spag16/Cfap43/Ccdc40/Anxa5/Cfap69/Rabl2/Cfap52/Ttc12/Kif9/Dnah1/Ift88/Cfap47/Cfap53/Cfap61/Ift81/Ttll8/Atp2b4/Eno4/Spata33/Cep128/Tcte1/Ttll9/Cfap221/Ropn1l/Cfap157/Gas8/Tmem232/Armc2/Lztfl1/Cep131/Drc7/Cfap58/Ube2b/Dzip1/Dnaja1/Ttll5	53
GO:0007368	GO:0007368	determination of left/right symmetry	47/2195	135/28891	1.11730072554171e-19	2.76206050193291e-17	2.02290236624395e-17	Dnah5/Enkur/Foxj1/Cfap45/Drc1/Tmem107/Dnah11/Ccdc39/Ccdc40/Dnaaf4/Cfap52/Ift88/Tmem67/Cep290/Cfap53/Dync2h1/Dnaaf3/Arl13b/Gja1/Cluap1/Dync2li1/Daw1/Tbc1d32/Kif3a/Rfx3/Rpgrip1l/Dnaaf1/Bicc1/Ift74/Gas8/Ccdc103/Cc2d2a/C2cd3/Ift57/Ift172/Mks1/Ift140/Tgif1/Nphp3/Tgfbr2/Dnaaf2/Mib1/Acvr2a/Ift52/Nme7/Kdm2a/Acvr1	47
GO:0120316	GO:0120316	sperm flagellum assembly	28/2195	48/28891	1.44482157205229e-19	3.4288505547945e-17	2.51125197870815e-17	Cfap54/Meig1/Spef2/Iqcg/Cfap44/Mns1/Cfap65/Cfap206/Spag6l/Spag16/Cfap43/Cfap69/Ttc12/Dnah1/Ift88/Cfap47/Cfap61/Ift81/Cep128/Cfap221/Cfap157/Armc2/Cep131/Drc7/Cfap58/Ube2b/Dzip1/Ttll5	28
GO:0009799	GO:0009799	specification of symmetry	48/2195	144/28891	3.64886986969048e-19	8.01805368032356e-17	5.87233326396971e-17	Dnah5/Enkur/Foxj1/Cfap45/Drc1/Tmem107/Dnah11/Ccdc39/Ccdc40/Dnaaf4/Cfap52/Ift88/Tmem67/Cep290/Cfap53/Dync2h1/Dnaaf3/Arl13b/Gja1/Cluap1/Dync2li1/Daw1/Tbc1d32/Kif3a/Rfx3/Rpgrip1l/Dnaaf1/Bicc1/Ift74/Gas8/Ccdc103/Cc2d2a/C2cd3/Ift57/Ift172/Mks1/Ift140/Tgif1/Nphp3/Tgfbr2/Ctnnb1/Dnaaf2/Mib1/Acvr2a/Ift52/Nme7/Kdm2a/Acvr1	48
GO:0009855	GO:0009855	determination of bilateral symmetry	48/2195	144/28891	3.64886986969048e-19	8.01805368032356e-17	5.87233326396971e-17	Dnah5/Enkur/Foxj1/Cfap45/Drc1/Tmem107/Dnah11/Ccdc39/Ccdc40/Dnaaf4/Cfap52/Ift88/Tmem67/Cep290/Cfap53/Dync2h1/Dnaaf3/Arl13b/Gja1/Cluap1/Dync2li1/Daw1/Tbc1d32/Kif3a/Rfx3/Rpgrip1l/Dnaaf1/Bicc1/Ift74/Gas8/Ccdc103/Cc2d2a/C2cd3/Ift57/Ift172/Mks1/Ift140/Tgif1/Nphp3/Tgfbr2/Ctnnb1/Dnaaf2/Mib1/Acvr2a/Ift52/Nme7/Kdm2a/Acvr1	48
GO:0006457	GO:0006457	protein folding	52/2195	173/28891	2.11025737135621e-18	4.47148463723442e-16	3.2748655747964e-16	Hsp90aa1/Hspa2/Zmynd10/Hsph1/Ppil6/Hspa4l/Dnaja4/Clu/Dnajb2/Nudc/Hsp90ab1/Dnajb13/Ptges3/Pdia4/Dnajc3/Prdx4/H2-DMa/Pofut2/Hspe1/Ahsa1/Ahsa2/H2-DMb2/Tbca/Tbcel/Dnajc7/Hspd1/Pfdn2/B2m/Hspa1b/Dnajb4/Ppid/Dnaja1/Trap1/Dnajb1/Dnajc10/Chchd4/Cd74/Cct3/Sh3glb1/Hspa5/Cct7/Mesd/Chordc1/Txndc5/Qsox2/Ranbp2/Hsp90b1/Clpx/Pfdn4/Selenof/Ppil3/Hspb1	52
GO:0007288	GO:0007288	sperm axoneme assembly	22/2195	31/28891	2.21295608025788e-18	4.5274029048862e-16	3.31581949158059e-16	Meig1/Spef2/Iqcg/Cfap44/Mns1/Cfap65/Cfap206/Spag6l/Spag16/Cfap43/Cfap69/Ttc12/Dnah1/Ift88/Cfap47/Cfap157/Armc2/Cep131/Drc7/Cfap58/Ube2b/Ttll5	22
GO:0031503	GO:0031503	protein-containing complex localization	63/2195	244/28891	2.90935921687003e-18	5.75374274456331e-16	4.21397713938228e-16	Spag17/Ttc21a/Mak/Ift88/Lca5/Ift43/Ift81/Dync2h1/Ift22/Ift80/Mapk10/Hap1/Cluap1/Dync2li1/Wdr19/Wdr35/Dynll1/Ift27/Lpar1/Akap9/Rpgr/Traf3ip1/Ift74/Akap6/Lhfpl4/Synj1/Rcc2/Intu/Tmem232/Dag1/Pcm1/Ift57/Cep131/Ift172/Ezr/Clstn1/Ift140/Sirt2/Adam22/Ift122/Ift46/Lca5l/Ift20/Dzip1/Prkcz/Fuz/Wdpcp/Lmna/Bbs1/Dlg4/Atad1/Ssx2ip/Vps35/Arl3/Xpo1/Ift52/Nme7/Fxr1/Cep112/Snapin/Terf2/Gpc4/Seh1l	63
GO:1902017	GO:1902017	regulation of cilium assembly	33/2195	77/28891	2.10081130888562e-17	4.02068177278013e-15	2.94470257489978e-15	Mns1/Zmynd10/Mapk15/Syne1/Mak/Ift88/Tmem67/Crocc/Hap1/Dync2li1/Odf2l/Dynll1/Dcdc2a/Lpar1/Tchp/Intu/Rp1/Ift140/Ccp110/Sdccag8/Yap1/Ift46/Ift20/Odf2/Dzip1/Kctd17/Fuz/Wdpcp/Cep97/Bbs4/Cep120/Ppp1r35/Tbc1d7	33
GO:1902115	GO:1902115	regulation of organelle assembly	55/2195	229/28891	1.14396769367283e-14	2.12098760205029e-12	1.55338771035574e-12	Mns1/Zmynd10/Mapk15/Fez1/Syne1/Mak/Kif9/Ift88/Tmem67/Crocc/Trim37/Hap1/Dync2li1/Odf2l/Dynll1/Dcdc2a/Lpar1/Tchp/Sdc4/Intu/Mdm1/Styxl1/Rp1/Pink1/Ezr/Ift140/Ccp110/Cdk5rap2/Sdccag8/Spice1/Yap1/Ift46/Hspa1b/Src/Ift20/Odf2/Dzip1/Ripor2/Kctd17/Cnot1/Fuz/Wdpcp/Cep97/Smad4/Bbs4/Chmp2b/Sh3glb1/Senp6/Cep120/Rnf5/Ppp1r35/Prkaa1/Alms1/Drg1/Tbc1d7	55
GO:0031023	GO:0031023	microtubule organizing center organization	43/2195	150/28891	1.18729156044439e-14	2.13460631155048e-12	1.56336190159951e-12	Foxj1/Nin/Tuba1a/Cetn4/Tmem67/Ulk4/Crocc/Ckap5/Trim37/Ccdc78/Kif3a/Cetn2/Mpdz/Slc16a1/Mdm1/C2cd3/Pcm1/Cep131/Deup1/Ccp110/Cdk5rap2/Sdccag8/Spice1/Map9/Kif11/Odf2/Dzip1/Ctnnb1/Bbs4/Ssx2ip/Chmp2b/Pard6a/Ranbp1/Xpo1/Cep44/Cep120/Chordc1/Arhgef10/Ppp1r35/Cep63/Pard6g/Alms1/Ubxn2b	43
GO:0070286	GO:0070286	axonemal dynein complex assembly	21/2195	38/28891	2.31510943516465e-14	4.03986596436232e-12	2.95875286326925e-12	Dnah5/Drc1/Zmynd10/Ccdc39/Ccdc65/Ccdc40/Dnaaf4/Ttc12/Dnal1/Dnah1/Dnah7a/Dnah2/Dnah7b/Dnaaf3/Daw1/Spag1/Dnaaf1/Dnah7c/Ccdc103/Dnaaf5/Dnaaf2	21
GO:0021915	GO:0021915	neural tube development	48/2195	198/28891	3.80372506774779e-13	6.36154559864909e-11	4.65912518406831e-11	Tmem107/Fzd3/Lmo4/Zfp36l1/Arl13b/Enah/Cluap1/Tbc1d32/Wdr19/Kif3a/Dzip1l/Rpgrip1l/Celsr1/Traf3ip1/Plxnb2/Ptk7/Cc2d2a/Sdc4/Intu/C2cd3/Dchs1/Ift57/Ift172/Mks1/Ift140/Tgif1/Rab23/Lrp2/Shroom3/Cby1/Tulp3/Ift122/Stk3/Sall2/Sall1/Ssbp3/Fuz/Wdpcp/Sfrp1/Bbs4/Rgma/Mib1/Fzd6/Ift52/Phactr4/Kdm2a/Lias/Sec24b	48
GO:0060562	GO:0060562	epithelial tube morphogenesis	74/2195	395/28891	3.86003103912636e-13	6.36154559864909e-11	4.65912518406831e-11	Wnt4/Fzd3/Ddr1/Ccdc39/Ccdc40/Lmo4/Sox9/Tmem67/Sox2/Hey1/Arl13b/Gja1/Enah/Cluap1/Irx3/Kif3a/Dnaaf1/Csmd1/Celsr1/Plxnb2/Cxcr4/Ptk7/Ccdc103/Cc2d2a/Sdc4/C2cd3/Rdh10/Dag1/Dchs1/Ift57/Csf1/Ift172/Mks1/Cxcl10/Tgif1/Clic4/Stox1/Nphp3/Rab23/Lrp2/Shroom3/Tgfbr2/Ctsh/Tulp3/Yap1/Ext1/Ift122/Stk3/Sall1/Klhl3/Src/Sema3e/Npnt/Ilk/Fuz/Ctnnb1/Sfrp1/Smad4/Bbs4/Rgma/Mib1/Gna13/Fzd6/Ift52/Med1/Phactr4/Kdm2a/Btrc/Lia…	74
GO:0003002	GO:0003002	regionalization	81/2195	455/28891	5.13461812902336e-13	8.23342955662044e-11	6.03007215835233e-11	Dnah5/Enkur/Foxj1/Cfap45/Mns1/Drc1/Tmem107/Dnah11/Ccdc39/Hipk1/Ccdc40/Dnaaf4/Cfap52/Ift88/Tmem67/Cep290/Cfap53/Dync2h1/Hey1/C3/Dnaaf3/Crb2/Arl13b/Gja1/Cluap1/Dync2li1/Daw1/Irx3/Tbc1d32/Wdr19/Kif3a/Rfx3/Dzip1l/Rpgrip1l/Dnaaf1/Bicc1/Celsr1/Traf3ip1/Ift74/Gas8/Ccdc103/Sox1/Cc2d2a/Intu/C2cd3/Ift57/Ppp2r3a/Ift172/Mks1/Ift140/Tgif1/Nphp3/Rab23/Lrp2/Tgfbr2/Ring1/Tulp3/Ext1/Ift122/Rfx4/Epb41l5/Apc/Ssbp3/…	81
GO:0007098	GO:0007098	centrosome cycle	38/2195	135/28891	7.62666658988997e-13	1.19076349678466e-10	8.72101930278831e-11	Nin/Tuba1a/Cetn4/Tmem67/Crocc/Ckap5/Trim37/Kif3a/Cetn2/Slc16a1/Mdm1/C2cd3/Pcm1/Cep131/Deup1/Ccp110/Cdk5rap2/Sdccag8/Spice1/Map9/Kif11/Odf2/Ctnnb1/Bbs4/Ssx2ip/Chmp2b/Pard6a/Ranbp1/Xpo1/Cep44/Cep120/Chordc1/Arhgef10/Ppp1r35/Cep63/Pard6g/Alms1/Ubxn2b	38
GO:0007389	GO:0007389	pattern specification process	85/2195	498/28891	1.46699756013512e-12	2.23171705750813e-10	1.63448473096837e-10	Dnah5/Enkur/Foxj1/Cfap45/Mns1/Drc1/Tmem107/Dnah11/Ccdc39/Hipk1/Ccdc40/Dnaaf4/Cfap52/Ift88/Tmem67/Cep290/Cfap53/Dync2h1/Hey1/C3/Dnaaf3/Crb2/Arl13b/Gja1/Cluap1/Dync2li1/Daw1/Irx3/Tbc1d32/Wdr19/Kif3a/Rfx3/Dzip1l/Rpgrip1l/Ttc8/Dnaaf1/Bicc1/Celsr1/Traf3ip1/Ift74/Gas8/Ccdc103/Sox1/Cc2d2a/Intu/C2cd3/Dchs1/Ift57/Ppp2r3a/Ift172/Mks1/Ift140/Tgif1/Nphp3/Rab23/Lrp2/Shroom3/Tgfbr2/Ring1/Tulp3/Ext1/Ift122/Syng…	85
GO:0090660	GO:0090660	cerebrospinal fluid circulation	14/2195	19/28891	1.65808119359488e-12	2.45934893039961e-10	1.80119978083149e-10	Cfap54/Spef2/Cfap45/Dnah9/Aqp4/Ccdc39/Spag6l/Spag16/Cfap43/Ulk4/Cfap53/Daw1/Cfap221/Jhy	14
GO:0060632	GO:0060632	regulation of microtubule-based movement	24/2195	60/28891	2.97109434133317e-12	4.29939090905603e-10	3.14882604390843e-10	Rsph4a/Cfap45/Drc1/Dnah11/Fez1/Ccdc39/Cfap206/Spag6l/Ccdc65/Cfap43/Ccdc40/Ttll6/Anxa5/Cfap69/Kif9/Cfap20/Hap1/Kif3a/Dnaaf1/Cfap298/Map2/Stk11/Bbs1/Bbs4	24
GO:0035720	GO:0035720	intraciliary anterograde transport	14/2195	20/28891	5.13793981665391e-12	7.25795165052563e-10	5.31564299828254e-10	Ift88/Ift81/Ift22/Ift80/Cluap1/Ift27/Traf3ip1/Ift74/Ift57/Ift172/Ift122/Ift46/Ift20/Ift52	14
GO:0036159	GO:0036159	inner dynein arm assembly	13/2195	18/28891	1.61986492139955e-11	2.23503687875896e-09	1.63691613109849e-09	Zmynd10/Ccdc39/Ccdc40/Dnaaf4/Dnah1/Dnah7a/Dnah2/Dnah7b/Dnaaf1/Dnah7c/Ccdc103/Dnaaf5/Dnaaf2	13
GO:0042733	GO:0042733	embryonic digit morphogenesis	25/2195	72/28891	4.1429981991331e-11	5.58645643533107e-09	4.09145850861757e-09	Tmem107/Ift88/B9d1/Flvcr1/Gja1/Tbc1d32/Traf3ip1/Intu/Tmem231/C2cd3/Mks1/Cplane1/Ift140/Rab23/Tulp3/Ift122/Sall1/Chst11/Fuz/Wdpcp/Ctnnb1/Smad4/Fzd6/Ift52/Gnaq	25
GO:0003352	GO:0003352	regulation of cilium movement	19/2195	43/28891	6.79186120290745e-11	8.95469167041109e-09	6.5583165018952e-09	Rsph4a/Cfap45/Drc1/Dnah11/Ccdc39/Cfap206/Spag6l/Ccdc65/Cfap43/Ccdc40/Ttll6/Anxa5/Cfap69/Kif9/Cfap20/Dnaaf1/Cfap298/Bbs1/Bbs4	19
GO:0007163	GO:0007163	establishment or maintenance of cell polarity	49/2195	239/28891	1.41610769716992e-10	1.82647107984981e-08	1.33768708785296e-08	Foxj1/Hsp90aa1/Fez1/Spag6l/Cep290/Amotl2/Jam3/Ckap5/Hey1/Hsp90ab1/Crb2/Gja1/Kif3a/Rpgrip1l/Ttc8/Igf1r/Dst/Enkd1/Ptk7/Macf1/Ezr/Nphp3/Cdk5rap2/Map2/Sdccag8/Stk11/Fat1/Ift20/Apc/Ripor2/Mtcl1/Rhobtb1/Ilk/Ank3/Prkcz/Wdpcp/Lmna/Dlg4/Rab11fip2/Ctnna1/Pard6a/Rhou/Llgl1/Pard3b/Atn1/Prickle2/Pard6g/Ubxn2b/Crkl	49
GO:0001654	GO:0001654	eye development	72/2195	428/28891	1.47151132248102e-10	1.85754822899572e-08	1.36044764595782e-08	Crygn/Hipk1/Sox9/Vim/Ift88/Cep290/Sox2/B9d1/Dzank1/C3/Crb2/Gja1/Col8a2/Tbc1d32/Wdr19/Ntrk2/Hmgb1/Rpgrip1l/Ttc8/Pbx4/Calb1/Irx5/Nphp1/Rpgr/Traf3ip1/Cacna1s/Bbs7/Sox1/Cc2d2a/Tmem231/Mdm1/Rdh10/Tsku/Rp1/Ppp2r3a/Ift172/Sco2/Ift140/Arl6/Inhbb/Tgif1/Hmgn1/Clic4/Tgfbr2/Nectin3/Plaat3/Ring1/Nfia/Tulp3/Rd3/Ift122/Sall2/Zhx2/Fat1/Apc/Nfix/Fjx1/Tmod1/Wdpcp/Ctnnb1/Tenm3/Bbs4/Ttll5/Sh3pxd2b/Mterf4/Med1/Bmp6/P…	72
GO:0003356	GO:0003356	regulation of cilium beat frequency	12/2195	17/28891	1.55094858963305e-10	1.91703707964435e-08	1.40401661798361e-08	Cfap45/Dnah11/Ccdc39/Cfap206/Spag6l/Cfap43/Ccdc40/Ttll6/Cfap20/Dnaaf1/Bbs1/Bbs4	12
GO:0150063	GO:0150063	visual system development	72/2195	431/28891	2.0316810627583e-10	2.45999260109081e-08	1.80167119808083e-08	Crygn/Hipk1/Sox9/Vim/Ift88/Cep290/Sox2/B9d1/Dzank1/C3/Crb2/Gja1/Col8a2/Tbc1d32/Wdr19/Ntrk2/Hmgb1/Rpgrip1l/Ttc8/Pbx4/Calb1/Irx5/Nphp1/Rpgr/Traf3ip1/Cacna1s/Bbs7/Sox1/Cc2d2a/Tmem231/Mdm1/Rdh10/Tsku/Rp1/Ppp2r3a/Ift172/Sco2/Ift140/Arl6/Inhbb/Tgif1/Hmgn1/Clic4/Tgfbr2/Nectin3/Plaat3/Ring1/Nfia/Tulp3/Rd3/Ift122/Sall2/Zhx2/Fat1/Apc/Nfix/Fjx1/Tmod1/Wdpcp/Ctnnb1/Tenm3/Bbs4/Ttll5/Sh3pxd2b/Mterf4/Med1/Bmp6/P…	72
GO:0045724	GO:0045724	positive regulation of cilium assembly	16/2195	32/28891	2.17133457347577e-10	2.57650560488634e-08	1.88700402511747e-08	Mns1/Zmynd10/Ift88/Tmem67/Crocc/Hap1/Dynll1/Rp1/Ccp110/Ift20/Dzip1/Kctd17/Fuz/Bbs4/Cep120/Ppp1r35	16
GO:0048880	GO:0048880	sensory system development	72/2195	435/28891	3.10333874336931e-10	3.6102174047863e-08	2.6440830407902e-08	Crygn/Hipk1/Sox9/Vim/Ift88/Cep290/Sox2/B9d1/Dzank1/C3/Crb2/Gja1/Col8a2/Tbc1d32/Wdr19/Ntrk2/Hmgb1/Rpgrip1l/Ttc8/Pbx4/Calb1/Irx5/Nphp1/Rpgr/Traf3ip1/Cacna1s/Bbs7/Sox1/Cc2d2a/Tmem231/Mdm1/Rdh10/Tsku/Rp1/Ppp2r3a/Ift172/Sco2/Ift140/Arl6/Inhbb/Tgif1/Hmgn1/Clic4/Tgfbr2/Nectin3/Plaat3/Ring1/Nfia/Tulp3/Rd3/Ift122/Sall2/Zhx2/Fat1/Apc/Nfix/Fjx1/Tmod1/Wdpcp/Ctnnb1/Tenm3/Bbs4/Ttll5/Sh3pxd2b/Mterf4/Med1/Bmp6/P…	72
GO:0021591	GO:0021591	ventricular system development	17/2195	38/28891	5.40855838607636e-10	6.17095709703674e-08	4.5195402869885e-08	Dnah5/Hydin/Dbi/Spag6l/Nme5/Ulk4/Rpgrip1l/Kif27/Sema6d/Tsku/Mnat1/Nfix/Ak8/Bbs1/Bbs4/Wdr89/Celsr2	17
GO:0048736	GO:0048736	appendage development	44/2195	211/28891	6.89656406894224e-10	7.57728048537672e-08	5.54951588237691e-08	Tmem107/Sox9/Ift88/Dync2h1/B9d1/Ift80/Flvcr1/Dmd/Gja1/Tbc1d32/Wdr19/Rpgrip1l/Itgb4/Med31/Traf3ip1/Bbs7/Intu/Tmem231/C2cd3/Rdh10/Ift172/Mks1/Cplane1/Ift140/Rab23/Iqce/Nfia/Tulp3/Ext1/Ift122/Sall1/Chst11/Fuz/Wdpcp/Ctnnb1/Smad4/Fgfr1/Fzd6/Ift52/Med1/Kremen1/Gnaq/B4galnt1/Zfp219	44
GO:0060173	GO:0060173	limb development	44/2195	211/28891	6.89656406894224e-10	7.57728048537672e-08	5.54951588237691e-08	Tmem107/Sox9/Ift88/Dync2h1/B9d1/Ift80/Flvcr1/Dmd/Gja1/Tbc1d32/Wdr19/Rpgrip1l/Itgb4/Med31/Traf3ip1/Bbs7/Intu/Tmem231/C2cd3/Rdh10/Ift172/Mks1/Cplane1/Ift140/Rab23/Iqce/Nfia/Tulp3/Ext1/Ift122/Sall1/Chst11/Fuz/Wdpcp/Ctnnb1/Smad4/Fgfr1/Fzd6/Ift52/Med1/Kremen1/Gnaq/B4galnt1/Zfp219	44
GO:0072001	GO:0072001	renal system development	61/2195	352/28891	1.1247139848613e-09	1.21325964948766e-07	8.88577862106691e-08	Cd24a/Wnt4/Nek1/Sox9/Ift88/Tmem67/Cep290/Dync2h1/Hey1/Irx3/Sulf2/Tbc1d32/Kif3a/Ift27/Rpgrip1l/Ttc8/Smad5/Calb1/Bicc1/Wwtr1/Traf3ip1/Plce1/Gcnt1/Cxcr4/Ptk7/Cc2d2a/Hc/Rdh10/Cntrl/Dchs1/Odc1/Cplane1/Nphp3/Lrp2/Nfia/Yap1/Ext1/Schip1/Sall1/Klhl3/Ift20/Apc/Stat1/Pdgfa/Npnt/Ilk/Wdpcp/Ctnnb1/Sfrp1/Smad4/Fgfr1/Myo1e/Arl3/Smad1/Bmp6/C1galt1/Mpst/Zbtb14/Lamb2/Cd44/Anxa4	61
GO:0016055	GO:0016055	Wnt signaling pathway	73/2195	460/28891	1.58404235763581e-09	1.6782363049738e-07	1.22912158878208e-07	Wnt4/Fzd3/Sox9/Ruvbl2/Tmem67/Amotl2/Sox2/Ift80/Sulf2/Cpe/Gprc5b/Dcdc2a/Ruvbl1/Bicc1/Bcl9/Celsr1/Wwtr1/Dixdc1/Ccdc88c/Ptk7/Macf1/Tsku/Ppp2r3a/Mks1/Arl6/Wnk2/Nphp3/Cby1/Thra/Yap1/Ext1/Tiam1/Stk3/Sall1/Stk11/Src/Ift20/Apc/Ube2b/Ankrd6/Jade1/Pbxip1/Zfp703/Ilk/Fuz/Wwox/Cdk14/Ctnnb1/Tnks/Sfrp1/Foxo1/Vps35/Dkk3/Tle3/Mesd/Fzd6/Nxn/Spin1/Mllt3/Kremen1/Snx3/Gnaq/Celsr2/Amfr/Wls/Rapgef1/Prkaa1/Paf1/Jup/Btrc…	73
GO:0198738	GO:0198738	cell-cell signaling by wnt	73/2195	462/28891	1.92112770598625e-09	1.99965801396779e-07	1.46452727060226e-07	Wnt4/Fzd3/Sox9/Ruvbl2/Tmem67/Amotl2/Sox2/Ift80/Sulf2/Cpe/Gprc5b/Dcdc2a/Ruvbl1/Bicc1/Bcl9/Celsr1/Wwtr1/Dixdc1/Ccdc88c/Ptk7/Macf1/Tsku/Ppp2r3a/Mks1/Arl6/Wnk2/Nphp3/Cby1/Thra/Yap1/Ext1/Tiam1/Stk3/Sall1/Stk11/Src/Ift20/Apc/Ube2b/Ankrd6/Jade1/Pbxip1/Zfp703/Ilk/Fuz/Wwox/Cdk14/Ctnnb1/Tnks/Sfrp1/Foxo1/Vps35/Dkk3/Tle3/Mesd/Fzd6/Nxn/Spin1/Mllt3/Kremen1/Snx3/Gnaq/Celsr2/Amfr/Wls/Rapgef1/Prkaa1/Paf1/Jup/Btrc…	73
GO:0030111	GO:0030111	regulation of Wnt signaling pathway	57/2195	323/28891	1.962501173859e-09	2.00750335594922e-07	1.47027311174047e-07	Sox9/Ruvbl2/Sox2/Ift80/Sulf2/Gprc5b/Dcdc2a/Ruvbl1/Bicc1/Wwtr1/Dixdc1/Ccdc88c/Ptk7/Macf1/Tsku/Ppp2r3a/Mks1/Wnk2/Nphp3/Cby1/Thra/Yap1/Tiam1/Stk3/Sall1/Stk11/Src/Ift20/Apc/Ube2b/Ankrd6/Jade1/Pbxip1/Zfp703/Ilk/Fuz/Wwox/Cdk14/Ctnnb1/Tnks/Sfrp1/Foxo1/Vps35/Dkk3/Tle3/Fzd6/Nxn/Spin1/Mllt3/Kremen1/Snx3/Gnaq/Amfr/Wls/Rapgef1/Btrc/Fam53b	57
GO:0060560	GO:0060560	developmental growth involved in morphogenesis	53/2195	292/28891	2.6019405323223e-09	2.61649375902851e-07	1.91629090409036e-07	Hsp90aa1/Ddr1/Nin/S100b/Spag6l/Mt3/Sox9/St8sia2/Cadm1/Hsp90ab1/Tmem108/Lpar3/Tnr/Cxcr4/Ptk7/Sema6d/Rdh10/Macf1/Ttl/D130043K22Rik/Ppp2r3a/Csf1/Tgfbr2/Map2/Yap1/Ext1/Tiam1/Sall1/Stk11/Epb41l5/Nfix/Ndn/Ulk2/Sema3e/Rtn4/Plxna4/Ilk/Prkcz/Ctnnb1/Sfrp1/Rgma/Nedd4l/Sh3glb1/Cdkl3/Nlgn3/Med1/Usp9x/Arhgap32/Prkg1/Mul1/Lamb2/Eif2b2/Sin3a	53
GO:0001822	GO:0001822	kidney development	58/2195	336/28891	3.32224172725427e-09	3.28514336129994e-07	2.4060024298431e-07	Cd24a/Wnt4/Nek1/Sox9/Ift88/Tmem67/Cep290/Dync2h1/Hey1/Irx3/Sulf2/Tbc1d32/Kif3a/Ift27/Rpgrip1l/Smad5/Calb1/Bicc1/Wwtr1/Traf3ip1/Plce1/Gcnt1/Cxcr4/Ptk7/Cc2d2a/Hc/Rdh10/Cntrl/Dchs1/Odc1/Cplane1/Nphp3/Lrp2/Yap1/Ext1/Schip1/Sall1/Klhl3/Ift20/Apc/Pdgfa/Npnt/Ilk/Wdpcp/Ctnnb1/Sfrp1/Smad4/Fgfr1/Myo1e/Arl3/Smad1/Bmp6/C1galt1/Mpst/Zbtb14/Lamb2/Cd44/Anxa4	58
GO:0060491	GO:0060491	regulation of cell projection assembly	43/2195	215/28891	4.09929495297555e-09	3.98706835344327e-07	2.9200844807391e-07	Hsp90aa1/Mns1/Zmynd10/Mapk15/Syne1/Mak/Ift88/Tmem67/Crocc/Hap1/Dync2li1/Odf2l/Dynll1/Dcdc2a/Lpar1/Tchp/Plce1/Rcc2/Intu/Rp1/Ift140/Ccp110/Sdccag8/Yap1/Ift46/Myo10/Src/Ift20/Apc/Odf2/Dzip1/Ripor2/Kctd17/Fuz/Wdpcp/Cep97/Bbs4/Rap1gap/Cep120/Fxr1/Hdac4/Ppp1r35/Tbc1d7	43
GO:0001736	GO:0001736	establishment of planar polarity	21/2195	64/28891	4.79527189971953e-09	4.58876583565096e-07	3.36076101902245e-07	Fzd3/Spag6l/Rpgrip1l/Ttc8/Nphp1/Celsr1/Ptk7/Intu/Dchs1/Mks1/Cplane1/Ift20/Ankrd6/Fuz/Wdpcp/Sfrp1/Jhy/Fzd6/Mllt3/Alms1/Sec24b	21
GO:0031346	GO:0031346	positive regulation of cell projection organization	72/2195	463/28891	4.95019729366824e-09	4.66182865767201e-07	3.41427141658521e-07	Cd24a/Hsp90aa1/Mns1/Ddr1/Zmynd10/Nin/Fez1/Ift88/Tmem67/Baiap2/Crocc/Dmd/Hap1/Serpine2/Dynll1/Ntrk2/Lpar3/Gprc5b/Igf1r/Ptprf/Dixdc1/Plxnb2/Musk/Plce1/Dynlt1f/Ptk7/Eef2k/Styxl1/Macf1/Carmil1/Rp1/Ccp110/Tiam1/Stk11/Scarb2/Lrp8/Src/Ift20/Apc/Dzip1/Ripor2/Plxna4/Kctd17/Ilk/Fuz/Rit2/Dlg4/Tenm3/Bbs4/Rgma/Fgfr1/Vldlr/Rreb1/Sh3glb1/Hspa5/Cdkl3/Nedd9/Katnb1/Ranbp1/Arhgap32/Cep120/Snx3/Ptbp1/Hdac4/Ppp1r35/W…	72
GO:0051084	GO:0051084	'de novo' post-translational protein folding	16/2195	38/28891	5.17467968336685e-09	4.79708977522118e-07	3.51333515344381e-07	Hspa2/Hsph1/Dnajb13/Ptges3/H2-DMa/Hspe1/H2-DMb2/Dnajc7/Hspa1b/Dnajb4/Dnajb1/Chchd4/Cd74/Sh3glb1/Hspa5/Selenof	16
GO:0031400	GO:0031400	negative regulation of protein modification process	73/2195	473/28891	5.39517094021676e-09	4.92454602897016e-07	3.60668269493357e-07	Dbi/Cd109/Dnajb2/Cadm1/Ivns1abp/Atp2b4/Gclc/Dmd/Sorl1/Bag2/Uchl1/Dnajc3/Dbndd2/Plec/Wwtr1/Nck2/Prnp/Ocln/Traf3ip1/Cry2/Sirt3/Styxl1/Hhatl/Sirt2/Cdk5rap2/Ppargc1a/Srcin1/Apc/Hipk3/Ube2b/Pibf1/Dusp3/Caml/Ilk/Dnaja1/Prkcz/Pkig/Ctnnb1/Dusp22/Socs1/Oxr1/Sfrp1/Dnajc10/Trim44/Prkar2b/Adarb1/Ywhae/Isg15/Hexim1/Pard6a/Mapk8ip1/Cdkn1a/N4bp1/Cry1/Ptpn13/Nxn/Ensa/Mllt1/Pkia/Irf1/Chordc1/Ppp1r15a/Gnaq/Cep63/T…	73
GO:0001838	GO:0001838	embryonic epithelial tube formation	35/2195	157/28891	6.0403966315857e-09	5.42995048715121e-07	3.976835294288e-07	Wnt4/Fzd3/Lmo4/Sox9/Enah/Cluap1/Irx3/Celsr1/Plxnb2/Ptk7/Cc2d2a/Sdc4/Ift57/Ift172/Mks1/Tgif1/Rab23/Lrp2/Shroom3/Tulp3/Ift122/Stk3/Sall1/Fuz/Ctnnb1/Sfrp1/Bbs4/Rgma/Mib1/Fzd6/Ift52/Phactr4/Kdm2a/Lias/Sec24b	35
GO:0007164	GO:0007164	establishment of tissue polarity	21/2195	65/28891	6.57804284994236e-09	5.82500421324e-07	4.26616824580708e-07	Fzd3/Spag6l/Rpgrip1l/Ttc8/Nphp1/Celsr1/Ptk7/Intu/Dchs1/Mks1/Cplane1/Ift20/Ankrd6/Fuz/Wdpcp/Sfrp1/Jhy/Fzd6/Mllt3/Alms1/Sec24b	21
GO:0006458	GO:0006458	'de novo' protein folding	16/2195	39/28891	8.15476596142953e-09	7.11503330134727e-07	5.21097119021379e-07	Hspa2/Hsph1/Dnajb13/Ptges3/H2-DMa/Hspe1/H2-DMb2/Dnajc7/Hspa1b/Dnajb4/Dnajb1/Chchd4/Cd74/Sh3glb1/Hspa5/Selenof	16
GO:0120032	GO:0120032	regulation of plasma membrane bounded cell projection assembly	42/2195	212/28891	8.2792070558432e-09	7.1189181829446e-07	5.21381643425183e-07	Hsp90aa1/Mns1/Zmynd10/Mapk15/Syne1/Mak/Ift88/Tmem67/Crocc/Hap1/Dync2li1/Odf2l/Dynll1/Dcdc2a/Lpar1/Tchp/Plce1/Rcc2/Intu/Rp1/Ift140/Ccp110/Sdccag8/Yap1/Ift46/Myo10/Ift20/Apc/Odf2/Dzip1/Ripor2/Kctd17/Fuz/Wdpcp/Cep97/Bbs4/Rap1gap/Cep120/Fxr1/Hdac4/Ppp1r35/Tbc1d7	42
GO:0061077	GO:0061077	chaperone-mediated protein folding	21/2195	66/28891	8.95894646222701e-09	7.59334705148469e-07	5.56128285655234e-07	Hspa2/Hsph1/Clu/Dnajb2/Dnajb13/Ptges3/Pdia4/H2-DMa/Hspe1/H2-DMb2/Dnajc7/Hspa1b/Dnajb4/Ppid/Dnajb1/Cd74/Cct3/Hspa5/Cct7/Chordc1/Hspb1	21
GO:0010837	GO:0010837	regulation of keratinocyte proliferation	18/2195	50/28891	1.13221161004014e-08	9.46114293291286e-07	6.92923576908182e-07	Ift88/Zfp36l1/Cd109/Ift80/Kif3a/Ift74/Fgf7/Intu/Ift57/Ift172/Eppk1/Yap1/Ift122/Stxbp4/Ptprk/Ift52/Med1/Nfatc1	18
GO:0001841	GO:0001841	neural tube formation	31/2195	132/28891	1.19251189767667e-08	9.82662929016064e-07	7.1969139087855e-07	Fzd3/Lmo4/Enah/Cluap1/Celsr1/Plxnb2/Ptk7/Cc2d2a/Sdc4/Ift57/Ift172/Mks1/Tgif1/Rab23/Lrp2/Shroom3/Tulp3/Ift122/Stk3/Sall1/Fuz/Sfrp1/Bbs4/Rgma/Mib1/Fzd6/Ift52/Phactr4/Kdm2a/Lias/Sec24b	31
GO:0001843	GO:0001843	neural tube closure	28/2195	112/28891	1.39285886050729e-08	1.13203172868353e-06	8.29087437083504e-07	Fzd3/Lmo4/Enah/Cluap1/Celsr1/Plxnb2/Ptk7/Cc2d2a/Sdc4/Ift57/Ift172/Mks1/Tgif1/Rab23/Lrp2/Shroom3/Tulp3/Ift122/Sall1/Fuz/Sfrp1/Bbs4/Rgma/Fzd6/Phactr4/Kdm2a/Lias/Sec24b	28
GO:0031647	GO:0031647	regulation of protein stability	54/2195	316/28891	1.63137258813606e-08	1.30796399532584e-06	9.5793827081446e-07	Hsp90aa1/Mt3/Clu/Chek2/Apbb2/Hsp90ab1/Trim37/Bag2/Ptges3/Usp2/Srebf1/Prnp/Ccdc88c/Adgrv1/Pink1/Irgm2/Hspd1/Ctsh/Igtp/Stk3/Ift46/Src/Ube2b/Rtn4/Usp19/Caml/Stxbp4/Tomm7/Lmna/Dazap2/Trim44/Nedd4l/Cd74/Vps35/Cct3/Sugt1/Cct7/Naa15/Usp9x/Otud3/Mdm2/Rnf5/Gnaq/Lss/Cep63/Tardbp/Irgm1/Trim39/Mul1/Btrc/Dpm2/Mtmr9/Pex2/Bag3	54
GO:0060606	GO:0060606	tube closure	28/2195	113/28891	1.71839549930616e-08	1.35936539965112e-06	9.95584087176957e-07	Fzd3/Lmo4/Enah/Cluap1/Celsr1/Plxnb2/Ptk7/Cc2d2a/Sdc4/Ift57/Ift172/Mks1/Tgif1/Rab23/Lrp2/Shroom3/Tulp3/Ift122/Sall1/Fuz/Sfrp1/Bbs4/Rgma/Fzd6/Phactr4/Kdm2a/Lias/Sec24b	28
GO:0008589	GO:0008589	regulation of smoothened signaling pathway	26/2195	100/28891	1.89199560028532e-08	1.47700130217011e-06	1.08173931273931e-06	Gpr37l1/Ift81/Dync2h1/Serpine2/Rpgrip1l/Dcdc2a/Stk36/Traf3ip1/Gas8/Scube3/Intu/C2cd3/Ift172/Mks1/Ift140/Arl6/Rab23/Tulp3/Armc9/Ift122/Rfx4/Sall1/Fuz/Sfrp1/Ctnna1/Ndst1	26
GO:0010839	GO:0010839	negative regulation of keratinocyte proliferation	13/2195	27/28891	1.97488141815175e-08	1.50217582742235e-06	1.10017685480843e-06	Ift88/Cd109/Ift80/Ift74/Intu/Ift57/Ift172/Eppk1/Ift122/Ptprk/Ift52/Med1/Nfatc1	13
GO:0018200	GO:0018200	peptidyl-glutamic acid modification	13/2195	27/28891	1.97488141815175e-08	1.50217582742235e-06	1.10017685480843e-06	Ttll3/Ttll6/Cfap20/Ttll8/Agbl3/Ttll9/Agbl4/Cep41/Agbl2/Ttll4/Agbl5/Ttll5/Tpgs2	13
GO:0006605	GO:0006605	protein targeting	52/2195	303/28891	2.58112676798719e-08	1.93845887524912e-06	1.41970570263173e-06	Hsp90aa1/Clu/Trim37/Hap1/Sorl1/Dusp18/Zdhhc23/Srebf1/Gbp2/Prnp/Mipep/Zdhhc1/Macf1/Gbp5/Pink1/Irgm2/Kcnb1/Ap4m1/Hspd1/Igtp/Dnajc15/Hacl1/Scarb2/Mtcl1/Ank3/Stxbp4/Tomm7/Man1a/Chchd4/C2cd5/Hgs/Ywhae/Rtp4/Hspa5/Ssr3/Spcs2/Mterf4/Stom/Usp9x/Sort1/Pex7/Ppp2r2b/Pex3/Irgm1/Timm21/Zdhhc4/Prkaa1/Immp1l/Zdhhc18/Pex13/Pex2/Bag3	52
GO:0070507	GO:0070507	regulation of microtubule cytoskeleton organization	34/2195	159/28891	2.98929674662352e-08	2.21693719971466e-06	1.62366012763972e-06	Mapk15/Spef1/Hsph1/Gas2l1/Stmnd1/Ckap5/Mid1ip1/Eml2/Mpdz/Dixdc1/Akap9/Traf3ip1/Mid1/Rp1/Togaram1/Cdk5rap2/Phldb1/Map2/Map9/Map1a/Hspa1b/Apc/Rae1/Ripor2/Cep97/Chmp2b/Gda/Slain1/Katnb1/Senp6/Prkaa1/Cep70/Drg1/Wdr47	34
GO:0002478	GO:0002478	antigen processing and presentation of exogenous peptide antigen	18/2195	53/28891	3.2497168097282e-08	2.37722308590331e-06	1.74105172649123e-06	H2-Eb2/H2-DMa/H2-T23/H2-Q4/Tap2/H2-Q7/H2-T22/H2-K1/H2-D1/H2-DMb2/H2-Aa/H2-Q6/H2-Eb1/H2-Ab1/B2m/H2-M3/Cd74/Tapbp	18
GO:0035721	GO:0035721	intraciliary retrograde transport	10/2195	16/28891	3.28556030750163e-08	2.37722308590331e-06	1.74105172649123e-06	Ttc21a/Ift43/Dync2h1/Dync2li1/Wdr19/Wdr35/Dynll1/Ift140/Ift122/Bbs1	10
GO:0072175	GO:0072175	epithelial tube formation	35/2195	168/28891	3.78175392626077e-08	2.7032706077717e-06	1.97984530216924e-06	Wnt4/Fzd3/Lmo4/Sox9/Enah/Cluap1/Irx3/Celsr1/Plxnb2/Ptk7/Cc2d2a/Sdc4/Ift57/Ift172/Mks1/Tgif1/Rab23/Lrp2/Shroom3/Tulp3/Ift122/Stk3/Sall1/Fuz/Ctnnb1/Sfrp1/Bbs4/Rgma/Mib1/Fzd6/Ift52/Phactr4/Kdm2a/Lias/Sec24b	35
GO:0007286	GO:0007286	spermatid development	49/2195	283/28891	4.84009697926449e-08	3.41128450625495e-06	2.49838680029105e-06	Cfap54/Meig1/Spag17/Spef2/Iqcg/Cfap44/Mns1/Cfap65/Hspa2/Ttc21a/Cfap206/Spag6l/Rsph1/Spag16/Cfap43/Nme5/Cfap69/Ttc12/Dnah1/Ift88/Cfap47/Pacrg/Cfap61/Ift81/Jam3/Strbp/Cep128/Rfx2/Cfap221/Ropn1l/Cfap157/Tcp11/Armc2/Dpy19l2/Cep131/Drc7/Cfap58/Chd5/Stk11/Ube2b/Dzip1/Bbs4/Ttll5/Sec23ip/Kdm3a/Fxr1/Alms1/Pithd1/Selenof	49
GO:0072594	GO:0072594	establishment of protein localization to organelle	68/2195	452/28891	4.94396170404929e-08	3.41128450625495e-06	2.49838680029105e-06	Hsp90aa1/Ipo11/Clu/Ruvbl2/Hsp90ab1/Trim37/Sorl1/Dusp18/Srebf1/Txnip/Mipep/Cry2/Lrwd1/Macf1/Pink1/Irgm2/Rab23/Lrp2/Ap4m1/Hspd1/Igtp/Dnajc15/Hacl1/Ift122/Stk3/Scarb2/Dnaja1/Pkig/Tomm7/Lmna/Man1a/Nup153/Chchd4/Hgs/Cct3/Sh3glb1/Hspa5/Ssr3/Cct7/Cdkn1a/Spcs2/Mterf4/Med1/Usp9x/Pkia/Sort1/Pex7/Ppp2r2b/Pex3/Ranbp2/Tardbp/Irgm1/Timm21/Jak2/Prkaa1/Ipo4/Immp1l/Ei24/Zfp827/Dkc1/Jup/Ipo5/Kpna6/Fam53b/Nfkbia/Pe…	68
GO:0019884	GO:0019884	antigen processing and presentation of exogenous antigen	19/2195	60/28891	4.94472387557603e-08	3.41128450625495e-06	2.49838680029105e-06	H2-Eb2/H2-DMa/H2-T23/H2-Q4/Tap2/H2-Q7/H2-T22/H2-K1/H2-D1/H2-DMb2/H2-Aa/H2-Q6/H2-Eb1/H2-Ab1/B2m/Mr1/H2-M3/Cd74/Tapbp	19
GO:0030900	GO:0030900	forebrain development	65/2195	425/28891	5.17970709561893e-08	3.53232209175944e-06	2.58703338060677e-06	Dnah5/Dbi/Wnt4/Nin/Tuba1a/Ift88/Ulk4/Sox2/Dync2h1/Id4/Arl13b/Hap1/Tacc2/Tmem108/Kif3a/Ntrk2/Rpgrip1l/Ttc8/Dixdc1/Tnr/Pou3f2/Cxcr4/Efhc1/Sox1/Tsku/Pcm1/Lrp2/Trp73/Chd5/Ext1/Rfx4/Zbtb18/B2m/Sall1/Lrp8/Src/Nfix/Sema3e/Rtn4/Plxna4/Sun1/Tacc1/Ctnnb1/Bbs1/Tubb2a/Bbs4/Fgfr1/Nr2f1/Ywhae/Mrtfb/Atat1/Usp9x/Wdr89/Cep120/Fxr1/Ndst1/Gnaq/Prkg1/Akna/Sin3a/Mettl3/Pex13/Wdr47/Crkl/Htra2	65
GO:0043010	GO:0043010	camera-type eye development	60/2195	380/28891	5.29874609805992e-08	3.56789793275346e-06	2.61308873054482e-06	Crygn/Hipk1/Sox9/Vim/Cep290/Sox2/B9d1/C3/Crb2/Gja1/Col8a2/Tbc1d32/Wdr19/Ntrk2/Rpgrip1l/Ttc8/Calb1/Irx5/Nphp1/Rpgr/Traf3ip1/Cacna1s/Sox1/Cc2d2a/Tmem231/Mdm1/Rdh10/Tsku/Rp1/Ift172/Ift140/Arl6/Tgif1/Hmgn1/Clic4/Tgfbr2/Nectin3/Plaat3/Ring1/Nfia/Tulp3/Rd3/Ift122/Zhx2/Fat1/Apc/Nfix/Fjx1/Tmod1/Wdpcp/Ctnnb1/Tenm3/Bbs4/Ttll5/Mterf4/Med1/Phactr4/Alms1/Lamb2/Bcar3	60
GO:0035107	GO:0035107	appendage morphogenesis	36/2195	178/28891	5.41228407125925e-08	3.56789793275346e-06	2.61308873054482e-06	Tmem107/Sox9/Ift88/Dync2h1/B9d1/Flvcr1/Gja1/Tbc1d32/Wdr19/Rpgrip1l/Traf3ip1/Intu/Tmem231/C2cd3/Rdh10/Mks1/Cplane1/Ift140/Rab23/Iqce/Nfia/Tulp3/Ext1/Ift122/Sall1/Chst11/Fuz/Wdpcp/Ctnnb1/Smad4/Fgfr1/Fzd6/Ift52/Med1/Gnaq/Zfp219	36
GO:0035108	GO:0035108	limb morphogenesis	36/2195	178/28891	5.41228407125925e-08	3.56789793275346e-06	2.61308873054482e-06	Tmem107/Sox9/Ift88/Dync2h1/B9d1/Flvcr1/Gja1/Tbc1d32/Wdr19/Rpgrip1l/Traf3ip1/Intu/Tmem231/C2cd3/Rdh10/Mks1/Cplane1/Ift140/Rab23/Iqce/Nfia/Tulp3/Ext1/Ift122/Sall1/Chst11/Fuz/Wdpcp/Ctnnb1/Smad4/Fgfr1/Fzd6/Ift52/Med1/Gnaq/Zfp219	36
GO:0014020	GO:0014020	primary neural tube formation	28/2195	119/28891	5.7153800723714e-08	3.72630219443731e-06	2.72910224855398e-06	Fzd3/Lmo4/Enah/Cluap1/Celsr1/Plxnb2/Ptk7/Cc2d2a/Sdc4/Ift57/Ift172/Mks1/Tgif1/Rab23/Lrp2/Shroom3/Tulp3/Ift122/Sall1/Fuz/Sfrp1/Bbs4/Rgma/Fzd6/Phactr4/Kdm2a/Lias/Sec24b	28
GO:0051656	GO:0051656	establishment of organelle localization	72/2195	491/28891	5.78410378713118e-08	3.73011823576623e-06	2.73189707474571e-06	Nuf2/Mapk15/Fez1/Syne1/Tuba1a/Cep83/Crocc/Ap3m2/Nudc/Spata17/Hap1/Tacc2/Myo7a/Uchl1/Dynll1/Fmn2/Arhgap21/Enkd1/Agbl4/Synj1/Ap3m1/Rcc2/Sdc4/Dpysl2/Ttl/Pcm1/Ezr/Cep19/Spire1/Kif1b/Sirt2/Cdk5rap2/Map2/Trappc8/Bicdl1/Spice1/Stard3nl/Rasgrp1/Stk11/Apc/Ube2b/Pibf1/Atp9a/Sun1/Adora2b/Prkcz/Tacc1/Lmna/Ctnnb1/Myo1e/Cdc42bpa/Chmp2b/Exoc1/Hgs/Rab11b/Xpo1/Llgl1/Cep120/Pard3b/Pld2/Pdcd6/Cep63/Clmn/5730455P16R…	72
GO:0060828	GO:0060828	regulation of canonical Wnt signaling pathway	45/2195	251/28891	5.86671726760436e-08	3.74271328480609e-06	2.74112154846302e-06	Sox9/Ruvbl2/Sox2/Sulf2/Gprc5b/Ruvbl1/Bicc1/Wwtr1/Ccdc88c/Ptk7/Ppp2r3a/Mks1/Wnk2/Nphp3/Cby1/Thra/Yap1/Stk3/Stk11/Src/Ift20/Apc/Ube2b/Ankrd6/Jade1/Zfp703/Ilk/Fuz/Cdk14/Ctnnb1/Tnks/Sfrp1/Foxo1/Vps35/Dkk3/Tle3/Fzd6/Mllt3/Kremen1/Gnaq/Amfr/Wls/Rapgef1/Btrc/Fam53b	45
GO:0048515	GO:0048515	spermatid differentiation	50/2195	294/28891	6.38384595618124e-08	4.02929341042801e-06	2.95100964245422e-06	Cfap54/Meig1/Spag17/Spef2/Iqcg/Cfap44/Mns1/Cfap65/Hspa2/Ttc21a/Cfap206/Spag6l/Rsph1/Spag16/Cfap43/Nme5/Cfap69/Ttc12/Dnah1/Ift88/Cfap47/Pacrg/Cfap61/Ift81/Jam3/Strbp/Cep128/Rfx2/Nphp1/Cfap221/Ropn1l/Cfap157/Tcp11/Armc2/Dpy19l2/Cep131/Drc7/Cfap58/Chd5/Stk11/Ube2b/Dzip1/Bbs4/Ttll5/Sec23ip/Kdm3a/Fxr1/Alms1/Pithd1/Selenof	50
GO:0016331	GO:0016331	morphogenesis of embryonic epithelium	37/2195	187/28891	6.46737280693828e-08	4.03904451195419e-06	2.95815124066939e-06	Wnt4/Fzd3/Lmo4/Sox9/Enah/Cluap1/Irx3/Celsr1/Plxnb2/Ptk7/Cc2d2a/Sdc4/Rdh10/Ift57/Ift172/Mks1/Tgif1/Rab23/Lrp2/Shroom3/Tulp3/Ift122/Stk3/Sall1/Epb41l5/Fuz/Ctnnb1/Sfrp1/Bbs4/Rgma/Mib1/Fzd6/Ift52/Phactr4/Kdm2a/Lias/Sec24b	37
GO:0034341	GO:0034341	response to type II interferon	32/2195	150/28891	7.98294393364964e-08	4.93362566232743e-06	3.61333251733615e-06	Aqp4/Vim/Ubd/Calm1/Gbp2/H2-Q7/Gbp10/Ifitm3/Gbp5/Irgm2/H2-Aa/Igtp/H2-Eb1/H2-Ab1/Stat1/Gbp6/Gbp7/Stxbp4/Cd74/Tgtp1/Gbp8/Med1/Irf1/Irgm1/Jak2/Dapk1/Nlrc5/Stx8/Cx3cl1/Gbp9/Ccl25/Ptpn2	32
GO:0016311	GO:0016311	dephosphorylation	54/2195	331/28891	8.09965885289257e-08	4.95415216228986e-06	3.62836589742165e-06	Ppp1r36/Dnajc6/Calm1/Cdc14a/Dusp18/Dusp14/Psph/Nt5c/Ptprf/Calm2/Cry2/Synj1/Ppp1cb/Styxl1/Pink1/Ppp2r3a/Lpin1/Ppp1r42/Stk11/Src/Ppp6r1/Ptpra/Plppr3/Phpt1/Dusp3/Plpp1/Pawr/Npnt/Dusp22/Ptprk/Plppr4/Ywhae/Acp1/Ptprg/Ptpn13/Ppm1l/Ensa/Ppp1r15a/Ppp2r2b/Ptbp1/Ppp1r35/Camta1/Hsp90b1/Jak2/Ptpn21/Btrc/Ptpn14/Sgpp1/Ppm1k/Ptpn2/Ppp2cb/Mtmr9/Ppm1f/Inppl1	54
GO:0060070	GO:0060070	canonical Wnt signaling pathway	51/2195	305/28891	8.26716017444518e-08	5.00500625663094e-06	3.66561087004401e-06	Wnt4/Fzd3/Sox9/Ruvbl2/Sox2/Sulf2/Gprc5b/Ruvbl1/Bicc1/Bcl9/Wwtr1/Dixdc1/Ccdc88c/Ptk7/Ppp2r3a/Mks1/Wnk2/Nphp3/Cby1/Thra/Yap1/Ext1/Stk3/Stk11/Src/Ift20/Apc/Ube2b/Ankrd6/Jade1/Zfp703/Ilk/Fuz/Cdk14/Ctnnb1/Tnks/Sfrp1/Foxo1/Vps35/Dkk3/Tle3/Fzd6/Mllt3/Kremen1/Gnaq/Amfr/Wls/Rapgef1/Jup/Btrc/Fam53b	51
GO:0035148	GO:0035148	tube formation	36/2195	182/28891	9.75968665464873e-08	5.84891120424555e-06	4.28367745990324e-06	Wnt4/Fzd3/Lmo4/Sox9/Enah/Cluap1/Irx3/Celsr1/Plxnb2/Ptk7/Cc2d2a/Sdc4/Ift57/Ift172/Mks1/Tgif1/Rab23/Lrp2/Shroom3/Sdccag8/Tulp3/Ift122/Stk3/Sall1/Fuz/Ctnnb1/Sfrp1/Bbs4/Rgma/Mib1/Fzd6/Ift52/Phactr4/Kdm2a/Lias/Sec24b	36
GO:0030326	GO:0030326	embryonic limb morphogenesis	31/2195	144/28891	1.01840705807031e-07	5.98238522329817e-06	4.38143234571573e-06	Tmem107/Ift88/Dync2h1/B9d1/Flvcr1/Gja1/Tbc1d32/Wdr19/Rpgrip1l/Traf3ip1/Intu/Tmem231/C2cd3/Rdh10/Mks1/Cplane1/Ift140/Rab23/Tulp3/Ift122/Sall1/Chst11/Fuz/Wdpcp/Ctnnb1/Smad4/Fgfr1/Fzd6/Ift52/Med1/Gnaq	31
GO:0035113	GO:0035113	embryonic appendage morphogenesis	31/2195	144/28891	1.01840705807031e-07	5.98238522329817e-06	4.38143234571573e-06	Tmem107/Ift88/Dync2h1/B9d1/Flvcr1/Gja1/Tbc1d32/Wdr19/Rpgrip1l/Traf3ip1/Intu/Tmem231/C2cd3/Rdh10/Mks1/Cplane1/Ift140/Rab23/Tulp3/Ift122/Sall1/Chst11/Fuz/Wdpcp/Ctnnb1/Smad4/Fgfr1/Fzd6/Ift52/Med1/Gnaq	31
GO:0051298	GO:0051298	centrosome duplication	21/2195	75/28891	1.08699565460642e-07	6.32269139096066e-06	4.63066879485583e-06	Cetn4/Tmem67/Ckap5/Trim37/Cetn2/Mdm1/C2cd3/Cep131/Deup1/Ccp110/Cdk5rap2/Spice1/Chmp2b/Xpo1/Cep44/Cep120/Chordc1/Arhgef10/Ppp1r35/Cep63/Alms1	21
GO:0022411	GO:0022411	cellular component disassembly	68/2195	462/28891	1.15969425673789e-07	6.68006410216106e-06	4.89240459050997e-06	Cd24a/Hspa2/Ddr1/Spef1/Kif9/Gas2l1/Spata18/Stmnd1/Dnajc6/Bok/C3/Spata33/Calm1/Mid1ip1/Kif19a/Endog/Srebf1/Igf1r/Atp2a2/Dyrk3/Sptan1/Ngef/Synj1/Mid1/Eef2k/Carmil1/Tmod2/Rp1/Pink1/Fundc1/Irgm2/Igtp/Map2/Plaat3/Map1a/Apc/Ulk2/Pbxip1/Dusp3/Tmod1/Smn1/Blcap/Tomm7/Stx17/Nckap5/Nes/Chmp2b/Sh3pxd2b/Cebpg/Nedd9/Katnb1/Mtpn/Ssrp1/Scaf8/Wdr45b/Trip4/Adgrb3/Irgm1/Prkaa1/Snapin/Mul1/Eif2d/Dnajc17/Tex264/Wdr47…	68
GO:0051607	GO:0051607	defense response to virus	53/2195	328/28891	1.46092374778347e-07	8.30078136903136e-06	6.0793998760477e-06	Hsp90aa1/Polr3h/Tspan6/Nmb/Elmod2/Traf3ip1/Agbl4/Cxadr/Ifit3b/Zdhhc1/Ifitm3/Gbp5/Fbxl2/Irgm2/Cxcl10/Sirt2/Igtp/Chuk/Oasl2/Ifit3/Sec14l1/Rsad2/Stat1/Ddx41/Gbp7/Ube2n/Stat2/Trim56/Agbl5/Dhx16/Trim44/Zbp1/Isg15/Rtp4/Irf7/Ddx1/Irf1/Bcl2l1/Pcbp2/Irgm1/Ifit1/Trim8/Mul1/Trim12c/Trim34a/Polr3f/Sin3a/Slfn8/Sertad3/Znfx1/Ddx60/Trim30a/Trim30d	53
GO:0120197	GO:0120197	mucociliary clearance	8/2195	11/28891	1.46904103109437e-07	8.30078136903136e-06	6.0793998760477e-06	Cfap54/Spef2/Dnah9/Spag6l/Spag16/Cfap43/Cfap221/Nek10	8
GO:0043616	GO:0043616	keratinocyte proliferation	19/2195	64/28891	1.57048377016553e-07	8.79026434753969e-06	6.43789176091687e-06	Ift88/Zfp36l1/Cd109/Ift80/Kif3a/Ift74/Fgf7/Intu/Ift57/Ift172/Eppk1/Yap1/Ift122/Stxbp4/Ptprk/Cdkn1a/Ift52/Med1/Nfatc1	19
GO:0048002	GO:0048002	antigen processing and presentation of peptide antigen	22/2195	83/28891	1.58838209881333e-07	8.80735606753222e-06	6.45040954638605e-06	H2-Eb2/H2-DMa/H2-T23/H2-Q4/Tap2/H2-Q7/H2-T22/Tap1/H2-K1/H2-D1/H2-DMb2/H2-Aa/H2-Q6/H2-Eb1/H2-Ab1/B2m/Mr1/H2-M3/Cd74/H2-T24/Tapbp/Tapbpl	22
GO:0140546	GO:0140546	defense response to symbiont	53/2195	329/28891	1.61485154972266e-07	8.87121689305975e-06	6.4971805041473e-06	Hsp90aa1/Polr3h/Tspan6/Nmb/Elmod2/Traf3ip1/Agbl4/Cxadr/Ifit3b/Zdhhc1/Ifitm3/Gbp5/Fbxl2/Irgm2/Cxcl10/Sirt2/Igtp/Chuk/Oasl2/Ifit3/Sec14l1/Rsad2/Stat1/Ddx41/Gbp7/Ube2n/Stat2/Trim56/Agbl5/Dhx16/Trim44/Zbp1/Isg15/Rtp4/Irf7/Ddx1/Irf1/Bcl2l1/Pcbp2/Irgm1/Ifit1/Trim8/Mul1/Trim12c/Trim34a/Polr3f/Sin3a/Slfn8/Sertad3/Znfx1/Ddx60/Trim30a/Trim30d	53
GO:0001738	GO:0001738	morphogenesis of a polarized epithelium	23/2195	90/28891	1.73002229966109e-07	9.41671770999013e-06	6.89669923032446e-06	Fzd3/Spag6l/Rpgrip1l/Ttc8/Nphp1/Celsr1/Traf3ip1/Ptk7/Intu/Dchs1/Mks1/Cplane1/Fat1/Ift20/Ankrd6/Fuz/Wdpcp/Sfrp1/Jhy/Fzd6/Mllt3/Alms1/Sec24b	23
GO:0007281	GO:0007281	germ cell development	66/2195	453/28891	2.5860246809531e-07	1.38738596752947e-05	1.01610603918522e-05	Cfap54/Meig1/Spag17/Spef2/Iqcg/Cfap44/Mns1/Wnt4/Cfap65/Hspa2/Ttc21a/Cfap206/Spag6l/Rsph1/Spag16/Cfap43/Nme5/Cfap69/Ttc12/Dnah1/Ift88/Cfap47/Pacrg/Cfap61/Ift81/Jam3/Strbp/Cep128/Rfx2/Smad5/Fmn2/Cfap221/Ropn1l/Cfap157/Tcp11/Zp3/Cxcr4/Armc2/Pcgf5/Cntrl/Dpy19l2/Cep131/Drc7/Cfap58/Inhbb/Sirt2/Chd5/Stk11/Src/Ube2b/Ndn/Dzip1/Ddx20/Ctnnb1/Bbs4/Ttll5/Sec23ip/Kdm3a/Fxr1/Bcl2l1/Rps6ka2/Alms1/Pithd1/Selenof/…	66
GO:0021537	GO:0021537	telencephalon development	47/2195	281/28891	2.5956487846919e-07	1.38738596752947e-05	1.01610603918522e-05	Dnah5/Dbi/Nin/Tuba1a/Ift88/Ulk4/Sox2/Id4/Arl13b/Tacc2/Tmem108/Kif3a/Ntrk2/Rpgrip1l/Ttc8/Dixdc1/Tnr/Pou3f2/Cxcr4/Efhc1/Tsku/Trp73/Ext1/Rfx4/Zbtb18/Sall1/Lrp8/Nfix/Rtn4/Plxna4/Sun1/Tacc1/Ctnnb1/Bbs1/Tubb2a/Bbs4/Fgfr1/Nr2f1/Ywhae/Atat1/Usp9x/Wdr89/Cep120/Fxr1/Pex13/Wdr47/Crkl	47
GO:0006979	GO:0006979	response to oxidative stress	59/2195	389/28891	2.8088209652514e-07	1.48792274882469e-05	1.08973805869904e-05	Mt3/Nme5/Wrn/Gpr37l1/Gclc/Ogg1/Txn1/Endog/Prdx4/Atp2a2/Prnp/Mb/Mgst1/Txnip/Prdx6/Anxa1/Pink1/Gsr/Stox1/Rbpms/Sirt2/Chuk/Gab1/Ppargc1a/Trp53inp1/Src/Thg1l/Gclm/Ercc6l2/Pawr/Trap1/Mpv17l/Oxr1/Ptprk/Foxo1/Chchd4/Psip1/Ccs/Pld2/Slc11a2/Sesn1/Sod1/Jak2/Prkaa1/Dapk1/Msrb2/Lias/Mtf1/Stx2/Sin3a/Casp6/Pex13/Hspb1/Ppp2cb/Hsf1/Pcgf2/Pex2/Pyroxd1/Htra2	59
GO:0006984	GO:0006984	ER-nucleus signaling pathway	15/2195	43/28891	3.03606842699405e-07	1.5940702634828e-05	1.16747931687298e-05	Bok/Srebf1/Atp2a2/Nck2/Tmem33/Srebf2/Igtp/Erlin2/Ccdc47/Hspa5/Tmco1/Amfr/Scap/Ptpn2/Atg10	15
GO:0051085	GO:0051085	chaperone cofactor-dependent protein refolding	13/2195	33/28891	3.6577469513507e-07	1.90363268968102e-05	1.39419939198298e-05	Hspa2/Hsph1/Dnajb13/Ptges3/H2-DMa/Hspe1/H2-DMb2/Dnajc7/Hspa1b/Dnajb4/Dnajb1/Cd74/Hspa5	13
GO:0035050	GO:0035050	embryonic heart tube development	23/2195	94/28891	4.03660894946026e-07	2.08253920844763e-05	1.52522853486242e-05	Ccdc39/Ccdc40/Arl13b/Gja1/Cluap1/Kif3a/Dnaaf1/Traf3ip1/Ccdc103/C2cd3/Ift57/Ift172/Nphp3/Tgfbr2/Yap1/Ift122/Plxna4/Ctnnb1/Mib1/Ift52/Med1/Kdm2a/Acvr1	23
GO:0035456	GO:0035456	response to interferon-beta	20/2195	74/28891	4.07937679325693e-07	2.08646056158564e-05	1.52810049025087e-05	Calm1/Gbp2/Ifitm3/Irgm2/Tgtp2/Igtp/Ifit3/Stat1/Gbp6/Ddx41/Gbp7/Ifi47/Tgtp1/Xaf1/Irf1/F830016B08Rik/Iigp1/Irgm1/Ifit1/Htra2	20
GO:0002396	GO:0002396	MHC protein complex assembly	9/2195	16/28891	5.80614449216153e-07	2.91930976881308e-05	2.1380699789155e-05	H2-Eb2/H2-DMa/H2-DMb2/H2-Aa/H2-Eb1/H2-Ab1/B2m/Tapbp/Tapbpl	9
GO:0002501	GO:0002501	peptide antigen assembly with MHC protein complex	9/2195	16/28891	5.80614449216153e-07	2.91930976881308e-05	2.1380699789155e-05	H2-Eb2/H2-DMa/H2-DMb2/H2-Aa/H2-Eb1/H2-Ab1/B2m/Tapbp/Tapbpl	9
GO:0035458	GO:0035458	cellular response to interferon-beta	18/2195	63/28891	6.24517400832839e-07	3.11366532700944e-05	2.28041382630514e-05	Calm1/Gbp2/Irgm2/Tgtp2/Igtp/Ifit3/Stat1/Gbp6/Ddx41/Gbp7/Ifi47/Tgtp1/Irf1/F830016B08Rik/Iigp1/Irgm1/Ifit1/Htra2	18
GO:0045088	GO:0045088	regulation of innate immune response	67/2195	474/28891	6.43843838386704e-07	3.18327124429026e-05	2.33139242531607e-05	Hsp90aa1/Tspan6/Cadm1/Hmgb1/Lbp/Srebf1/Gbp2/H2-T23/H2-Q4/Tap2/H2-Q7/H2-T22/Gbp5/Fbxl2/Tap1/H2-K1/H2-D1/Irgm2/Sirt2/H2-Q6/Hspd1/Igtp/Chuk/Rasgrp1/Lrp8/Src/Sec14l1/Rsad2/Rtn4/Gbp7/H2-M3/Stat2/Trim56/Rab11fip2/Cd74/Serping1/Zbp1/Isg15/Irf7/Hexim1/N4bp1/Atat1/Med1/Irf1/Slc15a2/Pcbp2/Cep63/Irgm1/Casp4/Trafd1/Mul1/Nlrc5/Nagk/Trim12c/Polr3f/Ipo5/Sin3a/Mettl3/Zdhhc18/Casp6/Nfkbia/Ptpn2/Znfx1/Ddx60/Otud4/…	67
GO:0031345	GO:0031345	negative regulation of cell projection organization	39/2195	221/28891	6.60948139006489e-07	3.24083083365744e-05	2.37354842785453e-05	Mt3/Mak/Vim/Prag1/Itm2c/Odf2l/Lpar1/Ptprf/Prnp/Tnr/Tchp/Ngef/Gfap/Sema6d/Tsku/D130043K22Rik/H2-K1/H2-D1/Ccp110/Map2/Yap1/Syngap1/B2m/Ulk2/Sema3e/Rtn4/Rit2/Cep97/Rgma/Nr2f1/Rap1gap/Cdkl3/Ptprg/Nlgn3/Kremen1/Mdm2/Snapin/Tbc1d7/Inppl1	39
GO:0006397	GO:0006397	mRNA processing	69/2195	496/28891	7.96007474083512e-07	3.8710756915881e-05	2.83513274634749e-05	Arvcf/Zfp36l1/Khdrbs3/BC005624/Srek1ip1/Prdx6/Snrpf/Rbm24/Srsf10/Snrpg/Hnrnpf/Rbm28/Pus7/Wbp11/Rbm8a/Lsm7/Ramac/Rbm17/Ddx20/Ddx41/Nova1/Smn1/Lsm5/Zc3h14/Safb/Nsrp1/Luc7l/Rprd1a/Dhx16/Snrnp27/Adarb1/Nudt21/Psip1/Zc3h13/Tsen15/Alyref/Sf3b4/Ddx1/Snrnp200/Lgals3/Snrpd2/Gemin8/Scaf8/Pcf11/Sf3b2/Srek1/Fxr1/Cir1/Ptbp1/Crnkl1/Tardbp/Lsm10/Snrpa/Prpf40b/Eftud2/Paf1/Prmt5/Sympk/Tent4a/Dnajc17/Sf3a3/Mettl3/…	69
GO:0098534	GO:0098534	centriole assembly	15/2195	46/28891	8.24301952256354e-07	3.94401893769109e-05	2.8885555678389e-05	Cetn4/Trim37/Ccdc78/Cetn2/Mdm1/C2cd3/Deup1/Ccp110/Cdk5rap2/Spice1/Cep44/Cep120/Ppp1r35/Cep63/Alms1	15
GO:1902116	GO:1902116	negative regulation of organelle assembly	15/2195	46/28891	8.24301952256354e-07	3.94401893769109e-05	2.8885555678389e-05	Fez1/Mak/Trim37/Odf2l/Lpar1/Tchp/Mdm1/Styxl1/Pink1/Ccp110/Cdk5rap2/Yap1/Cep97/Smad4/Tbc1d7	15
GO:0010563	GO:0010563	negative regulation of phosphorus metabolic process	62/2195	430/28891	8.44784890699716e-07	3.97786409247732e-05	2.91334338246318e-05	Ppp1r36/Cd109/Atxn1/Cadm1/Dmd/Sorl1/Uchl1/Dynll1/Dnajc3/Dbndd2/Plec/Wwtr1/Nck2/Prnp/Ocln/Traf3ip1/Cry2/Styxl1/Sirt2/Cdk5rap2/Lpin1/Ppargc1a/Rd3/Srcin1/Apc/Hipk3/Pdgfa/Pibf1/Dusp3/Ilk/Dnaja1/Prkcz/Pkig/Dusp22/Socs1/Sfrp1/Dnajc10/Prkar2b/Adarb1/Ywhae/Hexim1/Pard6a/Mapk8ip1/Cdkn1a/Pik3ip1/Ptpn13/Ensa/Mllt1/Pkia/Irf1/Chordc1/Ppp1r15a/Ppp1r35/Gnaq/Tardbp/Irs2/Heg1/Ptpn2/Hspb1/Crkl/Ppm1f/Inppl1	62
GO:0045936	GO:0045936	negative regulation of phosphate metabolic process	62/2195	430/28891	8.44784890699716e-07	3.97786409247732e-05	2.91334338246318e-05	Ppp1r36/Cd109/Atxn1/Cadm1/Dmd/Sorl1/Uchl1/Dynll1/Dnajc3/Dbndd2/Plec/Wwtr1/Nck2/Prnp/Ocln/Traf3ip1/Cry2/Styxl1/Sirt2/Cdk5rap2/Lpin1/Ppargc1a/Rd3/Srcin1/Apc/Hipk3/Pdgfa/Pibf1/Dusp3/Ilk/Dnaja1/Prkcz/Pkig/Dusp22/Socs1/Sfrp1/Dnajc10/Prkar2b/Adarb1/Ywhae/Hexim1/Pard6a/Mapk8ip1/Cdkn1a/Pik3ip1/Ptpn13/Ensa/Mllt1/Pkia/Irf1/Chordc1/Ppp1r15a/Ppp1r35/Gnaq/Tardbp/Irs2/Heg1/Ptpn2/Hspb1/Crkl/Ppm1f/Inppl1	62
GO:0140694	GO:0140694	non-membrane-bounded organelle assembly	59/2195	402/28891	8.57051259402239e-07	4.00384655278227e-05	2.93237264717152e-05	Mapk15/Kif9/Cetn4/Chek2/Trim37/Ccdc78/Cetn2/Plec/Cds1/Mdm1/C2cd3/Styxl1/Tmod2/Ezr/Fitm2/Deup1/Sqle/Ccp110/Cdk5rap2/Eif5/Spice1/Csrp2/Fhod3/Map9/Kif11/Hspa1b/Src/Map10/Casq2/Ripor2/Pibf1/Tmod1/Pisd/Cnot1/Dazap2/Cep97/Atxn2/Smad4/Chmp2b/Sh3pxd2b/Dhx37/Sugt1/Nebl/Kif2a/Mterf4/Cep44/Senp6/Cep120/Fxr1/Arhgef10/Ppp1r35/Cep63/Rrp7a/Prkaa1/Alms1/Rpf2/Drg1/Rrs1/Patl1	59
GO:0031589	GO:0031589	cell-substrate adhesion	55/2195	368/28891	1.12200007907106e-06	5.20064567900674e-05	3.80889500526756e-05	Wnt4/Mia/Ddr1/Spag6l/Vit/Jam3/Gas6/Dmd/Plekha2/Itgb4/Sorbs1/Emp2/Rcc2/Sdc4/Antxr1/Col5a3/Macf1/Carmil1/Dag1/Akip1/Csf1/St6gal1/Gcnt2/Tiam1/Srcin1/Src/Epb41l5/Ptpra/Hacd1/Sema3e/Dusp3/Ccn1/Npnt/Ilk/Prkcz/S100a10/Wdpcp/Ctnnb1/Dusp22/Sfrp1/Ptprk/Rreb1/Nedd9/Trpm7/Coro2b/Actn1/Efemp2/Jak2/Jup/Sorbs3/Pxn/Lamb2/Ccl25/Crkl/Ppm1f	55
GO:0042063	GO:0042063	gliogenesis	58/2195	397/28891	1.22824760985307e-06	5.64898687539398e-05	4.13725510687348e-05	Dbi/Myb/Tuba1a/Kcnj10/Sox9/Vim/Clu/Gpr37l1/Ulk4/Id4/Atxn1/Ckap5/Fas/Dmd/Tspan2/Serpine2/Cd9/Ntrk2/Itgb4/Plec/Cnp/Sox6/Pou3f2/Dtx1/Cxcr4/Synj1/Gfap/Sox1/Anxa1/Dag1/Csf1/Sirt2/Lrp2/Trp73/Mxra8/Adam22/Nfia/Tiam1/Lrp8/Ptpra/Nfix/Ndn/Idh2/Rtn4/Sun1/Ilk/Ctnnb1/Ncan/Nlgn3/Arhgef10/Sod1/Cx3cl1/Prmt5/Lamb2/Eif2b2/Mettl3/Wdr47/Crkl	58
GO:0045444	GO:0045444	fat cell differentiation	44/2195	270/28891	1.27623882466154e-06	5.82455765132071e-05	4.26584118882821e-05	Rarres2/Ift88/Zfp36l1/Id4/Ccdc3/Ttc8/Srebf1/Wwtr1/Mb/Bbs7/Cds1/Zfp423/Arl6/Inhbb/Cebpb/Sirt2/Selenbp1/Cby1/Lpin1/Yap1/Stk3/Creb5/Ankrd26/Bbs1/Socs1/Sfrp1/Bbs4/Foxo1/Ctbp2/Sh3pxd2b/Rreb1/Zfpm2/Arl4a/Trio/Atat1/Med1/Sort1/Lrrc8c/Wdfy2/Fam120b/Alms1/Bbs9/Asxl2/Psmb8	44
GO:0071346	GO:0071346	cellular response to type II interferon	26/2195	122/28891	1.29872784957035e-06	5.88194834465717e-05	4.30787349379382e-05	Aqp4/Vim/Calm1/Gbp2/H2-Q7/Gbp10/Gbp5/Irgm2/Igtp/H2-Ab1/Stat1/Gbp6/Gbp7/Stxbp4/Gbp8/Med1/Irf1/Irgm1/Jak2/Dapk1/Nlrc5/Stx8/Cx3cl1/Gbp9/Ccl25/Ptpn2	26
GO:0007099	GO:0007099	centriole replication	14/2195	42/28891	1.4160884874559e-06	6.36488863339078e-05	4.66157358550075e-05	Cetn4/Trim37/Cetn2/Mdm1/C2cd3/Deup1/Ccp110/Cdk5rap2/Spice1/Cep44/Cep120/Ppp1r35/Cep63/Alms1	14
GO:0043254	GO:0043254	regulation of protein-containing complex assembly	62/2195	437/28891	1.4645729429188e-06	6.53331674461445e-05	4.78492845933423e-05	Tppp3/Cd24a/Hsp90aa1/Mapk15/Lmo4/Kif9/Sox9/Clu/Baiap2/Jam3/Ckap5/Fas/Sorl1/Eml2/Hmgb1/Gbp2/Hrk/Nck2/Slf1/Akap9/Traf3ip1/Sptan1/Zdhhc1/Carmil1/Gbp5/Tmod2/Fbxl2/Pink1/Togaram1/Irgm2/Arhgap18/Sirt2/Cdk5rap2/Igtp/Dnajc15/Map2/Thra/Fhod3/Src/Apc/Tmod1/Prkcz/Mtln/Bbs4/Med25/Vps35/Isg15/Atr/Sh3glb1/Gda/Slain1/Xaf1/Mtpn/Atat1/Lgals3/Senp6/Irgm1/Casp4/Zfp827/Drg1/Hsf1/Trim30a	62
GO:0060122	GO:0060122	inner ear receptor cell stereocilium organization	15/2195	48/28891	1.52279353054407e-06	6.74233881844624e-05	4.93801389951761e-05	Ift88/Hey1/Myo7a/Kif3a/Ift27/Ttc8/Sdc4/Adgrv1/Tsku/Mks1/Ift20/Ripor2/Sod1/Alms1/Sec24b	15
GO:0034504	GO:0034504	protein localization to nucleus	51/2195	335/28891	1.56600444746267e-06	6.88229954577483e-05	5.04051957826581e-05	Hsp90aa1/Syne1/Ipo11/Sox9/Wrn/Hsp90ab1/Cav2/Txn1/Wwtr1/Txnip/Cry2/Rab23/Yap1/Stk3/Stk11/Src/Sun1/Ormdl3/Pkig/Lmna/Nup153/Bbs4/Irs1/Ywhae/Ctnna1/Chchd10/Cdkn1a/Hdgf/Arl2bp/Xpo1/Med1/Pkia/Mdm2/Mark3/Ranbp2/Tardbp/Jak2/Trim8/Ipo4/Ei24/Paf1/Jup/Rpf2/Dcp1b/Ipo5/Sin3a/Kpna6/Fam53b/Nfkbia/Rrs1/Bag3	51
GO:0060119	GO:0060119	inner ear receptor cell development	18/2195	67/28891	1.68496726804735e-06	7.29701518344884e-05	5.34425269496693e-05	Ift88/Hey1/Myo7a/Kif3a/Ift27/Ttc8/Sdc4/Adgrv1/Tsku/Mks1/Ift20/Ripor2/Wdpcp/Alg10b/Fgfr1/Sod1/Alms1/Sec24b	18
GO:0098930	GO:0098930	axonal transport	18/2195	67/28891	1.68496726804735e-06	7.29701518344884e-05	5.34425269496693e-05	Fez1/Ap3m2/Hap1/Tmem108/Uchl1/Kif3a/Dst/Agbl4/Ap3m1/Kif1b/Map2/Map1a/Arl8a/Ank3/Sod1/Snapin/Terf2/Hspb1	18
GO:0048588	GO:0048588	developmental cell growth	46/2195	291/28891	1.76206657818851e-06	7.57560942637131e-05	5.54829201736243e-05	Hsp90aa1/Ddr1/Nin/S100b/Spag6l/Mt3/Sox9/St8sia2/Hsp90ab1/Tmem108/Lpar3/Tnr/Akap6/Cxcr4/Sema6d/Macf1/Ttl/D130043K22Rik/Sorbs2/Tgfbr2/Map2/Ext1/Tiam1/Stk11/Nfix/Ndn/Ulk2/Sema3e/Rtn4/Plxna4/Ilk/Prkcz/Ctnnb1/Rgma/Nedd4l/Sh3glb1/Cdkl3/Nlgn3/Usp9x/Arhgap32/Prkg1/Mul1/Lamb2/Eif2b2/Sin3a/Parp2	46
GO:1902117	GO:1902117	positive regulation of organelle assembly	21/2195	88/28891	1.96977099156243e-06	8.36494291818814e-05	6.12639108044757e-05	Mns1/Zmynd10/Mapk15/Ift88/Tmem67/Crocc/Hap1/Dynll1/Sdc4/Rp1/Ccp110/Src/Ift20/Dzip1/Kctd17/Cnot1/Fuz/Bbs4/Sh3glb1/Cep120/Ppp1r35	21
GO:0070841	GO:0070841	inclusion body assembly	11/2195	27/28891	1.97386146729536e-06	8.36494291818814e-05	6.12639108044757e-05	Hspa2/Dnaja4/Clu/Ubd/Dnajb2/Trim37/Hap1/Sorl1/Sncaip/Dnajb1/Hsf1	11
GO:0031333	GO:0031333	negative regulation of protein-containing complex assembly	30/2195	157/28891	2.33724424224611e-06	9.80604915150814e-05	7.18184124432046e-05	Lmo4/Sox9/Clu/Jam3/Sorl1/Eml2/Hmgb1/Traf3ip1/Sptan1/Carmil1/Tmod2/Fbxl2/Irgm2/Sirt2/Igtp/Dnajc15/Map2/Thra/Fhod3/Src/Tmod1/Prkcz/Bbs4/Vps35/Xaf1/Mtpn/Irgm1/Zfp827/Hsf1/Trim30a	30
GO:0003007	GO:0003007	heart morphogenesis	46/2195	294/28891	2.34697282911538e-06	9.80604915150814e-05	7.18184124432046e-05	Dnah11/Ccdc39/Ccdc40/Sox9/Ift88/Hey1/Arl13b/Gja1/Cluap1/Kif3a/Cpe/Dnaaf1/Gng5/Emp2/Ccdc103/C2cd3/Tnni3/Dag1/Dchs1/Ift57/Ift172/Mks1/Nphp3/Lrp2/Tgfbr2/Yap1/Ext1/Rtn4/Ccn1/Ilk/Ctnnb1/Smad4/Zfpm2/Mib1/Mrtfb/Kat6a/Ift52/Med1/Mdm2/Kdm2a/Heg1/Asxl2/Acvr1/Nfatc1/Crkl/Sec24b	46
GO:0061351	GO:0061351	neural precursor cell proliferation	38/2195	225/28891	2.75162233060757e-06	0.000114163463548914	8.36120499134931e-05	Cd24a/Fzd3/Ift88/Gpr37l1/Sox2/Id4/Tacc2/Kif3a/Gng5/Dixdc1/Plxnb2/Pou3f2/Cxcr4/Kifap3/Zfp423/Pcm1/Sirt2/Lrp2/Nfia/Sall1/Ift20/Nfix/Eml1/Ilk/Tacc1/Ctnnb1/Bbs1/Ncan/Fgfr1/Foxo1/Nes/Ctnna1/Fzd6/Cep120/Rapgef1/Cx3cl1/Akna/Wdr47	38
GO:0019216	GO:0019216	regulation of lipid metabolic process	57/2195	398/28891	2.84366366727456e-06	0.000117162892624583	8.58087983809165e-05	Rarres2/Dbi/Wnt4/Dgat2/Sox9/C3/Mid1ip1/Sorl1/Crtc3/Ccdc3/Plin5/Srebf1/Igf1r/Zbtb20/Sorbs1/Sirt3/Anxa1/Rdh10/Fitm2/Sirt2/Srebf2/Dnajc15/Fabp5/Thra/Lpin1/Atp1a1/Ppargc1a/Ccnc/Pdgfa/Pibf1/Ddx20/Ormdl3/Ccn1/Adora2b/Fmo5/Erlin2/Ankrd26/Mtln/Bbs4/Cd74/Irs1/Ormdl2/Scarb1/Dkk3/Sh3glb1/Pik3ip1/Pdk1/Bmp6/Agap2/Scap/Sod1/Etfbkmt/Irs2/Prkaa1/Sik1/Mtmr9/Pex2	57
GO:0009615	GO:0009615	response to virus	56/2195	389/28891	2.94922936629789e-06	0.000120674329863761	8.83805359279687e-05	Hsp90aa1/Polr3h/Tspan6/Ivns1abp/Nmb/Elmod2/Traf3ip1/Agbl4/Cxadr/Ifit3b/Zdhhc1/Ifitm3/Gbp5/Fbxl2/Irgm2/Cxcl10/Sirt2/Igtp/Chuk/Oasl2/Ext1/Ifit3/Sec14l1/Rsad2/Stat1/Ddx41/Gbp7/Ube2n/Stat2/Trim56/Agbl5/Dhx16/Trim44/Zbp1/Isg15/Tgtp1/Rtp4/Irf7/Ddx1/Irf1/Bcl2l1/Pcbp2/Irgm1/Ifit1/Trim8/Mul1/Trim12c/Trim34a/Polr3f/Sin3a/Slfn8/Sertad3/Znfx1/Ddx60/Trim30a/Trim30d	56
GO:0003143	GO:0003143	embryonic heart tube morphogenesis	18/2195	70/28891	3.35019460648663e-06	0.000136141812330721	9.97087479133153e-05	Ccdc39/Ccdc40/Arl13b/Gja1/Cluap1/Kif3a/Dnaaf1/Ccdc103/C2cd3/Ift57/Ift172/Nphp3/Tgfbr2/Yap1/Mib1/Ift52/Kdm2a/Acvr1	18
GO:0048562	GO:0048562	embryonic organ morphogenesis	50/2195	335/28891	3.51242099621774e-06	0.000141763222928978	0.000103825806461775	Fzd3/Ccdc39/Hipk1/Ccdc40/T2/Sox9/Sox2/Flvcr1/Crb2/Arl13b/Gja1/Myo7a/Cluap1/Wdr19/Kif3a/Dnaaf1/Irx5/Celsr1/Ptk7/Sobp/Ccdc103/C2cd3/Rdh10/Ift57/Ift172/Ift140/Stox1/Nphp3/Tgfbr2/Tulp3/Yap1/Ift122/Chst11/Ripor2/Fuz/Wdpcp/Ctnnb1/Fgfr1/Mib1/Fzd6/Ift52/Ndst1/Ppp1r35/Sod1/Phactr4/Kdm2a/Asxl2/Acvr1/Pcgf2/Sec24b	50
GO:0045494	GO:0045494	photoreceptor cell maintenance	14/2195	45/28891	3.59837066459302e-06	0.000144250899682638	0.000105647753225036	Mak/Lca5/Cep290/Crocc/Crb2/Spata7/Adgrv1/Rp1/Nphp3/Map1a/Iqcb1/Bbs1/Bbs4/Cib2	14
GO:0090083	GO:0090083	regulation of inclusion body assembly	9/2195	19/28891	3.79903504783324e-06	0.000151272986166407	0.000110790651200675	Hspa2/Dnaja4/Clu/Dnajb2/Hap1/Sorl1/Sncaip/Dnajb1/Hsf1	9
GO:0097193	GO:0097193	intrinsic apoptotic signaling pathway	49/2195	327/28891	3.91061377652446e-06	0.000154677810240798	0.000113284306452582	Hipk1/Nme5/Clu/Chek2/Bok/Ivns1abp/Casp12/Ackr3/Nck2/Crip1/Trp53bp2/Styxl1/Pink1/Cebpb/Trp73/Spop/Stk11/Src/Phlda3/Dnaja1/Trap1/Wwox/Ctnnb1/Dnajc10/Cd74/Sh3glb1/Mapk8ip1/Cdkn1a/Tmbim6/Bclaf1/Pdk1/Dyrk2/Mdm2/Bcl2l1/Mybbp1a/Cep63/Sod1/Jak2/Ei24/Hyou1/Diablo/Sgpp1/Casp6/Ptpn2/Hspb1/Ppm1f/Taf6/Cd44/Htra2	49
GO:0032386	GO:0032386	regulation of intracellular transport	51/2195	346/28891	4.0630483643908e-06	0.000159642820833977	0.000116920624943919	Hsp90aa1/Fez1/Mlc1/Cep290/Anxa2/Hsp90ab1/Gas6/Hap1/Sorl1/Kif3a/Txn1/Srebf1/Prnp/Pcm1/Pink1/Cep131/Ezr/Kcnb1/Rab23/Map2/Stk11/Src/Atp9a/Mtcl1/Ank3/Ergic3/Pkig/Tomm7/Nup153/Chchd4/Vps35/C2cd5/Ywhae/Rab11b/Sh3glb1/Dnajc13/Xpo1/Stom/Pkia/Snx3/Mdm2/Tardbp/Jak2/Prkaa1/Ei24/Jup/Ptpn14/Tmem53/Ipo5/Bag3/Sec24b	51
GO:0043161	GO:0043161	proteasome-mediated ubiquitin-dependent protein catabolic process	62/2195	451/28891	4.16841579622576e-06	0.00016270533499347	0.000119163576224515	Clu/Tmem67/Ubxn10/Dnajb2/Gclc/Fbxl13/Ubxn11/Wwtr1/Bbs7/Anapc1/Fbxl2/Sirt2/Spsb1/Spop/Map1a/Klhl3/Hspa1b/Rnf180/Apc/Ube2b/Usp19/Caml/Kctd17/Hspbp1/Ube2n/Erlin2/Ubxn4/Ctnnb1/Man1a/Dnajc10/Nedd4l/Smurf2/Fem1b/Ccdc47/Hspa5/N4bp1/Xpo1/Usp9x/Tmem129/Ube2d1/Mdm2/Rnf5/Amfr/Pcbp2/Trip4/Rnf19a/Hsp90b1/Gid4/Trim39/Fbxl14/Fbxo22/Cdc26/Btrc/Rnf19b/Amn1/Ubxn7/Cdc23/Anapc10/Mta1/Ubxn2b/Ppp2cb/Wwp2	62
GO:0002833	GO:0002833	positive regulation of response to biotic stimulus	58/2195	413/28891	4.34108664438592e-06	0.000168337693210076	0.000123288652686791	Cd24a/Hsp90aa1/Tspan6/Cadm1/Hmgb1/Lbp/Srebf1/Gbp2/H2-T23/H2-Q4/H2-Q7/Sash1/H2-T22/Gbp5/Fbxl2/H2-K1/H2-D1/Irgm2/Sirt2/H2-Q6/Hspd1/Igtp/Chuk/Rasgrp1/Cd274/Src/Sec14l1/Rsad2/Mr1/Rtn4/Gbp7/H2-M3/Trim56/Rab11fip2/Cd74/Zbp1/Irf7/Hexim1/Atat1/Med1/Irf1/Bmp6/Slc15a2/Irgm1/Casp4/Nlrc5/Nagk/Trim12c/Polr3f/Ipo5/Sin3a/Casp6/Nfkbia/Znfx1/Ddx60/Otud4/Trim30a/Trim30d	58
GO:0045667	GO:0045667	regulation of osteoblast differentiation	30/2195	162/28891	4.54752170062921e-06	0.000174777573901304	0.000128005149620691	Wnt4/Sox9/Sox2/Hey1/Smad5/Wwtr1/Scube3/Cebpb/Yap1/Crim1/Apc/Jund/Ccn1/Npnt/Ilk/Tent5a/Lmna/Ctnnb1/Sfrp1/Fgfr1/Tob1/Smad1/Nbr1/Acvr2a/A430033K04Rik/Hdac4/Bmp6/Tmem53/Acvr1/Nfatc1	30
GO:0042026	GO:0042026	protein refolding	10/2195	24/28891	4.5660751651276e-06	0.000174777573901304	0.000128005149620691	Hsp90aa1/Hspa2/Dnaja4/Dnajb2/Hspd1/B2m/Hspa1b/Dnaja1/Hspa5/Hspb1	10
GO:0046890	GO:0046890	regulation of lipid biosynthetic process	37/2195	222/28891	5.07379546054766e-06	0.000192966849150188	0.00014132677234238	Dbi/Wnt4/Dgat2/C3/Mid1ip1/Ccdc3/Plin5/Srebf1/Igf1r/Zbtb20/Sorbs1/Sirt3/Anxa1/Rdh10/Fitm2/Sirt2/Srebf2/Fabp5/Lpin1/Atp1a1/Ppargc1a/Pdgfa/Pibf1/Ddx20/Ormdl3/Ccn1/Adora2b/Erlin2/Cd74/Ormdl2/Scarb1/Dkk3/Bmp6/Scap/Sod1/Sik1/Pex2	37
GO:0050767	GO:0050767	regulation of neurogenesis	66/2195	494/28891	5.47652256166318e-06	0.000206956741135972	0.000151572813506843	Cd24a/Fzd3/Nin/Myb/Mt3/Vim/Baiap2/Gpr37l1/Sox2/Anxa2/Id4/Atxn1/Fas/Hey1/Hap1/Sorl1/Serpine2/Ntrk2/Lpar3/Ptprf/Dixdc1/Tnr/Plxnb2/Cxcr4/Synj1/Gfap/Eef2k/Sema6d/Kifap3/Macf1/Dag1/D130043K22Rik/Pcm1/Sirt2/Lrp2/Trp73/Map2/Yap1/Syngap1/Tiam1/B2m/Stk11/Lrp8/Ptpra/Ulk2/Sema3e/Idh2/Rtn4/Plxna4/Ilk/S100a10/Ctnnb1/Dlg4/Ncan/Rgma/Ctnna1/Sh3glb1/Cdkl3/Arhgap32/Fxr1/Wls/Pias2/Cx3cl1/Prmt5/Hltf/Eif2b2	66
GO:0008089	GO:0008089	anterograde axonal transport	15/2195	53/28891	6.0566000254632e-06	0.000227429164247299	0.000166566588308542	Fez1/Ap3m2/Hap1/Kif3a/Agbl4/Ap3m1/Kif1b/Map2/Map1a/Arl8a/Ank3/Sod1/Snapin/Terf2/Hspb1	15
GO:0048593	GO:0048593	camera-type eye morphogenesis	29/2195	157/28891	6.85447359670128e-06	0.000255771017919677	0.000187323846456027	Hipk1/Sox9/Sox2/Crb2/Col8a2/Ntrk2/Rpgrip1l/Ttc8/Calb1/Irx5/Rpgr/Sox1/Tsku/Rp1/Ift172/Arl6/Hmgn1/Nectin3/Ring1/Ift122/Zhx2/Fat1/Fjx1/Ctnnb1/Tenm3/Bbs4/Phactr4/Alms1/Bcar3	29
GO:0021543	GO:0021543	pallium development	32/2195	182/28891	6.93431676440749e-06	0.000257133133520185	0.000188321444759698	Tuba1a/Sox2/Id4/Tacc2/Tmem108/Kif3a/Ntrk2/Dixdc1/Pou3f2/Efhc1/Tsku/Trp73/Zbtb18/Lrp8/Nfix/Rtn4/Sun1/Tacc1/Ctnnb1/Bbs1/Tubb2a/Bbs4/Fgfr1/Nr2f1/Ywhae/Atat1/Usp9x/Cep120/Fxr1/Pex13/Wdr47/Crkl	32
GO:0008380	GO:0008380	RNA splicing	61/2195	449/28891	7.23058452170945e-06	0.000266093413587902	0.000194883854141574	Arvcf/Ivns1abp/Khdrbs3/BC005624/Ildr2/Srek1ip1/Prdx6/Snrpf/Rbm24/Supt20/Srsf10/Snrpg/Hnrnpf/Rbm28/Ahnak/Usp22/Pus7/Wbp11/Rbm8a/Lsm7/Rbm17/Ddx20/Ddx41/Nova1/Smn1/Lsm5/Hnrnph3/Nsrp1/Luc7l/Dhx16/Snrnp27/Psip1/Zc3h13/Tmbim6/Tsen15/Alyref/Sf3b4/Ddx1/Snrnp200/Lgals3/Snrpd2/Gemin8/Sf3b2/Srek1/Fxr1/Cir1/Ptbp1/Crnkl1/Tardbp/Lsm10/Snrpa/Prpf40b/Eftud2/Prmt5/Dnajc17/Sf3a3/Mettl3/Ppil3/Cwc22/Snrnp25/Mfap1b	61
GO:0042326	GO:0042326	negative regulation of phosphorylation	53/2195	372/28891	7.2656553179235e-06	0.000266093413587902	0.000194883854141574	Cd109/Atxn1/Cadm1/Dmd/Sorl1/Uchl1/Dynll1/Dnajc3/Dbndd2/Plec/Wwtr1/Nck2/Prnp/Ocln/Traf3ip1/Sirt2/Cdk5rap2/Ppargc1a/Srcin1/Apc/Hipk3/Pibf1/Dusp3/Ilk/Dnaja1/Prkcz/Pkig/Dusp22/Socs1/Sfrp1/Dnajc10/Prkar2b/Adarb1/Hexim1/Pard6a/Mapk8ip1/Cdkn1a/Pik3ip1/Ptpn13/Mllt1/Pkia/Irf1/Chordc1/Ppp1r15a/Gnaq/Tardbp/Irs2/Heg1/Ptpn2/Hspb1/Crkl/Ppm1f/Inppl1	53
GO:0035088	GO:0035088	establishment or maintenance of apical/basal cell polarity	15/2195	54/28891	7.79966778557932e-06	0.000282167249828305	0.000206656152881075	Foxj1/Spag6l/Crb2/Ttc8/Ptk7/Ezr/Fat1/Ift20/Mtcl1/Ilk/Dlg4/Pard6a/Llgl1/Pard3b/Prickle2	15
GO:0061245	GO:0061245	establishment or maintenance of bipolar cell polarity	15/2195	54/28891	7.79966778557932e-06	0.000282167249828305	0.000206656152881075	Foxj1/Spag6l/Crb2/Ttc8/Ptk7/Ezr/Fat1/Ift20/Mtcl1/Ilk/Dlg4/Pard6a/Llgl1/Pard3b/Prickle2	15
GO:0006470	GO:0006470	protein dephosphorylation	38/2195	235/28891	7.88363917008438e-06	0.000282672580638929	0.000207026251541777	Calm1/Cdc14a/Dusp18/Dusp14/Ptprf/Calm2/Cry2/Ppp1cb/Styxl1/Pink1/Ppp2r3a/Stk11/Ppp6r1/Ptpra/Phpt1/Dusp3/Pawr/Dusp22/Ptprk/Ywhae/Acp1/Ptprg/Ptpn13/Ppm1l/Ensa/Ppp1r15a/Ppp2r2b/Ptbp1/Camta1/Hsp90b1/Jak2/Ptpn21/Btrc/Ptpn14/Ppm1k/Ptpn2/Ppp2cb/Ppm1f	38
GO:0071539	GO:0071539	protein localization to centrosome	12/2195	36/28891	8.00899894104655e-06	0.000282672580638929	0.000207026251541777	Cep83/C2cd3/Pcm1/Cep131/Apc/Golgb1/Pibf1/Bbs4/Pard6a/Cep63/Snx10/Ubxn2b	12
GO:0019882	GO:0019882	antigen processing and presentation	26/2195	134/28891	8.05186790288067e-06	0.000282672580638929	0.000207026251541777	H2-Eb2/H2-DMa/Psmb9/H2-T23/H2-Q4/Tap2/H2-Q7/H2-T22/Tap1/H2-K1/H2-D1/H2-DMb2/H2-Aa/H2-Q6/H2-Eb1/Ext1/H2-Ab1/B2m/Mr1/H2-M3/Cd74/H2-T24/Tapbp/Rab4a/Psmb8/Tapbpl	26
GO:0055123	GO:0055123	digestive system development	27/2195	142/28891	8.05882942450131e-06	0.000282672580638929	0.000207026251541777	Rarres2/Ccdc39/Myb/Ccdc40/Sox9/Wdr19/Dnaaf1/Igf1r/Cckbr/Ccdc103/Dchs1/Ift172/Nphp3/Trp73/Yap1/Ext1/Sall1/Src/Epb41l5/Pdgfa/Wdpcp/Ctnnb1/Sfrp1/C1galt1/Wls/Stx2/Crkl	27
GO:0022408	GO:0022408	negative regulation of cell-cell adhesion	35/2195	209/28891	8.09575934882635e-06	0.000282672580638929	0.000207026251541777	Foxj1/Cd24a/Serpine2/Cd9/Hmgb1/Ildr2/Prnp/Tnr/Dtx1/Sdc4/Anxa1/H2-Aa/Cebpb/Cd274/Epb41l5/Ripor2/Dusp3/Zfp703/Pawr/Dusp22/Socs1/Cd74/Rgcc/Lgals3/Irf1/Bmp6/Zc3h8/Jak2/Prkg1/Akna/Ccl25/Ptpn2/Hspb1/Ppm1f/Cd44	35
GO:0002399	GO:0002399	MHC class II protein complex assembly	7/2195	12/28891	8.14714500071747e-06	0.000282672580638929	0.000207026251541777	H2-Eb2/H2-DMa/H2-DMb2/H2-Aa/H2-Eb1/H2-Ab1/B2m	7
GO:0002503	GO:0002503	peptide antigen assembly with MHC class II protein complex	7/2195	12/28891	8.14714500071747e-06	0.000282672580638929	0.000207026251541777	H2-Eb2/H2-DMa/H2-DMb2/H2-Aa/H2-Eb1/H2-Ab1/B2m	7
GO:0006278	GO:0006278	RNA-templated DNA biosynthetic process	16/2195	61/28891	8.80549549134266e-06	0.000301982686416971	0.000221168758066702	Hsp90aa1/Mapk15/Ptges3/Src/Rad50/Ctnnb1/Tnks/Parn/Gar1/Cct3/Atr/Cct7/Dkc1/Terf2/Rpa1/Tent4b	16
GO:0007004	GO:0007004	telomere maintenance via telomerase	16/2195	61/28891	8.80549549134266e-06	0.000301982686416971	0.000221168758066702	Hsp90aa1/Mapk15/Ptges3/Src/Rad50/Ctnnb1/Tnks/Parn/Gar1/Cct3/Atr/Cct7/Dkc1/Terf2/Rpa1/Tent4b	16
GO:0050821	GO:0050821	protein stabilization	34/2195	202/28891	9.68291429834107e-06	0.000330165118000331	0.000241809257250768	Hsp90aa1/Mt3/Clu/Chek2/Apbb2/Hsp90ab1/Trim37/Bag2/Ptges3/Usp2/Pink1/Irgm2/Hspd1/Igtp/Stk3/Ube2b/Rtn4/Usp19/Caml/Stxbp4/Trim44/Cd74/Cct3/Cct7/Naa15/Usp9x/Otud3/Gnaq/Cep63/Irgm1/Trim39/Mul1/Mtmr9/Bag3	34
GO:0051098	GO:0051098	regulation of binding	56/2195	405/28891	1.00244269611958e-05	0.000338101089206279	0.000247621474224191	Hipk1/Efhb/Ramp1/Spag8/Anxa2/Dnajb2/Hey1/Hsp90ab1/Calm1/Sorl1/Zfp462/Bag2/Txn1/Hmgb1/Atp2a2/Ptprf/Traf3ip1/Gas8/1810037I17Rik/Nphp3/Sirt2/Pcbd1/Map2/Tiam1/Stk3/B2m/Src/Epb41l5/Hipk3/Dzip1/Ripor2/Pbxip1/S100a10/Dazap2/Ctnnb1/Tnks/Ccpg1/Smad4/Rgma/Med25/Ctbp2/Rap1gap/Nes/Atr/Cdkn1a/Tmbim6/Usp9x/Hdac4/Mitd1/Amfr/Mark3/Jak2/Snapin/Sympk/Ppp2cb/Hsf1	56
GO:1990138	GO:1990138	neuron projection extension	35/2195	211/28891	1.00296294792357e-05	0.000338101089206279	0.000247621474224191	Hsp90aa1/Ddr1/S100b/Spag6l/Mt3/St8sia2/Hsp90ab1/Tmem108/Tnr/Cxcr4/Sema6d/Macf1/Ttl/D130043K22Rik/Map2/Tiam1/Stk11/Ndn/Ulk2/Sema3e/Rtn4/Plxna4/Ilk/Prkcz/Ctnnb1/Nedd4l/Sh3glb1/Cdkl3/Nlgn3/Usp9x/Arhgap32/Mul1/Lamb2/Eif2b2/Sin3a	35
GO:0021987	GO:0021987	cerebral cortex development	24/2195	120/28891	1.03687085300074e-05	0.000347556766714881	0.000254546707177345	Tuba1a/Sox2/Tacc2/Ntrk2/Dixdc1/Pou3f2/Efhc1/Zbtb18/Lrp8/Nfix/Rtn4/Sun1/Tacc1/Ctnnb1/Bbs1/Tubb2a/Bbs4/Fgfr1/Nr2f1/Ywhae/Cep120/Pex13/Wdr47/Crkl	24
GO:0061138	GO:0061138	morphogenesis of a branching epithelium	37/2195	229/28891	1.0503793067813e-05	0.000350106765569295	0.000256414297953471	Wnt4/Ddr1/Sox9/Tmem67/Sox2/Csmd1/Celsr1/Fgf7/Cxcr4/Rdh10/Dag1/Dchs1/Csf1/Mks1/Clic4/Tgfbr2/Ctsh/Yap1/Ext1/Sall1/Src/Sema3e/Pdgfa/Npnt/Ilk/Ctnnb1/Sfrp1/Smad4/Fgfr1/Fem1b/Gna13/Med1/Btrc/Pxn/Acvr1/Nfatc1/Cd44	37
GO:0048592	GO:0048592	eye morphogenesis	32/2195	186/28891	1.10244493795874e-05	0.000363742143913508	0.000266400697273051	Hipk1/Sox9/Sox2/Dzank1/Crb2/Col8a2/Ntrk2/Rpgrip1l/Ttc8/Calb1/Irx5/Rpgr/Sox1/Tsku/Rp1/Ppp2r3a/Ift172/Arl6/Hmgn1/Nectin3/Ring1/Ift122/Zhx2/Fat1/Fjx1/Ctnnb1/Tenm3/Bbs4/Phactr4/Alms1/Casp6/Bcar3	32
GO:1905508	GO:1905508	protein localization to microtubule organizing center	12/2195	37/28891	1.10354940004098e-05	0.000363742143913508	0.000266400697273051	Cep83/C2cd3/Pcm1/Cep131/Apc/Golgb1/Pibf1/Bbs4/Pard6a/Cep63/Snx10/Ubxn2b	12
GO:0001649	GO:0001649	osteoblast differentiation	37/2195	230/28891	1.16150414116171e-05	0.000380729506602895	0.000278842052615035	Wnt4/Sox9/Sox2/Id4/Ift80/Hey1/Gja1/Smad5/Wwtr1/Scube3/Cebpb/Yap1/Crim1/Apc/Jund/Erh/Ccn1/Npnt/Ilk/Tent5a/Wwox/Lmna/Ctnnb1/Sfrp1/Smad4/Fgfr1/Tob1/Sh3pxd2b/Smad1/Nbr1/Acvr2a/A430033K04Rik/Hdac4/Bmp6/Tmem53/Acvr1/Nfatc1	37
GO:0042176	GO:0042176	regulation of protein catabolic process	52/2195	369/28891	1.20324504237221e-05	0.000392244661340346	0.000287275623765903	Hsp90aa1/Mapk15/Dnaaf4/Sox9/Clu/Tmem67/Chek2/Anxa2/Dnajb2/Hsp90ab1/Gclc/Gja1/Sorl1/Bag2/Serpine2/Fmn2/Bbs7/Gfap/Odc1/Ppp2r3a/Ezr/Sirt2/Map1a/Hspa1b/Rnf180/Apc/Timp4/Usp19/Caml/Hspbp1/Fbxo11/Smad4/Rgma/Foxo1/Timp2/Nedd4l/Vps35/N4bp1/Xpo1/Usp9x/Snx3/Mdm2/Rnft1/Agap2/Rnf19a/Azin2/Trim39/Fbxo22/Btrc/Pithd1/Rnf19b/Trim30a	52
GO:0030010	GO:0030010	establishment of cell polarity	30/2195	170/28891	1.22871416452082e-05	0.000398317675132472	0.000291723431466613	Foxj1/Hsp90aa1/Fez1/Spag6l/Amotl2/Jam3/Hey1/Hsp90ab1/Crb2/Gja1/Ttc8/Igf1r/Enkd1/Ptk7/Cdk5rap2/Map2/Sdccag8/Stk11/Fat1/Ift20/Ripor2/Prkcz/Wdpcp/Lmna/Rab11fip2/Pard6a/Llgl1/Pard3b/Ubxn2b/Crkl	30
GO:0090596	GO:0090596	sensory organ morphogenesis	47/2195	322/28891	1.2353017398344e-05	0.000398317675132472	0.000291723431466613	Fzd3/Hipk1/Sox9/Sox2/Dzank1/Crb2/Myo7a/Col8a2/Wdr19/Ntrk2/Rpgrip1l/Ttc8/Calb1/Irx5/Celsr1/Rpgr/Ptk7/Sobp/Sox1/Intu/Tsku/Rp1/Ppp2r3a/Ift172/Arl6/Hmgn1/Stox1/Nectin3/Ring1/Ift122/Zhx2/Fat1/Fjx1/Ripor2/Fuz/Wdpcp/Ctnnb1/Tenm3/Bbs4/Fgfr1/Fzd6/Sod1/Phactr4/Alms1/Casp6/Bcar3/Sec24b	47
GO:0045665	GO:0045665	negative regulation of neuron differentiation	20/2195	91/28891	1.29584016155234e-05	0.000413744452748891	0.000303021831672523	Cd24a/Sox9/Gpr37l1/Sox2/Id4/Hey1/Dmd/Irx3/Dixdc1/Dtx1/Trp73/Cdk5rap2/Sox21/B2m/Zhx2/Rtn4/Rap1gap/Mib1/Med1/Ptbp1	20
GO:0001763	GO:0001763	morphogenesis of a branching structure	39/2195	249/28891	1.29709199749357e-05	0.000413744452748891	0.000303021831672523	Wnt4/Ddr1/Sox9/Tmem67/Sox2/Cpe/Csmd1/Celsr1/Fgf7/Cxcr4/Rdh10/Dag1/Dchs1/Csf1/Mks1/Clic4/Tgfbr2/Ctsh/Yap1/Ext1/Sall1/Src/Sema3e/Pdgfa/Rtn4/Npnt/Ilk/Ctnnb1/Sfrp1/Smad4/Fgfr1/Fem1b/Gna13/Med1/Btrc/Pxn/Acvr1/Nfatc1/Cd44	39
GO:0042692	GO:0042692	muscle cell differentiation	62/2195	468/28891	1.35426518924958e-05	0.00042811396048883	0.000313545899189705	Wnt4/Syne1/Sox9/Ift88/Hey1/C3/Barx2/Dmd/Uchl1/Cav2/Irx3/Cd9/Nek5/Atp2a2/Plec/Bcl9/Cacna1s/Sox6/Akap6/Cxadr/Rbm24/Znhit1/Tmod2/Sorbs2/Cxcl10/Chuk/Cby1/Csrp2/Fhod3/Ift20/Casq2/Hacd1/Cacybp/Ripor2/Tmod1/Npnt/Lmna/Ctnnb1/Mtln/Smad4/Nln/Hdgfl2/Smad1/Nebl/Ptgfrn/Mrtfb/Atp11a/Sgcb/Sort1/Mdm2/Ptbp1/Hdac4/Adgrb3/Actn1/Efemp2/Fbxo22/Lamb2/Sik1/Nfatc2/Acvr1/Parp2/Nfatc1	62
GO:0001933	GO:0001933	negative regulation of protein phosphorylation	49/2195	342/28891	1.35657213166863e-05	0.00042811396048883	0.000313545899189705	Cd109/Cadm1/Dmd/Sorl1/Uchl1/Dnajc3/Dbndd2/Plec/Wwtr1/Nck2/Prnp/Ocln/Traf3ip1/Sirt2/Cdk5rap2/Ppargc1a/Srcin1/Apc/Hipk3/Pibf1/Dusp3/Ilk/Dnaja1/Prkcz/Pkig/Dusp22/Socs1/Sfrp1/Dnajc10/Prkar2b/Adarb1/Hexim1/Pard6a/Mapk8ip1/Cdkn1a/Ptpn13/Mllt1/Pkia/Irf1/Chordc1/Ppp1r15a/Gnaq/Tardbp/Heg1/Ptpn2/Hspb1/Crkl/Ppm1f/Inppl1	49
GO:0140888	GO:0140888	interferon-mediated signaling pathway	19/2195	84/28891	1.36958605946397e-05	0.000429559051911287	0.000314604268061741	Ifitm3/Irgm2/Igtp/Stat1/Stat2/Trim56/Zbp1/Isg15/Irf7/Med1/Irf1/Hdac4/Irgm1/Jak2/Mul1/Nlrc5/Sin3a/Mettl3/Ptpn2	19
GO:0001947	GO:0001947	heart looping	16/2195	63/28891	1.37563155002772e-05	0.000429559051911287	0.000314604268061741	Ccdc39/Ccdc40/Arl13b/Gja1/Cluap1/Kif3a/Dnaaf1/Ccdc103/C2cd3/Ift57/Ift172/Nphp3/Tgfbr2/Mib1/Ift52/Kdm2a	16
GO:0045669	GO:0045669	positive regulation of osteoblast differentiation	18/2195	77/28891	1.41532759047632e-05	0.000439640764099266	0.00032198800184548	Wnt4/Hey1/Smad5/Wwtr1/Scube3/Cebpb/Yap1/Jund/Ccn1/Npnt/Ilk/Tent5a/Lmna/Ctnnb1/Smad1/Acvr2a/Bmp6/Acvr1	18
GO:0007162	GO:0007162	negative regulation of cell adhesion	46/2195	315/28891	1.50159236020837e-05	0.000464007680891472	0.00033983406046821	Foxj1/Cd24a/Jam3/Serpine2/Cd9/Hmgb1/Ildr2/Prnp/Tnr/Plxnb2/Dtx1/Rcc2/Sdc4/Anxa1/H2-Aa/Cebpb/Gcnt2/Srcin1/Cd274/Src/Epb41l5/Sema3e/Ripor2/Plxna4/Dusp3/Zfp703/Pawr/Dusp22/Nat8f1/Socs1/Cd74/Rgcc/Lgals3/Coro2b/Irf1/Bmp6/Zc3h8/Jak2/Prkg1/Cbll1/Akna/Ccl25/Ptpn2/Hspb1/Ppm1f/Cd44	46
GO:0050863	GO:0050863	regulation of T cell activation	56/2195	411/28891	1.54484290591282e-05	0.000474899117138901	0.000347810827139795	Foxj1/Cd24a/Hsp90aa1/Hsph1/Fas/Cd55/Hmgb1/Ildr2/Itpkb/H2-Eb2/H2-DMa/Nck2/Prnp/H2-T23/Zp3/H2-Q4/Dtx1/H2-Q7/Sdc4/Anxa1/Znhit1/H2-T22/H2-K1/H2-D1/H2-DMb2/H2-Aa/Cebpb/H2-Q6/Hspd1/Tgfbr2/Drosha/H2-Eb1/H2-Ab1/Rasgrp1/B2m/Cd274/Ripor2/Cd59b/Dusp3/Pawr/Prkcz/Ctnnb1/Dusp22/Socs1/Cd74/Mapk8ip1/Nkap/Lgals3/Irf1/Zc3h8/Irgm1/Jak2/Mettl3/Ptpn2/Hspb1/Cd44	56
GO:0072698	GO:0072698	protein localization to microtubule cytoskeleton	15/2195	57/28891	1.59969813519079e-05	0.000489227269901389	0.000358304606731827	Gas2l1/Cep83/Mid1/C2cd3/Pcm1/Cep131/Map1a/Apc/Golgb1/Pibf1/Bbs4/Pard6a/Cep63/Snx10/Ubxn2b	15
GO:0018095	GO:0018095	protein polyglutamylation	7/2195	13/28891	1.64886975555533e-05	0.000501679192805629	0.000367424256460588	Ttll6/Cfap20/Ttll9/Cep41/Ttll4/Ttll5/Tpgs2	7
GO:0009314	GO:0009314	response to radiation	58/2195	433/28891	1.82877486672631e-05	0.000553577616545266	0.000405434084309679	Nek1/Tuba1a/Ruvbl2/Chek2/Wrn/Atxn1/Ckap5/Mapk10/Ogg1/Txn1/Usp2/Dcdc2a/Slc24a4/Rpgr/Polk/Crip1/Trp53bp2/Ro60/Cry2/Ppp1cb/Anxa1/Rp1/Hmgn1/Lrp2/Yap1/Ext1/Syngap1/Tspyl5/Trp53inp1/Stk11/Ift20/Ube2b/Usf1/Xpc/Ppid/Pold3/Sfrp1/Ptprk/Atr/Cdkn1a/N4bp1/Nlgn3/Cry1/Nr2f6/Uvssa/Mdm2/Pde6d/Tipin/Bcl2l1/Prkaa1/Ei24/Paxip1/Sik1/Ints3/Mettl3/Mta1/Babam2/Hsf1	58
GO:0010977	GO:0010977	negative regulation of neuron projection development	29/2195	165/28891	1.84259331996885e-05	0.000554929247074882	0.000406424003464141	Mt3/Vim/Prag1/Itm2c/Lpar1/Tnr/Ngef/Gfap/Sema6d/Tsku/D130043K22Rik/H2-K1/H2-D1/Map2/Syngap1/B2m/Ulk2/Sema3e/Rtn4/Rit2/Rgma/Nr2f1/Cdkl3/Ptprg/Nlgn3/Kremen1/Mdm2/Snapin/Inppl1	29
GO:0007160	GO:0007160	cell-matrix adhesion	37/2195	235/28891	1.89717909667993e-05	0.000568483009121313	0.000416350627915722	Wnt4/Mia/Ddr1/Jam3/Dmd/Plekha2/Itgb4/Sorbs1/Emp2/Rcc2/Sdc4/Col5a3/Macf1/Dag1/Csf1/Tiam1/Src/Epb41l5/Ptpra/Sema3e/Dusp3/Npnt/Ilk/Prkcz/S100a10/Wdpcp/Ctnnb1/Dusp22/Ptprk/Trpm7/Coro2b/Actn1/Efemp2/Jup/Pxn/Ccl25/Ppm1f	37
GO:0048754	GO:0048754	branching morphogenesis of an epithelial tube	32/2195	191/28891	1.9201322785323e-05	0.00057246958836845	0.000419270354180447	Wnt4/Ddr1/Sox9/Tmem67/Sox2/Csmd1/Celsr1/Cxcr4/Rdh10/Dag1/Dchs1/Csf1/Mks1/Clic4/Tgfbr2/Ctsh/Yap1/Ext1/Sall1/Src/Sema3e/Npnt/Ilk/Ctnnb1/Smad4/Gna13/Med1/Btrc/Pxn/Acvr1/Nfatc1/Cd44	32
GO:0045089	GO:0045089	positive regulation of innate immune response	53/2195	385/28891	1.93497842424154e-05	0.000574011349551254	0.0004203995229089	Hsp90aa1/Tspan6/Cadm1/Hmgb1/Lbp/Srebf1/Gbp2/H2-T23/H2-Q4/H2-Q7/H2-T22/Gbp5/Fbxl2/H2-K1/H2-D1/Irgm2/Sirt2/H2-Q6/Hspd1/Igtp/Chuk/Rasgrp1/Src/Sec14l1/Rsad2/Rtn4/Gbp7/H2-M3/Trim56/Rab11fip2/Cd74/Zbp1/Irf7/Hexim1/Atat1/Med1/Irf1/Slc15a2/Irgm1/Casp4/Nlrc5/Nagk/Trim12c/Polr3f/Ipo5/Sin3a/Casp6/Nfkbia/Znfx1/Ddx60/Otud4/Trim30a/Trim30d	53
GO:0046530	GO:0046530	photoreceptor cell differentiation	19/2195	86/28891	1.95564810200242e-05	0.000577256725829868	0.000422776400370044	Rabl2/Sox9/Tmem67/Dzank1/Crb2/Ntrk2/Rpgrip1l/Ttc8/Nphp1/Rpgr/Rp1/Ppp2r3a/Ift140/Fam151b/Ift20/Bbs1/Bbs4/Arl3/Alms1	19
GO:1901652	GO:1901652	response to peptide	61/2195	464/28891	2.000298097685e-05	0.000586603375201384	0.000429621782329222	Rarres2/Scnn1a/Anxa5/Slc2a1/Vim/Zfp36l1/Gja1/Sorl1/Cav2/Srebf1/Igf1r/Atp2a2/Slc24a4/Ptprf/Prnp/Sorbs1/Cry2/Khk/Atp2b1/Rab31/Anxa1/Inhbb/Chuk/Gkap1/Lpin1/Src/Ptpra/Apc/Stat1/Usf1/Cacybp/Serpina3n/Adora2b/Prkcz/Stxbp4/Ankrd26/Stat2/Ctnnb1/Socs1/Foxo1/Irs1/C2cd5/Cry1/Irf1/Sgcb/Pld2/Sort1/Mdm2/Cacna1a/Scap/Jak2/Irs2/Prkaa1/Nagk/Pxn/Eif2b2/Nfkbia/Bcar3/Ptpn2/Hsf1/Inppl1	61
GO:0002474	GO:0002474	antigen processing and presentation of peptide antigen via MHC class I	15/2195	58/28891	2.00708722679725e-05	0.000586603375201384	0.000429621782329222	H2-T23/H2-Q4/Tap2/H2-Q7/H2-T22/Tap1/H2-K1/H2-D1/H2-Q6/B2m/Mr1/H2-M3/H2-T24/Tapbp/Tapbpl	15
GO:0009953	GO:0009953	dorsal/ventral pattern formation	22/2195	109/28891	2.05243514250992e-05	0.000595629967632477	0.000436232758147891	Ift88/Dync2h1/Arl13b/Tbc1d32/Wdr19/Kif3a/Traf3ip1/Sox1/Intu/Ift172/Mks1/Tgif1/Rab23/Tulp3/Ift122/Rfx4/Apc/Fuz/Ctnnb1/Sfrp1/Ift52/Acvr1	22
GO:0071826	GO:0071826	protein-RNA complex organization	31/2195	183/28891	2.05805062134936e-05	0.000595629967632477	0.000436232758147891	Hsp90aa1/Pih1d2/Ruvbl2/Ckap5/Ptges3/Ruvbl1/Dyrk3/Snrpf/Naf1/Srsf10/Snrpg/Eif5/Ramac/Ddx20/Smn1/Luc7l/Nudt21/Psip1/Atr/Snrnp200/Snrpd2/Gemin8/Crnkl1/Rrp7a/Eif2d/Prmt5/Rpf2/Znhit3/Dnajc17/Sf3a3/Rrs1	31
GO:0043434	GO:0043434	response to peptide hormone	54/2195	396/28891	2.12293988745934e-05	0.000611427298655158	0.000447802547543799	Rarres2/Scnn1a/Anxa5/Slc2a1/Zfp36l1/Sorl1/Cav2/Srebf1/Igf1r/Atp2a2/Slc24a4/Ptprf/Sorbs1/Cry2/Khk/Atp2b1/Rab31/Anxa1/Inhbb/Chuk/Gkap1/Lpin1/Src/Ptpra/Apc/Stat1/Usf1/Cacybp/Serpina3n/Adora2b/Prkcz/Stxbp4/Ankrd26/Stat2/Ctnnb1/Socs1/Foxo1/Irs1/C2cd5/Cry1/Irf1/Sgcb/Pld2/Sort1/Scap/Jak2/Irs2/Prkaa1/Pxn/Eif2b2/Bcar3/Ptpn2/Hsf1/Inppl1	54
GO:0010810	GO:0010810	regulation of cell-substrate adhesion	36/2195	228/28891	2.29371042316236e-05	0.000656511493383315	0.000480821709916227	Wnt4/Ddr1/Vit/Dmd/Plekha2/Emp2/Rcc2/Sdc4/Macf1/Carmil1/Dag1/Csf1/St6gal1/Gcnt2/Src/Epb41l5/Ptpra/Hacd1/Sema3e/Dusp3/Ccn1/Npnt/Ilk/Prkcz/S100a10/Wdpcp/Dusp22/Rreb1/Nedd9/Coro2b/Efemp2/Jak2/Jup/Ccl25/Crkl/Ppm1f	36
GO:0021532	GO:0021532	neural tube patterning	14/2195	52/28891	2.30160779746721e-05	0.000656511493383315	0.000480821709916227	Tmem107/Arl13b/Tbc1d32/Wdr19/Kif3a/Dzip1l/Rpgrip1l/Traf3ip1/Mks1/Ift140/Rab23/Tulp3/Ift122/Ssbp3	14
GO:0031109	GO:0031109	microtubule polymerization or depolymerization	25/2195	134/28891	2.40597055355813e-05	0.000682996329868918	0.000500218909347165	Tppp3/Nin/Spef1/Tuba1a/Gas2l1/Stmnd1/Ckap5/Mid1ip1/Eml2/Kif19a/Akap9/Mid1/Rp1/Togaram1/Cdk5rap2/Map2/Map1a/Apc/Smn1/Nckap5/Gda/Slain1/Katnb1/Drg1/Wdr47	25
GO:0045833	GO:0045833	negative regulation of lipid metabolic process	23/2195	118/28891	2.42896929605992e-05	0.000685966155926987	0.000502393976894019	Dbi/Wnt4/Dgat2/Sox9/Sorl1/Crtc3/Ccdc3/Plin5/Srebf1/Lpin1/Atp1a1/Ccnc/Pdgfa/Pibf1/Ormdl3/Erlin2/Ormdl2/Dkk3/Pik3ip1/Sod1/Etfbkmt/Prkaa1/Sik1	23
GO:0051054	GO:0051054	positive regulation of DNA metabolic process	46/2195	321/28891	2.43955602394395e-05	0.000685966155926987	0.000502393976894019	Hsp90aa1/Mapk15/Ruvbl2/Wrn/Stpg1/Ino80b/Ptges3/Hmgb1/Endog/Igf1r/Ruvbl1/Fmn2/Slf1/Naf1/Spire1/Rfc2/Lpin1/Ppargc1a/Ube2b/Rad50/Cacybp/Ube2n/Ctnnb1/Tnks/Fgfr1/Parn/Hdgfl2/Cct3/Atr/Ssbp1/Cebpg/Rif1/Cct7/Rgcc/Morf4l2/Usp9x/Trp53bp1/Exosc3/Dkc1/Paxip1/Terf2/Babam2/Bcar3/Nfatc1/Hsf1/Otud4	46
GO:0051402	GO:0051402	neuron apoptotic process	51/2195	369/28891	2.47007896842759e-05	0.000691272571683062	0.000506280336726371	Myb/Mt1/Mt3/Tuba1a/Hsph1/Clu/St8sia2/Bok/Fas/Hsp90ab1/Gclc/Nrbp2/Ptges3/Ntrk2/Hrk/Ptprf/Prnp/Musk/Pink1/Kcnb1/Cebpb/Trp73/Hspd1/Ppargc1a/Syngap1/Nfix/Sema3e/Gclm/Pawr/Ilk/Ctnnb1/Oxr1/Adarb1/Nes/Tmbim6/Hdgf/Ppp2r2b/Cacna1a/Atn1/Hdac4/Bcl2l1/Agap2/Sod1/Jak2/Cx3cl1/Hyou1/Diablo/Casp6/Nqo2/Parp2/Htra2	51
GO:0001895	GO:0001895	retina homeostasis	15/2195	59/28891	2.50349775119481e-05	0.000697335782058161	0.000510720964513575	Mak/Lca5/Cep290/Crocc/Crb2/Spata7/Adgrv1/Rp1/Nphp3/Map1a/Iqcb1/Bbs1/Bbs4/Sod1/Cib2	15
GO:0036158	GO:0036158	outer dynein arm assembly	9/2195	23/28891	2.54078351147067e-05	0.000701138073188626	0.000513505720213019	Dnah5/Zmynd10/Dnaaf4/Dnal1/Daw1/Dnaaf1/Ccdc103/Dnaaf5/Dnaaf2	9
GO:0060333	GO:0060333	type II interferon-mediated signaling pathway	9/2195	23/28891	2.54078351147067e-05	0.000701138073188626	0.000513505720213019	Irgm2/Igtp/Stat1/Med1/Irf1/Irgm1/Jak2/Nlrc5/Ptpn2	9
GO:0042461	GO:0042461	photoreceptor cell development	16/2195	66/28891	2.58301843370185e-05	0.00070949297996079	0.000519624760931834	Rabl2/Tmem67/Dzank1/Crb2/Ntrk2/Rpgrip1l/Nphp1/Rpgr/Rp1/Ift140/Fam151b/Ift20/Bbs1/Bbs4/Arl3/Alms1	16
GO:0035329	GO:0035329	hippo signaling	12/2195	40/28891	2.68635984722583e-05	0.000734478017216169	0.000537923524101297	Wwc1/Amotl2/Shank2/Wwtr1/Mob3b/Frmd6/Dchs1/Yap1/Schip1/Stk3/Src/Mark3	12
GO:0046486	GO:0046486	glycerolipid metabolic process	52/2195	380/28891	2.71633378586907e-05	0.000737452504214652	0.000540102005269027	Dbi/Dgat2/Naaa/C3/Sorl1/Plaat1/Plin5/Abhd3/Srebf1/Itpkb/Ang/Cds1/Fgf7/Prdx6/Plce1/Synj1/Chpt1/Pcyt1b/Fitm2/Plcd4/Slc22a4/Fabp5/Plaat3/Lpin1/Ccnc/Faah/Plcb3/Abhd4/Pdgfa/Lclat1/Plpp1/Pcyt1a/Lypla2/Pisd/Pigp/Socs1/Dpm1/Mttp/Scarb1/Sh3glb1/Gnpat/Pld2/Crls1/Gdpd1/Inpp4a/Dpm2/Sik1/Pigf/Pigk/Mtmr9/Pnpla6/Inppl1	52
GO:0090090	GO:0090090	negative regulation of canonical Wnt signaling pathway	25/2195	135/28891	2.74233164440764e-05	0.000737452504214652	0.000540102005269027	Sox9/Ruvbl2/Sox2/Bicc1/Wwtr1/Ccdc88c/Ppp2r3a/Nphp3/Cby1/Stk3/Stk11/Apc/Ankrd6/Jade1/Fuz/Ctnnb1/Sfrp1/Foxo1/Dkk3/Tle3/Fzd6/Mllt3/Kremen1/Amfr/Rapgef1	25
GO:0061572	GO:0061572	actin filament bundle organization	30/2195	177/28891	2.74601277545414e-05	0.000737452504214652	0.000540102005269027	Wnt4/Spag6l/Baiap2/Pdlim4/Ttc8/Lpar1/Aif1l/Fmn2/Sorbs1/Synpo2/Sdc4/Carmil1/Ezr/Spire1/Src/Rflnb/Pawr/S100a10/Bbs4/Sh3pxd2b/Rgcc/Coro2b/Arhgef10/Actn1/Hsp90b1/Cx3cl1/Alms1/Sorbs3/Pxn/Ppm1f	30
GO:0032984	GO:0032984	protein-containing complex disassembly	38/2195	248/28891	2.74695775208896e-05	0.000737452504214652	0.000540102005269027	Spef1/Gas2l1/Stmnd1/Dnajc6/Calm1/Mid1ip1/Kif19a/Igf1r/Atp2a2/Dyrk3/Sptan1/Synj1/Mid1/Eef2k/Carmil1/Tmod2/Rp1/Irgm2/Igtp/Map2/Map1a/Apc/Tmod1/Smn1/Stx17/Nckap5/Nes/Chmp2b/Cebpg/Katnb1/Mtpn/Ssrp1/Scaf8/Irgm1/Snapin/Dnajc17/Wdr47/Scaf4	38
GO:0030178	GO:0030178	negative regulation of Wnt signaling pathway	29/2195	169/28891	2.92849609537779e-05	0.00078264717720164	0.000573202080688454	Sox9/Ruvbl2/Sox2/Ift80/Bicc1/Wwtr1/Ccdc88c/Tsku/Ppp2r3a/Nphp3/Cby1/Stk3/Stk11/Apc/Ankrd6/Jade1/Fuz/Wwox/Ctnnb1/Sfrp1/Foxo1/Dkk3/Tle3/Fzd6/Nxn/Mllt3/Kremen1/Amfr/Rapgef1	29
GO:0090084	GO:0090084	negative regulation of inclusion body assembly	6/2195	10/28891	3.06966590003434e-05	0.000816696313224382	0.000598139288899776	Hspa2/Dnaja4/Dnajb2/Sorl1/Dnajb1/Hsf1	6
GO:0007015	GO:0007015	actin filament organization	61/2195	471/28891	3.1362546867952e-05	0.000830687457890889	0.000608386247513655	Wnt4/Spag6l/Catip/Gas2l1/Baiap2/Cnn3/Gja1/Enah/Myo7a/Pdlim4/Ttc8/Tagln2/Lpar1/Aif1l/Plec/Rnd3/Fmn2/Nck2/Sorbs1/Sptan1/Synpo2/Emp2/Sdc4/Carmil1/Tmod2/Ezr/Pakap/Spire1/Arhgap18/Shroom3/Fhod3/Src/Fat1/Rflnb/Rhobtb1/Tmod1/Pawr/S100a10/Washc3/Bbs4/Myo1e/Iqgap2/Sh3pxd2b/Arpin/Nebl/Rgcc/Mtpn/Rhou/Coro2b/Arhgef10/Actn1/Hsp90b1/Casp4/Diaph3/Msrb2/Cx3cl1/Alms1/Sorbs3/Pxn/Ppm1f/Inppl1	61
GO:0001952	GO:0001952	regulation of cell-matrix adhesion	24/2195	128/28891	3.18717384933659e-05	0.00083822259521774	0.000613904898215837	Wnt4/Ddr1/Dmd/Plekha2/Emp2/Rcc2/Sdc4/Macf1/Dag1/Csf1/Src/Epb41l5/Ptpra/Sema3e/Dusp3/Ilk/Prkcz/S100a10/Wdpcp/Dusp22/Efemp2/Jup/Ccl25/Ppm1f	24
GO:0006986	GO:0006986	response to unfolded protein	22/2195	112/28891	3.19295982671851e-05	0.00083822259521774	0.000613904898215837	Hsp90aa1/Hsph1/Pacrg/Bok/Dnajc3/Casp12/Nck2/Tmem33/Hspd1/Igtp/Ubxn4/Dnajc10/Hspa5/Tmbim6/Upf2/Tmem129/Ppp1r15a/Amfr/Ptpn2/Hspb1/Hsf1/Bag3	22
GO:0072331	GO:0072331	signal transduction by p53 class mediator	27/2195	153/28891	3.2713525805962e-05	0.000852953147678336	0.000624693390867524	Hipk1/Mlf1/Chek2/Bok/Dyrk3/Trp53bp2/Znhit1/Trp73/Chd5/Stk11/Phlda3/Wwox/Cd74/Atr/Hexim1/Sh3glb1/Cdkn1a/Dyrk2/Mdm2/Mybbp1a/Cep63/Paxip1/Rpf2/Kmt5a/Casp6/Rrs1/Cd44	27
GO:0002477	GO:0002477	antigen processing and presentation of exogenous peptide antigen via MHC class Ib	10/2195	29/28891	3.277824332895e-05	0.000852953147678336	0.000624693390867524	H2-T23/H2-Q4/Tap2/H2-Q7/H2-T22/H2-K1/H2-D1/H2-Q6/B2m/H2-M3	10
GO:0033157	GO:0033157	regulation of intracellular protein transport	36/2195	232/28891	3.35571181571418e-05	0.000869407781774334	0.000636744581717681	Hsp90aa1/Cep290/Hsp90ab1/Gas6/Sorl1/Kif3a/Txn1/Srebf1/Prnp/Pcm1/Pink1/Cep131/Kcnb1/Rab23/Mtcl1/Ank3/Ergic3/Pkig/Tomm7/Chchd4/C2cd5/Ywhae/Sh3glb1/Xpo1/Stom/Pkia/Snx3/Mdm2/Tardbp/Jak2/Prkaa1/Ei24/Jup/Ptpn14/Ipo5/Bag3	36
GO:1902903	GO:1902903	regulation of supramolecular fiber organization	53/2195	393/28891	3.41497422270581e-05	0.000880914872317982	0.000645172246742774	Wnt4/Aebp1/Spef1/Clu/Gas2l1/Baiap2/Ckap5/Gja1/Mid1ip1/Eml2/Pdlim4/Ttc8/Lpar1/Nck2/Akap9/Sptan1/Synpo2/Mid1/Sdc4/Carmil1/Tmod2/Rp1/Togaram1/Arhgap18/Cdk5rap2/Map2/Pfdn2/Fhod3/Map1a/Apc/Tmod1/S100a10/Washc3/Smad4/Bbs4/Sh3pxd2b/Arpin/Gda/Rgcc/Slain1/Katnb1/Mtpn/Coro2b/Arhgef10/Efemp2/Cx3cl1/Alms1/Sorbs3/Pxn/Pfdn4/Drg1/Wdr47/Ppm1f	53
GO:0060041	GO:0060041	retina development in camera-type eye	31/2195	188/28891	3.53012848733548e-05	0.000906677589409586	0.000664040573967686	Hipk1/Sox9/Cep290/Sox2/C3/Crb2/Tbc1d32/Ntrk2/Rpgrip1l/Ttc8/Calb1/Irx5/Nphp1/Rpgr/Mdm1/Rp1/Arl6/Tgif1/Clic4/Nectin3/Nfia/Rd3/Zhx2/Apc/Nfix/Fjx1/Bbs4/Ttll5/Med1/Alms1/Lamb2	31
GO:0043087	GO:0043087	regulation of GTPase activity	48/2195	345/28891	3.55612651925917e-05	0.000909418044774338	0.000666047652971953	Foxj1/Wnt4/Cav2/Ntrk2/Ttc8/Plxnb2/Ngef/Dynlt1f/Ralgps2/Arhgef26/Rcc2/Mtss2/Eif5/Pkp4/Rgs11/Syngap1/Tiam1/Rasgrp1/Ripor2/Prtn3/Plxna4/Evi5/Pbxip1/S100a10/Ccpg1/Bbs4/Rgma/Rab11fip2/Rap1gap/Sipa1l2/Iqgap2/Nedd9/Gapvd1/Usp6nl/Arhgef10/Agap2/Sod1/Rapgef1/Prkg1/Arhgap42/Tbc1d9b/Cx3cl1/Dock9/Rasa4/Ccl25/Bcar3/Tbc1d7/Crkl	48
GO:0001764	GO:0001764	neuron migration	33/2195	206/28891	3.66523442175554e-05	0.000933297674861614	0.000683536828236136	Hsp90aa1/Fzd3/Dnaaf4/Tuba1a/Ulk4/Apbb2/Gas6/Gja1/Ntrk2/Dcdc2a/Celsr1/Plxnb2/Cxcr4/Sox1/Pcm1/Sdccag8/Ndn/Sema3e/Ctnnb1/Bbs1/Bbs4/Nr2f1/Ywhae/Mrtfb/Usp9x/Arhgap32/Pex7/Celsr2/Prkg1/Elp3/Pex13/Crkl/Pex2	33
GO:0010833	GO:0010833	telomere maintenance via telomere lengthening	17/2195	75/28891	3.72042074824462e-05	0.000943301551253647	0.000690863555949339	Hsp90aa1/Mapk15/Ptges3/Naf1/Src/Rad50/Ctnnb1/Tnks/Parn/Gar1/Cct3/Atr/Cct7/Dkc1/Terf2/Rpa1/Tent4b	17
GO:0044380	GO:0044380	protein localization to cytoskeleton	15/2195	61/28891	3.83054476321054e-05	0.00096492006859483	0.000706696717407446	Gas2l1/Cep83/Mid1/C2cd3/Pcm1/Cep131/Map1a/Apc/Golgb1/Pibf1/Bbs4/Pard6a/Cep63/Snx10/Ubxn2b	15
GO:0009408	GO:0009408	response to heat	19/2195	90/28891	3.83821230723715e-05	0.00096492006859483	0.000706696717407446	Hsp90aa1/Dnaja4/Hsp90ab1/Gclc/St8sia1/Trp53inp1/Hspa1b/Dnaja1/Dnajb1/Psip1/Ywhae/Chordc1/Pdcd6/Sod1/Eif2b2/Hspb1/Hsf1/Bag3/Htra2	19
GO:0048638	GO:0048638	regulation of developmental growth	54/2195	405/28891	3.9634409901078e-05	0.000992198117903356	0.00072667485708039	Mt3/Wwc1/C3/Flvcr1/Gja1/Lpar3/Igf1r/Kcnk2/Tnr/Akap6/Pou3f2/Zp3/Musk/Cxcr4/Cxadr/Sema6d/Macf1/Ttl/D130043K22Rik/Csf1/Ezr/Eppk1/Trp73/Tgfbr2/Map2/Yap1/Stk3/Apc/Ulk2/Sema3e/Rtn4/Plxna4/Ilk/Ankrd26/Atxn2/Bbs4/Rgma/Fgfr1/Nedd4l/Sh3pxd2b/Sh3glb1/Zfpm2/Cdkn1a/Cdkl3/Arhgap32/Sod1/Rai1/Mul1/Alms1/Eif2b2/Sin3a/Parp2/Hsf1/Htra2	54
GO:0007044	GO:0007044	cell-substrate junction assembly	20/2195	98/28891	4.06118434969878e-05	0.00101239524146063	0.000741467005553144	Wnt4/Itgb4/Plec/Dst/Sorbs1/Rcc2/Sdc4/Macf1/Src/Epb41l5/Ptpra/Dusp3/S100a10/Wdpcp/Dusp22/Ptprk/Coro2b/Actn1/Pxn/Ppm1f	20
GO:0019885	GO:0019885	antigen processing and presentation of endogenous peptide antigen via MHC class I	13/2195	48/28891	4.18612991987229e-05	0.00103784390099546	0.000760105320519355	H2-T23/H2-Q4/Tap2/H2-Q7/H2-T22/Tap1/H2-K1/H2-D1/H2-Q6/B2m/H2-M3/H2-T24/Tapbp	13
GO:0030522	GO:0030522	intracellular receptor signaling pathway	46/2195	328/28891	4.1982561307755e-05	0.00103784390099546	0.000760105320519355	Dnaaf4/Tspan6/Plin5/Ptges3/Ntrk2/Gbp2/Cry2/Gbp5/Fbxl2/Irgm2/Tgif1/Sirt2/Igtp/Fabp5/Thra/Yap1/Src/Sec14l1/Rsad2/Rtn4/Cnot1/Dnaja1/Safb/Sfrp1/Ctbp2/Irf7/Kdm3a/Cry1/Atat1/Med1/Irf1/Stard10/Slc15a2/Trip4/Irgm1/Jak2/Casp4/Pias2/Fam120b/Nagk/Asxl2/Ipo5/Nfkbia/Crkl/Ddx60/Trim30a	46
GO:0046889	GO:0046889	positive regulation of lipid biosynthetic process	22/2195	114/28891	4.24088849958513e-05	0.00104403284099745	0.000764638031285757	Dbi/Wnt4/Dgat2/Mid1ip1/Ccdc3/Plin5/Srebf1/Igf1r/Zbtb20/Sorbs1/Sirt3/Anxa1/Rdh10/Sirt2/Srebf2/Ppargc1a/Ccn1/Adora2b/Cd74/Scarb1/Bmp6/Scap	22
GO:0033674	GO:0033674	positive regulation of kinase activity	56/2195	426/28891	4.29466727811377e-05	0.00105290334549789	0.000771134690041481	Cd24a/Hsp90aa1/Ddr1/Mt3/Lmo4/Clu/Atp2b4/Hsp90ab1/Gas6/Ntrk2/Gprc5b/Igf1r/Prnp/Nek10/Ang/Akap6/Musk/Emp2/Sdc4/Sash1/Dag1/Csf1/Irgm2/Stox1/Igtp/Gab1/Tiam1/Rasgrp1/Srcin1/Stk11/Lrp8/Src/Mnat1/Rad50/Pdgfa/Pibf1/Ccn1/Tom1l1/Ilk/Prkcz/Dazap2/Socs1/Dlg4/Fgfr1/Vldlr/Cd74/Irs1/Sh3glb1/Cdkn1a/Rgcc/Nedd9/Agap2/Ranbp2/Irgm1/Jak2/Pxn	56
GO:0001837	GO:0001837	epithelial to mesenchymal transition	28/2195	164/28891	4.37565708915332e-05	0.00106834458888669	0.00078244368481806	Sox9/Hey1/Crb2/Gja1/Wwtr1/Pofut2/Emp2/Dag1/Gcnt2/Tgfbr2/Phldb1/Tiam1/Epb41l5/Rtn4/Rflnb/Zfp703/Pawr/Fuz/Ctnnb1/Sfrp1/Smad4/Fgfr1/Glipr2/Rgcc/Pdcd6/Akna/Acvr1/Nfatc1	28
GO:0010639	GO:0010639	negative regulation of organelle organization	52/2195	387/28891	4.44298443564814e-05	0.00108033715806149	0.00079122690898859	Nuf2/Fez1/Spef1/Mak/Tmem67/Gas2l1/Bok/Gclc/Trim37/Mid1ip1/Odf2l/Eml2/Lpar1/Sptan1/Tchp/Mid1/Mdm1/Styxl1/Carmil1/Tmod2/Rp1/Pink1/Ccp110/Cdk5rap2/Map2/Ppargc1a/Yap1/Fhod3/Map1a/Src/Mnat1/Apc/Rad50/Tmod1/Tom1l1/Lmna/Cep97/Tnks/Mpv17l/Smad4/Bbs4/Arpin/Katnb1/Mtpn/Coro2b/Bcl2l1/Rps6ka2/Mul1/Terf2/Tent4b/Wdr47/Tbc1d7	52
GO:0061371	GO:0061371	determination of heart left/right asymmetry	16/2195	69/28891	4.64744527434084e-05	0.00112544052296589	0.000824260111384704	Ccdc39/Ccdc40/Arl13b/Gja1/Cluap1/Kif3a/Dnaaf1/Ccdc103/C2cd3/Ift57/Ift172/Nphp3/Tgfbr2/Mib1/Ift52/Kdm2a	16
GO:0031122	GO:0031122	cytoplasmic microtubule organization	15/2195	62/28891	4.70084135646589e-05	0.00113374356780131	0.00083034116899834	Cep126/Ift88/Tacc2/Kif19a/Clip4/Ccdc88c/Pcm1/Ccdc13/Ift172/Wdr73/Ezr/Map10/Apc/Slain1/Cep120	15
GO:0010038	GO:0010038	response to metal ion	45/2195	320/28891	4.732760494367e-05	0.00113682056733115	0.00083259472920294	Syt10/Mt1/Mt3/Tuba1a/Anxa5/Kcnj10/Mt2/Kcnmb1/Sox2/Fas/Calm1/Itpkb/Calm2/Prnp/Crip1/Kcnmb4/Anxa11/Khk/Aoc1/Adgrv1/Cpne2/Kcnb1/Clic4/Chuk/B2m/Mnat1/Slc41a1/Jund/Ank3/Dlg4/Slc30a1/Cpne8/Pdcd6/Bmp6/Slc11a2/Sod1/Entpd6/Prkaa1/Mtf1/Rasa4/Nfatc2/Casp6/Nfatc1/Ppp2cb/Hsf1	45
GO:0002821	GO:0002821	positive regulation of adaptive immune response	29/2195	174/28891	5.08661933167075e-05	0.00120921896590305	0.000885618510427459	Cd24a/C3/Cd55/H2-DMa/H2-T23/Zp3/H2-Q4/Tap2/H2-Q7/H2-T22/H2-K1/H2-D1/H2-Q6/Hspd1/H2-Ab1/B2m/Cd274/Rsad2/Mr1/H2-M3/Prkcz/Cd74/Rif1/H2-T24/Trp53bp1/Exosc3/Jak2/Paxip1/Cd44	29
GO:0051017	GO:0051017	actin filament bundle assembly	29/2195	174/28891	5.08661933167075e-05	0.00120921896590305	0.000885618510427459	Wnt4/Spag6l/Baiap2/Pdlim4/Ttc8/Lpar1/Aif1l/Fmn2/Sorbs1/Synpo2/Sdc4/Carmil1/Ezr/Spire1/Src/Pawr/S100a10/Bbs4/Sh3pxd2b/Rgcc/Coro2b/Arhgef10/Actn1/Hsp90b1/Cx3cl1/Alms1/Sorbs3/Pxn/Ppm1f	29
GO:0062012	GO:0062012	regulation of small molecule metabolic process	52/2195	389/28891	5.0953099861076e-05	0.00120921896590305	0.000885618510427459	Dbi/Wnt4/Dgat2/Sox9/Atp2b4/Mid1ip1/Plin5/Hmgb1/Srebf1/Zbtb20/Sorbs1/Anxa1/Rdh10/Supt20/Sirt2/Srebf2/Fabp5/Ppargc1a/Rd3/Stk11/Src/Apc/Pibf1/Me2/Adora2b/Fmo5/Erlin2/Ankrd26/Mtln/Nln/Foxo1/Cd74/Irs1/Dkk3/Cry1/Pdk1/Dyrk2/Cacna1a/Hdac4/Bmp6/Bcl2l1/Scap/Ranbp2/Sod1/Etfbkmt/Slc35b4/Irs2/Prkaa1/Sik1/Coq3/Ptpn2/Pex2	52
GO:0031110	GO:0031110	regulation of microtubule polymerization or depolymerization	19/2195	92/28891	5.28225861779144e-05	0.00124859125017357	0.000914454333161797	Spef1/Gas2l1/Stmnd1/Ckap5/Mid1ip1/Eml2/Akap9/Mid1/Rp1/Togaram1/Cdk5rap2/Map2/Map1a/Apc/Gda/Slain1/Katnb1/Drg1/Wdr47	19
GO:0032388	GO:0032388	positive regulation of intracellular transport	31/2195	192/28891	5.33516051083597e-05	0.00125609155995198	0.000919947476555176	Hsp90aa1/Fez1/Mlc1/Cep290/Anxa2/Hsp90ab1/Gas6/Sorl1/Kif3a/Prnp/Pcm1/Cep131/Ezr/Kcnb1/Map2/Stk11/Mtcl1/Ank3/Ergic3/Tomm7/C2cd5/Ywhae/Sh3glb1/Stom/Mdm2/Tardbp/Jak2/Prkaa1/Jup/Ipo5/Bag3	31
GO:0090630	GO:0090630	activation of GTPase activity	20/2195	100/28891	5.49481564011439e-05	0.00128856684556517	0.000943732014245567	Foxj1/Ngef/Arhgef26/Rcc2/Mtss2/Eif5/Tiam1/Rasgrp1/Evi5/Rap1gap/Sipa1l2/Nedd9/Usp6nl/Arhgef10/Agap2/Rapgef1/Arhgap42/Tbc1d9b/Tbc1d7/Crkl	20
GO:0022618	GO:0022618	protein-RNA complex assembly	29/2195	175/28891	5.66094020451477e-05	0.00132229756824355	0.00096843602006784	Hsp90aa1/Pih1d2/Ruvbl2/Ckap5/Ptges3/Ruvbl1/Snrpf/Naf1/Srsf10/Snrpg/Eif5/Ramac/Ddx20/Smn1/Luc7l/Nudt21/Psip1/Atr/Snrnp200/Snrpd2/Gemin8/Crnkl1/Rrp7a/Eif2d/Prmt5/Rpf2/Znhit3/Sf3a3/Rrs1	29
GO:0006839	GO:0006839	mitochondrial transport	27/2195	158/28891	5.84274261368624e-05	0.00135941144811767	0.000995617812561272	Hsp90aa1/Bok/Flvcr1/Gclc/Stpg1/Dusp18/Srebf1/Cnp/Mipep/Dynlt1f/Pink1/Hspd1/Dnajc15/Tomm7/Mpv17l/Chchd4/Vps35/Sh3glb1/Chchd10/Mterf4/Ppp2r2b/Bcl2l1/Timm21/Prkaa1/Immp1l/Mul1/Bag3	27
GO:0042832	GO:0042832	defense response to protozoan	12/2195	43/28891	5.95530189654229e-05	0.00138018774031974	0.00101083413770257	Gbp2/Gbp10/Irgm2/Tgtp2/Igtp/Gbp6/Gbp7/Tgtp1/Gbp8/Bpgm/Iigp1/Gbp9	12
GO:1902018	GO:1902018	negative regulation of cilium assembly	8/2195	20/28891	6.01537379565602e-05	0.00138868532021896	0.0010170576706315	Mak/Odf2l/Lpar1/Tchp/Ccp110/Yap1/Cep97/Tbc1d7	8
GO:0060287	GO:0060287	epithelial cilium movement involved in determination of left/right asymmetry	6/2195	11/28891	6.31712875843411e-05	0.00145269476448797	0.00106393747510469	Cfap45/Dnah11/Ccdc39/Ccdc40/Cfap53/Rfx3	6
GO:0002483	GO:0002483	antigen processing and presentation of endogenous peptide antigen	13/2195	50/28891	6.67221196066839e-05	0.00152842600627975	0.00111940219360452	H2-T23/H2-Q4/Tap2/H2-Q7/H2-T22/Tap1/H2-K1/H2-D1/H2-Q6/B2m/H2-M3/H2-T24/Tapbp	13
GO:0031648	GO:0031648	protein destabilization	14/2195	57/28891	6.98560233848309e-05	0.00159406071823924	0.00116747232604284	Prnp/Ccdc88c/Irgm2/Ctsh/Igtp/Src/Dazap2/Vps35/Mdm2/Rnf5/Irgm1/Mul1/Btrc/Pex2	14
GO:0062197	GO:0062197	cellular response to chemical stress	44/2195	316/28891	7.22126382475499e-05	0.00164152330545101	0.00120223339659563	Mt3/Gpr37l1/Zfp36l1/Fas/Txn1/Endog/Atp2a2/Plec/Mgst1/Anxa1/Serpinb6b/Pink1/Gsr/Stox1/Sirt2/Chuk/Ppargc1a/Trp53inp1/Src/Micu1/Ercc6l2/Pawr/Dnaja1/Trap1/Mpv17l/Oxr1/Ptprk/Foxo1/Chchd4/Ccs/Lrrc8c/Slc11a2/Sod1/Prkaa1/Dapk1/Stx2/Sin3a/Pex13/Hspb1/Hsf1/Pcgf2/Pex2/Pyroxd1/Htra2	44
GO:0010822	GO:0010822	positive regulation of mitochondrion organization	17/2195	79/28891	7.49242961314615e-05	0.00169666354560291	0.00124261749469937	Bok/Fas/Wdr35/Endog/Hrk/Pink1/Irgm2/Spire1/Igtp/Ppargc1a/Vps35/Ssbp1/Sh3glb1/Chchd10/Irgm1/Mul1/Htra2	17
GO:0050680	GO:0050680	negative regulation of epithelial cell proliferation	28/2195	169/28891	7.56219553253192e-05	0.0017059508020727	0.00124941937795845	Sox9/Ift88/Sox2/Cd109/Ift80/Gja1/Cav2/Ift74/Intu/Ift57/Ift172/Eppk1/Ift122/Stk3/B2m/Stk11/Apc/Stat1/Wdr13/Sfrp1/Ptprk/Rap1gap/Rgcc/Ift52/Med1/Nfatc1/Hsf1/Pex2	28
GO:0006352	GO:0006352	DNA-templated transcription initiation	24/2195	135/28891	7.75200856822695e-05	0.00173557233340719	0.00127111385778117	Polr3h/Hmgb1/Med31/Polr2i/Znhit1/Med19/Cavin1/Thra/Taf11/Ttf1/Taf1/Med25/Med21/Bclaf1/Med1/Gtf3c5/Taf1b/Med9/Paxip1/Med30/Nfkbia/Med23/Taf6/Gtf2f2	24
GO:0035966	GO:0035966	response to topologically incorrect protein	24/2195	135/28891	7.75200856822695e-05	0.00173557233340719	0.00127111385778117	Hsp90aa1/Hsph1/Clu/Pacrg/Bok/Dnajc3/Casp12/Nck2/Tmem33/Hspd1/Igtp/Ubxn4/Dnajc10/Hspa5/Tmbim6/Upf2/Tmem129/Ppp1r15a/Rnf5/Amfr/Ptpn2/Hspb1/Hsf1/Bag3	24
GO:0002832	GO:0002832	negative regulation of response to biotic stimulus	30/2195	187/28891	7.87449397658643e-05	0.00175636739710854	0.00128634393095959	Tspan6/Traf3ip1/H2-T23/H2-Q4/Tap2/H2-Q7/H2-T22/Fbxl2/Tap1/H2-K1/H2-D1/Irgm2/Sirt2/H2-Q6/Igtp/Sec14l1/Mapkbp1/Stat2/Serping1/Isg15/Pcbp2/Cep63/Irgm1/Trafd1/Mul1/Nlrc5/Mettl3/Zdhhc18/Ptpn2/Trim30a	30
GO:0008088	GO:0008088	axo-dendritic transport	18/2195	87/28891	8.02948628109529e-05	0.00178423004141342	0.00130675022150055	Fez1/Ap3m2/Hap1/Tmem108/Uchl1/Kif3a/Dst/Agbl4/Ap3m1/Kif1b/Map2/Map1a/Arl8a/Ank3/Sod1/Snapin/Terf2/Hspb1	18
GO:0070897	GO:0070897	transcription preinitiation complex assembly	15/2195	65/28891	8.43620318276272e-05	0.00186761169713922	0.00136781801800646	Hmgb1/Med31/Med19/Thra/Taf11/Taf1/Med25/Med21/Med1/Taf1b/Med9/Med30/Med23/Taf6/Gtf2f2	15
GO:0046635	GO:0046635	positive regulation of alpha-beta T cell activation	20/2195	103/28891	8.49136601431301e-05	0.00187180468651089	0.00137088891674878	Cd24a/Hsph1/Cd55/Itpkb/H2-T23/H2-Q4/H2-Q7/Anxa1/H2-T22/H2-K1/H2-D1/H2-Q6/Tgfbr2/H2-Ab1/Prkcz/Socs1/Nkap/Irf1/Irgm1/Jak2	20
GO:0022011	GO:0022011	myelination in peripheral nervous system	10/2195	32/28891	8.5497904945972e-05	0.00187180468651089	0.00137088891674878	Ntrk2/Itgb4/Plec/Pou3f2/Dag1/Sirt2/Adam22/Ilk/Arhgef10/Sod1	10
GO:0032292	GO:0032292	peripheral nervous system axon ensheathment	10/2195	32/28891	8.5497904945972e-05	0.00187180468651089	0.00137088891674878	Ntrk2/Itgb4/Plec/Pou3f2/Dag1/Sirt2/Adam22/Ilk/Arhgef10/Sod1	10
GO:2001233	GO:2001233	regulation of apoptotic signaling pathway	56/2195	437/28891	8.64288671896269e-05	0.00188522966557374	0.0013807212219767	Wnt4/Nme5/Clu/Itm2c/Bok/Fas/Ivns1abp/Gclc/Ackr3/Nck2/Traf1/Styxl1/Pink1/Inhbb/Trp73/Ctsh/Yap1/Spop/Stk3/Src/Gclm/Dnaja1/Trap1/Wwox/Lmna/Trps1/Ctnnb1/Mpv17l/Sfrp1/Fgfr1/Cd74/Fem1b/Ctnna1/Sh3glb1/Mapk8ip1/Tmbim6/Bclaf1/Lgals3/Mdm2/Bcl2l1/Agap2/Cep63/Sod1/Trim39/Caap1/Jak2/Ei24/Cx3cl1/Hyou1/Acvr1/Ptpn2/Hspb1/Pcgf2/Taf6/Cd44/Htra2	56
GO:0000910	GO:0000910	cytokinesis	30/2195	188/28891	8.69937349986191e-05	0.00189060010896266	0.00138465447493464	Cspp1/Calm1/Cdc14a/Cetn2/Igf1r/Plec/Klhl13/Fmn2/Calm2/Anxa11/Efhc1/Spire1/Ccp110/Cenpv/Pkp4/Map9/Map10/Apc/Ank3/Bbs4/Iqgap2/Chmp2b/Arl3/Exoc1/Sh3glb1/Bcl2l1/Mitd1/Rab11fip4/Stx2/Exoc2	30
GO:0034599	GO:0034599	cellular response to oxidative stress	36/2195	243/28891	8.97204253188347e-05	0.00194274191027973	0.00142284254981233	Mt3/Gpr37l1/Txn1/Endog/Atp2a2/Mgst1/Anxa1/Pink1/Gsr/Sirt2/Chuk/Ppargc1a/Trp53inp1/Src/Ercc6l2/Pawr/Trap1/Mpv17l/Oxr1/Ptprk/Foxo1/Chchd4/Ccs/Slc11a2/Sod1/Prkaa1/Dapk1/Stx2/Sin3a/Pex13/Hspb1/Hsf1/Pcgf2/Pex2/Pyroxd1/Htra2	36
GO:0019886	GO:0019886	antigen processing and presentation of exogenous peptide antigen via MHC class II	8/2195	21/28891	9.07042512879295e-05	0.00195690299233195	0.00143321396867588	H2-Eb2/H2-DMa/H2-DMb2/H2-Aa/H2-Eb1/H2-Ab1/B2m/Cd74	8
GO:0000723	GO:0000723	telomere maintenance	25/2195	145/28891	9.30571037975969e-05	0.00200039056822878	0.00146506378518871	Hsp90aa1/Mapk15/Ruvbl2/Wrn/Ino80b/Ptges3/Ruvbl1/Naf1/Src/Rad50/Lmna/Ctnnb1/Tnks/Parn/Gar1/Cct3/Atr/Rif1/Cct7/Zfp827/Dkc1/Terf2/Rpa1/Tent4b/Ylpm1	25
GO:0043523	GO:0043523	regulation of neuron apoptotic process	43/2195	310/28891	9.46402961765629e-05	0.0020270789791175	0.00148461008024644	Myb/Mt1/Mt3/Hsph1/Clu/St8sia2/Bok/Fas/Hsp90ab1/Gclc/Nrbp2/Ntrk2/Hrk/Ptprf/Prnp/Musk/Pink1/Kcnb1/Cebpb/Trp73/Hspd1/Ppargc1a/Syngap1/Nfix/Sema3e/Gclm/Pawr/Ilk/Ctnnb1/Oxr1/Nes/Hdgf/Ppp2r2b/Cacna1a/Hdac4/Bcl2l1/Agap2/Sod1/Jak2/Cx3cl1/Hyou1/Casp6/Nqo2	43
GO:0042490	GO:0042490	mechanoreceptor differentiation	19/2195	96/28891	9.6823407376348e-05	0.00206637869051753	0.00151339275141827	Ift88/Hey1/Myo7a/Kif3a/Ift27/Ntrk2/Ttc8/Sdc4/Adgrv1/Tsku/Mks1/Ift20/Ripor2/Wdpcp/Alg10b/Fgfr1/Sod1/Alms1/Sec24b	19
GO:0001954	GO:0001954	positive regulation of cell-matrix adhesion	15/2195	66/28891	0.00010157728108957	0.00215420031599415	0.00157771233234697	Wnt4/Dmd/Plekha2/Emp2/Sdc4/Dag1/Csf1/Epb41l5/Ilk/Prkcz/S100a10/Efemp2/Jup/Ccl25/Ppm1f	15
GO:0000209	GO:0000209	protein polyubiquitination	37/2195	254/28891	0.000103148695259647	0.00215420031599415	0.00157771233234697	Daw1/Traf1/Anapc1/Sash1/Mkrn1/Spop/Klhl3/Rnf180/Ube2b/Ube2e2/Ube2n/Ctnnb1/Trim56/Tnks/Trim44/Nedd4l/Tmem129/Ube2d1/Rnf5/Amfr/Cep63/Rnf19a/Fbxo22/Cdc26/Mul1/Arel1/Btrc/Trim12c/Trim34a/Rnf19b/Ube2l6/Cdc23/Anapc10/Trim30a/Trim30d/Rnf31/Wwp2	37
GO:0003279	GO:0003279	cardiac septum development	23/2195	129/28891	0.00010340438185045	0.00215420031599415	0.00157771233234697	Dnah11/Lmo4/Ift88/Hey1/Cxcr4/Ptk7/Cntrl/Mks1/Cplane1/Nphp3/Lrp2/Tgfbr2/Sall1/Ccn1/Fuz/Smad4/Zfpm2/Mdm2/Ndst1/Zbtb14/Heg1/Acvr1/Nfatc1	23
GO:0048565	GO:0048565	digestive tract development	23/2195	129/28891	0.00010340438185045	0.00215420031599415	0.00157771233234697	Rarres2/Ccdc39/Myb/Ccdc40/Sox9/Dnaaf1/Cckbr/Ccdc103/Dchs1/Ift172/Nphp3/Trp73/Yap1/Ext1/Sall1/Src/Epb41l5/Pdgfa/Ctnnb1/Sfrp1/C1galt1/Stx2/Crkl	23
GO:0048640	GO:0048640	negative regulation of developmental growth	23/2195	129/28891	0.00010340438185045	0.00215420031599415	0.00157771233234697	Mt3/Wwc1/Gja1/Kcnk2/Tnr/Cxadr/Sema6d/D130043K22Rik/Trp73/Tgfbr2/Map2/Stk3/Apc/Ulk2/Sema3e/Rtn4/Ankrd26/Atxn2/Rgma/Cdkn1a/Cdkl3/Rai1/Alms1	23
GO:0010001	GO:0010001	glial cell differentiation	41/2195	292/28891	0.000103735172329196	0.00215420031599415	0.00157771233234697	Tuba1a/Kcnj10/Sox9/Vim/Clu/Gpr37l1/Ulk4/Id4/Ckap5/Dmd/Tspan2/Serpine2/Ntrk2/Itgb4/Plec/Cnp/Sox6/Pou3f2/Dtx1/Cxcr4/Gfap/Sox1/Dag1/Sirt2/Trp73/Mxra8/Adam22/Nfia/Ptpra/Nfix/Rtn4/Ilk/Ctnnb1/Ncan/Nlgn3/Arhgef10/Sod1/Prmt5/Lamb2/Eif2b2/Mettl3	41
GO:0001959	GO:0001959	regulation of cytokine-mediated signaling pathway	25/2195	146/28891	0.0001042988894036	0.00215420031599415	0.00157771233234697	Cd24a/Hipk1/Gas6/Ccdc3/Ptprf/Cxcr4/Csf1/Irgm2/Igtp/Stat2/Trim56/Trim44/Cd74/Zbp1/Isg15/Irf7/Med1/Irgm1/Casp4/Mul1/Nlrc5/Mettl3/Ptpn2/Ppp2cb/Otud4	25
GO:0001961	GO:0001961	positive regulation of cytokine-mediated signaling pathway	14/2195	59/28891	0.000104569305748578	0.00215420031599415	0.00157771233234697	Gas6/Cxcr4/Csf1/Irgm2/Igtp/Trim56/Trim44/Cd74/Zbp1/Irf7/Med1/Irgm1/Casp4/Nlrc5	14
GO:0007019	GO:0007019	microtubule depolymerization	14/2195	59/28891	0.000104569305748578	0.00215420031599415	0.00157771233234697	Spef1/Gas2l1/Stmnd1/Mid1ip1/Kif19a/Mid1/Rp1/Map2/Map1a/Apc/Smn1/Nckap5/Katnb1/Wdr47	14
GO:0051123	GO:0051123	RNA polymerase II preinitiation complex assembly	14/2195	59/28891	0.000104569305748578	0.00215420031599415	0.00157771233234697	Hmgb1/Med31/Med19/Thra/Taf11/Taf1/Med25/Med21/Med1/Med9/Med30/Med23/Taf6/Gtf2f2	14
GO:0060113	GO:0060113	inner ear receptor cell differentiation	18/2195	89/28891	0.000109388826649643	0.00224568826474856	0.00164471708763332	Ift88/Hey1/Myo7a/Kif3a/Ift27/Ttc8/Sdc4/Adgrv1/Tsku/Mks1/Ift20/Ripor2/Wdpcp/Alg10b/Fgfr1/Sod1/Alms1/Sec24b	18
GO:0150115	GO:0150115	cell-substrate junction organization	20/2195	105/28891	0.000112196019303525	0.00229073059225335	0.00167770558691739	Wnt4/Itgb4/Plec/Dst/Sorbs1/Rcc2/Sdc4/Macf1/Src/Epb41l5/Ptpra/Dusp3/S100a10/Wdpcp/Dusp22/Ptprk/Coro2b/Actn1/Pxn/Ppm1f	20
GO:0009266	GO:0009266	response to temperature stimulus	27/2195	164/28891	0.000112355065286655	0.00229073059225335	0.00167770558691739	Hsp90aa1/Dnaja4/Hsp90ab1/Gclc/Dnajc3/St8sia1/Cxcr4/Thra/Trp53inp1/Lxn/Hspa1b/Pawr/Dnaja1/Dnajb1/Psip1/Ywhae/Nr2f6/Chordc1/Pdcd6/Sod1/Prkaa1/Eif2b2/Wdr47/Hspb1/Hsf1/Bag3/Htra2	27
GO:0031032	GO:0031032	actomyosin structure organization	33/2195	218/28891	0.000113739964004628	0.00230340786983818	0.00168699028390572	Wnt4/Spag6l/Cnn3/Epb41l4a/Pdlim4/Ttc8/Lpar1/Plec/Sorbs1/Sdc4/Carmil1/Tmod2/Csrp2/Fhod3/Src/Epb41l5/Casq2/Tmod1/S100a10/Smad4/Bbs4/Cdc42bpa/Iqgap2/Sh3pxd2b/Nebl/Rgcc/Trpm7/Coro2b/Arhgef10/Alms1/Sorbs3/Pxn/Ppm1f	33
GO:0046640	GO:0046640	regulation of alpha-beta T cell proliferation	16/2195	74/28891	0.000113753329826831	0.00230340786983818	0.00168699028390572	Cd24a/Cd55/H2-T23/H2-Q4/H2-Q7/H2-T22/H2-K1/H2-D1/H2-Q6/Tgfbr2/Cd274/Mapk8ip1/Irf1/Irgm1/Jak2/Cd44	16
GO:1903441	GO:1903441	protein localization to ciliary membrane	6/2195	12/28891	0.000118195430167965	0.00237805245093932	0.00174165914421168	Ift80/Arl13b/Wdr19/Lztfl1/Bbip1/Arl3	6
GO:1904951	GO:1904951	positive regulation of establishment of protein localization	48/2195	362/28891	0.000118241273053615	0.00237805245093932	0.00174165914421168	Nnat/Hsp90aa1/Cep290/Hsp90ab1/Gas6/Gja1/Sorl1/Kif3a/Dynll1/Prnp/Ang/Cacna1d/Sirt3/Pcm1/Cep131/Psmd9/Kcnb1/Lrp2/Src/Mtcl1/Oxct1/Ppid/Ank3/Prkcz/Ergic3/Tomm7/Vps35/C2cd5/Ywhae/Cct3/Sh3glb1/Pard6a/Cct7/Stom/Coro2b/Cep120/Mdm2/Ptbp1/Gnaq/Wls/Tardbp/Jak2/Irs2/Prkaa1/Dkc1/Jup/Ipo5/Bag3	48
GO:0043393	GO:0043393	regulation of protein binding	34/2195	228/28891	0.000121805861155929	0.00244146680485854	0.00178810311113683	Efhb/Ramp1/Spag8/Anxa2/Dnajb2/Hsp90ab1/Sorl1/Bag2/Atp2a2/Ptprf/Gas8/Nphp3/Pcbd1/Map2/Tiam1/Stk3/B2m/Src/Epb41l5/Dzip1/Rgma/Nes/Atr/Cdkn1a/Tmbim6/Usp9x/Hdac4/Mitd1/Amfr/Mark3/Snapin/Sympk/Ppp2cb/Hsf1	34
GO:0045017	GO:0045017	glycerolipid biosynthetic process	33/2195	219/28891	0.000124320143103533	0.00248347275768775	0.00181886780340735	Dgat2/C3/Plin5/Srebf1/Itpkb/Ang/Cds1/Fgf7/Plce1/Chpt1/Pcyt1b/Fitm2/Fabp5/Lpin1/Abhd4/Pdgfa/Plpp1/Pcyt1a/Pisd/Pigp/Socs1/Dpm1/Scarb1/Sh3glb1/Gnpat/Pld2/Crls1/Inpp4a/Dpm2/Sik1/Pigf/Pigk/Inppl1	33
GO:0001503	GO:0001503	ossification	60/2195	484/28891	0.000125686115762881	0.00250233464705092	0.00183268204121926	Wnt4/Clec3b/Sox9/Sox2/Id4/Ift80/Hey1/Gja1/Smad5/Wwtr1/Scube3/Atp2b1/Intu/Adgrv1/Dchs1/Ank/Cbs/Csf1/Cebpb/Thra/Yap1/Ext1/Crim1/Rsad2/Apc/Nfix/Jund/Rflnb/Erh/Ccn1/Npnt/Ilk/Tent5a/Wwox/Lmna/Ctnnb1/Sfrp1/Smad4/Fgfr1/Tob1/Sh3pxd2b/Smad1/Isg15/Ano6/Nbr1/Acvr2a/Mesd/A430033K04Rik/Kremen1/Sort1/Sgms2/Pex7/Hdac4/Bmp6/Snx10/Asxl2/Tmem53/Acvr1/Nfatc1/Inppl1	60
GO:0051235	GO:0051235	maintenance of location	49/2195	373/28891	0.000127080771727353	0.00252163952728557	0.00184682072061437	Dbi/Dgat2/Syne1/Mt3/C3/Dmd/Calm1/Hap1/Gja1/Sorl1/Igsf11/Plin5/Txn1/Calm2/Akap9/Arhgap21/Cacna1s/Cds1/Akap6/Plch1/Cry2/Plce1/Tmem232/Bdh2/Pink1/Fitm2/Sqle/Cxcl10/Srebf2/Plcb3/Plcb4/Casq2/Dzip1/Sun1/Pisd/Ank3/Rit2/Mtln/Bbs4/Scarb1/Hspa5/Chchd10/Arl2bp/Cry1/B4galnt1/Cx3cl1/Asxl2/Nfkbia/Ptpn2	49
GO:0019883	GO:0019883	antigen processing and presentation of endogenous antigen	13/2195	53/28891	0.000127652208563877	0.00252453517803161	0.00184894146298837	H2-T23/H2-Q4/Tap2/H2-Q7/H2-T22/Tap1/H2-K1/H2-D1/H2-Q6/B2m/H2-M3/H2-T24/Tapbp	13
GO:0010821	GO:0010821	regulation of mitochondrion organization	25/2195	148/28891	0.000130478923905706	0.0025718653007726	0.00188360551803726	Bok/Fas/Gclc/Wdr35/Endog/Srebf1/Hrk/Pink1/Irgm2/Spire1/Stox1/Igtp/Ppargc1a/Pisd/Stat2/Lmna/Mpv17l/Vps35/Ssbp1/Sh3glb1/Chchd10/Bcl2l1/Irgm1/Mul1/Htra2	25
GO:0043583	GO:0043583	ear development	37/2195	257/28891	0.000131721383673702	0.00258775817660952	0.00189524528339158	Fzd3/Ddr1/Spag6l/Sox9/Ift88/Sox2/Hey1/Myo7a/Wdr19/Kif3a/Ift27/Rpgrip1l/Ttc8/Celsr1/H2-DMa/H2-T23/Ptk7/Sobp/Sdc4/Adgrv1/Rdh10/Dchs1/Tsku/Mks1/H2-K1/Stox1/Ift20/Nfix/Ripor2/Wdpcp/Alg10b/Fgfr1/Plppr4/Fzd6/Sod1/Alms1/Sec24b	37
GO:0032102	GO:0032102	negative regulation of response to external stimulus	60/2195	485/28891	0.000133027902384641	0.00259683046989957	0.00190188973001063	Cd24a/Wnt4/Anxa5/Cd109/Anxa2/Tspan6/Serpine2/Cd9/Plat/Traf3ip1/Tnr/H2-T23/H2-Q4/Tap2/H2-Q7/Sema6d/Hc/H2-T22/Fbxl2/D130043K22Rik/Tap1/H2-K1/H2-D1/Irgm2/Sirt2/Eppk1/St6gal1/H2-Q6/Igtp/Pros1/Sec14l1/Sema3e/Pdgfa/Aph1b/Dusp3/Mapkbp1/Stat2/Bbs4/Rgma/Vps35/Serping1/Isg15/Nlgn3/Kremen1/Fxr1/Pcbp2/Cep63/Sod1/Irgm1/Prkg1/Trafd1/Mul1/Nlrc5/Cx3cl1/Tafa5/Mettl3/Zdhhc18/Ptpn2/Trim30a/Cd44	60
GO:0021513	GO:0021513	spinal cord dorsal/ventral patterning	8/2195	22/28891	0.000133058564444542	0.00259683046989957	0.00190188973001063	Ift88/Sox1/Intu/Rab23/Tulp3/Ift122/Rfx4/Fuz	8
GO:0006066	GO:0006066	alcohol metabolic process	47/2195	354/28891	0.000134179312491361	0.00261011757708605	0.001911621059411	Nudt4/Wnt4/Dgat2/Naaa/Srebf1/Itpkb/Dhrs7/Sptlc3/Nudt11/Rdh10/Cyb5r3/Tsku/Sqle/Srebf2/Lrp2/Pcbd1/Plcb3/Abhd4/Idh2/Plpp1/Fmo5/Galk1/Erlin2/Alg10b/Dpm1/Fgfr1/Vldlr/Mttp/Scarb1/Dkk3/Slc5a3/Idh3a/Sptssa/Pcbd2/Asah2/Bmp6/Lss/Scap/Sod1/Gdpd1/Prkaa1/Dpm2/Lbr/Sgpp1/Coq3/Pex2/Inppl1	47
GO:0002824	GO:0002824	positive regulation of adaptive immune response based on somatic recombination of immune receptors built from immunoglobulin superfamily domains	27/2195	166/28891	0.00013838150337867	0.00268306359328643	0.00196504590969092	Cd24a/C3/Cd55/H2-DMa/H2-T23/Zp3/H2-Q4/Tap2/H2-Q7/H2-T22/H2-K1/H2-D1/H2-Q6/Hspd1/H2-Ab1/B2m/Cd274/Rsad2/Mr1/H2-M3/Prkcz/Rif1/H2-T24/Trp53bp1/Exosc3/Jak2/Paxip1	27
GO:0010811	GO:0010811	positive regulation of cell-substrate adhesion	24/2195	140/28891	0.000139445102683488	0.0026948788085379	0.00197369924182218	Wnt4/Vit/Dmd/Plekha2/Emp2/Sdc4/Carmil1/Dag1/Csf1/Epb41l5/Hacd1/Ccn1/Npnt/Ilk/Prkcz/S100a10/Rreb1/Nedd9/Efemp2/Jak2/Jup/Ccl25/Crkl/Ppm1f	24
GO:0071897	GO:0071897	DNA biosynthetic process	29/2195	184/28891	0.000141233418000914	0.00272057749675137	0.00199252067500948	Hsp90aa1/Mapk15/Wrn/Gja1/Ptges3/Kcnk2/Polk/Naf1/Rev3l/Rfc2/Src/Rad50/Jade1/Ctnnb1/Pold3/Tnks/Parn/Gar1/Cct3/Atr/Cct7/Cdkn1a/Rgcc/Tk2/Dkc1/Terf2/Rpa1/Tent4b/Nfatc1	29
GO:0070167	GO:0070167	regulation of biomineral tissue development	20/2195	107/28891	0.000146947850997498	0.00282149385102963	0.00206643068955092	Wnt4/Sox9/Hey1/Gas6/Gja1/Atp2b1/Adgrv1/Ank/Cebpb/Rflnb/Ccn1/Tent5a/Isg15/Ano6/Nbr1/Acvr2a/Sgms2/Bmp6/Asxl2/Acvr1	20
GO:0007097	GO:0007097	nuclear migration	10/2195	34/28891	0.00015103088269872	0.00289053621629518	0.00211699654933894	Syne1/Nudc/Tacc2/Pcm1/Sun1/Tacc1/Lmna/Cdc42bpa/Cep120/Clmn	10
GO:0071480	GO:0071480	cellular response to gamma radiation	9/2195	28/28891	0.000151596845745872	0.00289203886112623	0.00211809706968678	Chek2/Wrn/Yap1/Tspyl5/Atr/Cdkn1a/Mdm2/Bcl2l1/Hsf1	9
GO:0010824	GO:0010824	regulation of centrosome duplication	12/2195	47/28891	0.00015262625341015	0.00290234474834109	0.00212564498676484	Tmem67/Trim37/Mdm1/Cep131/Cdk5rap2/Spice1/Chmp2b/Xpo1/Cep120/Chordc1/Ppp1r35/Alms1	12
GO:0007051	GO:0007051	spindle organization	30/2195	194/28891	0.000154956508370985	0.00292927878334846	0.00214537117419295	Nuf2/Mapk15/Cep126/Chek2/Ckap5/Nudc/Spata17/Tacc2/Efhc1/Ezr/Spice1/Map9/Kif11/Hspa1b/Map10/Rae1/Kiz/Ripor2/Pibf1/Eml1/Tacc1/Cep97/Chmp2b/Sugt1/Kif2a/Ranbp1/Senp6/Cep120/Arhgef10/Drg1	30
GO:0065004	GO:0065004	protein-DNA complex assembly	28/2195	176/28891	0.000155030092359922	0.00292927878334846	0.00214537117419295	Sox9/Hmgb1/Med31/Med19/Cenpv/Thra/Chaf1a/Tspyl5/Taf11/Taf1/Cabin1/Med25/Med21/Sugt1/Kat6a/Med1/Ssrp1/Senp6/Taf1b/Itgb3bp/Pole3/Zfp827/Nap1l3/Med9/Med30/Med23/Taf6/Gtf2f2	28
GO:0032200	GO:0032200	telomere organization	25/2195	150/28891	0.000162353430779475	0.0030482370405526	0.00223249487760717	Hsp90aa1/Mapk15/Ruvbl2/Wrn/Ino80b/Ptges3/Ruvbl1/Naf1/Src/Rad50/Lmna/Ctnnb1/Tnks/Parn/Gar1/Cct3/Atr/Rif1/Cct7/Zfp827/Dkc1/Terf2/Rpa1/Tent4b/Ylpm1	25
GO:0090316	GO:0090316	positive regulation of intracellular protein transport	25/2195	150/28891	0.000162353430779475	0.0030482370405526	0.00223249487760717	Hsp90aa1/Cep290/Hsp90ab1/Gas6/Sorl1/Kif3a/Prnp/Pcm1/Cep131/Kcnb1/Mtcl1/Ank3/Ergic3/Tomm7/C2cd5/Ywhae/Sh3glb1/Stom/Mdm2/Tardbp/Jak2/Prkaa1/Jup/Ipo5/Bag3	25
GO:1903037	GO:1903037	regulation of leukocyte cell-cell adhesion	52/2195	407/28891	0.000163304539827514	0.00305642219178752	0.0022384895912601	Foxj1/Cd24a/Hsp90aa1/Hsph1/Cd55/Hmgb1/Ildr2/Itpkb/H2-Eb2/H2-DMa/Nck2/Prnp/H2-T23/Zp3/H2-Q4/Gcnt1/Dtx1/H2-Q7/Sdc4/Anxa1/H2-T22/H2-K1/H2-D1/H2-DMb2/H2-Aa/Cebpb/H2-Q6/Hspd1/Tgfbr2/H2-Eb1/H2-Ab1/Rasgrp1/B2m/Cd274/Ripor2/Cd59b/Dusp3/Pawr/Prkcz/Dusp22/Socs1/Cd74/Nkap/Lgals3/Irf1/Zc3h8/Irgm1/Jak2/Ccl25/Ptpn2/Hspb1/Cd44	52
GO:0060042	GO:0060042	retina morphogenesis in camera-type eye	17/2195	84/28891	0.00016662528713042	0.00310876675643014	0.0022768261677404	Hipk1/Sox9/Sox2/Crb2/Ntrk2/Rpgrip1l/Ttc8/Calb1/Irx5/Rpgr/Rp1/Arl6/Nectin3/Zhx2/Fjx1/Bbs4/Alms1	17
GO:0051495	GO:0051495	positive regulation of cytoskeleton organization	30/2195	195/28891	0.000170044949867441	0.00315877213989452	0.00231344955396393	Wnt4/Mapk15/Baiap2/Ckap5/Pdlim4/Lpar1/Nck2/Akap9/Synpo2/Sdc4/Carmil1/Togaram1/Cdk5rap2/Pfdn2/Apc/S100a10/Nes/Sh3pxd2b/Gda/Rgcc/Slain1/Katnb1/Cep120/Arhgef10/Ppp1r35/Cx3cl1/Sorbs3/Pxn/Drg1/Ppm1f	30
GO:0039531	GO:0039531	regulation of viral-induced cytoplasmic pattern recognition receptor signaling pathway	18/2195	92/28891	0.000170370315989592	0.00315877213989452	0.00231344955396393	Tspan6/Gbp2/Gbp5/Fbxl2/Irgm2/Sirt2/Igtp/Src/Sec14l1/Rsad2/Rtn4/Atat1/Slc15a2/Irgm1/Casp4/Nagk/Ddx60/Trim30a	18
GO:0062013	GO:0062013	positive regulation of small molecule metabolic process	29/2195	186/28891	0.000171106226005409	0.00316253345448627	0.00231620429890254	Wnt4/Dgat2/Mid1ip1/Plin5/Hmgb1/Srebf1/Zbtb20/Sorbs1/Anxa1/Rdh10/Supt20/Sirt2/Srebf2/Ppargc1a/Stk11/Src/Adora2b/Mtln/Foxo1/Cd74/Irs1/Cry1/Dyrk2/Bmp6/Bcl2l1/Scap/Irs2/Prkaa1/Ptpn2	29
GO:0031331	GO:0031331	positive regulation of cellular catabolic process	46/2195	349/28891	0.000186076276895413	0.00342854208329342	0.00251102605761446	Zfp36l1/Plin5/Hmgb1/Endog/Zbtb20/Ang/Rbm24/Pink1/Irgm2/Igtp/Ttc5/Trp53inp1/Stk11/Ulk2/Ormdl3/Cnot1/Mtln/Rgma/Foxo1/Samd4/Tob1/Irs1/Parn/Sh3glb1/Fxr1/Sesn1/Tardbp/Irgm1/Exosc3/Irs2/Trim8/Prkaa1/Dapk1/Samd4b/Trim12c/Trim34a/Tent4a/Dcp1b/Mettl3/Tent4b/Hsf1/Trim30a/Trim30d/Patl1/Bag3/Rnf31	46
GO:0071248	GO:0071248	cellular response to metal ion	29/2195	187/28891	0.000188058613986086	0.0034496555805559	0.00252648934798846	Syt10/Mt1/Mt3/Tuba1a/Kcnj10/Mt2/Sox2/Fas/Itpkb/Prnp/Aoc1/Adgrv1/Cpne2/Kcnb1/Clic4/Chuk/B2m/Slc41a1/Jund/Ank3/Dlg4/Cpne8/Bmp6/Prkaa1/Mtf1/Rasa4/Nfatc2/Nfatc1/Hsf1	29
GO:0034329	GO:0034329	cell junction assembly	59/2195	481/28891	0.000189327005470632	0.0034496555805559	0.00252648934798846	Frmpd2/Wnt4/Hipk1/St8sia2/Arvcf/Jam3/Cadm1/Gja1/Shank2/Irx3/Cd9/Ntrk2/Mpdz/Itgb4/Plec/Nphp1/Dst/Sorbs1/Ocln/Plxnb2/Lhfpl4/Musk/Eef2k/Rcc2/Sdc4/Macf1/Cdh7/Clstn1/Pkp4/Srcin1/Src/Epb41l5/Ptpra/Dusp3/Zfp703/S100a10/Wdpcp/Ctnnb1/Dusp22/Nrxn2/Dlg4/Ptprk/Nedd4l/Vps35/Ctnna1/Gnpat/Nlgn3/Ptpn13/Slc39a9/Coro2b/Cacna1a/Adgrb3/Actn1/Rapgef1/Jup/Pxn/Gpc4/Crkl/Ppm1f	59
GO:0001562	GO:0001562	response to protozoan	12/2195	48/28891	0.00018954790481396	0.0034496555805559	0.00252648934798846	Gbp2/Gbp10/Irgm2/Tgtp2/Igtp/Gbp6/Gbp7/Tgtp1/Gbp8/Bpgm/Iigp1/Gbp9	12
GO:0045197	GO:0045197	establishment or maintenance of epithelial cell apical/basal polarity	12/2195	48/28891	0.00018954790481396	0.0034496555805559	0.00252648934798846	Spag6l/Crb2/Ttc8/Ptk7/Fat1/Ift20/Mtcl1/Ilk/Dlg4/Pard6a/Pard3b/Prickle2	12
GO:0002711	GO:0002711	positive regulation of T cell mediated immunity	18/2195	93/28891	0.00019644918536461	0.00356432115219643	0.00261046913627913	Cd24a/Cd55/H2-T23/Zp3/H2-Q4/Tap2/H2-Q7/H2-T22/H2-K1/H2-D1/H2-Q6/Hspd1/B2m/Rsad2/Mr1/H2-M3/Prkcz/H2-T24	18
GO:1990778	GO:1990778	protein localization to cell periphery	51/2195	400/28891	0.00019744067034571	0.00356904014374616	0.00261392527316156	Ramp1/Anxa2/Tspan15/Ift80/Mapk10/Atp2b4/Gas6/Arl13b/Sorl1/Wdr19/Ttc8/Zdhhc23/Prnp/Sorbs1/Lhfpl4/Emp2/Rab31/Scn3b/Macf1/Lztfl1/Dag1/Dchs1/Ezr/Clstn1/Arl6/Kcnb1/Kif1b/Nectin3/Adam22/Ift20/Bbip1/Ank3/Prkcz/S100a10/Bbs1/Dlg4/Rab11fip2/Vps35/Arl3/C2cd5/Sys1/Efr3a/Lgals3/Cacnb2/Bcl2l1/Cnpy4/Prepl/Rilpl2/Stx8/Jup/Gpc4	51
GO:0035303	GO:0035303	regulation of dephosphorylation	22/2195	126/28891	0.000197912389565563	0.00356904014374616	0.00261392527316156	Ppp1r36/Calm1/Calm2/Cry2/Styxl1/Pink1/Lpin1/Ppp1r42/Src/Ppp6r1/Pawr/Npnt/Ywhae/Ensa/Ppp1r15a/Ppp2r2b/Ptbp1/Ppp1r35/Camta1/Hsp90b1/Jak2/Mtmr9	22
GO:0120034	GO:0120034	positive regulation of plasma membrane bounded cell projection assembly	21/2195	118/28891	0.000208216498276509	0.00374348025537737	0.00274168326917203	Hsp90aa1/Mns1/Zmynd10/Ift88/Tmem67/Crocc/Hap1/Dynll1/Plce1/Rp1/Ccp110/Ift20/Apc/Dzip1/Ripor2/Kctd17/Fuz/Bbs4/Cep120/Hdac4/Ppp1r35	21
GO:1903828	GO:1903828	negative regulation of protein localization	35/2195	244/28891	0.000211716195596558	0.0037949008715238	0.00277934315605848	Anxa5/Txn1/Srebf1/Anxa1/Lztfl1/Psmd9/Inhbb/Kcnb1/Rab23/Map1a/Srcin1/Rsad2/Ripor2/Idh2/Dnaja1/Pkig/Gnaz/Sfrp1/Foxo1/Nedd4l/Irs1/Vps35/Ctnna1/Pkia/Coro2b/Snx3/Bcl2l1/Ndufaf2/Mark3/Ei24/Sin3a/Ubxn2b/Bag3/Ppm1f/Wwp2	35
GO:0007052	GO:0007052	mitotic spindle organization	22/2195	127/28891	0.000222461385270751	0.00397549216509448	0.00291160620925067	Nuf2/Cep126/Chek2/Ckap5/Nudc/Tacc2/Efhc1/Spice1/Map9/Kif11/Hspa1b/Map10/Rae1/Ripor2/Pibf1/Eml1/Tacc1/Cep97/Chmp2b/Kif2a/Arhgef10/Drg1	22
GO:0072332	GO:0072332	intrinsic apoptotic signaling pathway by p53 class mediator	17/2195	86/28891	0.000224571518532739	0.00400114960797219	0.00293039743481317	Hipk1/Chek2/Bok/Trp53bp2/Trp73/Stk11/Phlda3/Wwox/Cd74/Sh3glb1/Cdkn1a/Dyrk2/Mdm2/Mybbp1a/Cep63/Casp6/Cd44	17
GO:1903035	GO:1903035	negative regulation of response to wounding	18/2195	94/28891	0.000225949058844406	0.00401364001833491	0.00293954527232811	Cd24a/Wnt4/Anxa5/Cd109/Anxa2/Serpine2/Cd9/Plat/Tnr/D130043K22Rik/Eppk1/Pros1/Pdgfa/Rgma/Serping1/Kremen1/Prkg1/Tafa5	18
GO:0019217	GO:0019217	regulation of fatty acid metabolic process	20/2195	111/28891	0.000245877120429364	0.00435459389703706	0.00318925609782377	Dbi/Dgat2/Sox9/Mid1ip1/Plin5/Srebf1/Anxa1/Sirt2/Fabp5/Ppargc1a/Pibf1/Erlin2/Ankrd26/Mtln/Cd74/Irs1/Pdk1/Scap/Etfbkmt/Irs2	20
GO:0051261	GO:0051261	protein depolymerization	22/2195	128/28891	0.000249651871606255	0.00440828736380926	0.00322858059520872	Spef1/Gas2l1/Stmnd1/Dnajc6/Mid1ip1/Kif19a/Sptan1/Synj1/Mid1/Carmil1/Tmod2/Rp1/Map2/Map1a/Apc/Tmod1/Smn1/Nckap5/Nes/Katnb1/Mtpn/Wdr47	22
GO:0010565	GO:0010565	regulation of cellular ketone metabolic process	27/2195	172/28891	0.000251640746749436	0.00443022121799526	0.00324464470586185	Dbi/Wnt4/Dgat2/Sox9/Atp2b4/Mid1ip1/Plin5/Srebf1/Anxa1/Rdh10/Sirt2/Fabp5/Ppargc1a/Apc/Pibf1/Erlin2/Ankrd26/Mtln/Cd74/Irs1/Dkk3/Pdk1/Bmp6/Scap/Etfbkmt/Irs2/Coq3	27
GO:0046633	GO:0046633	alpha-beta T cell proliferation	16/2195	79/28891	0.000254133874310612	0.00445400156672356	0.00326206116856385	Cd24a/Cd55/H2-T23/H2-Q4/H2-Q7/H2-T22/H2-K1/H2-D1/H2-Q6/Tgfbr2/Cd274/Mapk8ip1/Irf1/Irgm1/Jak2/Cd44	16
GO:0007026	GO:0007026	negative regulation of microtubule depolymerization	10/2195	36/28891	0.000254492926195734	0.00445400156672356	0.00326206116856385	Spef1/Gas2l1/Mid1ip1/Mid1/Rp1/Map2/Map1a/Apc/Katnb1/Wdr47	10
GO:0030100	GO:0030100	regulation of endocytosis	45/2195	344/28891	0.000257396240124569	0.00449156439017373	0.00328957176233505	Clu/Anxa2/Ckap5/Dnajc6/C3/Gas6/Hap1/Ston2/Kif3a/Hmgb1/Lbp/Lpar1/Arhgap21/Synj1/Eef2k/Rab31/Sirt2/Lrp2/Pros1/Wdr54/B2m/Src/Prtn3/Rufy1/Ank3/Rit2/Dlg4/Atxn2/Atad1/Nedd4l/Rap1gap/Scarb1/Ano6/Mib1/Lgals3/Pld2/Snx3/Bcl2l1/Sod1/Rab4a/Rapgef1/Cbll1/C2/Alms1/Camk1d	45
GO:0048041	GO:0048041	focal adhesion assembly	17/2195	87/28891	0.000259610134922315	0.00451691181963078	0.00330813593751911	Wnt4/Sorbs1/Rcc2/Sdc4/Macf1/Src/Epb41l5/Ptpra/Dusp3/S100a10/Wdpcp/Dusp22/Ptprk/Coro2b/Actn1/Pxn/Ppm1f	17
GO:0008286	GO:0008286	insulin receptor signaling pathway	23/2195	137/28891	0.000260907025336561	0.00452620286936203	0.00331494059892066	Rarres2/Sorl1/Cav2/Srebf1/Igf1r/Ptprf/Sorbs1/Gkap1/Src/Ptpra/Apc/Prkcz/Stxbp4/Ankrd26/Socs1/Foxo1/Irs1/C2cd5/Irs2/Prkaa1/Bcar3/Ptpn2/Inppl1	23
GO:0021761	GO:0021761	limbic system development	21/2195	120/28891	0.000264761689153496	0.00454995374931018	0.00333233547901611	Tuba1a/Id4/Hap1/Tmem108/Kif3a/Pou3f2/Tsku/Trp73/Zbtb18/Lrp8/Nfix/Sema3e/Ctnnb1/Bbs1/Bbs4/Fgfr1/Ywhae/Atat1/Usp9x/Fxr1/Crkl	21
GO:0016485	GO:0016485	protein processing	37/2195	266/28891	0.00026511040063555	0.00454995374931018	0.00333233547901611	Aebp1/Clec3b/Ift88/Dync2h1/Cpn1/Bace2/Cpd/Bag2/Serpine2/Cpe/Casp12/Plat/Mipep/C2cd3/Ift172/Ctsh/Rfx4/Src/Aph1b/Pawr/S100a10/Ldlrad3/Fuz/Xpnpep3/Vps35/Stoml2/Spcs2/Ift52/Ppp1r15a/Mdm2/Sec11a/Hsp90b1/Rps6ka2/C1ra/Casp4/Immp1l/Casp6	37
GO:0051896	GO:0051896	regulation of phosphatidylinositol 3-kinase/protein kinase B signal transduction	37/2195	266/28891	0.00026511040063555	0.00454995374931018	0.00333233547901611	Hsp90aa1/Ddr1/Sox9/Cavin3/Hsp90ab1/Gas6/Serpine2/Ntrk2/Igf1r/Musk/Dag1/Fbxl2/Stox1/Lrp2/Gcnt2/Stk3/Tspyl5/Rasgrp1/Stk11/Src/Sema3e/Phlda3/Pdgfa/Rtn4/Ilk/Fgfr1/Irs1/Pik3ip1/Ptpn13/Pdcd6/Otud3/Sesn1/Rapgef1/Jak2/Irs2/Mul1/Cx3cl1	37
GO:0008090	GO:0008090	retrograde axonal transport	8/2195	24/28891	0.000266751984588454	0.00454995374931018	0.00333233547901611	Hap1/Tmem108/Dst/Agbl4/Kif1b/Map1a/Sod1/Snapin	8
GO:0021511	GO:0021511	spinal cord patterning	8/2195	24/28891	0.000266751984588454	0.00454995374931018	0.00333233547901611	Ift88/Sox1/Intu/Rab23/Tulp3/Ift122/Rfx4/Fuz	8
GO:0007178	GO:0007178	transmembrane receptor protein serine/threonine kinase signaling pathway	51/2195	405/28891	0.000266877448973528	0.00454995374931018	0.00333233547901611	Vim/Cd109/Gas6/Crb2/Sorl1/Cav2/Smad5/Wwtr1/Scube3/Zfp423/D130043K22Rik/Pakap/Inhbb/Tgif1/Suds3/Rbpms/Lrp2/Gcnt2/Tgfbr2/Nfia/Ext1/Stk11/Crim1/Src/Trim33/Chst11/Ccn1/Zfp703/Npnt/Ilk/Trps1/Dusp22/Sfrp1/Smad4/Rgma/Ptprk/Tob1/Smurf2/Sinhcaf/Smad1/Hspa5/Acvr2a/Ppm1l/Usp9x/Bmp6/Jak2/Tmem53/Pxn/Sin3a/Acvr1/Zfyve9	51
GO:0046634	GO:0046634	regulation of alpha-beta T cell activation	24/2195	146/28891	0.00026897923638435	0.00457264701853395	0.00334895577678961	Cd24a/Hsph1/Cd55/Hmgb1/Itpkb/H2-T23/H2-Q4/H2-Q7/Anxa1/H2-T22/H2-K1/H2-D1/H2-Q6/Tgfbr2/H2-Ab1/Cd274/Prkcz/Socs1/Mapk8ip1/Nkap/Irf1/Irgm1/Jak2/Cd44	24
GO:0042552	GO:0042552	myelination	29/2195	191/28891	0.00027181543685113	0.00460667239217796	0.00337387558169926	S100b/Kcnj10/Clu/Ulk4/Jam3/Id4/Ckap5/Tspan2/Cd9/Ntrk2/Mpdz/Itgb4/Plec/Pou3f2/Cxcr4/Galc/Dag1/Sirt2/Adam22/Lpin1/Ormdl3/Ilk/Ctnnb1/Zfp24/Gnpat/Arhgef10/Sod1/Marveld1/Eif2b2	29
GO:0034311	GO:0034311	diol metabolic process	9/2195	30/28891	0.000273310076191917	0.00460667239217796	0.00337387558169926	Naaa/Sptlc3/Lrp2/Pcbd1/Plpp1/Sptssa/Pcbd2/Asah2/Sgpp1	9
GO:0098869	GO:0098869	cellular oxidant detoxification	9/2195	30/28891	0.000273310076191917	0.00460667239217796	0.00337387558169926	Mt3/Txn1/Prdx6/Gsr/Ccs/Nxn/Selenot/Sesn1/Sod1	9
GO:1904950	GO:1904950	negative regulation of establishment of protein localization	25/2195	155/28891	0.000274141862000266	0.00460760245679201	0.00337455675066975	Anxa5/Txn1/Srebf1/Anxa1/Psmd9/Inhbb/Kcnb1/Rab23/Srcin1/Rsad2/Idh2/Dnaja1/Pkig/Gnaz/Sfrp1/Foxo1/Irs1/Pkia/Coro2b/Snx3/Ndufaf2/Ei24/Bag3/Ppm1f/Wwp2	25
GO:0090175	GO:0090175	regulation of establishment of planar polarity	11/2195	43/28891	0.000280198748667629	0.00469609936679391	0.00343937090246796	Fzd3/Spag6l/Celsr1/Ptk7/Mks1/Ankrd6/Sfrp1/Jhy/Fzd6/Mllt3/Sec24b	11
GO:0050868	GO:0050868	negative regulation of T cell activation	23/2195	138/28891	0.00029093719708494	0.00486233912761957	0.00356112305282915	Foxj1/Cd24a/Hmgb1/Ildr2/Prnp/Dtx1/Sdc4/Anxa1/H2-Aa/Cebpb/Cd274/Ripor2/Dusp3/Pawr/Dusp22/Socs1/Cd74/Lgals3/Irf1/Zc3h8/Ptpn2/Hspb1/Cd44	23
GO:0022604	GO:0022604	regulation of cell morphogenesis	38/2195	277/28891	0.000292543109222708	0.00487544457027621	0.00357072133315003	S100b/Prag1/Baiap2/Kif3a/Lpar1/Ptprf/Plxnb2/Cxcr4/Eef2k/Anxa1/Macf1/Ezr/Pakap/Fitm2/Arhgap18/Shroom3/Tiam1/Myo10/Cfdp1/Lrp8/Src/Sema3e/Plxna4/Ilk/Dlg4/Nedd4l/Rreb1/Cfap410/Sh3glb1/Cdkl3/Zmym3/Gna13/Rhou/Wls/Pias2/Mul1/Pxn/Cd44	38
GO:0010921	GO:0010921	regulation of phosphatase activity	16/2195	80/28891	0.000295547943931303	0.00491172535390594	0.00359729297522753	Ppp1r36/Calm1/Calm2/Cry2/Styxl1/Lpin1/Ppp1r42/Ppp6r1/Pawr/Npnt/Ppp1r15a/Ppp2r2b/Ppp1r35/Hsp90b1/Jak2/Mtmr9	16
GO:0032204	GO:0032204	regulation of telomere maintenance	18/2195	96/28891	0.000296719998658722	0.0049174294749782	0.00360147061000648	Mapk15/Ruvbl2/Ino80b/Ruvbl1/Naf1/Src/Rad50/Lmna/Ctnnb1/Tnks/Parn/Cct3/Atr/Cct7/Dkc1/Terf2/Tent4b/Ylpm1	18
GO:0030500	GO:0030500	regulation of bone mineralization	17/2195	88/28891	0.000299298296092729	0.00494634203542663	0.00362264584744402	Wnt4/Sox9/Gja1/Atp2b1/Adgrv1/Ank/Rflnb/Ccn1/Tent5a/Isg15/Ano6/Nbr1/Acvr2a/Sgms2/Bmp6/Asxl2/Acvr1	17
GO:0060759	GO:0060759	regulation of response to cytokine stimulus	25/2195	156/28891	0.000303294506438548	0.00499846196305529	0.0036608179022758	Cd24a/Hipk1/Gas6/Ccdc3/Ptprf/Cxcr4/Csf1/Irgm2/Igtp/Stat2/Trim56/Trim44/Cd74/Zbp1/Isg15/Irf7/Med1/Irgm1/Casp4/Mul1/Nlrc5/Mettl3/Ptpn2/Ppp2cb/Otud4	25
GO:0016236	GO:0016236	macroautophagy	37/2195	268/28891	0.000307632822518797	0.0050559156121995	0.00370289631537423	Fez1/Ift88/Spata33/Nrbp2/Calm1/Atp2a2/Synpo2/Pink1/Irgm2/Rab23/Ap4m1/Igtp/Stk3/Trp53inp1/Ift20/Ulk2/Tomm7/Stx17/Chmp2b/Vti1a/Sh3glb1/Nbr1/Cry1/Rnf5/Wdr45b/Sesn1/Irgm1/Snapin/Ei24/Tex264/Ubxn2b/Vps39/Pex2/Bag3/Rnf31/Atg10/Htra2	37
GO:0060760	GO:0060760	positive regulation of response to cytokine stimulus	14/2195	65/28891	0.000311893794883468	0.00511178421282766	0.00374381385658318	Gas6/Cxcr4/Csf1/Irgm2/Igtp/Trim56/Trim44/Cd74/Zbp1/Irf7/Med1/Irgm1/Casp4/Nlrc5	14
GO:1902430	GO:1902430	negative regulation of amyloid-beta formation	7/2195	19/28891	0.000322180938940784	0.00526583887255006	0.00385664177453257	Clu/Hap1/Sorl1/Ntrk2/Prnp/Rtn1/Rtn4	7
GO:0021782	GO:0021782	glial cell development	23/2195	139/28891	0.000323964040264005	0.00528043585408335	0.00386733244132392	Kcnj10/Vim/Clu/Ulk4/Id4/Ckap5/Dmd/Tspan2/Ntrk2/Itgb4/Plec/Pou3f2/Gfap/Dag1/Sirt2/Mxra8/Adam22/Nfix/Ilk/Arhgef10/Sod1/Lamb2/Eif2b2	23
GO:0051650	GO:0051650	establishment of vesicle localization	29/2195	193/28891	0.000324978321414003	0.0052824558382172	0.00386881185521847	Mapk15/Ap3m2/Hap1/Myo7a/Synj1/Ap3m1/Sdc4/Dpysl2/Cep19/Kif1b/Map2/Trappc8/Bicdl1/Stard3nl/Rasgrp1/Stk11/Atp9a/Prkcz/Ctnnb1/Myo1e/Exoc1/Hgs/Rab11b/Pdcd6/5730455P16Rik/Snapin/Tmem230/Trappc11/Exoc2	29
GO:0009267	GO:0009267	cellular response to starvation	28/2195	184/28891	0.000330631949229951	0.0053450663618019	0.0039146671057543	Wnt4/Slc2a1/Gas2l1/Wrn/Fas/Rnase4/Gas6/Srebf1/Hrk/Aoc1/Fads1/Inhbb/Srebf2/Dnajc15/Ttc5/Slc38a3/Foxo1/Sh3glb1/Hspa5/Cdkn1a/Nupr1l/Wdr45b/Mybbp1a/Sesn1/Fbxo22/Prkaa1/Tbc1d7/Seh1l	28
GO:0031214	GO:0031214	biomineral tissue development	28/2195	184/28891	0.000330631949229951	0.0053450663618019	0.0039146671057543	Wnt4/Clec3b/Sox9/Ift80/Hey1/Gas6/Gja1/Slc20a1/Atp2b1/Adgrv1/Ank/Cebpb/Nfix/Hacd1/Rflnb/Ccn1/Tent5a/Fgfr1/Isg15/Ano6/Nbr1/Acvr2a/Sgms2/Bmp6/Wls/Snx10/Asxl2/Acvr1	28
GO:0010457	GO:0010457	centriole-centriole cohesion	6/2195	14/28891	0.00033629729350704	0.00539257254696558	0.00394946010696176	Nin/Crocc/Kif3a/Odf2/Ctnnb1/Cep44	6
GO:0061635	GO:0061635	regulation of protein complex stability	6/2195	14/28891	0.00033629729350704	0.00539257254696558	0.00394946010696176	Pcm1/Irgm2/Igtp/Tapbp/Irgm1/Trappc11	6
GO:0097499	GO:0097499	protein localization to non-motile cilium	6/2195	14/28891	0.00033629729350704	0.00539257254696558	0.00394946010696176	Ift80/Arl13b/Spata7/Arl6/Bbip1/Bbs4	6
GO:0051348	GO:0051348	negative regulation of transferase activity	36/2195	260/28891	0.000347921786224071	0.00555308340348991	0.00406701647158292	Sorl1/Bag2/Uchl1/Dnajc3/Dbndd2/Plec/Wwtr1/Cdk5rap2/Srcin1/Src/Apc/Hipk3/Phpt1/Dusp3/Ormdl3/Ilk/Dnaja1/Pkig/Dusp22/Sfrp1/Prkar2b/Adarb1/Hexim1/Mapk8ip1/Cdkn1a/Pik3ip1/Mllt1/Pkia/Chordc1/Gnaq/Irs2/Heg1/Ptpn2/Hspb1/Ppm1f/Inppl1	36
GO:0051647	GO:0051647	nucleus localization	11/2195	44/28891	0.000348179171767782	0.00555308340348991	0.00406701647158292	Syne1/Nudc/Dmd/Tacc2/Pcm1/Sun1/Tacc1/Lmna/Cdc42bpa/Cep120/Clmn	11
GO:0000045	GO:0000045	autophagosome assembly	20/2195	114/28891	0.000354393513838562	0.00559944142397448	0.00410096856975998	Fez1/Ift88/Atp2a2/Synpo2/Pink1/Irgm2/Rab23/Ap4m1/Igtp/Trp53inp1/Ift20/Ulk2/Stx17/Sh3glb1/Rnf5/Wdr45b/Irgm1/Ubxn2b/Bag3/Atg10	20
GO:0007272	GO:0007272	ensheathment of neurons	29/2195	194/28891	0.000354860943100355	0.00559944142397448	0.00410096856975998	S100b/Kcnj10/Clu/Ulk4/Jam3/Id4/Ckap5/Tspan2/Cd9/Ntrk2/Mpdz/Itgb4/Plec/Pou3f2/Cxcr4/Galc/Dag1/Sirt2/Adam22/Lpin1/Ormdl3/Ilk/Ctnnb1/Zfp24/Gnpat/Arhgef10/Sod1/Marveld1/Eif2b2	29
GO:0008366	GO:0008366	axon ensheathment	29/2195	194/28891	0.000354860943100355	0.00559944142397448	0.00410096856975998	S100b/Kcnj10/Clu/Ulk4/Jam3/Id4/Ckap5/Tspan2/Cd9/Ntrk2/Mpdz/Itgb4/Plec/Pou3f2/Cxcr4/Galc/Dag1/Sirt2/Adam22/Lpin1/Ormdl3/Ilk/Ctnnb1/Zfp24/Gnpat/Arhgef10/Sod1/Marveld1/Eif2b2	29
GO:2001242	GO:2001242	regulation of intrinsic apoptotic signaling pathway	29/2195	194/28891	0.000354860943100355	0.00559944142397448	0.00410096856975998	Nme5/Clu/Bok/Ivns1abp/Ackr3/Nck2/Styxl1/Pink1/Trp73/Spop/Src/Dnaja1/Trap1/Ctnnb1/Cd74/Sh3glb1/Mapk8ip1/Tmbim6/Bclaf1/Mdm2/Bcl2l1/Cep63/Sod1/Ei24/Hyou1/Ptpn2/Hspb1/Taf6/Cd44	29
GO:0002495	GO:0002495	antigen processing and presentation of peptide antigen via MHC class II	8/2195	25/28891	0.000366282317652453	0.00574320740523146	0.00420626117412784	H2-Eb2/H2-DMa/H2-DMb2/H2-Aa/H2-Eb1/H2-Ab1/B2m/Cd74	8
GO:0050860	GO:0050860	negative regulation of T cell receptor signaling pathway	8/2195	25/28891	0.000366282317652453	0.00574320740523146	0.00420626117412784	Prnp/Ezr/Phpt1/Dusp3/Pawr/Dusp22/Lgals3/Ptpn2	8
GO:0045598	GO:0045598	regulation of fat cell differentiation	24/2195	149/28891	0.000366876050325758	0.00574320740523146	0.00420626117412784	Rarres2/Ift88/Zfp36l1/Id4/Ccdc3/Wwtr1/Cds1/Cebpb/Sirt2/Lpin1/Yap1/Stk3/Ankrd26/Sfrp1/Foxo1/Sh3pxd2b/Rreb1/Zfpm2/Trio/Atat1/Sort1/Wdfy2/Alms1/Asxl2	24
GO:0032944	GO:0032944	regulation of mononuclear cell proliferation	39/2195	290/28891	0.000368450491816415	0.00575267570512313	0.00421319565157385	Foxj1/Cd24a/Cd55/Hmgb1/Nck2/Prnp/H2-T23/Zp3/H2-Q4/H2-Q7/Sdc4/Anxa1/Znhit1/H2-T22/Csf1/H2-K1/H2-D1/H2-DMb2/H2-Aa/Cebpb/St6gal1/H2-Q6/Tgfbr2/Cd274/Ripor2/Cd59b/Pawr/Ctnnb1/Cd74/Mapk8ip1/Cdkn1a/Lgals3/Irf1/Bcl2l1/Irgm1/Jak2/Irs2/Nfatc2/Cd44	39
GO:0031099	GO:0031099	regeneration	26/2195	167/28891	0.000369785660749547	0.00575836830768257	0.00421736485032222	Fas/Dmd/Gja1/Sulf2/Cd9/Igf1r/Bcl9/Ptprf/Tnr/Gfap/Anxa1/D130043K22Rik/Cebpb/Eppk1/Yap1/Nfix/Rtn4/Rgma/Hdgfl2/Cdkn1a/Ptgfrn/Med1/Upf2/Kremen1/Jak2/Lamb2	26
GO:0048709	GO:0048709	oligodendrocyte differentiation	21/2195	123/28891	0.000374770313352582	0.00582071274638972	0.00426302522325561	Kcnj10/Sox9/Clu/Ulk4/Id4/Ckap5/Tspan2/Ntrk2/Cnp/Sox6/Cxcr4/Sox1/Dag1/Sirt2/Trp73/Ptpra/Nfix/Ctnnb1/Nlgn3/Prmt5/Eif2b2	21
GO:0006644	GO:0006644	phospholipid metabolic process	46/2195	360/28891	0.000375875963265071	0.00582264253277197	0.00426443857732091	Dbi/Naaa/Agpat4/Plaat1/Abhd3/Itpkb/Cds1/Fgf7/Prdx6/Synj1/Chpt1/Pcyt1b/Fitm2/Plcd4/Fabp5/Plaat3/Lpin1/Plcb3/Abhd4/Plppr3/Pdgfa/Lclat1/Plpp1/Pcyt1a/Ormdl3/Pisd/Pigp/Socs1/Dpm1/Scarb1/Plppr4/Sh3glb1/Gnpat/Pld2/Sgms2/Crls1/Gdpd1/Inpp4a/Dpm2/Sgpp1/Pigf/Pigk/Smpd2/Mtmr9/Pnpla6/Inppl1	46
GO:0006469	GO:0006469	negative regulation of protein kinase activity	30/2195	204/28891	0.000377059105544234	0.00582575956560922	0.00426672145747423	Sorl1/Uchl1/Dnajc3/Dbndd2/Plec/Wwtr1/Cdk5rap2/Srcin1/Apc/Hipk3/Dusp3/Ilk/Dnaja1/Pkig/Dusp22/Sfrp1/Prkar2b/Adarb1/Hexim1/Mapk8ip1/Cdkn1a/Mllt1/Pkia/Chordc1/Gnaq/Heg1/Ptpn2/Hspb1/Ppm1f/Inppl1	30
GO:0002064	GO:0002064	epithelial cell development	34/2195	242/28891	0.000381859817971814	0.00588460857149811	0.0043098218143203	Hydin/Sox9/Vim/Ift88/Dmd/Gja1/Rfx3/Plec/Akap9/Ift74/Ccdc88c/Cxcr4/Arhgef26/Frmd6/Ezr/Clic4/Shroom3/Yap1/Src/Fat1/Epb41l5/Tmod1/S1pr3/Vezf1/Tjp2/Myo1e/Fem1b/Bmp6/C1galt1/Rapgef1/Rilpl2/Heg1/Lamb2/Palld	34
GO:0031668	GO:0031668	cellular response to extracellular stimulus	37/2195	271/28891	0.000382861203004398	0.00588475522648987	0.0043099292228038	Wnt4/Slc2a1/Gas2l1/Wrn/Fas/Rnase4/Gas6/Srebf1/Hrk/Plec/Aoc1/Fads1/Cbs/Inhbb/Kcnb1/Srebf2/Dnajc15/Ttc5/Usf1/Slc38a3/Adora2b/Foxo1/Prkag1/Sh3glb1/Hspa5/Cdkn1a/Med1/Otud3/Nupr1l/Wdr45b/Bmp6/Mybbp1a/Sesn1/Fbxo22/Prkaa1/Tbc1d7/Seh1l	37
GO:0006367	GO:0006367	transcription initiation at RNA polymerase II promoter	18/2195	98/28891	0.000386012404615348	0.00590260720768779	0.00432300381511709	Hmgb1/Med31/Polr2i/Znhit1/Med19/Thra/Taf11/Taf1/Med25/Med21/Med1/Med9/Paxip1/Med30/Nfkbia/Med23/Taf6/Gtf2f2	18
GO:0006497	GO:0006497	protein lipidation	18/2195	98/28891	0.000386012404615348	0.00590260720768779	0.00432300381511709	Dbi/Zdhhc23/Zdhhc1/Hhatl/Irgm2/Igtp/Pigp/Dpm1/Mttp/Nmt2/Wdr45b/Irgm1/Zdhhc4/Dpm2/Zdhhc18/Pigf/Pigk/Atg10	18
GO:0002819	GO:0002819	regulation of adaptive immune response	35/2195	252/28891	0.000393384311111914	0.00599986919749867	0.00439423741380051	Foxj1/Cd24a/C3/Cd55/Hmgb1/H2-DMa/H2-T23/Zp3/H2-Q4/Tap2/H2-Q7/Anxa1/H2-T22/H2-K1/H2-D1/H2-Q6/Hspd1/H2-Ab1/B2m/Cd274/Rsad2/Mr1/H2-M3/Prkcz/Dusp22/Cd74/Irf7/Rif1/H2-T24/Trp53bp1/Irf1/Exosc3/Jak2/Paxip1/Cd44	35
GO:0051648	GO:0051648	vesicle localization	31/2195	214/28891	0.000397148846505307	0.00604175411875894	0.00442491346389719	Mapk15/Ap3m2/Hap1/Myo7a/Synj1/Ap3m1/Sdc4/Dpysl2/Cep19/Kif1b/Map2/Trappc8/Bicdl1/Stard3nl/Rasgrp1/Stk11/Atp9a/Prkcz/Ctnnb1/Myo1e/Exoc1/Hgs/Rab11b/Nlgn3/Pdcd6/Bcl2l1/5730455P16Rik/Snapin/Tmem230/Trappc11/Exoc2	31
GO:0062207	GO:0062207	regulation of pattern recognition receptor signaling pathway	23/2195	141/28891	0.000400021560327558	0.00605745960993515	0.00443641599081184	Tspan6/Hmgb1/Lbp/Gbp2/Gbp5/Fbxl2/Irgm2/Sirt2/Igtp/Src/Sec14l1/Rsad2/Rtn4/Irf7/Atat1/Irf1/Slc15a2/Irgm1/Casp4/Nagk/Ddx60/Otud4/Trim30a	23
GO:0035567	GO:0035567	non-canonical Wnt signaling pathway	13/2195	59/28891	0.000400223186768006	0.00605745960993515	0.00443641599081184	Wnt4/Fzd3/Tmem67/Ift80/Celsr1/Ccdc88c/Ptk7/Mks1/Tiam1/Ankrd6/Sfrp1/Fzd6/Mllt3	13
GO:0032868	GO:0032868	response to insulin	36/2195	262/28891	0.000403191840485347	0.00608686307786148	0.00445795076342175	Rarres2/Slc2a1/Zfp36l1/Sorl1/Cav2/Srebf1/Igf1r/Ptprf/Sorbs1/Cry2/Khk/Atp2b1/Rab31/Inhbb/Gkap1/Lpin1/Src/Ptpra/Apc/Usf1/Prkcz/Stxbp4/Ankrd26/Socs1/Foxo1/Irs1/C2cd5/Cry1/Sgcb/Sort1/Scap/Irs2/Prkaa1/Bcar3/Ptpn2/Inppl1	36
GO:0051701	GO:0051701	biological process involved in interaction with host	25/2195	159/28891	0.000407794933558572	0.0061407292913782	0.00449740177859949	Gas6/Cav2/Hmgb1/Gbp2/Dynlt1f/Ifitm3/Nectin3/Gbp6/Rad50/Gbp7/Trim56/Cd74/Chmp2b/Scarb1/Alyref/Snx3/Bcl2l1/Trim8/Gbp9/Trim12c/Trim34a/Kpna6/Trim30a/Trim30d/Exoc2	25
GO:0044743	GO:0044743	protein transmembrane import into intracellular organelle	10/2195	38/28891	0.000411519486115433	0.00616551795738097	0.00451555672164941	Trim37/Hspd1/Dnajc15/Tomm7/Chchd4/Usp9x/Pex7/Timm21/Pex13/Pex2	10
GO:0060441	GO:0060441	epithelial tube branching involved in lung morphogenesis	10/2195	38/28891	0.000411519486115433	0.00616551795738097	0.00451555672164941	Sox9/Tmem67/Sox2/Celsr1/Rdh10/Dag1/Ctsh/Yap1/Ext1/Ctnnb1	10
GO:0048839	GO:0048839	inner ear development	32/2195	224/28891	0.000415100771695422	0.00620350850999733	0.00454338057950074	Fzd3/Sox9/Ift88/Sox2/Hey1/Myo7a/Kif3a/Ift27/Rpgrip1l/Ttc8/Celsr1/H2-DMa/H2-T23/Ptk7/Sobp/Sdc4/Adgrv1/Dchs1/Tsku/Mks1/H2-K1/Stox1/Ift20/Ripor2/Wdpcp/Alg10b/Fgfr1/Plppr4/Fzd6/Sod1/Alms1/Sec24b	32
GO:0045880	GO:0045880	positive regulation of smoothened signaling pathway	11/2195	45/28891	0.000429493294481379	0.00638642535377951	0.00467734683978139	Dync2h1/Dcdc2a/Stk36/Gas8/Scube3/Intu/Ift172/Armc9/Sfrp1/Ctnna1/Ndst1	11
GO:2001185	GO:2001185	regulation of CD8-positive, alpha-beta T cell activation	11/2195	45/28891	0.000429493294481379	0.00638642535377951	0.00467734683978139	H2-T23/H2-Q4/H2-Q7/H2-T22/H2-K1/H2-D1/H2-Q6/Cd274/Socs1/Mapk8ip1/Irf1	11
GO:0002262	GO:0002262	myeloid cell homeostasis	31/2195	215/28891	0.000430930582446971	0.0063917778641447	0.00468126695879236	Cd24a/Myb/Gas2l1/Zfp36l1/Jam3/Flvcr1/Hmgb1/Itpkb/Smad5/Dyrk3/Mb/Sox6/Anxa1/Hc/Csf1/Thra/B2m/Stat1/Ankrd54/Sfxn1/Isg15/Cebpg/Acvr2a/Med1/Slc11a2/Sod1/Bpgm/Jak2/Ptpn2/Hscb/Cd44	31
GO:0045926	GO:0045926	negative regulation of growth	36/2195	263/28891	0.000433649055850384	0.00641605947222027	0.00469905053826063	Fhl1/Mt3/Gas2l1/Wwc1/Dnajb2/Gja1/Serpine2/Kcnk2/Tnr/Tchp/Cxadr/Sema6d/D130043K22Rik/Trp73/Tgfbr2/Map2/Stk3/Stk11/Apc/Ulk2/Sema3e/Rtn4/Ankrd26/Atxn2/Sfrp1/Smad4/Rgma/Cdkn1a/Cdkl3/Adipor2/Sesn1/Rai1/Mul1/Ei24/Alms1/Sertad3	36
GO:0030177	GO:0030177	positive regulation of Wnt signaling pathway	23/2195	142/28891	0.000443599955204395	0.00653429467871482	0.00478564468738364	Sulf2/Gprc5b/Ruvbl1/Dixdc1/Ptk7/Macf1/Ppp2r3a/Wnk2/Thra/Yap1/Sall1/Src/Ube2b/Ankrd6/Pbxip1/Ilk/Tnks/Sfrp1/Vps35/Spin1/Mllt3/Wls/Fam53b	23
GO:0001894	GO:0001894	tissue homeostasis	38/2195	283/28891	0.000448113786729027	0.00653429467871482	0.00478564468738364	Tuba1a/Mak/Sox9/Lca5/Cep290/Crocc/Apbb2/Crb2/Ildr2/Wwtr1/Ocln/Gpr137/Spata7/Cxadr/Adgrv1/Ldb2/Rp1/Ank/Csf1/Mks1/Nphp3/Gcnt2/Yap1/Ext1/Map1a/Stk11/Src/Nfix/Iqcb1/Ctnnb1/Bbs1/Tjp2/Bbs4/Sod1/Snx10/Cib2/Mtf1/Rpa1	38
GO:0060249	GO:0060249	anatomical structure homeostasis	38/2195	283/28891	0.000448113786729027	0.00653429467871482	0.00478564468738364	Tuba1a/Mak/Sox9/Lca5/Cep290/Crocc/Apbb2/Crb2/Ildr2/Wwtr1/Ocln/Gpr137/Spata7/Cxadr/Adgrv1/Ldb2/Rp1/Ank/Csf1/Mks1/Nphp3/Gcnt2/Yap1/Ext1/Map1a/Stk11/Src/Nfix/Iqcb1/Ctnnb1/Bbs1/Tjp2/Bbs4/Sod1/Snx10/Cib2/Mtf1/Rpa1	38
GO:1902850	GO:1902850	microtubule cytoskeleton organization involved in mitosis	25/2195	160/28891	0.000449050195194357	0.00653429467871482	0.00478564468738364	Nuf2/Cep126/Chek2/Ckap5/Nudc/Tacc2/Enkd1/Efhc1/Cdk5rap2/Spice1/Map9/Kif11/Hspa1b/Map10/Rae1/Ripor2/Pibf1/Eml1/Tacc1/Cep97/Chmp2b/Kif2a/Arhgef10/Drg1/Ubxn2b	25
GO:0034655	GO:0034655	nucleobase-containing compound catabolic process	51/2195	414/28891	0.00044917909642724	0.00653429467871482	0.00478564468738364	Nudt4/Vim/Zfp36l1/Endog/Nt5c/Uox/Cnp/Ang/Naf1/Rbm24/Nudt11/Fitm2/Upp2/Upf3b/Ttc5/Zhx2/Rbm8a/Lsm7/Carhsp1/Lsm5/Cnot1/Cnot10/Enpp4/Tent5a/Zc3h14/Nudt9/Samd4/Tob1/Parn/Enpp5/Gda/Upf2/Rexo4/Fxr1/Ptbp1/Tardbp/Trnt1/Exosc3/Entpd6/Samd4b/Dkc1/Nbas/Exosc1/Wdr82/Tent4a/Dcp1b/Mettl3/Slfn8/Tent4b/Hsf1/Patl1	51
GO:0033673	GO:0033673	negative regulation of kinase activity	32/2195	225/28891	0.000449349777332824	0.00653429467871482	0.00478564468738364	Sorl1/Uchl1/Dnajc3/Dbndd2/Plec/Wwtr1/Cdk5rap2/Srcin1/Apc/Hipk3/Dusp3/Ilk/Dnaja1/Pkig/Dusp22/Sfrp1/Prkar2b/Adarb1/Hexim1/Mapk8ip1/Cdkn1a/Pik3ip1/Mllt1/Pkia/Chordc1/Gnaq/Irs2/Heg1/Ptpn2/Hspb1/Ppm1f/Inppl1	32
GO:0050866	GO:0050866	negative regulation of cell activation	32/2195	225/28891	0.000449349777332824	0.00653429467871482	0.00478564468738364	Foxj1/Cd24a/Fas/Gclc/Serpine2/Cd9/Hmgb1/Ildr2/Prnp/Dtx1/Sdc4/Anxa1/H2-Aa/Cebpb/Cd274/Ripor2/Pdgfa/Pibf1/Dusp3/Pawr/Dusp22/Socs1/Sfrp1/Cd74/Lgals3/Irf1/Zc3h8/Prkg1/Cx3cl1/Ptpn2/Hspb1/Cd44	32
GO:0043242	GO:0043242	negative regulation of protein-containing complex disassembly	17/2195	91/28891	0.000451483832253198	0.00654927524879762	0.0047966162901588	Spef1/Gas2l1/Mid1ip1/Sptan1/Mid1/Carmil1/Tmod2/Rp1/Map2/Map1a/Apc/Tmod1/Katnb1/Mtpn/Scaf8/Wdr47/Scaf4	17
GO:0034620	GO:0034620	cellular response to unfolded protein	16/2195	83/28891	0.000456584679182897	0.00658435068735816	0.00482230515092471	Pacrg/Bok/Dnajc3/Casp12/Nck2/Tmem33/Hspd1/Igtp/Dnajc10/Hspa5/Tmbim6/Ppp1r15a/Amfr/Ptpn2/Hsf1/Bag3	16
GO:1904888	GO:1904888	cranial skeletal system development	16/2195	83/28891	0.000456584679182897	0.00658435068735816	0.00482230515092471	Tmem107/Wdr19/Irx5/Rdh10/Ift140/Rab23/Tgfbr2/Tulp3/Ext1/Chst11/Fuz/Ctnnb1/Sh3pxd2b/Ndst1/Gnaq/Crkl	16
GO:1902074	GO:1902074	response to salt	44/2195	343/28891	0.000457231161839131	0.00658435068735816	0.00482230515092471	Syt10/Mt1/Tuba1a/Anxa5/Kcnj10/Kcnmb1/Ly6h/Fas/Atp2b4/Calm1/Igf1r/Itpkb/Plec/Calm2/Sorbs1/Kcnmb4/Anxa11/Aoc1/Adgrv1/Ank/Sorbs2/Cpne2/Kcnb1/Clic4/P2rx6/B2m/Mnat1/Jund/Dlg4/Fgfr1/Tmbim6/Cpne8/Pdcd6/Crls1/Gnaq/Hsp90b1/Cib2/Entpd6/Prkaa1/Rasa4/Nfatc2/Nfatc1/Hsf1/Crkl	44
GO:0090481	GO:0090481	pyrimidine nucleotide-sugar transmembrane transport	5/2195	10/28891	0.000458961384175885	0.00659326366178093	0.0048288329141788	Slc35d1/Slc35a2/Slc35a5/Slc35b4/Slc35a3	5
GO:0006625	GO:0006625	protein targeting to peroxisome	7/2195	20/28891	0.00046327250870152	0.00660720142818779	0.00483904077914948	Trim37/Hacl1/Usp9x/Pex7/Pex3/Pex13/Pex2	7
GO:0072662	GO:0072662	protein localization to peroxisome	7/2195	20/28891	0.00046327250870152	0.00660720142818779	0.00483904077914948	Trim37/Hacl1/Usp9x/Pex7/Pex3/Pex13/Pex2	7
GO:0072663	GO:0072663	establishment of protein localization to peroxisome	7/2195	20/28891	0.00046327250870152	0.00660720142818779	0.00483904077914948	Trim37/Hacl1/Usp9x/Pex7/Pex3/Pex13/Pex2	7
GO:0060295	GO:0060295	regulation of cilium movement involved in cell motility	9/2195	32/28891	0.000466471360431631	0.00662099182162887	0.00484914070980049	Cfap45/Cfap206/Ttll6/Anxa5/Cfap69/Kif9/Cfap20/Bbs1/Bbs4	9
GO:1902019	GO:1902019	regulation of cilium-dependent cell motility	9/2195	32/28891	0.000466471360431631	0.00662099182162887	0.00484914070980049	Cfap45/Cfap206/Ttll6/Anxa5/Cfap69/Kif9/Cfap20/Bbs1/Bbs4	9
GO:0006643	GO:0006643	membrane lipid metabolic process	28/2195	188/28891	0.00047172749127843	0.00667961624285185	0.00489207658333717	Naaa/St8sia2/St3gal6/St8sia1/Sptlc3/Sirt3/Galc/Sccpdh/Naga/Hacd1/Plpp1/Ormdl3/Ccn1/Pigp/St3gal2/Dpm1/Ormdl2/Sgms2/Sptssa/Asah2/Cers6/B4galnt1/B4galt4/Dpm2/Sgpp1/Pigf/Pigk/Smpd2	28
GO:0043244	GO:0043244	regulation of protein-containing complex disassembly	22/2195	134/28891	0.000482779058113622	0.00679749072431259	0.00497840654146077	Spef1/Gas2l1/Mid1ip1/Igf1r/Sptan1/Mid1/Carmil1/Tmod2/Rp1/Irgm2/Igtp/Map2/Map1a/Apc/Tmod1/Nes/Katnb1/Mtpn/Scaf8/Irgm1/Wdr47/Scaf4	22
GO:2000027	GO:2000027	regulation of animal organ morphogenesis	22/2195	134/28891	0.000482779058113622	0.00679749072431259	0.00497840654146077	Wnt4/Fzd3/Spag6l/Sox9/Ift88/Celsr1/Fgf7/Ptk7/Csf1/Mks1/Stox1/Sall1/Apc/Ankrd6/Pdgfa/Ctnnb1/Sfrp1/Fgfr1/Jhy/Fzd6/Mllt3/Sec24b	22
GO:0022409	GO:0022409	positive regulation of cell-cell adhesion	45/2195	354/28891	0.000483489143040606	0.00679749072431259	0.00497840654146077	Cd24a/Hsp90aa1/Hsph1/Sox2/Cd55/Hmgb1/Itpkb/H2-Eb2/H2-DMa/Nck2/H2-T23/Zp3/H2-Q4/Gcnt1/H2-Q7/Anxa1/Kifap3/H2-T22/H2-K1/H2-D1/H2-DMb2/H2-Aa/H2-Q6/Hspd1/Gcnt2/Tgfbr2/H2-Eb1/H2-Ab1/Rasgrp1/B2m/Myo10/Cd274/Cd59b/Pawr/Ank3/Prkcz/Socs1/Cd74/Rap1gap/Nkap/Irf1/Irgm1/Jak2/Cx3cl1/Cd44	45
GO:0042180	GO:0042180	cellular ketone metabolic process	35/2195	255/28891	0.00049109142547511	0.00688068606943436	0.00503933788615416	Dbi/Wnt4/Dgat2/Sox9/Atp2b4/Mid1ip1/Plin5/Srebf1/Coq8b/Anxa1/Rdh10/Gatd1/Sirt2/Coq4/Fabp5/Ppargc1a/Apc/Pibf1/Oxct1/Erlin2/Ankrd26/Mtln/Cd74/Irs1/Dkk3/Pdk1/Bmp6/Kyat3/Scap/Etfbkmt/Irs2/Cbr3/Coq3/Nqo2/Coq5	35
GO:0050678	GO:0050678	regulation of epithelial cell proliferation	52/2195	426/28891	0.000493219440947477	0.00688068606943436	0.00503933788615416	Sox9/Ift88/Sox2/Zfp36l1/Cd109/Ift80/Hey1/Gja1/Cav2/Sulf2/Kif3a/Hmgb1/St8sia1/Ang/Ift74/Fgf7/Cxadr/Intu/Ift57/Ift172/Hmgn1/Eppk1/Yap1/Ift122/Stk3/B2m/Stk11/Apc/Stat1/Rtn4/Zfp703/Adora2b/Stxbp4/Ctnnb1/Wdr13/Sfrp1/Fgfr1/Ptprk/Rap1gap/Rreb1/Rgcc/Ift52/Med1/Slc39a9/Pdcd6/Bmp6/Itgb3bp/Agap2/Irs2/Nfatc1/Hsf1/Pex2	52
GO:0003181	GO:0003181	atrioventricular valve morphogenesis	8/2195	26/28891	0.000494045552937643	0.00688068606943436	0.00503933788615416	Hey1/Dchs1/Tgfbr2/Ccn1/Smad4/Zfpm2/Mdm2/Acvr1	8
GO:0010866	GO:0010866	regulation of triglyceride biosynthetic process	8/2195	26/28891	0.000494045552937643	0.00688068606943436	0.00503933788615416	Dgat2/C3/Plin5/Srebf1/Fitm2/Lpin1/Scarb1/Sik1	8
GO:0032233	GO:0032233	positive regulation of actin filament bundle assembly	14/2195	68/28891	0.00050844388603009	0.00705860785505597	0.00516964582143959	Wnt4/Pdlim4/Lpar1/Synpo2/Sdc4/Carmil1/S100a10/Sh3pxd2b/Rgcc/Arhgef10/Cx3cl1/Sorbs3/Pxn/Ppm1f	14
GO:0046641	GO:0046641	positive regulation of alpha-beta T cell proliferation	12/2195	53/28891	0.000509200094718347	0.00705860785505597	0.00516964582143959	Cd24a/Cd55/H2-T23/H2-Q4/H2-Q7/H2-T22/H2-K1/H2-D1/H2-Q6/Tgfbr2/Irgm1/Jak2	12
GO:0031114	GO:0031114	regulation of microtubule depolymerization	10/2195	39/28891	0.000516083741254878	0.0070782242469306	0.00518401264849229	Spef1/Gas2l1/Mid1ip1/Mid1/Rp1/Map2/Map1a/Apc/Katnb1/Wdr47	10
GO:0016042	GO:0016042	lipid catabolic process	44/2195	345/28891	0.000517512508158173	0.0070782242469306	0.00518401264849229	Rarres2/Dbi/Naaa/Aig1/Sorl1/Crtc3/Plaat1/Plin5/Abhd3/Prdx6/Plch1/Etfa/Plce1/Galc/Bdh2/Fitm2/Plcd4/Sirt2/Thra/Plaat3/Lpin1/Hacl1/Faah/Plcb3/Abhd4/Naga/Oxct1/Lypla2/Mtln/Echdc1/Irs1/Scarb1/Pld2/Pex7/Asah2/Etfbkmt/Gdpd1/Irs2/Prkaa1/Acad11/Pex13/Smpd2/Pnpla6/Pex2	44
GO:0071496	GO:0071496	cellular response to external stimulus	43/2195	335/28891	0.000520204063307933	0.0070782242469306	0.00518401264849229	Wnt4/Slc2a1/Sox9/Gas2l1/Wrn/Fas/Rnase4/Gas6/Srebf1/Hrk/Plec/Aoc1/Dag1/Fads1/Cbs/Inhbb/Kcnb1/Srebf2/Dnajc15/Atp1a1/Ttc5/Usf1/Slc38a3/Ripor2/Adora2b/Ctnnb1/Foxo1/Prkag1/Sh3glb1/Hspa5/Cdkn1a/Med1/Otud3/Nupr1l/Wdr45b/Bmp6/Mybbp1a/Sesn1/Fbxo22/Prkaa1/Tbc1d7/Bag3/Seh1l	43
GO:0060260	GO:0060260	regulation of transcription initiation by RNA polymerase II	15/2195	76/28891	0.000523644686874162	0.0070782242469306	0.00518401264849229	Hmgb1/Med31/Znhit1/Med19/Thra/Taf11/Med25/Med21/Med1/Med9/Paxip1/Med30/Nfkbia/Med23/Taf6	15
GO:0035845	GO:0035845	photoreceptor cell outer segment organization	6/2195	15/28891	0.00052451953898339	0.0070782242469306	0.00518401264849229	Tmem67/Nphp1/Rp1/Ift140/Ift20/Bbs4	6
GO:0044406	GO:0044406	adhesion of symbiont to host	6/2195	15/28891	0.00052451953898339	0.0070782242469306	0.00518401264849229	Gas6/Gbp2/Gbp6/Gbp7/Scarb1/Gbp9	6
GO:0060330	GO:0060330	regulation of response to type II interferon	6/2195	15/28891	0.00052451953898339	0.0070782242469306	0.00518401264849229	Irgm2/Igtp/Med1/Irgm1/Nlrc5/Ptpn2	6
GO:0060334	GO:0060334	regulation of type II interferon-mediated signaling pathway	6/2195	15/28891	0.00052451953898339	0.0070782242469306	0.00518401264849229	Irgm2/Igtp/Med1/Irgm1/Nlrc5/Ptpn2	6
GO:0090209	GO:0090209	negative regulation of triglyceride metabolic process	6/2195	15/28891	0.00052451953898339	0.0070782242469306	0.00518401264849229	Sorl1/Plin5/Srebf1/Lpin1/Ccnc/Sik1	6
GO:1900226	GO:1900226	negative regulation of NLRP3 inflammasome complex assembly	6/2195	15/28891	0.00052451953898339	0.0070782242469306	0.00518401264849229	Fbxl2/Irgm2/Sirt2/Igtp/Irgm1/Trim30a	6
GO:0042129	GO:0042129	regulation of T cell proliferation	32/2195	227/28891	0.000525425476963657	0.0070782242469306	0.00518401264849229	Foxj1/Cd24a/Cd55/Hmgb1/Nck2/Prnp/H2-T23/Zp3/H2-Q4/H2-Q7/Sdc4/Anxa1/Znhit1/H2-T22/H2-K1/H2-D1/H2-DMb2/H2-Aa/Cebpb/H2-Q6/Tgfbr2/Cd274/Ripor2/Cd59b/Pawr/Ctnnb1/Mapk8ip1/Lgals3/Irf1/Irgm1/Jak2/Cd44	32
GO:0002428	GO:0002428	antigen processing and presentation of peptide antigen via MHC class Ib	11/2195	46/28891	0.000526124539507229	0.0070782242469306	0.00518401264849229	H2-T23/H2-Q4/Tap2/H2-Q7/H2-T22/H2-K1/H2-D1/H2-Q6/B2m/H2-M3/H2-T24	11
GO:0014044	GO:0014044	Schwann cell development	11/2195	46/28891	0.000526124539507229	0.0070782242469306	0.00518401264849229	Ntrk2/Itgb4/Plec/Pou3f2/Dag1/Sirt2/Adam22/Ilk/Arhgef10/Sod1/Lamb2	11
GO:0030278	GO:0030278	regulation of ossification	23/2195	144/28891	0.000543354537901684	0.00728648184720721	0.00533653819675346	Wnt4/Sox9/Gja1/Atp2b1/Intu/Adgrv1/Ank/Csf1/Rsad2/Rflnb/Ccn1/Tent5a/Sfrp1/Isg15/Ano6/Nbr1/Acvr2a/Kremen1/Sgms2/Bmp6/Asxl2/Tmem53/Acvr1	23
GO:0006260	GO:0006260	DNA replication	37/2195	276/28891	0.000545078723549116	0.00728648184720721	0.00533653819675346	Mapk15/Ruvbl2/Wrn/Ino80b/Endog/Ruvbl1/Polk/Lrwd1/Rev3l/Rfc2/Lpin1/Nfia/Chaf1a/Usp37/Nfix/Rad50/Cacybp/Jade1/Ttf1/Pold3/Gins4/Fgfr1/Atr/Ssbp1/Mcm4/Alyref/Ssrp1/Rpa3/Tipin/Pole3/Tk2/Repin1/Sin3a/Rpa1/Orc2/Bcar3/Inppl1	37
GO:1903038	GO:1903038	negative regulation of leukocyte cell-cell adhesion	24/2195	153/28891	0.000545288713999663	0.00728648184720721	0.00533653819675346	Foxj1/Cd24a/Hmgb1/Ildr2/Prnp/Dtx1/Sdc4/Anxa1/H2-Aa/Cebpb/Cd274/Ripor2/Dusp3/Pawr/Dusp22/Socs1/Cd74/Lgals3/Irf1/Zc3h8/Ccl25/Ptpn2/Hspb1/Cd44	24
GO:0010717	GO:0010717	regulation of epithelial to mesenchymal transition	18/2195	101/28891	0.000563289038598907	0.00751009857529734	0.00550031259925793	Crb2/Wwtr1/Pofut2/Emp2/Dag1/Gcnt2/Tgfbr2/Phldb1/Tiam1/Zfp703/Pawr/Fuz/Ctnnb1/Sfrp1/Smad4/Glipr2/Rgcc/Acvr1	18
GO:0042594	GO:0042594	response to starvation	30/2195	209/28891	0.000569883998881758	0.00758099050530374	0.00555223305967405	Wnt4/Slc2a1/Gas2l1/Wrn/Fas/Rnase4/Gas6/Srebf1/Hrk/Aoc1/Fads1/Inhbb/Srebf2/Dnajc15/Ttc5/Ulk2/Slc38a3/Foxo1/Sh3glb1/Hspa5/Cdkn1a/Nupr1l/Wdr45b/Mybbp1a/Sesn1/Fbxo22/Prkaa1/Tbc1d7/Pex2/Seh1l	30
GO:0070613	GO:0070613	regulation of protein processing	14/2195	69/28891	0.000593867909980643	0.00786168586353726	0.0057578112155352	Clec3b/Ift88/Bag2/Serpine2/Plat/Rfx4/Src/S100a10/Ldlrad3/Fuz/Ift52/Ppp1r15a/Mdm2/Rps6ka2	14
GO:0046467	GO:0046467	membrane lipid biosynthetic process	22/2195	136/28891	0.000594466768911739	0.00786168586353726	0.0057578112155352	St8sia2/St3gal6/Sptlc3/Sirt3/Sccpdh/Hacd1/Ormdl3/Ccn1/Pigp/St3gal2/Dpm1/Ormdl2/Sgms2/Sptssa/Asah2/Cers6/B4galnt1/B4galt4/Dpm2/Pigf/Pigk/Smpd2	22
GO:0002053	GO:0002053	positive regulation of mesenchymal cell proliferation	9/2195	33/28891	0.000598514721837546	0.00786168586353726	0.0057578112155352	Sox9/Arhgap5/Hmgb1/Tgfbr2/Pdgfa/Ctnnb1/Fgfr1/Irs1/Irs2	9
GO:0046597	GO:0046597	negative regulation of viral entry into host cell	9/2195	33/28891	0.000598514721837546	0.00786168586353726	0.0057578112155352	Ifitm3/Rad50/Trim56/Cd74/Snx3/Trim8/Trim12c/Trim30a/Trim30d	9
GO:2000564	GO:2000564	regulation of CD8-positive, alpha-beta T cell proliferation	9/2195	33/28891	0.000598514721837546	0.00786168586353726	0.0057578112155352	H2-T23/H2-Q4/H2-Q7/H2-T22/H2-K1/H2-D1/H2-Q6/Mapk8ip1/Irf1	9
GO:0022613	GO:0022613	ribonucleoprotein complex biogenesis	53/2195	440/28891	0.000599847614674226	0.00786168586353726	0.0057578112155352	Hsp90aa1/Pih1d2/Ruvbl2/Ckap5/Ptges3/Ruvbl1/Snrpf/Naf1/Srsf10/Snrpg/Eif5/Drosha/Wbp11/Ramac/Ddx20/Smn1/Luc7l/Nudt21/Gar1/Psip1/Dhx37/Atr/Rsl24d1/Mterf4/Snrnp200/Xpo1/C1d/Snrpd2/Rexo4/Gemin8/Rpp38/Ddx18/Crnkl1/Mybbp1a/Utp11/Exosc3/Rbis/Rrp7a/Ipo4/Eif2d/Dkc1/Prmt5/Exosc1/Rpf2/Rrp15/Znhit3/Sf3a3/Fbl/Mrpl10/Tent4b/Rpp30/Rpf1/Rrs1	53
GO:2001243	GO:2001243	negative regulation of intrinsic apoptotic signaling pathway	19/2195	110/28891	0.000600926890511948	0.00786168586353726	0.0057578112155352	Nme5/Clu/Ivns1abp/Ackr3/Pink1/Src/Dnaja1/Trap1/Ctnnb1/Cd74/Sh3glb1/Mapk8ip1/Tmbim6/Mdm2/Bcl2l1/Cep63/Hyou1/Hspb1/Cd44	19
GO:2000142	GO:2000142	regulation of DNA-templated transcription initiation	16/2195	85/28891	0.000601585265809189	0.00786168586353726	0.0057578112155352	Hmgb1/Med31/Znhit1/Med19/Thra/Taf11/Med25/Med21/Bclaf1/Med1/Med9/Paxip1/Med30/Nfkbia/Med23/Taf6	16
GO:0043524	GO:0043524	negative regulation of neuron apoptotic process	30/2195	210/28891	0.000617485369343048	0.00805173779409297	0.00589700313394587	Mt1/Mt3/Hsph1/Clu/Bok/Hsp90ab1/Gclc/Nrbp2/Ntrk2/Pink1/Cebpb/Trp73/Hspd1/Ppargc1a/Syngap1/Nfix/Sema3e/Gclm/Ilk/Ctnnb1/Oxr1/Nes/Hdgf/Cacna1a/Bcl2l1/Agap2/Sod1/Jak2/Cx3cl1/Hyou1	30
GO:0010976	GO:0010976	positive regulation of neuron projection development	33/2195	239/28891	0.000629444013486474	0.00817175346174016	0.00598490127299819	Cd24a/Ddr1/Fez1/Baiap2/Dmd/Hap1/Serpine2/Ntrk2/Gprc5b/Igf1r/Plxnb2/Musk/Dynlt1f/Ptk7/Eef2k/Styxl1/Tiam1/Scarb2/Lrp8/Rit2/Tenm3/Rgma/Fgfr1/Vldlr/Hspa5/Katnb1/Ranbp1/Snx3/Ptbp1/Rapgef1/Cx3cl1/Camk1d/Hspb1	33
GO:0031669	GO:0031669	cellular response to nutrient levels	33/2195	239/28891	0.000629444013486474	0.00817175346174016	0.00598490127299819	Wnt4/Slc2a1/Gas2l1/Wrn/Fas/Rnase4/Gas6/Srebf1/Hrk/Aoc1/Fads1/Inhbb/Kcnb1/Srebf2/Dnajc15/Ttc5/Usf1/Slc38a3/Foxo1/Prkag1/Sh3glb1/Hspa5/Cdkn1a/Med1/Otud3/Nupr1l/Wdr45b/Mybbp1a/Sesn1/Fbxo22/Prkaa1/Tbc1d7/Seh1l	33
GO:0050688	GO:0050688	regulation of defense response to virus	18/2195	102/28891	0.000636199603920713	0.00824142412677203	0.00603592729254126	Hsp90aa1/Tspan6/Elmod2/Traf3ip1/Zdhhc1/Fbxl2/Irgm2/Sirt2/Igtp/Sec14l1/Stat1/Trim44/Pcbp2/Irgm1/Mul1/Sin3a/Sertad3/Trim30a	18
GO:0045860	GO:0045860	positive regulation of protein kinase activity	46/2195	369/28891	0.000644537434227285	0.00833124313130823	0.00610170973165974	Cd24a/Hsp90aa1/Mt3/Clu/Atp2b4/Hsp90ab1/Gas6/Gprc5b/Prnp/Nek10/Ang/Akap6/Emp2/Sdc4/Sash1/Dag1/Csf1/Irgm2/Stox1/Igtp/Gab1/Tiam1/Rasgrp1/Srcin1/Stk11/Lrp8/Src/Mnat1/Pdgfa/Pibf1/Ccn1/Tom1l1/Ilk/Prkcz/Dazap2/Socs1/Dlg4/Fgfr1/Vldlr/Cdkn1a/Rgcc/Nedd9/Agap2/Irgm1/Jak2/Pxn	46
GO:2000278	GO:2000278	regulation of DNA biosynthetic process	21/2195	128/28891	0.000647485934544709	0.00835116097750817	0.00611629734050471	Hsp90aa1/Mapk15/Gja1/Ptges3/Kcnk2/Naf1/Rfc2/Src/Jade1/Ctnnb1/Tnks/Parn/Cct3/Atr/Cct7/Cdkn1a/Rgcc/Dkc1/Terf2/Tent4b/Nfatc1	21
GO:0002504	GO:0002504	antigen processing and presentation of peptide or polysaccharide antigen via MHC class II	8/2195	27/28891	0.000655632901236702	0.00843789588511356	0.00617982102136112	H2-Eb2/H2-DMa/H2-DMb2/H2-Aa/H2-Eb1/H2-Ab1/B2m/Cd74	8
GO:1903008	GO:1903008	organelle disassembly	22/2195	137/28891	0.000658278198117427	0.00845349490906984	0.00619124557286902	Kif9/Spata18/Spata33/Kif19a/Srebf1/Dyrk3/Pink1/Fundc1/Irgm2/Igtp/Plaat3/Ulk2/Tomm7/Nedd9/Wdr45b/Trip4/Irgm1/Prkaa1/Mul1/Eif2d/Tex264/Htra2	22
GO:0009895	GO:0009895	negative regulation of catabolic process	44/2195	349/28891	0.000659694613669195	0.00845349490906984	0.00619124557286902	Dbi/Fez1/Mt3/Anxa2/Atp2b4/Hsp90ab1/Nrbp2/Sorl1/Crtc3/Serpine2/Plin5/Fmn2/Naf1/Rbm24/Pink1/Sirt2/Ppargc1a/Map1a/Timp4/Usp19/Caml/Tent5a/Smad4/Timp2/Tob1/Vps35/Parn/N4bp1/Usp9x/Snx3/Ptbp1/Hdac4/Rnf5/Agap2/Etfbkmt/Tardbp/Azin2/Trim39/Prkaa1/Dkc1/Nbas/Tent4a/Tent4b/Mtmr9	44
GO:0009416	GO:0009416	response to light stimulus	42/2195	329/28891	0.000670302474379119	0.00857091504416232	0.00627724277276998	Tuba1a/Ruvbl2/Wrn/Atxn1/Ckap5/Mapk10/Usp2/Dcdc2a/Slc24a4/Rpgr/Polk/Crip1/Ro60/Cry2/Ppp1cb/Rp1/Hmgn1/Ext1/Syngap1/Trp53inp1/Stk11/Ift20/Ube2b/Usf1/Xpc/Ppid/Pold3/Ptprk/Atr/Cdkn1a/N4bp1/Nlgn3/Cry1/Nr2f6/Uvssa/Pde6d/Tipin/Prkaa1/Ei24/Sik1/Mettl3/Mta1	42
GO:0042060	GO:0042060	wound healing	46/2195	370/28891	0.000683029236876423	0.00871486551051144	0.00638267049196576	Wnt4/Ddr1/Anxa5/Cd109/Anxa2/Gas6/Serpine2/Pdia4/Cd9/Hmgb1/Plat/Plec/Dst/Celsr1/Cxcr4/Ptk7/Cxadr/Sdc4/Anxa1/Macf1/Tsku/Anxa8/Eppk1/Ahnak/Pros1/Yap1/Ext1/Pdgfa/Ccn1/S100a10/Enpp4/Serping1/Chmp2b/Ano6/Rreb1/Cdkn1a/Gna13/Fzd6/Adipor2/Gnaq/Jak2/Prkg1/Cx3cl1/Tafa5/Nfatc1/Cd44	46
GO:0032206	GO:0032206	positive regulation of telomere maintenance	14/2195	70/28891	0.000691157751893694	0.00877589022001328	0.00642736430991951	Mapk15/Ruvbl2/Ino80b/Ruvbl1/Naf1/Rad50/Ctnnb1/Tnks/Parn/Cct3/Atr/Cct7/Dkc1/Terf2	14
GO:0046513	GO:0046513	ceramide biosynthetic process	14/2195	70/28891	0.000691157751893694	0.00877589022001328	0.00642736430991951	St8sia2/Sptlc3/Sirt3/Ormdl3/Ccn1/St3gal2/Ormdl2/Sgms2/Sptssa/Asah2/Cers6/B4galnt1/B4galt4/Smpd2	14
GO:0046631	GO:0046631	alpha-beta T cell activation	31/2195	221/28891	0.000692249557216621	0.00877589022001328	0.00642736430991951	Cd24a/Myb/Hsph1/Cd55/Hmgb1/Itpkb/H2-T23/H2-Q4/H2-Q7/Anxa1/Prr7/H2-T22/H2-K1/H2-D1/Cebpb/H2-Q6/Tgfbr2/Igtp/H2-Ab1/Cd274/Rsad2/H2-M3/Prkcz/Socs1/Stoml2/Mapk8ip1/Nkap/Irf1/Irgm1/Jak2/Cd44	31
GO:1902075	GO:1902075	cellular response to salt	29/2195	202/28891	0.000695331210833305	0.00879616220442217	0.00644221128564669	Syt10/Mt1/Tuba1a/Kcnj10/Ly6h/Fas/Atp2b4/Itpkb/Plec/Sorbs1/Aoc1/Adgrv1/Sorbs2/Cpne2/Kcnb1/Clic4/B2m/Jund/Dlg4/Cpne8/Gnaq/Hsp90b1/Cib2/Prkaa1/Rasa4/Nfatc2/Nfatc1/Hsf1/Crkl	29
GO:0051250	GO:0051250	negative regulation of lymphocyte activation	26/2195	174/28891	0.000700943060707015	0.0088176836878258	0.00645797338052905	Foxj1/Cd24a/Fas/Hmgb1/Ildr2/Prnp/Dtx1/Sdc4/Anxa1/H2-Aa/Cebpb/Cd274/Ripor2/Pibf1/Dusp3/Pawr/Dusp22/Socs1/Sfrp1/Cd74/Lgals3/Irf1/Zc3h8/Ptpn2/Hspb1/Cd44	26
GO:1903034	GO:1903034	regulation of response to wounding	26/2195	174/28891	0.000700943060707015	0.0088176836878258	0.00645797338052905	Cd24a/Wnt4/Anxa5/Cd109/Anxa2/Serpine2/Cd9/Hmgb1/Plat/Igf1r/Ptprf/Tnr/Cxcr4/Anxa1/D130043K22Rik/Eppk1/Pros1/Pdgfa/Enpp4/Rgma/Serping1/Ano6/Rreb1/Kremen1/Prkg1/Tafa5	26
GO:0008637	GO:0008637	apoptotic mitochondrial changes	20/2195	120/28891	0.000701491100733824	0.0088176836878258	0.00645797338052905	Cd24a/Bok/Fas/Gclc/Stpg1/Wdr35/Hrk/Pink1/Hspd1/Gclm/Lmna/Mpv17l/Dap3/Vps35/Sh3glb1/Chchd10/Ppp2r2b/Bcl2l1/Mul1/Ppp2cb	20
GO:0042098	GO:0042098	T cell proliferation	36/2195	270/28891	0.000710356162605449	0.0088914411661142	0.00651199253660958	Foxj1/Cd24a/Wnt4/Cd55/Gja1/Hmgb1/Nck2/Prnp/H2-T23/Zp3/H2-Q4/Cxcr4/H2-Q7/Sdc4/Anxa1/Znhit1/H2-T22/H2-K1/H2-D1/H2-DMb2/H2-Aa/Cebpb/H2-Q6/Tgfbr2/Rasgrp1/Cd274/Ripor2/Cd59b/Pawr/Ctnnb1/Mapk8ip1/Lgals3/Irf1/Irgm1/Jak2/Cd44	36
GO:0090150	GO:0090150	establishment of protein localization to membrane	36/2195	270/28891	0.000710356162605449	0.0088914411661142	0.00651199253660958	Cd24a/Hsp90aa1/Mapk10/Sorl1/Dusp18/Zdhhc23/Prnp/Rab31/Zdhhc1/Macf1/Clstn1/Irgm2/Arl6/Kcnb1/Nectin3/Mtcl1/Caml/Ank3/Bbs1/Atad1/Vps35/C2cd5/Rtp4/Rab11b/Ccdc47/Sh3glb1/Hspa5/Ssr3/Tmco1/Sys1/Stom/Pex3/Prepl/Zdhhc4/Rilpl2/Zdhhc18	36
GO:0042158	GO:0042158	lipoprotein biosynthetic process	18/2195	103/28891	0.00071707615945278	0.00895665864007019	0.00655975708857856	Dbi/Zdhhc23/Zdhhc1/Hhatl/Irgm2/Igtp/Pigp/Dpm1/Mttp/Nmt2/Wdr45b/Irgm1/Zdhhc4/Dpm2/Zdhhc18/Pigf/Pigk/Atg10	18
GO:0010907	GO:0010907	positive regulation of glucose metabolic process	12/2195	55/28891	0.00072692018340983	0.0090605408575011	0.00663583926827904	Dgat2/Hmgb1/Sorbs1/Supt20/Stk11/Src/Foxo1/Irs1/Cry1/Dyrk2/Irs2/Ptpn2	12
GO:0035740	GO:0035740	CD8-positive, alpha-beta T cell proliferation	9/2195	34/28891	0.000759608903927523	0.00944813338994129	0.00691970772462279	H2-T23/H2-Q4/H2-Q7/H2-T22/H2-K1/H2-D1/H2-Q6/Mapk8ip1/Irf1	9
GO:0002218	GO:0002218	activation of innate immune response	37/2195	281/28891	0.000765469935273175	0.00947039011033577	0.00693600829889308	Hsp90aa1/Tspan6/Hmgb1/Lbp/Gbp2/Gbp5/Fbxl2/Irgm2/Sirt2/Hspd1/Igtp/Chuk/Src/Sec14l1/Rsad2/Rtn4/Gbp7/Rab11fip2/Zbp1/Irf7/Hexim1/Atat1/Irf1/Slc15a2/Irgm1/Casp4/Nagk/Trim12c/Ipo5/Sin3a/Casp6/Nfkbia/Znfx1/Ddx60/Otud4/Trim30a/Trim30d	37
GO:0048193	GO:0048193	Golgi vesicle transport	37/2195	281/28891	0.000765469935273175	0.00947039011033577	0.00693600829889308	Mapk15/Sorl1/Rab31/Macf1/Sec24d/Cep19/Spire1/Tmed4/Ap4m1/Trappc8/Arf5/Plcb3/Atp9a/Ank3/Ergic3/Bbs1/Stx17/Vti1a/Arl3/Exoc1/Sys1/Llgl1/Rp2/Sort1/Snx3/Pdcd6/Cog8/Gosr2/Sec23b/Prepl/Hyou1/Nbas/Bcap29/Trappc11/Sec24b/Ccdc91/Exoc2	37
GO:0045862	GO:0045862	positive regulation of proteolysis	46/2195	372/28891	0.000766186963249817	0.00947039011033577	0.00693600829889308	Clec3b/Clu/Tmem67/Dnajb2/Bok/Fas/Gclc/Bag2/Wdr35/Nek5/Hmgb1/Casp12/Bbs7/Agbl4/Antxr1/Prr7/Ift57/Sirt2/Hspd1/Ctsh/Hspa1b/Src/Rnf180/Stat1/Aph1b/Ccn1/Pawr/Hspbp1/S100a10/Fuz/Rgma/Pdcd6/Mdm2/Rnft1/Slc11a2/Rnf19a/Jak2/Fbxo22/Dapk1/Mul1/Diablo/Btrc/Rnf19b/Hsf1/Ppm1f/Htra2	46
GO:0030501	GO:0030501	positive regulation of bone mineralization	11/2195	48/28891	0.00077424123800407	0.00955004836814584	0.00699434912021184	Wnt4/Atp2b1/Adgrv1/Ccn1/Tent5a/Isg15/Ano6/Acvr2a/Bmp6/Asxl2/Acvr1	11
GO:0060831	GO:0060831	smoothened signaling pathway involved in dorsal/ventral neural tube patterning	6/2195	16/28891	0.000785450090221131	0.00964818920348235	0.00706622637557553	Tbc1d32/Wdr19/Traf3ip1/Mks1/Tulp3/Ift122	6
GO:0141086	GO:0141086	negative regulation of inflammasome-mediated signaling pathway	6/2195	16/28891	0.000785450090221131	0.00964818920348235	0.00706622637557553	Fbxl2/Irgm2/Sirt2/Igtp/Irgm1/Trim30a	6
GO:0015780	GO:0015780	nucleotide-sugar transmembrane transport	5/2195	11/28891	0.00078878646466884	0.00966915308859551	0.00708158009167675	Slc35d1/Slc35a2/Slc35a5/Slc35b4/Slc35a3	5
GO:0141085	GO:0141085	regulation of inflammasome-mediated signaling pathway	10/2195	41/28891	0.000791560216597438	0.00968314796922185	0.00709182978646603	Gbp2/Gbp5/Fbxl2/Irgm2/Sirt2/Igtp/Atat1/Irgm1/Casp4/Trim30a	10
GO:0008347	GO:0008347	glial cell migration	14/2195	71/28891	0.0008015950714161	0.00978572748706115	0.00716695788348638	Vim/Fas/Cd9/Csf1/Tiam1/Lrp8/Ndn/Idh2/Rtn4/Sun1/Ctnnb1/Cx3cl1/Wdr47/Crkl	14
GO:0045834	GO:0045834	positive regulation of lipid metabolic process	27/2195	185/28891	0.000809458103240589	0.009861426953853	0.00722239933032995	Dbi/Wnt4/Dgat2/Mid1ip1/Ccdc3/Plin5/Srebf1/Igf1r/Zbtb20/Sorbs1/Sirt3/Anxa1/Rdh10/Sirt2/Srebf2/Ppargc1a/Ccn1/Adora2b/Mtln/Cd74/Irs1/Scarb1/Sh3glb1/Bmp6/Agap2/Scap/Irs2	27
GO:0006650	GO:0006650	glycerophospholipid metabolic process	36/2195	272/28891	0.000813789528682184	0.00987364677642413	0.00723134899235832	Dbi/Naaa/Plaat1/Abhd3/Itpkb/Cds1/Fgf7/Prdx6/Synj1/Chpt1/Pcyt1b/Plcd4/Fabp5/Plaat3/Lpin1/Plcb3/Abhd4/Pdgfa/Lclat1/Pcyt1a/Pisd/Pigp/Socs1/Dpm1/Scarb1/Sh3glb1/Pld2/Crls1/Gdpd1/Inpp4a/Dpm2/Pigf/Pigk/Mtmr9/Pnpla6/Inppl1	36
GO:0006898	GO:0006898	receptor-mediated endocytosis	36/2195	272/28891	0.000813789528682184	0.00987364677642413	0.00723134899235832	Clu/Ramp1/Anxa2/Dnajc6/C3/Hap1/Ston2/Sorl1/Tmem108/Cav2/Kif3a/Grk4/Cd9/Lpar1/Ackr3/Synj1/Rab31/Ifitm3/Ezr/Sirt2/Lrp2/Tgfbr2/Wdr54/Lmbrd1/B2m/Scarb2/Ldlrad3/Dlg4/Atxn2/Atad1/Vldlr/Hgs/Nlgn3/Dnajc13/Pld2/Cd44	36
GO:0051090	GO:0051090	regulation of DNA-binding transcription factor activity	52/2195	436/28891	0.000841917706973122	0.0101851342471519	0.00745947894865351	Foxj1/Clu/Fank1/Ankrd42/Trim37/Crtc3/Igf1r/Prnp/Stk36/Sox6/Traf1/Cacna1d/Rps6ka5/Pink1/Chuk/Thra/Ppargc1a/Spop/Stk3/Rwdd3/Lrp8/Nfix/Ndn/Jund/Ube2n/Prkcz/Ctnnb1/Cebpg/Rgcc/Fzd6/Mtpn/Kat6a/Hdac4/Jak2/Trim8/Pias2/Nlrc5/Cx3cl1/Jup/Paxip1/Trim12c/Trim34a/Camk1d/Sik1/Nfkbia/Ppp2cb/Hsf1/Trim30a/Trim30d/Rnf31/Wwp2/Anxa4	52
GO:0021549	GO:0021549	cerebellum development	19/2195	113/28891	0.00084425669321127	0.0101851342471519	0.00745947894865351	Tuba1a/Kndc1/Hap1/Serpine2/Rpgrip1l/Igf1r/Dixdc1/Coq8b/Cbs/Cplane1/Zbtb18/Nfix/Atxn2/Hspa5/Gnpat/Usp9x/Cacna1a/Samd4b/Crkl	19
GO:0031334	GO:0031334	positive regulation of protein-containing complex assembly	30/2195	214/28891	0.00084461251468039	0.0101851342471519	0.00745947894865351	Tppp3/Cd24a/Hsp90aa1/Clu/Baiap2/Ckap5/Fas/Gbp2/Hrk/Nck2/Slf1/Akap9/Zdhhc1/Carmil1/Gbp5/Togaram1/Cdk5rap2/Src/Apc/Mtln/Med25/Isg15/Atr/Sh3glb1/Gda/Slain1/Atat1/Lgals3/Casp4/Drg1	30
GO:0010463	GO:0010463	mesenchymal cell proliferation	12/2195	56/28891	0.000862050648802411	0.0103324171703933	0.00756734732218257	Sox9/Arhgap5/Hmgb1/Fgf7/Dchs1/Tgfbr2/Pdgfa/Lmna/Ctnnb1/Fgfr1/Irs1/Irs2	12
GO:0046605	GO:0046605	regulation of centrosome cycle	12/2195	56/28891	0.000862050648802411	0.0103324171703933	0.00756734732218257	Tmem67/Trim37/Mdm1/Cep131/Cdk5rap2/Spice1/Chmp2b/Xpo1/Cep120/Chordc1/Ppp1r35/Alms1	12
GO:0065002	GO:0065002	intracellular protein transmembrane transport	12/2195	56/28891	0.000862050648802411	0.0103324171703933	0.00756734732218257	Trim37/Hspd1/Dnajc15/Tomm7/Chchd4/C2cd5/Hspa5/Usp9x/Pex7/Timm21/Pex13/Pex2	12
GO:0007159	GO:0007159	leukocyte cell-cell adhesion	53/2195	447/28891	0.000864190479259509	0.0103334047304292	0.00756807060015997	Foxj1/Cd24a/Hsp90aa1/Hsph1/Cd55/Hmgb1/Ildr2/Itpkb/H2-Eb2/H2-DMa/Nck2/Prnp/H2-T23/Zp3/H2-Q4/Gcnt1/Dtx1/H2-Q7/Sdc4/Anxa1/H2-T22/H2-K1/H2-D1/H2-DMb2/H2-Aa/Cebpb/H2-Q6/Hspd1/Tgfbr2/H2-Eb1/Ext1/H2-Ab1/Rasgrp1/B2m/Cd274/Ripor2/Cd59b/Dusp3/Pawr/Prkcz/Dusp22/Socs1/Cd74/Nkap/Lgals3/Irf1/Zc3h8/Irgm1/Jak2/Ccl25/Ptpn2/Hspb1/Cd44	53
GO:0070663	GO:0070663	regulation of leukocyte proliferation	40/2195	313/28891	0.000868601233874186	0.0103334047304292	0.00756807060015997	Foxj1/Cd24a/Cd55/Hmgb1/Nmb/Nck2/Prnp/H2-T23/Zp3/H2-Q4/H2-Q7/Sdc4/Anxa1/Znhit1/H2-T22/Csf1/H2-K1/H2-D1/H2-DMb2/H2-Aa/Cebpb/St6gal1/H2-Q6/Tgfbr2/Cd274/Ripor2/Cd59b/Pawr/Ctnnb1/Cd74/Mapk8ip1/Cdkn1a/Lgals3/Irf1/Bcl2l1/Irgm1/Jak2/Irs2/Nfatc2/Cd44	40
GO:0002709	GO:0002709	regulation of T cell mediated immunity	20/2195	122/28891	0.000869099774226219	0.0103334047304292	0.00756807060015997	Cd24a/Cd55/Hmgb1/H2-T23/Zp3/H2-Q4/Tap2/H2-Q7/H2-T22/H2-K1/H2-D1/H2-Q6/Hspd1/B2m/Rsad2/Mr1/H2-M3/Prkcz/Dusp22/H2-T24	20
GO:1905037	GO:1905037	autophagosome organization	20/2195	122/28891	0.000869099774226219	0.0103334047304292	0.00756807060015997	Fez1/Ift88/Atp2a2/Synpo2/Pink1/Irgm2/Rab23/Ap4m1/Igtp/Trp53inp1/Ift20/Ulk2/Stx17/Sh3glb1/Rnf5/Wdr45b/Irgm1/Ubxn2b/Bag3/Atg10	20
GO:0035330	GO:0035330	regulation of hippo signaling	7/2195	22/28891	0.000890589071458074	0.0105005865589581	0.00769051271042058	Wwc1/Shank2/Mob3b/Frmd6/Schip1/Src/Mark3	7
GO:0046599	GO:0046599	regulation of centriole replication	7/2195	22/28891	0.000890589071458074	0.0105005865589581	0.00769051271042058	Trim37/Mdm1/Cdk5rap2/Spice1/Cep120/Ppp1r35/Alms1	7
GO:1902992	GO:1902992	negative regulation of amyloid precursor protein catabolic process	7/2195	22/28891	0.000890589071458074	0.0105005865589581	0.00769051271042058	Clu/Hap1/Sorl1/Ntrk2/Prnp/Rtn1/Rtn4	7
GO:0003281	GO:0003281	ventricular septum development	16/2195	88/28891	0.000892010049842386	0.0105005865589581	0.00769051271042058	Lmo4/Hey1/Cxcr4/Ptk7/Cntrl/Cplane1/Lrp2/Tgfbr2/Sall1/Ccn1/Smad4/Zfpm2/Mdm2/Heg1/Acvr1/Nfatc1	16
GO:0072384	GO:0072384	organelle transport along microtubule	16/2195	88/28891	0.000892010049842386	0.0105005865589581	0.00769051271042058	Fez1/Tuba1a/Ap3m2/Hap1/Uchl1/Arhgap21/Agbl4/Ap3m1/Kif1b/Map2/Bicdl1/Rasgrp1/Stk11/Sun1/Prkcz/Snapin	16
GO:0021510	GO:0021510	spinal cord development	18/2195	105/28891	0.000905555331736455	0.0106389302637473	0.00779183409986053	Vit/Lmo4/Ift88/Dync2h1/Sox6/Sox1/Intu/Ift172/Rab23/Tulp3/Ift122/Rfx4/Lrp8/Nfix/Fuz/Vldlr/Adarb1/Cacna1a	18
GO:0048762	GO:0048762	mesenchymal cell differentiation	34/2195	254/28891	0.000916514641485026	0.0107464058654756	0.00787054803422132	Wnt4/Sox9/Hey1/Crb2/Gja1/Wwtr1/Pofut2/Emp2/Sema6d/Rdh10/Dag1/Gcnt2/Tgfbr2/Phldb1/Ext1/Tiam1/Epb41l5/Sema3e/Rtn4/Rflnb/Zfp703/Pawr/Fuz/Ctnnb1/Sfrp1/Smad4/Fgfr1/Glipr2/Rgcc/Pdcd6/Phactr4/Akna/Acvr1/Nfatc1	34
GO:0030099	GO:0030099	myeloid cell differentiation	56/2195	480/28891	0.000923626023381853	0.0108084283959064	0.00791597264511635	Myb/Gas2l1/Ubd/Zfp36l1/Cd109/Fas/Prxl2a/Flvcr1/Tspan2/Hmgb1/Itpkb/Smad5/Dyrk3/Mb/Sox6/Gpr137/Csf1/Cebpb/Tgfbr2/Chuk/Thra/B2m/Src/Apc/Stat1/Nfix/Prtn3/Ankrd54/Ctnnb1/Sfxn1/Socs1/Tjp2/Sfrp1/Cd74/Pir/Isg15/Cebpg/Nedd9/Nkap/Acvr2a/Kat6a/Med1/Slc11a2/Bpgm/Actn1/Snx10/Jak2/Paf1/Asxl2/Pithd1/Lbr/Nfkbia/Nfatc1/Ptpn2/Hsf1/Hscb	56
GO:0031111	GO:0031111	negative regulation of microtubule polymerization or depolymerization	11/2195	49/28891	0.000930678661719637	0.0108695206692571	0.00796071594608094	Spef1/Gas2l1/Mid1ip1/Eml2/Mid1/Rp1/Map2/Map1a/Apc/Katnb1/Wdr47	11
GO:2000241	GO:2000241	regulation of reproductive process	31/2195	225/28891	0.000935831507880975	0.0109082285584633	0.00798906517326577	Wnt4/Mapk15/Cfap206/Anxa5/Cfap69/Kif9/Sox9/BC005624/Gja1/Plat/Prdx4/Igf1r/Tcp11/Zp3/Inhbb/Sirt2/Stk3/Stk11/Src/Apc/Ube2b/Ctnnb1/Sfrp1/Smurf2/Dhx37/Zfpm2/Hdac4/Bcl2l1/Sod1/Rps6ka2/Mettl3	31
GO:0042391	GO:0042391	regulation of membrane potential	57/2195	491/28891	0.000941003073833377	0.010947002425595	0.00801746272194878	Fhl1/Kcnj10/Dsg2/Baiap2/Atxn1/Ckap5/Bok/Gclc/Dmd/Calm1/Gja1/Tmem108/Igsf11/Dynll1/Scn7a/Ntrk2/Dcdc2a/Atp2a2/Kcnk2/Slc24a4/Akap9/Akap6/Kcnmb4/Cacna1d/Cxadr/Gabrg3/Igsf9b/Scn3b/Pink1/Kcnb1/Stox1/Atp1a1/B2m/Src/Casq2/Gclm/Slc4a8/Pawr/Ank3/Prkcz/Mtln/Dlg4/Nedd4l/Ywhae/Ano6/Chchd10/Nlgn3/Cacnb2/Cacna1a/Bcl2l1/Gnaq/Sod1/Mul1/Cx3cl1/Jup/Tusc2/Wwp2	57
GO:0031112	GO:0031112	positive regulation of microtubule polymerization or depolymerization	9/2195	35/28891	0.000954312308297807	0.0110692238957224	0.00810697636618416	Ckap5/Akap9/Togaram1/Cdk5rap2/Apc/Gda/Slain1/Katnb1/Drg1	9
GO:0007219	GO:0007219	Notch signaling pathway	27/2195	187/28891	0.000955240626093017	0.0110692238957224	0.00810697636618416	Sox9/Prag1/Ift88/Sox2/Tspan15/Hey1/Ift74/Dtx1/Zfp423/Ift172/Sorbs2/Cfap58/Maml2/Tgfbr2/Ccnc/Yap1/Src/Timp4/Aph1b/S1pr3/Dtx3/Mib1/Nkap/Llgl1/Mib2/Nfkbia/Anxa4	27
GO:0007498	GO:0007498	mesoderm development	20/2195	123/28891	0.00096508607730848	0.0111615120792811	0.00817456720453351	Zfp36l1/Crb2/Irx3/Pofut2/Macf1/Yap1/Ext1/Pus7/Sall1/Epb41l5/Ssbp3/Smad4/Fgfr1/Smad1/Acvr2a/Mesd/Churc1/Wls/Acvr1/Ahdc1	20
GO:0010464	GO:0010464	regulation of mesenchymal cell proliferation	10/2195	42/28891	0.000968999505461576	0.0111825515108722	0.0081899762500342	Sox9/Arhgap5/Hmgb1/Tgfbr2/Pdgfa/Lmna/Ctnnb1/Fgfr1/Irs1/Irs2	10
GO:0045664	GO:0045664	regulation of neuron differentiation	33/2195	245/28891	0.000970674874110763	0.0111825515108722	0.0081899762500342	Cd24a/S100b/Sox9/Gpr37l1/Sox2/Id4/Hey1/Dmd/Irx3/Gprc5b/Dixdc1/Dtx1/Dpysl2/Tgif1/Trp73/Cdk5rap2/Upf3b/Sox21/Tiam1/B2m/Sall1/Zhx2/Rtn4/Sfrp1/Fgfr1/Timp2/Rap1gap/Mib1/Med1/Atn1/Ptbp1/Bmp6/Sin3a	33
GO:0071478	GO:0071478	cellular response to radiation	26/2195	178/28891	0.000988199086606951	0.011362374381471	0.00832167651879538	Ruvbl2/Chek2/Wrn/Slc24a4/Rpgr/Polk/Crip1/Rp1/Yap1/Tspyl5/Trp53inp1/Stk11/Xpc/Ppid/Pold3/Sfrp1/Ptprk/Atr/Cdkn1a/N4bp1/Mdm2/Bcl2l1/Ei24/Mettl3/Babam2/Hsf1	26
GO:0051222	GO:0051222	positive regulation of protein transport	43/2195	346/28891	0.001008430976811	0.0115725744398833	0.008475624701773	Nnat/Hsp90aa1/Cep290/Hsp90ab1/Gas6/Gja1/Sorl1/Kif3a/Dynll1/Prnp/Ang/Cacna1d/Sirt3/Pcm1/Cep131/Psmd9/Kcnb1/Lrp2/Src/Mtcl1/Oxct1/Ppid/Ank3/Prkcz/Ergic3/Tomm7/Vps35/C2cd5/Ywhae/Sh3glb1/Pard6a/Stom/Mdm2/Ptbp1/Gnaq/Wls/Tardbp/Jak2/Irs2/Prkaa1/Jup/Ipo5/Bag3	43
GO:0021766	GO:0021766	hippocampus development	16/2195	89/28891	0.0010120915880142	0.0115921609878152	0.00848996967145424	Tuba1a/Id4/Tmem108/Kif3a/Tsku/Trp73/Zbtb18/Lrp8/Nfix/Bbs1/Bbs4/Ywhae/Atat1/Usp9x/Fxr1/Crkl	16
GO:0002822	GO:0002822	regulation of adaptive immune response based on somatic recombination of immune receptors built from immunoglobulin superfamily domains	32/2195	236/28891	0.00102644581744273	0.0117339172155833	0.00859379035473803	Foxj1/Cd24a/C3/Cd55/Hmgb1/H2-DMa/H2-T23/Zp3/H2-Q4/Tap2/H2-Q7/Anxa1/H2-T22/H2-K1/H2-D1/H2-Q6/Hspd1/H2-Ab1/B2m/Cd274/Rsad2/Mr1/H2-M3/Prkcz/Dusp22/Rif1/H2-T24/Trp53bp1/Irf1/Exosc3/Jak2/Paxip1	32
GO:0060485	GO:0060485	mesenchyme development	40/2195	316/28891	0.00104412427007309	0.0119130563352762	0.0087249898519468	Wnt4/Sox9/Zfp36l1/Hey1/Crb2/Gja1/Wwtr1/Pofut2/Emp2/Ptk7/Sema6d/Rbm24/Rdh10/Dag1/Dchs1/Gcnt2/Tgfbr2/Phldb1/Yap1/Ext1/Tiam1/Epb41l5/Sema3e/Rtn4/Rflnb/Zfp703/Pawr/Fuz/Ctnnb1/Sfrp1/Smad4/Fgfr1/Glipr2/Rgcc/Pdcd6/Mdm2/Phactr4/Akna/Acvr1/Nfatc1	40
GO:0006626	GO:0006626	protein targeting to mitochondrion	15/2195	81/28891	0.00104905006668304	0.0119233985548477	0.00873256437843839	Hsp90aa1/Dusp18/Srebf1/Mipep/Pink1/Hspd1/Dnajc15/Tomm7/Chchd4/Mterf4/Ppp2r2b/Timm21/Prkaa1/Immp1l/Bag3	15
GO:1901880	GO:1901880	negative regulation of protein depolymerization	15/2195	81/28891	0.00104905006668304	0.0119233985548477	0.00873256437843839	Spef1/Gas2l1/Mid1ip1/Sptan1/Mid1/Carmil1/Tmod2/Rp1/Map2/Map1a/Apc/Tmod1/Katnb1/Mtpn/Wdr47	15
GO:0060541	GO:0060541	respiratory system development	36/2195	276/28891	0.00106108409707497	0.0120266646434831	0.00880819531226736	Foxj1/Hydin/Spef2/Ccdc39/Ccdc40/Sox9/Ift88/Tmem67/Sox2/Atxn1/Ptges3/Hmgb1/Rpgrip1l/Dnaaf1/Celsr1/Fgf7/Ptk7/Rdh10/Dag1/Nphp3/Trp73/Tgfbr2/Ctsh/Thra/Tulp3/Yap1/Ext1/Pdgfa/Fuz/Wdpcp/Ctnnb1/Fgfr1/Zfpm2/Heg1/Rbbp9/Sec24b	36
GO:0051224	GO:0051224	negative regulation of protein transport	23/2195	151/28891	0.00106218983198806	0.0120266646434831	0.00880819531226736	Anxa5/Txn1/Srebf1/Anxa1/Psmd9/Inhbb/Kcnb1/Rab23/Srcin1/Rsad2/Idh2/Pkig/Gnaz/Sfrp1/Foxo1/Irs1/Pkia/Snx3/Ndufaf2/Ei24/Bag3/Ppm1f/Wwp2	23
GO:0090559	GO:0090559	regulation of membrane permeability	14/2195	73/28891	0.00106750750582406	0.0120276250342628	0.00880889869178401	Jam3/Bok/Gclc/Stpg1/Lbp/Cnp/Dynlt1f/Mpv17l/Tjp2/Sh3glb1/Chchd10/Bcl2l1/Mul1/Heg1	14
GO:1903317	GO:1903317	regulation of protein maturation	14/2195	73/28891	0.00106750750582406	0.0120276250342628	0.00880889869178401	Clec3b/Ift88/Bag2/Serpine2/Plat/Rfx4/Src/S100a10/Ldlrad3/Fuz/Ift52/Ppp1r15a/Mdm2/Rps6ka2	14
GO:0051146	GO:0051146	striated muscle cell differentiation	43/2195	347/28891	0.00106835637840157	0.0120276250342628	0.00880889869178401	Ift88/Barx2/Dmd/Cav2/Irx3/Cd9/Nek5/Plec/Bcl9/Cacna1s/Sox6/Akap6/Cxadr/Rbm24/Tmod2/Sorbs2/Cxcl10/Chuk/Cby1/Csrp2/Fhod3/Ift20/Casq2/Hacd1/Cacybp/Ripor2/Tmod1/Lmna/Mtln/Smad4/Nln/Nebl/Ptgfrn/Atp11a/Sgcb/Sort1/Hdac4/Adgrb3/Fbxo22/Sik1/Nfatc2/Acvr1/Parp2	43
GO:0030902	GO:0030902	hindbrain development	26/2195	179/28891	0.00107424902267289	0.0120710595672694	0.0088407096602745	Tuba1a/Kndc1/Gpr37l1/Arl13b/Hap1/Serpine2/Rpgrip1l/Igf1r/Dixdc1/Coq8b/Zfp423/Cbs/Cplane1/Zbtb18/Nfix/Ctnnb1/Atxn2/Smad1/Hspa5/Gnpat/Usp9x/Cacna1a/Wls/Samd4b/Crkl/Sec24b	26
GO:0010893	GO:0010893	positive regulation of steroid biosynthetic process	8/2195	29/28891	0.00110569764975667	0.0123864455884597	0.00907169487153241	Wnt4/Srebf1/Igf1r/Srebf2/Ppargc1a/Adora2b/Bmp6/Scap	8
GO:0002708	GO:0002708	positive regulation of lymphocyte mediated immunity	25/2195	170/28891	0.00110886541633679	0.0123864455884597	0.00907169487153241	Cd24a/Cadm1/C3/Cd55/H2-T23/Zp3/H2-Q4/Tap2/H2-Q7/H2-T22/H2-K1/H2-D1/H2-Q6/Hspd1/Rasgrp1/B2m/Rsad2/Mr1/H2-M3/Prkcz/Rif1/H2-T24/Trp53bp1/Exosc3/Paxip1	25
GO:0002475	GO:0002475	antigen processing and presentation via MHC class Ib	11/2195	50/28891	0.00111234494008956	0.0123864455884597	0.00907169487153241	H2-T23/H2-Q4/Tap2/H2-Q7/H2-T22/H2-K1/H2-D1/H2-Q6/B2m/H2-M3/H2-T24	11
GO:0032210	GO:0032210	regulation of telomere maintenance via telomerase	11/2195	50/28891	0.00111234494008956	0.0123864455884597	0.00907169487153241	Mapk15/Src/Ctnnb1/Tnks/Parn/Cct3/Atr/Cct7/Dkc1/Terf2/Tent4b	11
GO:0045732	GO:0045732	positive regulation of protein catabolic process	29/2195	208/28891	0.00111275501409894	0.0123864455884597	0.00907169487153241	Hsp90aa1/Mapk15/Sox9/Clu/Tmem67/Dnajb2/Gclc/Gja1/Sorl1/Bag2/Bbs7/Ppp2r3a/Ezr/Sirt2/Hspa1b/Rnf180/Apc/Hspbp1/Fbxo11/Rgma/Foxo1/Nedd4l/Vps35/Mdm2/Rnft1/Rnf19a/Fbxo22/Rnf19b/Trim30a	29
GO:0060044	GO:0060044	negative regulation of cardiac muscle cell proliferation	6/2195	17/28891	0.00113621304353175	0.012623880125981	0.00924558928385383	Gja1/Kcnk2/Cxadr/Trp73/Tgfbr2/Apc	6
GO:0006913	GO:0006913	nucleocytoplasmic transport	44/2195	359/28891	0.00117703213924315	0.0130286038845702	0.00954200445953598	Hsp90aa1/Ipo11/Atxn1/Hsp90ab1/Gas6/Txn1/Txnip/Cry2/Sem1/Rab23/Stk3/Rbm8a/Rae1/Ankrd54/Pkig/Lmna/Nup153/Chchd4/Prkag1/Ywhae/Cdkn1a/Xpot/Alyref/Ranbp1/Xpo1/Med1/Pkia/Mdm2/Ranbp2/Ddx19a/Tardbp/Jak2/Fbxo22/Ipo4/Ei24/Jup/Ptpn14/Tmem53/Ipo5/Kpna6/Fam53b/Nfkbia/Bag3/Seh1l	44
GO:0051169	GO:0051169	nuclear transport	44/2195	359/28891	0.00117703213924315	0.0130286038845702	0.00954200445953598	Hsp90aa1/Ipo11/Atxn1/Hsp90ab1/Gas6/Txn1/Txnip/Cry2/Sem1/Rab23/Stk3/Rbm8a/Rae1/Ankrd54/Pkig/Lmna/Nup153/Chchd4/Prkag1/Ywhae/Cdkn1a/Xpot/Alyref/Ranbp1/Xpo1/Med1/Pkia/Mdm2/Ranbp2/Ddx19a/Tardbp/Jak2/Fbxo22/Ipo4/Ei24/Jup/Ptpn14/Tmem53/Ipo5/Kpna6/Fam53b/Nfkbia/Bag3/Seh1l	44
GO:0048675	GO:0048675	axon extension	22/2195	143/28891	0.00118030804712673	0.0130405356491674	0.00955074315111071	Hsp90aa1/Mt3/Hsp90ab1/Tnr/Sema6d/Macf1/Ttl/D130043K22Rik/Map2/Ndn/Ulk2/Sema3e/Rtn4/Plxna4/Ilk/Cdkl3/Nlgn3/Usp9x/Arhgap32/Lamb2/Eif2b2/Sin3a	22
GO:0071560	GO:0071560	cellular response to transforming growth factor beta stimulus	33/2195	248/28891	0.00119527759853288	0.0130776231078414	0.0095779055930113	Sox9/Zfp36l1/Cd109/Cav2/Igf1r/Smad5/Sox6/Suds3/Gcnt2/Tgfbr2/Ppargc1a/Stk11/Src/Epb41l5/Trim33/Chst11/Zfp703/Npnt/Wwox/Dusp22/Smad4/Ptprk/Smurf2/Sinhcaf/Smad1/Hspa5/Usp9x/Yes1/Pxn/Sin3a/Acvr1/Crkl/Zfyve9	33
GO:0036037	GO:0036037	CD8-positive, alpha-beta T cell activation	12/2195	58/28891	0.00119550015035552	0.0130776231078414	0.0095779055930113	H2-T23/H2-Q4/H2-Q7/H2-T22/H2-K1/H2-D1/H2-Q6/Igtp/Cd274/Socs1/Mapk8ip1/Irf1	12
GO:0051496	GO:0051496	positive regulation of stress fiber assembly	12/2195	58/28891	0.00119550015035552	0.0130776231078414	0.0095779055930113	Wnt4/Pdlim4/Lpar1/Sdc4/Carmil1/S100a10/Sh3pxd2b/Rgcc/Arhgef10/Sorbs3/Pxn/Ppm1f	12
GO:0052372	GO:0052372	modulation by symbiont of entry into host	12/2195	58/28891	0.00119550015035552	0.0130776231078414	0.0095779055930113	Hmgb1/Ifitm3/Rad50/Trim56/Cd74/Snx3/Trim8/Trim12c/Trim34a/Trim30a/Trim30d/Exoc2	12
GO:0070169	GO:0070169	positive regulation of biomineral tissue development	12/2195	58/28891	0.00119550015035552	0.0130776231078414	0.0095779055930113	Wnt4/Atp2b1/Adgrv1/Cebpb/Ccn1/Tent5a/Isg15/Ano6/Acvr2a/Bmp6/Asxl2/Acvr1	12
GO:0090141	GO:0090141	positive regulation of mitochondrial fission	7/2195	23/28891	0.0011968901647662	0.0130776231078414	0.0095779055930113	Pink1/Irgm2/Spire1/Igtp/Vps35/Irgm1/Mul1	7
GO:0006892	GO:0006892	post-Golgi vesicle-mediated transport	17/2195	99/28891	0.00121742610726138	0.0132531909988656	0.00970648956209554	Sorl1/Rab31/Macf1/Ap4m1/Plcb3/Ank3/Bbs1/Vti1a/Arl3/Exoc1/Sys1/Llgl1/Rp2/Sort1/Prepl/Ccdc91/Exoc2	17
GO:0072655	GO:0072655	establishment of protein localization to mitochondrion	17/2195	99/28891	0.00121742610726138	0.0132531909988656	0.00970648956209554	Hsp90aa1/Dusp18/Srebf1/Mipep/Pink1/Hspd1/Dnajc15/Dnaja1/Tomm7/Chchd4/Sh3glb1/Mterf4/Ppp2r2b/Timm21/Prkaa1/Immp1l/Bag3	17
GO:2000144	GO:2000144	positive regulation of DNA-templated transcription initiation	14/2195	74/28891	0.0012260210693586	0.013263304098977	0.00971389628404502	Med31/Znhit1/Med19/Taf11/Med25/Med21/Bclaf1/Med1/Med9/Paxip1/Med30/Nfkbia/Med23/Taf6	14
GO:0032869	GO:0032869	cellular response to insulin stimulus	30/2195	219/28891	0.00122874052581262	0.013263304098977	0.00971389628404502	Rarres2/Zfp36l1/Sorl1/Cav2/Srebf1/Igf1r/Ptprf/Sorbs1/Atp2b1/Rab31/Inhbb/Gkap1/Lpin1/Src/Ptpra/Apc/Usf1/Prkcz/Stxbp4/Ankrd26/Socs1/Foxo1/Irs1/C2cd5/Sgcb/Irs2/Prkaa1/Bcar3/Ptpn2/Inppl1	30
GO:0048008	GO:0048008	platelet-derived growth factor receptor signaling pathway	13/2195	66/28891	0.00122953265707692	0.013263304098977	0.00971389628404502	Plat/Txnip/Gab1/Schip1/Src/Ift20/Pdgfa/Myo1e/Hgs/Rapgef1/Jak2/Ptpn2/Inppl1	13
GO:0060337	GO:0060337	type I interferon-mediated signaling pathway	13/2195	66/28891	0.00122953265707692	0.013263304098977	0.00971389628404502	Ifitm3/Stat1/Stat2/Trim56/Zbp1/Isg15/Irf7/Hdac4/Mul1/Nlrc5/Sin3a/Mettl3/Ptpn2	13
GO:0071357	GO:0071357	cellular response to type I interferon	13/2195	66/28891	0.00122953265707692	0.013263304098977	0.00971389628404502	Ifitm3/Stat1/Stat2/Trim56/Zbp1/Isg15/Irf7/Hdac4/Mul1/Nlrc5/Sin3a/Mettl3/Ptpn2	13
GO:0050769	GO:0050769	positive regulation of neurogenesis	41/2195	329/28891	0.00123444815896864	0.0132921613923066	0.00973503104445994	Fzd3/Nin/Myb/Vim/Baiap2/Sox2/Id4/Atxn1/Hap1/Serpine2/Ntrk2/Lpar3/Ptprf/Dixdc1/Plxnb2/Cxcr4/Synj1/Gfap/Eef2k/Macf1/Dag1/Lrp2/Trp73/Tiam1/Stk11/Lrp8/Ptpra/Rtn4/Plxna4/Ilk/Ctnnb1/Dlg4/Ncan/Sh3glb1/Cdkl3/Arhgap32/Wls/Pias2/Cx3cl1/Prmt5/Eif2b2	41
GO:0019751	GO:0019751	polyol metabolic process	18/2195	108/28891	0.00126685249392706	0.01355268306374	0.00992583421666837	Nudt4/Dgat2/Naaa/Itpkb/Sptlc3/Nudt11/Lrp2/Pcbd1/Plcb3/Plpp1/Galk1/Slc5a3/Sptssa/Pcbd2/Asah2/Sgpp1/Coq3/Inppl1	18
GO:0070585	GO:0070585	protein localization to mitochondrion	18/2195	108/28891	0.00126685249392706	0.01355268306374	0.00992583421666837	Hsp90aa1/Dusp18/Srebf1/Mipep/Pink1/Hspd1/Dnajc15/Dnaja1/Tomm7/Chchd4/Isg15/Sh3glb1/Mterf4/Ppp2r2b/Timm21/Prkaa1/Immp1l/Bag3	18
GO:0000491	GO:0000491	small nucleolar ribonucleoprotein complex assembly	5/2195	12/28891	0.00126778006074089	0.01355268306374	0.00992583421666837	Pih1d2/Ruvbl2/Ruvbl1/Naf1/Znhit3	5
GO:0034454	GO:0034454	microtubule anchoring at centrosome	5/2195	12/28891	0.00126778006074089	0.01355268306374	0.00992583421666837	Nin/Kif3a/Pcm1/Cep19/Bbs4	5
GO:1903320	GO:1903320	regulation of protein modification by small protein conjugation or removal	33/2195	249/28891	0.00127959946671349	0.0136544310000201	0.0100003532726113	Hsp90aa1/Mapk15/Dnajb2/Ivns1abp/Gclc/Bag2/Sash1/Pink1/Tspyl5/Rwdd3/Rnf180/Caml/Hspbp1/Ube2n/Dnaja1/Ctnnb1/Trim44/Isg15/Hspa5/N4bp1/Cry1/Nxn/Pdcd6/Ube2d1/Hdac4/Cep63/Mul1/Paxip1/Btrc/Bex4/Mta1/Tbc1d7/Otud4	33
GO:0019395	GO:0019395	fatty acid oxidation	19/2195	117/28891	0.00129659348527563	0.0137615190485516	0.0100787833673248	Dbi/Dgat2/Sox9/Plin5/Etfa/Bdh2/Hacl1/Ppargc1a/Mtln/Echdc1/Irs1/Adipor2/Pex7/Etfbkmt/Irs2/Prkaa1/Acad11/Pex13/Pex2	19
GO:0030038	GO:0030038	contractile actin filament bundle assembly	19/2195	117/28891	0.00129659348527563	0.0137615190485516	0.0100787833673248	Wnt4/Spag6l/Pdlim4/Ttc8/Lpar1/Sorbs1/Sdc4/Carmil1/Src/S100a10/Bbs4/Sh3pxd2b/Rgcc/Coro2b/Arhgef10/Alms1/Sorbs3/Pxn/Ppm1f	19
GO:0043149	GO:0043149	stress fiber assembly	19/2195	117/28891	0.00129659348527563	0.0137615190485516	0.0100787833673248	Wnt4/Spag6l/Pdlim4/Ttc8/Lpar1/Sorbs1/Sdc4/Carmil1/Src/S100a10/Bbs4/Sh3pxd2b/Rgcc/Coro2b/Arhgef10/Alms1/Sorbs3/Pxn/Ppm1f	19
GO:0000266	GO:0000266	mitochondrial fission	11/2195	51/28891	0.00132223181912058	0.0140085738979329	0.0102597235889657	Pink1/Irgm2/Spire1/Igtp/Lpin1/Ppargc1a/Stat2/Vps35/Ppp2r2b/Irgm1/Mul1	11
GO:0044270	GO:0044270	cellular nitrogen compound catabolic process	52/2195	446/28891	0.00139426072117283	0.0146860083271084	0.0107558690241563	Nudt4/Vim/Zfp36l1/Endog/Nt5c/Uox/Cnp/Ang/Naf1/Rbm24/Nudt11/Fitm2/Upp2/Upf3b/Ttc5/Zhx2/Rbm8a/Lsm7/Carhsp1/Lsm5/Cnot1/Cnot10/Enpp4/Tent5a/Zc3h14/Nudt9/Samd4/Tob1/Parn/Enpp5/Gda/Upf2/Rexo4/Fxr1/Ptbp1/Urod/Tardbp/Trnt1/Exosc3/Entpd6/Samd4b/Dkc1/Nbas/Exosc1/Wdr82/Tent4a/Dcp1b/Mettl3/Slfn8/Tent4b/Hsf1/Patl1	52
GO:0046700	GO:0046700	heterocycle catabolic process	52/2195	446/28891	0.00139426072117283	0.0146860083271084	0.0107558690241563	Nudt4/Vim/Zfp36l1/Endog/Nt5c/Uox/Cnp/Ang/Naf1/Rbm24/Nudt11/Fitm2/Upp2/Upf3b/Ttc5/Zhx2/Rbm8a/Lsm7/Carhsp1/Lsm5/Cnot1/Cnot10/Enpp4/Tent5a/Zc3h14/Nudt9/Samd4/Tob1/Parn/Enpp5/Gda/Upf2/Rexo4/Fxr1/Ptbp1/Urod/Tardbp/Trnt1/Exosc3/Entpd6/Samd4b/Dkc1/Nbas/Exosc1/Wdr82/Tent4a/Dcp1b/Mettl3/Slfn8/Tent4b/Hsf1/Patl1	52
GO:0046460	GO:0046460	neutral lipid biosynthetic process	12/2195	59/28891	0.00139854958786722	0.0146860083271084	0.0107558690241563	Dgat2/C3/Plin5/Srebf1/Ang/Plce1/Fitm2/Lpin1/Plpp1/Scarb1/Gnpat/Sik1	12
GO:0046463	GO:0046463	acylglycerol biosynthetic process	12/2195	59/28891	0.00139854958786722	0.0146860083271084	0.0107558690241563	Dgat2/C3/Plin5/Srebf1/Ang/Plce1/Fitm2/Lpin1/Plpp1/Scarb1/Gnpat/Sik1	12
GO:1904356	GO:1904356	regulation of telomere maintenance via telomere lengthening	12/2195	59/28891	0.00139854958786722	0.0146860083271084	0.0107558690241563	Mapk15/Naf1/Src/Ctnnb1/Tnks/Parn/Cct3/Atr/Cct7/Dkc1/Terf2/Tent4b	12
GO:0007585	GO:0007585	respiratory gaseous exchange by respiratory system	14/2195	75/28891	0.00140376245186143	0.0147147042877984	0.0107768856263418	Cfap54/Spef2/Dnah9/Spag6l/Spag16/Cfap43/Nmb/Cfap221/Nek10/Chst11/Ndn/Slc5a3/Nlgn3/Ndst1	14
GO:0003171	GO:0003171	atrioventricular valve development	8/2195	30/28891	0.00140838404014386	0.014737112010888	0.0107932967933052	Hey1/Dchs1/Tgfbr2/Ccn1/Smad4/Zfpm2/Mdm2/Acvr1	8
GO:0009062	GO:0009062	fatty acid catabolic process	18/2195	109/28891	0.00141169676240483	0.0147457691749082	0.0107996372038679	Dbi/Aig1/Plin5/Abhd3/Etfa/Bdh2/Lpin1/Hacl1/Faah/Mtln/Echdc1/Irs1/Pex7/Etfbkmt/Irs2/Acad11/Pex13/Pex2	18
GO:0048732	GO:0048732	gland development	56/2195	489/28891	0.00141909855852692	0.0147723560578047	0.0108191091409543	Wnt4/Ddr1/Ccdc39/Myb/Ccdc40/Lmo4/Sox9/Ift88/Sox2/Id4/Cadm1/Gja1/Arhgap5/Sulf2/Serpine2/Rpgrip1l/Dnaaf1/Igf1r/Csmd1/Cckbr/Fgf7/Pou3f2/Anxa1/Dag1/Csf1/Cebpb/Nphp3/Tgfbr2/Chuk/Thra/Ext1/Stk11/Src/Apc/Pdgfa/Rtn4/Zfp703/Ctnnb1/Sfrp1/Smad4/Fgfr1/Irs1/Rap1gap/Fem1b/Rreb1/Mrtfb/Med1/Upf2/Agap2/Wls/Mpst/Jak2/Irs2/Btrc/Crkl/Cd44	56
GO:0060261	GO:0060261	positive regulation of transcription initiation by RNA polymerase II	13/2195	67/28891	0.0014211232636112	0.0147723560578047	0.0108191091409543	Med31/Znhit1/Med19/Taf11/Med25/Med21/Med1/Med9/Paxip1/Med30/Nfkbia/Med23/Taf6	13
GO:0002484	GO:0002484	antigen processing and presentation of endogenous peptide antigen via MHC class I via ER pathway	10/2195	44/28891	0.00142171166509464	0.0147723560578047	0.0108191091409543	H2-T23/H2-Q4/Tap2/H2-Q7/H2-T22/H2-K1/H2-D1/H2-Q6/H2-M3/H2-T24	10
GO:0022037	GO:0022037	metencephalon development	20/2195	127/28891	0.00144539616403064	0.0149921948272619	0.0109801166086097	Tuba1a/Kndc1/Hap1/Serpine2/Rpgrip1l/Igf1r/Dixdc1/Coq8b/Cbs/Cplane1/Zbtb18/Nfix/Atxn2/Hspa5/Gnpat/Usp9x/Cacna1a/Samd4b/Crkl/Sec24b	20
GO:0042270	GO:0042270	protection from natural killer cell mediated cytotoxicity	9/2195	37/28891	0.00146478646199801	0.015140379928631	0.011088645727357	H2-T23/H2-Q4/Tap2/H2-Q7/H2-T22/Tap1/H2-K1/H2-D1/H2-Q6	9
GO:1904358	GO:1904358	positive regulation of telomere maintenance via telomere lengthening	9/2195	37/28891	0.00146478646199801	0.015140379928631	0.011088645727357	Mapk15/Naf1/Ctnnb1/Tnks/Parn/Cct3/Atr/Cct7/Dkc1	9
GO:1902905	GO:1902905	positive regulation of supramolecular fiber organization	26/2195	183/28891	0.00148654943073214	0.0153386048217978	0.0112338234326082	Wnt4/Baiap2/Ckap5/Pdlim4/Lpar1/Nck2/Akap9/Synpo2/Sdc4/Carmil1/Togaram1/Cdk5rap2/Apc/S100a10/Sh3pxd2b/Gda/Rgcc/Slain1/Katnb1/Arhgef10/Efemp2/Cx3cl1/Sorbs3/Pxn/Drg1/Ppm1f	26
GO:0055074	GO:0055074	calcium ion homeostasis	43/2195	353/28891	0.00149815009067299	0.0154314661249355	0.0113018340173577	Dbi/S100b/Bok/Atp2b4/Dmd/Calm1/Hap1/Cav2/Atp2a2/Calb1/Slc24a4/Calm2/Cacna1s/Akap6/Plch1/Plce1/Efhc1/Atp2b1/Znhit1/Tnni3/Ncs1/Ank/Tspoap1/Clstn1/Cxcl10/Plcb3/Plcb4/Casq2/Micu1/Kctd17/Mtln/Fgfr1/Ywhae/Ccdc47/Stoml2/Tmbim6/Tmco1/Slc30a1/Cacna1a/Snx10/Cib2/Cx3cl1/Rmdn3	43
GO:0072073	GO:0072073	kidney epithelium development	23/2195	155/28891	0.00151810277036428	0.0156098851587024	0.0114325061316496	Cd24a/Wnt4/Sox9/Hey1/Irx3/Smad5/Calb1/Wwtr1/Dchs1/Yap1/Ext1/Sall1/Klhl3/Npnt/Ilk/Ctnnb1/Sfrp1/Smad4/Fgfr1/Myo1e/Smad1/Lamb2/Cd44	23
GO:0060348	GO:0060348	bone development	32/2195	242/28891	0.00155753431826876	0.0159475852284215	0.0116798339036653	Tmem107/Sox9/Cadm1/Ttc9/Ift80/Dmd/Gja1/Sulf2/Smad5/Dchs1/Serpinh1/Cbs/Ift172/Rab23/Tgfbr2/Tulp3/Ext1/Src/Nfix/Pdgfa/Rflnb/Tjp2/Sh3pxd2b/Smad1/Ano6/Pex7/Bmp6/Snx10/Asxl2/Prpsap2/Dym/Inppl1	32
GO:0014037	GO:0014037	Schwann cell differentiation	11/2195	52/28891	0.00156353960388768	0.0159475852284215	0.0116798339036653	Ntrk2/Itgb4/Plec/Pou3f2/Dag1/Sirt2/Adam22/Ilk/Arhgef10/Sod1/Lamb2	11
GO:0050687	GO:0050687	negative regulation of defense response to virus	11/2195	52/28891	0.00156353960388768	0.0159475852284215	0.0116798339036653	Tspan6/Traf3ip1/Fbxl2/Irgm2/Sirt2/Igtp/Sec14l1/Pcbp2/Irgm1/Mul1/Trim30a	11
GO:0003015	GO:0003015	heart process	33/2195	252/28891	0.00156438472997493	0.0159475852284215	0.0116798339036653	Dsg2/Atp2b4/Dmd/Calm1/Gja1/Irx3/Srebf1/Atp2a2/Smad5/Irx5/Wwtr1/Calm2/Akap9/Akap6/Cxcr4/Cacna1d/Cxadr/Scn3b/Znhit1/Tnni3/Thra/Atp1a1/Yap1/Ext1/Src/Casq2/Nedd4l/Cacnb2/Mdm2/Hdac4/Sod1/Rps6ka2/Jup	33
GO:0071559	GO:0071559	response to transforming growth factor beta	33/2195	252/28891	0.00156438472997493	0.0159475852284215	0.0116798339036653	Sox9/Zfp36l1/Cd109/Cav2/Igf1r/Smad5/Sox6/Suds3/Gcnt2/Tgfbr2/Ppargc1a/Stk11/Src/Epb41l5/Trim33/Chst11/Zfp703/Npnt/Wwox/Dusp22/Smad4/Ptprk/Smurf2/Sinhcaf/Smad1/Hspa5/Usp9x/Yes1/Pxn/Sin3a/Acvr1/Crkl/Zfyve9	33
GO:0010721	GO:0010721	negative regulation of cell development	40/2195	323/28891	0.00157955491017164	0.0159684445003954	0.0116951110022678	Foxj1/Cd24a/Mt3/Gpr37l1/Id4/Fas/Sorl1/Hmgb1/Tnr/Gpr137/Dtx1/Sema6d/Anxa1/Kifap3/D130043K22Rik/Pcm1/Sirt2/Map2/Syngap1/B2m/Ulk2/Sema3e/Idh2/Rtn4/Rflnb/S1pr3/Ctnnb1/Socs1/Tjp2/Sfrp1/Rgma/Cd74/Ctnna1/Cdkl3/Irf1/Zc3h8/Irgm1/Ptpn2/Hspb1/Cd44	40
GO:0030282	GO:0030282	bone mineralization	21/2195	137/28891	0.00157973042808102	0.0159684445003954	0.0116951110022678	Wnt4/Clec3b/Sox9/Ift80/Gja1/Atp2b1/Adgrv1/Ank/Nfix/Rflnb/Ccn1/Tent5a/Isg15/Ano6/Nbr1/Acvr2a/Sgms2/Bmp6/Snx10/Asxl2/Acvr1	21
GO:0042157	GO:0042157	lipoprotein metabolic process	21/2195	137/28891	0.00157973042808102	0.0159684445003954	0.0116951110022678	Dbi/Dgat2/Zdhhc23/Zdhhc1/Hhatl/Irgm2/Igtp/Lypla2/Pigp/Dpm1/Mttp/Nmt2/Wdr45b/Irgm1/Zdhhc4/Dpm2/Zdhhc18/Pigf/Pigk/Abhd10/Atg10	21
GO:0043574	GO:0043574	peroxisomal transport	7/2195	24/28891	0.00157988823895704	0.0159684445003954	0.0116951110022678	Trim37/Hacl1/Usp9x/Pex7/Pex3/Pex13/Pex2	7
GO:1901028	GO:1901028	regulation of mitochondrial outer membrane permeabilization involved in apoptotic signaling pathway	7/2195	24/28891	0.00157988823895704	0.0159684445003954	0.0116951110022678	Bok/Gclc/Mpv17l/Sh3glb1/Chchd10/Bcl2l1/Mul1	7
GO:0001942	GO:0001942	hair follicle development	19/2195	119/28891	0.00159113995416446	0.0160166414197479	0.0117304098895064	Dbi/Fzd3/Sox9/Cd109/Barx2/Celsr1/Fgf7/Intu/Ldb2/Sox21/Ext1/Apc/Pdgfa/Fuz/Trps1/Ctnnb1/Tnfrsf19/Smad4/Fzd6	19
GO:0006354	GO:0006354	DNA-templated transcription elongation	19/2195	119/28891	0.00159113995416446	0.0160166414197479	0.0117304098895064	Elof1/Med31/Polr2i/Med19/Nelfe/Ctnnb1/Med25/Med21/Alyref/Med1/Eapp/Scaf8/Tcea3/Paf1/Med9/Wdr82/Med30/Med23/Gtf2f2	19
GO:0071280	GO:0071280	cellular response to copper ion	6/2195	18/28891	0.00159545509507349	0.0160166414197479	0.0117304098895064	Mt1/Mt3/Mt2/Prnp/Aoc1/Hsf1	6
GO:1902855	GO:1902855	regulation of non-motile cilium assembly	6/2195	18/28891	0.00159545509507349	0.0160166414197479	0.0117304098895064	Mak/Tmem67/Hap1/Dynll1/Rp1/Bbs4	6
GO:0030336	GO:0030336	negative regulation of cell migration	39/2195	313/28891	0.00160259717868065	0.0160611639545816	0.0117630176984241	Wnt4/Mapk15/Dnaja4/Fas/Atp2b4/Hmgb1/Srgap3/Sema6d/Hc/Dag1/Clic4/Suds3/Eppk1/Ppargc1a/Trp53inp1/Ripor2/Idh2/Scai/Dusp3/Ilk/Fuz/Dusp22/Sfrp1/Ptprk/Adarb1/Cd74/Sinhcaf/Rgcc/Ptprg/Nedd9/Gna13/Adipor2/Prkg1/Miip/Cx3cl1/Jup/Tafa5/Sin3a/Ccl25	39
GO:0031396	GO:0031396	regulation of protein ubiquitination	29/2195	213/28891	0.00161241462011558	0.0161097320875181	0.0117985884583595	Hsp90aa1/Mapk15/Dnajb2/Ivns1abp/Gclc/Bag2/Sash1/Pink1/Tspyl5/Rnf180/Caml/Hspbp1/Ube2n/Dnaja1/Ctnnb1/Trim44/Isg15/Hspa5/N4bp1/Cry1/Nxn/Pdcd6/Ube2d1/Cep63/Paxip1/Btrc/Bex4/Mta1/Tbc1d7	29
GO:1901987	GO:1901987	regulation of cell cycle phase transition	52/2195	449/28891	0.0016128739019022	0.0161097320875181	0.0117985884583595	Nuf2/Hspa2/Mapk15/Fhl1/Nek1/Mlf1/Stk33/Chek2/Myo16/Ubd/Sox2/Zfp36l1/Atp2b4/Apbb2/Cdc14a/Dyrk3/Nek10/Rcc2/Anxa1/Stox1/Cdk5rap2/Nek11/Mnat1/Apc/Hacd1/Rad50/Jade1/Ube2e2/Xpc/Stxbp4/Fem1b/Atr/Cdkn1a/Rgcc/Cry1/Pkia/Trp53bp1/Mdm2/Tipin/Ccng1/Zfp655/Lsm10/Trim39/Miip/Paf1/Paxip1/Cdc23/Sin3a/Ints3/Acvr1/Babam2/Hsf1	52
GO:1903039	GO:1903039	positive regulation of leukocyte cell-cell adhesion	38/2195	303/28891	0.00162301794644898	0.0161838075231627	0.0118528404828685	Cd24a/Hsp90aa1/Hsph1/Cd55/Hmgb1/Itpkb/H2-Eb2/H2-DMa/Nck2/H2-T23/Zp3/H2-Q4/Gcnt1/H2-Q7/Anxa1/H2-T22/H2-K1/H2-D1/H2-DMb2/H2-Aa/H2-Q6/Hspd1/Tgfbr2/H2-Eb1/H2-Ab1/Rasgrp1/B2m/Cd274/Cd59b/Pawr/Prkcz/Socs1/Cd74/Nkap/Irf1/Irgm1/Jak2/Cd44	38
GO:0086001	GO:0086001	cardiac muscle cell action potential	12/2195	60/28891	0.0016292342460846	0.0162127146905066	0.0118740117704563	Dsg2/Dmd/Calm1/Atp2a2/Akap9/Cacna1d/Cxadr/Scn3b/Ank3/Nedd4l/Cacnb2/Jup	12
GO:0007264	GO:0007264	small GTPase mediated signal transduction	50/2195	428/28891	0.00163166470270514	0.0162127146905066	0.0118740117704563	Arhgdig/Prag1/Kndc1/Baiap2/Arhgap5/Plaat1/Itpkb/Lpar1/Celsr1/Rnd3/Ccdc88c/Plce1/Dynlt1f/Ralgps2/Csf1/Arl6/Plcd4/Arhgap18/Chuk/Syngap1/Tiam1/Rasgrp1/Src/Nfix/Ripor2/Rtn4/Rhobtb1/Scai/Rufy1/Rit2/Timp2/Rap1gap/Cdc42bpa/Ssx2ip/Sipa1l2/Arl3/Gna13/Rhou/Arhgap32/Stard8/Phactr4/Rab4a/Stk19/Rapgef1/Arhgap42/Heg1/Dock9/Rasa4/Bcar3/Ppp2cb	50
GO:0022029	GO:0022029	telencephalon cell migration	13/2195	68/28891	0.00163684748013036	0.0162127146905066	0.0118740117704563	Arl13b/Dixdc1/Tnr/Pou3f2/Cxcr4/Efhc1/Lrp8/Rtn4/Sun1/Ctnnb1/Fgfr1/Pex13/Wdr47	13
GO:0061045	GO:0061045	negative regulation of wound healing	13/2195	68/28891	0.00163684748013036	0.0162127146905066	0.0118740117704563	Wnt4/Anxa5/Cd109/Anxa2/Serpine2/Cd9/Plat/Eppk1/Pros1/Pdgfa/Serping1/Prkg1/Tafa5	13
GO:0043547	GO:0043547	positive regulation of GTPase activity	33/2195	253/28891	0.00167080440973288	0.0164939809699587	0.0120800080626628	Foxj1/Wnt4/Cav2/Ngef/Ralgps2/Arhgef26/Rcc2/Mtss2/Eif5/Pkp4/Rgs11/Tiam1/Rasgrp1/Prtn3/Evi5/S100a10/Rgma/Rab11fip2/Rap1gap/Sipa1l2/Nedd9/Usp6nl/Arhgef10/Agap2/Rapgef1/Arhgap42/Tbc1d9b/Cx3cl1/Dock9/Ccl25/Bcar3/Tbc1d7/Crkl	33
GO:2001234	GO:2001234	negative regulation of apoptotic signaling pathway	33/2195	253/28891	0.00167080440973288	0.0164939809699587	0.0120800080626628	Wnt4/Nme5/Clu/Bok/Ivns1abp/Gclc/Ackr3/Pink1/Yap1/Src/Gclm/Dnaja1/Trap1/Lmna/Ctnnb1/Mpv17l/Cd74/Ctnna1/Sh3glb1/Mapk8ip1/Tmbim6/Lgals3/Mdm2/Bcl2l1/Agap2/Cep63/Caap1/Cx3cl1/Hyou1/Acvr1/Hspb1/Pcgf2/Cd44	33
GO:0019221	GO:0019221	cytokine-mediated signaling pathway	52/2195	450/28891	0.00169215028478789	0.0166769562120374	0.0122140170932058	Cd24a/Hipk1/Mt3/Gas6/Ccdc3/Ptprf/Ackr3/Traf1/Cxcr4/Ifitm3/Rps6ka5/Csf1/Irgm2/Cxcl10/Igtp/Chuk/Gab1/Oasl2/Yap1/Ext1/Src/Stat1/Ilk/Stat2/Trim56/Socs1/Tjp2/Smad4/Bbs4/Trim44/Cd74/Zbp1/Isg15/Irf7/Adipor2/Med1/Irf1/Hdac4/Iigp1/Irgm1/Jak2/Casp4/Mul1/Nlrc5/Cx3cl1/Sin3a/Mettl3/Ccl25/Nfkbia/Ptpn2/Ppp2cb/Otud4	52
GO:0010948	GO:0010948	negative regulation of cell cycle process	39/2195	314/28891	0.00169883802425078	0.016688273072184	0.0122223054356056	Nuf2/Fhl1/Nek1/Stk33/Tmem67/Chek2/Myo16/Sox2/Zfp36l1/Apbb2/Trim37/Znhit1/Mdm1/Ccp110/Cdk5rap2/Nek11/Apc/Rad50/Jade1/Xpc/Tom1l1/Tnks/Fem1b/Atr/Cdkn1a/Rgcc/Cry1/Trp53bp1/Mdm2/Tipin/Ccng1/Zfp655/Rps6ka2/Trim39/Miip/Ints3/Acvr1/Babam2/Hsf1	39
GO:0051592	GO:0051592	response to calcium ion	22/2195	147/28891	0.00169892414218762	0.016688273072184	0.0122223054356056	Syt10/Tuba1a/Anxa5/Kcnmb1/Calm1/Itpkb/Calm2/Kcnmb4/Anxa11/Adgrv1/Cpne2/Kcnb1/Clic4/Mnat1/Jund/Cpne8/Pdcd6/Entpd6/Prkaa1/Rasa4/Nfatc2/Nfatc1	22
GO:0002476	GO:0002476	antigen processing and presentation of endogenous peptide antigen via MHC class Ib	10/2195	45/28891	0.001705202628127	0.0167222598226074	0.0122471969532984	H2-T23/H2-Q4/Tap2/H2-Q7/H2-T22/H2-K1/H2-D1/H2-Q6/H2-M3/H2-T24	10
GO:0072329	GO:0072329	monocarboxylic acid catabolic process	21/2195	138/28891	0.00173261475535145	0.0169630418209574	0.0124235430086691	Dbi/Aig1/Plin5/Abhd3/Slc16a1/Xylb/Etfa/Ids/Bdh2/Lpin1/Hacl1/Faah/Mtln/Echdc1/Irs1/Pex7/Etfbkmt/Irs2/Acad11/Pex13/Pex2	21
GO:1901796	GO:1901796	regulation of signal transduction by p53 class mediator	15/2195	85/28891	0.00174027548903806	0.0170099744258037	0.0124579159260368	Mlf1/Dyrk3/Znhit1/Trp73/Chd5/Cd74/Atr/Hexim1/Sh3glb1/Mdm2/Cep63/Rpf2/Kmt5a/Rrs1/Cd44	15
GO:0072009	GO:0072009	nephron epithelium development	19/2195	120/28891	0.00175849963946329	0.0171598328304864	0.012567670553505	Cd24a/Wnt4/Sox9/Hey1/Irx3/Calb1/Wwtr1/Dchs1/Yap1/Ext1/Sall1/Klhl3/Npnt/Ilk/Ctnnb1/Smad4/Myo1e/Lamb2/Cd44	19
GO:0031116	GO:0031116	positive regulation of microtubule polymerization	8/2195	31/28891	0.00177327498416735	0.0172472794771556	0.0126317155041291	Ckap5/Akap9/Togaram1/Cdk5rap2/Apc/Gda/Slain1/Drg1	8
GO:0050858	GO:0050858	negative regulation of antigen receptor-mediated signaling pathway	8/2195	31/28891	0.00177327498416735	0.0172472794771556	0.0126317155041291	Prnp/Ezr/Phpt1/Dusp3/Pawr/Dusp22/Lgals3/Ptpn2	8
GO:0044403	GO:0044403	biological process involved in symbiotic interaction	34/2195	264/28891	0.00178023748042835	0.0172563849643526	0.0126383842615962	Gas6/Cav2/Hmgb1/Eea1/Gbp2/Dynlt1f/Ifitm3/Fbxl2/Hspd1/Nectin3/Gbp6/Rad50/Taf11/Gbp7/Trim56/Cd74/Chmp2b/Scarb1/Alyref/Stom/Snx3/Bcl2l1/Tardbp/Sap30bp/Jak2/Trim8/Gbp9/Trim12c/Trim34a/Tusc2/Kpna6/Trim30a/Trim30d/Exoc2	34
GO:0000302	GO:0000302	response to reactive oxygen species	27/2195	195/28891	0.00179002355211521	0.0172563849643526	0.0126383842615962	Mt3/Nme5/Gpr37l1/Txn1/Endog/Mb/Prdx6/Anxa1/Pink1/Chuk/Src/Ercc6l2/Pawr/Trap1/Mpv17l/Ptprk/Ccs/Pld2/Sesn1/Sod1/Prkaa1/Casp6/Pex13/Ppp2cb/Hsf1/Pcgf2/Pex2	27
GO:0007031	GO:0007031	peroxisome organization	9/2195	38/28891	0.00179166242003054	0.0172563849643526	0.0126383842615962	Trim37/Plaat1/Plaat3/Hacl1/Usp9x/Pex7/Pex3/Pex13/Pex2	9
GO:0021846	GO:0021846	cell proliferation in forebrain	9/2195	38/28891	0.00179166242003054	0.0172563849643526	0.0126383842615962	Tacc2/Dixdc1/Pou3f2/Pcm1/Nfix/Tacc1/Fgfr1/Cep120/Akna	9
GO:0090140	GO:0090140	regulation of mitochondrial fission	9/2195	38/28891	0.00179166242003054	0.0172563849643526	0.0126383842615962	Pink1/Irgm2/Spire1/Igtp/Ppargc1a/Stat2/Vps35/Irgm1/Mul1	9
GO:1903901	GO:1903901	negative regulation of viral life cycle	9/2195	38/28891	0.00179166242003054	0.0172563849643526	0.0126383842615962	Ifitm3/Rad50/Trim56/Cd74/Snx3/Trim8/Trim12c/Trim30a/Trim30d	9
GO:1901653	GO:1901653	cellular response to peptide	42/2195	346/28891	0.00180293659148948	0.0173368278724588	0.0126972997520576	Rarres2/Scnn1a/Anxa5/Vim/Zfp36l1/Gja1/Sorl1/Cav2/Srebf1/Igf1r/Ptprf/Prnp/Sorbs1/Atp2b1/Rab31/Inhbb/Gkap1/Lpin1/Src/Ptpra/Apc/Usf1/Prkcz/Stxbp4/Ankrd26/Ctnnb1/Socs1/Foxo1/Irs1/C2cd5/Irf1/Sgcb/Mdm2/Cacna1a/Jak2/Irs2/Prkaa1/Pxn/Bcar3/Ptpn2/Hsf1/Inppl1	42
GO:0051494	GO:0051494	negative regulation of cytoskeleton organization	25/2195	176/28891	0.00181734706505245	0.0174471199627123	0.012778076451263	Spef1/Tmem67/Gas2l1/Trim37/Mid1ip1/Eml2/Sptan1/Mid1/Mdm1/Carmil1/Tmod2/Rp1/Cdk5rap2/Map2/Fhod3/Map1a/Apc/Tmod1/Smad4/Bbs4/Arpin/Katnb1/Mtpn/Coro2b/Wdr47	25
GO:2000573	GO:2000573	positive regulation of DNA biosynthetic process	14/2195	77/28891	0.00182409779866767	0.0174836385129164	0.012804822230933	Hsp90aa1/Mapk15/Ptges3/Naf1/Rfc2/Ctnnb1/Tnks/Parn/Cct3/Atr/Cct7/Rgcc/Dkc1/Nfatc1	14
GO:0003254	GO:0003254	regulation of membrane depolarization	11/2195	53/28891	0.00183967614200346	0.0175761651376917	0.0128725877009752	Fhl1/Bok/Gclc/Gja1/Cacna1d/Scn3b/B2m/Src/Gclm/Ank3/Nedd4l	11
GO:0046596	GO:0046596	regulation of viral entry into host cell	11/2195	53/28891	0.00183967614200346	0.0175761651376917	0.0128725877009752	Hmgb1/Ifitm3/Rad50/Trim56/Cd74/Snx3/Trim8/Trim12c/Trim34a/Trim30a/Trim30d	11
GO:2000146	GO:2000146	negative regulation of cell motility	40/2195	326/28891	0.0018740833123379	0.0178666572447803	0.013085340886647	Wnt4/Mapk15/Dnaja4/Fas/Atp2b4/Hmgb1/Srgap3/Sema6d/Hc/Dag1/Clic4/Suds3/Eppk1/Ppargc1a/Trp53inp1/Ripor2/Idh2/Scai/Dusp3/Ilk/Fuz/Dusp22/Sfrp1/Ptprk/Adarb1/Cd74/Sinhcaf/Ctnna1/Rgcc/Ptprg/Nedd9/Gna13/Adipor2/Prkg1/Miip/Cx3cl1/Jup/Tafa5/Sin3a/Ccl25	40
GO:0032946	GO:0032946	positive regulation of mononuclear cell proliferation	26/2195	186/28891	0.00187911581337315	0.0178666572447803	0.013085340886647	Cd24a/Cd55/Hmgb1/Nck2/H2-T23/Zp3/H2-Q4/H2-Q7/Anxa1/H2-T22/Csf1/H2-K1/H2-D1/H2-DMb2/St6gal1/H2-Q6/Tgfbr2/Cd274/Cd59b/Cd74/Cdkn1a/Bcl2l1/Irgm1/Jak2/Irs2/Nfatc2	26
GO:0050770	GO:0050770	regulation of axonogenesis	26/2195	186/28891	0.00187911581337315	0.0178666572447803	0.013085340886647	Nin/Mt3/Vim/Ntrk2/Lpar3/Dixdc1/Tnr/Plxnb2/Pou3f2/Sema6d/Macf1/D130043K22Rik/Map2/Syngap1/Tiam1/Stk11/Ulk2/Sema3e/Rtn4/Plxna4/Ilk/Rgma/Cdkl3/Arhgap32/Cacna1a/Eif2b2	26
GO:0071806	GO:0071806	protein transmembrane transport	12/2195	61/28891	0.00189031736759042	0.0179444047070624	0.0131422822625908	Trim37/Hspd1/Dnajc15/Tomm7/Chchd4/C2cd5/Hspa5/Usp9x/Pex7/Timm21/Pex13/Pex2	12
GO:0045824	GO:0045824	negative regulation of innate immune response	20/2195	130/28891	0.00192743109524107	0.0181757292811481	0.013311701805704	H2-T23/H2-Q4/Tap2/H2-Q7/H2-T22/Tap1/H2-K1/H2-D1/H2-Q6/Stat2/Serping1/Isg15/Pcbp2/Cep63/Trafd1/Mul1/Nlrc5/Mettl3/Zdhhc18/Ptpn2	20
GO:0031126	GO:0031126	sno(s)RNA 3'-end processing	5/2195	13/28891	0.00193178470523518	0.0181757292811481	0.013311701805704	Parn/Exosc3/Dkc1/Fbl/Tent4b	5
GO:0032060	GO:0032060	bleb assembly	5/2195	13/28891	0.00193178470523518	0.0181757292811481	0.013311701805704	Lpar3/Lpar1/Prdx6/Emp2/Ano6	5
GO:0042532	GO:0042532	negative regulation of tyrosine phosphorylation of STAT protein	5/2195	13/28891	0.00193178470523518	0.0181757292811481	0.013311701805704	Traf3ip1/Pibf1/Socs1/Irf1/Ptpn2	5
GO:0043628	GO:0043628	regulatory ncRNA 3'-end processing	5/2195	13/28891	0.00193178470523518	0.0181757292811481	0.013311701805704	Parn/Exosc3/Dkc1/Fbl/Tent4b	5
GO:0061326	GO:0061326	renal tubule development	18/2195	112/28891	0.00193306677505553	0.0181757292811481	0.013311701805704	Cd24a/Wnt4/Sox9/Hey1/Irx3/Ttc8/Calb1/Wwtr1/Dchs1/Yap1/Sall1/Klhl3/Stat1/Npnt/Ilk/Ctnnb1/Smad4/Cd44	18
GO:0035304	GO:0035304	regulation of protein dephosphorylation	15/2195	86/28891	0.00196263795081753	0.0183591103096745	0.0134460080297243	Calm1/Calm2/Cry2/Styxl1/Pink1/Ppp6r1/Pawr/Ywhae/Ensa/Ppp1r15a/Ppp2r2b/Ptbp1/Camta1/Hsp90b1/Jak2	15
GO:0071375	GO:0071375	cellular response to peptide hormone stimulus	37/2195	296/28891	0.00196299583262872	0.0183591103096745	0.0134460080297243	Rarres2/Scnn1a/Anxa5/Zfp36l1/Sorl1/Cav2/Srebf1/Igf1r/Ptprf/Sorbs1/Atp2b1/Rab31/Inhbb/Gkap1/Lpin1/Src/Ptpra/Apc/Usf1/Prkcz/Stxbp4/Ankrd26/Ctnnb1/Socs1/Foxo1/Irs1/C2cd5/Irf1/Sgcb/Jak2/Irs2/Prkaa1/Pxn/Bcar3/Ptpn2/Hsf1/Inppl1	37
GO:0045786	GO:0045786	negative regulation of cell cycle	47/2195	400/28891	0.00196474586296833	0.0183591103096745	0.0134460080297243	Nuf2/Fzd3/Fhl1/Nek1/Stk33/Tmem67/Chek2/Myo16/Sox2/Zfp36l1/Apbb2/Trim37/Znhit1/Mdm1/Ccp110/Cdk5rap2/Nek11/Plaat3/Apc/Rad50/Jade1/Xpc/Tom1l1/Ctnnb1/Tnks/Ptprk/Timp2/Fem1b/Atr/Hexim1/Cdkn1a/Rgcc/Cry1/Trp53bp1/Mdm2/Tipin/Nupr1l/Ccng1/Zfp655/Rps6ka2/Trim39/Miip/Ints3/Acvr1/Babam2/Hsf1/Taf6	47
GO:0040013	GO:0040013	negative regulation of locomotion	43/2195	358/28891	0.00196494775773526	0.0183591103096745	0.0134460080297243	Wnt4/Mapk15/Dnaja4/Fas/Atp2b4/Hmgb1/Srgap3/Sema6d/Hc/Dag1/Clic4/Suds3/Eppk1/St6gal1/Ppargc1a/Trp53inp1/Sema3e/Ripor2/Idh2/Scai/Dusp3/Ilk/Fuz/Dusp22/Sfrp1/Ptprk/Adarb1/Cd74/Sinhcaf/Ctnna1/Rgcc/Ptprg/Nedd9/Gna13/Adipor2/Prkg1/Miip/Cx3cl1/Jup/Tafa5/Sin3a/Ccl25/Ptpn2	43
GO:0016358	GO:0016358	dendrite development	40/2195	327/28891	0.00198233476302029	0.0184698057595159	0.0135270801450019	Kndc1/Baiap2/Fas/Ntrk2/Mpdz/Dcdc2a/Lpar1/Ptprf/Nck2/Ngef/Dynlt1f/Eef2k/D130043K22Rik/Spire1/Map2/Csmd3/Syngap1/Tiam1/Map1a/Srcin1/Stk11/Lrp8/Ilk/Bbs1/Dlg4/Bbs4/Vldlr/Nedd4l/Sh3glb1/Cdkl3/Nlgn3/Cacna1a/Celsr2/Slc11a2/Adgrb3/Wls/Prkg1/Pias2/Camk1d/Crkl	40
GO:0001906	GO:0001906	cell killing	36/2195	286/28891	0.00198613451450718	0.0184698057595159	0.0135270801450019	Cadm1/C3/Cd55/Hsp90ab1/Gbp2/H2-T23/H2-Q4/Emp2/Tap2/H2-Q7/Hc/H2-T22/Gbp5/Tap1/H2-K1/H2-D1/Irgm2/Cxcl10/H2-Q6/Ctsh/Igtp/Rasgrp1/B2m/Mr1/Cd59b/Gbp7/H2-M3/Cebpg/H2-T24/Lgals3/Atn1/Bcl2l1/Ccl27a/Rnf19b/Tusc2/Ccl25	36
GO:0050670	GO:0050670	regulation of lymphocyte proliferation	36/2195	286/28891	0.00198613451450718	0.0184698057595159	0.0135270801450019	Foxj1/Cd24a/Cd55/Hmgb1/Nck2/Prnp/H2-T23/Zp3/H2-Q4/H2-Q7/Sdc4/Anxa1/Znhit1/H2-T22/H2-K1/H2-D1/H2-DMb2/H2-Aa/Cebpb/H2-Q6/Tgfbr2/Cd274/Ripor2/Cd59b/Pawr/Ctnnb1/Cd74/Mapk8ip1/Cdkn1a/Lgals3/Irf1/Irgm1/Jak2/Irs2/Nfatc2/Cd44	36
GO:0043491	GO:0043491	phosphatidylinositol 3-kinase/protein kinase B signal transduction	39/2195	317/28891	0.00201835432232146	0.0187400566421491	0.0137250088831941	Hsp90aa1/Ddr1/Sox9/Myo16/Cavin3/Zfp36l1/Hsp90ab1/Gas6/Serpine2/Ntrk2/Igf1r/Musk/Dag1/Fbxl2/Stox1/Lrp2/Gcnt2/Stk3/Tspyl5/Rasgrp1/Stk11/Src/Sema3e/Phlda3/Pdgfa/Rtn4/Ilk/Fgfr1/Irs1/Pik3ip1/Ptpn13/Pdcd6/Otud3/Sesn1/Rapgef1/Jak2/Irs2/Mul1/Cx3cl1	39
GO:0002524	GO:0002524	hypersensitivity	10/2195	46/28891	0.00203272431941026	0.018843989667283	0.0138011282738907	C3/H2-T23/Zp3/H2-Q4/H2-Q7/H2-T22/H2-K1/H2-D1/H2-Q6/Ext1	10
GO:0034453	GO:0034453	microtubule anchoring	7/2195	25/28891	0.00205184609724215	0.0189619982787191	0.0138875564673153	Nin/Kif3a/Dag1/Pcm1/Cep19/Ccdc187/Bbs4	7
GO:0043153	GO:0043153	entrainment of circadian clock by photoperiod	7/2195	25/28891	0.00205184609724215	0.0189619982787191	0.0138875564673153	Usp2/Cry2/Ppp1cb/Cry1/Nr2f6/Sik1/Mta1	7
GO:1901879	GO:1901879	regulation of protein depolymerization	16/2195	95/28891	0.00205741162014575	0.018983861807659	0.013903569072541	Spef1/Gas2l1/Mid1ip1/Sptan1/Mid1/Carmil1/Tmod2/Rp1/Map2/Map1a/Apc/Tmod1/Nes/Katnb1/Mtpn/Wdr47	16
GO:0048872	GO:0048872	homeostasis of number of cells	47/2195	401/28891	0.00206558742945767	0.0190297053089633	0.0139371443425977	Cd24a/Myb/Tuba1a/Sox9/Ift88/Gas2l1/Zfp36l1/Jam3/Fas/Flvcr1/Kif3a/Hmgb1/Ildr2/Itpkb/Smad5/Dyrk3/Mb/Sox6/Anxa1/Hc/Znhit1/Csf1/Thra/Gprasp2/Ext1/Zbtb18/B2m/Stat1/Nfix/Caml/Ankrd54/Sfxn1/Atxn2/Cd74/Isg15/Cebpg/Acvr2a/Med1/Zc3h8/Slc11a2/Sod1/Bpgm/Jak2/Rpa1/Ptpn2/Hscb/Cd44	47
GO:0006289	GO:0006289	nucleotide-excision repair	14/2195	78/28891	0.00207052874009743	0.0190456542868186	0.0139488251964458	Cetn4/Ogg1/Cetn2/Hmgb1/Polk/Polr2i/Hmgn1/Nthl1/Mnat1/Xpc/Pold3/Uvssa/Rpa3/Rpa1	14
GO:0051099	GO:0051099	positive regulation of binding	27/2195	197/28891	0.00207722832466016	0.0190777022449052	0.0139722967642124	Hipk1/Ramp1/Spag8/Anxa2/Hsp90ab1/Calm1/Txn1/Hmgb1/Nphp3/Sirt2/Tiam1/Stk3/B2m/Epb41l5/Hipk3/Ripor2/S100a10/Dazap2/Ctnnb1/Med25/Ctbp2/Usp9x/Amfr/Mark3/Jak2/Ppp2cb/Hsf1	27
GO:0035967	GO:0035967	cellular response to topologically incorrect protein	17/2195	104/28891	0.00211432722380745	0.0193884133212513	0.0141998580979048	Pacrg/Bok/Dnajc3/Casp12/Nck2/Tmem33/Hspd1/Igtp/Dnajc10/Hspa5/Tmbim6/Ppp1r15a/Rnf5/Amfr/Ptpn2/Hsf1/Bag3	17
GO:0051962	GO:0051962	positive regulation of nervous system development	46/2195	391/28891	0.00212493916204901	0.0194556543957357	0.0142491047123754	Fzd3/Nin/Myb/Vim/Baiap2/St8sia2/Sox2/Id4/Atxn1/Hap1/Serpine2/Ntrk2/Lpar3/Ptprf/Dixdc1/Plxnb2/Musk/Cxcr4/Synj1/Gfap/Eef2k/Macf1/Dag1/Clstn1/Lrp2/Trp73/Tiam1/Stk11/Lrp8/Ptpra/Rtn4/Plxna4/Ilk/Ctnnb1/Dlg4/Ncan/Sh3glb1/Cdkl3/Nlgn3/Arhgap32/Adgrb3/Wls/Pias2/Cx3cl1/Prmt5/Eif2b2	46
GO:0050870	GO:0050870	positive regulation of T cell activation	35/2195	277/28891	0.00213140109215412	0.0194847498917571	0.0142704139297903	Cd24a/Hsp90aa1/Hsph1/Cd55/Hmgb1/Itpkb/H2-Eb2/H2-DMa/Nck2/H2-T23/Zp3/H2-Q4/H2-Q7/Anxa1/H2-T22/H2-K1/H2-D1/H2-DMb2/H2-Aa/H2-Q6/Hspd1/Tgfbr2/H2-Eb1/H2-Ab1/Rasgrp1/B2m/Cd274/Cd59b/Prkcz/Socs1/Cd74/Nkap/Irf1/Irgm1/Jak2	35
GO:0022404	GO:0022404	molting cycle process	19/2195	122/28891	0.00213813927485743	0.0194862984911354	0.014271548106737	Dbi/Fzd3/Sox9/Cd109/Barx2/Celsr1/Fgf7/Intu/Ldb2/Sox21/Ext1/Apc/Pdgfa/Fuz/Trps1/Ctnnb1/Tnfrsf19/Smad4/Fzd6	19
GO:0022405	GO:0022405	hair cycle process	19/2195	122/28891	0.00213813927485743	0.0194862984911354	0.014271548106737	Dbi/Fzd3/Sox9/Cd109/Barx2/Celsr1/Fgf7/Intu/Ldb2/Sox21/Ext1/Apc/Pdgfa/Fuz/Trps1/Ctnnb1/Tnfrsf19/Smad4/Fzd6	19
GO:0090307	GO:0090307	mitotic spindle assembly	13/2195	70/28891	0.00214987176928843	0.019543105013478	0.0143131525713693	Chek2/Spice1/Map9/Kif11/Hspa1b/Map10/Ripor2/Pibf1/Cep97/Chmp2b/Kif2a/Arhgef10/Drg1	13
GO:0010718	GO:0010718	positive regulation of epithelial to mesenchymal transition	11/2195	54/28891	0.00215425428599605	0.019543105013478	0.0143131525713693	Crb2/Wwtr1/Emp2/Gcnt2/Tgfbr2/Zfp703/Ctnnb1/Smad4/Glipr2/Rgcc/Acvr1	11
GO:0045581	GO:0045581	negative regulation of T cell differentiation	11/2195	54/28891	0.00215425428599605	0.019543105013478	0.0143131525713693	Foxj1/Hmgb1/Dtx1/Anxa1/Socs1/Cd74/Irf1/Zc3h8/Ptpn2/Hspb1/Cd44	11
GO:0002885	GO:0002885	positive regulation of hypersensitivity	9/2195	39/28891	0.00217433602366324	0.0196352140462618	0.0143806122016852	C3/H2-T23/Zp3/H2-Q4/H2-Q7/H2-T22/H2-K1/H2-D1/H2-Q6	9
GO:0120033	GO:0120033	negative regulation of plasma membrane bounded cell projection assembly	9/2195	39/28891	0.00217433602366324	0.0196352140462618	0.0143806122016852	Mak/Odf2l/Lpar1/Tchp/Ccp110/Yap1/Cep97/Rap1gap/Tbc1d7	9
GO:1900225	GO:1900225	regulation of NLRP3 inflammasome complex assembly	9/2195	39/28891	0.00217433602366324	0.0196352140462618	0.0143806122016852	Gbp5/Fbxl2/Irgm2/Sirt2/Igtp/Atat1/Irgm1/Casp4/Trim30a	9
GO:0001916	GO:0001916	positive regulation of T cell mediated cytotoxicity	12/2195	62/28891	0.00218472041876261	0.0196943255463672	0.0144239048063736	H2-T23/H2-Q4/Tap2/H2-Q7/H2-T22/H2-K1/H2-D1/H2-Q6/B2m/Mr1/H2-M3/H2-T24	12
GO:0051302	GO:0051302	regulation of cell division	26/2195	188/28891	0.00218752073741042	0.0196943255463672	0.0144239048063736	Cspp1/Calm1/Cdc14a/Cetn2/Igf1r/Klhl13/Calm2/Fgf7/Txnip/Efhc1/Intu/Sirt2/Ccp110/Cenpv/Pkp4/Map9/Zbtb18/Map10/Apc/Pdgfa/Bbs4/Sh3glb1/Mllt3/Bcl2l1/Rab11fip4/Yeats2	26
GO:0002753	GO:0002753	cytosolic pattern recognition receptor signaling pathway	22/2195	150/28891	0.00220530938005814	0.0198243947755832	0.0145191660620096	Tspan6/Gbp2/Gbp5/Fbxl2/Irgm2/Sirt2/Igtp/Src/Sec14l1/Rsad2/Rtn4/Irf7/Atat1/Irf1/Slc15a2/Irgm1/Casp4/Nagk/Ipo5/Nfkbia/Ddx60/Trim30a	22
GO:1903649	GO:1903649	regulation of cytoplasmic transport	8/2195	32/28891	0.00220887619207927	0.0198264182263333	0.0145206480148152	Sorl1/Ezr/Map2/Src/Atp9a/Sh3glb1/Dnajc13/Snx3	8
GO:0019439	GO:0019439	aromatic compound catabolic process	53/2195	467/28891	0.00226977729392808	0.0203174653500129	0.0148802854621969	Nudt4/Vim/Zfp36l1/Endog/Nt5c/Uox/Cnp/Ang/Naf1/Rbm24/Nudt11/Fitm2/Upp2/Upf3b/Ttc5/Zhx2/Rbm8a/Lsm7/Carhsp1/Lsm5/Cnot1/Cnot10/Enpp4/Tent5a/Zc3h14/Nudt9/Samd4/Tob1/Parn/Enpp5/Gda/Upf2/Rexo4/Fxr1/Ptbp1/Urod/Tardbp/Trnt1/Exosc3/Entpd6/Samd4b/Dkc1/Nbas/Exosc1/Wdr82/Tent4a/Dcp1b/Mettl3/Slfn8/Tent4b/Maoa/Hsf1/Patl1	53
GO:0030258	GO:0030258	lipid modification	28/2195	208/28891	0.00227043309068912	0.0203174653500129	0.0148802854621969	Dbi/Dgat2/Sox9/Plin5/Etfa/Synj1/Bdh2/Hacl1/Ppargc1a/Plppr3/Plpp1/Mtln/Echdc1/St3gal2/Irs1/Plppr4/Adipor2/Pex7/B4galnt1/Etfbkmt/Irs2/Prkaa1/Acad11/Sgpp1/Pex13/Mtmr9/Pex2/Inppl1	28
GO:0071214	GO:0071214	cellular response to abiotic stimulus	41/2195	340/28891	0.00228982458832738	0.020429367342175	0.0149622412356398	Scnn1a/Sox9/Ruvbl2/Chek2/Wrn/Zfp36l1/Gja1/Plec/Slc24a4/Rpgr/Polk/Crip1/Serpinb6b/Dag1/Rp1/Atp1a1/Yap1/Tspyl5/Trp53inp1/Stk11/Slc38a3/Ripor2/Micu1/Xpc/Ppid/Ctnnb1/Pold3/Sfrp1/Ptprk/Atr/Rab11b/Cdkn1a/N4bp1/Mdm2/Lrrc8c/Bcl2l1/Ei24/Mettl3/Babam2/Hsf1/Bag3	41
GO:0104004	GO:0104004	cellular response to environmental stimulus	41/2195	340/28891	0.00228982458832738	0.020429367342175	0.0149622412356398	Scnn1a/Sox9/Ruvbl2/Chek2/Wrn/Zfp36l1/Gja1/Plec/Slc24a4/Rpgr/Polk/Crip1/Serpinb6b/Dag1/Rp1/Atp1a1/Yap1/Tspyl5/Trp53inp1/Stk11/Slc38a3/Ripor2/Micu1/Xpc/Ppid/Ctnnb1/Pold3/Sfrp1/Ptprk/Atr/Rab11b/Cdkn1a/N4bp1/Mdm2/Lrrc8c/Bcl2l1/Ei24/Mettl3/Babam2/Hsf1/Bag3	41
GO:0032465	GO:0032465	regulation of cytokinesis	16/2195	96/28891	0.00229822349885776	0.0204735135416262	0.0149945734207125	Cspp1/Calm1/Cdc14a/Cetn2/Igf1r/Klhl13/Calm2/Ccp110/Cenpv/Pkp4/Map9/Map10/Bbs4/Sh3glb1/Bcl2l1/Rab11fip4	16
GO:0010212	GO:0010212	response to ionizing radiation	20/2195	132/28891	0.0023191938399772	0.0206293509034253	0.0151087069698191	Nek1/Chek2/Wrn/Trp53bp2/Anxa1/Lrp2/Yap1/Tspyl5/Stk11/Sfrp1/Atr/Cdkn1a/Mdm2/Bcl2l1/Prkaa1/Paxip1/Ints3/Mta1/Babam2/Hsf1	20
GO:0061180	GO:0061180	mammary gland epithelium development	14/2195	79/28891	0.00234386156203855	0.0207864434193942	0.0152237597798681	Wnt4/Ddr1/Csmd1/Csf1/Cebpb/Chuk/Src/Rtn4/Zfp703/Rreb1/Med1/Agap2/Jak2/Btrc	14
GO:1905897	GO:1905897	regulation of response to endoplasmic reticulum stress	14/2195	79/28891	0.00234386156203855	0.0207864434193942	0.0152237597798681	Clu/Tmem67/Bok/Nck2/Tmem33/Igtp/Spop/Usp19/Tmbim6/Ppp1r15a/Rnft1/Bcl2l1/Hyou1/Ptpn2	14
GO:0033077	GO:0033077	T cell differentiation in thymus	17/2195	105/28891	0.0023478399756848	0.0207906486205044	0.0152268396223517	Foxj1/Wnt4/Zfp36l1/Fas/Itpkb/H2-DMa/Prr7/Rasgrp1/B2m/Stk11/Apc/Mr1/Ctnnb1/Cd74/Nkap/Zc3h8/Ptpn2	17
GO:0070661	GO:0070661	leukocyte proliferation	49/2195	425/28891	0.00236261249732632	0.020890283079936	0.0152998107913767	Foxj1/Cd24a/Wnt4/Clu/Cd55/Gja1/Hmgb1/Nmb/Nck2/Prnp/H2-T23/Zp3/H2-Q4/Emp2/Cxcr4/H2-Q7/Sdc4/Anxa1/Znhit1/H2-T22/Csf1/H2-K1/H2-D1/H2-DMb2/H2-Aa/Cebpb/St6gal1/H2-Q6/Hspd1/Tgfbr2/Rasgrp1/Cd274/Nfix/Ripor2/Cd59b/Pawr/Ctnnb1/Cd74/Mapk8ip1/Cdkn1a/Lgals3/Irf1/Bcl2l1/Irgm1/Jak2/Irs2/Cx3cl1/Nfatc2/Cd44	49
GO:0002863	GO:0002863	positive regulation of inflammatory response to antigenic stimulus	10/2195	47/28891	0.00240906899605772	0.0212062408807277	0.01553121476765	Cd24a/C3/H2-T23/Zp3/H2-Q4/H2-Q7/H2-T22/H2-K1/H2-D1/H2-Q6	10
GO:0003382	GO:0003382	epithelial cell morphogenesis	10/2195	47/28891	0.00240906899605772	0.0212062408807277	0.01553121476765	Ift88/Ccdc88c/Arhgef26/Frmd6/Clic4/Fat1/Epb41l5/Rilpl2/Heg1/Palld	10
GO:0141084	GO:0141084	inflammasome-mediated signaling pathway	10/2195	47/28891	0.00240906899605772	0.0212062408807277	0.01553121476765	Gbp2/Gbp5/Fbxl2/Irgm2/Sirt2/Igtp/Atat1/Irgm1/Casp4/Trim30a	10
GO:0021885	GO:0021885	forebrain cell migration	13/2195	71/28891	0.00245207171881153	0.0215209193901018	0.0157616818051292	Arl13b/Dixdc1/Tnr/Pou3f2/Cxcr4/Efhc1/Lrp8/Rtn4/Sun1/Ctnnb1/Fgfr1/Pex13/Wdr47	13
GO:0098754	GO:0098754	detoxification	13/2195	71/28891	0.00245207171881153	0.0215209193901018	0.0157616818051292	Mt1/Mt3/Mt2/Oscp1/Txn1/Prdx6/Gsr/Ccs/Slc30a1/Nxn/Selenot/Sesn1/Sod1	13
GO:0002507	GO:0002507	tolerance induction	11/2195	55/28891	0.00251108781164261	0.0220063278973052	0.0161171895925689	Foxj1/Hmgb1/H2-T23/H2-Q4/H2-Q7/H2-T22/H2-K1/H2-D1/H2-Q6/Tgfbr2/Cd274	11
GO:0045620	GO:0045620	negative regulation of lymphocyte differentiation	12/2195	63/28891	0.00251552100116577	0.0220126638641836	0.016121829984183	Foxj1/Hmgb1/Dtx1/Anxa1/Socs1/Sfrp1/Cd74/Irf1/Zc3h8/Ptpn2/Hspb1/Cd44	12
GO:0048738	GO:0048738	cardiac muscle tissue development	35/2195	280/28891	0.00255209393311776	0.022299813409702	0.016332135114968	Ift88/Dsg2/Hey1/Gja1/Irx3/Kcnk2/Plec/Sox6/Akap6/Cxadr/Tnni3/Sorbs2/Lrp2/Trp73/Tgfbr2/Cby1/Yap1/Fhod3/Ift20/Apc/Cacybp/Lmna/Ctnnb1/Smad4/Fgfr1/Smad1/Nebl/Zfpm2/Mrtfb/Med1/Sgcb/Heg1/Sik1/Acvr1/Parp2	35
GO:0003205	GO:0003205	cardiac chamber development	27/2195	200/28891	0.00258156035861863	0.0225241141289475	0.0164964104649809	Dnah11/Lmo4/Ift88/Hey1/Cpe/Cxcr4/Ptk7/Tnni3/Cntrl/Mks1/Cplane1/Nphp3/Lrp2/Tgfbr2/Sall1/Ccn1/Fuz/Ctnnb1/Smad4/Zfpm2/Med1/Mdm2/Ndst1/Zbtb14/Heg1/Acvr1/Nfatc1	27
GO:0032231	GO:0032231	regulation of actin filament bundle assembly	18/2195	115/28891	0.00260767661527096	0.0226434722620354	0.0165838270330412	Wnt4/Pdlim4/Ttc8/Lpar1/Synpo2/Sdc4/Carmil1/S100a10/Bbs4/Sh3pxd2b/Rgcc/Coro2b/Arhgef10/Cx3cl1/Alms1/Sorbs3/Pxn/Ppm1f	18
GO:0046686	GO:0046686	response to cadmium ion	9/2195	40/28891	0.00261928823613837	0.0226434722620354	0.0165838270330412	Mt1/Mt3/Mt2/Sox2/Prnp/Chuk/Slc30a1/Mtf1/Hsf1	9
GO:0014706	GO:0014706	striated muscle tissue development	37/2195	301/28891	0.00262307757111808	0.0226434722620354	0.0165838270330412	Ift88/Dsg2/Hey1/Gja1/Irx3/Kcnk2/Plec/Sox6/Akap6/Cxadr/Tnni3/Sorbs2/Sirt2/Lrp2/Trp73/Tgfbr2/Cby1/Yap1/Fhod3/Ift20/Apc/Cacybp/Lmna/Ctnnb1/Luc7l/Smad4/Fgfr1/Smad1/Nebl/Zfpm2/Mrtfb/Med1/Sgcb/Heg1/Sik1/Acvr1/Parp2	37
GO:0001813	GO:0001813	regulation of antibody-dependent cellular cytotoxicity	7/2195	26/28891	0.00262577261356486	0.0226434722620354	0.0165838270330412	H2-T23/H2-Q4/H2-Q7/H2-T22/H2-K1/H2-D1/H2-Q6	7
GO:0001815	GO:0001815	positive regulation of antibody-dependent cellular cytotoxicity	7/2195	26/28891	0.00262577261356486	0.0226434722620354	0.0165838270330412	H2-T23/H2-Q4/H2-Q7/H2-T22/H2-K1/H2-D1/H2-Q6	7
GO:0006353	GO:0006353	DNA-templated transcription termination	7/2195	26/28891	0.00262577261356486	0.0226434722620354	0.0165838270330412	Cavin1/Ttf1/Scaf8/Pcf11/Prmt5/Wdr82/Scaf4	7
GO:0009648	GO:0009648	photoperiodism	7/2195	26/28891	0.00262577261356486	0.0226434722620354	0.0165838270330412	Usp2/Cry2/Ppp1cb/Cry1/Nr2f6/Sik1/Mta1	7
GO:1903975	GO:1903975	regulation of glial cell migration	7/2195	26/28891	0.00262577261356486	0.0226434722620354	0.0165838270330412	Vim/Fas/Csf1/Tiam1/Idh2/Cx3cl1/Crkl	7
GO:0042303	GO:0042303	molting cycle	21/2195	143/28891	0.00269917132185803	0.0232089615254836	0.0169979850749504	Dbi/Fzd3/Sox9/Cd109/Barx2/Celsr1/Fgf7/Intu/Tsku/Ldb2/Sox21/Ext1/Apc/Pdgfa/Fuz/Trps1/Ctnnb1/Tnfrsf19/Smad4/Fzd6/Nfatc1	21
GO:0042633	GO:0042633	hair cycle	21/2195	143/28891	0.00269917132185803	0.0232089615254836	0.0169979850749504	Dbi/Fzd3/Sox9/Cd109/Barx2/Celsr1/Fgf7/Intu/Tsku/Ldb2/Sox21/Ext1/Apc/Pdgfa/Fuz/Trps1/Ctnnb1/Tnfrsf19/Smad4/Fzd6/Nfatc1	21
GO:0001667	GO:0001667	ameboidal-type cell migration	53/2195	471/28891	0.00271750642001684	0.0232890926809054	0.017056672241216	Spag6l/Sox9/Dnaja4/Amotl2/Atp2b4/Crb2/Arhgap5/Hmgb1/Itgb4/Plec/Fgf7/Emp2/Cxcr4/Sema6d/Rcc2/Sdc4/Anxa1/Sash1/Macf1/Eppk1/Tgfbr2/Ctsh/Cenpv/Acta2/Schip1/Src/Epb41l5/Apc/Sema3e/Rtn4/Adora2b/Ilk/Wdpcp/Smad4/Fgfr1/Irs1/Smurf2/Scarb1/Rreb1/Glipr2/Rgcc/Ptprg/Gna13/Adipor2/Pdcd6/Phactr4/Irs2/Jup/Paxip1/Pxn/Acvr1/Hspb1/Ppm1f	53
GO:0032212	GO:0032212	positive regulation of telomere maintenance via telomerase	8/2195	33/28891	0.00272419186255661	0.0232890926809054	0.017056672241216	Mapk15/Ctnnb1/Tnks/Parn/Cct3/Atr/Cct7/Dkc1	8
GO:0033598	GO:0033598	mammary gland epithelial cell proliferation	8/2195	33/28891	0.00272419186255661	0.0232890926809054	0.017056672241216	Cebpb/Chuk/Rtn4/Zfp703/Rreb1/Med1/Agap2/Btrc	8
GO:0051642	GO:0051642	centrosome localization	8/2195	33/28891	0.00272419186255661	0.0232890926809054	0.017056672241216	Nin/Syne1/Cep83/Akap9/Ezr/Ift20/Sun1/Pard3b	8
GO:0003407	GO:0003407	neural retina development	15/2195	89/28891	0.00277583346984289	0.0236829779625996	0.0173451494370668	Hipk1/Sox9/Crb2/Ntrk2/Rpgrip1l/Ttc8/Calb1/Irx5/Rp1/Arl6/Tgif1/Zhx2/Fjx1/Bbs4/Alms1	15
GO:0032507	GO:0032507	maintenance of protein location in cell	13/2195	72/28891	0.0027882025602312	0.0236829779625996	0.0173451494370668	Syne1/Gja1/Sorl1/Txn1/Pink1/Dzip1/Sun1/Ank3/Rit2/Bbs4/Hspa5/Chchd10/Arl2bp	13
GO:0060425	GO:0060425	lung morphogenesis	13/2195	72/28891	0.0027882025602312	0.0236829779625996	0.0173451494370668	Sox9/Tmem67/Sox2/Celsr1/Fgf7/Rdh10/Dag1/Tgfbr2/Ctsh/Yap1/Ext1/Ctnnb1/Sec24b	13
GO:0090287	GO:0090287	regulation of cellular response to growth factor stimulus	39/2195	323/28891	0.00281637173472945	0.0236829779625996	0.0173451494370668	Wnt4/Mt3/Cd109/Atp2b4/Crb2/Dmd/Sorl1/Tmem108/Cav2/Sulf2/Ptprf/Scube3/Zfp423/Suds3/Lrp2/Stk11/Crim1/Trim33/Chst11/Ccn1/Zfp703/Npnt/Ilk/Fuz/Ctnnb1/Sfrp1/Smad4/Rgma/Fgfr1/Tob1/Smurf2/Sinhcaf/Hgs/Sh3glb1/Hspa5/Pdcd6/Tmem53/Sin3a/Zfyve9	39
GO:0010882	GO:0010882	regulation of cardiac muscle contraction by calcium ion signaling	5/2195	14/28891	0.0028181666006397	0.0236829779625996	0.0173451494370668	Dmd/Atp2a2/Tnni3/Casq2/Hdac4	5
GO:0016558	GO:0016558	protein import into peroxisome matrix	5/2195	14/28891	0.0028181666006397	0.0236829779625996	0.0173451494370668	Trim37/Usp9x/Pex7/Pex13/Pex2	5
GO:0021670	GO:0021670	lateral ventricle development	5/2195	14/28891	0.0028181666006397	0.0236829779625996	0.0173451494370668	Dnah5/Dbi/Rpgrip1l/Tsku/Nfix	5
GO:0032933	GO:0032933	SREBP signaling pathway	5/2195	14/28891	0.0028181666006397	0.0236829779625996	0.0173451494370668	Srebf1/Srebf2/Erlin2/Amfr/Scap	5
GO:0046548	GO:0046548	retinal rod cell development	5/2195	14/28891	0.0028181666006397	0.0236829779625996	0.0173451494370668	Ntrk2/Rpgrip1l/Rp1/Bbs4/Alms1	5
GO:0061687	GO:0061687	detoxification of inorganic compound	5/2195	14/28891	0.0028181666006397	0.0236829779625996	0.0173451494370668	Mt1/Mt3/Mt2/Txn1/Slc30a1	5
GO:0071340	GO:0071340	skeletal muscle acetylcholine-gated channel clustering	5/2195	14/28891	0.0028181666006397	0.0236829779625996	0.0173451494370668	Sorbs1/Musk/Sorbs2/Mesd/Crkl	5
GO:0072393	GO:0072393	microtubule anchoring at microtubule organizing center	5/2195	14/28891	0.0028181666006397	0.0236829779625996	0.0173451494370668	Nin/Kif3a/Pcm1/Cep19/Bbs4	5
GO:0047496	GO:0047496	vesicle transport along microtubule	10/2195	48/28891	0.00283928682712447	0.0238267167543557	0.0174504221281468	Ap3m2/Hap1/Ap3m1/Kif1b/Map2/Bicdl1/Rasgrp1/Stk11/Prkcz/Snapin	10
GO:0031123	GO:0031123	RNA 3'-end processing	16/2195	98/28891	0.00285048371605659	0.0238868924962765	0.0174944941716943	Zfp36l1/Zc3h14/Rprd1a/Nudt21/Parn/Scaf8/Pcf11/Trnt1/Exosc3/Lsm10/Paf1/Dkc1/Sympk/Tent4a/Fbl/Tent4b	16
GO:0051893	GO:0051893	regulation of focal adhesion assembly	12/2195	64/28891	0.00288594974808536	0.0241159716273105	0.0176622691773112	Wnt4/Rcc2/Sdc4/Macf1/Src/Epb41l5/Ptpra/Dusp3/S100a10/Wdpcp/Dusp22/Ppm1f	12
GO:0090109	GO:0090109	regulation of cell-substrate junction assembly	12/2195	64/28891	0.00288594974808536	0.0241159716273105	0.0176622691773112	Wnt4/Rcc2/Sdc4/Macf1/Src/Epb41l5/Ptpra/Dusp3/S100a10/Wdpcp/Dusp22/Ppm1f	12
GO:0006670	GO:0006670	sphingosine metabolic process	6/2195	20/28891	0.00292019762514458	0.0243678375667831	0.0178467329877812	Naaa/Sptlc3/Plpp1/Sptssa/Asah2/Sgpp1	6
GO:1904019	GO:1904019	epithelial cell apoptotic process	23/2195	163/28891	0.00294518047666667	0.0245417918090777	0.0179741351384979	Hipk1/Zfp36l1/Bok/Fas/Gas6/Igf1r/Psmd9/Tgfbr2/Ppargc1a/Yap1/Spop/Stk3/Apc/Ano6/Rgcc/Sort1/Bcl2l1/Itgb3bp/Agap2/Jak2/Prkaa1/Alms1/Casp6	23
GO:0070665	GO:0070665	positive regulation of leukocyte proliferation	27/2195	202/28891	0.00297279499991969	0.0247371567104117	0.0181172182175662	Cd24a/Cd55/Hmgb1/Nmb/Nck2/H2-T23/Zp3/H2-Q4/H2-Q7/Anxa1/H2-T22/Csf1/H2-K1/H2-D1/H2-DMb2/St6gal1/H2-Q6/Tgfbr2/Cd274/Cd59b/Cd74/Cdkn1a/Bcl2l1/Irgm1/Jak2/Irs2/Nfatc2	27
GO:0046822	GO:0046822	regulation of nucleocytoplasmic transport	20/2195	135/28891	0.00303122540277722	0.0251880396564107	0.0184474398682948	Hsp90aa1/Hsp90ab1/Gas6/Txn1/Rab23/Pkig/Nup153/Chchd4/Ywhae/Xpo1/Pkia/Mdm2/Tardbp/Jak2/Ei24/Jup/Ptpn14/Tmem53/Ipo5/Bag3	20
GO:0006631	GO:0006631	fatty acid metabolic process	52/2195	463/28891	0.00307905656065747	0.0255497098942388	0.0187123231246139	Dbi/Dgat2/Acot6/Acot1/Sox9/Naaa/Aig1/Acot5/C3/Scd2/Mid1ip1/Plin5/Ptges3/Abhd3/Fads2/Srebf1/Etfa/Ptgr1/Anxa1/Bdh2/Fads1/Sirt2/Fabp5/Lpin1/Hacl1/Ppargc1a/Faah/Hacd1/Pibf1/Lypla2/Erlin2/Ankrd26/Mtln/Echdc1/Prkar2b/Cd74/Irs1/Prkag1/Gnpat/Pdk1/Adipor2/Pex7/Asah2/Scap/Etfbkmt/Ndufab1/Irs2/Prkaa1/Acad11/Lias/Pex13/Pex2	52
GO:0031016	GO:0031016	pancreas development	15/2195	90/28891	0.00310188260794472	0.0255976008193351	0.0187473979050654	Ccdc39/Ccdc40/Sox9/Ift88/Clu/Rfx3/Ildr2/Dnaaf1/Igf1r/Anxa1/Nphp3/Ctnnb1/Selenot/Bmp6/Wls	15
GO:0000375	GO:0000375	RNA splicing, via transesterification reactions	37/2195	304/28891	0.00310444759982373	0.0255976008193351	0.0187473979050654	Khdrbs3/BC005624/Prdx6/Snrpf/Rbm24/Srsf10/Snrpg/Rbm8a/Lsm7/Rbm17/Ddx20/Ddx41/Nova1/Smn1/Lsm5/Nsrp1/Luc7l/Dhx16/Psip1/Sf3b4/Snrnp200/Snrpd2/Gemin8/Sf3b2/Fxr1/Ptbp1/Crnkl1/Snrpa/Prpf40b/Eftud2/Prmt5/Dnajc17/Sf3a3/Mettl3/Cwc22/Snrnp25/Mfap1b	37
GO:0000377	GO:0000377	RNA splicing, via transesterification reactions with bulged adenosine as nucleophile	37/2195	304/28891	0.00310444759982373	0.0255976008193351	0.0187473979050654	Khdrbs3/BC005624/Prdx6/Snrpf/Rbm24/Srsf10/Snrpg/Rbm8a/Lsm7/Rbm17/Ddx20/Ddx41/Nova1/Smn1/Lsm5/Nsrp1/Luc7l/Dhx16/Psip1/Sf3b4/Snrnp200/Snrpd2/Gemin8/Sf3b2/Fxr1/Ptbp1/Crnkl1/Snrpa/Prpf40b/Eftud2/Prmt5/Dnajc17/Sf3a3/Mettl3/Cwc22/Snrnp25/Mfap1b	37
GO:0000398	GO:0000398	mRNA splicing, via spliceosome	37/2195	304/28891	0.00310444759982373	0.0255976008193351	0.0187473979050654	Khdrbs3/BC005624/Prdx6/Snrpf/Rbm24/Srsf10/Snrpg/Rbm8a/Lsm7/Rbm17/Ddx20/Ddx41/Nova1/Smn1/Lsm5/Nsrp1/Luc7l/Dhx16/Psip1/Sf3b4/Snrnp200/Snrpd2/Gemin8/Sf3b2/Fxr1/Ptbp1/Crnkl1/Snrpa/Prpf40b/Eftud2/Prmt5/Dnajc17/Sf3a3/Mettl3/Cwc22/Snrnp25/Mfap1b	37
GO:0034440	GO:0034440	lipid oxidation	19/2195	126/28891	0.00310640023426955	0.0255976008193351	0.0187473979050654	Dbi/Dgat2/Sox9/Plin5/Etfa/Bdh2/Hacl1/Ppargc1a/Mtln/Echdc1/Irs1/Adipor2/Pex7/Etfbkmt/Irs2/Prkaa1/Acad11/Pex13/Pex2	19
GO:0051251	GO:0051251	positive regulation of lymphocyte activation	43/2195	367/28891	0.00312857225543045	0.0257445481157682	0.018855020469256	Cd24a/Hsp90aa1/Hsph1/Cd55/Gas6/Hmgb1/Itpkb/H2-Eb2/H2-DMa/Nck2/H2-T23/Zp3/H2-Q4/H2-Q7/Anxa1/H2-T22/H2-K1/H2-D1/H2-DMb2/H2-Aa/H2-Q6/Hspd1/Tgfbr2/H2-Eb1/H2-Ab1/Rasgrp1/B2m/Cd274/Cd59b/Prkcz/Socs1/Cd74/Rif1/Cdkn1a/Nkap/Trp53bp1/Irf1/Irgm1/Exosc3/Jak2/Irs2/Paxip1/Nfatc2	43
GO:0002866	GO:0002866	positive regulation of acute inflammatory response to antigenic stimulus	9/2195	41/28891	0.00313333674163426	0.0257480427813242	0.018857579923409	C3/H2-T23/Zp3/H2-Q4/H2-Q7/H2-T22/H2-K1/H2-D1/H2-Q6	9
GO:0010906	GO:0010906	regulation of glucose metabolic process	18/2195	117/28891	0.00315864325845619	0.0258673079647335	0.0189449284161594	Dgat2/Hmgb1/Sorbs1/Supt20/Stk11/Src/Adora2b/Nln/Foxo1/Irs1/Cry1/Pdk1/Dyrk2/Ranbp2/Slc35b4/Irs2/Sik1/Ptpn2	18
GO:0042177	GO:0042177	negative regulation of protein catabolic process	18/2195	117/28891	0.00315864325845619	0.0258673079647335	0.0189449284161594	Anxa2/Hsp90ab1/Serpine2/Fmn2/Sirt2/Map1a/Timp4/Usp19/Caml/Smad4/Timp2/Vps35/N4bp1/Usp9x/Snx3/Agap2/Azin2/Trim39	18
GO:0034340	GO:0034340	response to type I interferon	13/2195	73/28891	0.00316101982201941	0.0258673079647335	0.0189449284161594	Ifitm3/Stat1/Stat2/Trim56/Zbp1/Isg15/Irf7/Hdac4/Mul1/Nlrc5/Sin3a/Mettl3/Ptpn2	13
GO:0051492	GO:0051492	regulation of stress fiber assembly	16/2195	99/28891	0.00316529000208942	0.0258673079647335	0.0189449284161594	Wnt4/Pdlim4/Ttc8/Lpar1/Sdc4/Carmil1/S100a10/Bbs4/Sh3pxd2b/Rgcc/Coro2b/Arhgef10/Alms1/Sorbs3/Pxn/Ppm1f	16
GO:0050773	GO:0050773	regulation of dendrite development	21/2195	145/28891	0.00319619762592837	0.0260481325750454	0.0190773623479357	Kndc1/Baiap2/Ntrk2/Ptprf/Eef2k/D130043K22Rik/Csmd3/Tiam1/Stk11/Lrp8/Ilk/Dlg4/Vldlr/Nedd4l/Sh3glb1/Cdkl3/Adgrb3/Wls/Pias2/Camk1d/Crkl	21
GO:1903313	GO:1903313	positive regulation of mRNA metabolic process	21/2195	145/28891	0.00319619762592837	0.0260481325750454	0.0190773623479357	Zfp36l1/Prdx6/Rbm24/Ttc5/Cnot1/Adarb1/Samd4/Tob1/Parn/Sf3b4/Fxr1/Tardbp/Exosc3/Samd4b/Paf1/Prmt5/Tent4a/Dcp1b/Mettl3/Tent4b/Patl1	21
GO:0019827	GO:0019827	stem cell population maintenance	28/2195	213/28891	0.0032052302815991	0.0260859139378978	0.0191050329975325	Sox9/Sox2/Bcl9/Ldb2/Pcm1/Suds3/Yap1/Sall1/Zhx2/Apc/Nfix/Cnot1/Sfrp1/Fgfr1/Foxo1/Sinhcaf/Med21/Rif1/Zc3h13/Nkap/Kdm3a/Kat6a/Trim8/Paf1/Sin3a/Mettl3/Med30/Wdr47	28
GO:0008654	GO:0008654	phospholipid biosynthetic process	29/2195	223/28891	0.0032106403669838	0.0260941497223492	0.0191110647943895	Agpat4/Itpkb/Cds1/Fgf7/Chpt1/Pcyt1b/Fitm2/Fabp5/Plaat3/Lpin1/Abhd4/Pdgfa/Lclat1/Pcyt1a/Ormdl3/Pisd/Pigp/Socs1/Dpm1/Sh3glb1/Gnpat/Pld2/Sgms2/Crls1/Inpp4a/Dpm2/Pigf/Pigk/Inppl1	29
GO:0032943	GO:0032943	mononuclear cell proliferation	45/2195	389/28891	0.00324945464236611	0.0263734807019947	0.0193156436945601	Foxj1/Cd24a/Wnt4/Cd55/Gja1/Hmgb1/Nck2/Prnp/H2-T23/Zp3/H2-Q4/Emp2/Cxcr4/H2-Q7/Sdc4/Anxa1/Znhit1/H2-T22/Csf1/H2-K1/H2-D1/H2-DMb2/H2-Aa/Cebpb/St6gal1/H2-Q6/Hspd1/Tgfbr2/Rasgrp1/Cd274/Ripor2/Cd59b/Pawr/Ctnnb1/Cd74/Mapk8ip1/Cdkn1a/Lgals3/Irf1/Bcl2l1/Irgm1/Jak2/Irs2/Nfatc2/Cd44	45
GO:0000289	GO:0000289	nuclear-transcribed mRNA poly(A) tail shortening	7/2195	27/28891	0.00331532151287972	0.0264651608300135	0.0193827891998005	Cnot1/Samd4/Tob1/Parn/Samd4b/Tent4a/Tent4b	7
GO:0002519	GO:0002519	natural killer cell tolerance induction	7/2195	27/28891	0.00331532151287972	0.0264651608300135	0.0193827891998005	H2-T23/H2-Q4/H2-Q7/H2-T22/H2-K1/H2-D1/H2-Q6	7
GO:0009649	GO:0009649	entrainment of circadian clock	7/2195	27/28891	0.00331532151287972	0.0264651608300135	0.0193827891998005	Usp2/Cry2/Ppp1cb/Cry1/Nr2f6/Sik1/Mta1	7
GO:0032639	GO:0032639	TRAIL production	7/2195	27/28891	0.00331532151287972	0.0264651608300135	0.0193827891998005	H2-T23/H2-Q4/H2-Q7/H2-T22/H2-K1/H2-D1/H2-Q6	7
GO:0032679	GO:0032679	regulation of TRAIL production	7/2195	27/28891	0.00331532151287972	0.0264651608300135	0.0193827891998005	H2-T23/H2-Q4/H2-Q7/H2-T22/H2-K1/H2-D1/H2-Q6	7
GO:0032759	GO:0032759	positive regulation of TRAIL production	7/2195	27/28891	0.00331532151287972	0.0264651608300135	0.0193827891998005	H2-T23/H2-Q4/H2-Q7/H2-T22/H2-K1/H2-D1/H2-Q6	7
GO:0046426	GO:0046426	negative regulation of receptor signaling pathway via JAK-STAT	7/2195	27/28891	0.00331532151287972	0.0264651608300135	0.0193827891998005	Traf3ip1/Pibf1/Gbp7/Socs1/Hgs/Irf1/Ptpn2	7
GO:1903747	GO:1903747	regulation of establishment of protein localization to mitochondrion	7/2195	27/28891	0.00331532151287972	0.0264651608300135	0.0193827891998005	Srebf1/Pink1/Dnaja1/Tomm7/Sh3glb1/Prkaa1/Bag3	7
GO:0001796	GO:0001796	regulation of type IIa hypersensitivity	8/2195	34/28891	0.00332867892675018	0.0264651608300135	0.0193827891998005	C3/H2-T23/H2-Q4/H2-Q7/H2-T22/H2-K1/H2-D1/H2-Q6	8
GO:0001798	GO:0001798	positive regulation of type IIa hypersensitivity	8/2195	34/28891	0.00332867892675018	0.0264651608300135	0.0193827891998005	C3/H2-T23/H2-Q4/H2-Q7/H2-T22/H2-K1/H2-D1/H2-Q6	8
GO:0002892	GO:0002892	regulation of type II hypersensitivity	8/2195	34/28891	0.00332867892675018	0.0264651608300135	0.0193827891998005	C3/H2-T23/H2-Q4/H2-Q7/H2-T22/H2-K1/H2-D1/H2-Q6	8
GO:0002894	GO:0002894	positive regulation of type II hypersensitivity	8/2195	34/28891	0.00332867892675018	0.0264651608300135	0.0193827891998005	C3/H2-T23/H2-Q4/H2-Q7/H2-T22/H2-K1/H2-D1/H2-Q6	8
GO:0021904	GO:0021904	dorsal/ventral neural tube patterning	8/2195	34/28891	0.00332867892675018	0.0264651608300135	0.0193827891998005	Tbc1d32/Wdr19/Kif3a/Traf3ip1/Mks1/Rab23/Tulp3/Ift122	8
GO:0051973	GO:0051973	positive regulation of telomerase activity	8/2195	34/28891	0.00332867892675018	0.0264651608300135	0.0193827891998005	Hsp90aa1/Mapk15/Ptges3/Naf1/Ctnnb1/Tnks/Parn/Dkc1	8
GO:0061842	GO:0061842	microtubule organizing center localization	8/2195	34/28891	0.00332867892675018	0.0264651608300135	0.0193827891998005	Nin/Syne1/Cep83/Akap9/Ezr/Ift20/Sun1/Pard3b	8
GO:0098876	GO:0098876	vesicle-mediated transport to the plasma membrane	22/2195	155/28891	0.00333212121018373	0.0264651608300135	0.0193827891998005	Mapk10/Sorl1/Rab31/Macf1/Clstn1/Atp9a/Ank3/Bbs1/Vps35/Vti1a/Arl3/Exoc1/Hgs/Rab11b/Sys1/Llgl1/Snx3/Vps50/Prepl/Rab11fip4/Vps39/Exoc2	22
GO:0001913	GO:0001913	T cell mediated cytotoxicity	14/2195	82/28891	0.00334746881152505	0.0265237675564057	0.0194257121138401	H2-T23/H2-Q4/Emp2/Tap2/H2-Q7/H2-T22/H2-K1/H2-D1/H2-Q6/Ctsh/B2m/Mr1/H2-M3/H2-T24	14
GO:1901873	GO:1901873	regulation of post-translational protein modification	36/2195	295/28891	0.0033484412438476	0.0265237675564057	0.0194257121138401	Hsp90aa1/Mapk15/Dnajb2/Ivns1abp/Gclc/Bag2/Sash1/Pink1/Tspyl5/Rwdd3/Rnf180/Ube2b/Nelfe/Caml/Hspbp1/Ube2n/Dnaja1/Ctnnb1/Trim44/Isg15/Hspa5/N4bp1/Cry1/Nxn/Pdcd6/Ube2d1/Hdac4/Mybbp1a/Cep63/Mul1/Paxip1/Btrc/Bex4/Mta1/Tbc1d7/Otud4	36
GO:1903532	GO:1903532	positive regulation of secretion by cell	45/2195	390/28891	0.00340980447403291	0.026973826592583	0.0197553303421865	Nnat/Syt10/Myb/Anxa2/Gja1/Dynll1/Nmb/Cckbr/Ang/Zp3/Cacna1d/Sirt3/Sdc4/Dpysl2/Ncs1/Pink1/Psmd9/Inhbb/Kcnb1/Oxct1/Rtn4/Slc4a8/Ppid/Adora2b/S100a10/Smad4/Fgfr1/Irs1/Vps35/Hgs/Pard6a/Rgcc/Acvr2a/Selenot/Lgals3/Pld2/Ptbp1/Bmp6/Bcl2l1/Gnaq/Wls/Tardbp/Jak2/Irs2/Exoc2	45
GO:0044242	GO:0044242	cellular lipid catabolic process	30/2195	234/28891	0.00341493883458151	0.02697847151208	0.019758732229522	Dbi/Aig1/Sorl1/Plin5/Abhd3/Prdx6/Etfa/Galc/Bdh2/Sirt2/Lpin1/Hacl1/Faah/Plcb3/Naga/Lypla2/Mtln/Echdc1/Irs1/Scarb1/Pld2/Pex7/Asah2/Etfbkmt/Gdpd1/Irs2/Acad11/Pex13/Smpd2/Pex2	30
GO:0002088	GO:0002088	lens development in camera-type eye	15/2195	91/28891	0.00345876800003031	0.0272883916810902	0.0199857143114853	Crygn/Hipk1/Vim/Sox2/Gja1/Tbc1d32/Sox1/Tgfbr2/Nectin3/Plaat3/Fat1/Tmod1/Ctnnb1/Med1/Bcar3	15
GO:0006368	GO:0006368	transcription elongation by RNA polymerase II	16/2195	100/28891	0.00350823249823953	0.0276418903214543	0.0202446127807825	Elof1/Med31/Polr2i/Med19/Nelfe/Ctnnb1/Med25/Med21/Med1/Eapp/Tcea3/Paf1/Med9/Med30/Med23/Gtf2f2	16
GO:0010658	GO:0010658	striated muscle cell apoptotic process	13/2195	74/28891	0.00357339660537336	0.0280807444499075	0.020566024659437	Acot1/Casp12/Atp2a2/Dynlt1f/Kifap3/Ilk/Pcmt1/Smad4/Fbxo32/Rps6ka2/Jak2/Hsf1/Bag3	13
GO:1901264	GO:1901264	carbohydrate derivative transport	13/2195	74/28891	0.00357339660537336	0.0280807444499075	0.020566024659437	Pltp/Gja1/Lbp/Slc35d1/Slc35a2/Ank/Slc35a5/Vldlr/Scarb1/Lrrc8c/Slc15a2/Slc35b4/Slc35a3	13
GO:0030218	GO:0030218	erythrocyte differentiation	22/2195	156/28891	0.00360742385722803	0.0282732440487899	0.0207070092228844	Myb/Gas2l1/Zfp36l1/Flvcr1/Smad5/Dyrk3/Mb/Sox6/Thra/B2m/Stat1/Ankrd54/Sfxn1/Isg15/Cebpg/Acvr2a/Med1/Slc11a2/Bpgm/Jak2/Ptpn2/Hscb	22
GO:0044839	GO:0044839	cell cycle G2/M phase transition	22/2195	156/28891	0.00360742385722803	0.0282732440487899	0.0207070092228844	Hspa2/Fhl1/Chek2/Calm1/Dyrk3/Calm2/Nek10/Rcc2/Stox1/Hacd1/Rad50/Cdk14/Nes/Cdkn1a/Pkia/Ccng1/Trim39/Miip/Paxip1/Sin3a/Ints3/Babam2	22
GO:0032970	GO:0032970	regulation of actin filament-based process	46/2195	402/28891	0.00362866019137598	0.0283327904926653	0.0207506203755484	Wnt4/Dsg2/Baiap2/Jam3/Gja1/Pdlim4/Ttc8/Atp2a2/Lpar1/Celsr1/Nck2/Dixdc1/Akap9/Sptan1/Synpo2/Akap6/Sdc4/Carmil1/Frmd6/Tmod2/Arhgap18/Atp1a1/Acta2/Fhod3/Casq2/Tmod1/Ilk/S100a10/Washc3/Smad4/Bbs4/Iqgap2/Sh3pxd2b/Arpin/Rgcc/Nedd9/Mtpn/Coro2b/Arhgef10/Ccl27a/Cx3cl1/Alms1/Jup/Sorbs3/Pxn/Ppm1f	46
GO:0031330	GO:0031330	negative regulation of cellular catabolic process	26/2195	195/28891	0.00362934784669233	0.0283327904926653	0.0207506203755484	Dbi/Fez1/Mt3/Anxa2/Atp2b4/Nrbp2/Sorl1/Plin5/Naf1/Rbm24/Pink1/Sirt2/Timp4/Tent5a/Timp2/Tob1/Parn/Ptbp1/Rnf5/Etfbkmt/Tardbp/Dkc1/Nbas/Tent4a/Tent4b/Mtmr9	26
GO:0061136	GO:0061136	regulation of proteasomal protein catabolic process	26/2195	195/28891	0.00362934784669233	0.0283327904926653	0.0207506203755484	Dnaaf4/Clu/Tmem67/Dnajb2/Hsp90ab1/Gclc/Bag2/Bbs7/Sirt2/Map1a/Hspa1b/Rnf180/Usp19/Caml/Hspbp1/N4bp1/Xpo1/Usp9x/Mdm2/Rnft1/Rnf19a/Trim39/Fbxo22/Btrc/Pithd1/Rnf19b	26
GO:0061041	GO:0061041	regulation of wound healing	19/2195	128/28891	0.00371332653088411	0.0288786683583974	0.0211504152480709	Wnt4/Anxa5/Cd109/Anxa2/Serpine2/Cd9/Hmgb1/Plat/Cxcr4/Anxa1/Eppk1/Pros1/Pdgfa/Enpp4/Serping1/Ano6/Rreb1/Prkg1/Tafa5	19
GO:0001787	GO:0001787	natural killer cell proliferation	9/2195	42/28891	0.00372361053331772	0.0288786683583974	0.0211504152480709	H2-T23/H2-Q4/Emp2/H2-Q7/H2-T22/H2-K1/H2-D1/H2-Q6/Jak2	9
GO:0031076	GO:0031076	embryonic camera-type eye development	9/2195	42/28891	0.00372361053331772	0.0288786683583974	0.0211504152480709	Hipk1/Wdr19/Traf3ip1/Rdh10/Ift172/Ift140/Tulp3/Ift122/Phactr4	9
GO:0043620	GO:0043620	regulation of DNA-templated transcription in response to stress	9/2195	42/28891	0.00372361053331772	0.0288786683583974	0.0211504152480709	Nck2/Cebpb/Stox1/Sirt2/Tmbim6/Bclaf1/Ppp1r15a/Sin3a/Bag3	9
GO:0044546	GO:0044546	NLRP3 inflammasome complex assembly	9/2195	42/28891	0.00372361053331772	0.0288786683583974	0.0211504152480709	Gbp5/Fbxl2/Irgm2/Sirt2/Igtp/Atat1/Irgm1/Casp4/Trim30a	9
GO:0034976	GO:0034976	response to endoplasmic reticulum stress	33/2195	266/28891	0.00373685313708239	0.0288915093539011	0.0211598198502406	Clu/Tmem67/Ubxn10/Dnajb2/Bok/Pdia4/Dnajc3/Casp12/Nck2/Tmem33/Cebpb/Igtp/Spop/Usp19/Erlin2/Ubxn4/Man1a/Dnajc10/Ccdc47/Hspa5/Tmbim6/Tmco1/Tmem129/Ppp1r15a/Rnf5/Rnft1/Bcl2l1/Amfr/Hsp90b1/Hyou1/Ptpn2/Ppp2cb/Atg10	33
GO:0048705	GO:0048705	skeletal system morphogenesis	33/2195	266/28891	0.00373685313708239	0.0288915093539011	0.0211598198502406	Spef2/Tmem107/Sox9/Ift80/Flvcr1/Barx2/Wdr19/Irx5/Sox6/Rdh10/Serpinh1/Cbs/Ift140/Rab23/Tgfbr2/Thra/Tulp3/Ext1/Schip1/Nfix/Chst11/Rflnb/Fuz/Wwox/Ctnnb1/Sfrp1/Sh3pxd2b/Pex7/Bmp6/Ndst1/Asxl2/Pcgf2/Inppl1	33
GO:0006401	GO:0006401	RNA catabolic process	36/2195	297/28891	0.00374140148180087	0.0288915093539011	0.0211598198502406	Vim/Zfp36l1/Ang/Naf1/Rbm24/Upf3b/Ttc5/Zhx2/Rbm8a/Lsm7/Carhsp1/Lsm5/Cnot1/Cnot10/Tent5a/Zc3h14/Samd4/Tob1/Parn/Upf2/Fxr1/Ptbp1/Tardbp/Trnt1/Exosc3/Samd4b/Dkc1/Nbas/Exosc1/Wdr82/Tent4a/Dcp1b/Mettl3/Slfn8/Tent4b/Patl1	36
GO:0007422	GO:0007422	peripheral nervous system development	14/2195	83/28891	0.0037510954858231	0.0288915093539011	0.0211598198502406	Dmd/Ntrk2/Itgb4/Plec/Pou3f2/Dag1/Sirt2/Adam22/Plxna4/Ilk/Slc5a3/Arhgef10/Sod1/Lamb2	14
GO:0030433	GO:0030433	ubiquitin-dependent ERAD pathway	14/2195	83/28891	0.0037510954858231	0.0288915093539011	0.0211598198502406	Tmem67/Ubxn10/Dnajb2/Usp19/Erlin2/Ubxn4/Man1a/Dnajc10/Ccdc47/Hspa5/Tmem129/Rnf5/Amfr/Hsp90b1	14
GO:0032786	GO:0032786	positive regulation of DNA-templated transcription, elongation	12/2195	66/28891	0.00375935365265661	0.0288915093539011	0.0211598198502406	Med31/Med19/Ctnnb1/Med25/Med21/Alyref/Med1/Eapp/Scaf8/Med9/Med30/Med23	12
GO:0051055	GO:0051055	negative regulation of lipid biosynthetic process	12/2195	66/28891	0.00375935365265661	0.0288915093539011	0.0211598198502406	Wnt4/Ccdc3/Lpin1/Atp1a1/Pdgfa/Pibf1/Ormdl3/Erlin2/Ormdl2/Dkk3/Sod1/Sik1	12
GO:0005996	GO:0005996	monosaccharide metabolic process	35/2195	287/28891	0.00381946839737277	0.0292123785659464	0.0213948208894456	Dgat2/Gclc/Hmgb1/Xylb/Sorbs1/Pofut2/Khk/Ids/Supt20/Galk2/Fabp5/Ppargc1a/Stk11/Src/Usf1/Adora2b/Galk1/Dsel/Nln/Foxo1/Man2b2/Irs1/Cry1/Pdk1/Dyrk2/Pgm2/Ganc/Ranbp2/Slc35b4/Irs2/Prkaa1/Sik1/Man2a2/Ptpn2/Inppl1	35
GO:0006378	GO:0006378	mRNA polyadenylation	6/2195	21/28891	0.0038284540202391	0.0292123785659464	0.0213948208894456	Nudt21/Scaf8/Pcf11/Paf1/Sympk/Tent4b	6
GO:0015919	GO:0015919	peroxisomal membrane transport	6/2195	21/28891	0.0038284540202391	0.0292123785659464	0.0213948208894456	Trim37/Usp9x/Pex7/Pex3/Pex13/Pex2	6
GO:0045540	GO:0045540	regulation of cholesterol biosynthetic process	6/2195	21/28891	0.0038284540202391	0.0292123785659464	0.0213948208894456	Srebf1/Srebf2/Erlin2/Scap/Sod1/Pex2	6
GO:0106118	GO:0106118	regulation of sterol biosynthetic process	6/2195	21/28891	0.0038284540202391	0.0292123785659464	0.0213948208894456	Srebf1/Srebf2/Erlin2/Scap/Sod1/Pex2	6
GO:0030323	GO:0030323	respiratory tube development	31/2195	246/28891	0.00383557102694627	0.0292123785659464	0.0213948208894456	Foxj1/Ccdc39/Ccdc40/Sox9/Ift88/Tmem67/Sox2/Atxn1/Ptges3/Hmgb1/Dnaaf1/Celsr1/Fgf7/Ptk7/Rdh10/Dag1/Nphp3/Trp73/Tgfbr2/Ctsh/Thra/Tulp3/Yap1/Ext1/Pdgfa/Ctnnb1/Fgfr1/Zfpm2/Heg1/Rbbp9/Sec24b	31
GO:1901888	GO:1901888	regulation of cell junction assembly	31/2195	246/28891	0.00383557102694627	0.0292123785659464	0.0213948208894456	Wnt4/St8sia2/Gja1/Irx3/Ntrk2/Nphp1/Lhfpl4/Musk/Eef2k/Rcc2/Sdc4/Macf1/Clstn1/Srcin1/Src/Epb41l5/Ptpra/Dusp3/S100a10/Wdpcp/Ctnnb1/Dusp22/Dlg4/Nedd4l/Vps35/Nlgn3/Ptpn13/Adgrb3/Rapgef1/Gpc4/Ppm1f	31
GO:0021587	GO:0021587	cerebellum morphogenesis	11/2195	58/28891	0.00387614320519755	0.0293083835629452	0.0214651338805855	Tuba1a/Kndc1/Serpine2/Coq8b/Cbs/Nfix/Atxn2/Hspa5/Gnpat/Usp9x/Cacna1a	11
GO:0032816	GO:0032816	positive regulation of natural killer cell activation	11/2195	58/28891	0.00387614320519755	0.0293083835629452	0.0214651338805855	Gas6/H2-T23/H2-Q4/H2-Q7/H2-T22/H2-K1/H2-D1/H2-Q6/Rasgrp1/Irf1/Jak2	11
GO:0006672	GO:0006672	ceramide metabolic process	16/2195	101/28891	0.00388115891141795	0.0293083835629452	0.0214651338805855	St8sia2/Sptlc3/Sirt3/Galc/Plpp1/Ormdl3/Ccn1/St3gal2/Ormdl2/Sgms2/Sptssa/Asah2/Cers6/B4galnt1/B4galt4/Smpd2	16
GO:0070252	GO:0070252	actin-mediated cell contraction	16/2195	101/28891	0.00388115891141795	0.0293083835629452	0.0214651338805855	Dsg2/Atp2a2/Akap9/Ccdc88c/Akap6/Emp2/Cacna1d/Scn3b/Frmd6/Atp1a1/Acta2/Epb41l5/Casq2/Nedd4l/Cacnb2/Jup	16
GO:0003016	GO:0003016	respiratory system process	10/2195	50/28891	0.0038827556852309	0.0293083835629452	0.0214651338805855	Cfap54/Spef2/Dnah9/Spag6l/Spag16/Cfap43/Cfap221/Nek10/Ndn/Nlgn3	10
GO:0010332	GO:0010332	response to gamma radiation	10/2195	50/28891	0.0038827556852309	0.0293083835629452	0.0214651338805855	Chek2/Wrn/Yap1/Tspyl5/Atr/Cdkn1a/Mdm2/Bcl2l1/Prkaa1/Hsf1	10
GO:0045923	GO:0045923	positive regulation of fatty acid metabolic process	10/2195	50/28891	0.0038827556852309	0.0293083835629452	0.0214651338805855	Mid1ip1/Plin5/Srebf1/Anxa1/Sirt2/Ppargc1a/Mtln/Cd74/Irs1/Irs2	10
GO:0002695	GO:0002695	negative regulation of leukocyte activation	27/2195	206/28891	0.00390752910553029	0.0294579036634196	0.0215746407378172	Foxj1/Cd24a/Fas/Hmgb1/Ildr2/Prnp/Dtx1/Sdc4/Anxa1/H2-Aa/Cebpb/Cd274/Ripor2/Pibf1/Dusp3/Pawr/Dusp22/Socs1/Sfrp1/Cd74/Lgals3/Irf1/Zc3h8/Cx3cl1/Ptpn2/Hspb1/Cd44	27
GO:0003188	GO:0003188	heart valve formation	5/2195	15/28891	0.00396499013146786	0.0296275647984872	0.0216988986645888	Sox9/Hey1/Dchs1/Smad4/Zfpm2	5
GO:0018410	GO:0018410	C-terminal protein amino acid modification	5/2195	15/28891	0.00396499013146786	0.0296275647984872	0.0216988986645888	Agbl4/Irgm2/Igtp/Agbl5/Irgm1	5
GO:0034111	GO:0034111	negative regulation of homotypic cell-cell adhesion	5/2195	15/28891	0.00396499013146786	0.0296275647984872	0.0216988986645888	Cd24a/Serpine2/Cd9/Zfp703/Prkg1	5
GO:0035630	GO:0035630	bone mineralization involved in bone maturation	5/2195	15/28891	0.00396499013146786	0.0296275647984872	0.0216988986645888	Ift80/Rflnb/Ano6/Snx10/Asxl2	5
GO:0036499	GO:0036499	PERK-mediated unfolded protein response	5/2195	15/28891	0.00396499013146786	0.0296275647984872	0.0216988986645888	Bok/Nck2/Tmem33/Igtp/Ptpn2	5
GO:0043144	GO:0043144	sno(s)RNA processing	5/2195	15/28891	0.00396499013146786	0.0296275647984872	0.0216988986645888	Parn/Exosc3/Dkc1/Fbl/Tent4b	5
GO:0071501	GO:0071501	cellular response to sterol depletion	5/2195	15/28891	0.00396499013146786	0.0296275647984872	0.0216988986645888	Srebf1/Srebf2/Erlin2/Amfr/Scap	5
GO:0006816	GO:0006816	calcium ion transport	52/2195	469/28891	0.00399751379607005	0.0298330180529354	0.0218493703411813	Dbi/Hspa2/Myb/Efhb/Ramp1/Atp2b4/Gas6/Dmd/Calm1/Hap1/Gja1/Usp2/Srl/Lpar3/Atp2a2/Slc24a4/Calm2/Prnp/Cacna1s/Akap6/Plch1/Cachd1/Plce1/Cxcr4/Cacna1d/Atp2b1/1810037I17Rik/Tspoap1/Cxcl10/P2rx6/Ahnak/Plcb3/Saraf/Plcb4/Casq2/Micu1/Pawr/Fbxo11/Ctnnb1/Orai3/Ywhae/Ano6/Tmbim6/Tmco1/Slc30a1/Trpm7/Lgals3/Cacnb2/Cacna1a/Cbarp/Cx3cl1/Nfatc1	52
GO:1901361	GO:1901361	organic cyclic compound catabolic process	54/2195	491/28891	0.00402542635057287	0.0299037658857991	0.0219011852664542	Nudt4/Vim/Zfp36l1/Endog/Nt5c/Uox/Cnp/Ang/Naf1/Rbm24/Nudt11/Fitm2/Upp2/Upf3b/Ttc5/Zhx2/Rbm8a/Lsm7/Carhsp1/Lsm5/Cnot1/Cnot10/Enpp4/Tent5a/Zc3h14/Nudt9/Samd4/Tob1/Parn/Scarb1/Enpp5/Gda/Upf2/Rexo4/Fxr1/Ptbp1/Urod/Tardbp/Trnt1/Exosc3/Entpd6/Samd4b/Dkc1/Nbas/Exosc1/Wdr82/Tent4a/Dcp1b/Mettl3/Slfn8/Tent4b/Maoa/Hsf1/Patl1	54
GO:0043113	GO:0043113	receptor clustering	13/2195	75/28891	0.00402831989562585	0.0299037658857991	0.0219011852664542	Wdr19/Sorbs1/Lhfpl4/Musk/Sorbs2/Ift122/Syngap1/Nrxn2/Dlg4/Mesd/Nme7/Cacna1a/Crkl	13
GO:0001794	GO:0001794	type IIa hypersensitivity	8/2195	35/28891	0.00403219496184718	0.0299037658857991	0.0219011852664542	C3/H2-T23/H2-Q4/H2-Q7/H2-T22/H2-K1/H2-D1/H2-Q6	8
GO:0002445	GO:0002445	type II hypersensitivity	8/2195	35/28891	0.00403219496184718	0.0299037658857991	0.0219011852664542	C3/H2-T23/H2-Q4/H2-Q7/H2-T22/H2-K1/H2-D1/H2-Q6	8
GO:0032819	GO:0032819	positive regulation of natural killer cell proliferation	8/2195	35/28891	0.00403219496184718	0.0299037658857991	0.0219011852664542	H2-T23/H2-Q4/H2-Q7/H2-T22/H2-K1/H2-D1/H2-Q6/Jak2	8
GO:2001235	GO:2001235	positive regulation of apoptotic signaling pathway	24/2195	177/28891	0.00408194212729043	0.0302112821322869	0.0221264067423209	Clu/Itm2c/Bok/Fas/Nck2/Styxl1/Inhbb/Trp73/Ctsh/Spop/Stk3/Wwox/Trps1/Sfrp1/Ctnna1/Sh3glb1/Bclaf1/Sod1/Trim39/Jak2/Ei24/Ptpn2/Taf6/Htra2	24
GO:2001056	GO:2001056	positive regulation of cysteine-type endopeptidase activity	21/2195	148/28891	0.00408384430643757	0.0302112821322869	0.0221264067423209	Bok/Fas/Wdr35/Nek5/Hmgb1/Casp12/Prr7/Ift57/Hspd1/Stat1/Ccn1/Pawr/Pdcd6/Slc11a2/Jak2/Dapk1/Mul1/Diablo/Hsf1/Ppm1f/Htra2	21
GO:0050792	GO:0050792	regulation of viral process	25/2195	187/28891	0.00413425659697942	0.0303602152531904	0.0222354837022488	Hmgb1/Dynlt1f/Cxcr4/Ifitm3/Oasl2/Rsad2/Stat1/Rad50/Ppid/Gbp7/Trim56/Adarb1/Cd74/Isg15/Hexim1/N4bp1/Stom/Snx3/Trim8/Trim12c/Trim34a/Kpna6/Znfx1/Trim30a/Trim30d	25
GO:0051170	GO:0051170	import into nucleus	25/2195	187/28891	0.00413425659697942	0.0303602152531904	0.0222354837022488	Hsp90aa1/Ipo11/Hsp90ab1/Txnip/Cry2/Rab23/Stk3/Pkig/Lmna/Nup153/Prkag1/Cdkn1a/Med1/Pkia/Ranbp2/Tardbp/Jak2/Ipo4/Ei24/Jup/Ipo5/Kpna6/Fam53b/Nfkbia/Bag3	25
GO:0003094	GO:0003094	glomerular filtration	7/2195	28/28891	0.00413467957602862	0.0303602152531904	0.0222354837022488	Gas6/Gja1/Sulf2/Emp2/Xpnpep3/Myo1e/Coro2b	7
GO:0043931	GO:0043931	ossification involved in bone maturation	7/2195	28/28891	0.00413467957602862	0.0303602152531904	0.0222354837022488	Ift80/Dchs1/Ext1/Rflnb/Ano6/Snx10/Asxl2	7
GO:0061744	GO:0061744	motor behavior	7/2195	28/28891	0.00413467957602862	0.0303602152531904	0.0222354837022488	Tuba1a/Ext1/Ormdl3/Adarb1/B4galnt1/Prkaa1/Wdr47	7
GO:2000566	GO:2000566	positive regulation of CD8-positive, alpha-beta T cell proliferation	7/2195	28/28891	0.00413467957602862	0.0303602152531904	0.0222354837022488	H2-T23/H2-Q4/H2-Q7/H2-T22/H2-K1/H2-D1/H2-Q6	7
GO:0002705	GO:0002705	positive regulation of leukocyte mediated immunity	26/2195	197/28891	0.00416492732329646	0.03054451645132	0.0223704638482438	Cd24a/Cadm1/C3/Cd55/H2-T23/Zp3/H2-Q4/Tap2/H2-Q7/H2-T22/H2-K1/H2-D1/H2-Q6/Hspd1/Rasgrp1/B2m/Rsad2/Mr1/H2-M3/Prkcz/Rif1/H2-T24/Ddx1/Trp53bp1/Exosc3/Paxip1	26
GO:0043122	GO:0043122	regulation of canonical NF-kappaB signal transduction	28/2195	217/28891	0.00417120827414621	0.0305528131981598	0.0223765402932756	S100b/Ubd/Gprc5b/Traf1/Pink1/Unc5cl/Irgm2/Igtp/Chuk/Stat1/Mapkbp1/Gbp7/Ube2n/Ctnnb1/Tnfrsf19/Cd74/Ddx1/Irgm1/Trim39/Trim8/Cx3cl1/Btrc/Trim12c/Trim34a/Hspb1/Trim30a/Trim30d/Rnf31	28
GO:0009411	GO:0009411	response to UV	22/2195	158/28891	0.00421529890740763	0.0308376922535752	0.0225851825423826	Ruvbl2/Wrn/Polk/Crip1/Ro60/Hmgn1/Trp53inp1/Stk11/Ube2b/Usf1/Xpc/Ppid/Pold3/Ptprk/Atr/Cdkn1a/N4bp1/Uvssa/Tipin/Prkaa1/Ei24/Mettl3	22
GO:0070534	GO:0070534	protein K63-linked ubiquitination	12/2195	67/28891	0.00426951301026651	0.031195838288068	0.022847484711408	Traf1/Sash1/Ube2b/Ube2e2/Ube2n/Trim56/Rnf5/Cep63/Trim12c/Trim30a/Trim30d/Wwp2	12
GO:0050779	GO:0050779	RNA destabilization	16/2195	102/28891	0.00428598230087415	0.0312392297187793	0.0228792641122572	Zfp36l1/Ang/Rbm24/Cnot1/Samd4/Tob1/Parn/Fxr1/Tardbp/Exosc3/Samd4b/Tent4a/Dcp1b/Mettl3/Tent4b/Patl1	16
GO:0061014	GO:0061014	positive regulation of mRNA catabolic process	16/2195	102/28891	0.00428598230087415	0.0312392297187793	0.0228792641122572	Zfp36l1/Rbm24/Ttc5/Cnot1/Samd4/Tob1/Parn/Fxr1/Tardbp/Exosc3/Samd4b/Tent4a/Dcp1b/Mettl3/Tent4b/Patl1	16
GO:0034101	GO:0034101	erythrocyte homeostasis	23/2195	168/28891	0.0043151588661174	0.0314132976106436	0.0230067494986537	Cd24a/Myb/Gas2l1/Zfp36l1/Flvcr1/Smad5/Dyrk3/Mb/Sox6/Thra/B2m/Stat1/Ankrd54/Sfxn1/Isg15/Cebpg/Acvr2a/Med1/Slc11a2/Bpgm/Jak2/Ptpn2/Hscb	23
GO:0034248	GO:0034248	regulation of amide metabolic process	53/2195	482/28891	0.0043647025546201	0.031735024824217	0.0232423789286272	Vim/Clu/Zfp36l1/Lsm14b/Hap1/Sorl1/Ntrk2/Dnajc3/Nck2/Prnp/Ang/Plxnb2/Paip2/Akap6/Mif4gd/Eef2k/Sirt3/Rbm24/Pink1/Eif5/Upf3b/Pus7/Msi2/Rtn1/Apc/Rtn4/Ormdl3/Ccn1/Cnot1/Cnot10/Trap1/Samd4/Tob1/Parn/Ormdl2/Pdk1/Ppp1r15a/Fxr1/Ptbp1/Cnbp/Tardbp/Trnau1ap/Exosc3/Dapk1/Samd4b/Eif4e3/Pum3/Tent4a/Dcp1b/Mettl3/Guf1/Tent4b/Patl1	53
GO:1902904	GO:1902904	negative regulation of supramolecular fiber organization	24/2195	178/28891	0.00438664047553548	0.0318176724041937	0.0233029090962257	Spef1/Clu/Gas2l1/Mid1ip1/Eml2/Sptan1/Mid1/Carmil1/Tmod2/Rp1/Map2/Pfdn2/Fhod3/Map1a/Apc/Tmod1/Smad4/Bbs4/Arpin/Katnb1/Mtpn/Coro2b/Pfdn4/Wdr47	24
GO:0002486	GO:0002486	antigen processing and presentation of endogenous peptide antigen via MHC class I via ER pathway, TAP-independent	9/2195	43/28891	0.00439752087838173	0.0318176724041937	0.0233029090962257	H2-T23/H2-Q4/H2-Q7/H2-T22/H2-K1/H2-D1/H2-Q6/H2-M3/H2-T24	9
GO:0002883	GO:0002883	regulation of hypersensitivity	9/2195	43/28891	0.00439752087838173	0.0318176724041937	0.0233029090962257	C3/H2-T23/Zp3/H2-Q4/H2-Q7/H2-T22/H2-K1/H2-D1/H2-Q6	9
GO:1905710	GO:1905710	positive regulation of membrane permeability	9/2195	43/28891	0.00439752087838173	0.0318176724041937	0.0233029090962257	Jam3/Bok/Gclc/Stpg1/Mpv17l/Sh3glb1/Chchd10/Bcl2l1/Mul1	9
GO:0043280	GO:0043280	positive regulation of cysteine-type endopeptidase activity involved in apoptotic process	19/2195	130/28891	0.00441546901625011	0.0319086207958732	0.0233695186859164	Bok/Fas/Wdr35/Hmgb1/Casp12/Prr7/Ift57/Hspd1/Stat1/Ccn1/Pdcd6/Slc11a2/Jak2/Dapk1/Mul1/Diablo/Hsf1/Ppm1f/Htra2	19
GO:0035306	GO:0035306	positive regulation of dephosphorylation	11/2195	59/28891	0.00444392507583574	0.0320636756001326	0.0234830790985917	Calm1/Calm2/Pink1/Src/Pawr/Npnt/Ppp1r15a/Ptbp1/Camta1/Jak2/Mtmr9	11
GO:0098727	GO:0098727	maintenance of cell number	28/2195	218/28891	0.00444773386464	0.0320636756001326	0.0234830790985917	Sox9/Sox2/Bcl9/Ldb2/Pcm1/Suds3/Yap1/Sall1/Zhx2/Apc/Nfix/Cnot1/Sfrp1/Fgfr1/Foxo1/Sinhcaf/Med21/Rif1/Zc3h13/Nkap/Kdm3a/Kat6a/Trim8/Paf1/Sin3a/Mettl3/Med30/Wdr47	28
GO:0030509	GO:0030509	BMP signaling pathway	23/2195	169/28891	0.00464475144117534	0.0334433377433171	0.024493528294803	Crb2/Sorl1/Smad5/Scube3/Zfp423/Lrp2/Nfia/Ext1/Crim1/Trim33/Ccn1/Ilk/Sfrp1/Smad4/Rgma/Tob1/Smurf2/Smad1/Acvr2a/Usp9x/Bmp6/Tmem53/Acvr1	23
GO:0008544	GO:0008544	epidermis development	45/2195	397/28891	0.00473455514324912	0.03404862504836	0.0249368339793714	Dbi/Fzd3/Sox9/Ift88/Zfp36l1/Cd109/Hey1/Kazn/Barx2/Myo7a/Kif3a/Igf1r/Plec/Celsr1/Ift74/Fgf7/Txnip/Pou3f2/Intu/Anxa1/Ldb2/Ift172/Clic4/Gab1/Sox21/Yap1/Ext1/Apc/Ripor2/Pdgfa/Fuz/Wdpcp/Trps1/Ctnnb1/Alg10b/Tnfrsf19/Smad4/Fgfr1/Cdkn1a/Fzd6/Med1/Sod1/Sgpp1/Palld/Sec24b	45
GO:0000492	GO:0000492	box C/D snoRNP assembly	4/2195	10/28891	0.00480660088655699	0.0342759171393541	0.0251033001767551	Pih1d2/Ruvbl2/Ruvbl1/Znhit3	4
GO:0002424	GO:0002424	T cell mediated immune response to tumor cell	4/2195	10/28891	0.00480660088655699	0.0342759171393541	0.0251033001767551	Cd24a/Hmgb1/Hspd1/Mr1	4
GO:0002840	GO:0002840	regulation of T cell mediated immune response to tumor cell	4/2195	10/28891	0.00480660088655699	0.0342759171393541	0.0251033001767551	Cd24a/Hmgb1/Hspd1/Mr1	4
GO:0022027	GO:0022027	interkinetic nuclear migration	4/2195	10/28891	0.00480660088655699	0.0342759171393541	0.0251033001767551	Tacc2/Pcm1/Tacc1/Cep120	4
GO:0032836	GO:0032836	glomerular basement membrane development	4/2195	10/28891	0.00480660088655699	0.0342759171393541	0.0251033001767551	Sulf2/Ext1/Myo1e/Lamb2	4
GO:0044571	GO:0044571	[2Fe-2S] cluster assembly	4/2195	10/28891	0.00480660088655699	0.0342759171393541	0.0251033001767551	Iscu/Ndufab1/Lyrm4/Hscb	4
GO:2001269	GO:2001269	positive regulation of cysteine-type endopeptidase activity involved in apoptotic signaling pathway	4/2195	10/28891	0.00480660088655699	0.0342759171393541	0.0251033001767551	Fas/Prr7/Jak2/Htra2	4
GO:0001655	GO:0001655	urogenital system development	12/2195	68/28891	0.00483365562386711	0.0343861856311794	0.0251840595927344	Sox9/Id4/Igf1r/Anxa1/Stk11/Apc/Ctnnb1/Sfrp1/Fem1b/Acvr1/Crkl/Cd44	12
GO:0043903	GO:0043903	regulation of biological process involved in symbiotic interaction	12/2195	68/28891	0.00483365562386711	0.0343861856311794	0.0251840595927344	Hmgb1/Ifitm3/Rad50/Trim56/Cd74/Snx3/Trim8/Trim12c/Trim34a/Trim30a/Trim30d/Exoc2	12
GO:0046677	GO:0046677	response to antibiotic	8/2195	36/28891	0.00484494054075632	0.034425188297374	0.0252126247113043	Dusp18/Endog/Crip1/Aoc1/Mdm2/Zc3h8/Jak2/Ppp2cb	8
GO:0051651	GO:0051651	maintenance of location in cell	31/2195	250/28891	0.00487006911442312	0.0345623445644406	0.025313076434574	Dbi/Syne1/Dmd/Calm1/Hap1/Gja1/Sorl1/Txn1/Calm2/Akap9/Arhgap21/Cacna1s/Akap6/Plch1/Plce1/Bdh2/Pink1/Cxcl10/Plcb3/Plcb4/Casq2/Dzip1/Sun1/Ank3/Rit2/Mtln/Bbs4/Hspa5/Chchd10/Arl2bp/Cx3cl1	31
GO:0010508	GO:0010508	positive regulation of autophagy	22/2195	160/28891	0.00490612846465022	0.03465710898104	0.0253824808384385	Hmgb1/Endog/Pink1/Irgm2/Igtp/Trp53inp1/Stk11/Ulk2/Ormdl3/Foxo1/Sh3glb1/Sesn1/Irgm1/Trim8/Prkaa1/Dapk1/Trim12c/Trim34a/Trim30a/Trim30d/Bag3/Rnf31	22
GO:0046519	GO:0046519	sphingoid metabolic process	6/2195	22/28891	0.00493015337603198	0.03465710898104	0.0253824808384385	Naaa/Sptlc3/Plpp1/Sptssa/Asah2/Sgpp1	6
GO:0070423	GO:0070423	nucleotide-binding oligomerization domain containing signaling pathway	6/2195	22/28891	0.00493015337603198	0.03465710898104	0.0253824808384385	Irgm2/Igtp/Slc15a2/Irgm1/Nagk/Nfkbia	6
GO:0072202	GO:0072202	cell differentiation involved in metanephros development	6/2195	22/28891	0.00493015337603198	0.03465710898104	0.0253824808384385	Wnt4/Wwtr1/Yap1/Sall1/Ctnnb1/Lamb2	6
GO:0072537	GO:0072537	fibroblast activation	6/2195	22/28891	0.00493015337603198	0.03465710898104	0.0253824808384385	Myb/Gclc/Acta2/Fgfr1/Rgcc/Mdm2	6
GO:1903909	GO:1903909	regulation of receptor clustering	6/2195	22/28891	0.00493015337603198	0.03465710898104	0.0253824808384385	Sorbs1/Musk/Sorbs2/Dlg4/Mesd/Crkl	6
GO:1905709	GO:1905709	negative regulation of membrane permeability	6/2195	22/28891	0.00493015337603198	0.03465710898104	0.0253824808384385	Bok/Gclc/Dynlt1f/Mpv17l/Bcl2l1/Heg1	6
GO:2000209	GO:2000209	regulation of anoikis	6/2195	22/28891	0.00493015337603198	0.03465710898104	0.0253824808384385	Chek2/Ntrk2/Src/Bcl2l1/Mybbp1a/Sik1	6
GO:0090092	GO:0090092	regulation of transmembrane receptor protein serine/threonine kinase signaling pathway	32/2195	261/28891	0.00507186999477803	0.0355965584477684	0.0260705231705604	Cd109/Crb2/Sorl1/Cav2/Scube3/Zfp423/D130043K22Rik/Suds3/Lrp2/Tgfbr2/Stk11/Crim1/Trim33/Chst11/Ccn1/Zfp703/Npnt/Ilk/Sfrp1/Smad4/Rgma/Tob1/Smurf2/Sinhcaf/Hspa5/Acvr2a/Bmp6/Jak2/Tmem53/Sin3a/Acvr1/Zfyve9	32
GO:1903533	GO:1903533	regulation of protein targeting	11/2195	60/28891	0.00507579444577989	0.0355965584477684	0.0260705231705604	Srebf1/Prnp/Pink1/Kcnb1/Mtcl1/Ank3/Tomm7/C2cd5/Stom/Prkaa1/Bag3	11
GO:0046688	GO:0046688	response to copper ion	7/2195	29/28891	0.0050984465525697	0.0356290734939883	0.0260943368284765	Mt1/Mt3/Mt2/Prnp/Aoc1/Sod1/Hsf1	7
GO:0060444	GO:0060444	branching involved in mammary gland duct morphogenesis	7/2195	29/28891	0.0050984465525697	0.0356290734939883	0.0260943368284765	Wnt4/Ddr1/Csmd1/Csf1/Src/Med1/Btrc	7
GO:0070979	GO:0070979	protein K11-linked ubiquitination	7/2195	29/28891	0.0050984465525697	0.0356290734939883	0.0260943368284765	Anapc1/Ube2b/Ube2e2/Cdc26/Arel1/Cdc23/Anapc10	7
GO:0110020	GO:0110020	regulation of actomyosin structure organization	17/2195	113/28891	0.00510521182176004	0.0356343785158851	0.0260982221674618	Wnt4/Pdlim4/Ttc8/Lpar1/Sdc4/Carmil1/S100a10/Smad4/Bbs4/Sh3pxd2b/Rgcc/Coro2b/Arhgef10/Alms1/Sorbs3/Pxn/Ppm1f	17
GO:0046621	GO:0046621	negative regulation of organ growth	9/2195	44/28891	0.00516272896179841	0.0359091101176435	0.0262994325344651	Wwc1/Gja1/Kcnk2/Cxadr/Trp73/Tgfbr2/Stk3/Apc/Ankrd26	9
GO:0072595	GO:0072595	maintenance of protein localization in organelle	9/2195	44/28891	0.00516272896179841	0.0359091101176435	0.0262994325344651	Syne1/Gja1/Txn1/Pink1/Sun1/Bbs4/Hspa5/Chchd10/Arl2bp	9
GO:0090224	GO:0090224	regulation of spindle organization	9/2195	44/28891	0.00516272896179841	0.0359091101176435	0.0262994325344651	Mapk15/Map9/Hspa1b/Rae1/Ripor2/Cep97/Chmp2b/Senp6/Drg1	9
GO:0043954	GO:0043954	cellular component maintenance	14/2195	86/28891	0.00520499904192981	0.036014020661247	0.0263762678488077	Ckap5/Cadm1/Igf1r/Prnp/Plekha7/Syngap1/Prtn3/Plxna4/Vps35/Chchd10/Pard6a/Nedd9/Sort1/Adgrb3	14
GO:0009299	GO:0009299	mRNA transcription	10/2195	52/28891	0.005208162772181	0.036014020661247	0.0263762678488077	Anxa2/Srebf1/Thra/Hipk3/Taf11/S100a10/Med1/Hltf/Tfcp2/Taf6	10
GO:0032753	GO:0032753	positive regulation of interleukin-4 production	10/2195	52/28891	0.005208162772181	0.036014020661247	0.0263762678488077	H2-T23/Zp3/H2-Q4/H2-Q7/H2-T22/H2-K1/H2-D1/Cebpb/H2-Q6/Prkcz	10
GO:0034605	GO:0034605	cellular response to heat	10/2195	52/28891	0.005208162772181	0.036014020661247	0.0263762678488077	Hsp90aa1/Hsp90ab1/St8sia1/Dnajb1/Ywhae/Chordc1/Pdcd6/Hsf1/Bag3/Htra2	10
GO:0043666	GO:0043666	regulation of phosphoprotein phosphatase activity	10/2195	52/28891	0.005208162772181	0.036014020661247	0.0263762678488077	Calm1/Calm2/Cry2/Styxl1/Ppp6r1/Pawr/Ppp1r15a/Ppp2r2b/Hsp90b1/Jak2	10
GO:0045216	GO:0045216	cell-cell junction organization	29/2195	231/28891	0.00531420954537152	0.0367045462545859	0.0268820011069097	Frmpd2/Hipk1/Dsg2/Arvcf/Jam3/Gja1/Irx3/Cd9/Mpdz/Plec/Nphp1/Ocln/Cxadr/Cdh7/Plekha7/Pkp4/Ext1/Prtn3/Zfp703/Ctnnb1/Tjp2/Nedd4l/Ctnna1/Pard6a/Gnpat/Slc39a9/Bmp6/Jup/Heg1	29
GO:0050867	GO:0050867	positive regulation of cell activation	50/2195	454/28891	0.00533863763474998	0.0368303919615949	0.0269741691018946	Cd24a/Hsp90aa1/Myb/Hsph1/Cd55/Gas6/Hmgb1/Lbp/Itpkb/H2-Eb2/H2-DMa/Nck2/H2-T23/Zp3/H2-Q4/H2-Q7/Anxa1/H2-T22/H2-K1/H2-D1/H2-DMb2/H2-Aa/H2-Q6/Hspd1/Tgfbr2/H2-Eb1/Acta2/H2-Ab1/Rasgrp1/B2m/Cd274/Jund/Cd59b/Adora2b/Prkcz/Socs1/Fgfr1/Cd74/Rif1/Cdkn1a/Nkap/Trp53bp1/Irf1/Pld2/Irgm1/Exosc3/Jak2/Irs2/Paxip1/Nfatc2	50
GO:0006991	GO:0006991	response to sterol depletion	5/2195	16/28891	0.00541023560476184	0.037119770191724	0.0271861064964803	Srebf1/Srebf2/Erlin2/Amfr/Scap	5
GO:0098840	GO:0098840	protein transport along microtubule	5/2195	16/28891	0.00541023560476184	0.037119770191724	0.0271861064964803	Spag17/Kif3a/Cep131/Map1a/Hspb1	5
GO:0099118	GO:0099118	microtubule-based protein transport	5/2195	16/28891	0.00541023560476184	0.037119770191724	0.0271861064964803	Spag17/Kif3a/Cep131/Map1a/Hspb1	5
GO:0071772	GO:0071772	response to BMP	24/2195	181/28891	0.00541677321783034	0.037119770191724	0.0271861064964803	Crb2/Sorl1/Smad5/Scube3/Zfp423/Lrp2/Nfia/Ext1/Crim1/Trim33/Nfix/Ccn1/Ilk/Sfrp1/Smad4/Rgma/Tob1/Smurf2/Smad1/Acvr2a/Usp9x/Bmp6/Tmem53/Acvr1	24
GO:0071773	GO:0071773	cellular response to BMP stimulus	24/2195	181/28891	0.00541677321783034	0.037119770191724	0.0271861064964803	Crb2/Sorl1/Smad5/Scube3/Zfp423/Lrp2/Nfia/Ext1/Crim1/Trim33/Nfix/Ccn1/Ilk/Sfrp1/Smad4/Rgma/Tob1/Smurf2/Smad1/Acvr2a/Usp9x/Bmp6/Tmem53/Acvr1	24
GO:0006275	GO:0006275	regulation of DNA replication	18/2195	123/28891	0.00541897097685703	0.037119770191724	0.0271861064964803	Mapk15/Ruvbl2/Ino80b/Endog/Ruvbl1/Rfc2/Lpin1/Usp37/Cacybp/Jade1/Ttf1/Fgfr1/Atr/Ssbp1/Tipin/Pole3/Bcar3/Inppl1	18
GO:0006997	GO:0006997	nucleus organization	20/2195	142/28891	0.00542437902515165	0.037119770191724	0.0271861064964803	Syne1/Ift88/Cfap61/Plec/Dyrk3/Wdr73/Chd5/Rtn4/Sun1/Nemp1/Lmna/Nup153/Chmp2b/Kdm3a/Fxr1/Tardbp/Parp11/Selenof/Ubxn2b/Seh1l	20
GO:0001914	GO:0001914	regulation of T cell mediated cytotoxicity	12/2195	69/28891	0.00545569517889461	0.0372481467162045	0.02728012803401	H2-T23/H2-Q4/Tap2/H2-Q7/H2-T22/H2-K1/H2-D1/H2-Q6/B2m/Mr1/H2-M3/H2-T24	12
GO:0150116	GO:0150116	regulation of cell-substrate junction organization	12/2195	69/28891	0.00545569517889461	0.0372481467162045	0.02728012803401	Wnt4/Rcc2/Sdc4/Macf1/Src/Epb41l5/Ptpra/Dusp3/S100a10/Wdpcp/Dusp22/Ppm1f	12
GO:0099173	GO:0099173	postsynapse organization	31/2195	252/28891	0.00546960573056929	0.0373001963212271	0.0273182485853479	Baiap2/Ckap5/Cadm1/Shank2/Tmem108/Igf1r/Ptprf/Prnp/Sorbs1/Lhfpl4/Musk/Ngef/Eef2k/Cnksr2/Rps6ka5/Ezr/Sorbs2/Syngap1/Tiam1/Srcin1/Lrp8/Arhgap39/Nrxn2/Dlg4/Ncan/Vps35/Chmp2b/Nlgn3/Nedd9/Mesd/Crkl	31
GO:0072659	GO:0072659	protein localization to plasma membrane	37/2195	315/28891	0.00556964472906064	0.0379388084701685	0.0277859610146382	Ramp1/Anxa2/Tspan15/Atp2b4/Gas6/Sorl1/Ttc8/Zdhhc23/Prnp/Sorbs1/Emp2/Rab31/Scn3b/Macf1/Dchs1/Ezr/Arl6/Kcnb1/Nectin3/Ift20/Ank3/Prkcz/S100a10/Bbs1/Rab11fip2/Vps35/C2cd5/Sys1/Efr3a/Lgals3/Cacnb2/Bcl2l1/Cnpy4/Prepl/Rilpl2/Stx8/Jup	37
GO:1905477	GO:1905477	positive regulation of protein localization to membrane	17/2195	114/28891	0.0055856599956971	0.0380042669202648	0.0278339020548499	Atp2b4/Prnp/Sorbs1/Musk/Ezr/Kcnb1/Mtcl1/Ank3/Dlg4/Rab11fip2/C2cd5/Slc5a3/Sh3glb1/Mesd/Stom/Lgals3/Cnpy4	17
GO:0061458	GO:0061458	reproductive system development	40/2195	347/28891	0.00560801410326889	0.0381126548392833	0.0279132841602387	Wnt4/Sox9/Sox2/Id4/C3/Gja1/Wdr19/Serpine2/Prdx4/Igf1r/Csmd1/Irx5/Akap9/Fgf7/Zp3/Anxa1/Plekha5/Pcyt1b/Serpinb6b/Rdh10/Cebpb/Lrp2/Schip1/Stk11/Src/Apc/Ctnnb1/Sfrp1/Smad4/Fem1b/Dhx37/Zfpm2/Acvr2a/Atn1/Bmp6/Bcl2l1/Sod1/Eif2b2/Crkl/Cd44	40
GO:1902414	GO:1902414	protein localization to cell junction	19/2195	133/28891	0.00567113830109253	0.0384975555381945	0.0281951811476694	Baiap2/Jam3/Mapk10/Kif3a/Lhfpl4/Dag1/Clstn1/Nectin3/Adam22/Map1a/Prkcz/Nrxn2/Dlg4/Tjp2/Vps35/Nlgn3/Heg1/Gpc4/Hspb1	19
GO:0002699	GO:0002699	positive regulation of immune effector process	38/2195	326/28891	0.00568621210084058	0.0385253888429086	0.0282155659502207	Cd24a/Cadm1/C3/Cd55/Gprc5b/Lbp/H2-T23/Zp3/H2-Q4/Tap2/H2-Q7/Anxa1/H2-T22/H2-K1/H2-D1/H2-DMb2/H2-Q6/Hspd1/Rasgrp1/B2m/Rsad2/Mr1/Rtn4/Adora2b/H2-M3/Prkcz/Cd74/Rif1/H2-T24/Ddx1/Trp53bp1/Irf1/Pld2/Exosc3/Rapgef1/Casp4/Paxip1/Ddx60	38
GO:0072006	GO:0072006	nephron development	22/2195	162/28891	0.00568822528676688	0.0385253888429086	0.0282155659502207	Cd24a/Wnt4/Sox9/Hey1/Irx3/Sulf2/Calb1/Wwtr1/Plce1/Hc/Dchs1/Yap1/Ext1/Sall1/Klhl3/Npnt/Ilk/Ctnnb1/Smad4/Myo1e/Lamb2/Cd44	22
GO:0048525	GO:0048525	negative regulation of viral process	16/2195	105/28891	0.00571190898324429	0.03859767197903	0.0282685053145095	Ifitm3/Oasl2/Rsad2/Stat1/Rad50/Trim56/Cd74/Isg15/Hexim1/N4bp1/Snx3/Trim8/Trim12c/Znfx1/Trim30a/Trim30d	16
GO:0072080	GO:0072080	nephron tubule development	16/2195	105/28891	0.00571190898324429	0.03859767197903	0.0282685053145095	Cd24a/Wnt4/Sox9/Hey1/Irx3/Calb1/Wwtr1/Dchs1/Yap1/Sall1/Klhl3/Npnt/Ilk/Ctnnb1/Smad4/Cd44	16
GO:0000288	GO:0000288	nuclear-transcribed mRNA catabolic process, deadenylation-dependent decay	11/2195	61/28891	0.00577659940298155	0.0387033816052335	0.0283459258680536	Zfp36l1/Cnot1/Samd4/Tob1/Parn/Exosc3/Samd4b/Tent4a/Dcp1b/Tent4b/Patl1	11
GO:0044091	GO:0044091	membrane biogenesis	11/2195	61/28891	0.00577659940298155	0.0387033816052335	0.0283459258680536	Dmkn/Cav2/Emp2/Ank3/S100a10/Nrxn2/Chmp2b/Nlgn3/Pex3/Stx2/Ubxn2b	11
GO:0032817	GO:0032817	regulation of natural killer cell proliferation	8/2195	37/28891	0.00577739683834482	0.0387033816052335	0.0283459258680536	H2-T23/H2-Q4/H2-Q7/H2-T22/H2-K1/H2-D1/H2-Q6/Jak2	8
GO:0034389	GO:0034389	lipid droplet organization	8/2195	37/28891	0.00577739683834482	0.0387033816052335	0.0283459258680536	Plin5/Cds1/Fitm2/Sqle/Ppid/Pisd/Ptgfrn/Prkaa1	8
GO:0039532	GO:0039532	negative regulation of viral-induced cytoplasmic pattern recognition receptor signaling pathway	8/2195	37/28891	0.00577739683834482	0.0387033816052335	0.0283459258680536	Tspan6/Fbxl2/Irgm2/Sirt2/Igtp/Sec14l1/Irgm1/Trim30a	8
GO:0043618	GO:0043618	regulation of transcription from RNA polymerase II promoter in response to stress	8/2195	37/28891	0.00577739683834482	0.0387033816052335	0.0283459258680536	Nck2/Cebpb/Stox1/Sirt2/Tmbim6/Ppp1r15a/Sin3a/Bag3	8
GO:1902110	GO:1902110	positive regulation of mitochondrial membrane permeability involved in apoptotic process	8/2195	37/28891	0.00577739683834482	0.0387033816052335	0.0283459258680536	Bok/Gclc/Stpg1/Mpv17l/Sh3glb1/Chchd10/Bcl2l1/Mul1	8
GO:0022406	GO:0022406	membrane docking	14/2195	87/28891	0.00577973977789261	0.0387033816052335	0.0283459258680536	Cep290/Cep83/Calm1/Cav2/Atp2a2/Kcnb1/Esyt2/Stx17/Ctbp2/Exoc1/Snx3/Stx8/Stx2/Exoc2	14
GO:0006606	GO:0006606	protein import into nucleus	24/2195	182/28891	0.00580180275668845	0.0388073232868462	0.0284220515986589	Hsp90aa1/Ipo11/Hsp90ab1/Txnip/Cry2/Rab23/Stk3/Pkig/Lmna/Nup153/Cdkn1a/Med1/Pkia/Ranbp2/Tardbp/Jak2/Ipo4/Ei24/Jup/Ipo5/Kpna6/Fam53b/Nfkbia/Bag3	24
GO:0061448	GO:0061448	connective tissue development	37/2195	316/28891	0.00585892966555047	0.0391453037226475	0.0286695847076723	Dgat2/Sox9/Id4/Ift80/Barx2/Dmd/Sorl1/Sulf2/Smad5/Sox6/Serpinh1/Cbs/Csf1/Tgfbr2/Thra/Plaat3/Nfia/Ppargc1a/Ext1/Creb5/Chst11/Rflnb/Pbxip1/Ccn1/Lmna/Trps1/Ctnnb1/Bbs1/Bbs4/Fgfr1/Sh3pxd2b/Smad1/Bmp6/Zfp219/Prkaa1/Paxip1/Nfatc2	37
GO:0030324	GO:0030324	lung development	30/2195	243/28891	0.00589683769729491	0.0393542610326779	0.0288226227155685	Foxj1/Ccdc39/Ccdc40/Sox9/Ift88/Tmem67/Sox2/Atxn1/Ptges3/Hmgb1/Dnaaf1/Celsr1/Fgf7/Ptk7/Rdh10/Dag1/Nphp3/Trp73/Tgfbr2/Ctsh/Thra/Yap1/Ext1/Pdgfa/Ctnnb1/Fgfr1/Zfpm2/Heg1/Rbbp9/Sec24b	30
GO:0006874	GO:0006874	intracellular calcium ion homeostasis	38/2195	327/28891	0.00597526688677911	0.0397625927382676	0.0291216803114726	Dbi/S100b/Bok/Atp2b4/Dmd/Calm1/Hap1/Cav2/Atp2a2/Calb1/Slc24a4/Calm2/Cacna1s/Akap6/Plch1/Plce1/Efhc1/Atp2b1/Tnni3/Ncs1/Tspoap1/Clstn1/Cxcl10/Plcb3/Plcb4/Casq2/Micu1/Kctd17/Mtln/Ywhae/Ccdc47/Stoml2/Tmbim6/Tmco1/Slc30a1/Cacna1a/Cx3cl1/Rmdn3	38
GO:0030850	GO:0030850	prostate gland development	10/2195	53/28891	0.00599153175594324	0.0397625927382676	0.0291216803114726	Sox9/Id4/Igf1r/Anxa1/Stk11/Apc/Ctnnb1/Sfrp1/Fem1b/Cd44	10
GO:0031124	GO:0031124	mRNA 3'-end processing	10/2195	53/28891	0.00599153175594324	0.0397625927382676	0.0291216803114726	Zfp36l1/Zc3h14/Rprd1a/Nudt21/Scaf8/Pcf11/Lsm10/Paf1/Sympk/Tent4b	10
GO:0032968	GO:0032968	positive regulation of transcription elongation by RNA polymerase II	10/2195	53/28891	0.00599153175594324	0.0397625927382676	0.0291216803114726	Med31/Med19/Ctnnb1/Med25/Med21/Med1/Eapp/Med9/Med30/Med23	10
GO:0090207	GO:0090207	regulation of triglyceride metabolic process	10/2195	53/28891	0.00599153175594324	0.0397625927382676	0.0291216803114726	Dgat2/C3/Sorl1/Plin5/Srebf1/Fitm2/Lpin1/Ccnc/Scarb1/Sik1	10
GO:0019432	GO:0019432	triglyceride biosynthetic process	9/2195	45/28891	0.00602711054521628	0.0398649351892622	0.0291966347833748	Dgat2/C3/Plin5/Srebf1/Fitm2/Lpin1/Scarb1/Gnpat/Sik1	9
GO:0046320	GO:0046320	regulation of fatty acid oxidation	9/2195	45/28891	0.00602711054521628	0.0398649351892622	0.0291966347833748	Dbi/Dgat2/Sox9/Plin5/Ppargc1a/Mtln/Irs1/Etfbkmt/Irs2	9
GO:0140632	GO:0140632	canonical inflammasome complex assembly	9/2195	45/28891	0.00602711054521628	0.0398649351892622	0.0291966347833748	Gbp5/Fbxl2/Irgm2/Sirt2/Igtp/Atat1/Irgm1/Casp4/Trim30a	9
GO:0050000	GO:0050000	chromosome localization	17/2195	115/28891	0.00610224894944449	0.0403169744065191	0.0295277032743018	Nuf2/Nudc/Fmn2/Rcc2/Ttl/Sirt2/Spice1/Apc/Ube2b/Pibf1/Sun1/Lmna/Chmp2b/Cep63/Cdc23/Rrs1/Seh1l	17
GO:0006403	GO:0006403	RNA localization	23/2195	173/28891	0.00617964985686274	0.0407182515979492	0.0298215942225614	Zfp36l1/Ckap5/Cetn2/Cetn3/Sem1/Tgfbr2/Rbm8a/Rae1/Tnks/Nup153/Parn/Atr/Xpot/Alyref/Xpo1/Ranbp2/Ddx19a/Parp11/Dkc1/Znhit3/Fbl/Hsf1/Seh1l	23
GO:0051961	GO:0051961	negative regulation of nervous system development	24/2195	183/28891	0.00620920032955824	0.0407182515979492	0.0298215942225614	Cd24a/Mt3/Gpr37l1/Id4/Fas/Sorl1/Tnr/Sema6d/Kifap3/D130043K22Rik/Pcm1/Sirt2/Map2/Syngap1/B2m/Ulk2/Sema3e/Idh2/Rtn4/Ctnnb1/Rgma/Ctnna1/Cdkl3/Ptpn13	24
GO:0031664	GO:0031664	regulation of lipopolysaccharide-mediated signaling pathway	7/2195	30/28891	0.00622150905635148	0.0407182515979492	0.0298215942225614	Cd55/Sash1/Bmp6/Cx3cl1/Trim12c/Trim30a/Trim30d	7
GO:0046885	GO:0046885	regulation of hormone biosynthetic process	7/2195	30/28891	0.00622150905635148	0.0407182515979492	0.0298215942225614	Wnt4/Igf1r/Atp1a1/Ppargc1a/Dkk3/Cacna1a/Bmp6	7
GO:0070977	GO:0070977	bone maturation	7/2195	30/28891	0.00622150905635148	0.0407182515979492	0.0298215942225614	Ift80/Dchs1/Ext1/Rflnb/Ano6/Snx10/Asxl2	7
GO:0090169	GO:0090169	regulation of spindle assembly	7/2195	30/28891	0.00622150905635148	0.0407182515979492	0.0298215942225614	Mapk15/Hspa1b/Ripor2/Cep97/Chmp2b/Senp6/Drg1	7
GO:0097205	GO:0097205	renal filtration	7/2195	30/28891	0.00622150905635148	0.0407182515979492	0.0298215942225614	Gas6/Gja1/Sulf2/Emp2/Xpnpep3/Myo1e/Coro2b	7
GO:1904893	GO:1904893	negative regulation of receptor signaling pathway via STAT	7/2195	30/28891	0.00622150905635148	0.0407182515979492	0.0298215942225614	Traf3ip1/Pibf1/Gbp7/Socs1/Hgs/Irf1/Ptpn2	7
GO:0031998	GO:0031998	regulation of fatty acid beta-oxidation	6/2195	23/28891	0.0062477756858905	0.0407182515979492	0.0298215942225614	Dbi/Plin5/Mtln/Irs1/Etfbkmt/Irs2	6
GO:0035089	GO:0035089	establishment of apical/basal cell polarity	6/2195	23/28891	0.0062477756858905	0.0407182515979492	0.0298215942225614	Foxj1/Spag6l/Ttc8/Ptk7/Fat1/Ift20	6
GO:0035872	GO:0035872	nucleotide-binding domain, leucine rich repeat containing receptor signaling pathway	6/2195	23/28891	0.0062477756858905	0.0407182515979492	0.0298215942225614	Irgm2/Igtp/Slc15a2/Irgm1/Nagk/Nfkbia	6
GO:0060221	GO:0060221	retinal rod cell differentiation	6/2195	23/28891	0.0062477756858905	0.0407182515979492	0.0298215942225614	Sox9/Ntrk2/Rpgrip1l/Rp1/Bbs4/Alms1	6
GO:0052548	GO:0052548	regulation of endopeptidase activity	41/2195	360/28891	0.00625220414726642	0.0407182515979492	0.0298215942225614	Sox2/Bok/Fas/Gas6/Crb2/Sorl1/Serpine2/Wdr35/Nek5/Hmgb1/Casp12/Psmb9/Serpinb6b/Prr7/Ift57/Serpinh1/Anxa8/Hspd1/Hspa1b/Src/Stat1/Timp4/Aph1b/Ccn1/Pawr/Serpina3n/Timp2/Serping1/Pdcd6/Mdm2/Slc11a2/Caap1/Jak2/Dapk1/Mul1/Diablo/Psmb8/Hsf1/Ppm1f/Cd44/Htra2	41
GO:0014009	GO:0014009	glial cell proliferation	13/2195	79/28891	0.00633693841749491	0.0411986791873586	0.030173454041253	Dbi/Myb/Vim/Clu/Atxn1/Fas/Gfap/Csf1/Nfia/Nfix/Idh2/Ctnnb1/Cx3cl1	13
GO:0006665	GO:0006665	sphingolipid metabolic process	20/2195	144/28891	0.00633986079522306	0.0411986791873586	0.030173454041253	Naaa/St8sia2/St8sia1/Sptlc3/Sirt3/Galc/Hacd1/Plpp1/Ormdl3/Ccn1/St3gal2/Ormdl2/Sgms2/Sptssa/Asah2/Cers6/B4galnt1/B4galt4/Sgpp1/Smpd2	20
GO:0051899	GO:0051899	membrane depolarization	15/2195	97/28891	0.00637196866120105	0.0413168197452522	0.0302599788707943	Fhl1/Bok/Gclc/Gja1/Scn7a/Cacna1d/Scn3b/B2m/Src/Gclm/Ank3/Prkcz/Nedd4l/Cacnb2/Cacna1a	15
GO:0061157	GO:0061157	mRNA destabilization	15/2195	97/28891	0.00637196866120105	0.0413168197452522	0.0302599788707943	Zfp36l1/Rbm24/Cnot1/Samd4/Tob1/Parn/Fxr1/Tardbp/Exosc3/Samd4b/Tent4a/Dcp1b/Mettl3/Tent4b/Patl1	15
GO:0032784	GO:0032784	regulation of DNA-templated transcription elongation	14/2195	88/28891	0.00640428473006603	0.0414357920430554	0.0303471128573869	Med31/Med19/Nelfe/Ctnnb1/Med25/Med21/Alyref/Med1/Eapp/Scaf8/Med9/Wdr82/Med30/Med23	14
GO:0046785	GO:0046785	microtubule polymerization	14/2195	88/28891	0.00640428473006603	0.0414357920430554	0.0303471128573869	Tppp3/Nin/Tuba1a/Ckap5/Eml2/Akap9/Rp1/Togaram1/Cdk5rap2/Map2/Apc/Gda/Slain1/Drg1	14
GO:0019722	GO:0019722	calcium-mediated signaling	27/2195	214/28891	0.00652866682857359	0.042194531910596	0.0309028054905995	Cd24a/Efhb/Atp2b4/Dmd/Ntrk2/Atp2a2/Slc24a4/Ackr3/Calm2/Prnp/Akap6/Cxcr4/Cacna1d/Tnni3/Irgm2/Igtp/Casq2/Rit2/Dyrk2/Ptbp1/Hdac4/Camta1/Irgm1/Prkaa1/Alms1/Nfatc2/Nfatc1	27
GO:0090068	GO:0090068	positive regulation of cell cycle process	33/2195	276/28891	0.00653840310818176	0.0422030098422314	0.0309090146333587	Wnt4/Hspa2/Mapk15/Chek2/Cspp1/Gja1/Cdc14a/Igf1r/Dyrk3/Slf1/Rcc2/Anxa1/Stox1/Sirt2/Cenpv/Pkp4/Map10/Ube2b/Ube2e2/Usp19/Stxbp4/Fgfr1/Rgcc/Ranbp1/Med1/Cep120/Mdm2/Ppp1r35/Lsm10/Paf1/Cdc23/Sin3a/Ubxn2b	33
GO:0021575	GO:0021575	hindbrain morphogenesis	11/2195	62/28891	0.00655131839957781	0.0422030098422314	0.0309090146333587	Tuba1a/Kndc1/Serpine2/Coq8b/Cbs/Nfix/Atxn2/Hspa5/Gnpat/Usp9x/Cacna1a	11
GO:0031342	GO:0031342	negative regulation of cell killing	11/2195	62/28891	0.00655131839957781	0.0422030098422314	0.0309090146333587	Hsp90ab1/H2-T23/H2-Q4/Tap2/H2-Q7/H2-T22/Tap1/H2-K1/H2-D1/H2-Q6/Cd59b	11
GO:0045807	GO:0045807	positive regulation of endocytosis	26/2195	204/28891	0.00658895214841391	0.042363894151558	0.0310268445106552	Clu/Anxa2/Ckap5/C3/Gas6/Kif3a/Lbp/Synj1/Eef2k/Rab31/Lrp2/Pros1/B2m/Atad1/Nedd4l/Rap1gap/Ano6/Mib1/Pld2/Bcl2l1/Sod1/Rapgef1/Cbll1/C2/Alms1/Camk1d	26
GO:0016032	GO:0016032	viral process	38/2195	329/28891	0.00659057379098063	0.042363894151558	0.0310268445106552	Gas6/Cav2/Hmgb1/Dynlt1f/Cxcr4/Ifitm3/Fbxl2/Nectin3/Oasl2/Rsad2/Stat1/Usf1/Rad50/Taf11/Ppid/Gbp7/Trim56/Adarb1/Cd74/Chmp2b/Isg15/Hexim1/N4bp1/Stom/Snx3/Usp6nl/Ptbp1/Bcl2l1/Pcbp2/Tardbp/Trim8/Eif2d/Trim12c/Trim34a/Kpna6/Znfx1/Trim30a/Trim30d	38
GO:0031667	GO:0031667	response to nutrient levels	47/2195	427/28891	0.00681515304061906	0.043760068170988	0.0320493868212298	Wnt4/Mt3/Slc2a1/Gas2l1/Wrn/Sox2/Fas/Rnase4/Gas6/Sorl1/Slc16a1/Srebf1/Hrk/Plec/Aoc1/Fads1/Cbs/Inhbb/Kcnb1/Sirt2/Srebf2/Dnajc15/Ppargc1a/Ttc5/Usf1/Ulk2/Slc38a3/Bbs4/Foxo1/Prkag1/Sh3glb1/Hspa5/Cdkn1a/Med1/Otud3/Atn1/Nupr1l/Wdr45b/Mybbp1a/Sesn1/Sod1/Fbxo22/Prkaa1/Parp2/Tbc1d7/Pex2/Seh1l	47
GO:0046825	GO:0046825	regulation of protein export from nucleus	8/2195	38/28891	0.00684025934989531	0.0437870728309985	0.032069164733624	Gas6/Txn1/Chchd4/Ywhae/Xpo1/Mdm2/Ptpn14/Bag3	8
GO:0060071	GO:0060071	Wnt signaling pathway, planar cell polarity pathway	8/2195	38/28891	0.00684025934989531	0.0437870728309985	0.032069164733624	Fzd3/Celsr1/Ptk7/Mks1/Ankrd6/Sfrp1/Fzd6/Mllt3	8
GO:0060993	GO:0060993	kidney morphogenesis	16/2195	107/28891	0.00685985632122991	0.0437870728309985	0.032069164733624	Wnt4/Sox9/Hey1/Irx3/Calb1/Wwtr1/Gcnt1/Dchs1/Nphp3/Sall1/Klhl3/Npnt/Ilk/Ctnnb1/Smad4/Cd44	16
GO:0003179	GO:0003179	heart valve morphogenesis	10/2195	54/28891	0.00686364027184031	0.0437870728309985	0.032069164733624	Sox9/Hey1/Dchs1/Tgfbr2/Ccn1/Smad4/Zfpm2/Mdm2/Acvr1/Nfatc1	10
GO:0021795	GO:0021795	cerebral cortex cell migration	10/2195	54/28891	0.00686364027184031	0.0437870728309985	0.032069164733624	Dixdc1/Pou3f2/Efhc1/Lrp8/Rtn4/Sun1/Ctnnb1/Fgfr1/Pex13/Wdr47	10
GO:0071709	GO:0071709	membrane assembly	10/2195	54/28891	0.00686364027184031	0.0437870728309985	0.032069164733624	Dmkn/Cav2/Emp2/Ank3/S100a10/Nrxn2/Chmp2b/Nlgn3/Stx2/Ubxn2b	10
GO:0050994	GO:0050994	regulation of lipid catabolic process	12/2195	71/28891	0.00688967632243703	0.0439059609248323	0.0321562370501668	Rarres2/Dbi/Sorl1/Crtc3/Plin5/Thra/Mtln/Irs1/Scarb1/Etfbkmt/Irs2/Prkaa1	12
GO:0030195	GO:0030195	negative regulation of blood coagulation	9/2195	46/28891	0.00699871800554746	0.0443569493653907	0.0324865359639364	Anxa5/Anxa2/Serpine2/Cd9/Plat/Pros1/Pdgfa/Serping1/Prkg1	9
GO:0007405	GO:0007405	neuroblast proliferation	15/2195	98/28891	0.0070083816030946	0.0443569493653907	0.0324865359639364	Cd24a/Fzd3/Sox2/Id4/Plxnb2/Kifap3/Sall1/Nfix/Eml1/Ctnnb1/Ncan/Fgfr1/Ctnna1/Cx3cl1/Akna	15
GO:1901874	GO:1901874	negative regulation of post-translational protein modification	15/2195	98/28891	0.0070083816030946	0.0443569493653907	0.0324865359639364	Dnajb2/Ivns1abp/Gclc/Bag2/Ube2b/Caml/Dnaja1/Ctnnb1/Trim44/Isg15/N4bp1/Cry1/Nxn/Cep63/Bex4	15
GO:0002456	GO:0002456	T cell mediated immunity	22/2195	165/28891	0.00705176438646833	0.0443569493653907	0.0324865359639364	Cd24a/Cd55/Hmgb1/H2-T23/Zp3/H2-Q4/Emp2/Tap2/H2-Q7/H2-T22/H2-K1/H2-D1/H2-Q6/Hspd1/Ctsh/B2m/Rsad2/Mr1/H2-M3/Prkcz/Dusp22/H2-T24	22
GO:1900180	GO:1900180	regulation of protein localization to nucleus	22/2195	165/28891	0.00705176438646833	0.0443569493653907	0.0324865359639364	Hsp90aa1/Hsp90ab1/Cav2/Wwtr1/Rab23/Yap1/Stk11/Src/Ormdl3/Pkig/Lmna/Ctnna1/Pkia/Mark3/Tardbp/Jak2/Trim8/Ei24/Jup/Ipo5/Sin3a/Bag3	22
GO:0014855	GO:0014855	striated muscle cell proliferation	14/2195	89/28891	0.00708159563197432	0.0443569493653907	0.0324865359639364	Gja1/Cav2/Kcnk2/Cxadr/Trp73/Tgfbr2/Yap1/Apc/Ctnnb1/Fgfr1/Smad1/Sugt1/Zfpm2/Jak2	14
GO:0035019	GO:0035019	somatic stem cell population maintenance	14/2195	89/28891	0.00708159563197432	0.0443569493653907	0.0324865359639364	Sox9/Sox2/Bcl9/Ldb2/Yap1/Sall1/Zhx2/Apc/Sfrp1/Med21/Rif1/Nkap/Kat6a/Med30	14
GO:0050768	GO:0050768	negative regulation of neurogenesis	23/2195	175/28891	0.00709116763437773	0.0443569493653907	0.0324865359639364	Cd24a/Mt3/Gpr37l1/Id4/Fas/Sorl1/Tnr/Sema6d/Kifap3/D130043K22Rik/Pcm1/Sirt2/Map2/Syngap1/B2m/Ulk2/Sema3e/Idh2/Rtn4/Ctnnb1/Rgma/Ctnna1/Cdkl3	23
GO:0005513	GO:0005513	detection of calcium ion	4/2195	11/28891	0.00710249484192165	0.0443569493653907	0.0324865359639364	Kcnmb1/Calm1/Calm2/Kcnmb4	4
GO:0006534	GO:0006534	cysteine metabolic process	4/2195	11/28891	0.00710249484192165	0.0443569493653907	0.0324865359639364	Gclc/Cbs/Gclm/Mpst	4
GO:0010826	GO:0010826	negative regulation of centrosome duplication	4/2195	11/28891	0.00710249484192165	0.0443569493653907	0.0324865359639364	Tmem67/Trim37/Mdm1/Cdk5rap2	4
GO:0016574	GO:0016574	histone ubiquitination	4/2195	11/28891	0.00710249484192165	0.0443569493653907	0.0324865359639364	Pcgf5/Ring1/Ube2b/Ube2n	4
GO:0032353	GO:0032353	negative regulation of hormone biosynthetic process	4/2195	11/28891	0.00710249484192165	0.0443569493653907	0.0324865359639364	Wnt4/Atp1a1/Dkk3/Cacna1a	4
GO:0035701	GO:0035701	hematopoietic stem cell migration	4/2195	11/28891	0.00710249484192165	0.0443569493653907	0.0324865359639364	Jam3/Gas6/Cxcr4/Ext1	4
GO:0042182	GO:0042182	ketone catabolic process	4/2195	11/28891	0.00710249484192165	0.0443569493653907	0.0324865359639364	Gatd1/Oxct1/Cbr3/Nqo2	4
GO:0046606	GO:0046606	negative regulation of centrosome cycle	4/2195	11/28891	0.00710249484192165	0.0443569493653907	0.0324865359639364	Tmem67/Trim37/Mdm1/Cdk5rap2	4
GO:0070213	GO:0070213	protein auto-ADP-ribosylation	4/2195	11/28891	0.00710249484192165	0.0443569493653907	0.0324865359639364	Tnks/Parp12/Parp11/Parp2	4
GO:0097278	GO:0097278	complement-dependent cytotoxicity	4/2195	11/28891	0.00710249484192165	0.0443569493653907	0.0324865359639364	C3/Cd55/Hsp90ab1/Cd59b	4
GO:1903564	GO:1903564	regulation of protein localization to cilium	4/2195	11/28891	0.00710249484192165	0.0443569493653907	0.0324865359639364	Crocc/Gas8/Lztfl1/Dzip1	4
GO:0010959	GO:0010959	regulation of metal ion transport	50/2195	461/28891	0.00711919123975408	0.0444144706892334	0.0325286639412307	Dbi/Hspa2/Fhl1/Efhb/Kcnmb1/Atp2b4/Dmd/Calm1/Hap1/Gja1/Serpine2/Usp2/Lpar3/Calm2/Prnp/Akap9/Akap6/Cxcr4/Cacna1d/Atp2b1/Nkain4/1810037I17Rik/Scn3b/Cxcl10/Wnk2/Ahnak/Atp1a1/B2m/Saraf/Plcb4/Casq2/Pawr/Fbxo11/Ank3/Ctnnb1/Nedd4l/Ywhae/Ano6/Tmbim6/Slc30a1/Stom/Lgals3/Cacnb2/Cacna1a/Gnaq/Iscu/Cbarp/Cx3cl1/Sik1/Wwp2	50
GO:0031958	GO:0031958	corticosteroid receptor signaling pathway	5/2195	17/28891	0.00719107833860769	0.0445816800239911	0.032651126196747	Ptges3/Ntrk2/Cry2/Cry1/Jak2	5
GO:0045059	GO:0045059	positive thymic T cell selection	5/2195	17/28891	0.00719107833860769	0.0445816800239911	0.032651126196747	Itpkb/H2-DMa/Stk11/Cd74/Ptpn2	5
GO:0098761	GO:0098761	cellular response to interleukin-7	5/2195	17/28891	0.00719107833860769	0.0445816800239911	0.032651126196747	Hmgb1/Stip1/Hspd1/Hdgf/Crkl	5
GO:1901201	GO:1901201	regulation of extracellular matrix assembly	5/2195	17/28891	0.00719107833860769	0.0445816800239911	0.032651126196747	Sox9/Antxr1/Dag1/Phldb1/Rgcc	5
GO:2000479	GO:2000479	regulation of cAMP-dependent protein kinase activity	5/2195	17/28891	0.00719107833860769	0.0445816800239911	0.032651126196747	Atp2b4/Akap6/Pkig/Prkar2b/Pkia	5
GO:2000696	GO:2000696	regulation of epithelial cell differentiation involved in kidney development	5/2195	17/28891	0.00719107833860769	0.0445816800239911	0.032651126196747	Cd24a/Wwtr1/Yap1/Sall1/Ctnnb1	5
GO:0071482	GO:0071482	cellular response to light stimulus	17/2195	117/28891	0.00725161332600028	0.0449100436984965	0.0328916160968346	Ruvbl2/Slc24a4/Rpgr/Polk/Crip1/Rp1/Trp53inp1/Stk11/Xpc/Ppid/Pold3/Ptprk/Atr/Cdkn1a/N4bp1/Ei24/Mettl3	17
GO:0014902	GO:0014902	myotube differentiation	20/2195	146/28891	0.00737788403610464	0.0456444066592376	0.0334294553548543	Barx2/Dmd/Cav2/Cd9/Plec/Bcl9/Cacna1s/Rbm24/Cxcl10/Hacd1/Ripor2/Nln/Ptgfrn/Atp11a/Sort1/Hdac4/Adgrb3/Fbxo22/Sik1/Nfatc2	20
GO:0001754	GO:0001754	eye photoreceptor cell differentiation	11/2195	63/28891	0.00740504477231882	0.0457170974340974	0.0334826932692175	Sox9/Dzank1/Crb2/Ntrk2/Rpgrip1l/Ttc8/Rpgr/Rp1/Ppp2r3a/Bbs4/Alms1	11
GO:0031102	GO:0031102	neuron projection regeneration	11/2195	63/28891	0.00740504477231882	0.0457170974340974	0.0334826932692175	Fas/Igf1r/Ptprf/Tnr/Gfap/D130043K22Rik/Rtn4/Rgma/Kremen1/Jak2/Lamb2	11
GO:2000243	GO:2000243	positive regulation of reproductive process	16/2195	108/28891	0.00749965428156604	0.0461798105074137	0.0338215791735083	Wnt4/Mapk15/Cfap69/Sox9/Gja1/Igf1r/Zp3/Inhbb/Sirt2/Src/Ube2b/Ctnnb1/Smurf2/Dhx37/Zfpm2/Hdac4	16
GO:0001788	GO:0001788	antibody-dependent cellular cytotoxicity	7/2195	31/28891	0.00751891066073852	0.0461798105074137	0.0338215791735083	H2-T23/H2-Q4/H2-Q7/H2-T22/H2-K1/H2-D1/H2-Q6	7
GO:0043276	GO:0043276	anoikis	7/2195	31/28891	0.00751891066073852	0.0461798105074137	0.0338215791735083	Chek2/Ntrk2/Stk11/Src/Bcl2l1/Mybbp1a/Sik1	7
GO:0046628	GO:0046628	positive regulation of insulin receptor signaling pathway	7/2195	31/28891	0.00751891066073852	0.0461798105074137	0.0338215791735083	Sorl1/Sorbs1/Gkap1/Src/Prkcz/Irs1/Ptpn2	7
GO:1902235	GO:1902235	regulation of endoplasmic reticulum stress-induced intrinsic apoptotic signaling pathway	7/2195	31/28891	0.00751891066073852	0.0461798105074137	0.0338215791735083	Bok/Nck2/Spop/Tmbim6/Bcl2l1/Hyou1/Ptpn2	7
GO:0007369	GO:0007369	gastrulation	24/2195	186/28891	0.00757528318919213	0.0464779267440299	0.0340399161867797	Sox2/Crb2/Pofut2/Macf1/Supt20/Dag1/Tgif1/Nphp3/Tgfbr2/Phldb1/Ext1/Lmbrd1/Epb41l5/Ctnnb1/Nat8f1/Sfrp1/Smad4/Fgfr1/Smad1/Acvr2a/Wls/Paf1/Acvr1/Ahdc1	24
GO:0010506	GO:0010506	regulation of autophagy	35/2195	300/28891	0.00760689716891993	0.0466236786190103	0.0341466632376049	Mapk15/Fez1/Bok/Nrbp2/Hmgb1/Endog/Srebf1/Gpr137/Gfap/Fbxl2/Pink1/Irgm2/Sirt2/Igtp/Trp53inp1/Stk11/Ulk2/Mtcl1/Ormdl3/Foxo1/Sh3glb1/Rnf5/Sesn1/Iigp1/Irgm1/Trim8/Prkaa1/Dapk1/Trim12c/Trim34a/Mtmr9/Trim30a/Trim30d/Bag3/Rnf31	35
GO:0007249	GO:0007249	canonical NF-kappaB signal transduction	31/2195	258/28891	0.00765059128890466	0.0468430940320654	0.0343073606437439	S100b/Ubd/Gprc5b/Irak1bp1/Traf1/Pink1/Unc5cl/Irgm2/Igtp/Chuk/Stat1/Mapkbp1/Gbp7/Ube2n/Ctnnb1/Tnfrsf19/Cd74/Ddx1/Irf1/Irgm1/Trim39/Trim8/Cx3cl1/Btrc/Trim12c/Trim34a/Nfkbia/Hspb1/Trim30a/Trim30d/Rnf31	31
GO:0001570	GO:0001570	vasculogenesis	15/2195	99/28891	0.00769464796041697	0.0468680926098899	0.0343256693238755	Zfp36l1/Hey1/Ntrk2/Ackr3/Emp2/Tnni3/Tgfbr2/Yap1/Rtn4/Ctnnb1/Fgfr1/Myo1e/Zfpm2/Heg1/Paxip1	15
GO:0030148	GO:0030148	sphingolipid biosynthetic process	15/2195	99/28891	0.00769464796041697	0.0468680926098899	0.0343256693238755	St8sia2/Sptlc3/Sirt3/Hacd1/Ormdl3/Ccn1/St3gal2/Ormdl2/Sgms2/Sptssa/Asah2/Cers6/B4galnt1/B4galt4/Smpd2	15
GO:0048814	GO:0048814	regulation of dendrite morphogenesis	15/2195	99/28891	0.00769464796041697	0.0468680926098899	0.0343256693238755	Kndc1/Baiap2/Ptprf/Eef2k/Tiam1/Stk11/Lrp8/Ilk/Dlg4/Nedd4l/Sh3glb1/Cdkl3/Adgrb3/Wls/Pias2	15
GO:0048608	GO:0048608	reproductive structure development	39/2195	343/28891	0.00770880603691333	0.0468680926098899	0.0343256693238755	Wnt4/Sox9/Sox2/Id4/C3/Gja1/Wdr19/Serpine2/Prdx4/Igf1r/Csmd1/Irx5/Akap9/Fgf7/Zp3/Anxa1/Pcyt1b/Serpinb6b/Rdh10/Cebpb/Lrp2/Schip1/Stk11/Src/Apc/Ctnnb1/Sfrp1/Smad4/Fem1b/Dhx37/Zfpm2/Acvr2a/Atn1/Bmp6/Bcl2l1/Sod1/Eif2b2/Crkl/Cd44	39
GO:0071900	GO:0071900	regulation of protein serine/threonine kinase activity	39/2195	343/28891	0.00770880603691333	0.0468680926098899	0.0343256693238755	Cd24a/Atp2b4/Hsp90ab1/Sorl1/Uchl1/Synpo2/Nek10/Akap6/Sash1/Cbs/Irgm2/Cdk5rap2/Igtp/Gab1/Tiam1/Rasgrp1/Src/Mnat1/Apc/Hipk3/Pdgfa/Ilk/Dnaja1/Pkig/Dazap2/Sfrp1/Fgfr1/Prkar2b/Hgs/Hexim1/Mapk8ip1/Cdkn1a/Rgcc/Pkia/Chordc1/Ccng1/Irgm1/Heg1/Inppl1	39
GO:0034394	GO:0034394	protein localization to cell surface	12/2195	72/28891	0.00770997107487823	0.0468680926098899	0.0343256693238755	Prrt1/Jam3/Fgf7/Emp2/Map1a/Ctnnb1/Ptprk/Nedd4l/Ric3/Rab11b/Mesd/Agap2	12
GO:0055117	GO:0055117	regulation of cardiac muscle contraction	12/2195	72/28891	0.00770997107487823	0.0468680926098899	0.0343256693238755	Dsg2/Dmd/Calm1/Atp2a2/Calm2/Akap9/Akap6/Tnni3/Atp1a1/Casq2/Hdac4/Jup	12
GO:1903706	GO:1903706	regulation of hemopoiesis	49/2195	452/28891	0.00772274022447797	0.0468976640243888	0.0343473270986856	Foxj1/Cd24a/Hsp90aa1/Myb/Gas2l1/Zfp36l1/Fas/Prxl2a/Gas6/Hmgb1/Itpkb/H2-DMa/Gpr137/Dtx1/Anxa1/Csf1/H2-Aa/Cebpb/Tgfbr2/Drosha/Rasgrp1/B2m/Apc/Stat1/Ankrd54/Prkcz/Ctnnb1/Socs1/Tjp2/Sfrp1/Cd74/Isg15/Nedd9/Nkap/Acvr2a/Kat6a/Med1/Irf1/Zc3h8/Irgm1/Paf1/Asxl2/Pithd1/Mettl3/Nfkbia/Ptpn2/Hspb1/Hsf1/Cd44	49
GO:2000177	GO:2000177	regulation of neural precursor cell proliferation	19/2195	137/28891	0.0077852628004691	0.0472290022445636	0.0345899955229108	Cd24a/Fzd3/Gpr37l1/Sox2/Id4/Gng5/Kifap3/Zfp423/Sirt2/Lrp2/Sall1/Ilk/Ctnnb1/Ncan/Foxo1/Nes/Ctnna1/Rapgef1/Cx3cl1	19
GO:0048015	GO:0048015	phosphatidylinositol-mediated signaling	6/2195	24/28891	0.00780373816820164	0.0472444679101432	0.0346013224042281	Plch1/Plce1/Synj1/Ncs1/Plcb3/Plcb4	6
GO:0097284	GO:0097284	hepatocyte apoptotic process	6/2195	24/28891	0.00780373816820164	0.0472444679101432	0.0346013224042281	Fas/Igf1r/Stk3/Bcl2l1/Prkaa1/Casp6	6
GO:0031113	GO:0031113	regulation of microtubule polymerization	10/2195	55/28891	0.00783087415188425	0.0473172191429952	0.0346546045973519	Ckap5/Eml2/Akap9/Togaram1/Cdk5rap2/Map2/Apc/Gda/Slain1/Drg1	10
GO:0140056	GO:0140056	organelle localization by membrane tethering	13/2195	81/28891	0.00783170557869902	0.0473172191429952	0.0346546045973519	Cep290/Cep83/Calm1/Cav2/Atp2a2/Kcnb1/Esyt2/Stx17/Ctbp2/Exoc1/Stx8/Stx2/Exoc2	13
GO:0045787	GO:0045787	positive regulation of cell cycle	41/2195	365/28891	0.00786082721951712	0.0474448503493338	0.0347480802721708	Wnt4/Hspa2/Mapk15/Chek2/Cspp1/Gja1/Cdc14a/Hmgb1/Usp2/Igf1r/Dyrk3/Slf1/Rcc2/Anxa1/Ttl/Stox1/Sirt2/Cenpv/Pkp4/Usp22/Mnat1/Map10/Ube2b/Ube2e2/Usp19/Dusp3/Stxbp4/Ccpg1/Fgfr1/Rgcc/Ranbp1/Med1/Cep120/Mdm2/Ppp1r35/Lsm10/Paf1/Cdc23/Sin3a/Ubxn2b/Hsf1	41
GO:0045940	GO:0045940	positive regulation of steroid metabolic process	8/2195	39/28891	0.00804436859537455	0.0484540496206672	0.0354872065847781	Wnt4/Srebf1/Igf1r/Srebf2/Ppargc1a/Adora2b/Bmp6/Scap	8
GO:1902686	GO:1902686	mitochondrial outer membrane permeabilization involved in programmed cell death	8/2195	39/28891	0.00804436859537455	0.0484540496206672	0.0354872065847781	Bok/Gclc/Stpg1/Mpv17l/Sh3glb1/Chchd10/Bcl2l1/Mul1	8
GO:0019318	GO:0019318	hexose metabolic process	31/2195	259/28891	0.00807608024224506	0.0484572689362684	0.0354895643756893	Dgat2/Hmgb1/Sorbs1/Pofut2/Khk/Supt20/Galk2/Fabp5/Ppargc1a/Stk11/Src/Usf1/Adora2b/Galk1/Nln/Foxo1/Man2b2/Irs1/Cry1/Pdk1/Dyrk2/Pgm2/Ganc/Ranbp2/Slc35b4/Irs2/Prkaa1/Sik1/Man2a2/Ptpn2/Inppl1	31
GO:0006623	GO:0006623	protein targeting to vacuole	9/2195	47/28891	0.00808574013937397	0.0484572689362684	0.0354895643756893	Clu/Sorl1/Irgm2/Ap4m1/Igtp/Scarb2/Hgs/Sort1/Irgm1	9
GO:0042789	GO:0042789	mRNA transcription by RNA polymerase II	9/2195	47/28891	0.00808574013937397	0.0484572689362684	0.0354895643756893	Anxa2/Srebf1/Thra/Taf11/S100a10/Med1/Hltf/Tfcp2/Taf6	9
GO:0060338	GO:0060338	regulation of type I interferon-mediated signaling pathway	9/2195	47/28891	0.00808574013937397	0.0484572689362684	0.0354895643756893	Stat2/Trim56/Zbp1/Isg15/Irf7/Mul1/Nlrc5/Mettl3/Ptpn2	9
GO:1900047	GO:1900047	negative regulation of hemostasis	9/2195	47/28891	0.00808574013937397	0.0484572689362684	0.0354895643756893	Anxa5/Anxa2/Serpine2/Cd9/Plat/Pros1/Pdgfa/Serping1/Prkg1	9
GO:0007623	GO:0007623	circadian rhythm	28/2195	228/28891	0.00816174438699321	0.0488634000484669	0.0357870102814892	Cavin3/Id4/Fas/Mapk10/Ntrk2/Usp2/Srebf1/Cry2/Ppp1cb/Ppargc1a/Mttp/Nlgn3/Cry1/Nr2f6/Usp9x/Fxr1/Mybbp1a/Tardbp/Kdm2a/Rai1/Prkaa1/Cipc/Btrc/Prmt5/Sik1/Sin3a/Mettl3/Mta1	28
GO:0071901	GO:0071901	negative regulation of protein serine/threonine kinase activity	16/2195	109/28891	0.00818639775326605	0.0489122838571274	0.0358228122388109	Sorl1/Uchl1/Cdk5rap2/Apc/Hipk3/Dnaja1/Pkig/Sfrp1/Prkar2b/Hexim1/Mapk8ip1/Cdkn1a/Pkia/Chordc1/Heg1/Inppl1	16
GO:0090263	GO:0090263	positive regulation of canonical Wnt signaling pathway	16/2195	109/28891	0.00818639775326605	0.0489122838571274	0.0358228122388109	Sulf2/Gprc5b/Ruvbl1/Ptk7/Ppp2r3a/Wnk2/Thra/Yap1/Src/Ube2b/Ilk/Tnks/Sfrp1/Vps35/Wls/Fam53b	16
GO:0050775	GO:0050775	positive regulation of dendrite morphogenesis	11/2195	64/28891	0.00834297015470689	0.0497976276940402	0.0364712282099228	Baiap2/Ptprf/Eef2k/Tiam1/Lrp8/Ilk/Dlg4/Sh3glb1/Cdkl3/Wls/Pias2	11
GO:0002696	GO:0002696	positive regulation of leukocyte activation	47/2195	432/28891	0.00838388733545764	0.0499413690374198	0.0365765027697835	Cd24a/Hsp90aa1/Hsph1/Cd55/Gas6/Hmgb1/Lbp/Itpkb/H2-Eb2/H2-DMa/Nck2/H2-T23/Zp3/H2-Q4/H2-Q7/Anxa1/H2-T22/H2-K1/H2-D1/H2-DMb2/H2-Aa/H2-Q6/Hspd1/Tgfbr2/H2-Eb1/H2-Ab1/Rasgrp1/B2m/Cd274/Jund/Cd59b/Adora2b/Prkcz/Socs1/Cd74/Rif1/Cdkn1a/Nkap/Trp53bp1/Irf1/Pld2/Irgm1/Exosc3/Jak2/Irs2/Paxip1/Nfatc2	47
GO:0042886	GO:0042886	amide transport	47/2195	432/28891	0.00838388733545764	0.0499413690374198	0.0365765027697835	Pltp/Nnat/Slc25a18/Anxa5/Kcnj10/Slc14a2/Gja1/Dynll1/Rfx3/Ntrk2/Cpe/Slc16a1/Ildr2/Srebf1/Cckbr/Tap2/Cacna1d/Sirt3/Anxa1/Dpysl2/Tap1/Psmd9/Inhbb/Kcnb1/Lrp2/Tiam1/Slc38a3/Oxct1/Stxbp4/Gnaz/Sfrp1/Foxo1/Rab11fip2/Cd74/Irs1/Rab11b/Ensa/Selenot/Ptbp1/Ndufaf2/Gnaq/Slc15a2/Slc1a4/Tardbp/Jak2/Irs2/Sgpp1	47
GO:0000086	GO:0000086	G2/M transition of mitotic cell cycle	19/2195	138/28891	0.0084027960931787	0.0499536966140573	0.0365855313496906	Hspa2/Fhl1/Chek2/Calm1/Calm2/Rcc2/Stox1/Hacd1/Rad50/Cdk14/Nes/Cdkn1a/Pkia/Ccng1/Trim39/Miip/Sin3a/Ints3/Babam2	19
GO:0007266	GO:0007266	Rho protein signal transduction	19/2195	138/28891	0.0084027960931787	0.0499536966140573	0.0365855313496906	Arhgdig/Prag1/Baiap2/Arhgap5/Lpar1/Celsr1/Chuk/Nfix/Ripor2/Rhobtb1/Scai/Rit2/Gna13/Rhou/Arhgap32/Stard8/Phactr4/Arhgap42/Heg1	19
