# Supplementary material for: Diverse Subpopulations of Reactive Astrocytes Following Chronic Toxoplasma Infection
Source: Glia. 2025 Jul 9;73(10):2003–24. doi: 10.1002/glia.70053 (PMC12244103; doi:10.1002/glia.70053)
Supplement: Supplementary file 8 — Data S8 Supporting Information 7. [file GLIA-73-2003-s007.csv]

	ID	Description	GeneRatio	BgRatio	pvalue	p.adjust	qvalue	geneID	Count
GO:0002181	GO:0002181	cytoplasmic translation	76/680	148/28891	1.24388427883489e-83	5.82013454066846e-80	3.87960959809241e-80	Fau/Rps4x/Rps12/Rplp1/Rpl13/Rps9/Rpl27a/Rps19/Rpsa/Rps5/Rpl32/Rps24/Rps11/Rps14/Rpl19/Rpl17/Rps20/Rpl8/Rps7/Rplp0/Rps15a/Rps13/Rps3/Rpl34/Rps18/Rps2/Rps3a1/Rpl30/Rpl18a/Rps16/Rps27a/Rps10/Rps26/Rpl37a/Rpl11/Rpl35a/Rps29/Rps23/Rpl18/Rpl3/Rplp2/Rpl29/Rpl15/Rpl26/Rpl23/Rpl21/Rpl28/Rpl12/Rpl10a/Rps21/Rpl36/Rpl13a/Rpl6/Rps28/Eef2/Rps8/Rpl14/Rps15/Rps6/Rpl9/Rpl39/Rpl7/Rpl27/Rpl22/Rpl31/Rpl7a/Rpl4/Rpl23…	76
GO:0140241	GO:0140241	translation at synapse	44/680	48/28891	1.01114323012457e-67	1.57704639125095e-64	1.05123417223126e-64	Rps12/Rpl13/Rpl27a/Rps5/Rpl32/Rps24/Rpl10/Rps11/Rps14/Rpl17/Rpl8/Rps15a/Rpl34/Rps16/Rps27a/Rps10/Rps26/Rpl37a/Rpl35a/Rpl37/Rplp2/Rpl29/Rpl15/Rpl26/Rpl23/Rpl28/Rpl12/Rpl10a/Rpl36/Rpl13a/Rpl6/Rps28/Eef2/Rpl14/Rpl9/Rpl7/Rpl27/Rpl22/Rpl7a/Rpl4/Rpl23a/Rpl36a/Rpl5/Rpl35	44
GO:0140242	GO:0140242	translation at postsynapse	44/680	48/28891	1.01114323012457e-67	1.57704639125095e-64	1.05123417223126e-64	Rps12/Rpl13/Rpl27a/Rps5/Rpl32/Rps24/Rpl10/Rps11/Rps14/Rpl17/Rpl8/Rps15a/Rpl34/Rps16/Rps27a/Rps10/Rps26/Rpl37a/Rpl35a/Rpl37/Rplp2/Rpl29/Rpl15/Rpl26/Rpl23/Rpl28/Rpl12/Rpl10a/Rpl36/Rpl13a/Rpl6/Rps28/Eef2/Rpl14/Rpl9/Rpl7/Rpl27/Rpl22/Rpl7a/Rpl4/Rpl23a/Rpl36a/Rpl5/Rpl35	44
GO:0140236	GO:0140236	translation at presynapse	43/680	47/28891	4.19721651296081e-66	4.90969401603591e-63	3.27272434944813e-63	Rps12/Rpl13/Rpl27a/Rps5/Rpl32/Rps24/Rpl10/Rps11/Rps14/Rpl17/Rpl8/Rps15a/Rpl34/Rps16/Rps27a/Rps10/Rps26/Rpl37a/Rpl35a/Rpl37/Rplp2/Rpl29/Rpl15/Rpl26/Rpl23/Rpl28/Rpl12/Rpl10a/Rpl36/Rpl13a/Rpl6/Rps28/Rpl14/Rpl9/Rpl7/Rpl27/Rpl22/Rpl7a/Rpl4/Rpl23a/Rpl36a/Rpl5/Rpl35	43
GO:0022613	GO:0022613	ribonucleoprotein complex biogenesis	54/680	440/28891	2.73311968229635e-23	2.55765339869292e-20	1.7048912881356e-20	Fau/Rps12/Rps9/Rps19/Rpsa/Rps5/Rps24/Rpl10/Rps11/Rps14/Rps7/Rplp0/Rps15a/Rps13/Rps3a1/Rps16/Rpl11/Rpl35a/Rps23/Rpl26/Rpl10a/Rps21/Rpl13a/Rpl6/Rps28/Rps8/Rpl14/Rps15/Rps6/Rpl7/Mbnl1/Rpl27/Npm1/Rpl7a/Nsa2/Rpl23a/Celf2/Rpl5/Rps17/Eri3/Rpl35/Chd7/Rsrp1/Srpk1/Nop58/Srsf6/Dhx9/Wdr43/Usp16/Eif3a/Riok3/Snu13/Nop56/Sf3b1	54
GO:0007015	GO:0007015	actin filament organization	54/680	471/28891	6.93802465207491e-22	4.66769889277421e-19	3.11141422915153e-19	Coro1a/Lcp1/Hcls1/Rac2/Elmo1/Tmsb4x/Gmfg/Plek/Limd2/Tgfbr1/Stmn1/Tmsb10/Aif1/Sh3kbp1/Ssh2/Bin1/Prex1/Pycard/Rhog/Vasp/Cfl1/Actg1/Arpc2/Arpc1b/Arpc5/Actr3/Ppp1r9a/Brk1/Arhgap17/Dbnl/Arpc3/Diaph1/Arpc4/Cotl1/Capza1/Arpc1a/Cyfip1/Wasf2/Rhoq/Myh9/Pfn1/Actr2/Tpm3/Arpc5l/Grb2/Iqgap1/Ppfia1/Zeb2/Wdr1/Marcks/Capza2/Cap1/Itgb5/Arfgef1	54
GO:0042254	GO:0042254	ribosome biogenesis	45/680	322/28891	6.98309302188918e-22	4.66769889277421e-19	3.11141422915153e-19	Fau/Rps12/Rps9/Rps19/Rpsa/Rps5/Rps24/Rpl10/Rps11/Rps14/Rps7/Rplp0/Rps15a/Rps13/Rps3a1/Rps16/Rpl11/Rpl35a/Rps23/Rpl26/Rpl10a/Rps21/Rpl6/Rps28/Rps8/Rpl14/Rps15/Rps6/Rpl7/Rpl27/Npm1/Rpl7a/Nsa2/Rpl23a/Rpl5/Rps17/Eri3/Rpl35/Chd7/Nop58/Wdr43/Usp16/Riok3/Snu13/Nop56	45
GO:0042274	GO:0042274	ribosomal small subunit biogenesis	27/680	104/28891	7.78897613647809e-21	4.55557741782262e-18	3.03667582794534e-18	Fau/Rps12/Rps9/Rps19/Rpsa/Rps5/Rps24/Rps11/Rps14/Rps7/Rps15a/Rps13/Rps3a1/Rps16/Rps23/Rps21/Rps28/Rps8/Rps15/Rps6/Npm1/Rps17/Nop58/Wdr43/Riok3/Snu13/Nop56	27
GO:0043254	GO:0043254	regulation of protein-containing complex assembly	46/680	437/28891	2.43019424707428e-17	1.26343098689562e-14	8.42183105740478e-15	Coro1a/Lcp1/Hcls1/Tmsb4x/Rps3/Trem2/Plek/Tgfb1/Stmn1/Tmsb10/Rack1/Ssh2/Rpl13a/Bin1/Prex1/Pycard/H3f3b/Vasp/Cfl1/Arpc2/Arpc5/Actr3/Ppp1r9a/Brk1/Svip/Dbnl/Arpc3/Msn/Cotl1/Capza1/Cyfip1/Map1b/Pfn1/Cdkn1b/Bax/Napa/Arpc5l/Grb2/Nek7/Eif4g1/Sar1a/Capza2/Numa1/Epn1/Riok3/Arfgef1	46
GO:0032970	GO:0032970	regulation of actin filament-based process	44/680	402/28891	2.83370982113477e-17	1.32589282530896e-14	8.8381917894972e-15	Coro1a/Hcls1/Csf1r/Tmsb4x/Gmfg/Plek/Tgfb1/Tgfbr1/Stmn1/Tmsb10/Abracl/Ssh2/Bin1/Prex1/Pycard/Mef2c/Rhog/Vasp/Cfl1/Akap13/Actg1/Arpc2/Arpc5/Actr3/Ppp1r9a/Brk1/Arhgap17/Dbnl/Arpc3/Cotl1/Capza1/Cyfip1/Wasf2/Myh9/Pfn1/Taok2/Arpc5l/Grb2/Ppfia1/Zeb2/Wdr1/Pam/Capza2/Arfgef1	44
GO:0032956	GO:0032956	regulation of actin cytoskeleton organization	41/680	351/28891	3.50458643218848e-17	1.49072362874636e-14	9.93692784552581e-15	Coro1a/Hcls1/Csf1r/Tmsb4x/Gmfg/Plek/Tgfb1/Tgfbr1/Stmn1/Tmsb10/Ssh2/Bin1/Prex1/Pycard/Mef2c/Rhog/Vasp/Cfl1/Akap13/Actg1/Arpc2/Arpc5/Actr3/Ppp1r9a/Brk1/Arhgap17/Dbnl/Arpc3/Cotl1/Capza1/Cyfip1/Wasf2/Pfn1/Taok2/Arpc5l/Grb2/Ppfia1/Wdr1/Pam/Capza2/Arfgef1	41
GO:0008154	GO:0008154	actin polymerization or depolymerization	30/680	197/28891	4.75549910074689e-16	1.85424835769956e-13	1.23601261715027e-13	Coro1a/Hcls1/Tmsb4x/Plek/Tmsb10/Aif1/Ssh2/Bin1/Prex1/Pycard/Vasp/Cfl1/Arpc2/Arpc5/Actr3/Ppp1r9a/Brk1/Dbnl/Arpc3/Diaph1/Arpc4/Cotl1/Capza1/Cyfip1/Pfn1/Arpc5l/Grb2/Wdr1/Capza2/Arfgef1	30
GO:0032535	GO:0032535	regulation of cellular component size	42/680	411/28891	1.75278342788171e-15	6.26593099669774e-13	4.17677046224798e-13	Coro1a/Ccr5/Hcls1/Tmsb4x/Plek/Sema4d/Tmsb10/Ssh2/Bin1/Prex1/Pycard/Vasp/Cfl1/Npm1/Arpc2/Rpl4/Arpc5/Actr3/Ppp1r9a/Picalm/Brk1/Ptprs/Dbnl/Arpc3/Lamtor4/Cdk4/Cotl1/Capza1/Cyfip1/Map1b/Ifrd1/Pfn1/Golga4/Arpc5l/Grb2/Dnm2/Clcn3/Wnk1/Rnf6/Wdr1/Capza2/Arfgef1	42
GO:1902903	GO:1902903	regulation of supramolecular fiber organization	41/680	393/28891	1.87482440593649e-15	6.26593099669774e-13	4.17677046224798e-13	Coro1a/Hcls1/Tmsb4x/Gmfg/Rps3/Trem2/Plek/Tgfbr1/Stmn1/Tmsb10/Ssh2/Bin1/Prex1/Pycard/Mef2c/Vasp/Cfl1/Akap13/Actg1/Arpc2/Arpc5/Actr3/Ppp1r9a/Brk1/Dbnl/Arpc3/Cotl1/Capza1/Cyfip1/Wasf2/Map1b/Pfn1/Vbp1/Cdkn1b/Arpc5l/Grb2/Ppfia1/Wdr1/Capza2/Numa1/Arfgef1	41
GO:0008064	GO:0008064	regulation of actin polymerization or depolymerization	27/680	166/28891	2.61807436900737e-15	8.16664664839031e-13	5.44375744236409e-13	Coro1a/Hcls1/Tmsb4x/Plek/Tmsb10/Ssh2/Bin1/Prex1/Pycard/Vasp/Cfl1/Arpc2/Arpc5/Actr3/Ppp1r9a/Brk1/Dbnl/Arpc3/Cotl1/Capza1/Cyfip1/Pfn1/Arpc5l/Grb2/Wdr1/Capza2/Arfgef1	27
GO:0030832	GO:0030832	regulation of actin filament length	27/680	169/28891	4.14491109590489e-15	1.21212743860869e-12	8.07984972181986e-13	Coro1a/Hcls1/Tmsb4x/Plek/Tmsb10/Ssh2/Bin1/Prex1/Pycard/Vasp/Cfl1/Arpc2/Arpc5/Actr3/Ppp1r9a/Brk1/Dbnl/Arpc3/Cotl1/Capza1/Cyfip1/Pfn1/Arpc5l/Grb2/Wdr1/Capza2/Arfgef1	27
GO:0030041	GO:0030041	actin filament polymerization	27/680	170/28891	4.81999854921346e-15	1.3266337183394e-12	8.8431304652133e-13	Coro1a/Hcls1/Tmsb4x/Tmsb10/Aif1/Ssh2/Bin1/Prex1/Pycard/Vasp/Cfl1/Arpc2/Arpc5/Actr3/Ppp1r9a/Dbnl/Arpc3/Diaph1/Arpc4/Cotl1/Capza1/Cyfip1/Pfn1/Arpc5l/Grb2/Capza2/Arfgef1	27
GO:0032271	GO:0032271	regulation of protein polymerization	29/680	206/28891	1.21731489127404e-14	3.1643424312618e-12	2.10930059815496e-12	Coro1a/Hcls1/Tmsb4x/Rps3/Stmn1/Tmsb10/Ssh2/Bin1/Prex1/Pycard/Vasp/Cfl1/Arpc2/Arpc5/Actr3/Ppp1r9a/Dbnl/Arpc3/Cotl1/Capza1/Cyfip1/Map1b/Pfn1/Cdkn1b/Arpc5l/Grb2/Capza2/Numa1/Arfgef1	29
GO:0110053	GO:0110053	regulation of actin filament organization	33/680	280/28891	3.42095863776602e-14	8.42456077163538e-12	5.61567891617768e-12	Coro1a/Hcls1/Tmsb4x/Gmfg/Plek/Tgfbr1/Stmn1/Tmsb10/Ssh2/Bin1/Prex1/Pycard/Vasp/Cfl1/Actg1/Arpc2/Arpc5/Actr3/Ppp1r9a/Brk1/Dbnl/Arpc3/Cotl1/Capza1/Cyfip1/Wasf2/Pfn1/Arpc5l/Grb2/Ppfia1/Wdr1/Capza2/Arfgef1	33
GO:0051258	GO:0051258	protein polymerization	33/680	282/28891	4.20040220878602e-14	9.8268409674549e-12	6.55041670770157e-12	Coro1a/Hcls1/Tmsb4x/Rps3/Stmn1/Tmsb10/Aif1/Ssh2/Bin1/Prex1/Pycard/Vasp/Cfl1/Arpc2/Arpc5/Actr3/Ppp1r9a/Dbnl/Arpc3/Diaph1/Arpc4/Cotl1/Capza1/Cyfip1/Map1b/Pfn1/Cdkn1b/Arpc5l/Grb2/Capza2/Numa1/Ube2s/Arfgef1	33
GO:2001233	GO:2001233	regulation of apoptotic signaling pathway	41/680	437/28891	6.91316432632823e-14	1.54031885156618e-11	1.02675217538399e-11	Cx3cr1/Ptprc/Ctss/Rps7/Tpt1/Rps3/Trem2/Rpl11/Rpl26/Tgfbr1/Rack1/Sp100/Pycard/Skil/Ctsc/Zfas1/Stk4/Fyn/Hmgb2/Ctsh/Mcl1/Maged1/Ptpn1/Ivns1abp/Erp29/Cdk11b/Atf4/Hif1a/Cyld/Usp15/Nono/P4hb/Ppp1ca/Bax/Uri1/Gpx1/Maz/Cflar/Nfe2l2/Sfpq/Prelid1	41
GO:0030833	GO:0030833	regulation of actin filament polymerization	24/680	146/28891	7.28101959796014e-14	1.54854048631161e-11	1.03223258702181e-11	Coro1a/Hcls1/Tmsb4x/Tmsb10/Ssh2/Bin1/Prex1/Pycard/Vasp/Cfl1/Arpc2/Arpc5/Actr3/Ppp1r9a/Dbnl/Arpc3/Cotl1/Capza1/Cyfip1/Pfn1/Arpc5l/Grb2/Capza2/Arfgef1	24
GO:0008380	GO:0008380	RNA splicing	41/680	449/28891	1.70016065080317e-13	3.45871812396001e-11	2.30552677726763e-11	Rps13/Rps26/Mbnl1/Npm1/Ptbp3/Ccnl1/Celf2/Ivns1abp/Clk1/Rsrp1/Srpk1/Supt6/Hnrnpa1/Rtcb/Pabpc1/Nono/Raly/Prmt1/Srsf6/Dhx9/Srsf7/Tra2b/Rbm3/Snrpa1/Srsf2/Pnn/Fam172a/Paxbp1/Wtap/Syncrip/Hnrnph1/Sfpq/Zrsr2/Rp9/Khdrbs1/Phf5a/Rnps1/Cdc5l/Snu13/Sf3b1/Srsf3	41
GO:0007264	GO:0007264	small GTPase mediated signal transduction	39/680	428/28891	7.16950706956536e-13	1.39775514910401e-10	9.31721466979042e-11	Cyth4/Rac2/Arhgap30/Dock2/Elmo1/Dock10/Stmn1/Dgkz/Aif1/Arhgdib/Rhog/Akap13/Ophn1/Rab4b/Git2/Brk1/Arhgap17/Dennd4a/Dbnl/Rapgef6/Sipa1l1/Cdc42se1/Rap1b/Cyfip1/Wasf2/Cbl/Rhoq/Synj2bp/Kpnb1/Arhgdia/Kras/Grb2/Dnm2/Cdc42se2/Gdi2/Bnip2/Uso1/Arfgef1/Nras	39
GO:2001242	GO:2001242	regulation of intrinsic apoptotic signaling pathway	26/680	194/28891	9.24981839771827e-13	1.73119601131695e-10	1.15398786999744e-10	Rps7/Tpt1/Rps3/Trem2/Rpl11/Rpl26/Rack1/Pycard/Skil/Zfas1/Fyn/Mcl1/Ptpn1/Ivns1abp/Erp29/Atf4/Hif1a/Cyld/Usp15/Nono/P4hb/Bax/Uri1/Gpx1/Nfe2l2/Sfpq	26
GO:0006364	GO:0006364	rRNA processing	27/680	215/28891	1.63251219214603e-12	2.93789405655819e-10	1.95835369446506e-10	Rps19/Rps24/Rps7/Rps16/Rpl11/Rpl35a/Rpl26/Rpl10a/Rps21/Rps28/Rps8/Rpl14/Rps15/Rps6/Rpl7/Rpl27/Npm1/Rpl7a/Nsa2/Rpl5/Rps17/Eri3/Rpl35/Chd7/Wdr43/Riok3/Snu13	27
GO:0022618	GO:0022618	protein-RNA complex assembly	24/680	175/28891	4.20951985667265e-12	7.29494200347087e-10	4.86269291825383e-10	Fau/Rps19/Rpsa/Rps5/Rpl10/Rps14/Rplp0/Rpl11/Rpl13a/Rpl6/Rps28/Rps15/Rps6/Mbnl1/Rpl23a/Celf2/Rpl5/Rsrp1/Srpk1/Srsf6/Dhx9/Eif3a/Snu13/Sf3b1	24
GO:0071826	GO:0071826	protein-RNA complex organization	24/680	183/28891	1.11290301463947e-11	1.85974043053502e-09	1.23967354600629e-09	Fau/Rps19/Rpsa/Rps5/Rpl10/Rps14/Rplp0/Rpl11/Rpl13a/Rpl6/Rps28/Rps15/Rps6/Mbnl1/Rpl23a/Celf2/Rpl5/Rsrp1/Srpk1/Srsf6/Dhx9/Eif3a/Snu13/Sf3b1	24
GO:0016072	GO:0016072	rRNA metabolic process	28/680	252/28891	1.26554373310456e-11	2.0418893542056e-09	1.36109113654766e-09	Rps19/Rps24/Rps7/Rps16/Rpl11/Rpl35a/Rpl26/Rpl10a/Rps21/Rps28/Rps8/Rpl14/Rps15/Rps6/Rpl7/Rpl27/Npm1/Rpl7a/Nsa2/Rpl5/Rps17/Eri3/Rpl35/Chd7/Wdr43/Riok3/Snu13/Trir	28
GO:0034314	GO:0034314	Arp2/3 complex-mediated actin nucleation	13/680	44/28891	1.6125971442026e-11	2.51511401257466e-09	1.67653520641134e-09	Gmfg/Arpc2/Arpc1b/Arpc5/Actr3/Brk1/Arpc3/Arpc4/Arpc1a/Cyfip1/Wasf2/Actr2/Arpc5l	13
GO:0042273	GO:0042273	ribosomal large subunit biogenesis	16/680	76/28891	2.17671466965348e-11	3.28543481913181e-09	2.19001886797394e-09	Rpl10/Rplp0/Rpl11/Rpl35a/Rpl26/Rpl10a/Rpl6/Rpl14/Rpl7/Npm1/Rpl7a/Nsa2/Rpl23a/Rpl5/Rpl35/Snu13	16
GO:0030099	GO:0030099	myeloid cell differentiation	39/680	480/28891	2.43285037551843e-11	3.55728340845335e-09	2.37122883640168e-09	Hcls1/Csf1r/Rps19/Tyrobp/Rps14/C1qc/Fcer1g/Trem2/Tgfb1/Fos/Junb/Lyn/Ets1/Mafb/Rps6/Mef2c/Gnas/Ptbp3/Ucp2/Jun/Irf8/Nme2/Hmgb2/Klf13/Hmgb3/Arid4a/Maf/Hif1a/Wasf2/Nme1/Myh9/Ccl5/Prmt1/Cdk5rap3/Ninj1/Rbpj/Wdr1/Cflar/Id2	39
GO:0140694	GO:0140694	non-membrane-bounded organelle assembly	35/680	402/28891	3.93082314349308e-11	5.57343075406186e-09	3.71516075731101e-09	Fau/Lcp1/Bin2/Rps19/Rpsa/Rps5/Rpl10/Rps14/Rplp0/Rps3/Rpl11/Rps23/Rpl6/Rps28/Rps15/Rps6/Mef2c/Npm1/Tubb5/Mef2a/Akap13/Actg1/Arpc2/Rpl23a/Rpl5/Dbnl/Msn/Cnot6l/Kpnb1/Prrc2c/Wnk1/Wdr1/Cflar/Ubap2l/Numa1	35
GO:0006338	GO:0006338	chromatin remodeling	39/680	489/28891	4.24219517719254e-11	5.83800918649526e-09	3.89152455418622e-09	Actb/Meg3/H3f3b/Xist/Gnas/Npm1/Chd3/Chd6/Arid4a/Setd2/Set/Ubn1/Spty2d1/Chd7/Rlim/Supt6/Dnajc9/Kdm6b/Kdm5b/Usp15/Rsf1/Nsd1/Fam172a/Tspyl4/Gpx1/BC004004/Kansl1/Anp32b/Sfpq/Mettl23/Chd2/Nudt5/Usp16/Usp7/Smchd1/Kmt5b/Baz1b/Sf3b1/Yeats4	39
GO:1903311	GO:1903311	regulation of mRNA metabolic process	30/680	304/28891	4.70147836973386e-11	6.28520494056706e-09	4.18961816827712e-09	Btg2/Npm1/Ptbp3/Celf2/Gigyf2/Cnot6l/Zc3hav1/Srpk1/Supt6/Tent5a/Hnrnpab/Pabpc1/Srsf6/Dhx9/Srsf7/Rc3h2/Tra2b/Hnrnpa0/Rbm3/Srsf2/Hnrnpd/Fam172a/Wtap/Syncrip/Khdrbs1/Zfp36l2/Rnps1/Safb2/Srsf3/Tnrc6c	30
GO:0045010	GO:0045010	actin nucleation	14/680	58/28891	5.47361330779364e-11	7.11417685199068e-09	4.7421977283604e-09	Coro1a/Gmfg/Arpc2/Arpc1b/Arpc5/Actr3/Brk1/Arpc3/Arpc4/Arpc1a/Cyfip1/Wasf2/Actr2/Arpc5l	14
GO:1903706	GO:1903706	regulation of hemopoiesis	37/680	452/28891	6.43338352095936e-11	8.13562202555914e-09	5.42307691965934e-09	Actb/Hcls1/Csf1r/Ptprc/Tyrobp/Vsir/C1qc/Il2rg/Trem2/Tgfb1/Fos/Lyn/Fgl2/Ets1/Mafb/Mef2c/Smad7/Gnas/Jun/Nme2/Hmgb2/Klf13/Hmgb3/Tmem176a/Hif1a/Cyld/Nme1/Ccl5/Prmt1/Ninj1/Rc3h2/Ap3d1/Prelid1/Id2/Zfp36l2/Zmiz1/Sox4	37
GO:0031346	GO:0031346	positive regulation of cell projection organization	37/680	463/28891	1.27490080803927e-10	1.56980549495151e-08	1.0464075053242e-08	Rac2/Sema4d/Lyn/Tgfbr1/Skil/Cfl1/Rab8b/Arpc2/Grn/Rpl4/Stk24/Fyn/Nme2/Actr3/Ppp1r9a/Cux1/Picalm/Brk1/Dbnl/Camk1/Fnbp1l/Cyfip1/Wasf2/Map1b/Rhoq/Nme1/Pfn1/Actr2/Golga4/Iqgap1/Zeb2/Dnm2/Cflar/Nfe2l2/Zmynd8/Marcks/Mien1	37
GO:0048872	GO:0048872	homeostasis of number of cells	34/680	401/28891	1.52308831316627e-10	1.82731544033461e-08	1.21805956056995e-08	Cx3cr1/Coro1a/Hcls1/Csf1r/Rps19/Rps24/Rps14/Fcer1g/Dock10/Tgfb1/Lyn/Ets1/Mafb/Rps6/Skil/Mef2c/Ptbp3/Pkn1/Hmgb2/Klf13/Rps17/Arid4a/Gigyf2/Hif1a/Cyld/Prmt1/Cdk5rap3/Rc3h2/Kras/Bax/Cflar/Ubap2l/Id2/Sox4	34
GO:0008360	GO:0008360	regulation of cell shape	20/680	142/28891	1.58665616877171e-10	1.85599105342071e-08	1.23717427054489e-08	Coro1a/Csf1r/Hexb/Sema4d/Sh3kbp1/Rhog/Cfl1/Fyn/Msn/Epb41l2/Diaph1/Cdc42se1/S100a13/Cyfip1/Rhoq/Myh9/Arhgdia/Taok2/Wdr1/Cdc42se2	20
GO:0007265	GO:0007265	Ras protein signal transduction	31/680	342/28891	1.9131940386236e-10	2.18337436749264e-08	1.45540280781559e-08	Cyth4/Dock2/Elmo1/Stmn1/Dgkz/Aif1/Arhgdib/Rhog/Akap13/Ophn1/Rab4b/Git2/Brk1/Arhgap17/Dennd4a/Dbnl/Rapgef6/Cdc42se1/Rap1b/Cyfip1/Wasf2/Cbl/Synj2bp/Kpnb1/Arhgdia/Kras/Grb2/Dnm2/Cdc42se2/Arfgef1/Nras	31
GO:0002764	GO:0002764	immune response-regulating signaling pathway	36/680	450/28891	2.20842999056034e-10	2.4602961728171e-08	1.63999450176198e-08	Laptm5/Ptprc/Lcp2/Tyrobp/Fcer1g/Rps3/Trem2/Lyn/Dgkz/Fyb/Unc93b1/Pycard/Mef2c/Cyba/Csk/Fyn/Ctsh/Nfkb1/Ptprs/Dennd1b/Elf1/Cyld/Zc3hav1/Peli1/Usp15/Ninj1/Rc3h2/Bax/Grb2/Nek7/Ankrd17/Wnk1/Pdpk1/Khdrbs1/Riok3/Nras	36
GO:0006397	GO:0006397	mRNA processing	38/680	496/28891	2.40736487185173e-10	2.61954889195215e-08	1.74614984462587e-08	Mbnl1/Npm1/Ptbp3/Celf2/Srrt/Cnot6l/Rsrp1/Srpk1/Supt6/Hnrnpa1/Pabpc1/Nono/Raly/Srsf6/Dhx9/Srsf7/Tra2b/Rbm3/Snrpa1/Srsf2/Pnn/Fam172a/Paxbp1/Wtap/Syncrip/Hnrnph1/Sfpq/Zrsr2/Aplp1/Khdrbs1/Phf5a/Rnps1/Cdc5l/Prkaca/Snu13/Safb2/Sf3b1/Srsf3	38
GO:0042255	GO:0042255	ribosome assembly	14/680	66/28891	3.51223873301263e-10	3.73494659812865e-08	2.4896563076355e-08	Fau/Rps19/Rpsa/Rps5/Rpl10/Rps14/Rplp0/Rpl11/Rpl6/Rps28/Rps15/Rps6/Rpl23a/Rpl5	14
GO:0002757	GO:0002757	immune response-activating signaling pathway	35/680	440/28891	4.5916745067024e-10	4.7743211148579e-08	3.18248691540567e-08	Laptm5/Ptprc/Lcp2/Tyrobp/Fcer1g/Rps3/Trem2/Lyn/Dgkz/Fyb/Unc93b1/Pycard/Mef2c/Cyba/Csk/Fyn/Nfkb1/Ptprs/Dennd1b/Elf1/Cyld/Zc3hav1/Peli1/Usp15/Ninj1/Rc3h2/Bax/Grb2/Nek7/Ankrd17/Wnk1/Pdpk1/Khdrbs1/Riok3/Nras	35
GO:1902175	GO:1902175	regulation of oxidative stress-induced intrinsic apoptotic signaling pathway	11/680	38/28891	7.65320145808004e-10	7.78463687442533e-08	5.18911577123367e-08	Trem2/Rack1/Fyn/Mcl1/Atf4/Hif1a/Nono/P4hb/Gpx1/Nfe2l2/Sfpq	11
GO:1902105	GO:1902105	regulation of leukocyte differentiation	31/680	363/28891	8.29978120446558e-10	8.26269707567967e-08	5.50778313747626e-08	Actb/Hcls1/Csf1r/Ptprc/Tyrobp/Vsir/C1qc/Il2rg/Trem2/Tgfb1/Fos/Lyn/Fgl2/Mafb/Smad7/Gnas/Jun/Nme2/Hmgb3/Tmem176a/Cyld/Nme1/Ccl5/Ninj1/Rc3h2/Ap3d1/Prelid1/Id2/Zfp36l2/Zmiz1/Sox4	31
GO:0034470	GO:0034470	ncRNA processing	33/680	413/28891	1.29389440597913e-09	1.26127748449507e-07	8.40747615113195e-08	Rps19/Rps24/Rps7/Rps16/Rpl11/Rpl35a/Tgfb1/Rpl26/Rpl10a/Rps21/Rps28/Rps8/Rpl14/Rps15/Rps6/Rpl7/Rpl27/Npm1/Rpl7a/Nsa2/Rpl5/Rps17/Eri3/Srrt/Rpl35/Chd7/Rtcb/Rbm3/Wdr6/Wdr43/Riok3/Snu13/Srsf3	33
GO:0009895	GO:0009895	negative regulation of catabolic process	30/680	349/28891	1.33323735302676e-09	1.2731056275127e-07	8.4863206810275e-08	Rps7/Trem2/Rpl11/Cst3/Slfn2/Rpl23/Ophn1/Fyn/Rpl5/Mcl1/Furin/Svip/Eif3h/Mycbp2/Ctsa/Usp14/Tent5a/Hnrnpab/Sec22b/Scfd1/Dhx9/Cdk5rap3/Hnrnpa0/Hnrnpd/Wdr6/Syncrip/Wnk1/Eif4g1/Usp7/Prkaca	30
GO:0034248	GO:0034248	regulation of amide metabolic process	36/680	482/28891	1.42548492219236e-09	1.33396879018761e-07	8.89202489359149e-08	Rplp1/Rpl10/Rps3/Rpl26/Rack1/Btg2/Rpl13a/Eef2/Bin1/Npm1/Rtn1/Rpl5/Picalm/Ifngr1/Gigyf2/Cnot6l/Cdk4/Cyfip1/Pabpc1/Eif5a/Prmt1/Dhx9/Rc3h2/Ppp1ca/Rbm3/Hnrnpd/Syncrip/Eif4g1/Nfe2l2/Usp16/Aplp1/Khdrbs1/Zfp36l2/Sox4/Eif4e2/Tnrc6c	36
GO:0030098	GO:0030098	lymphocyte differentiation	36/680	486/28891	1.77724455041185e-09	1.63053475517197e-07	1.08688866932308e-07	Laptm5/Actb/Ptprc/Dock2/Vsir/Fcer1g/Il2rg/Dock10/Tgfb1/Cmtm7/Fgl2/Egr1/Mafb/Rps6/Prex1/Smad7/Rpl22/Irf8/Lgals1/Hmgb3/Kdelr1/Tpd52/Cyld/Chd7/Slc39a7/Rc3h2/Rbpj/Bax/Phf14/Gon4l/Ap3d1/Prelid1/Id2/Zfp36l2/Zmiz1/Sox4	36
GO:0002366	GO:0002366	leukocyte activation involved in immune response	29/680	333/28891	1.86354162111116e-09	1.67682908561136e-07	1.11774773752072e-07	Coro1a/Lcp1/Itgb2/Itgal/Ptprc/Rac2/Tyrobp/Dock2/Apbb1ip/Fcer1g/Dock10/Trem2/Tgfb1/Lyn/Slfn2/Fgl2/Rps6/Pycard/Smad7/Irf8/Grn/Lgals1/H2-DMb1/Supt6/Rc3h2/Phf14/Pdpk1/Kmt5b/Nsd2	29
GO:1901873	GO:1901873	regulation of post-translational protein modification	27/680	295/28891	2.30786758914321e-09	2.03745517917002e-07	1.35813538562688e-07	Laptm5/Rps7/Rps3/Rps2/Rpl11/Tgfb1/Tgfbr1/Rpl23/Egr1/Smad7/Npm1/Bex2/Fyn/Rpl5/Mycbp2/Ivns1abp/Hif1a/Peli1/Sae1/Cdk5rap3/Wnk1/Kansl1/Baz1b/Ube2s/Senp2/Sox4/Sf3b1	27
GO:0002263	GO:0002263	cell activation involved in immune response	29/680	337/28891	2.44946864332101e-09	2.12241921890722e-07	1.41477107020666e-07	Coro1a/Lcp1/Itgb2/Itgal/Ptprc/Rac2/Tyrobp/Dock2/Apbb1ip/Fcer1g/Dock10/Trem2/Tgfb1/Lyn/Slfn2/Fgl2/Rps6/Pycard/Smad7/Irf8/Grn/Lgals1/H2-DMb1/Supt6/Rc3h2/Phf14/Pdpk1/Kmt5b/Nsd2	29
GO:0007159	GO:0007159	leukocyte cell-cell adhesion	34/680	447/28891	2.57862037763999e-09	2.19370268126864e-07	1.46228749836312e-07	Cx3cr1/Selplg/Laptm5/Cd37/Actb/Coro1a/Itgb2/Itgal/Ptprc/Rac2/Vsir/Fermt3/Il2rg/Rps3/Sema4d/Tgfb1/Fgl2/Aif1/Ets1/Pycard/Smad7/Lgals1/Msn/H2-Eb1/Cyld/H2-DMb1/Peli1/Ccl5/Rc3h2/Wnk1/Mia3/Ap3d1/Zmiz1/Sox4	34
GO:0022604	GO:0022604	regulation of cell morphogenesis	26/680	277/28891	2.68485939435159e-09	2.24329591181626e-07	1.4953455611774e-07	Coro1a/Csf1r/Hexb/Sema4d/Sh3kbp1/Rhog/Cfl1/Fyn/Actr3/Cux1/Picalm/Dbnl/Msn/Epb41l2/Diaph1/Cdc42se1/S100a13/Cyfip1/Rhoq/Myh9/Actr2/Arhgdia/Taok2/Wdr1/Cdc42se2/Marcks	26
GO:0048193	GO:0048193	Golgi vesicle transport	26/680	281/28891	3.63300228857496e-09	2.98224872074425e-07	1.98791981182781e-07	Laptm5/Rack1/Csk/Rab8b/Uvrag/Cux1/Lman1/Kdelr1/Erp29/Kdelr2/Arf3/P4hb/Sec22b/Scfd1/Golga4/Copb2/Dnm2/Trappc4/Vps29/Sar1a/Mia3/Ap3d1/Trip11/Uso1/Rab8a/Tex261	26
GO:0006909	GO:0006909	phagocytosis	24/680	242/28891	3.69680368282612e-09	2.98230076412818e-07	1.9879545031241e-07	Coro1a/Bin2/Itgb2/Itgal/Ptprc/Tyrobp/Dock2/Elmo1/Fcer1g/Il2rg/Trem2/Tgfb1/Rack1/Aif1/Pycard/Cyba/Csk/Irf8/Cdc42se1/Myh9/Dnm2/Clcn3/Cdc42se2/Atg3	24
GO:0002429	GO:0002429	immune response-activating cell surface receptor signaling pathway	26/680	284/28891	4.54069684144542e-09	3.60100347815646e-07	2.40037194312271e-07	Laptm5/Ptprc/Lcp2/Tyrobp/Fcer1g/Rps3/Trem2/Lyn/Dgkz/Fyb/Mef2c/Cyba/Csk/Fyn/Nfkb1/Dennd1b/Elf1/Cyld/Peli1/Ninj1/Rc3h2/Bax/Grb2/Wnk1/Khdrbs1/Nras	26
GO:0016358	GO:0016358	dendrite development	28/680	327/28891	5.15013323547069e-09	3.95040547684711e-07	2.63327778717854e-07	Dock10/Sema4d/Prex1/Mef2c/Cfl1/Mef2a/Grn/Fyn/Actr3/Ppp1r9a/Cux1/Picalm/Adam10/Ptprs/Dbnl/Camk1/Sipa1l1/Ywhah/Cyfip1/Map1b/Asap1/Actr2/Srgap2/Taok2/Iqgap1/Trappc4/Zmynd8/Marcks	28
GO:0097193	GO:0097193	intrinsic apoptotic signaling pathway	28/680	327/28891	5.15013323547069e-09	3.95040547684711e-07	2.63327778717854e-07	Rps7/Tpt1/Rps3/Trem2/Rpl11/Rpl26/Rack1/Pycard/Skil/Zfas1/Stk24/Fyn/Mcl1/Ptpn1/Ivns1abp/Erp29/Atf4/Hif1a/Cyld/Usp15/Nono/P4hb/Shisa5/Bax/Uri1/Gpx1/Nfe2l2/Sfpq	28
GO:0051651	GO:0051651	maintenance of location in cell	24/680	250/28891	7.03562122203016e-09	5.30962446739986e-07	3.53931166059005e-07	Coro1a/Ccr5/Ptprc/Tmsb4x/Hexb/Srgn/Tgfb1/Lyn/Tmsb10/Ftl1/Sp100/Grk2/Cyba/Morc3/Uvrag/Kdelr1/Diaph1/Kdelr2/Chd7/Hexa/Pfn1/Gm2a/Bax/Anxa6	24
GO:0008631	GO:0008631	intrinsic apoptotic signaling pathway in response to oxidative stress	12/680	58/28891	8.70284170714124e-09	6.46358672185934e-07	4.3085246413132e-07	Trem2/Rack1/Stk24/Fyn/Mcl1/Atf4/Hif1a/Nono/P4hb/Gpx1/Nfe2l2/Sfpq	12
GO:0002768	GO:0002768	immune response-regulating cell surface receptor signaling pathway	26/680	294/28891	9.3362978161727e-09	6.82570898154251e-07	4.54990961008548e-07	Laptm5/Ptprc/Lcp2/Tyrobp/Fcer1g/Rps3/Trem2/Lyn/Dgkz/Fyb/Mef2c/Cyba/Csk/Fyn/Nfkb1/Dennd1b/Elf1/Cyld/Peli1/Ninj1/Rc3h2/Bax/Grb2/Wnk1/Khdrbs1/Nras	26
GO:0045637	GO:0045637	regulation of myeloid cell differentiation	23/680	237/28891	1.1782786549997e-08	8.48179357960556e-07	5.65382940042773e-07	Hcls1/Csf1r/Tyrobp/C1qc/Trem2/Tgfb1/Fos/Lyn/Ets1/Mafb/Mef2c/Gnas/Jun/Nme2/Hmgb2/Klf13/Hmgb3/Hif1a/Nme1/Ccl5/Prmt1/Ninj1/Id2	23
GO:0042113	GO:0042113	B cell activation	27/680	320/28891	1.32016452557915e-08	9.35916638664368e-07	6.23867223172411e-07	Laptm5/Ptprc/Tyrobp/Il2rg/Dock10/Tgfb1/Cmtm7/Lyn/Sh3kbp1/Mef2c/Pkn1/Irf8/Lgals1/Hmgb3/Tpd52/Cyld/Supt6/Peli1/Slc39a7/Rbpj/Bax/Phf14/Gon4l/Id2/Zfp36l2/Kmt5b/Nsd2	27
GO:0000028	GO:0000028	ribosomal small subunit assembly	8/680	21/28891	1.40335807226999e-08	9.80046629873325e-07	6.53283577083421e-07	Fau/Rps19/Rpsa/Rps5/Rps14/Rps28/Rps15/Rps6	8
GO:0000375	GO:0000375	RNA splicing, via transesterification reactions	26/680	304/28891	1.85760266597241e-08	1.24167469629785e-06	8.27680706658085e-07	Mbnl1/Npm1/Ptbp3/Celf2/Rsrp1/Srpk1/Hnrnpa1/Srsf6/Dhx9/Srsf7/Tra2b/Rbm3/Snrpa1/Srsf2/Fam172a/Paxbp1/Wtap/Sfpq/Zrsr2/Khdrbs1/Phf5a/Rnps1/Cdc5l/Snu13/Sf3b1/Srsf3	26
GO:0000377	GO:0000377	RNA splicing, via transesterification reactions with bulged adenosine as nucleophile	26/680	304/28891	1.85760266597241e-08	1.24167469629785e-06	8.27680706658085e-07	Mbnl1/Npm1/Ptbp3/Celf2/Rsrp1/Srpk1/Hnrnpa1/Srsf6/Dhx9/Srsf7/Tra2b/Rbm3/Snrpa1/Srsf2/Fam172a/Paxbp1/Wtap/Sfpq/Zrsr2/Khdrbs1/Phf5a/Rnps1/Cdc5l/Snu13/Sf3b1/Srsf3	26
GO:0000398	GO:0000398	mRNA splicing, via spliceosome	26/680	304/28891	1.85760266597241e-08	1.24167469629785e-06	8.27680706658085e-07	Mbnl1/Npm1/Ptbp3/Celf2/Rsrp1/Srpk1/Hnrnpa1/Srsf6/Dhx9/Srsf7/Tra2b/Rbm3/Snrpa1/Srsf2/Fam172a/Paxbp1/Wtap/Sfpq/Zrsr2/Khdrbs1/Phf5a/Rnps1/Cdc5l/Snu13/Sf3b1/Srsf3	26
GO:0010592	GO:0010592	positive regulation of lamellipodium assembly	9/680	30/28891	1.93362874934088e-08	1.27428858002337e-06	8.4942060552958e-07	Rac2/Cfl1/Arpc2/Actr3/Brk1/Cyfip1/Wasf2/Actr2/Dnm2	9
GO:0016601	GO:0016601	Rac protein signal transduction	11/680	51/28891	2.29426426618892e-08	1.49095312520805e-06	9.9384576326283e-07	Dock2/Elmo1/Aif1/Rhog/Brk1/Arhgap17/Dbnl/Cyfip1/Wasf2/Kras/Dnm2	11
GO:0006417	GO:0006417	regulation of translation	31/680	418/28891	2.33697874241371e-08	1.4979073336649e-06	9.98481328590024e-07	Rplp1/Rpl10/Rps3/Rpl26/Rack1/Btg2/Rpl13a/Eef2/Npm1/Rpl5/Gigyf2/Cnot6l/Cdk4/Cyfip1/Pabpc1/Eif5a/Prmt1/Dhx9/Rc3h2/Ppp1ca/Rbm3/Hnrnpd/Syncrip/Eif4g1/Usp16/Aplp1/Khdrbs1/Zfp36l2/Sox4/Eif4e2/Tnrc6c	31
GO:1903320	GO:1903320	regulation of protein modification by small protein conjugation or removal	23/680	249/28891	2.97781119218028e-08	1.88286196867723e-06	1.25508599750073e-06	Laptm5/Rps7/Rps3/Rps2/Rpl11/Tgfbr1/Rpl23/Egr1/Smad7/Npm1/Bex2/Fyn/Rpl5/Mycbp2/Ivns1abp/Hif1a/Peli1/Sae1/Cdk5rap3/Wnk1/Ube2s/Senp2/Sox4	23
GO:0050684	GO:0050684	regulation of mRNA processing	17/680	139/28891	3.25763419103286e-08	2.03232938397903e-06	1.35471861165338e-06	Npm1/Ptbp3/Celf2/Srpk1/Supt6/Srsf6/Dhx9/Srsf7/Tra2b/Rbm3/Srsf2/Fam172a/Wtap/Khdrbs1/Rnps1/Safb2/Srsf3	17
GO:0031334	GO:0031334	positive regulation of protein-containing complex assembly	21/680	214/28891	4.18001326079239e-08	2.57345816411153e-06	1.71542649469915e-06	Lcp1/Rps3/Plek/Tgfb1/Rack1/Bin1/Pycard/Vasp/Arpc2/Actr3/Brk1/Msn/Map1b/Pfn1/Cdkn1b/Bax/Grb2/Nek7/Eif4g1/Numa1/Epn1	21
GO:2001235	GO:2001235	positive regulation of apoptotic signaling pathway	19/680	177/28891	4.38097905758447e-08	2.66215597538152e-06	1.7745510523066e-06	Ptprc/Ctss/Rps7/Rps3/Rpl11/Rpl26/Tgfbr1/Rack1/Pycard/Skil/Ctsc/Stk4/Ctsh/Mcl1/Maged1/Cyld/Ppp1ca/Bax/Sfpq	19
GO:0002262	GO:0002262	myeloid cell homeostasis	21/680	215/28891	4.53200199146951e-08	2.71862016898537e-06	1.81218919038113e-06	Hcls1/Csf1r/Rps19/Rps24/Rps14/Fcer1g/Lyn/Ets1/Mafb/Rps6/Ptbp3/Hmgb2/Klf13/Rps17/Arid4a/Hif1a/Prmt1/Cdk5rap3/Bax/Cflar/Id2	21
GO:0030100	GO:0030100	regulation of endocytosis	27/680	344/28891	5.94471229556563e-08	3.52092516847488e-06	2.34699300889553e-06	Actb/Ptprc/Dock2/Fcer1g/Il2rg/Trem2/Tgfb1/Rack1/Bin1/Pycard/Cyba/Csk/Ophn1/Rab4b/Actg1/Bmp2k/Picalm/Ptpn1/Cbl/Synj2bp/Myh9/Aak1/Rnf216/Dnm2/Pacsin2/Atg3/Ubqln2	27
GO:0002274	GO:0002274	myeloid leukocyte activation	24/680	280/28891	6.2602415393086e-08	3.66145877030312e-06	2.44067048433834e-06	Cx3cr1/Cd37/Itgb2/Csf1r/Rac2/Lcp2/Tyrobp/Dock2/C1qa/Fcer1g/Trem2/Tgfb1/Lyn/Crlf2/Aif1/Pycard/Ctsc/Jun/Grn/Adam10/Ifngr1/Ccl5/Rbpj/Pdpk1	24
GO:0050851	GO:0050851	antigen receptor-mediated signaling pathway	19/680	184/28891	8.17104206259995e-08	4.72003775443274e-06	3.1463024862227e-06	Laptm5/Ptprc/Lcp2/Rps3/Lyn/Dgkz/Fyb/Mef2c/Fyn/Nfkb1/Dennd1b/Elf1/Cyld/Rc3h2/Bax/Grb2/Wnk1/Khdrbs1/Nras	19
GO:0050864	GO:0050864	regulation of B cell activation	17/680	148/28891	8.29707634361313e-08	4.73439270875193e-06	3.15587127164643e-06	Laptm5/Ptprc/Tyrobp/Il2rg/Tgfb1/Lyn/Sh3kbp1/Mef2c/Pkn1/Hmgb3/Cyld/Supt6/Peli1/Id2/Zfp36l2/Kmt5b/Nsd2	17
GO:0061900	GO:0061900	glial cell activation	11/680	58/28891	9.44640233658045e-08	5.3252670521518e-06	3.54973876008724e-06	Cx3cr1/Csf1r/Tyrobp/C1qa/Trem2/Aif1/Ctsc/Jun/Grn/Ifngr1/Zeb2	11
GO:0045639	GO:0045639	positive regulation of myeloid cell differentiation	15/680	116/28891	9.89886626555093e-08	5.5139041972039e-06	3.67548129634429e-06	Hcls1/Csf1r/Tyrobp/Trem2/Tgfb1/Fos/Ets1/Gnas/Jun/Hmgb2/Hif1a/Ccl5/Prmt1/Ninj1/Id2	15
GO:0034101	GO:0034101	erythrocyte homeostasis	18/680	168/28891	1.01780307408801e-07	5.60270656900917e-06	3.73467555235018e-06	Hcls1/Rps19/Rps24/Rps14/Lyn/Ets1/Mafb/Rps6/Ptbp3/Hmgb2/Klf13/Rps17/Arid4a/Hif1a/Prmt1/Cdk5rap3/Cflar/Id2	18
GO:0043484	GO:0043484	regulation of RNA splicing	19/680	187/28891	1.05726326890094e-07	5.75224980835755e-06	3.83435870961259e-06	Rps13/Rps26/Mbnl1/Npm1/Ptbp3/Ccnl1/Celf2/Clk1/Srsf6/Srsf7/Tra2b/Rbm3/Srsf2/Fam172a/Wtap/Hnrnph1/Khdrbs1/Rnps1/Srsf3	19
GO:0060996	GO:0060996	dendritic spine development	16/680	134/28891	1.15570457504743e-07	6.21556518005396e-06	4.14319740576594e-06	Dock10/Mef2c/Cfl1/Grn/Actr3/Ppp1r9a/Adam10/Ptprs/Dbnl/Camk1/Sipa1l1/Asap1/Actr2/Srgap2/Zmynd8/Marcks	16
GO:1901987	GO:1901987	regulation of cell cycle phase transition	31/680	449/28891	1.17448020673929e-07	6.24476464469673e-06	4.16266130690012e-06	Actb/Csf1r/Rpl17/Tgfb1/Rpl26/Dgkz/Aif1/Rps6/Six3/Ccnd2/Npm1/Taok3/Crlf3/Gigyf2/Zwint/Cdk4/Foxn3/Ppp1r10/Bub3/Cdk5rap3/Cdkn1b/Taok2/Ankrd17/Cdk2ap2/Eif4g1/Anp32b/Id2/Anapc5/Zfp36l2/Cdc5l/Senp2	31
GO:0120034	GO:0120034	positive regulation of plasma membrane bounded cell projection assembly	15/680	118/28891	1.24562012812177e-07	6.54860289829414e-06	4.36519507939068e-06	Rac2/Tgfbr1/Cfl1/Arpc2/Actr3/Brk1/Fnbp1l/Cyfip1/Wasf2/Rhoq/Pfn1/Actr2/Dnm2/Zmynd8/Mien1	15
GO:0034250	GO:0034250	positive regulation of amide metabolic process	18/680	171/28891	1.33366752583178e-07	6.9335892815188e-06	4.6218209111574e-06	Rpl26/Eef2/Npm1/Rpl5/Picalm/Ifngr1/Cdk4/Eif5a/Prmt1/Dhx9/Rbm3/Hnrnpd/Syncrip/Eif4g1/Nfe2l2/Usp16/Khdrbs1/Sox4	18
GO:0048638	GO:0048638	regulation of developmental growth	29/680	405/28891	1.39790653963634e-07	7.1876974713829e-06	4.79120540999708e-06	Ccr5/Sema4d/Tgfbr1/Naca/Plac8/Ccnd2/Mef2c/Pim1/Smad7/Gnas/Cfl1/Grn/Rpl4/Stk4/Actr3/Picalm/Ptprs/Dbnl/Mycbp2/Chd7/Cyfip1/Map1b/Ifrd1/Golga4/Rbpj/Cdkn1b/Dnm2/Rnf6/Lgmn	29
GO:1902745	GO:1902745	positive regulation of lamellipodium organization	9/680	37/28891	1.451156297377e-07	7.38039164720326e-06	4.91965229877353e-06	Rac2/Cfl1/Arpc2/Actr3/Brk1/Cyfip1/Wasf2/Actr2/Dnm2	9
GO:0050867	GO:0050867	positive regulation of cell activation	31/680	454/28891	1.50049208343999e-07	7.5492499552857e-06	5.03221057524922e-06	Actb/Coro1a/Itgb2/Itgal/Csf1r/Ptprc/Tyrobp/Vsir/Fcer1g/Il2rg/Rps3/Trem2/Plek/Tgfb1/Crlf2/Aif1/Sh3kbp1/Pycard/Mef2c/Ctsc/Lgals1/H2-Eb1/Cyld/H2-DMb1/Peli1/Ccl5/Ap3d1/Kmt5b/Nsd2/Zmiz1/Sox4	31
GO:0099173	GO:0099173	postsynapse organization	22/680	252/28891	1.60378196606206e-07	7.98308065872806e-06	5.32139525805362e-06	Actb/Dock10/Trem2/Srgn/Dgkz/Cfl1/Ophn1/Fyn/Actr3/Ppp1r9a/Adam10/Ptprs/Dbnl/Sipa1l1/Wasf2/Asap1/Stk38/Actr2/Taok2/Zmynd8/Lgmn/Marcks	22
GO:0002696	GO:0002696	positive regulation of leukocyte activation	30/680	432/28891	1.65655419302193e-07	8.14539908226391e-06	5.42959415096523e-06	Actb/Coro1a/Itgb2/Itgal/Csf1r/Ptprc/Tyrobp/Vsir/Fcer1g/Il2rg/Rps3/Trem2/Tgfb1/Crlf2/Aif1/Sh3kbp1/Pycard/Mef2c/Ctsc/Lgals1/H2-Eb1/Cyld/H2-DMb1/Peli1/Ccl5/Ap3d1/Kmt5b/Nsd2/Zmiz1/Sox4	30
GO:0120032	GO:0120032	regulation of plasma membrane bounded cell projection assembly	20/680	212/28891	1.67120818956473e-07	8.14539908226391e-06	5.42959415096523e-06	Rac2/Tgfbr1/Rhog/Cfl1/Arpc2/Actr3/Ppp1r9a/Brk1/Fnbp1l/Cyld/Cyfip1/Wasf2/Rhoq/Pfn1/Actr2/Dnm2/Zmynd8/Gdi2/Atg3/Mien1	20
GO:0001774	GO:0001774	microglial cell activation	10/680	49/28891	1.75416422333053e-07	8.46158185666344e-06	5.6403565857063e-06	Cx3cr1/Csf1r/Tyrobp/C1qa/Trem2/Aif1/Ctsc/Jun/Grn/Ifngr1	10
GO:0031396	GO:0031396	regulation of protein ubiquitination	20/680	213/28891	1.80445861930204e-07	8.61536926501452e-06	5.74286883887426e-06	Laptm5/Rps7/Rps3/Rps2/Rpl11/Tgfbr1/Rpl23/Smad7/Npm1/Bex2/Fyn/Rpl5/Mycbp2/Ivns1abp/Peli1/Cdk5rap3/Wnk1/Ube2s/Senp2/Sox4	20
GO:0010639	GO:0010639	negative regulation of organelle organization	28/680	387/28891	1.85426889902811e-07	8.76376179651772e-06	5.84178495249367e-06	Coro1a/Tmsb4x/Gmfg/Stmn1/Tmsb10/Ssh2/H3f3b/Cfl1/Npm1/Arpc2/Ppp1r9a/Zwint/Sub1/Capza1/Wasf2/Map1b/Pfn1/Bub3/Sec22b/Scfd1/Ppfia1/Gpx1/Dnm2/Prelid1/Gdi2/Capza2/Baz1b/Arfgef1	28
GO:0000380	GO:0000380	alternative mRNA splicing, via spliceosome	12/680	76/28891	2.05756795191404e-07	9.62736044700581e-06	6.4174461489698e-06	Mbnl1/Celf2/Hnrnpa1/Srsf6/Dhx9/Tra2b/Srsf2/Fam172a/Wtap/Sfpq/Khdrbs1/Rnps1	12
GO:0060491	GO:0060491	regulation of cell projection assembly	20/680	215/28891	2.10064283899698e-07	9.73159192442266e-06	6.48692520265561e-06	Rac2/Tgfbr1/Rhog/Cfl1/Arpc2/Actr3/Ppp1r9a/Brk1/Fnbp1l/Cyld/Cyfip1/Wasf2/Rhoq/Pfn1/Actr2/Dnm2/Zmynd8/Gdi2/Atg3/Mien1	20
GO:1902904	GO:1902904	negative regulation of supramolecular fiber organization	18/680	178/28891	2.44755396952068e-07	1.12275539444973e-05	7.48410981598532e-06	Coro1a/Tmsb4x/Gmfg/Trem2/Stmn1/Tmsb10/Ssh2/Cfl1/Arpc2/Ppp1r9a/Capza1/Wasf2/Map1b/Pfn1/Vbp1/Ppfia1/Capza2/Arfgef1	18
GO:0051235	GO:0051235	maintenance of location	27/680	373/28891	3.03440973481044e-07	1.37844690768719e-05	9.18850898747402e-06	Coro1a/Ccr5/Ptprc/Tmsb4x/Trem2/Hexb/Srgn/Tgfb1/Lyn/Tmsb10/Ftl1/Sp100/Grk2/Cyba/Npc2/Morc3/Uvrag/Nrip1/Kdelr1/Diaph1/Kdelr2/Chd7/Hexa/Pfn1/Gm2a/Bax/Anxa6	27
GO:1902075	GO:1902075	cellular response to salt	19/680	202/28891	3.5481775646883e-07	1.59633873319005e-05	1.06409414212262e-05	Rgs10/Fos/Junb/Egr1/Mef2c/Orai1/Mef2a/Jun/Fyn/Ly6e/Ly6h/Hnrnpa1/Ly6a/Cdkn1b/Iqgap1/Nek7/Wnk1/Lgmn/Id2	19
GO:0031400	GO:0031400	negative regulation of protein modification process	31/680	473/28891	3.67204436281379e-07	1.63563207691249e-05	1.090286463345e-05	Actb/Ptprc/Rps7/Rps3/Rpl11/Sema4d/Tgfb1/Lyn/Rpl23/Rack1/Grk2/Pycard/Smad7/Npm1/Jun/Pkn1/Bex2/Fyn/Rpl5/Ptpn1/Ivns1abp/Camk2n1/Cbl/Stk38/Cdk5rap3/Cdkn1b/Bax/Wnk1/Eif4g1/Senp2/Sox4	31
GO:1902905	GO:1902905	positive regulation of supramolecular fiber organization	18/680	183/28891	3.7054285136295e-07	1.63563207691249e-05	1.090286463345e-05	Rps3/Plek/Tgfbr1/Bin1/Pycard/Vasp/Cfl1/Arpc2/Actr3/Brk1/Cyfip1/Wasf2/Map1b/Pfn1/Cdkn1b/Grb2/Wdr1/Numa1	18
GO:0010591	GO:0010591	regulation of lamellipodium assembly	9/680	41/28891	3.75733965577812e-07	1.64184847366233e-05	1.09443021506203e-05	Rac2/Cfl1/Arpc2/Actr3/Brk1/Cyfip1/Wasf2/Actr2/Dnm2	9
GO:0002269	GO:0002269	leukocyte activation involved in inflammatory response	10/680	53/28891	3.82420814170992e-07	1.64184847366233e-05	1.09443021506203e-05	Cx3cr1/Csf1r/Tyrobp/C1qa/Trem2/Aif1/Ctsc/Jun/Grn/Ifngr1	10
GO:0070661	GO:0070661	leukocyte proliferation	29/680	425/28891	3.82478058621915e-07	1.64184847366233e-05	1.09443021506203e-05	Laptm5/Cd37/Coro1a/Itgb2/Itgal/Csf1r/Ptprc/Rac2/Tyrobp/Dock2/Vsir/Rps3/Trem2/Tgfb1/Junb/Lyn/Slfn2/Aif1/Rps6/Pycard/Mef2c/Pkn1/Fyn/Msn/H2-DMb1/Peli1/Ccl5/Rc3h2/Bax	29
GO:0050807	GO:0050807	regulation of synapse organization	24/680	309/28891	3.88535478131523e-07	1.65268863834309e-05	1.10165609732412e-05	Trem2/Sema4d/Srgn/Mef2c/Cfl1/Tubb5/Fyn/Actr3/Ppp1r9a/Picalm/Adam10/Ptprs/Dbnl/Camk1/Sipa1l1/Mycbp2/Cyfip1/Asap1/Actr2/Gripap1/Taok2/Eif4g1/Zmynd8/Marcks	24
GO:0006414	GO:0006414	translational elongation	13/680	96/28891	4.08416007302459e-07	1.72160225060199e-05	1.14759282089823e-05	Rplp1/Eef1a1/Rplp2/Rack1/Eef2/Eef1b2/Gtpbp2/Eef1g/Gigyf2/Ascc3/Eif5a/Usp16/Eif4e2	13
GO:0031397	GO:0031397	negative regulation of protein ubiquitination	12/680	81/28891	4.21435110329142e-07	1.76062042966969e-05	1.17360172171546e-05	Rps7/Rps3/Rpl11/Rpl23/Smad7/Bex2/Fyn/Rpl5/Ivns1abp/Wnk1/Senp2/Sox4	12
GO:0050729	GO:0050729	positive regulation of inflammatory response	17/680	167/28891	4.7845036100574e-07	1.98112322048306e-05	1.32058539325571e-05	Ccr5/Csf1r/Ctss/Rps19/Fcer1g/Trem2/Tgfb1/Ets1/Pycard/Ctsc/Grn/Lgals1/Camk2n1/Pdcd4/Ccl5/Dhx9/Ninj1	17
GO:0002285	GO:0002285	lymphocyte activation involved in immune response	20/680	227/28891	5.03083693099825e-07	2.06484964913516e-05	1.37639610586776e-05	Coro1a/Lcp1/Itgal/Ptprc/Apbb1ip/Fcer1g/Dock10/Tgfb1/Slfn2/Fgl2/Rps6/Smad7/Irf8/Lgals1/H2-DMb1/Supt6/Rc3h2/Phf14/Kmt5b/Nsd2	20
GO:0046651	GO:0046651	lymphocyte proliferation	27/680	383/28891	5.10373422943728e-07	2.07553832365642e-05	1.38352100718642e-05	Laptm5/Cd37/Coro1a/Itgb2/Itgal/Csf1r/Ptprc/Rac2/Tyrobp/Dock2/Vsir/Rps3/Tgfb1/Lyn/Slfn2/Aif1/Rps6/Pycard/Mef2c/Pkn1/Fyn/Msn/H2-DMb1/Peli1/Ccl5/Rc3h2/Bax	27
GO:1903037	GO:1903037	regulation of leukocyte cell-cell adhesion	28/680	407/28891	5.14559618602575e-07	2.07553832365642e-05	1.38352100718642e-05	Laptm5/Cd37/Actb/Coro1a/Itgb2/Itgal/Ptprc/Vsir/Il2rg/Rps3/Tgfb1/Fgl2/Aif1/Ets1/Pycard/Smad7/Lgals1/H2-Eb1/Cyld/H2-DMb1/Peli1/Ccl5/Rc3h2/Wnk1/Mia3/Ap3d1/Zmiz1/Sox4	28
GO:0042098	GO:0042098	T cell proliferation	22/680	270/28891	5.25978654703892e-07	2.08563908928772e-05	1.39025401774097e-05	Laptm5/Cd37/Coro1a/Itgb2/Itgal/Ptprc/Rac2/Dock2/Vsir/Rps3/Tgfb1/Slfn2/Aif1/Rps6/Pycard/Fyn/Msn/H2-DMb1/Peli1/Ccl5/Rc3h2/Bax	22
GO:0099003	GO:0099003	vesicle-mediated transport in synapse	22/680	270/28891	5.25978654703892e-07	2.08563908928772e-05	1.39025401774097e-05	Actb/Bin1/Ophn1/Actg1/Git2/Grn/Picalm/Diaph1/Rap1b/Cyfip1/Aak1/Arhgdia/Rnf216/Gripap1/Napa/Dnm2/Clcn3/Ap2a2/Dnajc5/Ap3d1/Rab8a/Prkaca	22
GO:0050803	GO:0050803	regulation of synapse structure or activity	24/680	317/28891	6.16354587635572e-07	2.42346480298054e-05	1.61544329337833e-05	Trem2/Sema4d/Srgn/Mef2c/Cfl1/Tubb5/Fyn/Actr3/Ppp1r9a/Picalm/Adam10/Ptprs/Dbnl/Camk1/Sipa1l1/Mycbp2/Cyfip1/Asap1/Actr2/Gripap1/Taok2/Eif4g1/Zmynd8/Marcks	24
GO:0043524	GO:0043524	negative regulation of neuron apoptotic process	19/680	210/28891	6.44932014462293e-07	2.51469741305756e-05	1.67625750776472e-05	Cx3cr1/Coro1a/Btg2/Mef2c/Npm1/Ucp2/Jun/Grn/Fyn/Set/Retreg1/Atf4/Hif1a/Nono/Kras/Bax/Dnajc5/Pdpk1/Lgmn	19
GO:0071559	GO:0071559	response to transforming growth factor beta	21/680	252/28891	6.5850551532556e-07	2.54640273240355e-05	1.6973917719962e-05	Tgfb1/Fos/Tgfbr1/Skil/Mef2c/Smad7/Jun/Fyn/Actr3/Furin/Arid4a/Usp15/Zfhx3/Zeb2/Dnm2/Pmepa1/Cflar/Zfp36l2/Zmiz1/Itgb5/Tnrc6c	21
GO:0022411	GO:0022411	cellular component disassembly	30/680	462/28891	6.86182761355785e-07	2.60596700624363e-05	1.73709637450644e-05	Cx3cr1/Lcp1/Ctss/C1qb/C1qc/C1qa/Trem2/Plek/Cst3/Tgfbr1/Rpl23/Stmn1/Ets1/Cfl1/Arpc2/Arhgef1/Uvrag/Retreg1/Hif1a/Capza1/Map1b/Ascc3/Eif5a/Cdk5rap3/Bax/Napa/Wnk1/Wdr1/Capza2/Atg3	30
GO:0009615	GO:0009615	response to virus	27/680	389/28891	6.9061745837617e-07	2.60596700624363e-05	1.73709637450644e-05	Cd37/Ptprc/Rps15a/Trem2/Tgfb1/Fgl2/Unc93b1/Pycard/Apobec3/Morc3/Nfkb1/Ptprs/Ifngr1/Ivns1abp/Setd2/Hif1a/Samhd1/Zc3hav1/Ccl5/Rnf216/Dhx9/Xpr1/Bax/Trim35/Uri1/Senp7/Riok3	27
GO:0032943	GO:0032943	mononuclear cell proliferation	27/680	389/28891	6.9061745837617e-07	2.60596700624363e-05	1.73709637450644e-05	Laptm5/Cd37/Coro1a/Itgb2/Itgal/Csf1r/Ptprc/Rac2/Tyrobp/Dock2/Vsir/Rps3/Tgfb1/Lyn/Slfn2/Aif1/Rps6/Pycard/Mef2c/Pkn1/Fyn/Msn/H2-DMb1/Peli1/Ccl5/Rc3h2/Bax	27
GO:0072331	GO:0072331	signal transduction by p53 class mediator	16/680	153/28891	7.19628387197681e-07	2.67236900982994e-05	1.78135889947832e-05	Rps20/Rps7/Rpl11/Rpl37/Rpl26/Rpl23/Rps15/Sp100/Pycard/Npm1/Rpl5/Usp15/Cdk5rap3/Shisa5/Bax/Sox4	16
GO:1901796	GO:1901796	regulation of signal transduction by p53 class mediator	12/680	85/28891	7.19637732931337e-07	2.67236900982994e-05	1.78135889947832e-05	Rps20/Rps7/Rpl11/Rpl37/Rpl26/Rpl23/Rps15/Npm1/Rpl5/Usp15/Cdk5rap3/Sox4	12
GO:1901990	GO:1901990	regulation of mitotic cell cycle phase transition	25/680	343/28891	7.30134061739554e-07	2.68999785423573e-05	1.79311000823398e-05	Actb/Rpl17/Tgfb1/Rpl26/Dgkz/Aif1/Ccnd2/Taok3/Crlf3/Gigyf2/Zwint/Cdk4/Foxn3/Bub3/Cdk5rap3/Cdkn1b/Taok2/Ankrd17/Cdk2ap2/Eif4g1/Anp32b/Id2/Anapc5/Zfp36l2/Senp2	25
GO:1901798	GO:1901798	positive regulation of signal transduction by p53 class mediator	8/680	33/28891	7.45978010416246e-07	2.72689930526376e-05	1.81770793163103e-05	Rps20/Rps7/Rpl11/Rpl37/Rpl26/Rpl23/Rps15/Cdk5rap3	8
GO:0002761	GO:0002761	regulation of myeloid leukocyte differentiation	16/680	154/28891	7.85821545671475e-07	2.85027830402855e-05	1.8999504200935e-05	Hcls1/Csf1r/Tyrobp/C1qc/Trem2/Tgfb1/Fos/Lyn/Mafb/Gnas/Jun/Nme2/Nme1/Ccl5/Ninj1/Id2	16
GO:1902107	GO:1902107	positive regulation of leukocyte differentiation	19/680	213/28891	8.00575036018878e-07	2.85945846834529e-05	1.90606977237761e-05	Actb/Hcls1/Csf1r/Ptprc/Tyrobp/Vsir/Il2rg/Trem2/Tgfb1/Fos/Gnas/Jun/Cyld/Ccl5/Ninj1/Ap3d1/Id2/Zmiz1/Sox4	19
GO:1903708	GO:1903708	positive regulation of hemopoiesis	19/680	213/28891	8.00575036018878e-07	2.85945846834529e-05	1.90606977237761e-05	Actb/Hcls1/Csf1r/Ptprc/Tyrobp/Vsir/Il2rg/Trem2/Tgfb1/Fos/Gnas/Jun/Cyld/Ccl5/Ninj1/Ap3d1/Id2/Zmiz1/Sox4	19
GO:0060998	GO:0060998	regulation of dendritic spine development	12/680	86/28891	8.18624754272312e-07	2.90177668578799e-05	1.93427842656209e-05	Mef2c/Cfl1/Grn/Actr3/Ppp1r9a/Ptprs/Dbnl/Camk1/Asap1/Actr2/Zmynd8/Marcks	12
GO:0032386	GO:0032386	regulation of intracellular transport	25/680	346/28891	8.56588207855042e-07	2.99102703324906e-05	1.99377129605223e-05	Lcp1/Hcls1/Tgfb1/Sp100/Arpc2/Fyn/Actr3/Svip/Camk1/Ptpn1/Setd2/Msn/Map1b/Ppp1r12a/Supt6/Scfd1/Dhx9/Gripap1/Wnk1/Sar1a/Anp32b/Usp7/Khdrbs1/Numa1/Prkaca	25
GO:1901653	GO:1901653	cellular response to peptide	25/680	346/28891	8.56588207855042e-07	2.99102703324906e-05	1.99377129605223e-05	Trem2/Rpl23/Grk2/Ctsd/Gnas/Cfl1/Csk/Fyn/Nfkb1/Ptpn1/Cyfip1/Rhoq/Jak1/Nono/Grb2/Nfe2l2/Pdpk1/Lgmn/Marcks/Uso1/Rab8a/Prkaca/Srsf3/Ywhag/Snx5	25
GO:0042692	GO:0042692	muscle cell differentiation	30/680	468/28891	8.96600978464884e-07	3.107552576472e-05	2.07144537948651e-05	Csf1r/Dock2/Cd53/Tmsb4x/Tgfb1/Naca/Bin1/Ccnd2/Mef2c/H3f3b/Mef2a/Akap13/Actg1/Camk1/Pld3/Ifrd1/Supt6/Pdcd4/Kdm6b/Myh9/Eif5a/Ninj1/Rbpj/Kras/Ankrd17/Gpx1/Wdr1/Cflar/Id2/Bnip2	30
GO:0050767	GO:0050767	regulation of neurogenesis	31/680	494/28891	9.28113739875764e-07	3.17001654405208e-05	2.11308287196462e-05	Cx3cr1/Ccr5/Csf1r/Trem2/Sema4d/Tgfb1/Lyn/Btg2/Bin1/Skil/Rpl4/Actr3/Hmgb2/Cux1/Picalm/Ptprs/Dbnl/Srrt/Ywhah/Hif1a/Chd7/Cyfip1/Map1b/Ifrd1/Actr2/Golga4/Kras/Zeb2/Rnf6/Id2/Marcks	31
GO:0030218	GO:0030218	erythrocyte differentiation	16/680	156/28891	9.34948243383601e-07	3.17001654405208e-05	2.11308287196462e-05	Hcls1/Rps19/Rps14/Lyn/Ets1/Mafb/Rps6/Ptbp3/Hmgb2/Klf13/Arid4a/Hif1a/Prmt1/Cdk5rap3/Cflar/Id2	16
GO:1904375	GO:1904375	regulation of protein localization to cell periphery	16/680	156/28891	9.34948243383601e-07	3.17001654405208e-05	2.11308287196462e-05	Actb/Trem2/Tgfb1/Rack1/Rhog/Csk/Actr3/Picalm/Adam10/Epb41l2/Rhoq/Gripap1/Ppfia1/Wnk1/Eif4g1/Numa1	16
GO:0051495	GO:0051495	positive regulation of cytoskeleton organization	18/680	195/28891	9.45263480218147e-07	3.18193368628828e-05	2.12102665042512e-05	Rps3/Plek/Tgfbr1/Bin1/Pycard/Vasp/Cfl1/Arpc2/Actr3/Brk1/Cyfip1/Wasf2/Map1b/Pfn1/Cdkn1b/Grb2/Wdr1/Numa1	18
GO:0051494	GO:0051494	negative regulation of cytoskeleton organization	17/680	176/28891	1.00386481567805e-06	3.35505962325543e-05	2.23642966079253e-05	Coro1a/Tmsb4x/Gmfg/Stmn1/Tmsb10/Ssh2/Cfl1/Npm1/Arpc2/Ppp1r9a/Capza1/Wasf2/Map1b/Pfn1/Ppfia1/Capza2/Arfgef1	17
GO:0001667	GO:0001667	ameboidal-type cell migration	30/680	471/28891	1.02287051639172e-06	3.39433414623889e-05	2.2626094364081e-05	Coro1a/Itgb2/Sema4d/Tgfb1/Tgfbr1/Ets1/Arhgdib/Sp100/Mef2c/Cfl1/Jun/Pkn1/Grn/Actr3/Ctsh/Emc10/Hif1a/Wasf2/Synj2bp/Myh9/Pfn1/Iqgap1/Zeb2/Gpx1/Nfe2l2/Pdpk1/Mia3/Anxa6/Lgmn/Cap1	30
GO:0045727	GO:0045727	positive regulation of translation	15/680	141/28891	1.28038638291051e-06	4.21868255818931e-05	2.81210704489599e-05	Rpl26/Eef2/Npm1/Rpl5/Cdk4/Eif5a/Prmt1/Dhx9/Rbm3/Hnrnpd/Syncrip/Eif4g1/Usp16/Khdrbs1/Sox4	15
GO:0002495	GO:0002495	antigen processing and presentation of peptide antigen via MHC class II	7/680	25/28891	1.28931738794843e-06	4.21868255818931e-05	2.81210704489599e-05	Ctss/Fcer1g/Trem2/Unc93b1/Pycard/H2-Eb1/H2-DMb1	7
GO:0036465	GO:0036465	synaptic vesicle recycling	12/680	90/28891	1.34613365370323e-06	4.37399955949819e-05	2.91563890052826e-05	Actb/Bin1/Ophn1/Actg1/Git2/Grn/Picalm/Diaph1/Cyfip1/Gripap1/Dnm2/Ap3d1	12
GO:0006888	GO:0006888	endoplasmic reticulum to Golgi vesicle-mediated transport	14/680	124/28891	1.40804951829591e-06	4.5338402044662e-05	3.02218614545018e-05	Lman1/Kdelr1/Erp29/Kdelr2/P4hb/Sec22b/Scfd1/Copb2/Trappc4/Sar1a/Mia3/Trip11/Uso1/Tex261	14
GO:0002763	GO:0002763	positive regulation of myeloid leukocyte differentiation	11/680	75/28891	1.4147054281942e-06	4.5338402044662e-05	3.02218614545018e-05	Hcls1/Csf1r/Tyrobp/Trem2/Tgfb1/Fos/Gnas/Jun/Ccl5/Ninj1/Id2	11
GO:0008361	GO:0008361	regulation of cell size	19/680	222/28891	1.49474273162429e-06	4.75775594644222e-05	3.17144483623543e-05	Ccr5/Plek/Sema4d/Cfl1/Npm1/Rpl4/Actr3/Ptprs/Dbnl/Lamtor4/Cdk4/Cyfip1/Map1b/Ifrd1/Golga4/Dnm2/Clcn3/Wnk1/Rnf6	19
GO:0000956	GO:0000956	nuclear-transcribed mRNA catabolic process	14/680	125/28891	1.55181433249667e-06	4.87665743407983e-05	3.25070268662412e-05	Btg2/Gtpbp2/Cnot6l/Hnrnpab/Pabpc1/Dhx9/Rc3h2/Hnrnpd/Pnrc1/Syncrip/Zfp36l2/Rnps1/Smg1/Tnrc6c	14
GO:0072583	GO:0072583	clathrin-dependent endocytosis	9/680	48/28891	1.55294284607372e-06	4.87665743407983e-05	3.25070268662412e-05	Bmp2k/Picalm/Clta/Fnbp1l/Aak1/Dnm2/Cltb/Ap2a2/Ubqln2	9
GO:0071902	GO:0071902	positive regulation of protein serine/threonine kinase activity	18/680	202/28891	1.57603954187879e-06	4.91619267763389e-05	3.27705625444691e-05	Ptprc/Rps3/Tgfb1/Ccnd2/Mef2c/Pim1/Akap13/Csk/Taok3/Maged1/Camk1/Ptpn1/Erp29/Kras/Cdkn1b/Iqgap1/Zeb2/Marcks	18
GO:0030183	GO:0030183	B cell differentiation	17/680	182/28891	1.60068919385925e-06	4.95579607005211e-05	3.30345524922428e-05	Laptm5/Ptprc/Il2rg/Dock10/Cmtm7/Irf8/Lgals1/Hmgb3/Tpd52/Cyld/Slc39a7/Rbpj/Bax/Phf14/Gon4l/Id2/Zfp36l2	17
GO:0097061	GO:0097061	dendritic spine organization	13/680	108/28891	1.60991879172456e-06	4.95579607005211e-05	3.30345524922428e-05	Dock10/Trem2/Cfl1/Fyn/Actr3/Ppp1r9a/Adam10/Dbnl/Sipa1l1/Actr2/Zmynd8/Lgmn/Marcks	13
GO:1903321	GO:1903321	negative regulation of protein modification by small protein conjugation or removal	12/680	92/28891	1.70852849880741e-06	5.22497048752932e-05	3.48288265701159e-05	Rps7/Rps3/Rpl11/Rpl23/Smad7/Bex2/Fyn/Rpl5/Ivns1abp/Wnk1/Senp2/Sox4	12
GO:1902176	GO:1902176	negative regulation of oxidative stress-induced intrinsic apoptotic signaling pathway	7/680	26/28891	1.72855956959389e-06	5.25190274424013e-05	3.50083527321031e-05	Rack1/Fyn/Atf4/Hif1a/Nono/Gpx1/Nfe2l2	7
GO:0050863	GO:0050863	regulation of T cell activation	27/680	411/28891	1.97709472754317e-06	5.96827498720934e-05	3.97835767586445e-05	Laptm5/Cd37/Actb/Coro1a/Itgal/Ptprc/Rac2/Vsir/Il2rg/Rps3/Tgfb1/Fgl2/Aif1/Pycard/Smad7/Csk/Lgals1/H2-Eb1/Cyld/H2-DMb1/Peli1/Ccl5/Rc3h2/Ap3d1/Prelid1/Zmiz1/Sox4	27
GO:0071560	GO:0071560	cellular response to transforming growth factor beta stimulus	20/680	248/28891	2.01067314087987e-06	6.0307305296006e-05	4.01998955224499e-05	Tgfb1/Fos/Tgfbr1/Skil/Mef2c/Smad7/Jun/Fyn/Actr3/Furin/Arid4a/Usp15/Zeb2/Dnm2/Pmepa1/Cflar/Zfp36l2/Zmiz1/Itgb5/Tnrc6c	20
GO:0002573	GO:0002573	myeloid leukocyte differentiation	21/680	272/28891	2.25452142295471e-06	6.71904824076757e-05	4.4788112478812e-05	Hcls1/Csf1r/Tyrobp/C1qc/Fcer1g/Trem2/Tgfb1/Fos/Junb/Lyn/Mafb/Mef2c/Gnas/Ucp2/Jun/Nme2/Nme1/Ccl5/Ninj1/Rbpj/Id2	21
GO:0002504	GO:0002504	antigen processing and presentation of peptide or polysaccharide antigen via MHC class II	7/680	27/28891	2.28626094705565e-06	6.77051580460341e-05	4.51311871160952e-05	Ctss/Fcer1g/Trem2/Unc93b1/Pycard/H2-Eb1/H2-DMb1	7
GO:0071900	GO:0071900	regulation of protein serine/threonine kinase activity	24/680	343/28891	2.47531360831509e-06	7.22628890510992e-05	4.81692984912221e-05	Actb/Ptprc/Rps3/Tgfb1/Lyn/Ccnd2/Pycard/Mef2c/Pim1/Akap13/Csk/Uvrag/Taok3/Maged1/Camk1/Ptpn1/Erp29/Stk38/Cdk5rap3/Kras/Cdkn1b/Iqgap1/Zeb2/Marcks	24
GO:0051251	GO:0051251	positive regulation of lymphocyte activation	25/680	367/28891	2.48145447638834e-06	7.22628890510992e-05	4.81692984912221e-05	Actb/Coro1a/Itgal/Csf1r/Ptprc/Tyrobp/Vsir/Il2rg/Rps3/Tgfb1/Aif1/Sh3kbp1/Pycard/Mef2c/Lgals1/H2-Eb1/Cyld/H2-DMb1/Peli1/Ccl5/Ap3d1/Kmt5b/Nsd2/Zmiz1/Sox4	25
GO:0071675	GO:0071675	regulation of mononuclear cell migration	14/680	130/28891	2.48649821270078e-06	7.22628890510992e-05	4.81692984912221e-05	Cx3cr1/Coro1a/Csf1r/Tgfb1/Lyn/Aif1/Pycard/Adam10/Msn/Ccl5/Ninj1/Wnk1/Mia3/Lgmn	14
GO:0051056	GO:0051056	regulation of small GTPase mediated signal transduction	19/680	230/28891	2.53043787930973e-06	7.30859187487052e-05	4.87179170655928e-05	Cyth4/Dock2/Stmn1/Dgkz/Arhgdib/Akap13/Ophn1/Git2/Arhgap17/Dennd4a/Sipa1l1/Cdc42se1/Cbl/Arhgdia/Kras/Dnm2/Cdc42se2/Bnip2/Arfgef1	19
GO:1902743	GO:1902743	regulation of lamellipodium organization	9/680	51/28891	2.64538521835449e-06	7.59371621882249e-05	5.06185108297343e-05	Rac2/Cfl1/Arpc2/Actr3/Brk1/Cyfip1/Wasf2/Actr2/Dnm2	9
GO:2001234	GO:2001234	negative regulation of apoptotic signaling pathway	20/680	253/28891	2.73030697659792e-06	7.75027635867615e-05	5.16621159509059e-05	Cx3cr1/Tpt1/Tgfbr1/Rack1/Fyn/Hmgb2/Mcl1/Ptpn1/Ivns1abp/Cdk11b/Atf4/Hif1a/Nono/Bax/Uri1/Gpx1/Maz/Cflar/Nfe2l2/Prelid1	20
GO:0051402	GO:0051402	neuron apoptotic process	25/680	369/28891	2.73305321475009e-06	7.75027635867615e-05	5.16621159509059e-05	Cx3cr1/Coro1a/Trem2/Tgfb1/Btg2/Egr1/Mef2c/Npm1/Ucp2/Jun/Grn/Fyn/Ctsb/Mcl1/Set/Retreg1/Atf4/Hif1a/Nono/Kras/Bax/Gpx1/Dnajc5/Pdpk1/Lgmn	25
GO:0048024	GO:0048024	regulation of mRNA splicing, via spliceosome	13/680	114/28891	2.97826825143002e-06	8.35110025145639e-05	5.56671129572565e-05	Npm1/Ptbp3/Celf2/Srsf6/Srsf7/Tra2b/Rbm3/Srsf2/Fam172a/Wtap/Khdrbs1/Rnps1/Srsf3	13
GO:0010721	GO:0010721	negative regulation of cell development	23/680	323/28891	2.98062351355678e-06	8.35110025145639e-05	5.56671129572565e-05	Ccr5/C1qc/Trem2/Sema4d/Tgfb1/Lyn/Btg2/Fgl2/Mafb/Smad7/Cfl1/Nme2/Actr3/Hmgb3/Ptprs/Tmem176a/Ywhah/Ifrd1/Nme1/Rc3h2/Rnf6/Id2/Dleu2	23
GO:1901874	GO:1901874	negative regulation of post-translational protein modification	12/680	98/28891	3.36471058544742e-06	9.37111954125505e-05	6.2466400154641e-05	Rps7/Rps3/Rpl11/Rpl23/Smad7/Bex2/Fyn/Rpl5/Ivns1abp/Wnk1/Senp2/Sox4	12
GO:0097320	GO:0097320	plasma membrane tubulation	6/680	19/28891	3.47370427772021e-06	9.61743332275317e-05	6.41082888501089e-05	Bin2/Fnbp1l/Snx18/Asap1/Dnm2/Pacsin2	6
GO:0033119	GO:0033119	negative regulation of RNA splicing	7/680	29/28891	3.85712754752466e-06	0.000105647385586135	7.04228756688269e-05	Rps13/Rps26/Npm1/Ptbp3/Srsf6/Srsf7/Rnps1	7
GO:0050678	GO:0050678	regulation of epithelial cell proliferation	27/680	426/28891	3.86101793871108e-06	0.000105647385586135	7.04228756688269e-05	Tgfb1/Tgfbr1/Pold4/Ccnd2/Mef2c/Cyba/Zfas1/Npm1/Jun/Grn/Stk4/Hmgb2/Maged1/Emc10/Aggf1/Cdk4/Synj2bp/Nme1/Ccl5/Kdm5b/Srsf6/Rbpj/Cdkn1b/Bax/Gpx1/Cflar/Nras	27
GO:0051017	GO:0051017	actin filament bundle assembly	16/680	174/28891	3.95332212153991e-06	0.000107544152364449	7.16872303924281e-05	Lcp1/Plek/Limd2/Tgfbr1/Stmn1/Aif1/Cfl1/Actg1/Ppp1r9a/Wasf2/Myh9/Pfn1/Ppfia1/Zeb2/Marcks/Itgb5	16
GO:0106027	GO:0106027	neuron projection organization	13/680	118/28891	4.38777300706561e-06	0.000118672773988786	7.9105393489111e-05	Dock10/Trem2/Cfl1/Fyn/Actr3/Ppp1r9a/Adam10/Dbnl/Sipa1l1/Actr2/Zmynd8/Lgmn/Marcks	13
GO:0018105	GO:0018105	peptidyl-serine phosphorylation	23/680	331/28891	4.47865730935461e-06	0.000120434698565921	8.02798645348924e-05	Hcls1/Tgfb1/Tgfbr1/Rack1/Grk2/Smad7/Morc3/Pkn1/Stk4/Camk1/Clk1/Srpk1/Prkacb/Stk38/Bax/Nsd1/Nek7/Tlk1/Wnk1/Eif4g1/Pdpk1/Prkaca/Smg1	23
GO:0007178	GO:0007178	transmembrane receptor protein serine/threonine kinase signaling pathway	26/680	405/28891	4.62149741896237e-06	0.000123565636704714	8.23668983602136e-05	Vsir/Tgfb1/Fos/Tgfbr1/Egr1/Meg3/Skil/Smad7/Jun/Lnpep/Furin/Arid4a/Sub1/Hexa/Synj2bp/Pdcd4/Usp15/Prmt1/Rbpj/Zeb2/Dnm2/Pmepa1/Numa1/Zmiz1/Itgb5/Tnrc6c	26
GO:0031032	GO:0031032	actomyosin structure organization	18/680	218/28891	4.65307670759099e-06	0.00012370310178874	8.24585304102398e-05	Tgfbr1/Stmn1/Mef2c/Mef2a/Akap13/Actg1/Ppp1r9a/Epb41l2/Wasf2/Myh9/Pfn1/Pdcd6ip/Iqgap1/Ppfia1/Zeb2/Wdr1/Cflar/Itgb5	18
GO:0000470	GO:0000470	maturation of LSU-rRNA	7/680	30/28891	4.92917132031433e-06	0.000129612682374118	8.63977633265115e-05	Rpl10a/Rpl7/Npm1/Rpl7a/Nsa2/Rpl35/Snu13	7
GO:0061572	GO:0061572	actin filament bundle organization	16/680	177/28891	4.93076671566423e-06	0.000129612682374118	8.63977633265115e-05	Lcp1/Plek/Limd2/Tgfbr1/Stmn1/Aif1/Cfl1/Actg1/Ppp1r9a/Wasf2/Myh9/Pfn1/Ppfia1/Zeb2/Marcks/Itgb5	16
GO:0150076	GO:0150076	neuroinflammatory response	11/680	85/28891	4.98185019443812e-06	0.000130223894188692	8.68051874514562e-05	Cx3cr1/Csf1r/Tyrobp/C1qa/Trem2/Aif1/Ctsc/Jun/Grn/Ifngr1/Zeb2	11
GO:0043523	GO:0043523	regulation of neuron apoptotic process	22/680	310/28891	5.13775041488e-06	0.00013355296772902	8.90242952005231e-05	Cx3cr1/Coro1a/Trem2/Btg2/Egr1/Mef2c/Npm1/Ucp2/Jun/Grn/Fyn/Mcl1/Set/Retreg1/Atf4/Hif1a/Nono/Kras/Bax/Dnajc5/Pdpk1/Lgmn	22
GO:0001558	GO:0001558	regulation of cell growth	28/680	459/28891	5.29830694824185e-06	0.000136965625474164	9.12991188580437e-05	Ccr5/Sema4d/Tgfb1/Tgfbr1/Rack1/Mndal/Cyba/Smad7/Cfl1/Npm1/Rpl4/Actr3/Picalm/Adam10/Ptprs/Dbnl/Crlf3/Cyfip1/Map1b/Ifrd1/Golga4/Cdkn1b/Uri1/Dnm2/Eif4g1/Rnf6/Lamtor1/Dnajc2	28
GO:0046578	GO:0046578	regulation of Ras protein signal transduction	17/680	199/28891	5.40290130894677e-06	0.000138902061673417	9.25899165899901e-05	Cyth4/Dock2/Stmn1/Dgkz/Arhgdib/Akap13/Ophn1/Git2/Arhgap17/Dennd4a/Cdc42se1/Cbl/Arhgdia/Kras/Dnm2/Cdc42se2/Arfgef1	17
GO:0099175	GO:0099175	regulation of postsynapse organization	14/680	139/28891	5.4890690065747e-06	0.000140346196075208	9.35525537329931e-05	Srgn/Cfl1/Fyn/Actr3/Ppp1r9a/Adam10/Ptprs/Dbnl/Sipa1l1/Asap1/Actr2/Taok2/Zmynd8/Marcks	14
GO:0006935	GO:0006935	chemotaxis	28/680	462/28891	5.98565011774441e-06	0.000152211178809381	0.000101461563494718	Cx3cr1/Coro1a/Ccr5/Bin2/Itgb2/Csf1r/Rac2/Rps19/Dock2/Fcer1g/Trem2/Sema4d/Lsp1/Tgfb1/Cmtm7/Lyn/Aif1/Rpl13a/Prex1/Rhog/Hmgb2/Adam10/Mycbp2/Usp14/Ccl5/Ninj1/Wnk1/Lgmn	28
GO:0042330	GO:0042330	taxis	28/680	464/28891	6.48821959415473e-06	0.00016321709398414	0.000108797932413585	Cx3cr1/Coro1a/Ccr5/Bin2/Itgb2/Csf1r/Rac2/Rps19/Dock2/Fcer1g/Trem2/Sema4d/Lsp1/Tgfb1/Cmtm7/Lyn/Aif1/Rpl13a/Prex1/Rhog/Hmgb2/Adam10/Mycbp2/Usp14/Ccl5/Ninj1/Wnk1/Lgmn	28
GO:1901652	GO:1901652	response to peptide	28/680	464/28891	6.48821959415473e-06	0.00016321709398414	0.000108797932413585	Pomc/Trem2/Rpl23/Egr1/Rps6/Grk2/Ctsd/Gnas/Cfl1/Csk/Fyn/Nfkb1/Ptpn1/Cyfip1/Rhoq/Jak1/Nono/Grb2/Nfe2l2/Pdpk1/Lgmn/Marcks/Uso1/Rab8a/Prkaca/Srsf3/Ywhag/Snx5	28
GO:0050821	GO:0050821	protein stabilization	17/680	202/28891	6.59898433527756e-06	0.000165102635710532	0.000110054804695179	Tyrobp/Rps7/Rpl11/Rpl23/Pim1/Smad7/Npm1/Morc3/Grn/Stk4/Rpl5/Ncor2/Tcp1/Pfn1/Aak1/Usp7/Sox4	17
GO:0030217	GO:0030217	T cell differentiation	23/680	339/28891	6.63374556819405e-06	0.000165102635710532	0.000110054804695179	Actb/Ptprc/Dock2/Vsir/Fcer1g/Il2rg/Tgfb1/Fgl2/Egr1/Mafb/Rps6/Prex1/Smad7/Rpl22/Kdelr1/Cyld/Chd7/Rc3h2/Ap3d1/Prelid1/Zfp36l2/Zmiz1/Sox4	23
GO:0048143	GO:0048143	astrocyte activation	6/680	21/28891	6.67377569838201e-06	0.000165220087263119	0.000110133096041804	Csf1r/C1qa/Trem2/Grn/Ifngr1/Zeb2	6
GO:0031647	GO:0031647	regulation of protein stability	22/680	316/28891	6.97163293370843e-06	0.000171685634193799	0.000114442927327302	Tyrobp/Rps7/Rpl11/Rpl23/Pycard/Pim1/Smad7/Npm1/Morc3/Grn/Stk4/Rpl5/Ctsh/Ddost/Ncor2/Ctsa/Tcp1/Pfn1/Aak1/Usp7/Senp2/Sox4	22
GO:0045766	GO:0045766	positive regulation of angiogenesis	16/680	182/28891	7.04756657895098e-06	0.000171747729285998	0.000114484318933288	Cx3cr1/Itgb2/Ets1/Btg1/Grn/Ctsh/Emc10/Aggf1/Hif1a/Jak1/Ccl5/Ninj1/Wnk1/Nfe2l2/Mtdh/Nras	16
GO:1904018	GO:1904018	positive regulation of vasculature development	16/680	182/28891	7.04756657895098e-06	0.000171747729285998	0.000114484318933288	Cx3cr1/Itgb2/Ets1/Btg1/Grn/Ctsh/Emc10/Aggf1/Hif1a/Jak1/Ccl5/Ninj1/Wnk1/Nfe2l2/Mtdh/Nras	16
GO:0050852	GO:0050852	T cell receptor signaling pathway	14/680	143/28891	7.64011159307851e-06	0.000185223223544116	0.000123466870195209	Laptm5/Ptprc/Lcp2/Rps3/Dgkz/Fyb/Fyn/Dennd1b/Elf1/Cyld/Rc3h2/Wnk1/Khdrbs1/Nras	14
GO:0034728	GO:0034728	nucleosome organization	11/680	89/28891	7.83301388758498e-06	0.000188920989587681	0.000125931742533447	Npm1/Setd2/Set/Ubn1/Spty2d1/Supt6/Dnajc9/Rsf1/Tspyl4/Anp32b/Chd2	11
GO:0006402	GO:0006402	mRNA catabolic process	19/680	249/28891	8.02126982631346e-06	0.000191743442407212	0.000127813144925832	Btg2/Npm1/Gtpbp2/Gigyf2/Cnot6l/Zc3hav1/Tent5a/Hnrnpab/Pabpc1/Dhx9/Rc3h2/Hnrnpa0/Hnrnpd/Pnrc1/Syncrip/Zfp36l2/Rnps1/Smg1/Tnrc6c	19
GO:0018209	GO:0018209	peptidyl-serine modification	23/680	343/28891	8.0319971600371e-06	0.000191743442407212	0.000127813144925832	Hcls1/Tgfb1/Tgfbr1/Rack1/Grk2/Smad7/Morc3/Pkn1/Stk4/Camk1/Clk1/Srpk1/Prkacb/Stk38/Bax/Nsd1/Nek7/Tlk1/Wnk1/Eif4g1/Pdpk1/Prkaca/Smg1	23
GO:0071375	GO:0071375	cellular response to peptide hormone stimulus	21/680	296/28891	8.41159658085061e-06	0.000199786093410152	0.00013317424883281	Grk2/Ctsd/Gnas/Cfl1/Csk/Nfkb1/Ptpn1/Cyfip1/Rhoq/Jak1/Nono/Grb2/Nfe2l2/Pdpk1/Marcks/Uso1/Rab8a/Prkaca/Srsf3/Ywhag/Snx5	21
GO:0043087	GO:0043087	regulation of GTPase activity	23/680	345/28891	8.82696879654899e-06	0.000208225780261586	0.000138800010554455	Arhgap45/Dock10/Sema4d/Rgs10/Stmn1/Rack1/Bin1/Prex1/Pycard/Rhog/Gnas/Picalm/Arhgap17/Rapgef6/Dennd1b/Sipa1l1/Snx18/Ccl5/Asap1/Srgap2/Iqgap1/Wnk1/Arfgef1	23
GO:0006401	GO:0006401	RNA catabolic process	21/680	297/28891	8.85593722420507e-06	0.000208225780261586	0.000138800010554455	Slfn2/Btg2/Npm1/Gtpbp2/Gigyf2/Cnot6l/Zc3hav1/Tent5a/Hnrnpab/Pabpc1/Dhx9/Rc3h2/Hnrnpa0/Hnrnpd/Pnrc1/Syncrip/Zfp36l2/Rnps1/Trir/Smg1/Tnrc6c	21
GO:0051054	GO:0051054	positive regulation of DNA metabolic process	22/680	321/28891	8.93281598230906e-06	0.00020898322990612	0.000139304914503062	Actb/Ptprc/Rps3/Tgfb1/Cst3/Npm1/Jun/Ppp1r10/Tcp1/Pfn1/Hnrnpab/Actr2/Dhx9/Bax/Hnrnpd/Nek7/Syncrip/Usp7/Smchd1/Kmt5b/Nsd2/Yeats4	22
GO:1902115	GO:1902115	regulation of organelle assembly	18/680	229/28891	9.20644760940751e-06	0.000214313275444864	0.000142857838526706	Lcp1/Npm1/Arpc2/Ptprs/Sipa1l1/Msn/Cnot6l/Snx18/Cyld/Sec22b/Scfd1/Pdcd6ip/Dnm2/Ubap2l/Gdi2/Numa1/Atg3/Ubqln2	18
GO:0045088	GO:0045088	regulation of innate immune response	28/680	474/28891	9.63060015837122e-06	0.000223077119509995	0.000148699678318155	Ifi209/Rps19/Tyrobp/Trem2/Tgfb1/Lyn/Unc93b1/Mndal/Pycard/Cyba/Grn/Hmgb2/Ptprs/Gigyf2/Samhd1/Zc3hav1/Peli1/Usp15/Nono/Dhx9/Ninj1/Nek7/Ankrd17/Nfe2l2/Pdpk1/Sfpq/Riok3/Eif4e2	28
GO:2000045	GO:2000045	regulation of G1/S transition of mitotic cell cycle	15/680	166/28891	9.72908332622296e-06	0.000224162601386072	0.000149423243362152	Actb/Rpl17/Rpl26/Dgkz/Aif1/Ccnd2/Crlf3/Gigyf2/Cdkn1b/Ankrd17/Cdk2ap2/Eif4g1/Anp32b/Id2/Senp2	15
GO:0099504	GO:0099504	synaptic vesicle cycle	18/680	230/28891	9.77327862422713e-06	0.000224162601386072	0.000149423243362152	Actb/Bin1/Ophn1/Actg1/Git2/Grn/Picalm/Diaph1/Rap1b/Cyfip1/Arhgdia/Gripap1/Napa/Dnm2/Clcn3/Dnajc5/Ap3d1/Prkaca	18
GO:0050764	GO:0050764	regulation of phagocytosis	13/680	127/28891	9.89122798898339e-06	0.000225761247611967	0.000150488875642402	Ptprc/Dock2/Fcer1g/Il2rg/Trem2/Tgfb1/Rack1/Pycard/Cyba/Csk/Myh9/Dnm2/Atg3	13
GO:0010660	GO:0010660	regulation of muscle cell apoptotic process	12/680	109/28891	1.02626140873429e-05	0.000233100831624648	0.000155381326217665	Naca/Grk2/Zfas1/Npm1/Stk4/Atf4/Ppp1r10/Pdcd4/Eif5a/Cflar/Nfe2l2/Pdpk1	12
GO:0045786	GO:0045786	negative regulation of cell cycle	25/680	400/28891	1.11042174047749e-05	0.000250998228197787	0.000167311447599024	Tgfb1/Rpl26/Dgkz/Btg2/Ets1/Rps6/Btg1/Npm1/Taok3/Crlf3/Gigyf2/Zwint/Foxn3/Ppp1r10/Prkacb/Bub3/Cdk5rap3/Cdkn1b/Trim35/Taok2/Cdk2ap2/Zfp36l2/Baz1b/Cdc5l/Prkaca	25
GO:0033674	GO:0033674	positive regulation of kinase activity	26/680	426/28891	1.13021271479977e-05	0.000254243523680198	0.000169474710220229	Csf1r/Ptprc/Rps3/Trem2/Tgfb1/Lyn/Dgkz/Egr1/Ccnd2/Mef2c/Pim1/Npm1/Akap13/Csk/Ppp1r9a/Taok3/Maged1/Camk1/Ptpn1/Erp29/Jtb/Kras/Cdkn1b/Iqgap1/Zeb2/Marcks	26
GO:0098974	GO:0098974	postsynaptic actin cytoskeleton organization	6/680	23/28891	1.19266050035115e-05	0.000263673673304167	0.00017576069875485	Actb/Actr3/Ppp1r9a/Dbnl/Sipa1l1/Wasf2	6
GO:0099188	GO:0099188	postsynaptic cytoskeleton organization	6/680	23/28891	1.19266050035115e-05	0.000263673673304167	0.00017576069875485	Actb/Actr3/Ppp1r9a/Dbnl/Sipa1l1/Wasf2	6
GO:0046831	GO:0046831	regulation of RNA export from nucleus	5/680	14/28891	1.19467447618045e-05	0.000263673673304167	0.00017576069875485	Setd2/Supt6/Dhx9/Wnk1/Khdrbs1	5
GO:0098883	GO:0098883	synapse pruning	5/680	14/28891	1.19467447618045e-05	0.000263673673304167	0.00017576069875485	Cx3cr1/C1qb/C1qc/C1qa/Trem2	5
GO:0032273	GO:0032273	positive regulation of protein polymerization	11/680	93/28891	1.20115690445132e-05	0.000263859772578766	0.000175884749586818	Rps3/Bin1/Pycard/Vasp/Arpc2/Actr3/Map1b/Pfn1/Cdkn1b/Grb2/Numa1	11
GO:0000288	GO:0000288	nuclear-transcribed mRNA catabolic process, deadenylation-dependent decay	9/680	61/28891	1.22314383167341e-05	0.000267007319763212	0.000177982854739181	Btg2/Cnot6l/Pabpc1/Dhx9/Rc3h2/Hnrnpd/Syncrip/Zfp36l2/Tnrc6c	9
GO:0044772	GO:0044772	mitotic cell cycle phase transition	27/680	454/28891	1.22689834898676e-05	0.000267007319763212	0.000177982854739181	Actb/Rpl17/Tgfb1/Rpl26/Dgkz/Aif1/Rps6/Ccnd2/Taok3/Crlf3/Gigyf2/Zwint/Cdk4/Foxn3/Bub3/Cdk5rap3/Cdkn1b/Taok2/Ankrd17/Cdk2ap2/Eif4g1/Anp32b/Id2/Anapc5/Zfp36l2/Ube2s/Senp2	27
GO:0010631	GO:0010631	epithelial cell migration	22/680	328/28891	1.2519048565116e-05	0.000271188093686009	0.000180769692487518	Coro1a/Itgb2/Tgfb1/Tgfbr1/Ets1/Sp100/Mef2c/Jun/Pkn1/Grn/Ctsh/Emc10/Hif1a/Synj2bp/Myh9/Pfn1/Zeb2/Gpx1/Nfe2l2/Pdpk1/Mia3/Lgmn	22
GO:0030490	GO:0030490	maturation of SSU-rRNA	8/680	47/28891	1.26388788505246e-05	0.000272522184984354	0.000181658976638877	Rps19/Rps16/Rps21/Rps28/Rps8/Wdr43/Riok3/Snu13	8
GO:0043406	GO:0043406	positive regulation of MAP kinase activity	13/680	130/28891	1.27565055231096e-05	0.000273796740103807	0.000182508574915373	Ptprc/Rps3/Tgfb1/Mef2c/Akap13/Csk/Taok3/Maged1/Ptpn1/Erp29/Kras/Iqgap1/Zeb2	13
GO:0016032	GO:0016032	viral process	22/680	329/28891	1.31258982787781e-05	0.000279163991120012	0.000186086299521624	Csf1r/Eef1a1/Sp100/Grk2/Apobec3/Cfl1/Jun/Uvrag/Ctsb/Lgals1/Furin/Ly6e/Zc3hav1/Eif3f/Srpk1/Pfn1/Ccl5/P4hb/Rsf1/Dhx9/Pdcd6ip/Eif3a	22
GO:0050769	GO:0050769	positive regulation of neurogenesis	22/680	329/28891	1.31258982787781e-05	0.000279163991120012	0.000186086299521624	Cx3cr1/Csf1r/Sema4d/Tgfb1/Lyn/Bin1/Skil/Rpl4/Actr3/Cux1/Picalm/Dbnl/Srrt/Hif1a/Cyfip1/Map1b/Actr2/Golga4/Kras/Zeb2/Id2/Marcks	22
GO:0010563	GO:0010563	negative regulation of phosphorus metabolic process	26/680	430/28891	1.32969270044288e-05	0.000280253700241993	0.000186812682380857	Actb/Ptprc/Plek/Sema4d/Tgfb1/Lyn/Rack1/Entpd1/Grk2/Pycard/Smad7/Npm1/Csk/Jun/Pkn1/Ptpn1/Camk2n1/Cbl/Stk38/Cdk5rap3/Cdkn1b/Bax/Iqgap1/Uri1/Wnk1/Eif4g1	26
GO:0045936	GO:0045936	negative regulation of phosphate metabolic process	26/680	430/28891	1.32969270044288e-05	0.000280253700241993	0.000186812682380857	Actb/Ptprc/Plek/Sema4d/Tgfb1/Lyn/Rack1/Entpd1/Grk2/Pycard/Smad7/Npm1/Csk/Jun/Pkn1/Ptpn1/Camk2n1/Cbl/Stk38/Cdk5rap3/Cdkn1b/Bax/Iqgap1/Uri1/Wnk1/Eif4g1	26
GO:0022409	GO:0022409	positive regulation of cell-cell adhesion	23/680	354/28891	1.33628862385537e-05	0.000280380917982928	0.000186897483714112	Actb/Coro1a/Ccr5/Itgb2/Itgal/Ptprc/Vsir/Il2rg/Rps3/Tgfb1/Aif1/Ets1/Pycard/Smad7/Lgals1/H2-Eb1/Cyld/H2-DMb1/Jak1/Ccl5/Ap3d1/Zmiz1/Sox4	23
GO:0090132	GO:0090132	epithelium migration	22/680	330/28891	1.37591905403266e-05	0.000286780906039162	0.000191163614491184	Coro1a/Itgb2/Tgfb1/Tgfbr1/Ets1/Sp100/Mef2c/Jun/Pkn1/Grn/Ctsh/Emc10/Hif1a/Synj2bp/Myh9/Pfn1/Zeb2/Gpx1/Nfe2l2/Pdpk1/Mia3/Lgmn	22
GO:0048813	GO:0048813	dendrite morphogenesis	16/680	192/28891	1.38517813132829e-05	0.000286780906039162	0.000191163614491184	Dock10/Sema4d/Cfl1/Mef2a/Fyn/Actr3/Ppp1r9a/Cux1/Picalm/Adam10/Dbnl/Sipa1l1/Ywhah/Actr2/Taok2/Marcks	16
GO:1902806	GO:1902806	regulation of cell cycle G1/S phase transition	16/680	192/28891	1.38517813132829e-05	0.000286780906039162	0.000191163614491184	Actb/Csf1r/Rpl17/Rpl26/Dgkz/Aif1/Ccnd2/Crlf3/Gigyf2/Cdkn1b/Ankrd17/Cdk2ap2/Eif4g1/Anp32b/Id2/Senp2	16
GO:0002260	GO:0002260	lymphocyte homeostasis	11/680	95/28891	1.4745823286275e-05	0.000301005945656929	0.00020064580083047	Coro1a/Dock10/Tgfb1/Lyn/Rps6/Skil/Mef2c/Pkn1/Hif1a/Rc3h2/Bax	11
GO:0060395	GO:0060395	SMAD protein signal transduction	11/680	95/28891	1.4745823286275e-05	0.000301005945656929	0.00020064580083047	Tgfb1/Fos/Tgfbr1/Meg3/Smad7/Jun/Lnpep/Sub1/Hexa/Pmepa1/Zmiz1	11
GO:0010952	GO:0010952	positive regulation of peptidase activity	16/680	193/28891	1.47806553400155e-05	0.000301005945656929	0.00020064580083047	Laptm5/Ctss/Vsir/Rps3/Lyn/Rack1/Pycard/Ctsd/Grn/Fyn/Ctsh/Picalm/Bax/Anp32b/Prelid1/Lgmn	16
GO:0051348	GO:0051348	negative regulation of transferase activity	19/680	260/28891	1.47964310474259e-05	0.000301005945656929	0.00020064580083047	Actb/Ptprc/Rps7/Rpl11/Lyn/Rpl23/Pycard/Smad7/Npm1/Csk/Pkn1/Rpl5/Ptpn1/Camk2n1/Cbl/Stk38/Cdk5rap3/Cdkn1b/Wnk1	19
GO:0030516	GO:0030516	regulation of axon extension	12/680	113/28891	1.48605200783822e-05	0.000301005945656929	0.00020064580083047	Ccr5/Sema4d/Rpl4/Actr3/Ptprs/Dbnl/Cyfip1/Map1b/Ifrd1/Golga4/Dnm2/Rnf6	12
GO:0090130	GO:0090130	tissue migration	22/680	332/28891	1.51091964908987e-05	0.000304723837848771	0.000203124088940712	Coro1a/Itgb2/Tgfb1/Tgfbr1/Ets1/Sp100/Mef2c/Jun/Pkn1/Grn/Ctsh/Emc10/Hif1a/Synj2bp/Myh9/Pfn1/Zeb2/Gpx1/Nfe2l2/Pdpk1/Mia3/Lgmn	22
GO:0046777	GO:0046777	protein autophosphorylation	18/680	238/28891	1.55604410214963e-05	0.000312477697594768	0.000208292689165093	Csf1r/Ptprc/Lyn/Tgfbr1/Pim1/Csk/Jun/Stk24/Stk4/Fyn/Nme2/Taok3/Clk1/Slk/Iqgap1/Wnk1/Prkaca/Smg1	18
GO:0006403	GO:0006403	RNA localization	15/680	173/28891	1.59711526163843e-05	0.000319354799538726	0.000212876856510781	Npm1/Setd2/Tomm20/Tcp1/Supt6/Kpnb1/Hnrnpa1/Hnrnpab/Nop58/Dhx9/Srsf7/Wnk1/Khdrbs1/Senp2/Srsf3	15
GO:0003231	GO:0003231	cardiac ventricle development	14/680	153/28891	1.65920184202215e-05	0.000330357677396665	0.000220211200802312	Tgfb1/Tgfbr1/Naca/Mef2c/Smad7/Ly6e/Hif1a/Chd7/Rbpj/Dnm2/Trip11/Id2/Nsd2/Sox4	14
GO:0031330	GO:0031330	negative regulation of cellular catabolic process	16/680	195/28891	1.68061224118791e-05	0.000333202740530434	0.000222107674872426	Trem2/Slfn2/Mcl1/Furin/Ctsa/Tent5a/Hnrnpab/Sec22b/Scfd1/Dhx9/Hnrnpa0/Hnrnpd/Wdr6/Syncrip/Wnk1/Eif4g1	16
GO:1903312	GO:1903312	negative regulation of mRNA metabolic process	11/680	97/28891	1.80042889524945e-05	0.000355451763749882	0.000236938521724367	Npm1/Ptbp3/Tent5a/Hnrnpab/Srsf6/Dhx9/Srsf7/Hnrnpa0/Hnrnpd/Syncrip/Rnps1	11
GO:0051168	GO:0051168	nuclear export	15/680	175/28891	1.83093198882944e-05	0.000359955074610629	0.000239940357492332	Tgfb1/Rps15/Sp100/Npm1/Akap13/Camk1/Setd2/Supt6/Dhx9/Cdkn1b/Wnk1/Anp32b/Khdrbs1/Prkaca/Srsf3	15
GO:0002833	GO:0002833	positive regulation of response to biotic stimulus	25/680	413/28891	1.9035180637981e-05	0.000371872786243844	0.000247884515503878	Ifi209/Rps19/Tyrobp/Pomc/Trem2/Lyn/Ly86/Unc93b1/Mndal/Pycard/Cyba/Grn/Hmgb2/Ptprs/Zc3hav1/Peli1/Usp15/Nono/Dhx9/Ninj1/Nek7/Ankrd17/Pdpk1/Sfpq/Riok3	25
GO:0043405	GO:0043405	regulation of MAP kinase activity	16/680	197/28891	1.90744750370854e-05	0.000371872786243844	0.000247884515503878	Ptprc/Rps3/Tgfb1/Lyn/Mef2c/Akap13/Csk/Taok3/Maged1/Ptpn1/Erp29/Stk38/Cdk5rap3/Kras/Iqgap1/Zeb2	16
GO:0034655	GO:0034655	nucleobase-containing compound catabolic process	25/680	414/28891	1.98190053353426e-05	0.000384784755037627	0.000256491429607426	Slfn2/Btg2/Entpd1/Npm1/Gtpbp2/Gigyf2/Cnot6l/Samhd1/Zc3hav1/Tent5a/Hnrnpab/Pabpc1/Dhx9/Rc3h2/Bax/Hnrnpa0/Hnrnpd/Pnrc1/Syncrip/Nudt5/Zfp36l2/Rnps1/Trir/Smg1/Tnrc6c	25
GO:0140238	GO:0140238	presynaptic endocytosis	10/680	81/28891	2.03965680973434e-05	0.000394361744328388	0.00026287529914062	Actb/Bin1/Ophn1/Actg1/Grn/Picalm/Diaph1/Aak1/Dnm2/Ap3d1	10
GO:0045930	GO:0045930	negative regulation of mitotic cell cycle	18/680	243/28891	2.05781603343822e-05	0.000396235441171088	0.000264124275810156	Rpl26/Dgkz/Btg2/Rps6/Btg1/Taok3/Crlf3/Gigyf2/Zwint/Foxn3/Ppp1r10/Bub3/Cdk5rap3/Cdkn1b/Trim35/Taok2/Cdk2ap2/Zfp36l2	18
GO:0042177	GO:0042177	negative regulation of protein catabolic process	12/680	117/28891	2.1163549179154e-05	0.000405837076267466	0.000270524573847426	Rpl11/Cst3/Ophn1/Fyn/Furin/Svip/Eif3h/Mycbp2/Ctsa/Usp14/Cdk5rap3/Usp7	12
GO:0051491	GO:0051491	positive regulation of filopodium assembly	7/680	37/28891	2.16064862364314e-05	0.000409375344738413	0.000272883127627342	Tgfbr1/Arpc2/Actr3/Fnbp1l/Rhoq/Zmynd8/Mien1	7
GO:0070306	GO:0070306	lens fiber cell differentiation	7/680	37/28891	2.16064862364314e-05	0.000409375344738413	0.000272883127627342	Tgfb1/Six3/Skil/Maf/Atf4/Cdkn1b/Zeb2	7
GO:0071674	GO:0071674	mononuclear cell migration	16/680	199/28891	2.161053860876e-05	0.000409375344738413	0.000272883127627342	Cx3cr1/Coro1a/Itgal/Csf1r/Rps19/Tgfb1/Lyn/Aif1/Pycard/Adam10/Msn/Ccl5/Ninj1/Wnk1/Mia3/Lgmn	16
GO:0031333	GO:0031333	negative regulation of protein-containing complex assembly	14/680	157/28891	2.22057464193832e-05	0.000418954385065703	0.000279268364349035	Tmsb4x/Trem2/Stmn1/Tmsb10/Ssh2/Rpl13a/Cfl1/Arpc2/Svip/Capza1/Pfn1/Capza2/Riok3/Arfgef1	14
GO:0010324	GO:0010324	membrane invagination	10/680	82/28891	2.27454157008625e-05	0.000427412851663999	0.000284906644352803	Bin2/Itgb2/Elmo1/Fcer1g/Trem2/Aif1/Fnbp1l/Snx18/Myh9/Clcn3	10
GO:0060999	GO:0060999	positive regulation of dendritic spine development	9/680	66/28891	2.35168409489956e-05	0.000439212682011143	0.000292772224564182	Cfl1/Grn/Actr3/Ppp1r9a/Dbnl/Camk1/Actr2/Zmynd8/Marcks	9
GO:0045646	GO:0045646	regulation of erythrocyte differentiation	8/680	51/28891	2.35610992059835e-05	0.000439212682011143	0.000292772224564182	Lyn/Ets1/Mafb/Hmgb2/Klf13/Hif1a/Prmt1/Id2	8
GO:0046700	GO:0046700	heterocycle catabolic process	26/680	446/28891	2.48875243076648e-05	0.00046071550790355	0.000307105668084323	Slfn2/Btg2/Entpd1/Npm1/Gtpbp2/Gigyf2/Cnot6l/Samhd1/Zc3hav1/Tent5a/Hnrnpab/Pabpc1/Dhx9/Rc3h2/Bax/Hnrnpa0/Hnrnpd/Pnrc1/Syncrip/Nfe2l2/Nudt5/Zfp36l2/Rnps1/Trir/Smg1/Tnrc6c	26
GO:0090150	GO:0090150	establishment of protein localization to membrane	19/680	270/28891	2.5011446112362e-05	0.00046071550790355	0.000307105668084323	Rack1/Naca/Csk/Rab8b/Arpc2/Fyn/Actr3/Emc10/Tomm22/Wdr83os/Gripap1/Golga4/Sec61b/Bax/Wnk1/Srpr/Tram1/Srp72/Rab8a	19
GO:1901522	GO:1901522	positive regulation of transcription from RNA polymerase II promoter involved in cellular response to chemical stimulus	5/680	16/28891	2.50655330952178e-05	0.00046071550790355	0.000307105668084323	Jun/Atf4/Hif1a/Rbpj/Nfe2l2	5
GO:0010657	GO:0010657	muscle cell apoptotic process	12/680	119/28891	2.51084536258614e-05	0.00046071550790355	0.000307105668084323	Naca/Grk2/Zfas1/Npm1/Stk4/Atf4/Ppp1r10/Pdcd4/Eif5a/Cflar/Nfe2l2/Pdpk1	12
GO:0002697	GO:0002697	regulation of immune effector process	27/680	473/28891	2.5251250667241e-05	0.000461525788562581	0.000307645788351296	Cx3cr1/Laptm5/Cd37/Itgb2/Ptprc/Rac2/Rps19/Tyrobp/Vsir/Fcer1g/Pomc/Trem2/Tgfb1/Lyn/Fgl2/Pycard/Smad7/Pkn1/Grn/Dennd1b/H2-DMb1/Supt6/Rc3h2/Ankrd17/Pdpk1/Kmt5b/Nsd2	27
GO:0000027	GO:0000027	ribosomal large subunit assembly	6/680	26/28891	2.56129071370026e-05	0.000462713484532955	0.00030843748769331	Rpl10/Rplp0/Rpl11/Rpl6/Rpl23a/Rpl5	6
GO:0150146	GO:0150146	cell junction disassembly	6/680	26/28891	2.56129071370026e-05	0.000462713484532955	0.00030843748769331	Cx3cr1/C1qb/C1qc/C1qa/Trem2/Tgfbr1	6
GO:1900151	GO:1900151	regulation of nuclear-transcribed mRNA catabolic process, deadenylation-dependent decay	6/680	26/28891	2.56129071370026e-05	0.000462713484532955	0.00030843748769331	Pabpc1/Dhx9/Hnrnpd/Syncrip/Zfp36l2/Tnrc6c	6
GO:0045860	GO:0045860	positive regulation of protein kinase activity	23/680	369/28891	2.57625221589902e-05	0.00046344514240588	0.000308925199255042	Csf1r/Ptprc/Rps3/Tgfb1/Egr1/Ccnd2/Mef2c/Pim1/Npm1/Akap13/Csk/Ppp1r9a/Taok3/Maged1/Camk1/Ptpn1/Erp29/Jtb/Kras/Cdkn1b/Iqgap1/Zeb2/Marcks	23
GO:0045672	GO:0045672	positive regulation of osteoclast differentiation	7/680	38/28891	2.59505508250354e-05	0.00046344514240588	0.000308925199255042	Csf1r/Tyrobp/Trem2/Fos/Gnas/Ccl5/Ninj1	7
GO:1905476	GO:1905476	negative regulation of protein localization to membrane	7/680	38/28891	2.59505508250354e-05	0.00046344514240588	0.000308925199255042	Tgfb1/Csk/Picalm/Rhoq/Gripap1/Ppfia1/Wnk1	7
GO:0043434	GO:0043434	response to peptide hormone	24/680	396/28891	2.72510191416413e-05	0.000482206157236664	0.000321430994902697	Pomc/Egr1/Rps6/Grk2/Ctsd/Gnas/Cfl1/Csk/Nfkb1/Ptpn1/Cyfip1/Rhoq/Jak1/Nono/Grb2/Nfe2l2/Pdpk1/Marcks/Uso1/Rab8a/Prkaca/Srsf3/Ywhag/Snx5	24
GO:1901989	GO:1901989	positive regulation of cell cycle phase transition	12/680	120/28891	2.73102439982295e-05	0.000482206157236664	0.000321430994902697	Csf1r/Rpl17/Tgfb1/Aif1/Ccnd2/Npm1/Cdk4/Ppp1r10/Ankrd17/Eif4g1/Anp32b/Anapc5	12
GO:1903076	GO:1903076	regulation of protein localization to plasma membrane	12/680	120/28891	2.73102439982295e-05	0.000482206157236664	0.000321430994902697	Actb/Trem2/Tgfb1/Rack1/Rhog/Csk/Actr3/Picalm/Rhoq/Gripap1/Ppfia1/Wnk1	12
GO:0032272	GO:0032272	negative regulation of protein polymerization	10/680	84/28891	2.81457587514807e-05	0.000495090245105933	0.0003300193240231	Tmsb4x/Stmn1/Tmsb10/Ssh2/Cfl1/Arpc2/Capza1/Pfn1/Capza2/Arfgef1	10
GO:0050688	GO:0050688	regulation of defense response to virus	11/680	102/28891	2.90043802670968e-05	0.000506386176379649	0.00033754901308487	Cd37/Trem2/Fgl2/Pycard/Apobec3/Ptprs/Zc3hav1/Ccl5/Rnf216/Dhx9/Riok3	11
GO:0061014	GO:0061014	positive regulation of mRNA catabolic process	11/680	102/28891	2.90043802670968e-05	0.000506386176379649	0.00033754901308487	Btg2/Gigyf2/Cnot6l/Zc3hav1/Pabpc1/Dhx9/Rc3h2/Hnrnpd/Syncrip/Zfp36l2/Tnrc6c	11
GO:0050900	GO:0050900	leukocyte migration	24/680	398/28891	2.95426199168479e-05	0.000513865868367774	0.000342534857419762	Cx3cr1/Selplg/Coro1a/Itgb2/Itgal/Csf1r/Rac2/Rps19/Fcer1g/Trem2/Tgfb1/Lyn/Aif1/Rpl13a/Prex1/Pycard/Adam10/Msn/Ccl5/Ninj1/Wnk1/Wdr1/Mia3/Lgmn	24
GO:0030837	GO:0030837	negative regulation of actin filament polymerization	9/680	68/28891	3.00295172701108e-05	0.000520400412247587	0.000346890680979876	Tmsb4x/Tmsb10/Ssh2/Cfl1/Arpc2/Capza1/Pfn1/Capza2/Arfgef1	9
GO:0001776	GO:0001776	leukocyte homeostasis	13/680	141/28891	3.0458566836137e-05	0.000525887949174484	0.00035054858627102	Coro1a/Csf1r/Fcer1g/Dock10/Tgfb1/Lyn/Rps6/Skil/Mef2c/Pkn1/Hif1a/Rc3h2/Bax	13
GO:0014002	GO:0014002	astrocyte development	7/680	39/28891	3.09888030475736e-05	0.000533075770072048	0.000355339873954956	Csf1r/C1qa/Trem2/Grn/Ifngr1/Kras/Zeb2	7
GO:0030865	GO:0030865	cortical cytoskeleton organization	8/680	53/28891	3.14673529201847e-05	0.00053735673107133	0.000358193494823309	Plek/Rhog/Tln1/Epb41l2/Rhoq/Pdcd6ip/Iqgap1/Wdr1	8
GO:1902895	GO:1902895	positive regulation of miRNA transcription	8/680	53/28891	3.14673529201847e-05	0.00053735673107133	0.000358193494823309	Tgfb1/Fos/Tgfbr1/Ets1/Egr1/Jun/Nfkb1/Hif1a	8
GO:0016486	GO:0016486	peptide hormone processing	6/680	27/28891	3.22776631912732e-05	0.000549189767534427	0.000366081209706192	Pcsk1n/Pcsk2/Furin/Adam10/Scg5/P4hb	6
GO:0060541	GO:0060541	respiratory system development	19/680	276/28891	3.38121473224786e-05	0.000573213903340135	0.000382095318522136	Tgfb1/Rpl13a/Meg3/Ctsh/Cux1/Ncor2/Chd7/Man1a2/Srsf6/Rc3h2/Rbpj/Kras/Ppp1ca/Phf14/Smchd1/Numa1/Asah1/Tnrc6c/Ctsz	19
GO:0032239	GO:0032239	regulation of nucleobase-containing compound transport	5/680	17/28891	3.4822205677852e-05	0.000588206138507832	0.000392088905276365	Setd2/Supt6/Dhx9/Wnk1/Khdrbs1	5
GO:0043547	GO:0043547	positive regulation of GTPase activity	18/680	253/28891	3.51313270314116e-05	0.000591293090575448	0.000394146618682592	Arhgap45/Dock10/Sema4d/Rgs10/Rack1/Bin1/Prex1/Rhog/Gnas/Picalm/Arhgap17/Rapgef6/Dennd1b/Sipa1l1/Snx18/Ccl5/Asap1/Srgap2	18
GO:0050770	GO:0050770	regulation of axonogenesis	15/680	186/28891	3.74209413945063e-05	0.000625330659946054	0.000416835523879407	Ccr5/Sema4d/Skil/Rpl4/Actr3/Picalm/Ptprs/Dbnl/Sipa1l1/Cyfip1/Map1b/Ifrd1/Golga4/Zeb2/Rnf6	15
GO:0061013	GO:0061013	regulation of mRNA catabolic process	15/680	186/28891	3.74209413945063e-05	0.000625330659946054	0.000416835523879407	Btg2/Npm1/Gigyf2/Cnot6l/Zc3hav1/Tent5a/Hnrnpab/Pabpc1/Dhx9/Rc3h2/Hnrnpa0/Hnrnpd/Syncrip/Zfp36l2/Tnrc6c	15
GO:0043542	GO:0043542	endothelial cell migration	17/680	231/28891	3.76273745991228e-05	0.000626542653912084	0.00041764341988088	Itgb2/Tgfb1/Tgfbr1/Ets1/Sp100/Mef2c/Grn/Emc10/Hif1a/Synj2bp/Myh9/Zeb2/Gpx1/Nfe2l2/Pdpk1/Mia3/Lgmn	17
GO:1903039	GO:1903039	positive regulation of leukocyte cell-cell adhesion	20/680	303/28891	3.8495439901709e-05	0.000638723983333675	0.00042576330133917	Actb/Coro1a/Itgb2/Itgal/Ptprc/Vsir/Il2rg/Rps3/Tgfb1/Aif1/Ets1/Pycard/Lgals1/H2-Eb1/Cyld/H2-DMb1/Ccl5/Ap3d1/Zmiz1/Sox4	20
GO:1903313	GO:1903313	positive regulation of mRNA metabolic process	13/680	145/28891	4.08816969635118e-05	0.00067592035368294	0.000450557813289513	Btg2/Gigyf2/Cnot6l/Zc3hav1/Pabpc1/Dhx9/Rc3h2/Tra2b/Rbm3/Hnrnpd/Syncrip/Zfp36l2/Tnrc6c	13
GO:0000082	GO:0000082	G1/S transition of mitotic cell cycle	17/680	233/28891	4.19415759395765e-05	0.000691002231765065	0.000460611154592162	Actb/Rpl17/Rpl26/Dgkz/Aif1/Rps6/Ccnd2/Crlf3/Gigyf2/Cdk4/Cdkn1b/Ankrd17/Cdk2ap2/Eif4g1/Anp32b/Id2/Senp2	17
GO:2000628	GO:2000628	regulation of miRNA metabolic process	10/680	88/28891	4.22986581850675e-05	0.000694440075957653	0.000462902767137046	Tgfb1/Fos/Tgfbr1/Ets1/Egr1/Jun/Nfkb1/Ncor2/Hif1a/Rc3h2	10
GO:0002218	GO:0002218	activation of innate immune response	19/680	281/28891	4.31525123097312e-05	0.00070598113670361	0.00047059585562655	Ifi209/Tyrobp/Trem2/Lyn/Unc93b1/Mndal/Pycard/Cyba/Ptprs/Zc3hav1/Peli1/Usp15/Nono/Ninj1/Nek7/Ankrd17/Pdpk1/Sfpq/Riok3	19
GO:0007517	GO:0007517	muscle organ development	23/680	382/28891	4.40431231339678e-05	0.000718041021407092	0.000478634783957259	Tgfb1/Fos/Tgfbr1/Btg2/Egr1/Naca/Meg3/Skil/Mef2c/Mbnl1/Smad7/Ly6e/Cd164/Chd7/Rbpj/Kras/Zfhx3/Paxbp1/Gpx1/Cflar/Chd2/Kmt5b/Nras	23
GO:0050679	GO:0050679	positive regulation of epithelial cell proliferation	17/680	235/28891	4.66879208445821e-05	0.000756060737652575	0.000503978125254964	Tgfb1/Pold4/Ccnd2/Cyba/Jun/Grn/Hmgb2/Emc10/Aggf1/Cdk4/Nme1/Ccl5/Kdm5b/Srsf6/Rbpj/Cflar/Nras	17
GO:1905475	GO:1905475	regulation of protein localization to membrane	16/680	212/28891	4.6698344343149e-05	0.000756060737652575	0.000503978125254964	Actb/Trem2/Tgfb1/Rack1/Rhog/Csk/Arpc2/Fyn/Actr3/Picalm/Adam10/Rhoq/Gripap1/Ppfia1/Wnk1/Zmynd8	16
GO:0051444	GO:0051444	negative regulation of ubiquitin-protein transferase activity	5/680	18/28891	4.72826651081642e-05	0.000760259759591411	0.000506777126842071	Rps7/Rpl11/Rpl23/Smad7/Rpl5	5
GO:1903376	GO:1903376	regulation of oxidative stress-induced neuron intrinsic apoptotic signaling pathway	5/680	18/28891	4.72826651081642e-05	0.000760259759591411	0.000506777126842071	Trem2/Mcl1/Atf4/Hif1a/Nono	5
GO:0032507	GO:0032507	maintenance of protein location in cell	9/680	72/28891	4.77122667999091e-05	0.000761930704289333	0.000507890952139862	Tmsb4x/Srgn/Tmsb10/Sp100/Grk2/Morc3/Kdelr1/Kdelr2/Pfn1	9
GO:1903051	GO:1903051	negative regulation of proteolysis involved in protein catabolic process	9/680	72/28891	4.77122667999091e-05	0.000761930704289333	0.000507890952139862	Rps7/Rpl11/Rpl23/Ophn1/Rpl5/Svip/Eif3h/Usp14/Usp7	9
GO:1901361	GO:1901361	organic cyclic compound catabolic process	27/680	491/28891	4.79559772570835e-05	0.000763217746890794	0.000508748874374287	Slfn2/Btg2/Entpd1/Npm1/Gtpbp2/Gigyf2/Cnot6l/Ywhah/Samhd1/Zc3hav1/Tent5a/Hnrnpab/Pabpc1/Dhx9/Rc3h2/Bax/Hnrnpa0/Hnrnpd/Pnrc1/Syncrip/Nfe2l2/Nudt5/Zfp36l2/Rnps1/Trir/Smg1/Tnrc6c	27
GO:0006913	GO:0006913	nucleocytoplasmic transport	22/680	359/28891	4.93984065667804e-05	0.000780861974074208	0.000520510237046125	Hcls1/Tgfb1/Rps15/Sp100/Six3/Cfl1/Npm1/Akap13/Stk4/Adam10/Camk1/Setd2/Ppp1r12a/Supt6/Kpnb1/Dhx9/Cdkn1b/Wnk1/Anp32b/Khdrbs1/Prkaca/Srsf3	22
GO:0051169	GO:0051169	nuclear transport	22/680	359/28891	4.93984065667804e-05	0.000780861974074208	0.000520510237046125	Hcls1/Tgfb1/Rps15/Sp100/Six3/Cfl1/Npm1/Akap13/Stk4/Adam10/Camk1/Setd2/Ppp1r12a/Supt6/Kpnb1/Dhx9/Cdkn1b/Wnk1/Anp32b/Khdrbs1/Prkaca/Srsf3	22
GO:1903077	GO:1903077	negative regulation of protein localization to plasma membrane	6/680	29/28891	4.97641414499802e-05	0.000783994672876961	0.000522598444502185	Tgfb1/Csk/Picalm/Rhoq/Ppfia1/Wnk1	6
GO:0044843	GO:0044843	cell cycle G1/S phase transition	18/680	260/28891	5.01738847872221e-05	0.000787797338655746	0.000525133241344186	Actb/Csf1r/Rpl17/Rpl26/Dgkz/Aif1/Rps6/Ccnd2/Crlf3/Gigyf2/Cdk4/Cdkn1b/Ankrd17/Cdk2ap2/Eif4g1/Anp32b/Id2/Senp2	18
GO:0030032	GO:0030032	lamellipodium assembly	9/680	73/28891	5.3298821595604e-05	0.0008285222134413	0.000552279798523429	Rac2/Cfl1/Arpc2/Actr3/Brk1/Cyfip1/Wasf2/Actr2/Dnm2	9
GO:1902893	GO:1902893	regulation of miRNA transcription	9/680	73/28891	5.3298821595604e-05	0.0008285222134413	0.000552279798523429	Tgfb1/Fos/Tgfbr1/Ets1/Egr1/Jun/Nfkb1/Ncor2/Hif1a	9
GO:2001244	GO:2001244	positive regulation of intrinsic apoptotic signaling pathway	9/680	73/28891	5.3298821595604e-05	0.0008285222134413	0.000552279798523429	Rps7/Rps3/Rpl11/Rpl26/Rack1/Skil/Mcl1/Bax/Sfpq	9
GO:0000381	GO:0000381	regulation of alternative mRNA splicing, via spliceosome	8/680	57/28891	5.40155002031634e-05	0.000834120546041589	0.000556011558457437	Celf2/Srsf6/Tra2b/Srsf2/Fam172a/Wtap/Khdrbs1/Rnps1	8
GO:2000059	GO:2000059	negative regulation of ubiquitin-dependent protein catabolic process	8/680	57/28891	5.40155002031634e-05	0.000834120546041589	0.000556011558457437	Rps7/Rpl11/Rpl23/Rpl5/Svip/Eif3h/Usp14/Usp7	8
GO:0050670	GO:0050670	regulation of lymphocyte proliferation	19/680	286/28891	5.47221871173941e-05	0.00084225366290226	0.000561432965473818	Laptm5/Cd37/Coro1a/Itgal/Csf1r/Ptprc/Rac2/Tyrobp/Vsir/Rps3/Tgfb1/Lyn/Aif1/Pycard/Mef2c/Pkn1/H2-DMb1/Peli1/Ccl5	19
GO:1901342	GO:1901342	regulation of vasculature development	20/680	311/28891	5.53873690410098e-05	0.000849696720468474	0.000566394389882699	Cx3cr1/Itgb2/Ets1/Sp100/Btg1/Grn/Ctsh/Adam10/Emc10/Aggf1/Hif1a/Synj2bp/Jak1/Ccl5/Ninj1/Wnk1/Nfe2l2/Epn1/Mtdh/Nras	20
GO:0048640	GO:0048640	negative regulation of developmental growth	12/680	129/28891	5.59489584241014e-05	0.000852720444515864	0.000568409956491042	Ccr5/Sema4d/Plac8/Gnas/Cfl1/Stk4/Actr3/Ptprs/Ifrd1/Cdkn1b/Rnf6/Lgmn	12
GO:0061387	GO:0061387	regulation of extent of cell growth	12/680	129/28891	5.59489584241014e-05	0.000852720444515864	0.000568409956491042	Ccr5/Sema4d/Rpl4/Actr3/Ptprs/Dbnl/Cyfip1/Map1b/Ifrd1/Golga4/Dnm2/Rnf6	12
GO:1904667	GO:1904667	negative regulation of ubiquitin protein ligase activity	4/680	10/28891	5.70566750105034e-05	0.00086677981290307	0.000577781709009302	Rps7/Rpl11/Rpl23/Rpl5	4
GO:0048144	GO:0048144	fibroblast proliferation	13/680	150/28891	5.81795118478587e-05	0.000878494513584352	0.000585590543132346	Gng2/Tgfb1/Rpl29/Grk2/Morc3/Jun/Brk1/Cdk4/Dhx9/Bax/Gpx1/Zmiz1/Nras	13
GO:0045926	GO:0045926	negative regulation of growth	18/680	263/28891	5.82033125050543e-05	0.000878494513584352	0.000585590543132346	Ccr5/Sema4d/Tgfb1/Rack1/Plac8/Mndal/Gnas/Cfl1/Stk4/Actr3/Ptprs/Crlf3/Hif1a/Ifrd1/Cdkn1b/Rnf6/Dnajc2/Lgmn	18
GO:2001243	GO:2001243	negative regulation of intrinsic apoptotic signaling pathway	11/680	110/28891	5.8597760845468e-05	0.000881604254006253	0.000587663446894979	Tpt1/Rack1/Fyn/Ptpn1/Ivns1abp/Atf4/Hif1a/Nono/Uri1/Gpx1/Nfe2l2	11
GO:0099024	GO:0099024	plasma membrane invagination	9/680	74/28891	5.94268651377881e-05	0.000891212506345226	0.000594068155881465	Bin2/Itgb2/Elmo1/Fcer1g/Trem2/Aif1/Snx18/Myh9/Clcn3	9
GO:0051489	GO:0051489	regulation of filopodium assembly	8/680	58/28891	6.1378431898905e-05	0.000917538922859351	0.000611616928590737	Tgfbr1/Arpc2/Actr3/Ppp1r9a/Fnbp1l/Rhoq/Zmynd8/Mien1	8
GO:0097581	GO:0097581	lamellipodium organization	10/680	92/28891	6.21235860771759e-05	0.000925720570876134	0.000617070685707919	Rac2/Cfl1/Arpc2/Arpc5/Actr3/Brk1/Cyfip1/Wasf2/Actr2/Dnm2	10
GO:0032944	GO:0032944	regulation of mononuclear cell proliferation	19/680	290/28891	6.58807040622868e-05	0.000978589886690286	0.000652312535126335	Laptm5/Cd37/Coro1a/Itgal/Csf1r/Ptprc/Rac2/Tyrobp/Vsir/Rps3/Tgfb1/Lyn/Aif1/Pycard/Mef2c/Pkn1/H2-DMb1/Peli1/Ccl5	19
GO:0061614	GO:0061614	miRNA transcription	9/680	75/28891	6.61377153208319e-05	0.000979298639196749	0.000652784978333195	Tgfb1/Fos/Tgfbr1/Ets1/Egr1/Jun/Nfkb1/Ncor2/Hif1a	9
GO:0044270	GO:0044270	cellular nitrogen compound catabolic process	25/680	446/28891	6.67237747018535e-05	0.000984859753406854	0.000656491929077178	Slfn2/Btg2/Entpd1/Npm1/Gtpbp2/Gigyf2/Cnot6l/Samhd1/Zc3hav1/Tent5a/Hnrnpab/Pabpc1/Dhx9/Rc3h2/Bax/Hnrnpa0/Hnrnpd/Pnrc1/Syncrip/Nudt5/Zfp36l2/Rnps1/Trir/Smg1/Tnrc6c	25
GO:0048588	GO:0048588	developmental cell growth	19/680	291/28891	6.89676068676412e-05	0.0010101102253902	0.000673323494185927	Ccr5/Csf1r/Sema4d/Smad7/Akap13/Rpl4/Actr3/Picalm/Ptprs/Dbnl/Cyfip1/Map1b/Ifrd1/Fubp1/Golga4/Iqgap1/Zeb2/Dnm2/Rnf6	19
GO:0061001	GO:0061001	regulation of dendritic spine morphogenesis	8/680	59/28891	6.95568033116035e-05	0.0010101102253902	0.000673323494185927	Cfl1/Actr3/Ppp1r9a/Adam10/Dbnl/Sipa1l1/Actr2/Marcks	8
GO:2000630	GO:2000630	positive regulation of miRNA metabolic process	8/680	59/28891	6.95568033116035e-05	0.0010101102253902	0.000673323494185927	Tgfb1/Fos/Tgfbr1/Ets1/Egr1/Jun/Nfkb1/Hif1a	8
GO:0001782	GO:0001782	B cell homeostasis	7/680	44/28891	6.97297719172973e-05	0.0010101102253902	0.000673323494185927	Dock10/Lyn/Mef2c/Pkn1/Hif1a/Rc3h2/Bax	7
GO:0006890	GO:0006890	retrograde vesicle-mediated transport, Golgi to endoplasmic reticulum	7/680	44/28891	6.97297719172973e-05	0.0010101102253902	0.000673323494185927	Uvrag/Kdelr1/Kdelr2/Arf3/Sec22b/Scfd1/Copb2	7
GO:0051438	GO:0051438	regulation of ubiquitin-protein transferase activity	7/680	44/28891	6.97297719172973e-05	0.0010101102253902	0.000673323494185927	Rps7/Rps2/Rpl11/Rpl23/Smad7/Rpl5/Ube2s	7
GO:0030324	GO:0030324	lung development	17/680	243/28891	7.07676970033673e-05	0.00101883709008848	0.000679140684116525	Tgfb1/Rpl13a/Meg3/Ctsh/Cux1/Ncor2/Man1a2/Srsf6/Rc3h2/Rbpj/Kras/Ppp1ca/Phf14/Numa1/Asah1/Tnrc6c/Ctsz	17
GO:0034249	GO:0034249	negative regulation of amide metabolic process	17/680	243/28891	7.07676970033673e-05	0.00101883709008848	0.000679140684116525	Rps3/Rack1/Btg2/Rpl13a/Bin1/Rtn1/Gigyf2/Cnot6l/Pabpc1/Dhx9/Rc3h2/Hnrnpd/Syncrip/Eif4g1/Zfp36l2/Eif4e2/Tnrc6c	17
GO:0031589	GO:0031589	cell-substrate adhesion	22/680	368/28891	7.11300418327653e-05	0.00102091247158132	0.000680524100582769	Coro1a/Itgb2/Itgal/Rac2/Fermt3/Rpl29/Prex1/Cfl1/Actg1/Arpc2/Stk4/Lgals1/Myh9/P4hb/Ninj1/Taok2/Slk/Iqgap1/Dnm2/Pdpk1/Marcks/Itgb5	22
GO:0060560	GO:0060560	developmental growth involved in morphogenesis	19/680	292/28891	7.21819935638082e-05	0.00103284265408275	0.000688476571477752	Ccr5/Csf1r/Sema4d/Tgfb1/Cfl1/Rpl4/Actr3/Picalm/Ptprs/Dbnl/Cyfip1/Map1b/Ifrd1/Kdm5b/Golga4/Iqgap1/Zeb2/Dnm2/Rnf6	19
GO:0060997	GO:0060997	dendritic spine morphogenesis	9/680	76/28891	7.34749356669772e-05	0.00104813787800545	0.000698672125742149	Dock10/Cfl1/Actr3/Ppp1r9a/Adam10/Dbnl/Sipa1l1/Actr2/Marcks	9
GO:0032801	GO:0032801	receptor catabolic process	6/680	31/28891	7.41092614784456e-05	0.00105077949835651	0.000700432988072198	Laptm5/Tgfb1/Uvrag/Furin/Ptpn1/Lgmn	6
GO:1904376	GO:1904376	negative regulation of protein localization to cell periphery	6/680	31/28891	7.41092614784456e-05	0.00105077949835651	0.000700432988072198	Tgfb1/Csk/Picalm/Rhoq/Ppfia1/Wnk1	6
GO:0048708	GO:0048708	astrocyte differentiation	10/680	94/28891	7.46901380683979e-05	0.00105581618133545	0.000703790361255089	Csf1r/C1qa/Trem2/Bin1/Grn/Actr3/Ifngr1/Kras/Zeb2/Id2	10
GO:0032755	GO:0032755	positive regulation of interleukin-6 production	11/680	113/28891	7.49937203027788e-05	0.00105691450992983	0.000704522489718242	Laptm5/Ccr5/Tyrobp/Fcer1g/Tgfb1/Aif1/Unc93b1/Grk2/Pycard/Cyba/Dhx9	11
GO:0046847	GO:0046847	filopodium assembly	9/680	77/28891	8.14843994042388e-05	0.00114494145589319	0.000763199859126788	Tgfbr1/Arpc2/Actr3/Ppp1r9a/Fnbp1l/Rhoq/Srgap2/Zmynd8/Mien1	9
GO:0036480	GO:0036480	neuron intrinsic apoptotic signaling pathway in response to oxidative stress	5/680	20/28891	8.22837279756594e-05	0.00114934935467118	0.000766138094710006	Trem2/Mcl1/Atf4/Hif1a/Nono	5
GO:0030323	GO:0030323	respiratory tube development	17/680	246/28891	8.22893852991763e-05	0.00114934935467118	0.000766138094710006	Tgfb1/Rpl13a/Meg3/Ctsh/Cux1/Ncor2/Man1a2/Srsf6/Rc3h2/Rbpj/Kras/Ppp1ca/Phf14/Numa1/Asah1/Tnrc6c/Ctsz	17
GO:0042326	GO:0042326	negative regulation of phosphorylation	22/680	372/28891	8.32674849101397e-05	0.00115954929135281	0.000772937211117619	Actb/Ptprc/Sema4d/Tgfb1/Lyn/Rack1/Grk2/Pycard/Smad7/Npm1/Csk/Jun/Pkn1/Ptpn1/Camk2n1/Cbl/Stk38/Cdk5rap3/Cdkn1b/Bax/Wnk1/Eif4g1	22
GO:0034329	GO:0034329	cell junction assembly	26/680	481/28891	8.70050018077054e-05	0.00120514914381051	0.000803333351280758	Actb/Sema4d/Rps6/Mef2c/Smad7/Cfl1/Ophn1/Actg1/Tln1/Actr3/Ppp1r9a/Ptprs/Dbnl/Sipa1l1/Mycbp2/Capza1/Myh9/Srgap2/Pdcd6ip/Taok2/Slk/Iqgap1/Eif4g1/Wdr1/Pdpk1/Prkaca	26
GO:0046822	GO:0046822	regulation of nucleocytoplasmic transport	12/680	135/28891	8.70571512305944e-05	0.00120514914381051	0.000803333351280758	Hcls1/Tgfb1/Sp100/Camk1/Setd2/Ppp1r12a/Supt6/Dhx9/Wnk1/Anp32b/Khdrbs1/Prkaca	12
GO:1901875	GO:1901875	positive regulation of post-translational protein modification	14/680	178/28891	8.8187907023417e-05	0.00121720122997808	0.000811367081230817	Laptm5/Rps2/Tgfb1/Egr1/Npm1/Mycbp2/Peli1/Sae1/Cdk5rap3/Kansl1/Baz1b/Ube2s/Senp2/Sf3b1	14
GO:0006898	GO:0006898	receptor-mediated endocytosis	18/680	272/28891	8.95305886083648e-05	0.00123207406889028	0.000821281080330233	Itgb2/Fcer1g/Grk2/Ophn1/Bmp2k/Picalm/Clta/Fnbp1l/Cbl/Synj2bp/Aak1/Rnf216/Grb2/Dnm2/Cltb/Ap2a2/Cap1/Ubqln2	18
GO:0045619	GO:0045619	regulation of lymphocyte differentiation	16/680	224/28891	8.97921046145727e-05	0.00123207406889028	0.000821281080330233	Actb/Ptprc/Vsir/Il2rg/Tgfb1/Fgl2/Smad7/Hmgb3/Cyld/Rc3h2/Ap3d1/Prelid1/Id2/Zfp36l2/Zmiz1/Sox4	16
GO:0048488	GO:0048488	synaptic vesicle endocytosis	9/680	78/28891	9.02143525483661e-05	0.00123424840811054	0.000822730460451858	Actb/Bin1/Ophn1/Actg1/Grn/Picalm/Diaph1/Dnm2/Ap3d1	9
GO:0061157	GO:0061157	mRNA destabilization	10/680	97/28891	9.75522768493602e-05	0.00133074957253107	0.000887056609804064	Btg2/Gigyf2/Cnot6l/Pabpc1/Dhx9/Rc3h2/Hnrnpd/Syncrip/Zfp36l2/Tnrc6c	10
GO:0019886	GO:0019886	antigen processing and presentation of exogenous peptide antigen via MHC class II	5/680	21/28891	0.000105911838062309	0.00144058572759751	0.000960271652933354	Ctss/Fcer1g/Unc93b1/H2-Eb1/H2-DMb1	5
GO:0140448	GO:0140448	signaling receptor ligand precursor processing	6/680	33/28891	0.000107112225888159	0.00145269015921941	0.000968340275535062	Pcsk1n/Pcsk2/Furin/Adam10/Scg5/P4hb	6
GO:0043487	GO:0043487	regulation of RNA stability	14/680	182/28891	0.000111799043912223	0.00151187204180719	0.00100778998208675	Slfn2/Btg2/Npm1/Gigyf2/Cnot6l/Tent5a/Pabpc1/Dhx9/Rc3h2/Hnrnpa0/Hnrnpd/Syncrip/Zfp36l2/Tnrc6c	14
GO:0050870	GO:0050870	positive regulation of T cell activation	18/680	277/28891	0.000112697133622822	0.00151928655101692	0.00101273237661289	Actb/Coro1a/Itgal/Ptprc/Vsir/Il2rg/Rps3/Tgfb1/Aif1/Pycard/Lgals1/H2-Eb1/Cyld/H2-DMb1/Ccl5/Ap3d1/Zmiz1/Sox4	18
GO:0007179	GO:0007179	transforming growth factor beta receptor signaling pathway	15/680	205/28891	0.000112996734292346	0.00151928655101692	0.00101273237661289	Tgfb1/Fos/Tgfbr1/Skil/Smad7/Jun/Furin/Arid4a/Usp15/Zeb2/Dnm2/Pmepa1/Zmiz1/Itgb5/Tnrc6c	15
GO:0034612	GO:0034612	response to tumor necrosis factor	15/680	206/28891	0.000119278925867045	0.00159915786284213	0.00106597332934415	Laptm5/Rps3/Pycard/Cfl1/Actr3/Nfkb1/Adam10/Cyld/Ccl5/Dhx9/Commd7/Zfand6/Nfe2l2/Zfp36l2/Asah1	15
GO:0051090	GO:0051090	regulation of DNA-binding transcription factor activity	24/680	436/28891	0.000122183035235711	0.00163341263390826	0.00108880701775462	Cx3cr1/Itgb2/Hcls1/Rps3/Rpl11/Tgfb1/Lrrfip1/Sp100/Pycard/Pim1/Smad7/Npm1/Cyld/Rlim/Ifrd1/Peli1/Dhx9/Cdk5rap3/Kras/Commd7/Cflar/Usp7/Id2/Mtdh	24
GO:0071353	GO:0071353	cellular response to interleukin-4	6/680	34/28891	0.000127492798023566	0.00169954074630275	0.00113288697119156	Coro1a/Rplp0/Rps2/Rpl3/Cdk4/Jak1	6
GO:0033002	GO:0033002	muscle cell proliferation	18/680	280/28891	0.000128996404039118	0.00171245561550631	0.00114149581866238	Tgfb1/Tgfbr1/Aif1/Egr1/Grk2/Ccnd2/Mef2c/Cyba/Pim1/Jun/Hif1a/Pdcd4/Ccl5/Rbpj/Cdkn1b/Paxbp1/Cflar/Id2	18
GO:1905245	GO:1905245	regulation of aspartic-type peptidase activity	4/680	12/28891	0.00012952711852174	0.00171245561550631	0.00114149581866238	Lyn/Bin1/Grn/Picalm	4
GO:0060326	GO:0060326	cell chemotaxis	20/680	331/28891	0.000129559582793168	0.00171245561550631	0.00114149581866238	Cx3cr1/Coro1a/Ccr5/Bin2/Itgb2/Csf1r/Rac2/Rps19/Fcer1g/Lyn/Aif1/Rpl13a/Prex1/Rhog/Hmgb2/Adam10/Ccl5/Ninj1/Wnk1/Lgmn	20
GO:0050727	GO:0050727	regulation of inflammatory response	23/680	411/28891	0.000132012655366981	0.00173033685184269	0.0011534151678856	Cx3cr1/Ccr5/Csf1r/Ctss/Rps19/Fcer1g/Trem2/Tgfb1/Lyn/Ets1/Pycard/Ctsc/Grn/Lgals1/Nfkb1/Abhd12/Camk2n1/Cyld/Pdcd4/Ccl5/Dhx9/Ninj1/Gpx1	23
GO:0032606	GO:0032606	type I interferon production	12/680	141/28891	0.000132021854265407	0.00173033685184269	0.0011534151678856	Tyrobp/Pycard/Morc3/Irf8/Hmgb2/Ptprs/Setd2/Zc3hav1/Rnf216/Dhx9/Ap3d1/Riok3	12
GO:0062207	GO:0062207	regulation of pattern recognition receptor signaling pathway	12/680	141/28891	0.000132021854265407	0.00173033685184269	0.0011534151678856	Trem2/Lyn/Cyba/Ptprs/Zc3hav1/Peli1/Usp15/Ninj1/Nek7/Ankrd17/Pdpk1/Riok3	12
GO:0003208	GO:0003208	cardiac ventricle morphogenesis	9/680	82/28891	0.000133390461179185	0.00173853472940782	0.00115887974336293	Tgfb1/Tgfbr1/Mef2c/Smad7/Ly6e/Hif1a/Chd7/Rbpj/Sox4	9
GO:0071677	GO:0071677	positive regulation of mononuclear cell migration	9/680	82/28891	0.000133390461179185	0.00173853472940782	0.00115887974336293	Cx3cr1/Coro1a/Tgfb1/Aif1/Pycard/Adam10/Ccl5/Wnk1/Lgmn	9
GO:1903050	GO:1903050	regulation of proteolysis involved in protein catabolic process	16/680	232/28891	0.000135072102350699	0.00175556213027477	0.0011702299393717	Laptm5/Rps7/Trem2/Rpl11/Rpl23/Rack1/Ctsc/Ophn1/Rpl5/Svip/Eif3h/Usp14/Gpx1/Usp7/Prkaca/Ubqln2	16
GO:0045089	GO:0045089	positive regulation of innate immune response	22/680	385/28891	0.000136442567823134	0.00176846198017851	0.00117882877521489	Ifi209/Rps19/Tyrobp/Trem2/Lyn/Unc93b1/Mndal/Pycard/Cyba/Hmgb2/Ptprs/Zc3hav1/Peli1/Usp15/Nono/Dhx9/Ninj1/Nek7/Ankrd17/Pdpk1/Sfpq/Riok3	22
GO:0019439	GO:0019439	aromatic compound catabolic process	25/680	467/28891	0.000137324626166411	0.00177497769567027	0.00118317204806942	Slfn2/Btg2/Entpd1/Npm1/Gtpbp2/Gigyf2/Cnot6l/Samhd1/Zc3hav1/Tent5a/Hnrnpab/Pabpc1/Dhx9/Rc3h2/Bax/Hnrnpa0/Hnrnpd/Pnrc1/Syncrip/Nudt5/Zfp36l2/Rnps1/Trir/Smg1/Tnrc6c	25
GO:0045765	GO:0045765	regulation of angiogenesis	19/680	307/28891	0.000139085650897823	0.00179278721914853	0.00119504359463608	Cx3cr1/Itgb2/Ets1/Sp100/Btg1/Grn/Ctsh/Emc10/Aggf1/Hif1a/Synj2bp/Jak1/Ccl5/Ninj1/Wnk1/Nfe2l2/Epn1/Mtdh/Nras	19
GO:0006911	GO:0006911	phagocytosis, engulfment	8/680	65/28891	0.000139911910076407	0.00179848304188876	0.00119884033995487	Bin2/Itgb2/Elmo1/Fcer1g/Trem2/Aif1/Myh9/Clcn3	8
GO:0071356	GO:0071356	cellular response to tumor necrosis factor	14/680	186/28891	0.000140708851269162	0.00180377182216002	0.00120236575720412	Laptm5/Rps3/Pycard/Cfl1/Actr3/Nfkb1/Cyld/Ccl5/Dhx9/Commd7/Zfand6/Nfe2l2/Zfp36l2/Asah1	14
GO:0050779	GO:0050779	RNA destabilization	10/680	102/28891	0.000148772010930919	0.0019019241506715	0.00126779254641447	Btg2/Gigyf2/Cnot6l/Pabpc1/Dhx9/Rc3h2/Hnrnpd/Syncrip/Zfp36l2/Tnrc6c	10
GO:0048675	GO:0048675	axon extension	12/680	143/28891	0.000150874632532955	0.00192354878915994	0.0012822071882838	Ccr5/Sema4d/Rpl4/Actr3/Ptprs/Dbnl/Cyfip1/Map1b/Ifrd1/Golga4/Dnm2/Rnf6	12
GO:0048863	GO:0048863	stem cell differentiation	18/680	284/28891	0.000153930722916505	0.00195717894708241	0.00130462451945539	Ptprc/Vsir/Rps7/Sema4d/Mef2c/Cfl1/Chd3/Setd2/Hif1a/Rbpj/Fam172a/Zeb2/Ap2a2/Nfe2l2/Chd2/Anxa6/Zfp36l2/Phf5a	18
GO:1990138	GO:1990138	neuron projection extension	15/680	211/28891	0.000155464097978614	0.00196702640616846	0.00131118867987472	Ccr5/Csf1r/Sema4d/Rpl4/Actr3/Picalm/Ptprs/Dbnl/Cyfip1/Map1b/Ifrd1/Golga4/Iqgap1/Dnm2/Rnf6	15
GO:0010662	GO:0010662	regulation of striated muscle cell apoptotic process	8/680	66/28891	0.000155966402369843	0.00196702640616846	0.00131118867987472	Naca/Zfas1/Npm1/Ppp1r10/Eif5a/Cflar/Nfe2l2/Pdpk1	8
GO:2000401	GO:2000401	regulation of lymphocyte migration	8/680	66/28891	0.000155966402369843	0.00196702640616846	0.00131118867987472	Coro1a/Aif1/Pycard/Adam10/Msn/Ccl5/Wnk1/Mia3	8
GO:1902106	GO:1902106	negative regulation of leukocyte differentiation	11/680	123/28891	0.000160938388592078	0.00202427612962993	0.00134935043972362	C1qc/Lyn/Fgl2/Mafb/Smad7/Nme2/Hmgb3/Tmem176a/Nme1/Rc3h2/Id2	11
GO:0043488	GO:0043488	regulation of mRNA stability	13/680	166/28891	0.000162800084947694	0.00204220267418301	0.00136129999068722	Btg2/Npm1/Gigyf2/Cnot6l/Tent5a/Pabpc1/Dhx9/Rc3h2/Hnrnpa0/Hnrnpd/Syncrip/Zfp36l2/Tnrc6c	13
GO:0071359	GO:0071359	cellular response to dsRNA	5/680	23/28891	0.000168442207129978	0.00209611991266267	0.00139724036877414	Npm1/Nfkb1/Zc3hav1/Dhx9/Riok3	5
GO:0071800	GO:0071800	podosome assembly	5/680	23/28891	0.000168442207129978	0.00209611991266267	0.00139724036877414	Lcp1/Bin2/Arpc2/Dbnl/Msn	5
GO:1904666	GO:1904666	regulation of ubiquitin protein ligase activity	5/680	23/28891	0.000168442207129978	0.00209611991266267	0.00139724036877414	Rps7/Rpl11/Rpl23/Rpl5/Ube2s	5
GO:0051962	GO:0051962	positive regulation of nervous system development	22/680	391/28891	0.000169836879891678	0.00210786939260786	0.00140507238620422	Cx3cr1/Csf1r/Sema4d/Tgfb1/Lyn/Bin1/Skil/Rpl4/Actr3/Cux1/Picalm/Dbnl/Srrt/Hif1a/Cyfip1/Map1b/Actr2/Golga4/Kras/Zeb2/Id2/Marcks	22
GO:0050657	GO:0050657	nucleic acid transport	12/680	145/28891	0.000171983901207252	0.00212325243733175	0.00141532648042519	Npm1/Setd2/Tomm20/Supt6/Kpnb1/Hnrnpa1/Dhx9/Srsf7/Wnk1/Khdrbs1/Senp2/Srsf3	12
GO:0050658	GO:0050658	RNA transport	12/680	145/28891	0.000171983901207252	0.00212325243733175	0.00141532648042519	Npm1/Setd2/Tomm20/Supt6/Kpnb1/Hnrnpa1/Dhx9/Srsf7/Wnk1/Khdrbs1/Senp2/Srsf3	12
GO:0010586	GO:0010586	miRNA metabolic process	10/680	104/28891	0.000174812616456484	0.00214902075312567	0.00143250323202469	Tgfb1/Fos/Tgfbr1/Ets1/Egr1/Jun/Nfkb1/Ncor2/Hif1a/Rc3h2	10
GO:0045787	GO:0045787	positive regulation of cell cycle	21/680	365/28891	0.000174989721509057	0.00214902075312567	0.00143250323202469	Csf1r/Rpl17/Rps15a/Tgfb1/Aif1/Ccnd2/Pim1/Npm1/Cdk4/Ppp1r10/Cdkn1b/Ankrd17/BC004004/Wnk1/Eif4g1/Anp32b/Sfpq/Lgmn/Id2/Anapc5/Numa1	21
GO:0043112	GO:0043112	receptor metabolic process	9/680	85/28891	0.000176076691450662	0.00215621706144419	0.00143730017728915	Laptm5/Tgfb1/Ctsd/Uvrag/Furin/Ptpn1/Plekhj1/Lamtor1/Lgmn	9
GO:0046677	GO:0046677	response to antibiotic	6/680	36/28891	0.000177419014459503	0.00215621706144419	0.00143730017728915	Rpl23/Ets1/Mef2c/Hif1a/Jak1/Cdkn1b	6
GO:0070670	GO:0070670	response to interleukin-4	6/680	36/28891	0.000177419014459503	0.00215621706144419	0.00143730017728915	Coro1a/Rplp0/Rps2/Rpl3/Cdk4/Jak1	6
GO:0090025	GO:0090025	regulation of monocyte chemotaxis	6/680	36/28891	0.000177419014459503	0.00215621706144419	0.00143730017728915	Cx3cr1/Lyn/Aif1/Ccl5/Ninj1/Lgmn	6
GO:0070663	GO:0070663	regulation of leukocyte proliferation	19/680	313/28891	0.00017835456299948	0.00216197150330198	0.00144113599718423	Laptm5/Cd37/Coro1a/Itgal/Csf1r/Ptprc/Rac2/Tyrobp/Vsir/Rps3/Tgfb1/Lyn/Aif1/Pycard/Mef2c/Pkn1/H2-DMb1/Peli1/Ccl5	19
GO:0048102	GO:0048102	autophagic cell death	4/680	13/28891	0.000183613884427893	0.00221997251999512	0.00147979855721433	Laptm5/Trem2/Atp6v0c/Cdkn1b	4
GO:0007163	GO:0007163	establishment or maintenance of cell polarity	16/680	239/28891	0.000189890817995763	0.00228405947918296	0.00152251791021903	Actb/Dock2/Rhog/Cfl1/Ophn1/Arpc5/Actr3/Msn/Map1b/Rhoq/Myh9/Actr2/Pdcd6ip/Wdr1/Numa1/Arfgef1	16
GO:0010976	GO:0010976	positive regulation of neuron projection development	16/680	239/28891	0.000189890817995763	0.00228405947918296	0.00152251791021903	Lyn/Grn/Stk24/Fyn/Nme2/Actr3/Ppp1r9a/Dbnl/Camk1/Cyfip1/Nme1/Actr2/Iqgap1/Cflar/Nfe2l2/Marcks	16
GO:0010950	GO:0010950	positive regulation of endopeptidase activity	13/680	169/28891	0.000194453809734764	0.00232698050063673	0.00155112838401967	Laptm5/Vsir/Rps3/Lyn/Rack1/Pycard/Ctsd/Fyn/Picalm/Bax/Anp32b/Prelid1/Lgmn	13
GO:0071322	GO:0071322	cellular response to carbohydrate stimulus	13/680	169/28891	0.000194453809734764	0.00232698050063673	0.00155112838401967	Trem2/Rack1/Grk2/Ucp2/Nfkb1/Camk2n1/Hif1a/Myh9/Ccdc186/Tra2b/Gpx1/Prkaca/Sox4	13
GO:0019221	GO:0019221	cytokine-mediated signaling pathway	24/680	450/28891	0.000196059919152827	0.00234021520845938	0.00155995043085346	Cx3cr1/Laptm5/Ccr5/Csf1r/Ptprc/Fcer1g/Il2rg/Trem2/Lyn/Crlf2/Egr1/Pycard/Ifngr1/Gigyf2/Hif1a/Samhd1/Cyld/Klf6/Jak1/Ccl5/Kras/Commd7/Wnk1/Eif4e2	24
GO:0030595	GO:0030595	leukocyte chemotaxis	16/680	240/28891	0.00019911933135634	0.0023706853725606	0.00158026136014152	Cx3cr1/Coro1a/Itgb2/Csf1r/Rac2/Rps19/Fcer1g/Lyn/Aif1/Rpl13a/Prex1/Adam10/Ccl5/Ninj1/Wnk1/Lgmn	16
GO:0001933	GO:0001933	negative regulation of protein phosphorylation	20/680	342/28891	0.000199953693739386	0.00237457698732636	0.00158285544897088	Actb/Ptprc/Sema4d/Tgfb1/Lyn/Rack1/Grk2/Pycard/Smad7/Npm1/Jun/Pkn1/Ptpn1/Camk2n1/Cbl/Stk38/Cdk5rap3/Cdkn1b/Bax/Eif4g1	20
GO:0043618	GO:0043618	regulation of transcription from RNA polymerase II promoter in response to stress	6/680	37/28891	0.000207576277986549	0.00243480045134557	0.00162299945722476	Egr1/Jun/Atf4/Hif1a/Rbpj/Nfe2l2	6
GO:0050869	GO:0050869	negative regulation of B cell activation	6/680	37/28891	0.000207576277986549	0.00243480045134557	0.00162299945722476	Laptm5/Tyrobp/Lyn/Pkn1/Hmgb3/Id2	6
GO:1903421	GO:1903421	regulation of synaptic vesicle recycling	6/680	37/28891	0.000207576277986549	0.00243480045134557	0.00162299945722476	Actb/Ophn1/Actg1/Picalm/Cyfip1/Gripap1	6
GO:2000406	GO:2000406	positive regulation of T cell migration	6/680	37/28891	0.000207576277986549	0.00243480045134557	0.00162299945722476	Coro1a/Aif1/Pycard/Adam10/Ccl5/Wnk1	6
GO:1902074	GO:1902074	response to salt	20/680	343/28891	0.000207770839752825	0.00243480045134557	0.00162299945722476	Rgs10/Fos/Junb/Egr1/Mef2c/Orai1/Mef2a/Jun/Fyn/Ly6e/Ly6h/Hnrnpa1/Ly6a/Cdkn1b/Hnrnpd/Iqgap1/Nek7/Wnk1/Lgmn/Id2	20
GO:0051236	GO:0051236	establishment of RNA localization	12/680	148/28891	0.00020835480363458	0.00243480045134557	0.00162299945722476	Npm1/Setd2/Tomm20/Supt6/Kpnb1/Hnrnpa1/Dhx9/Srsf7/Wnk1/Khdrbs1/Senp2/Srsf3	12
GO:0048025	GO:0048025	negative regulation of mRNA splicing, via spliceosome	5/680	24/28891	0.000208667446246971	0.00243480045134557	0.00162299945722476	Npm1/Ptbp3/Srsf6/Srsf7/Rnps1	5
GO:0016485	GO:0016485	protein processing	17/680	266/28891	0.000210664355319677	0.00245198636452928	0.00163445531503588	Ctss/Vsir/Srgn/Mafb/Pycard/Pcsk1n/Pcsk2/Ctsh/Furin/Adam10/Scg5/Prkacb/Myh9/P4hb/Lgmn/Prkaca/Ctsz	17
GO:0072678	GO:0072678	T cell migration	8/680	69/28891	0.000213465718385482	0.00247842703802895	0.00165208024964394	Coro1a/Itgal/Aif1/Pycard/Adam10/Msn/Ccl5/Wnk1	8
GO:2001236	GO:2001236	regulation of extrinsic apoptotic signaling pathway	13/680	171/28891	0.000218371387751306	0.00252286457985726	0.00168170161193171	Ptprc/Tgfbr1/Sp100/Pycard/Skil/Stk4/Fyn/Hmgb2/Mcl1/Cyld/Ppp1ca/Gpx1/Cflar	13
GO:0050890	GO:0050890	cognition	21/680	371/28891	0.00021837147998337	0.00252286457985726	0.00168170161193171	Cx3cr1/Trem2/Btg2/Egr1/Ccnd2/Mef2c/Gnas/Man2b1/Jun/Picalm/Camk2n1/Hif1a/Chd7/Cyfip1/Gm2a/Kras/Calb1/Ddhd2/Mettl23/Lgmn/Rp9	21
GO:0045862	GO:0045862	positive regulation of proteolysis	21/680	372/28891	0.000226454624987751	0.00260980588748199	0.00173965531200079	Laptm5/Ctss/Vsir/Rps3/Trem2/Lyn/Rack1/Pycard/Ctsd/Ctsc/Cfl1/Grn/Fyn/Ctsh/Picalm/Myh9/Bax/Anp32b/Prelid1/Lgmn/Ubqln2	21
GO:1990778	GO:1990778	protein localization to cell periphery	22/680	400/28891	0.000233483912870058	0.00268420449218428	0.00178924824475361	Actb/Fcer1g/Trem2/Tgfb1/Rack1/Fyb/Rhog/Csk/Rab8b/Actr3/Picalm/Adam10/Rapgef6/Epb41l2/Rhoq/Gripap1/Golga4/Ppfia1/Wnk1/Eif4g1/Numa1/Rab8a	22
GO:0034341	GO:0034341	response to type II interferon	12/680	150/28891	0.000236082173533829	0.00270106738538341	0.00180048878255386	Rpl13a/Sp100/Actg1/Irf8/Actr3/Ifngr1/H2-Eb1/Jak1/Ccl5/Actr2/Slk/Syncrip	12
GO:0006334	GO:0006334	nucleosome assembly	8/680	70/28891	0.000236105270489809	0.00270106738538341	0.00180048878255386	Npm1/Set/Ubn1/Spty2d1/Dnajc9/Rsf1/Tspyl4/Anp32b	8
GO:0071364	GO:0071364	cellular response to epidermal growth factor stimulus	6/680	38/28891	0.000241631101829333	0.00275754128160841	0.00183813338824214	Eef1a1/Grk2/Cfl1/Arpc2/Iqgap1/Zfp36l2	6
GO:0032675	GO:0032675	regulation of interleukin-6 production	13/680	173/28891	0.000244765153473757	0.00277502611142405	0.00184978849915062	Laptm5/Ccr5/Tyrobp/Fcer1g/Trem2/Tgfb1/Aif1/Unc93b1/Grk2/Pycard/Cyba/Csk/Dhx9	13
GO:1903707	GO:1903707	negative regulation of hemopoiesis	11/680	129/28891	0.000244791601935286	0.00277502611142405	0.00184978849915062	C1qc/Lyn/Fgl2/Mafb/Smad7/Nme2/Hmgb3/Tmem176a/Nme1/Rc3h2/Id2	11
GO:0017148	GO:0017148	negative regulation of translation	15/680	220/28891	0.000244942462923302	0.00277502611142405	0.00184978849915062	Rps3/Rack1/Btg2/Rpl13a/Gigyf2/Cnot6l/Pabpc1/Dhx9/Rc3h2/Hnrnpd/Syncrip/Eif4g1/Zfp36l2/Eif4e2/Tnrc6c	15
GO:2000767	GO:2000767	positive regulation of cytoplasmic translation	4/680	14/28891	0.000252280740294328	0.00285125986434097	0.00190060471266742	Eef2/Dhx9/Hnrnpd/Syncrip	4
GO:0050686	GO:0050686	negative regulation of mRNA processing	5/680	25/28891	0.000255809024153351	0.00288416969641815	0.0019225418860276	Npm1/Ptbp3/Srsf6/Srsf7/Rnps1	5
GO:0051250	GO:0051250	negative regulation of lymphocyte activation	13/680	174/28891	0.000258954351623028	0.00291261396933689	0.00194150238830726	Laptm5/Cd37/Tyrobp/Vsir/Tgfb1/Lyn/Fgl2/Smad7/Pkn1/Hmgb3/Peli1/Rc3h2/Id2	13
GO:0031331	GO:0031331	positive regulation of cellular catabolic process	20/680	349/28891	0.000260558068408303	0.00292362398580923	0.00194884149108621	Laptm5/Btg2/Svip/Ptpn1/Setd2/Gigyf2/Cnot6l/Snx18/Scoc/Hif1a/Zc3hav1/Pabpc1/Dhx9/Rc3h2/Bax/Hnrnpd/Syncrip/Zfp36l2/Mtdh/Tnrc6c	20
GO:0002286	GO:0002286	T cell activation involved in immune response	11/680	130/28891	0.000261841619560595	0.00293099745914838	0.0019537565317503	Lcp1/Itgal/Apbb1ip/Fcer1g/Tgfb1/Slfn2/Fgl2/Rps6/Smad7/H2-DMb1/Rc3h2	11
GO:0045927	GO:0045927	positive regulation of growth	19/680	324/28891	0.000276113223780476	0.00308337416245548	0.00205532843125625	Sema4d/Tgfbr1/Naca/Ccnd2/Mef2c/Cyba/Pim1/Smad7/Cfl1/Rpl4/Picalm/Adam10/Dbnl/Chd7/Cyfip1/Map1b/Golga4/Rbpj/Eif4g1	19
GO:0051098	GO:0051098	regulation of binding	22/680	405/28891	0.000277234309419984	0.00308852222327644	0.0020587600471464	Actb/Rpl11/Tgfb1/Tgfbr1/Stmn1/Rack1/Sp100/Jun/Stk4/Actr3/Hmgb2/Camk1/Tle5/Cyld/Nme1/Rsf1/Dhx9/Bax/Nsd1/Eif4g1/Id2/Senp2	22
GO:0014812	GO:0014812	muscle cell migration	11/680	131/28891	0.000279882827668485	0.00311062173553644	0.00207349123235835	Tmsb4x/Aif1/Egr1/Naca/Mef2c/Arpc2/Arpc5/Myh9/Ccl5/Iqgap1/Nfe2l2	11
GO:0032608	GO:0032608	interferon-beta production	8/680	72/28891	0.000287293996944451	0.00317789269906166	0.00211833299227674	Pycard/Morc3/Hmgb2/Ptprs/Zc3hav1/Rnf216/Dhx9/Riok3	8
GO:0032648	GO:0032648	regulation of interferon-beta production	8/680	72/28891	0.000287293996944451	0.00317789269906166	0.00211833299227674	Pycard/Morc3/Hmgb2/Ptprs/Zc3hav1/Rnf216/Dhx9/Riok3	8
GO:0002687	GO:0002687	positive regulation of leukocyte migration	13/680	176/28891	0.000289451586985503	0.00319420748939898	0.00212920817338144	Cx3cr1/Coro1a/Csf1r/Rac2/Trem2/Tgfb1/Aif1/Pycard/Adam10/Ccl5/Wnk1/Mia3/Lgmn	13
GO:0002699	GO:0002699	positive regulation of immune effector process	19/680	326/28891	0.000298197007032227	0.00326831097930427	0.0021786043872799	Laptm5/Cd37/Itgb2/Ptprc/Rac2/Rps19/Tyrobp/Fcer1g/Pomc/Trem2/Tgfb1/Lyn/Pycard/Dennd1b/H2-DMb1/Ankrd17/Pdpk1/Kmt5b/Nsd2	19
GO:0003205	GO:0003205	cardiac chamber development	14/680	200/28891	0.000298594396059048	0.00326831097930427	0.0021786043872799	Tgfb1/Tgfbr1/Naca/Mef2c/Smad7/Ly6e/Hif1a/Chd7/Rbpj/Dnm2/Trip11/Id2/Nsd2/Sox4	14
GO:0001841	GO:0001841	neural tube formation	11/680	132/28891	0.000298960696546746	0.00326831097930427	0.0021786043872799	Rps7/Tgfb1/Vasp/Cfl1/Stk4/Setd2/Hif1a/Prkacb/Pfn1/Zeb2/Prkaca	11
GO:0045931	GO:0045931	positive regulation of mitotic cell cycle	11/680	132/28891	0.000298960696546746	0.00326831097930427	0.0021786043872799	Rpl17/Tgfb1/Aif1/Ccnd2/Cdk4/Ppp1r10/Ankrd17/Eif4g1/Anp32b/Lgmn/Anapc5	11
GO:0010506	GO:0010506	regulation of autophagy	18/680	300/28891	0.000300888228411613	0.00327842559181572	0.00218534662794569	Trem2/Pycard/Uvrag/Mcl1/Svip/Setd2/Snx18/Scoc/Ctsa/Hif1a/Sec22b/Scfd1/Wdr6/Wnk1/Eif4g1/Mtdh/Rab8a/Ubqln2	18
GO:0002685	GO:0002685	regulation of leukocyte migration	16/680	249/28891	0.000301287241821064	0.00327842559181572	0.00218534662794569	Cx3cr1/Coro1a/Csf1r/Rac2/Trem2/Tgfb1/Lyn/Aif1/Pycard/Adam10/Msn/Ccl5/Ninj1/Wnk1/Mia3/Lgmn	16
GO:0050866	GO:0050866	negative regulation of cell activation	15/680	225/28891	0.000311666092097984	0.00338349337569946	0.00225538315029021	Laptm5/Cd37/Tyrobp/Vsir/Trem2/Tgfb1/Lyn/Fgl2/Smad7/Pkn1/Grn/Hmgb3/Peli1/Rc3h2/Id2	15
GO:0051607	GO:0051607	defense response to virus	19/680	328/28891	0.000321805629812946	0.00348050972610037	0.00232005271446562	Cd37/Ptprc/Trem2/Fgl2/Unc93b1/Pycard/Apobec3/Morc3/Ptprs/Ifngr1/Setd2/Samhd1/Zc3hav1/Ccl5/Rnf216/Dhx9/Trim35/Senp7/Riok3	19
GO:0010664	GO:0010664	negative regulation of striated muscle cell apoptotic process	6/680	40/28891	0.000322834199856285	0.00348050972610037	0.00232005271446562	Naca/Npm1/Ppp1r10/Cflar/Nfe2l2/Pdpk1	6
GO:0032232	GO:0032232	negative regulation of actin filament bundle assembly	6/680	40/28891	0.000322834199856285	0.00348050972610037	0.00232005271446562	Stmn1/Cfl1/Ppp1r9a/Wasf2/Pfn1/Ppfia1	6
GO:0140546	GO:0140546	defense response to symbiont	19/680	329/28891	0.000334208866750463	0.00359485813224233	0.00239627555276859	Cd37/Ptprc/Trem2/Fgl2/Unc93b1/Pycard/Apobec3/Morc3/Ptprs/Ifngr1/Setd2/Samhd1/Zc3hav1/Ccl5/Rnf216/Dhx9/Trim35/Senp7/Riok3	19
GO:0048711	GO:0048711	positive regulation of astrocyte differentiation	4/680	15/28891	0.000337629054718992	0.00362331730970221	0.00241524599017956	Csf1r/Bin1/Actr3/Id2	4
GO:0006605	GO:0006605	protein targeting	18/680	303/28891	0.000339078312509514	0.00363054330487876	0.00242006272423387	Laptm5/Rpl11/Naca/Rab8b/Arpc2/Fyn/Actr3/Syngr2/Tomm20/Tomm22/Synj2bp/Sec61b/Zfand6/Srpr/Ap3d1/Tram1/Srp72/Ywhag	18
GO:0042116	GO:0042116	macrophage activation	10/680	113/28891	0.000344420258140528	0.00367932052018158	0.00245257684419703	Cx3cr1/Csf1r/Tyrobp/C1qa/Trem2/Aif1/Ctsc/Jun/Grn/Ifngr1	10
GO:0010658	GO:0010658	striated muscle cell apoptotic process	8/680	74/28891	0.0003472044986568	0.00369220420276175	0.00246116490315813	Naca/Zfas1/Npm1/Ppp1r10/Eif5a/Cflar/Nfe2l2/Pdpk1	8
GO:0032922	GO:0032922	circadian regulation of gene expression	8/680	74/28891	0.0003472044986568	0.00369220420276175	0.00246116490315813	Egr1/Maged1/Nrip1/Mycbp2/Atf4/Zfhx3/Ppp1ca/Id2	8
GO:0050766	GO:0050766	positive regulation of phagocytosis	9/680	93/28891	0.000348371279708502	0.0036962113781317	0.00246383602285784	Ptprc/Dock2/Fcer1g/Il2rg/Trem2/Pycard/Cyba/Myh9/Dnm2	9
GO:0007623	GO:0007623	circadian rhythm	15/680	228/28891	0.000358773988440925	0.00379375498066749	0.00252885704496412	Egr1/Six3/Maged1/Nrip1/Mycbp2/Atf4/Kdm5b/Nono/Dhx9/Zfhx3/Ppp1ca/Hnrnpd/Sfpq/Usp7/Id2	15
GO:0071887	GO:0071887	leukocyte apoptotic process	12/680	157/28891	0.000359186462157661	0.00379375498066749	0.00252885704496412	Ccr5/Hcls1/Fcer1g/Lyn/Rps6/Mef2c/Pkn1/Kdelr1/Hif1a/Ccl5/Bax/Prelid1	12
GO:0030838	GO:0030838	positive regulation of actin filament polymerization	7/680	57/28891	0.000369472814489955	0.00388926049857804	0.00259251951210599	Bin1/Pycard/Vasp/Arpc2/Actr3/Pfn1/Grb2	7
GO:0010661	GO:0010661	positive regulation of muscle cell apoptotic process	6/680	41/28891	0.000370722415551572	0.00388926049857804	0.00259251951210599	Grk2/Zfas1/Stk4/Atf4/Pdcd4/Eif5a	6
GO:0070849	GO:0070849	response to epidermal growth factor	6/680	41/28891	0.000370722415551572	0.00388926049857804	0.00259251951210599	Eef1a1/Grk2/Cfl1/Arpc2/Iqgap1/Zfp36l2	6
GO:0071333	GO:0071333	cellular response to glucose stimulus	12/680	158/28891	0.000380564516936399	0.00398358249383761	0.00265539306177452	Trem2/Rack1/Grk2/Ucp2/Camk2n1/Hif1a/Myh9/Ccdc186/Tra2b/Gpx1/Prkaca/Sox4	12
GO:0032479	GO:0032479	regulation of type I interferon production	11/680	136/28891	0.000386599612505438	0.0040377222922164	0.00269148179476883	Tyrobp/Pycard/Morc3/Irf8/Hmgb2/Ptprs/Setd2/Zc3hav1/Rnf216/Dhx9/Riok3	11
GO:0052548	GO:0052548	regulation of endopeptidase activity	20/680	360/28891	0.000388362062977943	0.0040470959747746	0.00269773014325084	Laptm5/Vsir/Rps3/Cst3/Lyn/Rack1/Bin1/Grk2/Pycard/Pcsk1n/Ctsd/Fyn/Picalm/Furin/Bax/Gpx1/Cflar/Anp32b/Prelid1/Lgmn	20
GO:0032635	GO:0032635	interleukin-6 production	13/680	182/28891	0.000399984848928932	0.00415895357364105	0.00277229264883374	Laptm5/Ccr5/Tyrobp/Fcer1g/Trem2/Tgfb1/Aif1/Unc93b1/Grk2/Pycard/Cyba/Csk/Dhx9	13
GO:0002695	GO:0002695	negative regulation of leukocyte activation	14/680	206/28891	0.000402855968786119	0.00417951901984535	0.0027860012498851	Laptm5/Cd37/Tyrobp/Vsir/Tgfb1/Lyn/Fgl2/Smad7/Pkn1/Grn/Hmgb3/Peli1/Rc3h2/Id2	14
GO:0140747	GO:0140747	regulation of ncRNA transcription	9/680	95/28891	0.000408284885881768	0.0042264711969929	0.00281729882828989	Tgfb1/Fos/Tgfbr1/Ets1/Egr1/Jun/Nfkb1/Ncor2/Hif1a	9
GO:0019080	GO:0019080	viral gene expression	8/680	76/28891	0.00041691644993661	0.00430629595861678	0.00287050875139346	Sp100/Jun/Eif3f/Pfn1/Ccl5/Rsf1/Dhx9/Eif3a	8
GO:0030866	GO:0030866	cortical actin cytoskeleton organization	6/680	42/28891	0.000423987611953117	0.00435052200949262	0.00289998913715855	Plek/Tln1/Epb41l2/Rhoq/Pdcd6ip/Iqgap1	6
GO:0043620	GO:0043620	regulation of DNA-templated transcription in response to stress	6/680	42/28891	0.000423987611953117	0.00435052200949262	0.00289998913715855	Egr1/Jun/Atf4/Hif1a/Rbpj/Nfe2l2	6
GO:0099563	GO:0099563	modification of synaptic structure	6/680	42/28891	0.000423987611953117	0.00435052200949262	0.00289998913715855	Cfl1/Rap1b/Cyfip1/Pfn1/Gripap1/Marcks	6
GO:0014909	GO:0014909	smooth muscle cell migration	10/680	116/28891	0.000424988918512767	0.00435125415693925	0.00290047717506237	Tmsb4x/Aif1/Egr1/Mef2c/Arpc2/Arpc5/Myh9/Ccl5/Iqgap1/Nfe2l2	10
GO:0071331	GO:0071331	cellular response to hexose stimulus	12/680	160/28891	0.000426559187288812	0.00435779571468199	0.00290483767395254	Trem2/Rack1/Grk2/Ucp2/Camk2n1/Hif1a/Myh9/Ccdc186/Tra2b/Gpx1/Prkaca/Sox4	12
GO:0008277	GO:0008277	regulation of G protein-coupled receptor signaling pathway	11/680	138/28891	0.000437930245447384	0.00445451221401807	0.0029693073621524	Plek/Rgs10/Stmn1/Kctd12/Grk2/Git2/Myh9/Ccl5/Dnm2/Aplp1/Ubqln2	11
GO:0030316	GO:0030316	osteoclast differentiation	11/680	138/28891	0.000437930245447384	0.00445451221401807	0.0029693073621524	Csf1r/Tyrobp/Fcer1g/Trem2/Tgfb1/Fos/Junb/Mafb/Gnas/Ccl5/Ninj1	11
GO:0045648	GO:0045648	positive regulation of erythrocyte differentiation	5/680	28/28891	0.000446400741567197	0.00453082227720806	0.00302017444288984	Ets1/Hmgb2/Hif1a/Prmt1/Id2	5
GO:0071326	GO:0071326	cellular response to monosaccharide stimulus	12/680	161/28891	0.000451260964628136	0.00457023821102824	0.00304644848073175	Trem2/Rack1/Grk2/Ucp2/Camk2n1/Hif1a/Myh9/Ccdc186/Tra2b/Gpx1/Prkaca/Sox4	12
GO:1902808	GO:1902808	positive regulation of cell cycle G1/S phase transition	7/680	59/28891	0.00045782613123233	0.00462671375385761	0.00308409418402045	Csf1r/Rpl17/Aif1/Ccnd2/Ankrd17/Eif4g1/Anp32b	7
GO:0021782	GO:0021782	glial cell development	11/680	139/28891	0.000465662797665721	0.00469576773766791	0.00313012447704975	Csf1r/C1qa/Trem2/Tgfb1/Grn/Ifngr1/Kras/Grb2/Zeb2/Id2/Sox4	11
GO:1901992	GO:1901992	positive regulation of mitotic cell cycle phase transition	9/680	97/28891	0.000476431766690074	0.00479403061579109	0.00319562495688215	Rpl17/Tgfb1/Aif1/Ccnd2/Cdk4/Ankrd17/Eif4g1/Anp32b/Anapc5	9
GO:0002335	GO:0002335	mature B cell differentiation	6/680	43/28891	0.00048303820451829	0.00482934991226726	0.00321916824108793	Il2rg/Dock10/Cmtm7/Irf8/Lgals1/Phf14	6
GO:0097028	GO:0097028	dendritic cell differentiation	6/680	43/28891	0.00048303820451829	0.00482934991226726	0.00321916824108793	Trem2/Tgfb1/Lyn/Irf8/Tmem176a/Rbpj	6
GO:2000403	GO:2000403	positive regulation of lymphocyte migration	6/680	43/28891	0.00048303820451829	0.00482934991226726	0.00321916824108793	Coro1a/Aif1/Pycard/Adam10/Ccl5/Wnk1	6
GO:0070972	GO:0070972	protein localization to endoplasmic reticulum	8/680	78/28891	0.000497589153309387	0.00496422099858128	0.00330907117328182	Naca/Kdelr1/Kdelr2/Sec61b/Srpr/Mia3/Tram1/Srp72	8
GO:0006887	GO:0006887	exocytosis	21/680	395/28891	0.000500885061964097	0.00498647064878726	0.00332390243807306	Coro1a/Itgb2/Rac2/Fcer1g/Plek/Lyn/Orai1/Rab8b/Git2/Syngr2/Arhgap17/Rap1b/Myh9/Ccl5/Pdcd6ip/Napa/Pdpk1/Mia3/Rab8a/Prkaca/Tmem167	21
GO:0051147	GO:0051147	regulation of muscle cell differentiation	12/680	163/28891	0.000504295039903417	0.00500975900574965	0.00333942608835361	Csf1r/Tmsb4x/Tgfb1/Naca/Ccnd2/Mef2c/Camk1/Supt6/Pdcd4/Eif5a/Ankrd17/Id2	12
GO:0002312	GO:0002312	B cell activation involved in immune response	9/680	98/28891	0.000513852581979742	0.00509389032009155	0.00339550669136034	Ptprc/Dock10/Tgfb1/Irf8/Lgals1/Supt6/Phf14/Kmt5b/Nsd2	9
GO:0042770	GO:0042770	signal transduction in response to DNA damage	13/680	187/28891	0.000517723614182137	0.00509985008580678	0.00339947937689013	Rpl26/Dgkz/Sp100/Npm1/Taok3/Gigyf2/Foxn3/Ppp1r10/Cdk5rap3/Taok2/Grb2/Cdc5l/Sox4	13
GO:0043409	GO:0043409	negative regulation of MAPK cascade	13/680	187/28891	0.000517723614182137	0.00509985008580678	0.00339947937689013	Ptprc/Trem2/Lyn/Csk/Taok3/Ptpn1/Cdc42se1/Cyld/Synj2bp/Stk38/Prmt1/Cdk5rap3/Eif3a	13
GO:0071248	GO:0071248	cellular response to metal ion	13/680	187/28891	0.000517723614182137	0.00509985008580678	0.00339947937689013	Fos/Junb/Mef2c/Mef2a/Jun/Hnrnpa1/Cdkn1b/Iqgap1/Nek7/Wnk1/Nfe2l2/Lgmn/Id2	13
GO:0002275	GO:0002275	myeloid cell activation involved in immune response	10/680	119/28891	0.000520635357850299	0.0051070290133785	0.00340426473642378	Itgb2/Rac2/Tyrobp/Dock2/Fcer1g/Trem2/Lyn/Pycard/Grn/Pdpk1	10
GO:0014020	GO:0014020	primary neural tube formation	10/680	119/28891	0.000520635357850299	0.0051070290133785	0.00340426473642378	Rps7/Tgfb1/Vasp/Cfl1/Setd2/Hif1a/Prkacb/Pfn1/Zeb2/Prkaca	10
GO:0042063	GO:0042063	gliogenesis	21/680	397/28891	0.000534730967798497	0.00523432259064679	0.00348911662097984	Cx3cr1/Csf1r/C1qa/Trem2/Hexb/Tgfb1/Lyn/Bin1/Grk2/Grn/Actr3/Ifngr1/Fubp1/Kras/Srgap2/Grb2/Zeb2/Wdr1/Id2/Zmiz1/Sox4	21
GO:0072659	GO:0072659	protein localization to plasma membrane	18/680	315/28891	0.000537027547461084	0.00524582858991736	0.00349678633804459	Actb/Fcer1g/Trem2/Tgfb1/Rack1/Fyb/Rhog/Csk/Rab8b/Actr3/Picalm/Rapgef6/Rhoq/Gripap1/Golga4/Ppfia1/Wnk1/Rab8a	18
GO:0048146	GO:0048146	positive regulation of fibroblast proliferation	8/680	79/28891	0.00054241999020457	0.00527647221240579	0.0035172128919491	Tgfb1/Grk2/Jun/Brk1/Cdk4/Dhx9/Zmiz1/Nras	8
GO:0061180	GO:0061180	mammary gland epithelium development	8/680	79/28891	0.00054241999020457	0.00527647221240579	0.0035172128919491	Tgfb1/Orai1/Zfas1/Hif1a/Kdm5b/Bax/Gpx1/Id2	8
GO:0042060	GO:0042060	wound healing	20/680	370/28891	0.00054883168062561	0.00532776645984902	0.00355140482571234	Fermt3/Fcer1g/Plek/Lyn/Entpd1/Naca/Elk3/Gnas/Actg1/Hif1a/Vkorc1/Myh9/Srsf6/Gpx1/BC004004/Cflar/Nfe2l2/Mia3/Anxa6/Arfgef1	20
GO:0098781	GO:0098781	ncRNA transcription	11/680	142/28891	0.000557826167182228	0.00540386881210279	0.00360213344962611	Tgfb1/Fos/Tgfbr1/Ets1/Egr1/Npm1/Jun/Nfkb1/Ncor2/Snapc1/Hif1a	11
GO:0030879	GO:0030879	mammary gland development	12/680	165/28891	0.000562479141478946	0.00542578400160757	0.00361674176820581	Tgfb1/Orai1/Zfas1/Nfkb1/Hif1a/Nme1/Kdm5b/Bax/Gpx1/Id2/Aprt/Usf2	12
GO:0002431	GO:0002431	Fc receptor mediated stimulatory signaling pathway	4/680	17/28891	0.000567046030516371	0.00542578400160757	0.00361674176820581	Ptprc/Fcer1g/Lyn/Csk	4
GO:0009263	GO:0009263	deoxyribonucleotide biosynthetic process	4/680	17/28891	0.000567046030516371	0.00542578400160757	0.00361674176820581	Nme2/Dguok/Nme1/Cmpk1	4
GO:0009265	GO:0009265	2'-deoxyribonucleotide biosynthetic process	4/680	17/28891	0.000567046030516371	0.00542578400160757	0.00361674176820581	Nme2/Dguok/Nme1/Cmpk1	4
GO:0046385	GO:0046385	deoxyribose phosphate biosynthetic process	4/680	17/28891	0.000567046030516371	0.00542578400160757	0.00361674176820581	Nme2/Dguok/Nme1/Cmpk1	4
GO:0098761	GO:0098761	cellular response to interleukin-7	4/680	17/28891	0.000567046030516371	0.00542578400160757	0.00361674176820581	Lsp1/Jak1/P4hb/Hnrnph1	4
GO:0048511	GO:0048511	rhythmic process	18/680	317/28891	0.000578228242063088	0.00552148968288406	0.00368053766108041	Rack1/Egr1/Grk2/Six3/Maged1/Nrip1/Mycbp2/Atf4/Myh9/Kdm5b/Nono/Dhx9/Zfhx3/Ppp1ca/Hnrnpd/Sfpq/Usp7/Id2	18
GO:0010507	GO:0010507	negative regulation of autophagy	8/680	80/28891	0.000590462106273207	0.00559265626569299	0.00372797617917646	Trem2/Mcl1/Ctsa/Sec22b/Scfd1/Wdr6/Wnk1/Eif4g1	8
GO:0010921	GO:0010921	regulation of phosphatase activity	8/680	80/28891	0.000590462106273207	0.00559265626569299	0.00372797617917646	Ptprc/Plek/Sema4d/Mef2c/Rpl5/Ppp1r12a/Cdk5rap3/Uri1	8
GO:1990868	GO:1990868	response to chemokine	8/680	80/28891	0.000590462106273207	0.00559265626569299	0.00372797617917646	Cx3cr1/Ccr5/Trem2/Lyn/Grk2/Hif1a/Ccl5/Wnk1	8
GO:1990869	GO:1990869	cellular response to chemokine	8/680	80/28891	0.000590462106273207	0.00559265626569299	0.00372797617917646	Cx3cr1/Ccr5/Trem2/Lyn/Grk2/Hif1a/Ccl5/Wnk1	8
GO:0052547	GO:0052547	regulation of peptidase activity	23/680	457/28891	0.000592176585068576	0.00559756412431488	0.00373124768008121	Laptm5/Ctss/Vsir/Rps3/Cst3/Lyn/Rack1/Bin1/Grk2/Pycard/Pcsk1n/Ctsd/Grn/Fyn/Ctsh/Picalm/Furin/Bax/Gpx1/Cflar/Anp32b/Prelid1/Lgmn	23
GO:0045638	GO:0045638	negative regulation of myeloid cell differentiation	9/680	100/28891	0.000595937300105354	0.00562175529675998	0.00374737313287811	Csf1r/C1qc/Lyn/Mafb/Nme2/Klf13/Hmgb3/Nme1/Prmt1	9
GO:0045580	GO:0045580	regulation of T cell differentiation	13/680	190/28891	0.000601535531825435	0.00566314839720565	0.00377496511870965	Actb/Ptprc/Vsir/Il2rg/Tgfb1/Fgl2/Smad7/Cyld/Rc3h2/Ap3d1/Prelid1/Zmiz1/Sox4	13
GO:0000245	GO:0000245	spliceosomal complex assembly	6/680	45/28891	0.000620202983629719	0.00574626848502541	0.00383037165411644	Mbnl1/Celf2/Rsrp1/Srpk1/Srsf6/Sf3b1	6
GO:0009394	GO:0009394	2'-deoxyribonucleotide metabolic process	6/680	45/28891	0.000620202983629719	0.00574626848502541	0.00383037165411644	Nme2/Dguok/Samhd1/Nme1/Cmpk1/Ak2	6
GO:0019692	GO:0019692	deoxyribose phosphate metabolic process	6/680	45/28891	0.000620202983629719	0.00574626848502541	0.00383037165411644	Nme2/Dguok/Samhd1/Nme1/Cmpk1/Ak2	6
GO:0032781	GO:0032781	positive regulation of ATP-dependent activity	6/680	45/28891	0.000620202983629719	0.00574626848502541	0.00383037165411644	Zc3hav1/Dnajc9/Pfn1/Dhx9/Napa/Dnm2	6
GO:0097106	GO:0097106	postsynaptic density organization	6/680	45/28891	0.000620202983629719	0.00574626848502541	0.00383037165411644	Dgkz/Cfl1/Ophn1/Ptprs/Sipa1l1/Zmynd8	6
GO:1900087	GO:1900087	positive regulation of G1/S transition of mitotic cell cycle	6/680	45/28891	0.000620202983629719	0.00574626848502541	0.00383037165411644	Rpl17/Aif1/Ccnd2/Ankrd17/Eif4g1/Anp32b	6
GO:0034976	GO:0034976	response to endoplasmic reticulum stress	16/680	266/28891	0.00062105668353291	0.00574626848502541	0.00383037165411644	Jun/Svip/Ptpn1/Erp29/Atf4/Usp14/Man1a2/P4hb/Tmem258/Cdk5rap3/Sec61b/Bax/Eif4g1/Nfe2l2/Marcks/Ubqln2	16
GO:0035510	GO:0035510	DNA dealkylation	5/680	30/28891	0.000622645463113461	0.00574626848502541	0.00383037165411644	Apobec3/Hnrnpab/Ascc3/Syncrip/Usp7	5
GO:0045730	GO:0045730	respiratory burst	5/680	30/28891	0.000622645463113461	0.00574626848502541	0.00383037165411644	Rac2/Rps19/Trem2/Cyba/Grn	5
GO:0072344	GO:0072344	rescue of stalled ribosome	5/680	30/28891	0.000622645463113461	0.00574626848502541	0.00383037165411644	Rack1/Gtpbp2/Gigyf2/Ascc3/Eif4e2	5
GO:0030278	GO:0030278	regulation of ossification	11/680	144/28891	0.000627352720227602	0.00577831373611211	0.00385173251146785	Csf1r/Srgn/Tgfb1/Mef2c/Smad7/Bmp2k/Setd2/Hif1a/Tent5a/Rbpj/Mia3	11
GO:0071346	GO:0071346	cellular response to type II interferon	10/680	122/28891	0.000633461747436646	0.00582311889244806	0.00388159891976999	Rpl13a/Actg1/Irf8/Actr3/Ifngr1/Jak1/Ccl5/Actr2/Slk/Syncrip	10
GO:0051146	GO:0051146	striated muscle cell differentiation	19/680	347/28891	0.000640423732815158	0.00585633872664632	0.00390374273563921	Csf1r/Dock2/Cd53/Tgfb1/Naca/Ccnd2/Mef2c/Mef2a/Akap13/Actg1/Pld3/Kdm6b/Myh9/Rbpj/Kras/Gpx1/Wdr1/Cflar/Bnip2	19
GO:0007229	GO:0007229	integrin-mediated signaling pathway	9/680	101/28891	0.000640830397102568	0.00585633872664632	0.00390374273563921	Itgb2/Itgal/Tyrobp/Fermt3/Fcer1g/Plek/Fyb/Tln1/Itgb5	9
GO:0050772	GO:0050772	positive regulation of axonogenesis	9/680	101/28891	0.000640830397102568	0.00585633872664632	0.00390374273563921	Sema4d/Skil/Rpl4/Picalm/Dbnl/Cyfip1/Map1b/Golga4/Zeb2	9
GO:0032680	GO:0032680	regulation of tumor necrosis factor production	14/680	216/28891	0.00064557668987071	0.00588821312262193	0.00392498970367685	Cx3cr1/Ccr5/Csf1r/Ptprc/Tyrobp/Vsir/Fcer1g/Pomc/Trem2/Tgfb1/Pycard/Cyba/Ifngr1/Dhx9	14
GO:0032388	GO:0032388	positive regulation of intracellular transport	13/680	192/28891	0.000663548684448055	0.00602769221321851	0.00401796425861722	Hcls1/Tgfb1/Arpc2/Fyn/Actr3/Camk1/Msn/Dhx9/Sar1a/Anp32b/Khdrbs1/Numa1/Prkaca	13
GO:0003007	GO:0003007	heart morphogenesis	17/680	294/28891	0.00066425085093452	0.00602769221321851	0.00401796425861722	Tgfb1/Tgfbr1/Naca/Mef2c/Pim1/Smad7/Jun/Ly6e/Ncor2/Hif1a/Chd7/Pdcd4/Rbpj/Id2/Nsd2/Zmiz1/Sox4	17
GO:0050773	GO:0050773	regulation of dendrite development	11/680	145/28891	0.000664733742684495	0.00602769221321851	0.00401796425861722	Sema4d/Prex1/Actr3/Cux1/Dbnl/Sipa1l1/Ywhah/Cyfip1/Actr2/Iqgap1/Marcks	11
GO:0060348	GO:0060348	bone development	15/680	242/28891	0.000668111742835843	0.00603493213268129	0.00402279027438042	Rpl13/Ptprc/Tyrobp/Sema4d/Mef2c/Gnas/Akap13/Ankrd11/Foxn3/Vkorc1/Ninj1/Ebp/Trip11/Anxa6/Nsd2	15
GO:0097191	GO:0097191	extrinsic apoptotic signaling pathway	15/680	242/28891	0.000668111742835843	0.00603493213268129	0.00402279027438042	Ptprc/Tgfb1/Tgfbr1/Sp100/Pycard/Skil/Stk4/Fyn/Hmgb2/Mcl1/Cyld/Ppp1ca/Bax/Gpx1/Cflar	15
GO:0006413	GO:0006413	translational initiation	10/680	123/28891	0.000675277973883068	0.00608791067398627	0.00405810493178284	Rpl13a/Npm1/Eif3h/Eif4a1/Gigyf2/Eif3f/Eif4g1/Eif3a/Khdrbs1/Eif4e2	10
GO:0010665	GO:0010665	regulation of cardiac muscle cell apoptotic process	7/680	63/28891	0.000684789089450742	0.00614995806053747	0.00409946473793828	Zfas1/Npm1/Ppp1r10/Eif5a/Cflar/Nfe2l2/Pdpk1	7
GO:0045744	GO:0045744	negative regulation of G protein-coupled receptor signaling pathway	7/680	63/28891	0.000684789089450742	0.00614995806053747	0.00409946473793828	Plek/Stmn1/Grk2/Ccl5/Dnm2/Aplp1/Ubqln2	7
GO:0043433	GO:0043433	negative regulation of DNA-binding transcription factor activity	12/680	169/28891	0.000695869329071997	0.00621182900461946	0.00414070693033542	Rpl11/Sp100/Pycard/Pim1/Smad7/Cyld/Rlim/Peli1/Cdk5rap3/Commd7/Usp7/Id2	12
GO:0051897	GO:0051897	positive regulation of phosphatidylinositol 3-kinase/protein kinase B signal transduction	13/680	193/28891	0.000696521873303681	0.00621182900461946	0.00414070693033542	Cx3cr1/Hcls1/Csf1r/Trem2/Sema4d/Tgfb1/Tgfbr1/Cbl/Ccl5/Gpx1/Maz/Mtdh/Arfgef1	13
GO:0044773	GO:0044773	mitotic DNA damage checkpoint signaling	8/680	82/28891	0.000696855161288207	0.00621182900461946	0.00414070693033542	Rpl26/Dgkz/Taok3/Gigyf2/Foxn3/Ppp1r10/Cdk5rap3/Taok2	8
GO:0050920	GO:0050920	regulation of chemotaxis	15/680	243/28891	0.00069698872139885	0.00621182900461946	0.00414070693033542	Cx3cr1/Csf1r/Rac2/Trem2/Sema4d/Tgfb1/Lyn/Aif1/Adam10/Mycbp2/Usp14/Ccl5/Ninj1/Wnk1/Lgmn	15
GO:0030279	GO:0030279	negative regulation of ossification	6/680	46/28891	0.000699206611210439	0.00621974854344799	0.00414598596961483	Srgn/Tgfb1/Mef2c/Smad7/Hif1a/Rbpj	6
GO:0098760	GO:0098760	response to interleukin-7	4/680	18/28891	0.00071554984920443	0.00635305074843933	0.00423484311034201	Lsp1/Jak1/P4hb/Hnrnph1	4
GO:0002758	GO:0002758	innate immune response-activating signaling pathway	15/680	244/28891	0.000726919809563138	0.0064403312205072	0.00429302289206259	Tyrobp/Trem2/Lyn/Unc93b1/Pycard/Cyba/Ptprs/Zc3hav1/Peli1/Usp15/Ninj1/Nek7/Ankrd17/Pdpk1/Riok3	15
GO:2000765	GO:2000765	regulation of cytoplasmic translation	5/680	31/28891	0.000728133194197117	0.0064403312205072	0.00429302289206259	Rpl13a/Eef2/Dhx9/Hnrnpd/Syncrip	5
GO:1903555	GO:1903555	regulation of tumor necrosis factor superfamily cytokine production	14/680	219/28891	0.00073900166522187	0.006524129795421	0.00434888169623118	Cx3cr1/Ccr5/Csf1r/Ptprc/Tyrobp/Vsir/Fcer1g/Pomc/Trem2/Tgfb1/Pycard/Cyba/Ifngr1/Dhx9	14
GO:0045445	GO:0045445	myoblast differentiation	10/680	125/28891	0.000765753475354328	0.00674757158414859	0.00449782445727995	Actb/Tgfb1/Btg1/Mef2c/Mbnl1/Lgals1/Rbpj/Zfhx3/Gpx1/Sox4	10
GO:0009262	GO:0009262	deoxyribonucleotide metabolic process	6/680	47/28891	0.000785773683204584	0.00691096816487641	0.00460674203271702	Nme2/Dguok/Samhd1/Nme1/Cmpk1/Ak2	6
GO:1901888	GO:1901888	regulation of cell junction assembly	15/680	246/28891	0.000790067666183473	0.00693569720463878	0.00462322601935742	Sema4d/Rps6/Mef2c/Cfl1/Actg1/Actr3/Ppp1r9a/Ptprs/Sipa1l1/Mycbp2/Myh9/Slk/Iqgap1/Eif4g1/Prkaca	15
GO:0045185	GO:0045185	maintenance of protein location	9/680	104/28891	0.000792357175970986	0.00694277008683192	0.00462794069071956	Tmsb4x/Srgn/Tmsb10/Sp100/Grk2/Morc3/Kdelr1/Kdelr2/Pfn1	9
GO:0007033	GO:0007033	vacuole organization	14/680	221/28891	0.000807435092744975	0.0070353608919064	0.00468966025640177	Laptm5/Coro1a/Hexb/Ctsd/Grn/Atp6v0c/Snx18/Creg1/Hexa/Sec22b/Scfd1/Lamtor1/Atg3/Ubqln2	14
GO:0031345	GO:0031345	negative regulation of cell projection organization	14/680	221/28891	0.000807435092744975	0.0070353608919064	0.00468966025640177	Ccr5/Sema4d/Cfl1/Fyn/Actr3/Lgals1/Dguok/Ptprs/Ywhah/Ifrd1/Dnm2/Rnf6/Gdi2/Dleu2	14
GO:0048639	GO:0048639	positive regulation of developmental growth	14/680	221/28891	0.000807435092744975	0.0070353608919064	0.00468966025640177	Sema4d/Naca/Ccnd2/Mef2c/Pim1/Smad7/Rpl4/Picalm/Dbnl/Chd7/Cyfip1/Map1b/Golga4/Rbpj	14
GO:0035303	GO:0035303	regulation of dephosphorylation	10/680	126/28891	0.000814598136598743	0.00707143725629966	0.00471370819010268	Ptprc/Plek/Sema4d/Tgfb1/Mef2c/Rpl5/Ppp1r12a/Cdk5rap3/Iqgap1/Uri1	10
GO:0048145	GO:0048145	regulation of fibroblast proliferation	10/680	126/28891	0.000814598136598743	0.00707143725629966	0.00471370819010268	Tgfb1/Grk2/Morc3/Jun/Brk1/Cdk4/Dhx9/Bax/Zmiz1/Nras	10
GO:0002548	GO:0002548	monocyte chemotaxis	7/680	65/28891	0.000827559450716216	0.00715739495360661	0.0047710062310967	Cx3cr1/Rps19/Lyn/Aif1/Ccl5/Ninj1/Lgmn	7
GO:0050854	GO:0050854	regulation of antigen receptor-mediated signaling pathway	7/680	65/28891	0.000827559450716216	0.00715739495360661	0.0047710062310967	Laptm5/Ptprc/Rps3/Lyn/Dgkz/Elf1/Cyld	7
GO:0014910	GO:0014910	regulation of smooth muscle cell migration	9/680	105/28891	0.000848902500798522	0.00731494438533386	0.00487602618952413	Tmsb4x/Aif1/Egr1/Mef2c/Arpc2/Myh9/Ccl5/Iqgap1/Nfe2l2	9
GO:0150115	GO:0150115	cell-substrate junction organization	9/680	105/28891	0.000848902500798522	0.00731494438533386	0.00487602618952413	Cfl1/Rab8b/Actg1/Tln1/Myh9/Taok2/Slk/Iqgap1/Pdpk1	9
GO:0070646	GO:0070646	protein modification by small protein removal	10/680	127/28891	0.000865974864746642	0.00744833895615724	0.00496494489985352	Cyld/Usp34/Eif3f/Usp14/Usp15/Gps1/Senp7/Usp16/Usp7/Senp2	10
GO:0000184	GO:0000184	nuclear-transcribed mRNA catabolic process, nonsense-mediated decay	6/680	48/28891	0.000880382727628719	0.00752347486903846	0.00501502931057265	Hnrnpab/Pabpc1/Pnrc1/Syncrip/Rnps1/Smg1	6
GO:0031623	GO:0031623	receptor internalization	11/680	150/28891	0.000880565371457528	0.00752347486903846	0.00501502931057265	Itgb2/Fcer1g/Grk2/Ophn1/Picalm/Synj2bp/Rnf216/Grb2/Dnm2/Ap2a2/Ubqln2	11
GO:0009743	GO:0009743	response to carbohydrate	14/680	223/28891	0.000881142173163727	0.00752347486903846	0.00501502931057265	Trem2/Rack1/Egr1/Grk2/Ucp2/Nfkb1/Camk2n1/Hif1a/Myh9/Ccdc186/Tra2b/Gpx1/Prkaca/Sox4	14
GO:0032640	GO:0032640	tumor necrosis factor production	14/680	223/28891	0.000881142173163727	0.00752347486903846	0.00501502931057265	Cx3cr1/Ccr5/Csf1r/Ptprc/Tyrobp/Vsir/Fcer1g/Pomc/Trem2/Tgfb1/Pycard/Cyba/Ifngr1/Dhx9	14
GO:2000379	GO:2000379	positive regulation of reactive oxygen species metabolic process	8/680	85/28891	0.000884879088689382	0.00754049796774421	0.00502637663882883	Itgb2/Tyrobp/Tgfb1/Cyba/Eif5a/Grb2/Clcn3/Nfe2l2	8
GO:0006614	GO:0006614	SRP-dependent cotranslational protein targeting to membrane	4/680	19/28891	0.00088958214964625	0.00754049796774421	0.00502637663882883	Sec61b/Srpr/Tram1/Srp72	4
GO:0048268	GO:0048268	clathrin coat assembly	4/680	19/28891	0.00088958214964625	0.00754049796774421	0.00502637663882883	Picalm/Clta/Clint1/Epn1	4
GO:1905874	GO:1905874	regulation of postsynaptic density organization	4/680	19/28891	0.00088958214964625	0.00754049796774421	0.00502637663882883	Cfl1/Ptprs/Sipa1l1/Zmynd8	4
GO:0007093	GO:0007093	mitotic cell cycle checkpoint signaling	11/680	151/28891	0.000930024644584832	0.00786905119712917	0.00524538502313669	Rpl26/Dgkz/Rps6/Taok3/Gigyf2/Zwint/Foxn3/Ppp1r10/Bub3/Cdk5rap3/Taok2	11
GO:0032259	GO:0032259	methylation	16/680	277/28891	0.000955571605347914	0.00804418430139397	0.00536212597946712	Btg2/Meg3/Btg1/Gnas/Arid4a/Setd2/Nsd3/Tgs1/Prmt1/Nsd1/Wdr6/Wtap/Kansl1/Mettl23/Kmt5b/Nsd2	16
GO:0043954	GO:0043954	cellular component maintenance	8/680	86/28891	0.000955880844534099	0.00804418430139397	0.00536212597946712	Csf1r/Trem2/Dgkz/Cfl1/Ophn1/Grn/Fyn/Zmynd8	8
GO:0044774	GO:0044774	mitotic DNA integrity checkpoint signaling	8/680	86/28891	0.000955880844534099	0.00804418430139397	0.00536212597946712	Rpl26/Dgkz/Taok3/Gigyf2/Foxn3/Ppp1r10/Cdk5rap3/Taok2	8
GO:0033673	GO:0033673	negative regulation of kinase activity	14/680	225/28891	0.000960440131096967	0.00806804196302102	0.00537802911922955	Actb/Ptprc/Lyn/Pycard/Npm1/Csk/Pkn1/Ptpn1/Camk2n1/Cbl/Stk38/Cdk5rap3/Cdkn1b/Wnk1	14
GO:0070167	GO:0070167	regulation of biomineral tissue development	9/680	107/28891	0.000971839508722705	0.00814607675095977	0.00543004587419574	Csf1r/Srgn/Tgfb1/Mef2c/Bmp2k/Atf4/Hif1a/Tent5a/Mia3	9
GO:0000462	GO:0000462	maturation of SSU-rRNA from tricistronic rRNA transcript (SSU-rRNA, 5.8S rRNA, LSU-rRNA)	5/680	33/28891	0.000978434523197134	0.00814607675095977	0.00543004587419574	Rps19/Rps16/Rps21/Rps8/Wdr43	5
GO:0010922	GO:0010922	positive regulation of phosphatase activity	5/680	33/28891	0.000978434523197134	0.00814607675095977	0.00543004587419574	Ptprc/Plek/Mef2c/Rpl5/Ppp1r12a	5
GO:0033598	GO:0033598	mammary gland epithelial cell proliferation	5/680	33/28891	0.000978434523197134	0.00814607675095977	0.00543004587419574	Zfas1/Kdm5b/Bax/Gpx1/Id2	5
GO:2000108	GO:2000108	positive regulation of leukocyte apoptotic process	5/680	33/28891	0.000978434523197134	0.00814607675095977	0.00543004587419574	Lyn/Mef2c/Ccl5/Bax/Prelid1	5
GO:0003206	GO:0003206	cardiac chamber morphogenesis	11/680	152/28891	0.000981758719131745	0.00815923454141641	0.00543881664913034	Tgfb1/Tgfbr1/Mef2c/Smad7/Ly6e/Hif1a/Chd7/Rbpj/Id2/Nsd2/Sox4	11
GO:0030517	GO:0030517	negative regulation of axon extension	6/680	49/28891	0.00098352493880922	0.00815942054731976	0.00543894063772251	Ccr5/Sema4d/Actr3/Ptprs/Ifrd1/Rnf6	6
GO:0001678	GO:0001678	intracellular glucose homeostasis	12/680	176/28891	0.000992886667389773	0.00822250746321548	0.00548099337769147	Trem2/Rack1/Grk2/Ucp2/Camk2n1/Hif1a/Myh9/Ccdc186/Tra2b/Gpx1/Prkaca/Sox4	12
GO:0071706	GO:0071706	tumor necrosis factor superfamily cytokine production	14/680	226/28891	0.00100228831086282	0.00828570142495958	0.00552311747272927	Cx3cr1/Ccr5/Csf1r/Ptprc/Tyrobp/Vsir/Fcer1g/Pomc/Trem2/Tgfb1/Pycard/Cyba/Ifngr1/Dhx9	14
GO:0002532	GO:0002532	production of molecular mediator involved in inflammatory response	9/680	108/28891	0.00103850665430586	0.0085548814005231	0.00570254858544897	Rps19/Fcer1g/Trem2/Lyn/Pycard/Grn/Pld3/Hif1a/Pdcd4	9
GO:0061640	GO:0061640	cytoskeleton-dependent cytokinesis	9/680	108/28891	0.00103850665430586	0.0085548814005231	0.00570254858544897	Stmn1/Cfl1/Actr3/Jtb/Snx18/Actr2/Pdcd6ip/Iqgap1/Wnk1	9
GO:0042129	GO:0042129	regulation of T cell proliferation	14/680	227/28891	0.00104565896603024	0.00859866133928912	0.00573173159994008	Laptm5/Cd37/Coro1a/Itgal/Ptprc/Rac2/Vsir/Rps3/Tgfb1/Aif1/Pycard/H2-DMb1/Peli1/Ccl5	14
GO:0097529	GO:0097529	myeloid leukocyte migration	15/680	253/28891	0.00104900532414693	0.00861104545909384	0.0057399866582592	Cx3cr1/Itgb2/Csf1r/Rac2/Rps19/Fcer1g/Trem2/Lyn/Aif1/Rpl13a/Prex1/Ccl5/Ninj1/Wdr1/Lgmn	15
GO:0070665	GO:0070665	positive regulation of leukocyte proliferation	13/680	202/28891	0.00106043833360717	0.00868965142372671	0.00579238415057249	Coro1a/Itgal/Csf1r/Ptprc/Rac2/Rps3/Lyn/Aif1/Pycard/Mef2c/H2-DMb1/Peli1/Ccl5	13
GO:0000768	GO:0000768	syncytium formation by plasma membrane fusion	7/680	68/28891	0.00108466895258574	0.00877438523529893	0.00584886636870018	Tyrobp/Dock2/Cd53/Trem2/Camk1/Myh9/Cflar	7
GO:0003229	GO:0003229	ventricular cardiac muscle tissue development	7/680	68/28891	0.00108466895258574	0.00877438523529893	0.00584886636870018	Tgfb1/Tgfbr1/Smad7/Ly6e/Chd7/Rbpj/Id2	7
GO:0140253	GO:0140253	cell-cell fusion	7/680	68/28891	0.00108466895258574	0.00877438523529893	0.00584886636870018	Tyrobp/Dock2/Cd53/Trem2/Camk1/Myh9/Cflar	7
GO:0048762	GO:0048762	mesenchymal cell differentiation	15/680	254/28891	0.00109126960408182	0.00877438523529893	0.00584886636870018	Rps7/Sema4d/Tgfb1/Tgfbr1/Mef2c/Smad7/Cfl1/Hif1a/Pdcd4/Hnrnpab/Rbpj/Fam172a/Zeb2/Mcrip1/Anxa6	15
GO:0006613	GO:0006613	cotranslational protein targeting to membrane	4/680	20/28891	0.0010914067550639	0.00877438523529893	0.00584886636870018	Sec61b/Srpr/Tram1/Srp72	4
GO:0033599	GO:0033599	regulation of mammary gland epithelial cell proliferation	4/680	20/28891	0.0010914067550639	0.00877438523529893	0.00584886636870018	Zfas1/Kdm5b/Bax/Gpx1	4
GO:0036003	GO:0036003	positive regulation of transcription from RNA polymerase II promoter in response to stress	4/680	20/28891	0.0010914067550639	0.00877438523529893	0.00584886636870018	Atf4/Hif1a/Rbpj/Nfe2l2	4
GO:0046514	GO:0046514	ceramide catabolic process	4/680	20/28891	0.0010914067550639	0.00877438523529893	0.00584886636870018	Hexb/Hexa/Gm2a/Asah1	4
GO:0098885	GO:0098885	modification of postsynaptic actin cytoskeleton	4/680	20/28891	0.0010914067550639	0.00877438523529893	0.00584886636870018	Cfl1/Cyfip1/Pfn1/Marcks	4
GO:2000369	GO:2000369	regulation of clathrin-dependent endocytosis	4/680	20/28891	0.0010914067550639	0.00877438523529893	0.00584886636870018	Bmp2k/Aak1/Dnm2/Ubqln2	4
GO:2000758	GO:2000758	positive regulation of peptidyl-lysine acetylation	4/680	20/28891	0.0010914067550639	0.00877438523529893	0.00584886636870018	Tgfb1/Baz1b/Sox4/Sf3b1	4
GO:0003281	GO:0003281	ventricular septum development	8/680	88/28891	0.00111155063645945	0.00889050500511751	0.0059262699700033	Tgfbr1/Smad7/Rbpj/Dnm2/Trip11/Id2/Nsd2/Sox4	8
GO:0006304	GO:0006304	DNA modification	8/680	88/28891	0.00111155063645945	0.00889050500511751	0.0059262699700033	Meg3/Apobec3/Gnas/Arid4a/Hnrnpab/Ascc3/Syncrip/Usp7	8
GO:1902117	GO:1902117	positive regulation of organelle assembly	8/680	88/28891	0.00111155063645945	0.00889050500511751	0.0059262699700033	Lcp1/Arpc2/Msn/Cnot6l/Snx18/Pdcd6ip/Ubap2l/Numa1	8
GO:0051497	GO:0051497	negative regulation of stress fiber assembly	5/680	34/28891	0.0011251486137443	0.008968603686047	0.00597832931502621	Stmn1/Ppp1r9a/Wasf2/Pfn1/Ppfia1	5
GO:0099010	GO:0099010	modification of postsynaptic structure	5/680	34/28891	0.0011251486137443	0.008968603686047	0.00597832931502621	Cfl1/Rap1b/Cyfip1/Pfn1/Marcks	5
GO:0009749	GO:0009749	response to glucose	13/680	204/28891	0.00115987270740174	0.00921399728002164	0.00614190480212913	Trem2/Rack1/Egr1/Grk2/Ucp2/Camk2n1/Hif1a/Myh9/Ccdc186/Tra2b/Gpx1/Prkaca/Sox4	13
GO:0045807	GO:0045807	positive regulation of endocytosis	13/680	204/28891	0.00115987270740174	0.00921399728002164	0.00614190480212913	Ptprc/Dock2/Fcer1g/Il2rg/Trem2/Bin1/Pycard/Cyba/Picalm/Cbl/Synj2bp/Myh9/Dnm2	13
GO:0048524	GO:0048524	positive regulation of viral process	7/680	69/28891	0.00118303060805996	0.00936615941643412	0.00624333367473803	Lgals1/Furin/Srpk1/Pfn1/P4hb/Rsf1/Dhx9	7
GO:0062208	GO:0062208	positive regulation of pattern recognition receptor signaling pathway	7/680	69/28891	0.00118303060805996	0.00936615941643412	0.00624333367473803	Cyba/Zc3hav1/Peli1/Usp15/Ninj1/Nek7/Ankrd17	7
GO:0030308	GO:0030308	negative regulation of cell growth	13/680	205/28891	0.00121243393939567	0.00955536622461016	0.00636945593942023	Ccr5/Sema4d/Tgfb1/Rack1/Mndal/Cfl1/Actr3/Ptprs/Crlf3/Ifrd1/Cdkn1b/Rnf6/Dnajc2	13
GO:0051092	GO:0051092	positive regulation of NF-kappaB transcription factor activity	11/680	156/28891	0.00121305568228648	0.00955536622461016	0.00636945593942023	Cx3cr1/Itgb2/Rps3/Tgfb1/Lrrfip1/Pycard/Npm1/Dhx9/Kras/Cflar/Mtdh	11
GO:0060759	GO:0060759	regulation of response to cytokine stimulus	11/680	156/28891	0.00121305568228648	0.00955536622461016	0.00636945593942023	Laptm5/Ptprc/Trem2/Pycard/Tle5/Gigyf2/Hif1a/Samhd1/Cyld/Dhx9/Eif4e2	11
GO:1902041	GO:1902041	regulation of extrinsic apoptotic signaling pathway via death domain receptors	6/680	51/28891	0.00121743383510971	0.00955767267529924	0.00637099338295669	Sp100/Skil/Stk4/Hmgb2/Gpx1/Cflar	6
GO:2000404	GO:2000404	regulation of T cell migration	6/680	51/28891	0.00121743383510971	0.00955767267529924	0.00637099338295669	Coro1a/Aif1/Pycard/Adam10/Ccl5/Wnk1	6
GO:0072593	GO:0072593	reactive oxygen species metabolic process	15/680	257/28891	0.00122677458981869	0.0096148715339391	0.00640912123712029	Itgb2/Tyrobp/Tgfb1/Prex1/Cyba/Ucp2/Fyn/Hif1a/Eif5a/Grb2/Gpx1/Clcn3/Cflar/Nfe2l2/Txnrd1	15
GO:0030900	GO:0030900	forebrain development	21/680	425/28891	0.00126323538312245	0.00988407752112033	0.0065885696887728	Csf1r/Tyrobp/Btg2/Six3/Ophn1/Fyn/Ptprs/Setd2/Ncor2/Hif1a/Chd7/Kdm6b/Rbpj/Kras/Srgap2/Tra2b/Bax/Zeb2/Aplp1/Id2/Zmiz1	21
GO:0071241	GO:0071241	cellular response to inorganic substance	15/680	258/28891	0.00127497518188091	0.00994669336092847	0.00663030841687519	Fos/Junb/Mef2c/Mef2a/Jun/Hnrnpa1/Cdkn1b/Hnrnpd/Iqgap1/Nek7/Wnk1/Cflar/Nfe2l2/Lgmn/Id2	15
GO:0001838	GO:0001838	embryonic epithelial tube formation	11/680	157/28891	0.00127738829476194	0.00994669336092847	0.00663030841687519	Rps7/Tgfb1/Vasp/Cfl1/Stk4/Setd2/Hif1a/Prkacb/Pfn1/Zeb2/Prkaca	11
GO:0033157	GO:0033157	regulation of intracellular protein transport	14/680	232/28891	0.00128689243634472	0.00994669336092847	0.00663030841687519	Lcp1/Hcls1/Tgfb1/Sp100/Arpc2/Fyn/Actr3/Svip/Camk1/Ptpn1/Gripap1/Sar1a/Anp32b/Prkaca	14
GO:0060142	GO:0060142	regulation of syncytium formation by plasma membrane fusion	5/680	35/28891	0.0012875351877624	0.00994669336092847	0.00663030841687519	Tyrobp/Cd53/Trem2/Camk1/Cflar	5
GO:0071404	GO:0071404	cellular response to low-density lipoprotein particle stimulus	5/680	35/28891	0.0012875351877624	0.00994669336092847	0.00663030841687519	Itgb2/Fcer1g/Trem2/Tgfb1/Mia3	5
GO:0090322	GO:0090322	regulation of superoxide metabolic process	5/680	35/28891	0.0012875351877624	0.00994669336092847	0.00663030841687519	Itgb2/Tyrobp/Tgfb1/Cyba/Nfe2l2	5
GO:0006949	GO:0006949	syncytium formation	7/680	70/28891	0.00128824453445665	0.00994669336092847	0.00663030841687519	Tyrobp/Dock2/Cd53/Trem2/Camk1/Myh9/Cflar	7
GO:0070098	GO:0070098	chemokine-mediated signaling pathway	7/680	70/28891	0.00128824453445665	0.00994669336092847	0.00663030841687519	Cx3cr1/Ccr5/Trem2/Lyn/Hif1a/Ccl5/Wnk1	7
GO:0019882	GO:0019882	antigen processing and presentation	10/680	134/28891	0.00130507761022747	0.010060062830732	0.00670587871170381	Ctss/Fcer1g/Trem2/Fgl2/Unc93b1/Pycard/Rab8b/H2-Eb1/H2-DMb1/Ap3d1	10
GO:0042176	GO:0042176	regulation of protein catabolic process	19/680	369/28891	0.00131957669289346	0.0101475944787565	0.00676422592334295	Trem2/Rpl11/Cst3/Rack1/Ophn1/Fyn/Furin/Svip/Eif3h/Mycbp2/Msn/Ctsa/Usp14/Sec22b/Cdk5rap3/Gpx1/Usp7/Prkaca/Ubqln2	19
GO:0045649	GO:0045649	regulation of macrophage differentiation	4/680	21/28891	0.00132328791200545	0.0101475944787565	0.00676422592334295	Hcls1/C1qc/Tgfb1/Id2	4
GO:0009746	GO:0009746	response to hexose	13/680	207/28891	0.00132352289605063	0.0101475944787565	0.00676422592334295	Trem2/Rack1/Egr1/Grk2/Ucp2/Camk2n1/Hif1a/Myh9/Ccdc186/Tra2b/Gpx1/Prkaca/Sox4	13
GO:1901991	GO:1901991	negative regulation of mitotic cell cycle phase transition	12/680	182/28891	0.00132510797745677	0.0101475944787565	0.00676422592334295	Rpl26/Dgkz/Taok3/Crlf3/Gigyf2/Zwint/Foxn3/Bub3/Cdk5rap3/Taok2/Cdk2ap2/Zfp36l2	12
GO:0002221	GO:0002221	pattern recognition receptor signaling pathway	14/680	233/28891	0.00134033527535174	0.010247432603547	0.00683077643768007	Trem2/Lyn/Unc93b1/Pycard/Cyba/Ptprs/Zc3hav1/Peli1/Usp15/Ninj1/Nek7/Ankrd17/Pdpk1/Riok3	14
GO:0072676	GO:0072676	lymphocyte migration	9/680	112/28891	0.0013431991412688	0.0102525755008103	0.00683420461162437	Coro1a/Itgal/Aif1/Pycard/Adam10/Msn/Ccl5/Wnk1/Mia3	9
GO:0050798	GO:0050798	activated T cell proliferation	6/680	52/28891	0.0013492414537889	0.0102819230655998	0.00685376723397312	Laptm5/Itgb2/Itgal/Rps3/Pycard/Fyn	6
GO:0001818	GO:0001818	negative regulation of cytokine production	17/680	314/28891	0.00136362674143575	0.010282801741614	0.00685435294550172	Cx3cr1/Laptm5/Ptprc/Tyrobp/Vsir/Pomc/Trem2/Srgn/Tgfb1/Pycard/Smad7/Csk/Morc3/Furin/Nfkb1/Ptprs/Pdcd4	17
GO:0002703	GO:0002703	regulation of leukocyte mediated immunity	17/680	314/28891	0.00136362674143575	0.010282801741614	0.00685435294550172	Cx3cr1/Itgb2/Ptprc/Rac2/Tyrobp/Vsir/Fcer1g/Pomc/Trem2/Tgfb1/Lyn/Smad7/Dennd1b/Supt6/Pdpk1/Kmt5b/Nsd2	17
GO:0010948	GO:0010948	negative regulation of cell cycle process	17/680	314/28891	0.00136362674143575	0.010282801741614	0.00685435294550172	Rpl26/Dgkz/Rps6/Npm1/Taok3/Crlf3/Gigyf2/Zwint/Foxn3/Ppp1r10/Bub3/Cdk5rap3/Taok2/Cdk2ap2/Zfp36l2/Baz1b/Cdc5l	17
GO:0009157	GO:0009157	deoxyribonucleoside monophosphate biosynthetic process	3/680	10/28891	0.00137666930366844	0.010282801741614	0.00685435294550172	Nme2/Dguok/Nme1	3
GO:0009221	GO:0009221	pyrimidine deoxyribonucleotide biosynthetic process	3/680	10/28891	0.00137666930366844	0.010282801741614	0.00685435294550172	Nme2/Nme1/Cmpk1	3
GO:0070934	GO:0070934	CRD-mediated mRNA stabilization	3/680	10/28891	0.00137666930366844	0.010282801741614	0.00685435294550172	Dhx9/Hnrnpd/Syncrip	3
GO:0150078	GO:0150078	positive regulation of neuroinflammatory response	3/680	10/28891	0.00137666930366844	0.010282801741614	0.00685435294550172	Csf1r/Trem2/Ctsc	3
GO:1900246	GO:1900246	positive regulation of RIG-I signaling pathway	3/680	10/28891	0.00137666930366844	0.010282801741614	0.00685435294550172	Zc3hav1/Usp15/Ankrd17	3
GO:1901537	GO:1901537	positive regulation of DNA demethylation	3/680	10/28891	0.00137666930366844	0.010282801741614	0.00685435294550172	Hnrnpab/Syncrip/Usp7	3
GO:1902255	GO:1902255	positive regulation of intrinsic apoptotic signaling pathway by p53 class mediator	3/680	10/28891	0.00137666930366844	0.010282801741614	0.00685435294550172	Rps7/Rpl11/Rpl26	3
GO:2000109	GO:2000109	regulation of macrophage apoptotic process	3/680	10/28891	0.00137666930366844	0.010282801741614	0.00685435294550172	Ccr5/Mef2c/Ccl5	3
GO:2000197	GO:2000197	regulation of ribonucleoprotein complex localization	3/680	10/28891	0.00137666930366844	0.010282801741614	0.00685435294550172	Setd2/Supt6/Wnk1	3
GO:0034284	GO:0034284	response to monosaccharide	13/680	208/28891	0.00138216508095025	0.010282801741614	0.00685435294550172	Trem2/Rack1/Egr1/Grk2/Ucp2/Camk2n1/Hif1a/Myh9/Ccdc186/Tra2b/Gpx1/Prkaca/Sox4	13
GO:0002088	GO:0002088	lens development in camera-type eye	8/680	91/28891	0.00138232149935354	0.010282801741614	0.00685435294550172	Tgfb1/Tgfbr1/Six3/Skil/Maf/Atf4/Cdkn1b/Zeb2	8
GO:0071277	GO:0071277	cellular response to calcium ion	8/680	91/28891	0.00138232149935354	0.010282801741614	0.00685435294550172	Fos/Junb/Mef2c/Mef2a/Jun/Iqgap1/Wnk1/Lgmn	8
GO:0010659	GO:0010659	cardiac muscle cell apoptotic process	7/680	71/28891	0.0014006350830231	0.0104024945293097	0.00693413826398905	Zfas1/Npm1/Ppp1r10/Eif5a/Cflar/Nfe2l2/Pdpk1	7
GO:0090092	GO:0090092	regulation of transmembrane receptor protein serine/threonine kinase signaling pathway	15/680	261/28891	0.00142923110825707	0.0105675320645746	0.0070441496737572	Vsir/Tgfb1/Tgfbr1/Skil/Smad7/Furin/Arid4a/Synj2bp/Usp15/Prmt1/Rbpj/Zeb2/Dnm2/Pmepa1/Numa1	15
GO:0043255	GO:0043255	regulation of carbohydrate biosynthetic process	9/680	113/28891	0.00142963192923182	0.0105675320645746	0.0070441496737572	Plek/Tgfb1/Nfkb1/Hif1a/Ppp4r3a/Myh9/Ppp1ca/Usp7/Prkaca	9
GO:0110020	GO:0110020	regulation of actomyosin structure organization	9/680	113/28891	0.00142963192923182	0.0105675320645746	0.0070441496737572	Tgfbr1/Stmn1/Mef2c/Akap13/Actg1/Ppp1r9a/Wasf2/Pfn1/Ppfia1	9
GO:0048732	GO:0048732	gland development	23/680	489/28891	0.00145317853524275	0.0107168562732965	0.00714368682866952	Tgfb1/Tgfbr1/Mafb/Six3/Meg3/Orai1/Zfas1/Jun/Nfkb1/Ly6e/Msn/Hif1a/Nme1/Kdm5b/Cdk5rap3/Rbpj/Cdkn1b/Bax/Gpx1/Cflar/Id2/Aprt/Usf2	23
GO:0001890	GO:0001890	placenta development	12/680	184/28891	0.0014544141341191	0.0107168562732965	0.00714368682866952	Junb/Rps6/Xist/Stk4/Ctsb/Setd2/Hif1a/Rtcb/Rbpj/Cdkn1b/Grb2/Senp2	12
GO:0032607	GO:0032607	interferon-alpha production	5/680	36/28891	0.00146658618345642	0.0107557315868222	0.0071696004975769	Ptprs/Setd2/Zc3hav1/Dhx9/Ap3d1	5
GO:0048710	GO:0048710	regulation of astrocyte differentiation	5/680	36/28891	0.00146658618345642	0.0107557315868222	0.0071696004975769	Csf1r/Trem2/Bin1/Actr3/Id2	5
GO:0055094	GO:0055094	response to lipoprotein particle	5/680	36/28891	0.00146658618345642	0.0107557315868222	0.0071696004975769	Itgb2/Fcer1g/Trem2/Tgfb1/Mia3	5
GO:0039531	GO:0039531	regulation of viral-induced cytoplasmic pattern recognition receptor signaling pathway	8/680	92/28891	0.00148337553042159	0.0108494679842416	0.00723208369699058	Trem2/Ptprs/Zc3hav1/Peli1/Usp15/Nek7/Ankrd17/Riok3	8
GO:0032868	GO:0032868	response to insulin	15/680	262/28891	0.00148400502455966	0.0108494679842416	0.00723208369699058	Egr1/Rps6/Grk2/Ctsd/Ptpn1/Cyfip1/Rhoq/Grb2/Pdpk1/Marcks/Uso1/Rab8a/Srsf3/Ywhag/Snx5	15
GO:0060412	GO:0060412	ventricular septum morphogenesis	6/680	53/28891	0.00149166295464153	0.0108884414426954	0.0072580627877541	Tgfbr1/Smad7/Rbpj/Id2/Nsd2/Sox4	6
GO:0030307	GO:0030307	positive regulation of cell growth	13/680	210/28891	0.00150593878456288	0.0109755258145946	0.00731611185220498	Sema4d/Tgfbr1/Cyba/Smad7/Cfl1/Rpl4/Picalm/Adam10/Dbnl/Cyfip1/Map1b/Golga4/Eif4g1	13
GO:0002460	GO:0002460	adaptive immune response based on somatic recombination of immune receptors built from immunoglobulin superfamily domains	23/680	491/28891	0.001531631755158	0.0111454198792912	0.00742936054765187	Ptprc/Vsir/C1qb/C1qc/C1qa/Fcer1g/Trem2/Tgfb1/Slfn2/Crlf2/Fgl2/Unc93b1/Mef2c/Smad7/Ctsc/Pkn1/Ctsh/Dennd1b/Kdelr1/Supt6/Rc3h2/Kmt5b/Nsd2	23
GO:0000018	GO:0000018	regulation of DNA recombination	10/680	137/28891	0.00154182859569103	0.0111675170266847	0.00744409015648121	Actb/Ptprc/Tgfb1/Setd2/Supt6/Actr2/Smchd1/Kmt5b/Nsd2/Yeats4	10
GO:0002688	GO:0002688	regulation of leukocyte chemotaxis	10/680	137/28891	0.00154182859569103	0.0111675170266847	0.00744409015648121	Cx3cr1/Csf1r/Rac2/Lyn/Aif1/Adam10/Ccl5/Ninj1/Wnk1/Lgmn	10
GO:0051283	GO:0051283	negative regulation of sequestering of calcium ion	10/680	137/28891	0.00154182859569103	0.0111675170266847	0.00744409015648121	Coro1a/Ccr5/Ptprc/Tgfb1/Lyn/Cyba/Diaph1/Chd7/Bax/Anxa6	10
GO:0006907	GO:0006907	pinocytosis	4/680	22/28891	0.00158748143106601	0.0114626938517868	0.00764085035777873	Dock2/Pycard/Dnm2/Snx5	4
GO:0030220	GO:0030220	platelet formation	4/680	22/28891	0.00158748143106601	0.0114626938517868	0.00764085035777873	Csf1r/Mef2c/Myh9/Wdr1	4
GO:0044403	GO:0044403	biological process involved in symbiotic interaction	15/680	264/28891	0.00159883993314008	0.0115269214902348	0.00768366348535243	Cx3cr1/Csf1r/Pomc/Eef1a1/Grk2/Cfl1/Jun/Uvrag/Ctsb/Lgals1/Furin/Ly6e/Ccl5/P4hb/Gpx1	15
GO:0032231	GO:0032231	regulation of actin filament bundle assembly	9/680	115/28891	0.00161590883563511	0.0116141896189504	0.00774183503918965	Plek/Tgfbr1/Stmn1/Cfl1/Actg1/Ppp1r9a/Wasf2/Pfn1/Ppfia1	9
GO:0048661	GO:0048661	positive regulation of smooth muscle cell proliferation	9/680	115/28891	0.00161590883563511	0.0116141896189504	0.00774183503918965	Tgfb1/Aif1/Egr1/Grk2/Cyba/Jun/Hif1a/Ccl5/Id2	9
GO:0016197	GO:0016197	endosomal transport	14/680	238/28891	0.00163618195294161	0.0117386423328053	0.0078247932491428	Rab8b/Arl4c/Picalm/Dennd1b/Snx18/Gripap1/Plekhj1/Tmem50a/Vps29/Lamtor1/Ap3d1/Usp7/Rab8a/Snx5	14
GO:0001824	GO:0001824	blastocyst development	11/680	162/28891	0.00164251989407281	0.0117386423328053	0.0078247932491428	Rpl13/Ptpn18/Junb/Tgfbr1/Skil/Grn/Furin/Cdk11b/Supt6/Bnip2/Sf3b1	11
GO:0098586	GO:0098586	cellular response to virus	6/680	54/28891	0.00164524462563604	0.0117386423328053	0.0078247932491428	Tgfb1/Nfkb1/Hif1a/Zc3hav1/Bax/Riok3	6
GO:0045806	GO:0045806	negative regulation of endocytosis	7/680	73/28891	0.0016482769849654	0.0117386423328053	0.0078247932491428	Tgfb1/Rack1/Csk/Picalm/Pacsin2/Atg3/Ubqln2	7
GO:0045911	GO:0045911	positive regulation of DNA recombination	7/680	73/28891	0.0016482769849654	0.0117386423328053	0.0078247932491428	Actb/Ptprc/Tgfb1/Actr2/Kmt5b/Nsd2/Yeats4	7
GO:0048678	GO:0048678	response to axon injury	7/680	73/28891	0.0016482769849654	0.0117386423328053	0.0078247932491428	Tyrobp/Trem2/Jun/Grn/Stk24/Ptprs/Bax	7
GO:0010667	GO:0010667	negative regulation of cardiac muscle cell apoptotic process	5/680	37/28891	0.00166330648118608	0.0118233841422519	0.00788128079852697	Npm1/Ppp1r10/Cflar/Nfe2l2/Pdpk1	5
GO:0010038	GO:0010038	response to metal ion	17/680	320/28891	0.00166775197880429	0.0118233841422519	0.00788128079852697	Fos/Junb/Mef2c/Mef2a/Jun/Cdk4/Hnrnpa1/Ppp1ca/Cdkn1b/Hnrnpd/Iqgap1/Nek7/Wnk1/Nfe2l2/Pam/Lgmn/Id2	17
GO:0050792	GO:0050792	regulation of viral process	12/680	187/28891	0.00166775668601971	0.0118233841422519	0.00788128079852697	Sp100/Apobec3/Lgals1/Furin/Ly6e/Zc3hav1/Srpk1/Pfn1/Ccl5/P4hb/Rsf1/Dhx9	12
GO:0050777	GO:0050777	negative regulation of immune response	14/680	239/28891	0.0017014327824089	0.0120369235103481	0.00802362276265992	Ptprc/Rps19/Vsir/Trem2/Tgfb1/Fgl2/Smad7/Grn/Gigyf2/Samhd1/Usp15/Rc3h2/Gpx1/Eif4e2	14
GO:0050871	GO:0050871	positive regulation of B cell activation	8/680	94/28891	0.00170302273217578	0.0120369235103481	0.00802362276265992	Ptprc/Il2rg/Tgfb1/Sh3kbp1/Mef2c/Peli1/Kmt5b/Nsd2	8
GO:0051282	GO:0051282	regulation of sequestering of calcium ion	10/680	139/28891	0.00171817979047732	0.0121257364097185	0.00808282403617415	Coro1a/Ccr5/Ptprc/Tgfb1/Lyn/Cyba/Diaph1/Chd7/Bax/Anxa6	10
GO:0000910	GO:0000910	cytokinesis	12/680	188/28891	0.00174434324158856	0.0122918404027001	0.00819354632978267	Stmn1/Cfl1/Actr3/Uvrag/Setd2/Jtb/Snx18/Myh9/Actr2/Pdcd6ip/Iqgap1/Wnk1	12
GO:0002381	GO:0002381	immunoglobulin production involved in immunoglobulin-mediated immune response	7/680	74/28891	0.00178420993129615	0.0125215407998468	0.00834666098017934	Ptprc/Tgfb1/Crlf2/Fgl2/Supt6/Kmt5b/Nsd2	7
GO:0043462	GO:0043462	regulation of ATP-dependent activity	7/680	74/28891	0.00178420993129615	0.0125215407998468	0.00834666098017934	Zfas1/Zc3hav1/Dnajc9/Pfn1/Dhx9/Napa/Dnm2	7
GO:0045055	GO:0045055	regulated exocytosis	15/680	267/28891	0.00178496852179907	0.0125215407998468	0.00834666098017934	Coro1a/Itgb2/Rac2/Fcer1g/Plek/Lyn/Orai1/Git2/Syngr2/Arhgap17/Rap1b/Myh9/Napa/Pdpk1/Prkaca	15
GO:0030834	GO:0030834	regulation of actin filament depolymerization	6/680	55/28891	0.00181054198129504	0.0126440685529545	0.00842833604175523	Plek/Cfl1/Arpc2/Capza1/Wdr1/Capza2	6
GO:0050853	GO:0050853	B cell receptor signaling pathway	6/680	55/28891	0.00181054198129504	0.0126440685529545	0.00842833604175523	Ptprc/Lyn/Mef2c/Nfkb1/Bax/Grb2	6
GO:1901799	GO:1901799	negative regulation of proteasomal protein catabolic process	6/680	55/28891	0.00181054198129504	0.0126440685529545	0.00842833604175523	Rpl11/Ophn1/Svip/Eif3h/Usp14/Usp7	6
GO:0030038	GO:0030038	contractile actin filament bundle assembly	9/680	117/28891	0.00182116166942002	0.0126679168539814	0.00844423294188972	Tgfbr1/Stmn1/Actg1/Ppp1r9a/Wasf2/Pfn1/Ppfia1/Zeb2/Itgb5	9
GO:0043149	GO:0043149	stress fiber assembly	9/680	117/28891	0.00182116166942002	0.0126679168539814	0.00844423294188972	Tgfbr1/Stmn1/Actg1/Ppp1r9a/Wasf2/Pfn1/Ppfia1/Zeb2/Itgb5	9
GO:0045670	GO:0045670	regulation of osteoclast differentiation	8/680	95/28891	0.00182207908585798	0.0126679168539814	0.00844423294188972	Csf1r/Tyrobp/Trem2/Fos/Mafb/Gnas/Ccl5/Ninj1	8
GO:0090287	GO:0090287	regulation of cellular response to growth factor stimulus	17/680	323/28891	0.00184006216111792	0.0127739626882355	0.00851492141713634	Vsir/Tgfb1/Skil/Smad7/Furin/Arid4a/Ptpn1/Hif1a/Cyfip1/Usp15/Prmt1/Rbpj/Zeb2/Dnm2/Pmepa1/Cflar/Numa1	17
GO:0007519	GO:0007519	skeletal muscle tissue development	13/680	215/28891	0.00185609182575107	0.0127791263691095	0.00851836344510671	Tgfb1/Fos/Btg2/Egr1/Naca/Meg3/Skil/Mef2c/Mbnl1/Kras/Gpx1/Cflar/Nras	13
GO:0031047	GO:0031047	regulatory ncRNA-mediated gene silencing	13/680	215/28891	0.00185609182575107	0.0127791263691095	0.00851836344510671	Tgfb1/Nfkb1/Srrt/Cnot6l/Pabpc1/Dhx9/Rbm3/Fam172a/Eif4g1/Helz/Eif4e2/Srsf3/Tnrc6c	13
GO:0009215	GO:0009215	purine deoxyribonucleoside triphosphate metabolic process	3/680	11/28891	0.00185992414134721	0.0127791263691095	0.00851836344510671	Dguok/Samhd1/Ak2	3
GO:0071166	GO:0071166	ribonucleoprotein complex localization	3/680	11/28891	0.00185992414134721	0.0127791263691095	0.00851836344510671	Setd2/Supt6/Wnk1	3
GO:1900152	GO:1900152	negative regulation of nuclear-transcribed mRNA catabolic process, deadenylation-dependent decay	3/680	11/28891	0.00185992414134721	0.0127791263691095	0.00851836344510671	Dhx9/Hnrnpd/Syncrip	3
GO:1902231	GO:1902231	positive regulation of intrinsic apoptotic signaling pathway in response to DNA damage	3/680	11/28891	0.00185992414134721	0.0127791263691095	0.00851836344510671	Rps3/Rpl26/Skil	3
GO:1902959	GO:1902959	regulation of aspartic-type endopeptidase activity involved in amyloid precursor protein catabolic process	3/680	11/28891	0.00185992414134721	0.0127791263691095	0.00851836344510671	Lyn/Bin1/Picalm	3
GO:0033032	GO:0033032	regulation of myeloid cell apoptotic process	5/680	38/28891	0.00187871184169469	0.0128328360690357	0.00855416548127753	Ccr5/Fcer1g/Mef2c/Ccl5/Trim35	5
GO:0043243	GO:0043243	positive regulation of protein-containing complex disassembly	5/680	38/28891	0.00187871184169469	0.0128328360690357	0.00855416548127753	Plek/Cfl1/Eif5a/Wnk1/Wdr1	5
GO:0045577	GO:0045577	regulation of B cell differentiation	5/680	38/28891	0.00187871184169469	0.0128328360690357	0.00855416548127753	Il2rg/Hmgb3/Cyld/Id2/Zfp36l2	5
GO:0051125	GO:0051125	regulation of actin nucleation	5/680	38/28891	0.00187871184169469	0.0128328360690357	0.00855416548127753	Coro1a/Gmfg/Brk1/Cyfip1/Wasf2	5
GO:0051208	GO:0051208	sequestering of calcium ion	10/680	141/28891	0.00191050586411256	0.0130120188328714	0.00867360587660386	Coro1a/Ccr5/Ptprc/Tgfb1/Lyn/Cyba/Diaph1/Chd7/Bax/Anxa6	10
GO:1903844	GO:1903844	regulation of cellular response to transforming growth factor beta stimulus	10/680	141/28891	0.00191050586411256	0.0130120188328714	0.00867360587660386	Tgfb1/Skil/Smad7/Furin/Arid4a/Usp15/Zeb2/Dnm2/Pmepa1/Cflar	10
GO:1904377	GO:1904377	positive regulation of protein localization to cell periphery	7/680	75/28891	0.00192868223332447	0.0131167211769262	0.0087433988025404	Trem2/Rack1/Rhog/Actr3/Epb41l2/Eif4g1/Numa1	7
GO:0007029	GO:0007029	endoplasmic reticulum organization	8/680	96/28891	0.00194760645733676	0.0132070298751865	0.00880359715192801	Rtn1/Lman1/Emc10/Retreg1/Wdr83os/Wnk1/Mia3/Tram1	8
GO:0050672	GO:0050672	negative regulation of lymphocyte proliferation	8/680	96/28891	0.00194760645733676	0.0132070298751865	0.00880359715192801	Laptm5/Cd37/Tyrobp/Vsir/Tgfb1/Lyn/Pkn1/Peli1	8
GO:0019083	GO:0019083	viral transcription	6/680	56/28891	0.00198811912594325	0.0134040481128076	0.00893492639188509	Sp100/Jun/Pfn1/Ccl5/Rsf1/Dhx9	6
GO:0031529	GO:0031529	ruffle organization	6/680	56/28891	0.00198811912594325	0.0134040481128076	0.00893492639188509	Csf1r/Plek/Aif1/Rhog/Cyfip1/Pfn1	6
GO:0055010	GO:0055010	ventricular cardiac muscle tissue morphogenesis	6/680	56/28891	0.00198811912594325	0.0134040481128076	0.00893492639188509	Tgfb1/Tgfbr1/Smad7/Ly6e/Chd7/Rbpj	6
GO:0099084	GO:0099084	postsynaptic specialization organization	6/680	56/28891	0.00198811912594325	0.0134040481128076	0.00893492639188509	Dgkz/Cfl1/Ophn1/Ptprs/Sipa1l1/Zmynd8	6
GO:2000146	GO:2000146	negative regulation of cell motility	17/680	326/28891	0.00202709031762161	0.0136471303541748	0.00909696116791037	Cx3cr1/Tgfb1/Aif1/Arhgdib/Sp100/Mef2c/Cfl1/Stk24/Arid4a/Synj2bp/Myh9/Arhgdia/Srgap2/Zeb2/Nfe2l2/Mia3/Zmynd8	17
GO:1901988	GO:1901988	negative regulation of cell cycle phase transition	15/680	271/28891	0.00206095837987755	0.0138159324098915	0.00920948194744908	Rpl26/Dgkz/Rps6/Taok3/Crlf3/Gigyf2/Zwint/Foxn3/Ppp1r10/Bub3/Cdk5rap3/Taok2/Cdk2ap2/Zfp36l2/Cdc5l	15
GO:0033044	GO:0033044	regulation of chromosome organization	14/680	244/28891	0.00206102176150978	0.0138159324098915	0.00920948194744908	Actb/H3f3b/Zwint/Sub1/Ppp1r10/Tcp1/Bub3/Hnrnpd/Nek7/Sfpq/Anapc5/Numa1/Baz1b/Smg1	14
GO:1903828	GO:1903828	negative regulation of protein localization	14/680	244/28891	0.00206102176150978	0.0138159324098915	0.00920948194744908	Tgfb1/Naca/Sp100/Csk/Ucp2/Picalm/Maged1/Svip/Erp29/Rhoq/Gripap1/Ppfia1/Wnk1/Gdi2	14
GO:0032945	GO:0032945	negative regulation of mononuclear cell proliferation	8/680	97/28891	0.00207984687896792	0.0139170155779367	0.00927686238792057	Laptm5/Cd37/Tyrobp/Vsir/Tgfb1/Lyn/Pkn1/Peli1	8
GO:0046824	GO:0046824	positive regulation of nucleocytoplasmic transport	7/680	76/28891	0.00208204977656672	0.0139170155779367	0.00927686238792057	Hcls1/Tgfb1/Camk1/Dhx9/Anp32b/Khdrbs1/Prkaca	7
GO:0031099	GO:0031099	regeneration	11/680	167/28891	0.00208878598908777	0.0139421250255944	0.00929359994844519	Tgfb1/Naca/Jun/Grn/Stk24/Ptprs/Ifrd1/Ninj1/Cdkn1b/Gpx1/Cflar	11
GO:0001773	GO:0001773	myeloid dendritic cell activation	5/680	39/28891	0.00211382686229569	0.0140691264419367	0.00937825708315059	Cd37/Dock2/Tgfb1/Pycard/Rbpj	5
GO:0071402	GO:0071402	cellular response to lipoprotein particle stimulus	5/680	39/28891	0.00211382686229569	0.0140691264419367	0.00937825708315059	Itgb2/Fcer1g/Trem2/Tgfb1/Mia3	5
GO:0032760	GO:0032760	positive regulation of tumor necrosis factor production	10/680	143/28891	0.00211984195990585	0.0140891200715902	0.00939158452033647	Ccr5/Csf1r/Ptprc/Tyrobp/Fcer1g/Tgfb1/Pycard/Cyba/Ifngr1/Dhx9	10
GO:0048660	GO:0048660	regulation of smooth muscle cell proliferation	12/680	193/28891	0.00217189481111353	0.0144146040017024	0.00960854695831191	Tgfb1/Aif1/Egr1/Grk2/Mef2c/Cyba/Jun/Hif1a/Pdcd4/Ccl5/Cdkn1b/Id2	12
GO:0032869	GO:0032869	cellular response to insulin stimulus	13/680	219/28891	0.00218235268104596	0.0144634960263655	0.0096411376083781	Grk2/Ctsd/Ptpn1/Cyfip1/Rhoq/Grb2/Pdpk1/Marcks/Uso1/Rab8a/Srsf3/Ywhag/Snx5	13
GO:0072175	GO:0072175	epithelial tube formation	11/680	168/28891	0.00218887338665013	0.0144657324521694	0.00964262837443402	Rps7/Tgfb1/Vasp/Cfl1/Stk4/Setd2/Hif1a/Prkacb/Pfn1/Zeb2/Prkaca	11
GO:2000377	GO:2000377	regulation of reactive oxygen species metabolic process	11/680	168/28891	0.00218887338665013	0.0144657324521694	0.00964262837443402	Itgb2/Tyrobp/Tgfb1/Cyba/Fyn/Hif1a/Eif5a/Grb2/Clcn3/Cflar/Nfe2l2	11
GO:0007044	GO:0007044	cell-substrate junction assembly	8/680	98/28891	0.00221904637203354	0.0146209757091053	0.00974611107323402	Cfl1/Actg1/Tln1/Myh9/Taok2/Slk/Iqgap1/Pdpk1	8
GO:0048864	GO:0048864	stem cell development	8/680	98/28891	0.00221904637203354	0.0146209757091053	0.00974611107323402	Ptprc/Sema4d/Cfl1/Setd2/Hif1a/Fam172a/Zeb2/Anxa6	8
GO:0036344	GO:0036344	platelet morphogenesis	4/680	24/28891	0.00222173834776102	0.0146209757091053	0.00974611107323402	Csf1r/Mef2c/Myh9/Wdr1	4
GO:0040013	GO:0040013	negative regulation of locomotion	18/680	358/28891	0.00226003099109322	0.0148520856844455	0.009900165326152	Cx3cr1/Sema4d/Tgfb1/Aif1/Arhgdib/Sp100/Mef2c/Cfl1/Stk24/Arid4a/Synj2bp/Myh9/Arhgdia/Srgap2/Zeb2/Nfe2l2/Mia3/Zmynd8	18
GO:0007009	GO:0007009	plasma membrane organization	11/680	169/28891	0.00229281670711443	0.0150253352557261	0.0100156507491966	Bin2/Ptprc/Mafb/Bin1/Fnbp1l/Snx18/Myh9/Asap1/Dnm2/Pacsin2/Anxa6	11
GO:0009144	GO:0009144	purine nucleoside triphosphate metabolic process	11/680	169/28891	0.00229281670711443	0.0150253352557261	0.0100156507491966	Trem2/Tgfb1/Entpd1/Nme2/Dguok/Samhd1/Rhoq/Nme1/Nudt5/Ola1/Ak2	11
GO:0016050	GO:0016050	vesicle organization	18/680	359/28891	0.00232871706269066	0.0152392547361253	0.0101582460901766	Coro1a/Srgn/Rab8b/Uvrag/Picalm/Fnbp1l/Sec22b/Plekhj1/Pdcd6ip/Zeb2/Clcn3/Trappc4/Sar1a/Lamtor1/Mia3/Ap3d1/Uso1/Rab8a	18
GO:1903557	GO:1903557	positive regulation of tumor necrosis factor superfamily cytokine production	10/680	145/28891	0.00234725790289148	0.0153391336978062	0.0102248238257387	Ccr5/Csf1r/Ptprc/Tyrobp/Fcer1g/Tgfb1/Pycard/Cyba/Ifngr1/Dhx9	10
GO:0000302	GO:0000302	response to reactive oxygen species	12/680	195/28891	0.00236528739623019	0.0153935510030539	0.010261097540421	Rps3/Fos/Rack1/Cfl1/Ucp2/Jun/Stk24/Fyn/Hif1a/Kdm6b/Gpx1/Nfe2l2	12
GO:0006892	GO:0006892	post-Golgi vesicle-mediated transport	8/680	99/28891	0.00236545483462187	0.0153935510030539	0.010261097540421	Laptm5/Rack1/Csk/Scfd1/Golga4/Dnm2/Vps29/Ap3d1	8
GO:0048814	GO:0048814	regulation of dendrite morphogenesis	8/680	99/28891	0.00236545483462187	0.0153935510030539	0.010261097540421	Sema4d/Actr3/Cux1/Dbnl/Sipa1l1/Ywhah/Actr2/Marcks	8
GO:0030574	GO:0030574	collagen catabolic process	5/680	40/28891	0.00236968295692989	0.0153996479937152	0.0102651616979288	Ctss/Vsir/Cst3/Ctsb/Retreg1	5
GO:0016311	GO:0016311	dephosphorylation	17/680	331/28891	0.00237414633555532	0.0154072547906565	0.0102702322684144	Ptprc/Ptpn18/Plek/Sema4d/Tgfb1/Ssh2/Mef2c/Rpl5/Ptprs/Ptpn1/Ppp1r12a/Ppp4r3a/Cdk5rap3/Ppp1ca/Ppp2r5e/Iqgap1/Uri1	17
GO:0032984	GO:0032984	protein-containing complex disassembly	14/680	248/28891	0.00239207644349375	0.0155021131289574	0.0103334633358682	Plek/Rpl23/Stmn1/Cfl1/Arpc2/Arhgef1/Uvrag/Capza1/Map1b/Eif5a/Napa/Wnk1/Wdr1/Capza2	14
GO:0009200	GO:0009200	deoxyribonucleoside triphosphate metabolic process	3/680	12/28891	0.0024367231489557	0.0156183939917311	0.0104109743191864	Dguok/Samhd1/Ak2	3
GO:0033632	GO:0033632	regulation of cell-cell adhesion mediated by integrin	3/680	12/28891	0.0024367231489557	0.0156183939917311	0.0104109743191864	Fermt3/Ccl5/Wnk1	3
GO:0034135	GO:0034135	regulation of toll-like receptor 2 signaling pathway	3/680	12/28891	0.0024367231489557	0.0156183939917311	0.0104109743191864	Trem2/Lyn/Cyba	3
GO:0042989	GO:0042989	sequestering of actin monomers	3/680	12/28891	0.0024367231489557	0.0156183939917311	0.0104109743191864	Tmsb4x/Tmsb10/Pfn1	3
GO:0071803	GO:0071803	positive regulation of podosome assembly	3/680	12/28891	0.0024367231489557	0.0156183939917311	0.0104109743191864	Lcp1/Arpc2/Msn	3
GO:0071888	GO:0071888	macrophage apoptotic process	3/680	12/28891	0.0024367231489557	0.0156183939917311	0.0104109743191864	Ccr5/Mef2c/Ccl5	3
GO:1903377	GO:1903377	negative regulation of oxidative stress-induced neuron intrinsic apoptotic signaling pathway	3/680	12/28891	0.0024367231489557	0.0156183939917311	0.0104109743191864	Atf4/Hif1a/Nono	3
GO:2000434	GO:2000434	regulation of protein neddylation	3/680	12/28891	0.0024367231489557	0.0156183939917311	0.0104109743191864	Rpl11/Rpl5/Hif1a	3
GO:0090068	GO:0090068	positive regulation of cell cycle process	15/680	276/28891	0.00245497673964601	0.0157138661625221	0.010474614557666	Csf1r/Rpl17/Tgfb1/Aif1/Ccnd2/Npm1/Cdk4/Ppp1r10/Ankrd17/Wnk1/Eif4g1/Anp32b/Sfpq/Anapc5/Numa1	15
GO:0007040	GO:0007040	lysosome organization	8/680	100/28891	0.00251932592457982	0.0160598446881594	0.0107052383687509	Laptm5/Coro1a/Hexb/Grn/Atp6v0c/Creg1/Hexa/Lamtor1	8
GO:0014033	GO:0014033	neural crest cell differentiation	8/680	100/28891	0.00251932592457982	0.0160598446881594	0.0107052383687509	Rps7/Sema4d/Mef2c/Cfl1/Hif1a/Fam172a/Zeb2/Anxa6	8
GO:0080171	GO:0080171	lytic vacuole organization	8/680	100/28891	0.00251932592457982	0.0160598446881594	0.0107052383687509	Laptm5/Coro1a/Hexb/Grn/Atp6v0c/Creg1/Hexa/Lamtor1	8
GO:0045861	GO:0045861	negative regulation of proteolysis	18/680	362/28891	0.00254536025169097	0.0161817127957365	0.0107864737210531	Rps7/Rpl11/Cst3/Rpl23/Bin1/Grk2/Pcsk1n/Ophn1/Rpl5/Picalm/Furin/Svip/Eif3h/Usp14/Gpx1/Cflar/Usp7/Ctsz	18
GO:1904951	GO:1904951	positive regulation of establishment of protein localization	18/680	362/28891	0.00254536025169097	0.0161817127957365	0.0107864737210531	Hcls1/Trem2/Tgfb1/Rack1/Gnas/Orai1/Arpc2/Fyn/Actr3/Camk1/Camk2n1/Hif1a/Tcp1/Myh9/Sar1a/Anp32b/Prkaca/Sox4	18
GO:0002062	GO:0002062	chondrocyte differentiation	9/680	123/28891	0.00256456519477703	0.0162816832379399	0.0108531124360842	Tgfb1/Tgfbr1/Mef2c/Smad7/Maf/Hif1a/Mia3/Trip11/Anxa6	9
GO:0010632	GO:0010632	regulation of epithelial cell migration	14/680	250/28891	0.00257335985001895	0.0163153804041175	0.0108755744338984	Tgfb1/Ets1/Sp100/Mef2c/Jun/Grn/Ctsh/Emc10/Hif1a/Synj2bp/Pfn1/Nfe2l2/Pdpk1/Lgmn	14
GO:0043161	GO:0043161	proteasome-mediated ubiquitin-dependent protein catabolic process	21/680	451/28891	0.00257805542957502	0.0163230329566732	0.0108806755043526	Rpl11/Rack1/Znrf2/Svip/Eif3h/Psmd6/Fbxo9/Klhdc2/Usp14/Peli1/Man1a2/Ascc3/Rnf216/Sec61b/Ube2h/Nfe2l2/Usp7/Anapc5/Ube2s/Herc2/Ubqln2	21
GO:0009185	GO:0009185	ribonucleoside diphosphate metabolic process	4/680	25/28891	0.00259620107606725	0.0163311887962683	0.0108861120579842	Entpd1/Cmpk1/Nudt5/Ak2	4
GO:0032930	GO:0032930	positive regulation of superoxide anion generation	4/680	25/28891	0.00259620107606725	0.0163311887962683	0.0108861120579842	Itgb2/Tyrobp/Tgfb1/Cyba	4
GO:0035459	GO:0035459	vesicle cargo loading	4/680	25/28891	0.00259620107606725	0.0163311887962683	0.0108861120579842	Picalm/Sar1a/Mia3/Ap3d1	4
GO:0001825	GO:0001825	blastocyst formation	6/680	59/28891	0.00260028545698223	0.0163311887962683	0.0108861120579842	Ptpn18/Junb/Skil/Furin/Supt6/Sf3b1	6
GO:0030042	GO:0030042	actin filament depolymerization	6/680	59/28891	0.00260028545698223	0.0163311887962683	0.0108861120579842	Plek/Cfl1/Arpc2/Capza1/Wdr1/Capza2	6
GO:0035306	GO:0035306	positive regulation of dephosphorylation	6/680	59/28891	0.00260028545698223	0.0163311887962683	0.0108861120579842	Ptprc/Plek/Tgfb1/Mef2c/Rpl5/Ppp1r12a	6
GO:0090100	GO:0090100	positive regulation of transmembrane receptor protein serine/threonine kinase signaling pathway	8/680	101/28891	0.00268091693769615	0.0167962298292691	0.0111961010526595	Vsir/Tgfb1/Tgfbr1/Furin/Synj2bp/Rbpj/Zeb2/Numa1	8
GO:0021915	GO:0021915	neural tube development	12/680	198/28891	0.00268150965643599	0.0167962298292691	0.0111961010526595	Rps7/Tgfb1/Vasp/Cfl1/Stk4/Setd2/Hif1a/Prkacb/Pfn1/Zeb2/Marcks/Prkaca	12
GO:2000106	GO:2000106	regulation of leukocyte apoptotic process	9/680	124/28891	0.00270897375483443	0.0169455724583827	0.0112956504863135	Ccr5/Hcls1/Fcer1g/Lyn/Mef2c/Hif1a/Ccl5/Bax/Prelid1	9
GO:0002819	GO:0002819	regulation of adaptive immune response	14/680	252/28891	0.00276580376245082	0.0172779650260446	0.0115172181127704	Ptprc/Vsir/Fcer1g/Trem2/Tgfb1/Pycard/Mef2c/Smad7/Pkn1/Dennd1b/Supt6/Rc3h2/Kmt5b/Nsd2	14
GO:0060761	GO:0060761	negative regulation of response to cytokine stimulus	7/680	80/28891	0.00279178043810226	0.0174169875598406	0.0116098883341712	Ptprc/Trem2/Tle5/Gigyf2/Samhd1/Cyld/Eif4e2	7
GO:0019884	GO:0019884	antigen processing and presentation of exogenous antigen	6/680	60/28891	0.00283277162086829	0.017613548039639	0.0117409124400064	Ctss/Fcer1g/Unc93b1/H2-Eb1/H2-DMb1/Ap3d1	6
GO:0030225	GO:0030225	macrophage differentiation	6/680	60/28891	0.00283277162086829	0.017613548039639	0.0117409124400064	Hcls1/Csf1r/C1qc/Tgfb1/Ucp2/Id2	6
GO:0060562	GO:0060562	epithelial tube morphogenesis	19/680	395/28891	0.00283458039620606	0.017613548039639	0.0117409124400064	Rps7/Tgfb1/Mef2c/Vasp/Cfl1/Stk4/Ctsh/Maged1/Setd2/Hif1a/Prkacb/Pfn1/Kdm5b/Rbpj/Kras/Ppp1ca/Zeb2/Prkaca/Ctsz	19
GO:0002886	GO:0002886	regulation of myeloid leukocyte mediated immunity	8/680	102/28891	0.00285048868127853	0.0176889078775892	0.0117911461156335	Cx3cr1/Itgb2/Rac2/Tyrobp/Fcer1g/Pomc/Lyn/Pdpk1	8
GO:0045582	GO:0045582	positive regulation of T cell differentiation	9/680	125/28891	0.00285974084548375	0.0177228177695609	0.0118137499130963	Actb/Ptprc/Vsir/Il2rg/Tgfb1/Cyld/Ap3d1/Zmiz1/Sox4	9
GO:0070371	GO:0070371	ERK1 and ERK2 cascade	18/680	367/28891	0.00294381273680208	0.0181481553102694	0.012097273188002	Csf1r/Ptprc/Trem2/Tgfb1/Lyn/Pycard/Csk/Jun/Ctsh/Ptpn1/Atp6v0c/Rap1b/Synj2bp/Myh9/Ccl5/Cflar/Eif3a/Zfp36l2	18
GO:1904062	GO:1904062	regulation of monoatomic cation transmembrane transport	18/680	367/28891	0.00294381273680208	0.0181481553102694	0.012097273188002	Coro1a/Ctss/Trem2/Tgfb1/Lyn/Fxyd5/Bin1/Cyba/Zfas1/Fyn/Glrx/Diaph1/Tspan13/Ywhah/Chd7/Bax/Dnm2/Wnk1	18
GO:0032435	GO:0032435	negative regulation of proteasomal ubiquitin-dependent protein catabolic process	5/680	42/28891	0.00294776619700892	0.0181481553102694	0.012097273188002	Rpl11/Svip/Eif3h/Usp14/Usp7	5
GO:0042119	GO:0042119	neutrophil activation	5/680	42/28891	0.00294776619700892	0.0181481553102694	0.012097273188002	Itgb2/Tyrobp/Fcer1g/Grn/Ccl5	5
GO:0045191	GO:0045191	regulation of isotype switching	5/680	42/28891	0.00294776619700892	0.0181481553102694	0.012097273188002	Ptprc/Tgfb1/Supt6/Kmt5b/Nsd2	5
GO:0018205	GO:0018205	peptidyl-lysine modification	13/680	227/28891	0.00297677887780344	0.0182786724005804	0.0121842738153496	Tgfb1/Egr1/Setd2/Sae1/Kansl1/Senp7/Kmt5b/Zmiz1/Baz1b/Senp2/Sox4/Sf3b1/Yeats4	13
GO:0060538	GO:0060538	skeletal muscle organ development	13/680	227/28891	0.00297677887780344	0.0182786724005804	0.0121842738153496	Tgfb1/Fos/Btg2/Egr1/Naca/Meg3/Skil/Mef2c/Mbnl1/Kras/Gpx1/Cflar/Nras	13
GO:0000281	GO:0000281	mitotic cytokinesis	7/680	81/28891	0.00299514911511237	0.0183013415742342	0.0121993847278334	Stmn1/Cfl1/Jtb/Snx18/Pdcd6ip/Iqgap1/Wnk1	7
GO:0002753	GO:0002753	cytosolic pattern recognition receptor signaling pathway	10/680	150/28891	0.00300222054899757	0.0183013415742342	0.0121993847278334	Trem2/Unc93b1/Pycard/Ptprs/Zc3hav1/Peli1/Usp15/Nek7/Ankrd17/Riok3	10
GO:0001935	GO:0001935	endothelial cell proliferation	11/680	175/28891	0.00300361268656002	0.0183013415742342	0.0121993847278334	Tgfbr1/Pold4/Mef2c/Cyba/Jun/Hmgb2/Emc10/Aggf1/Synj2bp/Zeb2/Nras	11
GO:0050768	GO:0050768	negative regulation of neurogenesis	11/680	175/28891	0.00300361268656002	0.0183013415742342	0.0121993847278334	Ccr5/Trem2/Sema4d/Tgfb1/Btg2/Actr3/Ptprs/Ywhah/Ifrd1/Rnf6/Id2	11
GO:2000058	GO:2000058	regulation of ubiquitin-dependent protein catabolic process	11/680	175/28891	0.00300361268656002	0.0183013415742342	0.0121993847278334	Laptm5/Rps7/Rpl11/Rpl23/Rack1/Rpl5/Svip/Eif3h/Usp14/Usp7/Ubqln2	11
GO:0034143	GO:0034143	regulation of toll-like receptor 4 signaling pathway	4/680	26/28891	0.00301176170381712	0.0183013415742342	0.0121993847278334	Trem2/Lyn/Peli1/Ninj1	4
GO:0046782	GO:0046782	regulation of viral transcription	4/680	26/28891	0.00301176170381712	0.0183013415742342	0.0121993847278334	Sp100/Pfn1/Rsf1/Dhx9	4
GO:0080111	GO:0080111	DNA demethylation	4/680	26/28891	0.00301176170381712	0.0183013415742342	0.0121993847278334	Apobec3/Hnrnpab/Syncrip/Usp7	4
GO:0006612	GO:0006612	protein targeting to membrane	9/680	126/28891	0.00301705951539798	0.0183097554767149	0.0122049933021015	Naca/Rab8b/Arpc2/Fyn/Actr3/Sec61b/Srpr/Tram1/Srp72	9
GO:0042987	GO:0042987	amyloid precursor protein catabolic process	6/680	61/28891	0.00308046383032238	0.0186703241736767	0.0124453426905443	Lyn/Bin1/Rtn1/Picalm/Adam10/Ifngr1	6
GO:0010810	GO:0010810	regulation of cell-substrate adhesion	13/680	228/28891	0.00309082718314209	0.0186719449853607	0.0124464230979683	Rac2/Prex1/Cfl1/Actg1/Arpc2/Stk4/Lgals1/Myh9/P4hb/Ninj1/Slk/Iqgap1/Dnm2	13
GO:0007042	GO:0007042	lysosomal lumen acidification	3/680	13/28891	0.00311265592831404	0.0186719449853607	0.0124464230979683	Grn/Atp6v0c/Creg1	3
GO:0030836	GO:0030836	positive regulation of actin filament depolymerization	3/680	13/28891	0.00311265592831404	0.0186719449853607	0.0124464230979683	Plek/Cfl1/Wdr1	3
GO:0035066	GO:0035066	positive regulation of histone acetylation	3/680	13/28891	0.00311265592831404	0.0186719449853607	0.0124464230979683	Tgfb1/Baz1b/Sf3b1	3
GO:0060213	GO:0060213	positive regulation of nuclear-transcribed mRNA poly(A) tail shortening	3/680	13/28891	0.00311265592831404	0.0186719449853607	0.0124464230979683	Btg2/Pabpc1/Tnrc6c	3
GO:0071236	GO:0071236	cellular response to antibiotic	3/680	13/28891	0.00311265592831404	0.0186719449853607	0.0124464230979683	Rpl23/Mef2c/Cdkn1b	3
GO:1900272	GO:1900272	negative regulation of long-term synaptic potentiation	3/680	13/28891	0.00311265592831404	0.0186719449853607	0.0124464230979683	Cx3cr1/Tyrobp/Ppp1r9a	3
GO:1901535	GO:1901535	regulation of DNA demethylation	3/680	13/28891	0.00311265592831404	0.0186719449853607	0.0124464230979683	Hnrnpab/Syncrip/Usp7	3
GO:0015931	GO:0015931	nucleobase-containing compound transport	12/680	202/28891	0.00315573981184579	0.0188819777233075	0.0125864275979258	Npm1/Setd2/Tomm20/Supt6/Kpnb1/Hnrnpa1/Dhx9/Srsf7/Wnk1/Khdrbs1/Senp2/Srsf3	12
GO:0048659	GO:0048659	smooth muscle cell proliferation	12/680	202/28891	0.00315573981184579	0.0188819777233075	0.0125864275979258	Tgfb1/Aif1/Egr1/Grk2/Mef2c/Cyba/Jun/Hif1a/Pdcd4/Ccl5/Cdkn1b/Id2	12
GO:0000077	GO:0000077	DNA damage checkpoint signaling	9/680	127/28891	0.0031811252938375	0.0189853128187062	0.012655309137541	Rpl26/Dgkz/Taok3/Gigyf2/Foxn3/Ppp1r10/Cdk5rap3/Taok2/Cdc5l	9
GO:0042752	GO:0042752	regulation of circadian rhythm	9/680	127/28891	0.0031811252938375	0.0189853128187062	0.012655309137541	Maged1/Kdm5b/Nono/Zfhx3/Ppp1ca/Hnrnpd/Sfpq/Usp7/Id2	9
GO:0008625	GO:0008625	extrinsic apoptotic signaling pathway via death domain receptors	7/680	82/28891	0.00320965655080263	0.0191068486020426	0.0127363229677624	Sp100/Skil/Stk4/Hmgb2/Bax/Gpx1/Cflar	7
GO:0051279	GO:0051279	regulation of release of sequestered calcium ion into cytosol	7/680	82/28891	0.00320965655080263	0.0191068486020426	0.0127363229677624	Coro1a/Tgfb1/Lyn/Cyba/Diaph1/Chd7/Bax	7
GO:0070664	GO:0070664	negative regulation of leukocyte proliferation	8/680	104/28891	0.00321463435723629	0.0191121653843819	0.0127398670507472	Laptm5/Cd37/Tyrobp/Vsir/Tgfb1/Lyn/Pkn1/Peli1	8
GO:0095500	GO:0095500	acetylcholine receptor signaling pathway	5/680	43/28891	0.00327207251181032	0.0194289686329448	0.0129510430837483	Rgs10/Orai1/Ly6e/Ly6h/Ly6a	5
GO:0010594	GO:0010594	regulation of endothelial cell migration	11/680	177/28891	0.00327647350848105	0.0194304430243128	0.0129520258897063	Tgfb1/Ets1/Sp100/Mef2c/Grn/Emc10/Hif1a/Synj2bp/Nfe2l2/Pdpk1/Lgmn	11
GO:0030336	GO:0030336	negative regulation of cell migration	16/680	313/28891	0.00328965567161012	0.0194839226423592	0.0129876745569364	Cx3cr1/Tgfb1/Aif1/Arhgdib/Sp100/Mef2c/Stk24/Arid4a/Synj2bp/Myh9/Arhgdia/Srgap2/Zeb2/Nfe2l2/Mia3/Zmynd8	16
GO:0010959	GO:0010959	regulation of metal ion transport	21/680	461/28891	0.00332607332889534	0.0196707505818204	0.013112211105372	Coro1a/Trem2/Tgfb1/Lyn/Fxyd5/Bin1/Cyba/Gnas/Orai1/Zfas1/Fyn/Glrx/Diaph1/Atf4/Tspan13/Ywhah/Chd7/Ccl5/Bax/Dnm2/Wnk1	21
GO:0040029	GO:0040029	epigenetic regulation of gene expression	13/680	230/28891	0.0033296077069463	0.0196707505818204	0.013112211105372	Meg3/H3f3b/Xist/Gnas/Arid4a/Spty2d1/Rlim/Fam172a/Gpx1/Kansl1/Mettl23/Usp7/Smchd1	13
GO:0051653	GO:0051653	spindle localization	6/680	62/28891	0.0033439637391554	0.0197306511166559	0.0131521398541414	Cfl1/Actr3/Kpnb1/Myh9/Actr2/Numa1	6
GO:0051261	GO:0051261	protein depolymerization	9/680	128/28891	0.00335213611882999	0.0197539608312412	0.0131676777410755	Plek/Stmn1/Cfl1/Arpc2/Arhgef1/Capza1/Map1b/Wdr1/Capza2	9
GO:0007249	GO:0007249	canonical NF-kappaB signal transduction	14/680	258/28891	0.00341524947032543	0.0200609592200148	0.0133723180096746	Cx3cr1/Trem2/S100a4/Pycard/Akap13/Fyn/Nfkb1/S100a13/Zc3hav1/Peli1/Ankrd17/Zfand6/Mtdh/Riok3	14
GO:0000075	GO:0000075	cell cycle checkpoint signaling	12/680	204/28891	0.0034170943574165	0.0200609592200148	0.0133723180096746	Rpl26/Dgkz/Rps6/Taok3/Gigyf2/Zwint/Foxn3/Ppp1r10/Bub3/Cdk5rap3/Taok2/Cdc5l	12
GO:0006469	GO:0006469	negative regulation of protein kinase activity	12/680	204/28891	0.0034170943574165	0.0200609592200148	0.0133723180096746	Actb/Ptprc/Lyn/Pycard/Npm1/Pkn1/Ptpn1/Camk2n1/Cbl/Stk38/Cdk5rap3/Cdkn1b	12
GO:0001906	GO:0001906	cell killing	15/680	286/28891	0.00343105457324814	0.0201176746218396	0.0134101235991746	Cx3cr1/Coro1a/Ccr5/Ptprc/Rps19/Tyrobp/Pomc/Rpl30/Tgfb1/Fgl2/Ctsc/Ctsh/Lyz2/Ninj1/Hmgn2	15
GO:0048002	GO:0048002	antigen processing and presentation of peptide antigen	7/680	83/28891	0.00343569211866594	0.0201196538463554	0.0134114429189213	Ctss/Fcer1g/Trem2/Unc93b1/Pycard/H2-Eb1/H2-DMb1	7
GO:0001936	GO:0001936	regulation of endothelial cell proliferation	10/680	153/28891	0.00346028012202678	0.0201721531143176	0.0134464381002965	Tgfbr1/Pold4/Mef2c/Cyba/Jun/Hmgb2/Emc10/Aggf1/Synj2bp/Nras	10
GO:1903038	GO:1903038	negative regulation of leukocyte cell-cell adhesion	10/680	153/28891	0.00346028012202678	0.0201721531143176	0.0134464381002965	Laptm5/Cd37/Vsir/Tgfb1/Fgl2/Smad7/Peli1/Rc3h2/Wnk1/Mia3	10
GO:0000289	GO:0000289	nuclear-transcribed mRNA poly(A) tail shortening	4/680	27/28891	0.00347052431225169	0.0201721531143176	0.0134464381002965	Btg2/Cnot6l/Pabpc1/Tnrc6c	4
GO:0050765	GO:0050765	negative regulation of phagocytosis	4/680	27/28891	0.00347052431225169	0.0201721531143176	0.0134464381002965	Tgfb1/Rack1/Csk/Atg3	4
GO:0051016	GO:0051016	barbed-end actin filament capping	4/680	27/28891	0.00347052431225169	0.0201721531143176	0.0134464381002965	Cfl1/Arpc2/Capza1/Capza2	4
GO:0060143	GO:0060143	positive regulation of syncytium formation by plasma membrane fusion	4/680	27/28891	0.00347052431225169	0.0201721531143176	0.0134464381002965	Tyrobp/Cd53/Trem2/Camk1	4
GO:0003279	GO:0003279	cardiac septum development	9/680	129/28891	0.00353029226279048	0.0204940911880852	0.0136610369265354	Tgfbr1/Smad7/Chd7/Rbpj/Dnm2/Trip11/Id2/Nsd2/Sox4	9
GO:0060485	GO:0060485	mesenchyme development	16/680	316/28891	0.00360793324566454	0.0209188595495222	0.0139441807955443	Rps7/Sema4d/Tgfb1/Tgfbr1/Mef2c/Smad7/Cfl1/Hif1a/Pdcd4/Hnrnpab/Rbpj/Fam172a/Zeb2/Mcrip1/Anxa6/Sox4	16
GO:0009306	GO:0009306	protein secretion	20/680	434/28891	0.00361527655923532	0.0209334812700838	0.0139539274031244	Trem2/Plek/Tgfb1/Gnas/Orai1/Ucp2/Rab8b/Erp29/Camk2n1/Hif1a/Myh9/Ccl5/Tmem258/Ccdc186/Mia3/Rab8a/Prkaca/Ube2q1/Sox4/Tmem167	20
GO:0072595	GO:0072595	maintenance of protein localization in organelle	5/680	44/28891	0.00362127444528363	0.0209334812700838	0.0139539274031244	Sp100/Grk2/Morc3/Kdelr1/Kdelr2	5
GO:2001238	GO:2001238	positive regulation of extrinsic apoptotic signaling pathway	6/680	63/28891	0.00362387686017694	0.0209334812700838	0.0139539274031244	Ptprc/Pycard/Skil/Stk4/Cyld/Ppp1ca	6
GO:0035592	GO:0035592	establishment of protein localization to extracellular region	20/680	435/28891	0.00370867786443815	0.021396921982375	0.0142628496493351	Trem2/Plek/Tgfb1/Gnas/Orai1/Ucp2/Rab8b/Erp29/Camk2n1/Hif1a/Myh9/Ccl5/Tmem258/Ccdc186/Mia3/Rab8a/Prkaca/Ube2q1/Sox4/Tmem167	20
GO:0051222	GO:0051222	positive regulation of protein transport	17/680	346/28891	0.00372535845999828	0.0214666899437585	0.0143093558685181	Hcls1/Trem2/Tgfb1/Rack1/Gnas/Orai1/Arpc2/Fyn/Actr3/Camk1/Camk2n1/Hif1a/Myh9/Sar1a/Anp32b/Prkaca/Sox4	17
GO:0098876	GO:0098876	vesicle-mediated transport to the plasma membrane	10/680	155/28891	0.00379529116300228	0.0218427642702186	0.014560041064253	Rack1/Csk/Rab8b/Arl4c/Dennd1b/Gripap1/Golga4/Dnm2/Vps29/Rab8a	10
GO:0002679	GO:0002679	respiratory burst involved in defense response	3/680	14/28891	0.00389275825231942	0.0220778374092152	0.0147167370993588	Rps19/Trem2/Grn	3
GO:0010820	GO:0010820	positive regulation of T cell chemotaxis	3/680	14/28891	0.00389275825231942	0.0220778374092152	0.0147167370993588	Adam10/Ccl5/Wnk1	3
GO:0034393	GO:0034393	positive regulation of smooth muscle cell apoptotic process	3/680	14/28891	0.00389275825231942	0.0220778374092152	0.0147167370993588	Stk4/Atf4/Pdcd4	3
GO:0045472	GO:0045472	response to ether	3/680	14/28891	0.00389275825231942	0.0220778374092152	0.0147167370993588	Arpc2/Cdk4/Hnrnpd	3
GO:0046479	GO:0046479	glycosphingolipid catabolic process	3/680	14/28891	0.00389275825231942	0.0220778374092152	0.0147167370993588	Hexb/Hexa/Gm2a	3
GO:0046598	GO:0046598	positive regulation of viral entry into host cell	3/680	14/28891	0.00389275825231942	0.0220778374092152	0.0147167370993588	Lgals1/Furin/P4hb	3
GO:0060368	GO:0060368	regulation of Fc receptor mediated stimulatory signaling pathway	3/680	14/28891	0.00389275825231942	0.0220778374092152	0.0147167370993588	Ptprc/Lyn/Csk	3
GO:0071895	GO:0071895	odontoblast differentiation	3/680	14/28891	0.00389275825231942	0.0220778374092152	0.0147167370993588	Tgfb1/Tubb5/Map1b	3
GO:0075294	GO:0075294	positive regulation by symbiont of entry into host	3/680	14/28891	0.00389275825231942	0.0220778374092152	0.0147167370993588	Lgals1/Furin/P4hb	3
GO:1903977	GO:1903977	positive regulation of glial cell migration	3/680	14/28891	0.00389275825231942	0.0220778374092152	0.0147167370993588	Cx3cr1/Trem2/Fubp1	3
GO:1904753	GO:1904753	negative regulation of vascular associated smooth muscle cell migration	3/680	14/28891	0.00389275825231942	0.0220778374092152	0.0147167370993588	Mef2c/Myh9/Nfe2l2	3
GO:2000644	GO:2000644	regulation of receptor catabolic process	3/680	14/28891	0.00389275825231942	0.0220778374092152	0.0147167370993588	Laptm5/Furin/Ptpn1	3
GO:0006446	GO:0006446	regulation of translational initiation	6/680	64/28891	0.00392081186983119	0.0221472085664586	0.0147629788151802	Rpl13a/Npm1/Gigyf2/Eif4g1/Khdrbs1/Eif4e2	6
GO:0051205	GO:0051205	protein insertion into membrane	6/680	64/28891	0.00392081186983119	0.0221472085664586	0.0147629788151802	Emc10/Tomm22/Wdr83os/Bax/Wnk1/Tram1	6
GO:0035023	GO:0035023	regulation of Rho protein signal transduction	7/680	85/28891	0.00392392303945162	0.0221472085664586	0.0147629788151802	Stmn1/Arhgdib/Akap13/Ophn1/Cdc42se1/Arhgdia/Cdc42se2	7
GO:0060411	GO:0060411	cardiac septum morphogenesis	7/680	85/28891	0.00392392303945162	0.0221472085664586	0.0147629788151802	Tgfbr1/Smad7/Chd7/Rbpj/Id2/Nsd2/Sox4	7
GO:0035020	GO:0035020	regulation of Rac protein signal transduction	4/680	28/28891	0.00397454490736577	0.0222717312833107	0.0148459836880237	Dock2/Arhgap17/Kras/Dnm2	4
GO:0045048	GO:0045048	protein insertion into ER membrane	4/680	28/28891	0.00397454490736577	0.0222717312833107	0.0148459836880237	Emc10/Wdr83os/Wnk1/Tram1	4
GO:0062098	GO:0062098	regulation of programmed necrotic cell death	4/680	28/28891	0.00397454490736577	0.0222717312833107	0.0148459836880237	Cyld/Peli1/Cflar/Asah1	4
GO:0090026	GO:0090026	positive regulation of monocyte chemotaxis	4/680	28/28891	0.00397454490736577	0.0222717312833107	0.0148459836880237	Cx3cr1/Aif1/Ccl5/Lgmn	4
GO:0097062	GO:0097062	dendritic spine maintenance	4/680	28/28891	0.00397454490736577	0.0222717312833107	0.0148459836880237	Trem2/Cfl1/Fyn/Zmynd8	4
GO:1900242	GO:1900242	regulation of synaptic vesicle endocytosis	4/680	28/28891	0.00397454490736577	0.0222717312833107	0.0148459836880237	Actb/Ophn1/Actg1/Picalm	4
GO:0050691	GO:0050691	regulation of defense response to virus by host	5/680	45/28891	0.00399640837799037	0.0223407345288136	0.0148919801597	Pycard/Zc3hav1/Ccl5/Rnf216/Dhx9	5
GO:1905145	GO:1905145	cellular response to acetylcholine	5/680	45/28891	0.00399640837799037	0.0223407345288136	0.0148919801597	Rgs10/Orai1/Ly6e/Ly6h/Ly6a	5
GO:0035148	GO:0035148	tube formation	11/680	182/28891	0.00404625529312027	0.0225923967977443	0.0150597342463451	Rps7/Tgfb1/Vasp/Cfl1/Stk4/Setd2/Hif1a/Prkacb/Pfn1/Zeb2/Prkaca	11
GO:0048259	GO:0048259	regulation of receptor-mediated endocytosis	9/680	132/28891	0.00410966871729469	0.0229191179120642	0.0152775213717385	Ophn1/Bmp2k/Picalm/Cbl/Synj2bp/Aak1/Rnf216/Dnm2/Ubqln2	9
GO:0002700	GO:0002700	regulation of production of molecular mediator of immune response	13/680	236/28891	0.00413730139409758	0.0230183510380292	0.0153436686034309	Laptm5/Cd37/Ptprc/Vsir/Fcer1g/Tgfb1/Pycard/Smad7/Pkn1/Dennd1b/Supt6/Kmt5b/Nsd2	13
GO:0002822	GO:0002822	regulation of adaptive immune response based on somatic recombination of immune receptors built from immunoglobulin superfamily domains	13/680	236/28891	0.00413730139409758	0.0230183510380292	0.0153436686034309	Ptprc/Vsir/Fcer1g/Trem2/Tgfb1/Mef2c/Smad7/Pkn1/Dennd1b/Supt6/Rc3h2/Kmt5b/Nsd2	13
GO:0010001	GO:0010001	glial cell differentiation	15/680	292/28891	0.0041558650711445	0.0230941718145904	0.0153942095334431	Csf1r/C1qa/Trem2/Tgfb1/Bin1/Grk2/Grn/Actr3/Ifngr1/Kras/Grb2/Zeb2/Wdr1/Id2/Sox4	15
GO:0034109	GO:0034109	homotypic cell-cell adhesion	7/680	86/28891	0.00418691412001394	0.0232115772127313	0.0154724701142446	Fermt3/Plek/Lyn/Gnas/Lgals1/Jak1/Ccl5	7
GO:0072332	GO:0072332	intrinsic apoptotic signaling pathway by p53 class mediator	7/680	86/28891	0.00418691412001394	0.0232115772127313	0.0154724701142446	Rps7/Rpl11/Rpl26/Pycard/Usp15/Shisa5/Bax	7
GO:0031929	GO:0031929	TOR signaling	11/680	183/28891	0.00421622684365975	0.023291293272118	0.0155256075781567	Trem2/Rps6/Pim1/Fbxo9/Lamtor4/Hif1a/Prkacb/Lamtor1/Usp7/Prkaca/Ywhag	11
GO:0050671	GO:0050671	positive regulation of lymphocyte proliferation	11/680	183/28891	0.00421622684365975	0.023291293272118	0.0155256075781567	Coro1a/Itgal/Csf1r/Ptprc/Rps3/Aif1/Pycard/Mef2c/H2-DMb1/Peli1/Ccl5	11
GO:0051961	GO:0051961	negative regulation of nervous system development	11/680	183/28891	0.00421622684365975	0.023291293272118	0.0155256075781567	Ccr5/Trem2/Sema4d/Tgfb1/Btg2/Actr3/Ptprs/Ywhah/Ifrd1/Rnf6/Id2	11
GO:0090263	GO:0090263	positive regulation of canonical Wnt signaling pathway	8/680	109/28891	0.0042835342024895	0.0236352081762363	0.015754855811788	Rps12/Tgfb1/Nfkb1/Usp34/Rbpj/Zeb2/Wnk1/Sox4	8
GO:0071692	GO:0071692	protein localization to extracellular region	20/680	441/28891	0.00431225016308735	0.02376562840175	0.0158417918705943	Trem2/Plek/Tgfb1/Gnas/Orai1/Ucp2/Rab8b/Erp29/Camk2n1/Hif1a/Myh9/Ccl5/Tmem258/Ccdc186/Mia3/Rab8a/Prkaca/Ube2q1/Sox4/Tmem167	20
GO:0009141	GO:0009141	nucleoside triphosphate metabolic process	11/680	184/28891	0.00439183343212765	0.0241556458879856	0.0161017713560255	Trem2/Tgfb1/Entpd1/Nme2/Dguok/Samhd1/Rhoq/Nme1/Nudt5/Ola1/Ak2	11
GO:0033028	GO:0033028	myeloid cell apoptotic process	5/680	46/28891	0.00439850615442695	0.0241556458879856	0.0161017713560255	Ccr5/Fcer1g/Mef2c/Ccl5/Trim35	5
GO:1902991	GO:1902991	regulation of amyloid precursor protein catabolic process	5/680	46/28891	0.00439850615442695	0.0241556458879856	0.0161017713560255	Lyn/Bin1/Rtn1/Picalm/Ifngr1	5
GO:0048041	GO:0048041	focal adhesion assembly	7/680	87/28891	0.00446302416893799	0.0244525645040525	0.0162996926076214	Cfl1/Actg1/Myh9/Taok2/Slk/Iqgap1/Pdpk1	7
GO:1902369	GO:1902369	negative regulation of RNA catabolic process	7/680	87/28891	0.00446302416893799	0.0244525645040525	0.0162996926076214	Slfn2/Tent5a/Hnrnpab/Dhx9/Hnrnpa0/Hnrnpd/Syncrip	7
GO:0051896	GO:0051896	regulation of phosphatidylinositol 3-kinase/protein kinase B signal transduction	14/680	266/28891	0.0044697339320829	0.024460684290311	0.0163051051286693	Cx3cr1/Hcls1/Csf1r/Trem2/Sema4d/Tgfb1/Tgfbr1/Rack1/Cbl/Ccl5/Gpx1/Maz/Mtdh/Arfgef1	14
GO:0032928	GO:0032928	regulation of superoxide anion generation	4/680	29/28891	0.00452582675388964	0.0246471668218491	0.0164294114336484	Itgb2/Tyrobp/Tgfb1/Cyba	4
GO:0034315	GO:0034315	regulation of Arp2/3 complex-mediated actin nucleation	4/680	29/28891	0.00452582675388964	0.0246471668218491	0.0164294114336484	Gmfg/Brk1/Cyfip1/Wasf2	4
GO:1901985	GO:1901985	positive regulation of protein acetylation	4/680	29/28891	0.00452582675388964	0.0246471668218491	0.0164294114336484	Tgfb1/Baz1b/Sox4/Sf3b1	4
GO:1902894	GO:1902894	negative regulation of miRNA transcription	4/680	29/28891	0.00452582675388964	0.0246471668218491	0.0164294114336484	Tgfb1/Tgfbr1/Ncor2/Hif1a	4
GO:0031570	GO:0031570	DNA integrity checkpoint signaling	9/680	134/28891	0.00453541582252876	0.0246471668218491	0.0164294114336484	Rpl26/Dgkz/Taok3/Gigyf2/Foxn3/Ppp1r10/Cdk5rap3/Taok2/Cdc5l	9
GO:0043244	GO:0043244	regulation of protein-containing complex disassembly	9/680	134/28891	0.00453541582252876	0.0246471668218491	0.0164294114336484	Plek/Cfl1/Arpc2/Capza1/Map1b/Eif5a/Wnk1/Wdr1/Capza2	9
GO:0032006	GO:0032006	regulation of TOR signaling	10/680	159/28891	0.00454211187134604	0.0246549204710303	0.0164345798935136	Trem2/Pim1/Fbxo9/Lamtor4/Hif1a/Prkacb/Lamtor1/Usp7/Prkaca/Ywhag	10
GO:0030500	GO:0030500	regulation of bone mineralization	7/680	88/28891	0.00475265768409046	0.0255982016493085	0.0170633562022702	Csf1r/Srgn/Mef2c/Bmp2k/Hif1a/Tent5a/Mia3	7
GO:2000116	GO:2000116	regulation of cysteine-type endopeptidase activity	13/680	240/28891	0.00475866130933067	0.0255982016493085	0.0170633562022702	Laptm5/Rps3/Cst3/Rack1/Grk2/Pycard/Ctsd/Fyn/Bax/Gpx1/Cflar/Anp32b/Lgmn	13
GO:0007369	GO:0007369	gastrulation	11/680	186/28891	0.00476047170024367	0.0255982016493085	0.0170633562022702	Rack1/Rps6/Setd2/Kdm6b/Myh9/Nsd1/Grb2/Wnk1/Txnrd1/Prkaca/Tnrc6c	11
GO:0032946	GO:0032946	positive regulation of mononuclear cell proliferation	11/680	186/28891	0.00476047170024367	0.0255982016493085	0.0170633562022702	Coro1a/Itgal/Csf1r/Ptprc/Rps3/Aif1/Pycard/Mef2c/H2-DMb1/Peli1/Ccl5	11
GO:0002690	GO:0002690	positive regulation of leukocyte chemotaxis	8/680	111/28891	0.00478036322101392	0.0255982016493085	0.0170633562022702	Cx3cr1/Csf1r/Rac2/Aif1/Adam10/Ccl5/Wnk1/Lgmn	8
GO:0010819	GO:0010819	regulation of T cell chemotaxis	3/680	15/28891	0.00478154055171953	0.0255982016493085	0.0170633562022702	Adam10/Ccl5/Wnk1	3
GO:0034112	GO:0034112	positive regulation of homotypic cell-cell adhesion	3/680	15/28891	0.00478154055171953	0.0255982016493085	0.0170633562022702	Lgals1/Jak1/Ccl5	3
GO:0036499	GO:0036499	PERK-mediated unfolded protein response	3/680	15/28891	0.00478154055171953	0.0255982016493085	0.0170633562022702	Ptpn1/Atf4/Nfe2l2	3
GO:0045651	GO:0045651	positive regulation of macrophage differentiation	3/680	15/28891	0.00478154055171953	0.0255982016493085	0.0170633562022702	Hcls1/Tgfb1/Id2	3
GO:0051127	GO:0051127	positive regulation of actin nucleation	3/680	15/28891	0.00478154055171953	0.0255982016493085	0.0170633562022702	Brk1/Cyfip1/Wasf2	3
GO:0060211	GO:0060211	regulation of nuclear-transcribed mRNA poly(A) tail shortening	3/680	15/28891	0.00478154055171953	0.0255982016493085	0.0170633562022702	Btg2/Pabpc1/Tnrc6c	3
GO:1900153	GO:1900153	positive regulation of nuclear-transcribed mRNA catabolic process, deadenylation-dependent decay	3/680	15/28891	0.00478154055171953	0.0255982016493085	0.0170633562022702	Pabpc1/Zfp36l2/Tnrc6c	3
GO:0009409	GO:0009409	response to cold	5/680	47/28891	0.004828593353382	0.025820558057685	0.0172115754659499	Plac8/Pcsk1n/Ucp2/Rbm3/Prkaca	5
GO:0001836	GO:0001836	release of cytochrome c from mitochondria	6/680	67/28891	0.00491986784714583	0.0262187490396302	0.0174770032742994	Pycard/Jun/Mcl1/Bax/Gpx1/Prelid1	6
GO:0043331	GO:0043331	response to dsRNA	6/680	67/28891	0.00491986784714583	0.0262187490396302	0.0174770032742994	Npm1/Nfkb1/Zc3hav1/Peli1/Dhx9/Riok3	6
GO:1905517	GO:1905517	macrophage migration	6/680	67/28891	0.00491986784714583	0.0262187490396302	0.0174770032742994	Cx3cr1/Csf1r/Trem2/Rpl13a/Ccl5/Ninj1	6
GO:0051091	GO:0051091	positive regulation of DNA-binding transcription factor activity	14/680	269/28891	0.00492741254112655	0.0262290822297282	0.017483891215326	Cx3cr1/Itgb2/Hcls1/Rps3/Tgfb1/Lrrfip1/Sp100/Pycard/Npm1/Ifrd1/Dhx9/Kras/Cflar/Mtdh	14
GO:0002832	GO:0002832	negative regulation of response to biotic stimulus	11/680	187/28891	0.00495376638863267	0.0263095038960411	0.017537499025651	Rps19/Trem2/Tgfb1/Fgl2/Grn/Ptprs/Gigyf2/Samhd1/Usp15/Riok3/Eif4e2	11
GO:0016331	GO:0016331	morphogenesis of embryonic epithelium	11/680	187/28891	0.00495376638863267	0.0263095038960411	0.017537499025651	Rps7/Tgfb1/Vasp/Cfl1/Stk4/Setd2/Hif1a/Prkacb/Pfn1/Zeb2/Prkaca	11
GO:0051209	GO:0051209	release of sequestered calcium ion into cytosol	9/680	136/28891	0.00499473069876259	0.0264969897273358	0.0176624741143735	Coro1a/Ccr5/Ptprc/Tgfb1/Lyn/Cyba/Diaph1/Chd7/Bax	9
GO:0042593	GO:0042593	glucose homeostasis	15/680	298/28891	0.00500099208315391	0.0265001607667918	0.0176645878791024	Pomc/Trem2/Rack1/Rps6/Grk2/Ucp2/Ncor2/Camk2n1/Hif1a/Myh9/Ccdc186/Tra2b/Gpx1/Prkaca/Sox4	15
GO:0001843	GO:0001843	neural tube closure	8/680	112/28891	0.00504476045791739	0.0267018486228456	0.0177990298128236	Rps7/Tgfb1/Vasp/Setd2/Prkacb/Pfn1/Zeb2/Prkaca	8
GO:0006405	GO:0006405	RNA export from nucleus	7/680	89/28891	0.00505622124782367	0.0267020984408205	0.017799196337533	Npm1/Setd2/Supt6/Dhx9/Wnk1/Khdrbs1/Srsf3	7
GO:0014855	GO:0014855	striated muscle cell proliferation	7/680	89/28891	0.00505622124782367	0.0267020984408205	0.017799196337533	Tgfbr1/Ccnd2/Mef2c/Pim1/Rbpj/Paxbp1/Cflar	7
GO:0033137	GO:0033137	negative regulation of peptidyl-serine phosphorylation	4/680	30/28891	0.00512631618323981	0.0269809149846784	0.017985051034207	Rack1/Grk2/Smad7/Bax	4
GO:0060045	GO:0060045	positive regulation of cardiac muscle cell proliferation	4/680	30/28891	0.00512631618323981	0.0269809149846784	0.017985051034207	Ccnd2/Mef2c/Pim1/Rbpj	4
GO:0061003	GO:0061003	positive regulation of dendritic spine morphogenesis	4/680	30/28891	0.00512631618323981	0.0269809149846784	0.017985051034207	Actr3/Dbnl/Actr2/Marcks	4
GO:0030522	GO:0030522	intracellular receptor signaling pathway	16/680	328/28891	0.0051446388119486	0.0270469269675365	0.0180290535775325	Trem2/Unc93b1/Pycard/Pim1/Ptprs/Ncor2/Ywhah/Zc3hav1/Peli1/Usp15/Nek7/Ankrd17/Rnf6/Zmiz1/Riok3/Safb2	16
GO:0033500	GO:0033500	carbohydrate homeostasis	15/680	299/28891	0.0051545141473996	0.0270684306348852	0.0180433875819541	Pomc/Trem2/Rack1/Rps6/Grk2/Ucp2/Ncor2/Camk2n1/Hif1a/Myh9/Ccdc186/Tra2b/Gpx1/Prkaca/Sox4	15
GO:0010634	GO:0010634	positive regulation of epithelial cell migration	10/680	162/28891	0.00517453757072004	0.0271431180419272	0.0180931730257771	Tgfb1/Ets1/Jun/Grn/Ctsh/Emc10/Hif1a/Pfn1/Nfe2l2/Lgmn	10
GO:0048771	GO:0048771	tissue remodeling	12/680	215/28891	0.00518391044817056	0.0271618331321277	0.0181056482087928	Csf1r/Rac2/Ctss/Cst3/Mef2c/Csk/Nfkb1/Hif1a/Klf6/Chd7/Rbpj/Bax	12
GO:0007030	GO:0007030	Golgi organization	9/680	137/28891	0.00523751287788479	0.0273508066469006	0.0182316149637837	Lman1/Sec22b/Dnm2/Trip11/Surf4/Uso1/Rab8a/Arfgef1/Rab2a	9
GO:0009791	GO:0009791	post-embryonic development	9/680	137/28891	0.00523751287788479	0.0273508066469006	0.0182316149637837	Tgfbr1/Meg3/Gnas/Morc3/Selenop/Gigyf2/Kdm5b/Rc3h2/Bax	9
GO:2000177	GO:2000177	regulation of neural precursor cell proliferation	9/680	137/28891	0.00523751287788479	0.0273508066469006	0.0182316149637837	Cx3cr1/Ccr5/Tgfb1/Lyn/Btg2/Six3/Slc16a2/Hif1a/Id2	9
GO:0031668	GO:0031668	cellular response to extracellular stimulus	14/680	271/28891	0.00525301927615359	0.0274012008841947	0.0182652069650215	Ptprc/Fos/Pim1/Jun/Stk24/Tle5/Atf4/Xpr1/Eif4g1/Nfe2l2/Lamtor1/Ldha/Usf2/Ywhag	14
GO:0032873	GO:0032873	negative regulation of stress-activated MAPK cascade	5/680	48/28891	0.00528768761219051	0.0274464129262426	0.0182953445969014	Trem2/Taok3/Cdc42se1/Cyld/Prmt1	5
GO:1905144	GO:1905144	response to acetylcholine	5/680	48/28891	0.00528768761219051	0.0274464129262426	0.0182953445969014	Rgs10/Orai1/Ly6e/Ly6h/Ly6a	5
GO:0010656	GO:0010656	negative regulation of muscle cell apoptotic process	6/680	68/28891	0.00529101612726454	0.0274464129262426	0.0182953445969014	Naca/Npm1/Ppp1r10/Cflar/Nfe2l2/Pdpk1	6
GO:0014911	GO:0014911	positive regulation of smooth muscle cell migration	6/680	68/28891	0.00529101612726454	0.0274464129262426	0.0182953445969014	Tmsb4x/Aif1/Egr1/Arpc2/Ccl5/Iqgap1	6
GO:0048286	GO:0048286	lung alveolus development	6/680	68/28891	0.00529101612726454	0.0274464129262426	0.0182953445969014	Tgfb1/Meg3/Man1a2/Rc3h2/Phf14/Tnrc6c	6
GO:0008630	GO:0008630	intrinsic apoptotic signaling pathway in response to DNA damage	8/680	113/28891	0.00532019882200772	0.027475949545446	0.0183150332399313	Tpt1/Rps3/Rpl26/Pycard/Skil/Mcl1/Shisa5/Bax	8
GO:0018107	GO:0018107	peptidyl-threonine phosphorylation	8/680	113/28891	0.00532019882200772	0.027475949545446	0.0183150332399313	Tgfb1/Tgfbr1/Grk2/Smad7/Clk1/Wnk1/Eif4g1/Prkaca	8
GO:0060606	GO:0060606	tube closure	8/680	113/28891	0.00532019882200772	0.027475949545446	0.0183150332399313	Rps7/Tgfb1/Vasp/Setd2/Prkacb/Pfn1/Zeb2/Prkaca	8
GO:0070227	GO:0070227	lymphocyte apoptotic process	8/680	113/28891	0.00532019882200772	0.027475949545446	0.0183150332399313	Lyn/Rps6/Pkn1/Kdelr1/Hif1a/Ccl5/Bax/Prelid1	8
GO:0050731	GO:0050731	positive regulation of peptidyl-tyrosine phosphorylation	11/680	189/28891	0.00535897309741456	0.0276456837076105	0.0184281753468802	Hcls1/Csf1r/Ptprc/Trem2/Sema4d/Tgfb1/Lyn/Fyn/Ptpn1/Ccl5/Iqgap1	11
GO:0006979	GO:0006979	response to oxidative stress	18/680	389/28891	0.00536543506279278	0.0276485359678496	0.0184300766184269	Rps3/Cst3/Fos/Rack1/Aif1/Grk2/Cfl1/Ucp2/Jun/Stk24/Fyn/Nfkb1/Atf4/Hif1a/Kdm6b/Gpx1/Nfe2l2/Txnrd1	18
GO:0033627	GO:0033627	cell adhesion mediated by integrin	7/680	90/28891	0.00537412320664781	0.0276628410163972	0.0184396121374529	Itgb2/Itgal/Fermt3/Lyn/Ccl5/Wnk1/Itgb5	7
GO:1904019	GO:1904019	epithelial cell apoptotic process	10/680	163/28891	0.00540000463876895	0.027765518356923	0.0185080552280768	Tgfb1/Six3/Stk4/Pdcd4/Srsf6/Tmem258/Cdkn1b/Bax/Cflar/Nfe2l2	10
GO:0031348	GO:0031348	negative regulation of defense response	16/680	330/28891	0.00544612995830796	0.0279719451975005	0.0186456560939008	Cx3cr1/Rps19/Trem2/Tgfb1/Fgl2/Ets1/Grn/Nfkb1/Ptprs/Gigyf2/Samhd1/Cyld/Usp15/Gpx1/Riok3/Eif4e2	16
GO:0014706	GO:0014706	striated muscle tissue development	15/680	301/28891	0.00547301171594995	0.0280791905909318	0.0187171441763154	Tgfb1/Tgfbr1/Ccnd2/Mef2c/Pim1/Smad7/Mef2a/Akap13/Ly6e/Chd7/Ifrd1/Kdm6b/Prmt1/Rbpj/Id2	15
GO:0007266	GO:0007266	Rho protein signal transduction	9/680	138/28891	0.0054893344283672	0.0281013083045187	0.0187318874942439	Stmn1/Arhgdib/Rhog/Akap13/Ophn1/Cdc42se1/Synj2bp/Arhgdia/Cdc42se2	9
GO:0017015	GO:0017015	regulation of transforming growth factor beta receptor signaling pathway	9/680	138/28891	0.0054893344283672	0.0281013083045187	0.0187318874942439	Tgfb1/Skil/Smad7/Furin/Arid4a/Usp15/Zeb2/Dnm2/Pmepa1	9
GO:0043122	GO:0043122	regulation of canonical NF-kappaB signal transduction	12/680	217/28891	0.00557186466869563	0.0284926281801386	0.0189927351318322	Trem2/S100a4/Pycard/Akap13/Fyn/S100a13/Zc3hav1/Peli1/Ankrd17/Zfand6/Mtdh/Riok3	12
GO:0007626	GO:0007626	locomotory behavior	14/680	273/28891	0.0055957400887212	0.0285834802130202	0.0190532956594816	Hexb/Egr1/Ccnd2/Grn/Selenop/Gigyf2/Abhd12/Chd7/Hexa/Zfhx3/Calb1/Ddhd2/Clcn3/Id2	14
GO:0007611	GO:0007611	learning or memory	16/680	331/28891	0.00560216722168585	0.0285851040679042	0.0190543780954545	Cx3cr1/Trem2/Btg2/Egr1/Ccnd2/Mef2c/Man2b1/Jun/Picalm/Camk2n1/Hif1a/Gm2a/Kras/Calb1/Ddhd2/Lgmn	16
GO:0072594	GO:0072594	establishment of protein localization to organelle	20/680	452/28891	0.00563010843331706	0.0286963805658938	0.0191285532483872	Laptm5/Hcls1/Tgfb1/Sh3kbp1/Six3/Cfl1/Rab8b/Stk4/Tomm20/Tomm22/Tcp1/Cbl/Kpnb1/Sec61b/Bax/Zfand6/Srpr/Ap3d1/Tram1/Srp72	20
GO:0045664	GO:0045664	regulation of neuron differentiation	13/680	245/28891	0.00563855512900843	0.0287081604446468	0.0191364055291816	Ccr5/Bin1/Six3/Mef2c/Actr3/Map1b/Ccl5/Zfhx3/Eif4g1/Id2/Bnip2/Dleu2/Ywhag	13
GO:0070231	GO:0070231	T cell apoptotic process	6/680	69/28891	0.00568225284337927	0.0287552904524779	0.0191678216467064	Rps6/Kdelr1/Hif1a/Ccl5/Bax/Prelid1	6
GO:0002369	GO:0002369	T cell cytokine production	5/680	49/28891	0.00577679700689294	0.0287552904524779	0.0191678216467064	Vsir/Crlf2/Smad7/Dennd1b/Kdelr1	5
GO:0002931	GO:0002931	response to ischemia	5/680	49/28891	0.00577679700689294	0.0287552904524779	0.0191678216467064	Cx3cr1/Csf1r/Trem2/Egr1/Mef2c	5
GO:0034205	GO:0034205	amyloid-beta formation	5/680	49/28891	0.00577679700689294	0.0287552904524779	0.0191678216467064	Bin1/Rtn1/Picalm/Adam10/Ifngr1	5
GO:0050856	GO:0050856	regulation of T cell receptor signaling pathway	5/680	49/28891	0.00577679700689294	0.0287552904524779	0.0191678216467064	Laptm5/Rps3/Dgkz/Elf1/Cyld	5
GO:0070303	GO:0070303	negative regulation of stress-activated protein kinase signaling cascade	5/680	49/28891	0.00577679700689294	0.0287552904524779	0.0191678216467064	Trem2/Taok3/Cdc42se1/Cyld/Prmt1	5
GO:1990089	GO:1990089	response to nerve growth factor	5/680	49/28891	0.00577679700689294	0.0287552904524779	0.0191678216467064	Coro1a/Rps3/Nfkb1/Dync1li2/Cdc5l	5
GO:1990090	GO:1990090	cellular response to nerve growth factor stimulus	5/680	49/28891	0.00577679700689294	0.0287552904524779	0.0191678216467064	Coro1a/Rps3/Nfkb1/Dync1li2/Cdc5l	5
GO:0009132	GO:0009132	nucleoside diphosphate metabolic process	4/680	31/28891	0.00577789884828317	0.0287552904524779	0.0191678216467064	Entpd1/Cmpk1/Nudt5/Ak2	4
GO:0030149	GO:0030149	sphingolipid catabolic process	4/680	31/28891	0.00577789884828317	0.0287552904524779	0.0191678216467064	Hexb/Hexa/Gm2a/Asah1	4
GO:0031116	GO:0031116	positive regulation of microtubule polymerization	4/680	31/28891	0.00577789884828317	0.0287552904524779	0.0191678216467064	Rps3/Map1b/Cdkn1b/Numa1	4
GO:0045454	GO:0045454	cell redox homeostasis	4/680	31/28891	0.00577789884828317	0.0287552904524779	0.0191678216467064	Chd6/Gpx1/Nfe2l2/Txnrd1	4
GO:0045830	GO:0045830	positive regulation of isotype switching	4/680	31/28891	0.00577789884828317	0.0287552904524779	0.0191678216467064	Ptprc/Tgfb1/Kmt5b/Nsd2	4
GO:0046628	GO:0046628	positive regulation of insulin receptor signaling pathway	4/680	31/28891	0.00577789884828317	0.0287552904524779	0.0191678216467064	Ctsd/Ptpn1/Marcks/Snx5	4
GO:0048535	GO:0048535	lymph node development	4/680	31/28891	0.00577789884828317	0.0287552904524779	0.0191678216467064	Tgfb1/Nfkb1/Rc3h2/Id2	4
GO:1905523	GO:1905523	positive regulation of macrophage migration	4/680	31/28891	0.00577789884828317	0.0287552904524779	0.0191678216467064	Cx3cr1/Csf1r/Trem2/Ccl5	4
GO:2000629	GO:2000629	negative regulation of miRNA metabolic process	4/680	31/28891	0.00577789884828317	0.0287552904524779	0.0191678216467064	Tgfb1/Tgfbr1/Ncor2/Hif1a	4
GO:0019377	GO:0019377	glycolipid catabolic process	3/680	16/28891	0.00578301524167167	0.0287552904524779	0.0191678216467064	Hexb/Hexa/Gm2a	3
GO:0032688	GO:0032688	negative regulation of interferon-beta production	3/680	16/28891	0.00578301524167167	0.0287552904524779	0.0191678216467064	Pycard/Morc3/Ptprs	3
GO:0051014	GO:0051014	actin filament severing	3/680	16/28891	0.00578301524167167	0.0287552904524779	0.0191678216467064	Gmfg/Cfl1/Myh9	3
GO:0071801	GO:0071801	regulation of podosome assembly	3/680	16/28891	0.00578301524167167	0.0287552904524779	0.0191678216467064	Lcp1/Arpc2/Msn	3
GO:1902950	GO:1902950	regulation of dendritic spine maintenance	3/680	16/28891	0.00578301524167167	0.0287552904524779	0.0191678216467064	Cfl1/Fyn/Zmynd8	3
GO:0002456	GO:0002456	T cell mediated immunity	10/680	165/28891	0.00587394251729518	0.0291454687576078	0.019427908331468	Ptprc/Vsir/Slfn2/Crlf2/Unc93b1/Smad7/Ctsc/Ctsh/Dennd1b/Kdelr1	10
GO:0050921	GO:0050921	positive regulation of chemotaxis	10/680	165/28891	0.00587394251729518	0.0291454687576078	0.019427908331468	Cx3cr1/Csf1r/Rac2/Trem2/Tgfb1/Aif1/Adam10/Ccl5/Wnk1/Lgmn	10
GO:0051702	GO:0051702	biological process involved in interaction with symbiont	8/680	115/28891	0.00590536705515019	0.0292703521727201	0.0195111536400647	Cx3cr1/Csf1r/Pomc/Eef1a1/Cfl1/Jun/Ccl5/Gpx1	8
GO:0010811	GO:0010811	positive regulation of cell-substrate adhesion	9/680	140/28891	0.00602097307054173	0.0298117809492749	0.019872061495979	Prex1/Cfl1/Arpc2/Stk4/Myh9/P4hb/Ninj1/Iqgap1/Dnm2	9
GO:0042542	GO:0042542	response to hydrogen peroxide	7/680	92/28891	0.00605458258103414	0.0299148805666935	0.0199407860696984	Rps3/Cfl1/Stk24/Fyn/Kdm6b/Gpx1/Nfe2l2	7
GO:1903432	GO:1903432	regulation of TORC1 signaling	7/680	92/28891	0.00605458258103414	0.0299148805666935	0.0199407860696984	Pim1/Lamtor4/Prkacb/Lamtor1/Usp7/Prkaca/Ywhag	7
GO:0043414	GO:0043414	macromolecule methylation	12/680	220/28891	0.00619666517643217	0.0305845953170107	0.0203872073259699	Btg2/Meg3/Btg1/Gnas/Arid4a/Setd2/Tgs1/Prmt1/Wdr6/Wtap/Kansl1/Kmt5b	12
GO:0051028	GO:0051028	mRNA transport	8/680	116/28891	0.00621568463925129	0.0306461416512716	0.0204282331385964	Setd2/Supt6/Hnrnpa1/Dhx9/Srsf7/Wnk1/Senp2/Srsf3	8
GO:0010332	GO:0010332	response to gamma radiation	5/680	50/28891	0.00629691848999903	0.0309375293343388	0.0206224675577656	Ptprc/Rpl26/Egr1/Bax/Gpx1	5
GO:0045663	GO:0045663	positive regulation of myoblast differentiation	5/680	50/28891	0.00629691848999903	0.0309375293343388	0.0206224675577656	Actb/Btg1/Mef2c/Zfhx3/Sox4	5
GO:0070269	GO:0070269	pyroptosis	5/680	50/28891	0.00629691848999903	0.0309375293343388	0.0206224675577656	Trem2/Pycard/Dhx9/Ninj1/Zeb2	5
GO:0045621	GO:0045621	positive regulation of lymphocyte differentiation	9/680	141/28891	0.00630123219825281	0.0309375293343388	0.0206224675577656	Actb/Ptprc/Vsir/Il2rg/Tgfb1/Cyld/Ap3d1/Zmiz1/Sox4	9
GO:0016052	GO:0016052	carbohydrate catabolic process	10/680	167/28891	0.00637969704517874	0.0312899397006199	0.0208573787320585	Hexb/Man2b1/Ucp2/Hif1a/Hexa/Gm2a/Ppp1ca/Nudt5/Ldha/Prkaca	10
GO:0014015	GO:0014015	positive regulation of gliogenesis	7/680	93/28891	0.00641796260252177	0.0314446565625124	0.0209605105442513	Csf1r/Tgfb1/Lyn/Bin1/Actr3/Kras/Id2	7
GO:0002449	GO:0002449	lymphocyte mediated immunity	21/680	489/28891	0.00644045766027302	0.0315218633811898	0.0210119753880081	Coro1a/Ptprc/Vsir/C1qb/C1qc/C1qa/Fcer1g/Trem2/Tgfb1/Slfn2/Crlf2/Fgl2/Unc93b1/Smad7/Ctsc/Ctsh/Dennd1b/Kdelr1/Supt6/Kmt5b/Nsd2	21
GO:0035162	GO:0035162	embryonic hemopoiesis	4/680	32/28891	0.0064823963989948	0.0315949299488507	0.0210606804059447	Stk4/Atf4/Hif1a/Tnrc6c	4
GO:0048641	GO:0048641	regulation of skeletal muscle tissue development	4/680	32/28891	0.0064823963989948	0.0315949299488507	0.0210606804059447	Tgfb1/Naca/Mef2c/Nras	4
GO:0150077	GO:0150077	regulation of neuroinflammatory response	4/680	32/28891	0.0064823963989948	0.0315949299488507	0.0210606804059447	Csf1r/Trem2/Ctsc/Grn	4
GO:2000756	GO:2000756	regulation of peptidyl-lysine acetylation	4/680	32/28891	0.0064823963989948	0.0315949299488507	0.0210606804059447	Tgfb1/Baz1b/Sox4/Sf3b1	4
GO:0008347	GO:0008347	glial cell migration	6/680	71/28891	0.00652744244904701	0.0317483401445852	0.0211629412151508	Cx3cr1/Trem2/Hexb/Fubp1/Srgap2/Zmiz1	6
GO:0050771	GO:0050771	negative regulation of axonogenesis	6/680	71/28891	0.00652744244904701	0.0317483401445852	0.0211629412151508	Ccr5/Sema4d/Actr3/Ptprs/Ifrd1/Rnf6	6
GO:0030177	GO:0030177	positive regulation of Wnt signaling pathway	9/680	142/28891	0.0065914145696492	0.0320261981011305	0.0213481569326891	Rps12/Tgfb1/Nfkb1/Atp6v0c/Usp34/Rbpj/Zeb2/Wnk1/Sox4	9
GO:0019058	GO:0019058	viral life cycle	13/680	250/28891	0.00664387739138607	0.0322193469530818	0.0214769069013805	Eef1a1/Grk2/Apobec3/Uvrag/Ctsb/Lgals1/Furin/Ly6e/Zc3hav1/Srpk1/Ccl5/P4hb/Pdcd6ip	13
GO:0051100	GO:0051100	negative regulation of binding	10/680	168/28891	0.00664493904888309	0.0322193469530818	0.0214769069013805	Actb/Rack1/Sp100/Jun/Camk1/Tle5/Rsf1/Bax/Id2/Senp2	10
GO:0051656	GO:0051656	establishment of organelle localization	21/680	491/28891	0.00673293619462858	0.032546785744606	0.0216951724190431	Rac2/Fcer1g/Lyn/Rps15/Cfl1/Npm1/Picalm/Fnbp1l/Hif1a/Map1b/Kpnb1/Myh9/Bub3/Ccdc186/Pdcd6ip/Trappc4/Sar1a/Pdpk1/Ap3d1/Trip11/Numa1	21
GO:0001659	GO:0001659	temperature homeostasis	11/680	195/28891	0.00673333802111105	0.032546785744606	0.0216951724190431	Ccr5/Egr1/Plac8/Gnas/Ucp2/Lnpep/Atf4/Kdm6b/Ccl5/Rbpj/Gpx1	11
GO:0061136	GO:0061136	regulation of proteasomal protein catabolic process	11/680	195/28891	0.00673333802111105	0.032546785744606	0.0216951724190431	Trem2/Rpl11/Rack1/Ophn1/Svip/Eif3h/Usp14/Gpx1/Usp7/Prkaca/Ubqln2	11
GO:0030219	GO:0030219	megakaryocyte differentiation	5/680	51/28891	0.00684903638726961	0.0328803285014498	0.0219175067434102	Mef2c/Hmgb2/Maf/Wasf2/Prmt1	5
GO:0036230	GO:0036230	granulocyte activation	5/680	51/28891	0.00684903638726961	0.0328803285014498	0.0219175067434102	Itgb2/Tyrobp/Fcer1g/Grn/Ccl5	5
GO:0097300	GO:0097300	programmed necrotic cell death	5/680	51/28891	0.00684903638726961	0.0328803285014498	0.0219175067434102	Cyld/Peli1/Bax/Cflar/Asah1	5
GO:0001892	GO:0001892	embryonic placenta development	8/680	118/28891	0.00687326517368964	0.0328803285014498	0.0219175067434102	Junb/Xist/Stk4/Setd2/Hif1a/Rbpj/Grb2/Senp2	8
GO:0031398	GO:0031398	positive regulation of protein ubiquitination	8/680	118/28891	0.00687326517368964	0.0328803285014498	0.0219175067434102	Laptm5/Rps2/Npm1/Mycbp2/Peli1/Cdk5rap3/Ube2s/Senp2	8
GO:0003222	GO:0003222	ventricular trabecula myocardium morphogenesis	3/680	17/28891	0.00690072292977638	0.0328803285014498	0.0219175067434102	Tgfbr1/Chd7/Rbpj	3
GO:0009313	GO:0009313	oligosaccharide catabolic process	3/680	17/28891	0.00690072292977638	0.0328803285014498	0.0219175067434102	Hexb/Man2b1/Gm2a	3
GO:0031053	GO:0031053	primary miRNA processing	3/680	17/28891	0.00690072292977638	0.0328803285014498	0.0219175067434102	Tgfb1/Srrt/Srsf3	3
GO:0034134	GO:0034134	toll-like receptor 2 signaling pathway	3/680	17/28891	0.00690072292977638	0.0328803285014498	0.0219175067434102	Trem2/Lyn/Cyba	3
GO:0040015	GO:0040015	negative regulation of multicellular organism growth	3/680	17/28891	0.00690072292977638	0.0328803285014498	0.0219175067434102	Plac8/Gnas/Lgmn	3
GO:0060263	GO:0060263	regulation of respiratory burst	3/680	17/28891	0.00690072292977638	0.0328803285014498	0.0219175067434102	Rac2/Rps19/Grn	3
GO:1903978	GO:1903978	regulation of microglial cell activation	3/680	17/28891	0.00690072292977638	0.0328803285014498	0.0219175067434102	Trem2/Ctsc/Grn	3
GO:1905288	GO:1905288	vascular associated smooth muscle cell apoptotic process	3/680	17/28891	0.00690072292977638	0.0328803285014498	0.0219175067434102	Stk4/Atf4/Pdcd4	3
GO:1905459	GO:1905459	regulation of vascular associated smooth muscle cell apoptotic process	3/680	17/28891	0.00690072292977638	0.0328803285014498	0.0219175067434102	Stk4/Atf4/Pdcd4	3
GO:0048738	GO:0048738	cardiac muscle tissue development	14/680	280/28891	0.00693925157193011	0.0330302727416694	0.0220174572015087	Tgfb1/Tgfbr1/Ccnd2/Mef2c/Pim1/Smad7/Mef2a/Akap13/Ly6e/Chd7/Kdm6b/Prmt1/Rbpj/Id2	14
GO:0031638	GO:0031638	zymogen activation	6/680	72/28891	0.00698261600315751	0.0332029067873719	0.0221325323249419	Vsir/Pycard/Ctsh/Furin/Lgmn/Ctsz	6
GO:0021537	GO:0021537	telencephalon development	14/680	281/28891	0.00715055369985015	0.0339669449356334	0.0226418280658894	Csf1r/Btg2/Six3/Ptprs/Ncor2/Hif1a/Chd7/Kdm6b/Srgap2/Tra2b/Bax/Zeb2/Id2/Zmiz1	14
GO:1901879	GO:1901879	regulation of protein depolymerization	7/680	95/28891	0.00719308382449517	0.0341343196904796	0.0227533974292508	Plek/Cfl1/Arpc2/Capza1/Map1b/Wdr1/Capza2	7
GO:0032647	GO:0032647	regulation of interferon-alpha production	4/680	33/28891	0.00724156355427723	0.0342601373816614	0.0228372655114932	Ptprs/Setd2/Zc3hav1/Dhx9	4
GO:0048668	GO:0048668	collateral sprouting	4/680	33/28891	0.00724156355427723	0.0342601373816614	0.0228372655114932	Sema4d/Ptprs/Ifrd1/Zeb2	4
GO:0051150	GO:0051150	regulation of smooth muscle cell differentiation	4/680	33/28891	0.00724156355427723	0.0342601373816614	0.0228372655114932	Tmsb4x/Tgfb1/Pdcd4/Ankrd17	4
GO:0061351	GO:0061351	neural precursor cell proliferation	12/680	225/28891	0.00735992210881445	0.0347849247950937	0.0231870804980513	Cx3cr1/Ccr5/Tgfb1/Lyn/Btg2/Six3/Grn/Slc16a2/Ncor2/Hif1a/Zeb2/Id2	12
GO:0060043	GO:0060043	regulation of cardiac muscle cell proliferation	5/680	52/28891	0.00743412095466116	0.0350118635350018	0.0233383542714278	Tgfbr1/Ccnd2/Mef2c/Pim1/Rbpj	5
GO:0030239	GO:0030239	myofibril assembly	6/680	73/28891	0.00746031800478665	0.0350118635350018	0.0233383542714278	Mef2c/Mef2a/Akap13/Actg1/Wdr1/Cflar	6
GO:0030888	GO:0030888	regulation of B cell proliferation	6/680	73/28891	0.00746031800478665	0.0350118635350018	0.0233383542714278	Ptprc/Tyrobp/Lyn/Mef2c/Pkn1/Peli1	6
GO:0034340	GO:0034340	response to type I interferon	6/680	73/28891	0.00746031800478665	0.0350118635350018	0.0233383542714278	Sp100/Setd2/Gigyf2/Samhd1/Jak1/Eif4e2	6
GO:0055008	GO:0055008	cardiac muscle tissue morphogenesis	6/680	73/28891	0.00746031800478665	0.0350118635350018	0.0233383542714278	Tgfb1/Tgfbr1/Smad7/Ly6e/Chd7/Rbpj	6
GO:1902373	GO:1902373	negative regulation of mRNA catabolic process	6/680	73/28891	0.00746031800478665	0.0350118635350018	0.0233383542714278	Tent5a/Hnrnpab/Dhx9/Hnrnpa0/Hnrnpd/Syncrip	6
GO:1903317	GO:1903317	regulation of protein maturation	6/680	73/28891	0.00746031800478665	0.0350118635350018	0.0233383542714278	Furin/Prkacb/Myh9/Prkaca/Sox4/Ctsz	6
GO:1903322	GO:1903322	positive regulation of protein modification by small protein conjugation or removal	9/680	145/28891	0.00752374474452066	0.0352741499595312	0.0235131902520986	Laptm5/Rps2/Npm1/Mycbp2/Peli1/Sae1/Cdk5rap3/Ube2s/Senp2	9
GO:0008637	GO:0008637	apoptotic mitochondrial changes	8/680	120/28891	0.00758208838701095	0.0355121036664907	0.0236718064282318	Pycard/Jun/Mcl1/Jtb/Bax/Gpx1/Prelid1/Atg3	8
GO:0046879	GO:0046879	hormone secretion	18/680	403/28891	0.00762010539450825	0.0356544731409041	0.0237667076672926	Pomc/Lyn/Gnas/Orai1/Ucp2/Rab8b/Slc16a2/Scg5/Camk2n1/Hif1a/Chd7/Myh9/Ccl5/Kdm5b/Ccdc186/Prkaca/Ube2q1/Sox4	18
GO:0070372	GO:0070372	regulation of ERK1 and ERK2 cascade	16/680	343/28891	0.00777339465974415	0.0363353782347082	0.0242205882294778	Csf1r/Ptprc/Trem2/Tgfb1/Lyn/Pycard/Csk/Jun/Ptpn1/Atp6v0c/Rap1b/Synj2bp/Myh9/Ccl5/Cflar/Eif3a	16
GO:0001959	GO:0001959	regulation of cytokine-mediated signaling pathway	9/680	146/28891	0.00785586808728182	0.0366842383037841	0.0244531328318269	Laptm5/Ptprc/Trem2/Pycard/Gigyf2/Hif1a/Samhd1/Cyld/Eif4e2	9
GO:0071456	GO:0071456	cellular response to hypoxia	8/680	121/28891	0.00795646177461173	0.0371018185826422	0.0247314852387192	Trem2/Tgfb1/Egr1/Zfas1/Hif1a/P4hb/Rbpj/Nfe2l2	8
GO:0043489	GO:0043489	RNA stabilization	6/680	74/28891	0.00796115107009464	0.0371018185826422	0.0247314852387192	Slfn2/Tent5a/Dhx9/Hnrnpa0/Hnrnpd/Syncrip	6
GO:0002478	GO:0002478	antigen processing and presentation of exogenous peptide antigen	5/680	53/28891	0.00805312699632987	0.0373628377317776	0.0249054764736633	Ctss/Fcer1g/Unc93b1/H2-Eb1/H2-DMb1	5
GO:0002313	GO:0002313	mature B cell differentiation involved in immune response	4/680	34/28891	0.00805708554634829	0.0373628377317776	0.0249054764736633	Dock10/Irf8/Lgals1/Phf14	4
GO:0045943	GO:0045943	positive regulation of transcription by RNA polymerase I	4/680	34/28891	0.00805708554634829	0.0373628377317776	0.0249054764736633	Atf4/Wdr43/Baz1b/Sf3b1	4
GO:1904752	GO:1904752	regulation of vascular associated smooth muscle cell migration	4/680	34/28891	0.00805708554634829	0.0373628377317776	0.0249054764736633	Mef2c/Myh9/Iqgap1/Nfe2l2	4
GO:2000178	GO:2000178	negative regulation of neural precursor cell proliferation	4/680	34/28891	0.00805708554634829	0.0373628377317776	0.0249054764736633	Ccr5/Tgfb1/Btg2/Slc16a2	4
GO:0000463	GO:0000463	maturation of LSU-rRNA from tricistronic rRNA transcript (SSU-rRNA, 5.8S rRNA, LSU-rRNA)	3/680	18/28891	0.00813775754589076	0.0374400860936311	0.024956969009444	Rpl7/Npm1/Rpl35	3
GO:0030011	GO:0030011	maintenance of cell polarity	3/680	18/28891	0.00813775754589076	0.0374400860936311	0.024956969009444	Arpc5/Pdcd6ip/Wdr1	3
GO:0033631	GO:0033631	cell-cell adhesion mediated by integrin	3/680	18/28891	0.00813775754589076	0.0374400860936311	0.024956969009444	Fermt3/Ccl5/Wnk1	3
GO:0039535	GO:0039535	regulation of RIG-I signaling pathway	3/680	18/28891	0.00813775754589076	0.0374400860936311	0.024956969009444	Zc3hav1/Usp15/Ankrd17	3
GO:0060644	GO:0060644	mammary gland epithelial cell differentiation	3/680	18/28891	0.00813775754589076	0.0374400860936311	0.024956969009444	Zfas1/Hif1a/Id2	3
GO:0140131	GO:0140131	positive regulation of lymphocyte chemotaxis	3/680	18/28891	0.00813775754589076	0.0374400860936311	0.024956969009444	Adam10/Ccl5/Wnk1	3
GO:1901881	GO:1901881	positive regulation of protein depolymerization	3/680	18/28891	0.00813775754589076	0.0374400860936311	0.024956969009444	Plek/Cfl1/Wdr1	3
GO:1903729	GO:1903729	regulation of plasma membrane organization	3/680	18/28891	0.00813775754589076	0.0374400860936311	0.024956969009444	Myh9/Asap1/Dnm2	3
GO:0007162	GO:0007162	negative regulation of cell adhesion	15/680	315/28891	0.00817405444697267	0.0375701382685512	0.0250436597315479	Laptm5/Cd37/Ptprc/Vsir/Sema4d/Tgfb1/Fgl2/Smad7/Cfl1/Lgals1/Adam10/Peli1/Rc3h2/Wnk1/Mia3	15
GO:0051592	GO:0051592	response to calcium ion	9/680	147/28891	0.00819904270008223	0.0376480086297201	0.0250955668822309	Fos/Junb/Mef2c/Mef2a/Jun/Hnrnpd/Iqgap1/Wnk1/Lgmn	9
GO:0018210	GO:0018210	peptidyl-threonine modification	8/680	122/28891	0.00834454157167789	0.0382785392292949	0.025515868603593	Tgfb1/Tgfbr1/Grk2/Smad7/Clk1/Wnk1/Eif4g1/Prkaca	8
GO:0062197	GO:0062197	cellular response to chemical stress	15/680	316/28891	0.00840160201514414	0.0385025424376684	0.0256651855980948	Rps3/Cst3/Fos/Rack1/Aif1/Pycard/Cfl1/Jun/Fyn/Atf4/Hif1a/Kdm6b/Usp15/Wnk1/Nfe2l2	15
GO:0045685	GO:0045685	regulation of glial cell differentiation	7/680	98/28891	0.00848284854633628	0.0387740760056416	0.025846185578276	Csf1r/Trem2/Tgfb1/Bin1/Actr3/Wdr1/Id2	7
GO:0061515	GO:0061515	myeloid cell development	7/680	98/28891	0.00848284854633628	0.0387740760056416	0.025846185578276	Csf1r/Tyrobp/Rps6/Ptbp3/Arid4a/Wasf2/Ninj1	7
GO:0007260	GO:0007260	tyrosine phosphorylation of STAT protein	6/680	75/28891	0.00848571357763987	0.0387740760056416	0.025846185578276	Hcls1/Csf1r/Lyn/Fyn/Jak1/Ccl5	6
GO:0002520	GO:0002520	immune system development	13/680	258/28891	0.00854328982371405	0.038999076180642	0.0259961671349573	Ptprc/Tgfb1/Lyn/Tgfbr1/Mafb/Pkn1/Nfkb1/Samhd1/Supt6/Rc3h2/Id2/Kmt5b/Nsd2	13
GO:2001056	GO:2001056	positive regulation of cysteine-type endopeptidase activity	9/680	148/28891	0.00855349623209403	0.0390076109843742	0.0260018563000868	Laptm5/Rps3/Rack1/Pycard/Ctsd/Fyn/Bax/Anp32b/Lgmn	9
GO:0045773	GO:0045773	positive regulation of axon extension	5/680	54/28891	0.00870699254435988	0.0396689562950924	0.0264426986203437	Rpl4/Dbnl/Cyfip1/Map1b/Golga4	5
GO:0051101	GO:0051101	regulation of DNA binding	8/680	123/28891	0.0087466268848536	0.039810765753142	0.026537226561357	Tgfb1/Sp100/Jun/Hmgb2/Nme1/Rsf1/Nsd1/Id2	8
GO:0016441	GO:0016441	post-transcriptional gene silencing	9/680	149/28891	0.00891945676248255	0.0404141959489263	0.0269394635823373	Tgfb1/Celf2/Nfkb1/Gigyf2/Dhx9/Eif4g1/Helz/Eif4e2/Tnrc6c	9
GO:0000460	GO:0000460	maturation of 5.8S rRNA	4/680	35/28891	0.00893057591519808	0.0404141959489263	0.0269394635823373	Rps21/Npm1/Nsa2/Eri3	4
GO:0009048	GO:0009048	dosage compensation by inactivation of X chromosome	4/680	35/28891	0.00893057591519808	0.0404141959489263	0.0269394635823373	Xist/Rlim/Kansl1/Smchd1	4
GO:0031112	GO:0031112	positive regulation of microtubule polymerization or depolymerization	4/680	35/28891	0.00893057591519808	0.0404141959489263	0.0269394635823373	Rps3/Map1b/Cdkn1b/Numa1	4
GO:0034110	GO:0034110	regulation of homotypic cell-cell adhesion	4/680	35/28891	0.00893057591519808	0.0404141959489263	0.0269394635823373	Lyn/Lgals1/Jak1/Ccl5	4
GO:0038202	GO:0038202	TORC1 signaling	7/680	99/28891	0.00894830241570584	0.0404141959489263	0.0269394635823373	Pim1/Lamtor4/Prkacb/Lamtor1/Usp7/Prkaca/Ywhag	7
GO:0046718	GO:0046718	viral entry into host cell	7/680	99/28891	0.00894830241570584	0.0404141959489263	0.0269394635823373	Grk2/Uvrag/Ctsb/Lgals1/Furin/Ly6e/P4hb	7
GO:0051492	GO:0051492	regulation of stress fiber assembly	7/680	99/28891	0.00894830241570584	0.0404141959489263	0.0269394635823373	Tgfbr1/Stmn1/Actg1/Ppp1r9a/Wasf2/Pfn1/Ppfia1	7
GO:0045216	GO:0045216	cell-cell junction organization	12/680	231/28891	0.00897501870292068	0.0404705566875505	0.0269770327589593	Actb/Csf1r/Tgfb1/Tgfbr1/Rps6/Smad7/Csk/Actg1/Adam10/Pdcd6ip/Wdr1/Prkaca	12
GO:1903169	GO:1903169	regulation of calcium ion transmembrane transport	11/680	203/28891	0.00897808032521424	0.0404705566875505	0.0269770327589593	Coro1a/Tgfb1/Lyn/Bin1/Cyba/Zfas1/Fyn/Diaph1/Tspan13/Chd7/Bax	11
GO:0001960	GO:0001960	negative regulation of cytokine-mediated signaling pathway	6/680	76/28891	0.00903459904630328	0.04056899130293	0.0270426477161295	Ptprc/Trem2/Gigyf2/Samhd1/Cyld/Eif4e2	6
GO:0016445	GO:0016445	somatic diversification of immunoglobulins	6/680	76/28891	0.00903459904630328	0.04056899130293	0.0270426477161295	Ptprc/Tgfb1/Samhd1/Supt6/Kmt5b/Nsd2	6
GO:0055002	GO:0055002	striated muscle cell development	6/680	76/28891	0.00903459904630328	0.04056899130293	0.0270426477161295	Mef2c/Mef2a/Akap13/Actg1/Wdr1/Cflar	6
GO:1901224	GO:1901224	positive regulation of non-canonical NF-kappaB signal transduction	6/680	76/28891	0.00903459904630328	0.04056899130293	0.0270426477161295	Laptm5/Rps3/Trem2/Pycard/Pdcd4/Rc3h2	6
GO:0043534	GO:0043534	blood vessel endothelial cell migration	8/680	124/28891	0.00916301675588938	0.0411061892625181	0.0274007353763942	Tgfb1/Ets1/Mef2c/Hif1a/Myh9/Gpx1/Nfe2l2/Mia3	8
GO:0009914	GO:0009914	hormone transport	18/680	411/28891	0.00921840197388898	0.0413150410304852	0.0275399526604487	Pomc/Lyn/Gnas/Orai1/Ucp2/Rab8b/Slc16a2/Scg5/Camk2n1/Hif1a/Chd7/Myh9/Ccl5/Kdm5b/Ccdc186/Prkaca/Ube2q1/Sox4	18
GO:0090316	GO:0090316	positive regulation of intracellular protein transport	9/680	150/28891	0.00929715269100286	0.0416281123839257	0.0277486410712077	Hcls1/Tgfb1/Arpc2/Fyn/Actr3/Camk1/Sar1a/Anp32b/Prkaca	9
GO:0031113	GO:0031113	regulation of microtubule polymerization	5/680	55/28891	0.00939663760066635	0.0419531176846545	0.027965284462409	Rps3/Stmn1/Map1b/Cdkn1b/Numa1	5
GO:0043029	GO:0043029	T cell homeostasis	5/680	55/28891	0.00939663760066635	0.0419531176846545	0.027965284462409	Coro1a/Tgfb1/Rps6/Rc3h2/Bax	5
GO:0048701	GO:0048701	embryonic cranial skeleton morphogenesis	5/680	55/28891	0.00939663760066635	0.0419531176846545	0.027965284462409	Tgfbr1/Mef2c/Gnas/Setd2/Slc39a1	5
GO:0009220	GO:0009220	pyrimidine ribonucleotide biosynthetic process	3/680	19/28891	0.00949679043268661	0.042118940696247	0.0280758194582693	Nme2/Nme1/Cmpk1	3
GO:0010801	GO:0010801	negative regulation of peptidyl-threonine phosphorylation	3/680	19/28891	0.00949679043268661	0.042118940696247	0.0280758194582693	Grk2/Smad7/Eif4g1	3
GO:0019081	GO:0019081	viral translation	3/680	19/28891	0.00949679043268661	0.042118940696247	0.0280758194582693	Eif3f/Dhx9/Eif3a	3
GO:0030214	GO:0030214	hyaluronan catabolic process	3/680	19/28891	0.00949679043268661	0.042118940696247	0.0280758194582693	Hexb/Tgfb1/Hexa	3
GO:0033574	GO:0033574	response to testosterone	3/680	19/28891	0.00949679043268661	0.042118940696247	0.0280758194582693	Msn/Cdk4/Cflar	3
GO:0070486	GO:0070486	leukocyte aggregation	3/680	19/28891	0.00949679043268661	0.042118940696247	0.0280758194582693	Rac2/Sema4d/Msn	3
GO:2000725	GO:2000725	regulation of cardiac muscle cell differentiation	3/680	19/28891	0.00949679043268661	0.042118940696247	0.0280758194582693	Tgfb1/Ccnd2/Mef2c	3
GO:0006900	GO:0006900	vesicle budding from membrane	6/680	77/28891	0.00960839552554212	0.0424930838034136	0.028325217333779	Picalm/Fnbp1l/Trappc4/Sar1a/Mia3/Ap3d1	6
GO:0042246	GO:0042246	tissue regeneration	6/680	77/28891	0.00960839552554212	0.0424930838034136	0.028325217333779	Naca/Ifrd1/Ninj1/Cdkn1b/Gpx1/Cflar	6
GO:0042982	GO:0042982	amyloid precursor protein metabolic process	6/680	77/28891	0.00960839552554212	0.0424930838034136	0.028325217333779	Lyn/Bin1/Rtn1/Picalm/Adam10/Ifngr1	6
GO:0046466	GO:0046466	membrane lipid catabolic process	4/680	36/28891	0.00986357463166579	0.043498271160758	0.0289952593220157	Hexb/Hexa/Gm2a/Asah1	4
GO:1900078	GO:1900078	positive regulation of cellular response to insulin stimulus	4/680	36/28891	0.00986357463166579	0.043498271160758	0.0289952593220157	Ctsd/Ptpn1/Marcks/Snx5	4
GO:1902253	GO:1902253	regulation of intrinsic apoptotic signaling pathway by p53 class mediator	4/680	36/28891	0.00986357463166579	0.043498271160758	0.0289952593220157	Rps7/Rpl11/Rpl26/Usp15	4
GO:0018108	GO:0018108	peptidyl-tyrosine phosphorylation	15/680	322/28891	0.00987469248663594	0.0435062958050561	0.0290006084229381	Itgb2/Hcls1/Csf1r/Ptprc/Trem2/Sema4d/Tgfb1/Lyn/Fyn/Ptpn1/Clk1/Cbl/Jak1/Ccl5/Iqgap1	15
GO:0032602	GO:0032602	chemokine production	8/680	126/28891	0.0100399049273213	0.044192582459959	0.0294580762486043	Csf1r/Trem2/Tgfb1/Aif1/Egr1/Pycard/Nfkb1/Ccl5	8
GO:0042531	GO:0042531	positive regulation of tyrosine phosphorylation of STAT protein	5/680	56/28891	0.0101229629413255	0.0444745010351755	0.0296459987103014	Hcls1/Csf1r/Lyn/Fyn/Ccl5	5
GO:0044088	GO:0044088	regulation of vacuole organization	5/680	56/28891	0.0101229629413255	0.0444745010351755	0.0296459987103014	Grn/Snx18/Sec22b/Scfd1/Ubqln2	5
GO:0007160	GO:0007160	cell-matrix adhesion	12/680	235/28891	0.0101965635731177	0.0447558357960766	0.029833532010613	Itgb2/Itgal/Fermt3/Cfl1/Actg1/Myh9/Ninj1/Taok2/Slk/Iqgap1/Pdpk1/Itgb5	12
GO:0018212	GO:0018212	peptidyl-tyrosine modification	15/680	324/28891	0.0104086199151948	0.0456437981098375	0.0304254336395425	Itgb2/Hcls1/Csf1r/Ptprc/Trem2/Sema4d/Tgfb1/Lyn/Fyn/Ptpn1/Clk1/Cbl/Jak1/Ccl5/Iqgap1	15
GO:0002028	GO:0002028	regulation of sodium ion transport	7/680	102/28891	0.0104569729052438	0.0457272674987251	0.0304810730135144	Tgfb1/Fxyd5/Gnas/Glrx/Ywhah/Dnm2/Wnk1	7
GO:0002712	GO:0002712	regulation of B cell mediated immunity	7/680	102/28891	0.0104569729052438	0.0457272674987251	0.0304810730135144	Ptprc/Fcer1g/Trem2/Tgfb1/Supt6/Kmt5b/Nsd2	7
GO:0002889	GO:0002889	regulation of immunoglobulin mediated immune response	7/680	102/28891	0.0104569729052438	0.0457272674987251	0.0304810730135144	Ptprc/Fcer1g/Trem2/Tgfb1/Supt6/Kmt5b/Nsd2	7
GO:0048534	GO:0048534	hematopoietic or lymphoid organ development	8/680	127/28891	0.0105009993564631	0.0458769150223069	0.0305808256849969	Ptprc/Tgfb1/Tgfbr1/Mafb/Pkn1/Nfkb1/Rc3h2/Id2	8
GO:0007492	GO:0007492	endoderm development	6/680	79/28891	0.0108330427998797	0.0469185910324996	0.0312751904318953	Tgfb1/Setd2/Myh9/Grb2/Ankrd17/Tnrc6c	6
GO:1905897	GO:1905897	regulation of response to endoplasmic reticulum stress	6/680	79/28891	0.0108330427998797	0.0469185910324996	0.0312751904318953	Svip/Ptpn1/Erp29/Usp14/Bax/Ubqln2	6
GO:0050730	GO:0050730	regulation of peptidyl-tyrosine phosphorylation	13/680	266/28891	0.0108455168203102	0.0469185910324996	0.0312751904318953	Itgb2/Hcls1/Csf1r/Ptprc/Trem2/Sema4d/Tgfb1/Lyn/Fyn/Ptpn1/Cbl/Ccl5/Iqgap1	13
GO:0007549	GO:0007549	dosage compensation	4/680	37/28891	0.0108575465286936	0.0469185910324996	0.0312751904318953	Xist/Rlim/Kansl1/Smchd1	4
GO:0014912	GO:0014912	negative regulation of smooth muscle cell migration	4/680	37/28891	0.0108575465286936	0.0469185910324996	0.0312751904318953	Aif1/Mef2c/Myh9/Nfe2l2	4
GO:0022617	GO:0022617	extracellular matrix disassembly	4/680	37/28891	0.0108575465286936	0.0469185910324996	0.0312751904318953	Lcp1/Ctss/Cst3/Ets1	4
GO:0048169	GO:0048169	regulation of long-term neuronal synaptic plasticity	4/680	37/28891	0.0108575465286936	0.0469185910324996	0.0312751904318953	Egr1/Lnpep/Kras/Rab8a	4
GO:0061384	GO:0061384	heart trabecula morphogenesis	4/680	37/28891	0.0108575465286936	0.0469185910324996	0.0312751904318953	Tgfbr1/Naca/Chd7/Rbpj	4
GO:0097242	GO:0097242	amyloid-beta clearance	4/680	37/28891	0.0108575465286936	0.0469185910324996	0.0312751904318953	Itgb2/Trem2/Picalm/Ifngr1	4
GO:0043300	GO:0043300	regulation of leukocyte degranulation	5/680	57/28891	0.010886848983399	0.0469185910324996	0.0312751904318953	Itgb2/Rac2/Fcer1g/Lyn/Pdpk1	5
GO:0045777	GO:0045777	positive regulation of blood pressure	5/680	57/28891	0.010886848983399	0.0469185910324996	0.0312751904318953	Cyba/Lnpep/Camk2n1/Wnk1/Id2	5
GO:0050435	GO:0050435	amyloid-beta metabolic process	5/680	57/28891	0.010886848983399	0.0469185910324996	0.0312751904318953	Bin1/Rtn1/Picalm/Adam10/Ifngr1	5
GO:0061383	GO:0061383	trabecula morphogenesis	5/680	57/28891	0.010886848983399	0.0469185910324996	0.0312751904318953	Sema4d/Tgfbr1/Naca/Chd7/Rbpj	5
GO:0070988	GO:0070988	demethylation	5/680	57/28891	0.010886848983399	0.0469185910324996	0.0312751904318953	Apobec3/Kdm6b/Hnrnpab/Syncrip/Usp7	5
GO:0038061	GO:0038061	non-canonical NF-kappaB signal transduction	8/680	128/28891	0.010977590238972	0.0469185910324996	0.0312751904318953	Laptm5/Rps3/Trem2/Pycard/Nfkb1/Cyld/Pdcd4/Rc3h2	8
GO:0030889	GO:0030889	negative regulation of B cell proliferation	3/680	20/28891	0.01098009343462	0.0469185910324996	0.0312751904318953	Tyrobp/Lyn/Pkn1	3
GO:0032011	GO:0032011	ARF protein signal transduction	3/680	20/28891	0.01098009343462	0.0469185910324996	0.0312751904318953	Cyth4/Git2/Arfgef1	3
GO:0032012	GO:0032012	regulation of ARF protein signal transduction	3/680	20/28891	0.01098009343462	0.0469185910324996	0.0312751904318953	Cyth4/Git2/Arfgef1	3
GO:0035065	GO:0035065	regulation of histone acetylation	3/680	20/28891	0.01098009343462	0.0469185910324996	0.0312751904318953	Tgfb1/Baz1b/Sf3b1	3
GO:0036120	GO:0036120	cellular response to platelet-derived growth factor stimulus	3/680	20/28891	0.01098009343462	0.0469185910324996	0.0312751904318953	Arpc2/Fyn/Iqgap1	3
GO:0045947	GO:0045947	negative regulation of translational initiation	3/680	20/28891	0.01098009343462	0.0469185910324996	0.0312751904318953	Rpl13a/Gigyf2/Eif4e2	3
GO:0046827	GO:0046827	positive regulation of protein export from nucleus	3/680	20/28891	0.01098009343462	0.0469185910324996	0.0312751904318953	Camk1/Anp32b/Prkaca	3
GO:0071514	GO:0071514	genomic imprinting	3/680	20/28891	0.01098009343462	0.0469185910324996	0.0312751904318953	Meg3/Xist/Gnas	3
GO:2000136	GO:2000136	regulation of cell proliferation involved in heart morphogenesis	3/680	20/28891	0.01098009343462	0.0469185910324996	0.0312751904318953	Naca/Pim1/Rbpj	3
GO:0044409	GO:0044409	entry into host	7/680	103/28891	0.0109986465816361	0.0469549884630249	0.0312994523831999	Grk2/Uvrag/Ctsb/Lgals1/Furin/Ly6e/P4hb	7
GO:0006874	GO:0006874	intracellular calcium ion homeostasis	15/680	327/28891	0.0112518481838439	0.0479921582973614	0.0319908133845698	Coro1a/Ccr5/Ptprc/Hexb/Tgfb1/Lyn/Cyba/Diaph1/Atf4/Chd7/Ccl5/Mcur1/Bax/Calb1/Anxa6	15
GO:0021543	GO:0021543	pallium development	10/680	182/28891	0.0113294093892957	0.0482789676981006	0.0321819959931771	Csf1r/Btg2/Ptprs/Hif1a/Kdm6b/Srgap2/Tra2b/Bax/Zeb2/Zmiz1	10
GO:0021700	GO:0021700	developmental maturation	17/680	389/28891	0.0114006170228506	0.0485382047769954	0.0323547993282949	Cx3cr1/C1qa/Sema4d/Tgfb1/Six3/Ptbp3/Picalm/Hif1a/Pfn1/Rbpj/Ankrd17/Clcn3/Ebp/Ap3d1/Id2/Prkaca/Dleu2	17
GO:0001503	GO:0001503	ossification	20/680	484/28891	0.0114416682470269	0.0486686961162171	0.0324417827903738	Csf1r/Sema4d/Srgn/Tgfb1/Junb/Mef2c/H3f3b/Smad7/Gnas/Bmp2k/Setd2/Atf4/Clic1/Hif1a/Tent5a/Rbpj/Ebp/Mia3/Id2/Prkaca	20
GO:1904035	GO:1904035	regulation of epithelial cell apoptotic process	8/680	129/28891	0.0114699735762402	0.0486761669706191	0.0324467627437136	Tgfb1/Stk4/Pdcd4/Srsf6/Cdkn1b/Bax/Cflar/Nfe2l2	8
GO:0002714	GO:0002714	positive regulation of B cell mediated immunity	6/680	80/28891	0.0114850370454292	0.0486761669706191	0.0324467627437136	Ptprc/Fcer1g/Trem2/Tgfb1/Kmt5b/Nsd2	6
GO:0002891	GO:0002891	positive regulation of immunoglobulin mediated immune response	6/680	80/28891	0.0114850370454292	0.0486761669706191	0.0324467627437136	Ptprc/Fcer1g/Trem2/Tgfb1/Kmt5b/Nsd2	6
GO:1903036	GO:1903036	positive regulation of response to wounding	6/680	80/28891	0.0114850370454292	0.0486761669706191	0.0324467627437136	Actg1/Grn/Stk24/Hif1a/Nfe2l2/Arfgef1	6
GO:0001938	GO:0001938	positive regulation of endothelial cell proliferation	7/680	104/28891	0.0115603794225722	0.0489511450843576	0.0326300588036021	Pold4/Cyba/Jun/Hmgb2/Emc10/Aggf1/Nras	7
GO:0002455	GO:0002455	humoral immune response mediated by circulating immunoglobulin	5/680	58/28891	0.0116891547141522	0.0493179034332896	0.032874534116115	Ptprc/C1qb/C1qc/C1qa/Trem2	5
GO:0045687	GO:0045687	positive regulation of glial cell differentiation	5/680	58/28891	0.0116891547141522	0.0493179034332896	0.032874534116115	Csf1r/Tgfb1/Bin1/Actr3/Id2	5
GO:0060428	GO:0060428	lung epithelium development	5/680	58/28891	0.0116891547141522	0.0493179034332896	0.032874534116115	Ncor2/Srsf6/Rbpj/Kras/Numa1	5
GO:0070169	GO:0070169	positive regulation of biomineral tissue development	5/680	58/28891	0.0116891547141522	0.0493179034332896	0.032874534116115	Csf1r/Mef2c/Atf4/Tent5a/Mia3	5
