# Supplementary material for: Diverse Subpopulations of Reactive Astrocytes Following Chronic Toxoplasma Infection
Source: Glia. 2025 Jul 9;73(10):2003–24. doi: 10.1002/glia.70053 (PMC12244103; doi:10.1002/glia.70053)
Supplement: Supplementary file 9 — Data S9 Supporting Information 8. [file GLIA-73-2003-s006.csv]

	ID	Description	GeneRatio	BgRatio	pvalue	p.adjust	qvalue	geneID	Count
GO:0009060	GO:0009060	aerobic respiration	84/722	196/28891	1.24308591717215e-81	5.25079491413518e-78	4.47641781331151e-78	Cox8a/Cox4i1/Uqcr10/Cox7b/Ndufa11/Uqcr11/Uqcrq/Mdh1/Ndufv3/Uqcrh/Cox7a2/Chchd10/Cox8b/Ndufa13/Uqcrb/Cox5b/Ndufs5/Cox7c/Ndufb7/Ndufc1/Ndufb10/Cox6a1/Cycs/Ndufb11/Ndufa1/Ndufa12/Ndufa6/Cox5a/Ndufa2/Ndufb6/Ndufb2/Ndufa3/Ndufa8/Chchd2/Ndufa5/Ndufs6/Coq7/Cox7a1/Ndufb8/Ndufb9/Sdhc/Ndufa7/Ndufv2/Park7/Cyc1/Uqcrfs1/Ndufc2/Suclg1/Mdh2/Ndufs2/Ndufs8/Ndufs7/Sucla2/Uqcrc2/Ndufab1/Uqcrc1/Ndufs3/Uqcc2/Sdhb/Ndu…	84
GO:0045333	GO:0045333	cellular respiration	88/722	254/28891	9.23435505558023e-76	1.95029578773854e-72	1.66266992869158e-72	Cox8a/Cox4i1/Uqcr10/Cox7b/Ndufa11/Uqcr11/Uqcrq/Mdh1/Ndufv3/Uqcrh/Cox7a2/Chchd10/Cox8b/Ndufa13/Uqcrb/Etfb/Cox5b/Ndufs5/Cox7c/Ndufb7/Ndufc1/Ndufb10/Cox6a1/Cycs/Ndufb11/Ndufa1/Ndufa12/Ndufa6/Cox5a/Ndufa2/Ndufb6/Ndufb2/Ndufa3/Ndufa8/Chchd2/Ndufa5/Ndufs6/Coq7/Cox7a1/Ndufb8/Ndufb9/Sdhc/Ndufa7/Ndufv2/Park7/Cyc1/Uqcrfs1/Ndufc2/Suclg1/Mdh2/Ndufs2/Ndufs8/Ndufs7/Sucla2/Uqcrc2/Ndufab1/Cisd1/Uqcrc1/Ndufs3/Uqc…	88
GO:0006091	GO:0006091	generation of precursor metabolites and energy	110/722	484/28891	7.16047783976863e-73	1.00819527983942e-69	8.59508585608719e-70	Kl/Cox8a/Ndufa4/Cox4i1/Uqcr10/Igf2/Cox7b/Ndufa11/Uqcr11/Uqcrq/Mdh1/Gapdh/Ndufv3/Uqcrh/Cox7a2/Chchd10/Cox8b/Ndufa13/Uqcrb/Aldoa/Etfb/Cox5b/Ndufs5/Cox7c/Ndufb7/Ndufc1/Ndufb10/Cox6a1/Cycs/Ndufb11/Ndufa1/Eno1/Ndufa12/Ndufa6/Cox5a/Ndufa2/Ndufb6/Pgk1/Ndufb2/Ndufa3/Ndufa8/Chchd2/Ndufa5/Ndufs6/Coq7/Ucp2/Pkm/Pfkp/Pgam1/Cox7a1/Ndufb8/Ndufb9/Sdhc/Ndufa7/Ndufv2/Park7/Cyc1/Gpi1/Tpi1/Uqcrfs1/Ndufc2/Suclg1/Mdh2…	110
GO:0006119	GO:0006119	oxidative phosphorylation	67/722	147/28891	2.21004055841706e-67	2.33380282968841e-64	1.98961809219599e-64	Cox8a/Cox4i1/Uqcr10/Cox7b/Ndufa11/Uqcr11/Uqcrq/Ndufv3/Uqcrh/Cox7a2/Chchd10/Cox8b/Ndufa13/Uqcrb/Cox5b/Ndufs5/Cox7c/Ndufb7/Ndufc1/Ndufb10/Cox6a1/Cycs/Ndufb11/Ndufa1/Ndufa12/Ndufa6/Cox5a/Ndufa2/Ndufb6/Ndufb2/Ndufa3/Ndufa8/Chchd2/Ndufa5/Ndufs6/Coq7/Cox7a1/Ndufb8/Ndufb9/Sdhc/Ndufa7/Ndufv2/Park7/Cyc1/Uqcrfs1/Ndufc2/Ndufs2/Ndufs8/Ndufs7/Uqcrc2/Ndufab1/Uqcrc1/Ndufs3/Uqcc2/Sdhb/Ndufb3/Ndufs4/Ndufa9/Ndufv1…	67
GO:0015980	GO:0015980	energy derivation by oxidation of organic compounds	91/722	350/28891	1.00942618790162e-65	8.52763243539285e-63	7.26999366065564e-63	Kl/Cox8a/Cox4i1/Uqcr10/Igf2/Cox7b/Ndufa11/Uqcr11/Uqcrq/Mdh1/Ndufv3/Uqcrh/Cox7a2/Chchd10/Cox8b/Ndufa13/Uqcrb/Etfb/Cox5b/Ndufs5/Cox7c/Ndufb7/Ndufc1/Ndufb10/Cox6a1/Cycs/Ndufb11/Ndufa1/Ndufa12/Ndufa6/Cox5a/Ndufa2/Ndufb6/Ndufb2/Ndufa3/Ndufa8/Chchd2/Ndufa5/Ndufs6/Coq7/Cox7a1/Ndufb8/Ndufb9/Sdhc/Ndufa7/Ndufv2/Park7/Cyc1/Uqcrfs1/Ndufc2/Suclg1/Mdh2/Ndufs2/Ndufs8/Ldha/Ndufs7/Sucla2/Uqcrc2/Ndufab1/Cisd1/Uqcr…	91
GO:0042775	GO:0042775	mitochondrial ATP synthesis coupled electron transport	46/722	80/28891	9.51376413602548e-53	6.69768995176194e-50	5.70992756304266e-50	Cox8a/Cox4i1/Uqcr10/Cox7b/Uqcr11/Uqcrq/Ndufv3/Uqcrh/Cox7a2/Cox8b/Uqcrb/Cox5b/Cox7c/Cox6a1/Cycs/Ndufa12/Cox5a/Ndufb6/Ndufa8/Chchd2/Ndufs6/Coq7/Cox7a1/Ndufb8/Ndufb9/Sdhc/Ndufa7/Ndufv2/Park7/Cyc1/Uqcrfs1/Ndufc2/Ndufs2/Ndufs8/Ndufs7/Uqcrc2/Uqcrc1/Ndufs3/Sdhb/Ndufv1/Ndufa10/Sdhd/Ndufs1/Sdha/Dld/Uqcc3	46
GO:0042773	GO:0042773	ATP synthesis coupled electron transport	46/722	82/28891	4.78750888279241e-52	2.88891964584502e-49	2.46286735158389e-49	Cox8a/Cox4i1/Uqcr10/Cox7b/Uqcr11/Uqcrq/Ndufv3/Uqcrh/Cox7a2/Cox8b/Uqcrb/Cox5b/Cox7c/Cox6a1/Cycs/Ndufa12/Cox5a/Ndufb6/Ndufa8/Chchd2/Ndufs6/Coq7/Cox7a1/Ndufb8/Ndufb9/Sdhc/Ndufa7/Ndufv2/Park7/Cyc1/Uqcrfs1/Ndufc2/Ndufs2/Ndufs8/Ndufs7/Uqcrc2/Uqcrc1/Ndufs3/Sdhb/Ndufv1/Ndufa10/Sdhd/Ndufs1/Sdha/Dld/Uqcc3	46
GO:0022900	GO:0022900	electron transport chain	52/722	116/28891	5.83530452849586e-52	3.08104079104581e-49	2.62665484105057e-49	Cox8a/Cox4i1/Uqcr10/Cox7b/Uqcr11/Uqcrq/Ndufv3/Uqcrh/Cox7a2/Cox8b/Uqcrb/Etfb/Cox5b/Cox7c/Cox6a1/Cycs/Ndufa12/Cox5a/Ndufb6/Ndufa8/Chchd2/Ndufa5/Ndufs6/Coq7/Cox7a1/Ndufb8/Ndufb9/Sdhc/Ndufa7/Ndufv2/Park7/Cyc1/Uqcrfs1/Ndufc2/Ndufs2/Ndufs8/Ndufs7/Uqcrc2/Uqcrc1/Ndufs3/Sdhb/Ndufb3/Ndufs4/Fdx1/Sod2/Ndufv1/Ndufa10/Sdhd/Ndufs1/Sdha/Dld/Uqcc3	52
GO:0019646	GO:0019646	aerobic electron transport chain	42/722	64/28891	7.47719986763688e-52	3.50929913787757e-49	2.99175447335506e-49	Cox8a/Cox4i1/Uqcr10/Cox7b/Uqcr11/Uqcrq/Uqcrh/Cox7a2/Cox8b/Uqcrb/Cox5b/Cox7c/Cox6a1/Cycs/Cox5a/Ndufb6/Ndufa8/Ndufs6/Cox7a1/Ndufb8/Ndufb9/Sdhc/Ndufa7/Ndufv2/Park7/Cyc1/Uqcrfs1/Ndufc2/Ndufs2/Ndufs8/Ndufs7/Uqcrc2/Uqcrc1/Ndufs3/Sdhb/Ndufv1/Ndufa10/Sdhd/Ndufs1/Sdha/Dld/Uqcc3	42
GO:0022904	GO:0022904	respiratory electron transport chain	50/722	106/28891	2.06448682830593e-51	8.72039236276425e-49	7.43432572593114e-49	Cox8a/Cox4i1/Uqcr10/Cox7b/Uqcr11/Uqcrq/Ndufv3/Uqcrh/Cox7a2/Cox8b/Uqcrb/Etfb/Cox5b/Cox7c/Cox6a1/Cycs/Ndufa12/Cox5a/Ndufb6/Ndufa8/Chchd2/Ndufa5/Ndufs6/Coq7/Cox7a1/Ndufb8/Ndufb9/Sdhc/Ndufa7/Ndufv2/Park7/Cyc1/Uqcrfs1/Ndufc2/Ndufs2/Ndufs8/Ndufs7/Uqcrc2/Uqcrc1/Ndufs3/Sdhb/Ndufs4/Sod2/Ndufv1/Ndufa10/Sdhd/Ndufs1/Sdha/Dld/Uqcc3	50
GO:0042776	GO:0042776	proton motive force-driven mitochondrial ATP synthesis	38/722	65/28891	3.82258832305001e-44	1.4678739160512e-41	1.25139470365111e-41	Ndufa11/Ndufv3/Ndufa13/Ndufs5/Ndufb7/Ndufc1/Ndufb10/Ndufb11/Ndufa1/Ndufa12/Ndufa6/Ndufa2/Ndufb6/Ndufb2/Ndufa3/Ndufa8/Ndufa5/Ndufs6/Ndufb8/Ndufb9/Sdhc/Ndufa7/Ndufv2/Ndufc2/Ndufs2/Ndufs8/Ndufs7/Ndufab1/Ndufs3/Sdhb/Ndufb3/Ndufs4/Ndufa9/Ndufv1/Ndufa10/Sdhd/Ndufs1/Sdha	38
GO:0006163	GO:0006163	purine nucleotide metabolic process	78/722	444/28891	8.84630598833e-43	3.11389970789216e-40	2.65466778825236e-40	Ldhb/Ndufa11/Prdx5/Mdh1/Ndufv3/Ndufa13/Aldoa/Acaa2/Ndufs5/Atp1b1/Ndufb7/Ndufc1/Ndufb10/Ndufb11/Ndufa1/Eno1/Ndufa12/Ndufa6/Mcee/Ndufa2/Ndufb6/Ndufb2/Mpc1/Ndufa3/Ndufa8/Ndufa5/Ndufs6/Ndufb8/Ndufb9/Sdhc/Ndufa7/Ndufv2/Hint1/Vdac1/Mpc2/Atp2b2/Atp6v1a/Nme2/Tspo/Ndufc2/Suclg1/Mdh2/Ndufs2/Ndufs8/Ldha/Ndufs7/Sucla2/Ndufab1/Prps2/Ndufs3/Nme1/Sdhb/Ndufb3/Idh3a/Me1/Ndufs4/Fdx1/Ndufa9/Bad/Ndufv1/Acadsb/Ndufa1…	78
GO:0015986	GO:0015986	proton motive force-driven ATP synthesis	38/722	70/28891	2.04395091489964e-42	6.64126820348929e-40	5.66182678532119e-40	Ndufa11/Ndufv3/Ndufa13/Ndufs5/Ndufb7/Ndufc1/Ndufb10/Ndufb11/Ndufa1/Ndufa12/Ndufa6/Ndufa2/Ndufb6/Ndufb2/Ndufa3/Ndufa8/Ndufa5/Ndufs6/Ndufb8/Ndufb9/Sdhc/Ndufa7/Ndufv2/Ndufc2/Ndufs2/Ndufs8/Ndufs7/Ndufab1/Ndufs3/Sdhb/Ndufb3/Ndufs4/Ndufa9/Ndufv1/Ndufa10/Sdhd/Ndufs1/Sdha	38
GO:0009117	GO:0009117	nucleotide metabolic process	81/722	497/28891	7.00956892689055e-42	2.11488708194184e-39	1.80298761645809e-39	Ldhb/Ndufa11/Prdx5/Mdh1/Ndufv3/Ndufa13/Aldoa/Acaa2/Ndufs5/Atp1b1/Ndufb7/Ndufc1/Ndufb10/Ndufb11/Ndufa1/Eno1/Ndufa12/Ndufa6/Mcee/Ndufa2/Ndufb6/Ndufb2/Mpc1/Ndufa3/Ndufa8/Ndufa5/Ndufs6/Ndufb8/Ndufb9/Sdhc/Ndufa7/Ndufv2/Hint1/Park7/Vdac1/Mpc2/Atp2b2/Atp6v1a/Nme2/Tspo/Ndufc2/Suclg1/Mdh2/Ndufs2/Ndufs8/Ldha/Ndufs7/Sucla2/Ndufab1/Prps2/Ndufs3/Nme1/Sdhb/Ndufb3/Idh3a/Me1/Ndufs4/Fdx1/Ndufa9/Bad/Ndufv1/Gars/Ac…	81
GO:0072521	GO:0072521	purine-containing compound metabolic process	79/722	479/28891	3.06161169176542e-41	8.62149852401142e-39	7.35001655966982e-39	Ttr/Ldhb/Ndufa11/Prdx5/Mdh1/Ndufv3/Ndufa13/Aldoa/Acaa2/Ndufs5/Atp1b1/Ndufb7/Ndufc1/Ndufb10/Ndufb11/Ndufa1/Eno1/Ndufa12/Ndufa6/Mcee/Ndufa2/Ndufb6/Ndufb2/Mpc1/Ndufa3/Ndufa8/Ndufa5/Ndufs6/Ndufb8/Ndufb9/Sdhc/Ndufa7/Ndufv2/Hint1/Vdac1/Mpc2/Atp2b2/Atp6v1a/Nme2/Tspo/Ndufc2/Suclg1/Mdh2/Ndufs2/Ndufs8/Ldha/Ndufs7/Sucla2/Ndufab1/Prps2/Ndufs3/Nme1/Sdhb/Ndufb3/Idh3a/Me1/Ndufs4/Fdx1/Ndufa9/Bad/Ndufv1/Acadsb/Nd…	79
GO:0046034	GO:0046034	ATP metabolic process	47/722	135/28891	8.10997015398775e-41	2.10948888453478e-38	1.79838553478705e-38	Ndufa11/Ndufv3/Ndufa13/Aldoa/Ndufs5/Atp1b1/Ndufb7/Ndufc1/Ndufb10/Ndufb11/Ndufa1/Eno1/Ndufa12/Ndufa6/Ndufa2/Ndufb6/Ndufb2/Ndufa3/Ndufa8/Ndufa5/Ndufs6/Ndufb8/Ndufb9/Sdhc/Ndufa7/Ndufv2/Atp6v1a/Tspo/Ndufc2/Ndufs2/Ndufs8/Ndufs7/Ndufab1/Ndufs3/Sdhb/Ndufb3/Ndufs4/Ndufa9/Bad/Ndufv1/Ndufa10/Sdhd/Ndufs1/Sdha/Ak1/Atp6v1b2/Uqcc3	47
GO:0009206	GO:0009206	purine ribonucleoside triphosphate biosynthetic process	44/722	113/28891	8.4898937114326e-41	2.10948888453478e-38	1.79838553478705e-38	Ndufa11/Ndufv3/Ndufa13/Aldoa/Ndufs5/Ndufb7/Ndufc1/Ndufb10/Ndufb11/Ndufa1/Eno1/Ndufa12/Ndufa6/Ndufa2/Ndufb6/Ndufb2/Ndufa3/Ndufa8/Ndufa5/Ndufs6/Ndufb8/Ndufb9/Sdhc/Ndufa7/Ndufv2/Nme2/Ndufc2/Ndufs2/Ndufs8/Ndufs7/Ndufab1/Ndufs3/Nme1/Sdhb/Ndufb3/Ndufs4/Ndufa9/Ndufv1/Ndufa10/Sdhd/Ndufs1/Sdha/Nme7/Uqcc3	44
GO:0009205	GO:0009205	purine ribonucleoside triphosphate metabolic process	50/722	160/28891	1.08862932525586e-40	2.55465014993376e-38	2.17789527584814e-38	Ndufa11/Ndufv3/Ndufa13/Aldoa/Ndufs5/Atp1b1/Ndufb7/Ndufc1/Ndufb10/Ndufb11/Ndufa1/Eno1/Ndufa12/Ndufa6/Ndufa2/Ndufb6/Ndufb2/Ndufa3/Ndufa8/Ndufa5/Ndufs6/Ndufb8/Ndufb9/Sdhc/Ndufa7/Ndufv2/Atp6v1a/Nme2/Tspo/Ndufc2/Ndufs2/Ndufs8/Ndufs7/Ndufab1/Ndufs3/Nme1/Sdhb/Ndufb3/Ndufs4/Ndufa9/Bad/Ndufv1/Ndufa10/Sdhd/Ndufs1/Sdha/Nme7/Ak1/Atp6v1b2/Uqcc3	50
GO:0009145	GO:0009145	purine nucleoside triphosphate biosynthetic process	44/722	114/28891	1.35081741904852e-40	3.00308040950577e-38	2.5601919061302e-38	Ndufa11/Ndufv3/Ndufa13/Aldoa/Ndufs5/Ndufb7/Ndufc1/Ndufb10/Ndufb11/Ndufa1/Eno1/Ndufa12/Ndufa6/Ndufa2/Ndufb6/Ndufb2/Ndufa3/Ndufa8/Ndufa5/Ndufs6/Ndufb8/Ndufb9/Sdhc/Ndufa7/Ndufv2/Nme2/Ndufc2/Ndufs2/Ndufs8/Ndufs7/Ndufab1/Ndufs3/Nme1/Sdhb/Ndufb3/Ndufs4/Ndufa9/Ndufv1/Ndufa10/Sdhd/Ndufs1/Sdha/Nme7/Uqcc3	44
GO:0009142	GO:0009142	nucleoside triphosphate biosynthetic process	45/722	124/28891	4.54391687596685e-40	9.59675244204198e-38	8.1814419119382e-38	Ndufa11/Ndufv3/Ndufa13/Aldoa/Ndufs5/Ndufb7/Ndufc1/Ndufb10/Ndufb11/Ndufa1/Eno1/Ndufa12/Ndufa6/Ndufa2/Ndufb6/Ndufb2/Ndufa3/Ndufa8/Ndufa5/Ndufs6/Ndufb8/Ndufb9/Sdhc/Ndufa7/Ndufv2/Nme2/Ndufc2/Ndufs2/Ndufs8/Ndufs7/Ndufab1/Ndufs3/Nme1/Sdhb/Ndufb3/Ndufs4/Ndufa9/Ndufv1/Ndufa10/Sdhd/Ndufs1/Sdha/Nme7/Ak1/Uqcc3	45
GO:0009201	GO:0009201	ribonucleoside triphosphate biosynthetic process	44/722	118/28891	8.20773051503237e-40	1.65092636645222e-37	1.4074509319261e-37	Ndufa11/Ndufv3/Ndufa13/Aldoa/Ndufs5/Ndufb7/Ndufc1/Ndufb10/Ndufb11/Ndufa1/Eno1/Ndufa12/Ndufa6/Ndufa2/Ndufb6/Ndufb2/Ndufa3/Ndufa8/Ndufa5/Ndufs6/Ndufb8/Ndufb9/Sdhc/Ndufa7/Ndufv2/Nme2/Ndufc2/Ndufs2/Ndufs8/Ndufs7/Ndufab1/Ndufs3/Nme1/Sdhb/Ndufb3/Ndufs4/Ndufa9/Ndufv1/Ndufa10/Sdhd/Ndufs1/Sdha/Nme7/Uqcc3	44
GO:0009199	GO:0009199	ribonucleoside triphosphate metabolic process	50/722	167/28891	1.18099245956039e-39	2.26750552235595e-37	1.93309818380675e-37	Ndufa11/Ndufv3/Ndufa13/Aldoa/Ndufs5/Atp1b1/Ndufb7/Ndufc1/Ndufb10/Ndufb11/Ndufa1/Eno1/Ndufa12/Ndufa6/Ndufa2/Ndufb6/Ndufb2/Ndufa3/Ndufa8/Ndufa5/Ndufs6/Ndufb8/Ndufb9/Sdhc/Ndufa7/Ndufv2/Atp6v1a/Nme2/Tspo/Ndufc2/Ndufs2/Ndufs8/Ndufs7/Ndufab1/Ndufs3/Nme1/Sdhb/Ndufb3/Ndufs4/Ndufa9/Bad/Ndufv1/Ndufa10/Sdhd/Ndufs1/Sdha/Nme7/Ak1/Atp6v1b2/Uqcc3	50
GO:0009144	GO:0009144	purine nucleoside triphosphate metabolic process	50/722	169/28891	2.27973312590957e-39	4.1867794451487e-37	3.56932129232798e-37	Ndufa11/Ndufv3/Ndufa13/Aldoa/Ndufs5/Atp1b1/Ndufb7/Ndufc1/Ndufb10/Ndufb11/Ndufa1/Eno1/Ndufa12/Ndufa6/Ndufa2/Ndufb6/Ndufb2/Ndufa3/Ndufa8/Ndufa5/Ndufs6/Ndufb8/Ndufb9/Sdhc/Ndufa7/Ndufv2/Atp6v1a/Nme2/Tspo/Ndufc2/Ndufs2/Ndufs8/Ndufs7/Ndufab1/Ndufs3/Nme1/Sdhb/Ndufb3/Ndufs4/Ndufa9/Bad/Ndufv1/Ndufa10/Sdhd/Ndufs1/Sdha/Nme7/Ak1/Atp6v1b2/Uqcc3	50
GO:0006754	GO:0006754	ATP biosynthetic process	41/722	101/28891	5.49851230391934e-39	9.67738165489803e-37	8.25018008408248e-37	Ndufa11/Ndufv3/Ndufa13/Aldoa/Ndufs5/Ndufb7/Ndufc1/Ndufb10/Ndufb11/Ndufa1/Eno1/Ndufa12/Ndufa6/Ndufa2/Ndufb6/Ndufb2/Ndufa3/Ndufa8/Ndufa5/Ndufs6/Ndufb8/Ndufb9/Sdhc/Ndufa7/Ndufv2/Ndufc2/Ndufs2/Ndufs8/Ndufs7/Ndufab1/Ndufs3/Sdhb/Ndufb3/Ndufs4/Ndufa9/Ndufv1/Ndufa10/Sdhd/Ndufs1/Sdha/Uqcc3	41
GO:0009150	GO:0009150	purine ribonucleotide metabolic process	66/722	345/28891	1.16573147802717e-38	1.96961990527471e-36	1.67914416266567e-36	Ndufa11/Ndufv3/Ndufa13/Aldoa/Acaa2/Ndufs5/Atp1b1/Ndufb7/Ndufc1/Ndufb10/Ndufb11/Ndufa1/Eno1/Ndufa12/Ndufa6/Mcee/Ndufa2/Ndufb6/Ndufb2/Mpc1/Ndufa3/Ndufa8/Ndufa5/Ndufs6/Ndufb8/Ndufb9/Sdhc/Ndufa7/Ndufv2/Hint1/Vdac1/Mpc2/Atp2b2/Atp6v1a/Nme2/Tspo/Ndufc2/Suclg1/Ndufs2/Ndufs8/Ndufs7/Sucla2/Ndufab1/Prps2/Ndufs3/Nme1/Sdhb/Ndufb3/Ndufs4/Ndufa9/Bad/Ndufv1/Acadsb/Ndufa10/Sdhd/Ndufs1/Sdha/Ogdh/Nme7/Ak1/Dld/Atp6…	66
GO:0019693	GO:0019693	ribose phosphate metabolic process	68/722	373/28891	2.05105513481177e-38	3.33217572670959e-36	2.84075288104902e-36	Ndufa11/Ndufv3/Ndufa13/Aldoa/Acaa2/Ndufs5/Atp1b1/Ndufb7/Ndufc1/Ndufb10/Ndufb11/Ndufa1/Eno1/Ndufa12/Ndufa6/Mcee/Ndufa2/Ndufb6/Ndufb2/Mpc1/Ndufa3/Ndufa8/Ndufa5/Ndufs6/Ndufb8/Ndufb9/Sdhc/Ndufa7/Ndufv2/Hint1/Vdac1/Mpc2/Atp2b2/Atp6v1a/Nme2/Tspo/Ndufc2/Suclg1/Ndufs2/Ndufs8/Ndufs7/Sucla2/Ndufab1/Prps2/Ndufs3/Nme1/Sdhb/Ndufb3/Ndufs4/Ndufa9/Bad/Ndufv1/Acadsb/Ndufa10/Sdhd/Ndufs1/Sdha/Cmpk1/Ogdh/Nme7/Ak1/Dl…	68
GO:0033108	GO:0033108	mitochondrial respiratory chain complex assembly	41/722	104/28891	2.35094744916973e-38	3.67792667603442e-36	3.13551314760609e-36	Ndufa11/Ndufa13/Ndufs5/Ndufb7/Ndufc1/Ndufb10/Ndufb11/Ndufa1/Ndufa12/Ndufa6/Ndufa2/Ndufb6/Ndufb2/Ndufa3/Ndufa8/Ndufa5/Ndufs6/Cox20/Ndufb8/Ndufb9/Ndufc2/Ndufs2/Ndufs8/Ndufs7/Ndufab1/Ndufs3/Coa3/Uqcc2/Ndufb3/Ndufs4/Aifm1/Ndufa9/Ndufa10/Sdhaf4/Ndufs1/Tmem126a/Chchd7/Tmem223/Samm50/Smim20/Uqcc3	41
GO:0009259	GO:0009259	ribonucleotide metabolic process	67/722	364/28891	3.93200329781866e-38	5.93170783213786e-36	5.05691100820963e-36	Ndufa11/Ndufv3/Ndufa13/Aldoa/Acaa2/Ndufs5/Atp1b1/Ndufb7/Ndufc1/Ndufb10/Ndufb11/Ndufa1/Eno1/Ndufa12/Ndufa6/Mcee/Ndufa2/Ndufb6/Ndufb2/Mpc1/Ndufa3/Ndufa8/Ndufa5/Ndufs6/Ndufb8/Ndufb9/Sdhc/Ndufa7/Ndufv2/Hint1/Vdac1/Mpc2/Atp2b2/Atp6v1a/Nme2/Tspo/Ndufc2/Suclg1/Ndufs2/Ndufs8/Ndufs7/Sucla2/Ndufab1/Prps2/Ndufs3/Nme1/Sdhb/Ndufb3/Ndufs4/Ndufa9/Bad/Ndufv1/Acadsb/Ndufa10/Sdhd/Ndufs1/Sdha/Cmpk1/Ogdh/Nme7/Ak1/Dl…	67
GO:0009152	GO:0009152	purine ribonucleotide biosynthetic process	52/722	198/28891	5.52726669699171e-38	8.05074983727344e-36	6.86344078780713e-36	Ndufa11/Ndufv3/Ndufa13/Aldoa/Ndufs5/Ndufb7/Ndufc1/Ndufb10/Ndufb11/Ndufa1/Eno1/Ndufa12/Ndufa6/Ndufa2/Ndufb6/Ndufb2/Mpc1/Ndufa3/Ndufa8/Ndufa5/Ndufs6/Ndufb8/Ndufb9/Sdhc/Ndufa7/Ndufv2/Vdac1/Mpc2/Nme2/Ndufc2/Ndufs2/Ndufs8/Ndufs7/Ndufab1/Prps2/Ndufs3/Nme1/Sdhb/Ndufb3/Ndufs4/Ndufa9/Ndufv1/Ndufa10/Sdhd/Ndufs1/Sdha/Nme7/Ak1/Dld/Pdhb/Pdha1/Uqcc3	52
GO:0009260	GO:0009260	ribonucleotide biosynthetic process	53/722	210/28891	1.00878140400191e-37	1.42036421683469e-35	1.21089164318966e-35	Ndufa11/Ndufv3/Ndufa13/Aldoa/Ndufs5/Ndufb7/Ndufc1/Ndufb10/Ndufb11/Ndufa1/Eno1/Ndufa12/Ndufa6/Ndufa2/Ndufb6/Ndufb2/Mpc1/Ndufa3/Ndufa8/Ndufa5/Ndufs6/Ndufb8/Ndufb9/Sdhc/Ndufa7/Ndufv2/Vdac1/Mpc2/Nme2/Ndufc2/Ndufs2/Ndufs8/Ndufs7/Ndufab1/Prps2/Ndufs3/Nme1/Sdhb/Ndufb3/Ndufs4/Ndufa9/Ndufv1/Ndufa10/Sdhd/Ndufs1/Sdha/Cmpk1/Nme7/Ak1/Dld/Pdhb/Pdha1/Uqcc3	53
GO:0009141	GO:0009141	nucleoside triphosphate metabolic process	50/722	184/28891	2.35099629767539e-37	3.20342205205834e-35	2.73098754986334e-35	Ndufa11/Ndufv3/Ndufa13/Aldoa/Ndufs5/Atp1b1/Ndufb7/Ndufc1/Ndufb10/Ndufb11/Ndufa1/Eno1/Ndufa12/Ndufa6/Ndufa2/Ndufb6/Ndufb2/Ndufa3/Ndufa8/Ndufa5/Ndufs6/Ndufb8/Ndufb9/Sdhc/Ndufa7/Ndufv2/Atp6v1a/Nme2/Tspo/Ndufc2/Ndufs2/Ndufs8/Ndufs7/Ndufab1/Ndufs3/Nme1/Sdhb/Ndufb3/Ndufs4/Ndufa9/Bad/Ndufv1/Ndufa10/Sdhd/Ndufs1/Sdha/Nme7/Ak1/Atp6v1b2/Uqcc3	50
GO:0046390	GO:0046390	ribose phosphate biosynthetic process	53/722	218/28891	8.12144086746119e-37	1.07203019450488e-34	9.13929250249498e-35	Ndufa11/Ndufv3/Ndufa13/Aldoa/Ndufs5/Ndufb7/Ndufc1/Ndufb10/Ndufb11/Ndufa1/Eno1/Ndufa12/Ndufa6/Ndufa2/Ndufb6/Ndufb2/Mpc1/Ndufa3/Ndufa8/Ndufa5/Ndufs6/Ndufb8/Ndufb9/Sdhc/Ndufa7/Ndufv2/Vdac1/Mpc2/Nme2/Ndufc2/Ndufs2/Ndufs8/Ndufs7/Ndufab1/Prps2/Ndufs3/Nme1/Sdhb/Ndufb3/Ndufs4/Ndufa9/Ndufv1/Ndufa10/Sdhd/Ndufs1/Sdha/Cmpk1/Nme7/Ak1/Dld/Pdhb/Pdha1/Uqcc3	53
GO:0006164	GO:0006164	purine nucleotide biosynthetic process	52/722	233/28891	3.88320092187491e-34	4.97049717999988e-32	4.23745784808104e-32	Ndufa11/Ndufv3/Ndufa13/Aldoa/Ndufs5/Ndufb7/Ndufc1/Ndufb10/Ndufb11/Ndufa1/Eno1/Ndufa12/Ndufa6/Ndufa2/Ndufb6/Ndufb2/Mpc1/Ndufa3/Ndufa8/Ndufa5/Ndufs6/Ndufb8/Ndufb9/Sdhc/Ndufa7/Ndufv2/Vdac1/Mpc2/Nme2/Ndufc2/Ndufs2/Ndufs8/Ndufs7/Ndufab1/Prps2/Ndufs3/Nme1/Sdhb/Ndufb3/Ndufs4/Ndufa9/Ndufv1/Ndufa10/Sdhd/Ndufs1/Sdha/Nme7/Ak1/Dld/Pdhb/Pdha1/Uqcc3	52
GO:0010257	GO:0010257	NADH dehydrogenase complex assembly	32/722	65/28891	4.51521185842824e-34	5.44921568285739e-32	4.64557586997985e-32	Ndufa11/Ndufa13/Ndufs5/Ndufb7/Ndufc1/Ndufb10/Ndufb11/Ndufa1/Ndufa12/Ndufa6/Ndufa2/Ndufb6/Ndufb2/Ndufa3/Ndufa8/Ndufa5/Ndufs6/Ndufb8/Ndufb9/Ndufc2/Ndufs2/Ndufs8/Ndufs7/Ndufab1/Ndufs3/Ndufb3/Ndufs4/Aifm1/Ndufa9/Ndufa10/Ndufs1/Tmem126a	32
GO:0032981	GO:0032981	mitochondrial respiratory chain complex I assembly	32/722	65/28891	4.51521185842824e-34	5.44921568285739e-32	4.64557586997985e-32	Ndufa11/Ndufa13/Ndufs5/Ndufb7/Ndufc1/Ndufb10/Ndufb11/Ndufa1/Ndufa12/Ndufa6/Ndufa2/Ndufb6/Ndufb2/Ndufa3/Ndufa8/Ndufa5/Ndufs6/Ndufb8/Ndufb9/Ndufc2/Ndufs2/Ndufs8/Ndufs7/Ndufab1/Ndufs3/Ndufb3/Ndufs4/Aifm1/Ndufa9/Ndufa10/Ndufs1/Tmem126a	32
GO:0072522	GO:0072522	purine-containing compound biosynthetic process	52/722	241/28891	2.3300471493907e-33	2.73392198861842e-31	2.33072844972678e-31	Ndufa11/Ndufv3/Ndufa13/Aldoa/Ndufs5/Ndufb7/Ndufc1/Ndufb10/Ndufb11/Ndufa1/Eno1/Ndufa12/Ndufa6/Ndufa2/Ndufb6/Ndufb2/Mpc1/Ndufa3/Ndufa8/Ndufa5/Ndufs6/Ndufb8/Ndufb9/Sdhc/Ndufa7/Ndufv2/Vdac1/Mpc2/Nme2/Ndufc2/Ndufs2/Ndufs8/Ndufs7/Ndufab1/Prps2/Ndufs3/Nme1/Sdhb/Ndufb3/Ndufs4/Ndufa9/Ndufv1/Ndufa10/Sdhd/Ndufs1/Sdha/Nme7/Ak1/Dld/Pdhb/Pdha1/Uqcc3	52
GO:0009165	GO:0009165	nucleotide biosynthetic process	54/722	267/28891	4.4860978708055e-33	5.12142632602228e-31	4.36612825491483e-31	Ndufa11/Ndufv3/Ndufa13/Aldoa/Ndufs5/Ndufb7/Ndufc1/Ndufb10/Ndufb11/Ndufa1/Eno1/Ndufa12/Ndufa6/Ndufa2/Ndufb6/Ndufb2/Mpc1/Ndufa3/Ndufa8/Ndufa5/Ndufs6/Ndufb8/Ndufb9/Sdhc/Ndufa7/Ndufv2/Vdac1/Mpc2/Nme2/Ndufc2/Ndufs2/Ndufs8/Ndufs7/Ndufab1/Prps2/Ndufs3/Nme1/Sdhb/Ndufb3/Ndufs4/Ndufa9/Ndufv1/Gars/Ndufa10/Sdhd/Ndufs1/Sdha/Cmpk1/Nme7/Ak1/Dld/Pdhb/Pdha1/Uqcc3	54
GO:1901293	GO:1901293	nucleoside phosphate biosynthetic process	54/722	269/28891	6.71134889310713e-33	7.46019413802224e-31	6.3599791034126e-31	Ndufa11/Ndufv3/Ndufa13/Aldoa/Ndufs5/Ndufb7/Ndufc1/Ndufb10/Ndufb11/Ndufa1/Eno1/Ndufa12/Ndufa6/Ndufa2/Ndufb6/Ndufb2/Mpc1/Ndufa3/Ndufa8/Ndufa5/Ndufs6/Ndufb8/Ndufb9/Sdhc/Ndufa7/Ndufv2/Vdac1/Mpc2/Nme2/Ndufc2/Ndufs2/Ndufs8/Ndufs7/Ndufab1/Prps2/Ndufs3/Nme1/Sdhb/Ndufb3/Ndufs4/Ndufa9/Ndufv1/Gars/Ndufa10/Sdhd/Ndufs1/Sdha/Cmpk1/Nme7/Ak1/Dld/Pdhb/Pdha1/Uqcc3	54
GO:0032543	GO:0032543	mitochondrial translation	39/722	130/28891	3.28839174756491e-31	3.56158121582415e-29	3.03632609134131e-29	Mrpl42/Ndufa7/Mrpl51/Mrps21/Mrpl58/Mrpl20/Mrps6/Mrps33/Aurkaip1/Coa3/Uqcc2/Mrps18a/Mrps34/Mrpl57/Mrps25/Mrpl28/Mrpl14/Gars/Mrps12/Mrpl54/Mrpl12/Mrps14/Mrpl18/Mrpl13/Mrpl55/Mrpl53/Mrpl11/Mrpl36/Mrpl34/Mrpl41/Mrpl15/Mrps23/C1qbp/Mrps15/Ngrn/Mrpl50/Mrpl32/Mrpl35/Gadd45gip1	39
GO:0140053	GO:0140053	mitochondrial gene expression	41/722	166/28891	5.08674535024902e-29	5.37160308986296e-27	4.57940943242155e-27	Chchd10/Mrpl42/Ndufa7/Mrpl51/Mrps21/Mrpl58/Mrpl20/Mrps6/Mrps33/Aurkaip1/Coa3/Uqcc2/Mrps18a/Mrps34/Mrpl57/Hsd17b10/Mrps25/Mrpl28/Mrpl14/Gars/Mrps12/Mrpl54/Mrpl12/Mrps14/Mrpl18/Mrpl13/Mrpl55/Mrpl53/Mrpl11/Mrpl36/Mrpl34/Mrpl41/Mrpl15/Mrps23/C1qbp/Mrps15/Ngrn/Mrpl50/Mrpl32/Mrpl35/Gadd45gip1	41
GO:0006120	GO:0006120	mitochondrial electron transport, NADH to ubiquinone	17/722	29/28891	1.88517956578278e-20	1.94219475265036e-18	1.65576361862462e-18	Ndufb6/Ndufa8/Ndufs6/Ndufb8/Ndufb9/Ndufa7/Ndufv2/Park7/Ndufc2/Ndufs2/Ndufs8/Ndufs7/Ndufs3/Ndufv1/Ndufa10/Ndufs1/Dld	17
GO:0006099	GO:0006099	tricarboxylic acid cycle	18/722	35/28891	3.57919862422449e-20	3.59965118779149e-18	3.06878157731128e-18	Mdh1/Sdhc/Suclg1/Mdh2/Sucla2/Sdhb/Idh3a/Ndufs4/Mrps36/Sdhd/Idh1/Sdha/Aco2/Ogdh/Idh3b/Pdhb/Idh3g/Pdha1	18
GO:0006839	GO:0006839	mitochondrial transport	29/722	158/28891	4.00508198867152e-17	3.93429449305779e-15	3.35407233371977e-15	Chchd10/Ndufa13/Acaa2/Mtch1/Slc25a4/Slc25a5/Romo1/Ucp2/Pam16/Vdac2/Tomm7/Alkbh7/Pdcd5/Timm8a1/Timm17a/Timm13/Aifm1/Mtx2/Bad/Timm23/Timm10/Mff/Bnip3/Samm50/Grpel1/Pmpcb/Aip/Timm50/Timm17b	29
GO:0006122	GO:0006122	mitochondrial electron transport, ubiquinol to cytochrome c	11/722	13/28891	1.64199653052554e-16	1.57631666930452e-14	1.34384452893011e-14	Uqcr10/Uqcr11/Uqcrq/Uqcrh/Uqcrb/Cycs/Cyc1/Uqcrfs1/Uqcrc2/Uqcrc1/Uqcc3	11
GO:0044282	GO:0044282	small molecule catabolic process	41/722	353/28891	3.42566938311158e-16	3.2155616609474e-14	2.74133683266075e-14	Gapdh/Aldoa/Acaa2/Etfb/Acad8/Eno1/Akr1a1/Pgk1/Pkm/Pfkp/Park7/Gpi1/Tpi1/Got1/Glo1/Ldha/Auh/Phyh/Scp2/Hk1/Acadl/Eci1/Acadvl/Hadha/Hsd17b10/Hadhb/Bad/Got2/Acadsb/Esd/Hagh/Aldh6a1/Acox1/Abhd2/Dld/Adh5/Abat/Hadh/Qdpr/Pnkd/Galk1	41
GO:0006081	GO:0006081	cellular aldehyde metabolic process	21/722	80/28891	4.2923277255654e-16	3.94147658973658e-14	3.36019522864056e-14	Mdh1/Gapdh/Aldoa/Eno1/Akr1a1/Abca4/Pgk1/Dab2/Aldh2/Pgam1/Park7/Tpi1/Mdh2/Glo1/Dhrs4/Idh1/Tkt/Esd/Hagh/Adh5/Pnkd	21
GO:0070585	GO:0070585	protein localization to mitochondrion	22/722	108/28891	2.66246254595636e-14	2.39281740300418e-12	2.03992931012692e-12	Ndufa13/Mtch1/Romo1/Tspo/Pam16/Tomm7/Pdcd5/Hk1/Timm8a1/Timm17a/Timm13/Aifm1/Timm23/Timm10/Bag1/Mff/Samm50/Grpel1/Pmpcb/Aip/Timm50/Timm17b	22
GO:0072655	GO:0072655	establishment of protein localization to mitochondrion	21/722	99/28891	4.3927822351851e-14	3.86564836696289e-12	3.29555000582637e-12	Ndufa13/Mtch1/Romo1/Tspo/Pam16/Tomm7/Pdcd5/Hk1/Timm8a1/Timm17a/Timm13/Aifm1/Timm23/Timm10/Mff/Samm50/Grpel1/Pmpcb/Aip/Timm50/Timm17b	21
GO:0006090	GO:0006090	pyruvate metabolic process	24/722	137/28891	6.16074194470175e-14	5.31081101518779e-12	4.52758285560143e-12	Ldhb/Gapdh/Aldoa/Eno1/Pgk1/Mpc1/Ucp2/Pkm/Pfkp/Pgam1/Vdac1/Gpi1/Tpi1/Mpc2/Ldha/Hk1/Me1/Arl2/Kat2b/Ogdh/Dld/Pdhb/Pdha1/Galk1	24
GO:0006626	GO:0006626	protein targeting to mitochondrion	19/722	81/28891	1.01664371117015e-13	8.58860607196546e-12	7.32197502297494e-12	Ndufa13/Mtch1/Romo1/Pam16/Tomm7/Pdcd5/Timm8a1/Timm17a/Timm13/Aifm1/Timm23/Timm10/Mff/Samm50/Grpel1/Pmpcb/Aip/Timm50/Timm17b	19
GO:0006123	GO:0006123	mitochondrial electron transport, cytochrome c to oxygen	11/722	19/28891	1.38756064531873e-13	1.14922669918163e-11	9.79740963392237e-12	Cox8a/Cox4i1/Cox7b/Cox7a2/Cox8b/Cox5b/Cox7c/Cox6a1/Cycs/Cox5a/Cox7a1	11
GO:0007006	GO:0007006	mitochondrial membrane organization	21/722	111/28891	4.77584716946368e-13	3.87945739304127e-11	3.30732250338770e-11	Chchd10/Ndufa13/Acaa2/Mtch1/Slc25a4/Slc25a5/Apoo/Romo1/Micos13/Vdac2/Alkbh7/Pdcd5/Ghitm/Timm13/Bad/Immt/Timm10/Bnip3/Samm50/Timm50/Uqcc3	21
GO:0006103	GO:0006103	2-oxoglutarate metabolic process	10/722	17/28891	1.48332203056476e-12	1.18217967115199e-10	1.00783409464986e-10	Got1/Phyh/Idh3a/Got2/Mrps36/Idh1/Ogdh/Idh3b/Dld/Idh3g	10
GO:0006007	GO:0006007	glucose catabolic process	11/722	26/28891	1.20922398692413e-11	9.4588187421621e-10	8.06385040792877e-10	Gapdh/Aldoa/Eno1/Pgk1/Pkm/Pfkp/Gpi1/Tpi1/Ldha/Hk1/Bad	11
GO:0061620	GO:0061620	glycolytic process through glucose-6-phosphate	10/722	20/28891	1.31663575669263e-11	1.01117626113994e-09	8.62049937539805e-10	Gapdh/Aldoa/Eno1/Pgk1/Pkm/Pfkp/Gpi1/Tpi1/Hk1/Galk1	10
GO:0043648	GO:0043648	dicarboxylic acid metabolic process	18/722	94/28891	1.79379950509359e-11	1.35303734098488e-09	1.15349400506112e-09	Folr1/Mdh1/Suclg1/Mdh2/Got1/Phyh/Sucla2/Sdhb/Idh3a/Me1/Got2/Mrps36/Idh1/Sdha/Ogdh/Idh3b/Dld/Idh3g	18
GO:0046166	GO:0046166	glyceraldehyde-3-phosphate biosynthetic process	8/722	12/28891	6.63344045095768e-11	4.91572850260443e-09	4.19076634953393e-09	Mdh1/Gapdh/Eno1/Pgk1/Pgam1/Tpi1/Mdh2/Tkt	8
GO:0006735	GO:0006735	NADH regeneration	9/722	17/28891	7.35443406609733e-11	5.17752158253252e-09	4.41395069124894e-09	Gapdh/Aldoa/Eno1/Pgk1/Pkm/Pfkp/Gpi1/Tpi1/Hk1	9
GO:0061621	GO:0061621	canonical glycolysis	9/722	17/28891	7.35443406609733e-11	5.17752158253252e-09	4.41395069124894e-09	Gapdh/Aldoa/Eno1/Pgk1/Pkm/Pfkp/Gpi1/Tpi1/Hk1	9
GO:0061718	GO:0061718	glucose catabolic process to pyruvate	9/722	17/28891	7.35443406609733e-11	5.17752158253252e-09	4.41395069124894e-09	Gapdh/Aldoa/Eno1/Pgk1/Pkm/Pfkp/Gpi1/Tpi1/Hk1	9
GO:0019320	GO:0019320	hexose catabolic process	12/722	38/28891	8.09266357382758e-11	5.60383785833569e-09	4.77739466541228e-09	Gapdh/Aldoa/Eno1/Pgk1/Pkm/Pfkp/Gpi1/Tpi1/Ldha/Hk1/Bad/Galk1	12
GO:0061615	GO:0061615	glycolytic process through fructose-6-phosphate	10/722	26/28891	3.30492240198247e-10	2.25161164935064e-08	1.91954830851987e-08	Gapdh/Aldoa/Eno1/Pgk1/Pkm/Pfkp/Gpi1/Tpi1/Hk1/Galk1	10
GO:0007007	GO:0007007	inner mitochondrial membrane organization	11/722	35/28891	5.32017069965072e-10	3.56704778338487e-08	3.04098646006769e-08	Chchd10/Ndufa13/Apoo/Romo1/Micos13/Ghitm/Timm13/Immt/Timm10/Samm50/Uqcc3	11
GO:0046365	GO:0046365	monosaccharide catabolic process	12/722	45/28891	7.32418471525954e-10	4.8339619120713e-08	4.12105853797745e-08	Gapdh/Aldoa/Eno1/Pgk1/Pkm/Pfkp/Gpi1/Tpi1/Ldha/Hk1/Bad/Galk1	12
GO:0046184	GO:0046184	aldehyde biosynthetic process	10/722	28/28891	7.80418636354637e-10	5.07152049224921e-08	4.32358243719711e-08	Mdh1/Gapdh/Aldoa/Eno1/Pgk1/Dab2/Pgam1/Tpi1/Mdh2/Tkt	10
GO:0006605	GO:0006605	protein targeting	29/722	303/28891	8.1793541565098e-10	5.23478666016627e-08	4.46277042574482e-08	Folr1/Arl6ip1/Ndufa13/Mtch1/Romo1/Rab3ip/Naca/Hras/Pam16/Tomm7/Lamp2/Pdcd5/Srp9/Timm8a1/Timm17a/Srp14/Timm13/Aifm1/Timm23/Timm10/Mff/Samm50/Grpel1/Pmpcb/Yif1b/Cib1/Aip/Timm50/Timm17b	29
GO:0008637	GO:0008637	apoptotic mitochondrial changes	18/722	120/28891	1.18126898613638e-09	7.44264473299479e-08	6.34501785077133e-08	Chchd10/Acaa2/Slc25a4/Slc25a5/Rnf7/Higd1a/Vdac2/Pdcd5/Ghitm/Sod2/Gpx1/Aifm1/Bad/Ndufs1/Mff/Bnip3/Mapk9/Timm50	18
GO:0090150	GO:0090150	establishment of protein localization to membrane	27/722	270/28891	1.19815303466772e-09	7.44264473299479e-08	6.34501785077133e-08	Folr1/Arl6ip1/Krt18/Ndufa13/Mtch1/Romo1/Emc2/Rab3ip/Naca/Hras/Tmem147/Pdcd5/Srp9/Srp14/Timm13/Snap47/Snap23/Timm10/Emc4/Mff/Emc8/Samm50/Commd1/Rab11a/Yif1b/Cib1/Emc6	27
GO:0019682	GO:0019682	glyceraldehyde-3-phosphate metabolic process	8/722	16/28891	1.57822329195925e-09	9.52345026462269e-08	8.11895019818436e-08	Mdh1/Gapdh/Eno1/Pgk1/Pgam1/Tpi1/Mdh2/Tkt	8
GO:0046185	GO:0046185	aldehyde catabolic process	8/722	16/28891	1.57822329195925e-09	9.52345026462269e-08	8.11895019818436e-08	Akr1a1/Aldh2/Park7/Glo1/Esd/Hagh/Adh5/Pnkd	8
GO:1990542	GO:1990542	mitochondrial transmembrane transport	13/722	59/28891	1.87274340643133e-09	1.11218622746384e-07	9.48163148961774e-08	Romo1/Ucp2/Smdt1/Slc25a39/Vdac1/Pam16/Tomm7/Timm17a/Timm23/Mrpl18/Grpel1/Timm50/Timm17b	13
GO:0072593	GO:0072593	reactive oxygen species metabolic process	26/722	257/28891	1.89577197863155e-09	1.11218622746384e-07	9.48163148961774e-08	Prdx5/Cryab/Ndufa13/Cycs/Aldh2/Romo1/Prdx2/Coq7/Ucp2/Park7/Vdac1/Prdx1/Tspo/Ndufc2/Ndufs3/Sod1/Ndufs4/Eif5a/Sod2/Gpx1/Cbr1/Arf4/Ndufs1/Acox1/Bnip3/Cat	26
GO:0072594	GO:0072594	establishment of protein localization to organelle	35/722	452/28891	4.41447596764932e-09	2.55434883388366e-07	2.17763839730762e-07	Folr1/Ndufa13/Mtch1/Romo1/Tspo/Prkcq/Pam16/Tomm7/Lamp2/Pdcd5/Hk1/Srp9/Timm8a1/Timm17a/Srp14/Mdfic/Timm13/Aifm1/Timm23/Timm10/Mff/Sumo1/Ufm1/Samm50/Vps36/Grpel1/Pmpcb/Rab11a/Vps28/Aip/Timm50/Hikeshi/Tsg101/Sec13/Timm17b	35
GO:0097401	GO:0097401	synaptic vesicle lumen acidification	8/722	18/28891	5.13322751094404e-09	2.93010175759833e-07	2.49797600497007e-07	Atp6v1e1/Atp6v1f/Atp6v1g1/Atp6v1a/Atp6v1d/Atp6ap2/Atp6v1b2/Atp6v0d1	8
GO:1902600	GO:1902600	proton transmembrane transport	17/722	117/28891	5.60577858701662e-09	3.15717450020776e-07	2.69156049771001e-07	Ndufa4/Atp1b1/Slc4a10/Slc25a4/Atp6v1e1/Atp6v1f/Park7/Rnasek/Atp6v1g1/Atp6v1a/Atp6v0e/Atp6v0c/Atp6v1d/Ndufs7/Atp6ap2/Atp6v1b2/Atp6v0d1	17
GO:0006066	GO:0006066	alcohol metabolic process	30/722	354/28891	7.34765063804905e-09	4.08374688093674e-07	3.48148377185122e-07	Rbp1/Akr1a1/Dab2/Gde1/Park7/Tpi1/Npc2/Got1/Scp2/Sod1/Ephx1/Idh3a/Acadl/Acadvl/Itpk1/Fdx1/Spr/Pgp/Hdlbp/Fdps/Idh1/Smpd1/Isyna1/Aco2/Idh3b/Cat/Idh3g/Adh5/Qdpr/Galk1	30
GO:0006631	GO:0006631	fatty acid metabolic process	35/722	463/28891	8.17309306891589e-09	4.48352534066243e-07	3.82230367583886e-07	Ptgds/Gpx4/Acaa2/Etfb/Fabp3/Ltc4s/Mif/Elovl7/Ndufs6/Auh/Phyh/Alkbh7/Ndufab1/Tecr/Scp2/Ephx1/Acadl/Eci1/Degs1/Acadvl/Hadha/Hsd17b10/Hadhb/Gpx1/Acadsb/Ech1/Kat2b/Acox1/Abhd2/Adipor1/Dld/Mapk9/Adh5/Hadh/Acbd5	35
GO:0019318	GO:0019318	hexose metabolic process	25/722	259/28891	1.00764710806846e-08	5.41819514905459e-07	4.61913018463809e-07	Igf2/Mdh1/Gapdh/Aldoa/Eno1/Pgk1/Pkm/Pfkp/Pgam1/C1qtnf12/Gpi1/Tpi1/Mdh2/Got1/Fuom/Ldha/Hk1/Pgp/Bad/Slc25a11/Kat2b/Adipor1/Pdhb/Pdha1/Galk1	25
GO:0016050	GO:0016050	vesicle organization	30/722	359/28891	1.01334615713852e-08	5.41819514905459e-07	4.61913018463809e-07	Vamp8/Rilp/Atp6v1e1/Atp6v1f/Rnasek/Ap1s2/Atp6v1g1/Atp6v1a/Atp6v1d/Atp6ap2/Ap2m1/Trappc6b/Fnbp1l/Trappc2l/Trappc6a/Snap47/Ap1b1/Vti1b/Snap23/Trappc5/Laptm4b/Pdcd6/Tmem9/Atp6v1b2/Atp6v0d1/Rab11a/Trappc3/Aktip/Tsg101/Sec13	30
GO:0016054	GO:0016054	organic acid catabolic process	24/722	241/28891	1.07989076493286e-08	5.63143035935357e-07	4.80091787762873e-07	Acaa2/Etfb/Acad8/Akr1a1/Got1/Ldha/Auh/Phyh/Scp2/Acadl/Eci1/Acadvl/Hadha/Hsd17b10/Hadhb/Got2/Acadsb/Aldh6a1/Acox1/Abhd2/Dld/Abat/Hadh/Qdpr	24
GO:0046395	GO:0046395	carboxylic acid catabolic process	24/722	241/28891	1.07989076493286e-08	5.63143035935357e-07	4.80091787762873e-07	Acaa2/Etfb/Acad8/Akr1a1/Got1/Ldha/Auh/Phyh/Scp2/Acadl/Eci1/Acadvl/Hadha/Hsd17b10/Hadhb/Got2/Acadsb/Aldh6a1/Acox1/Abhd2/Dld/Abat/Hadh/Qdpr	24
GO:0046496	GO:0046496	nicotinamide nucleotide metabolic process	14/722	81/28891	1.27106237859613e-08	6.54752132584152e-07	5.58190551627388e-07	Ldhb/Prdx5/Mdh1/Mdh2/Ldha/Prps2/Idh3a/Me1/Fdx1/Idh1/Tkt/Ogdh/Idh3b/Idh3g	14
GO:0006006	GO:0006006	glucose metabolic process	23/722	225/28891	1.33139529045028e-08	6.77567916489397e-07	5.77641507752749e-07	Igf2/Mdh1/Gapdh/Aldoa/Eno1/Pgk1/Pkm/Pfkp/Pgam1/C1qtnf12/Gpi1/Tpi1/Mdh2/Got1/Ldha/Hk1/Pgp/Bad/Slc25a11/Kat2b/Adipor1/Pdhb/Pdha1	23
GO:0030150	GO:0030150	protein import into mitochondrial matrix	8/722	20/28891	1.41368759733612e-08	7.10882906089019e-07	6.06043266978303e-07	Romo1/Pam16/Tomm7/Timm17a/Timm23/Grpel1/Timm50/Timm17b	8
GO:0019362	GO:0019362	pyridine nucleotide metabolic process	14/722	83/28891	1.7607867721462e-08	8.7500745006418e-07	7.45963039939583e-07	Ldhb/Prdx5/Mdh1/Mdh2/Ldha/Prps2/Idh3a/Me1/Fdx1/Idh1/Tkt/Ogdh/Idh3b/Idh3g	14
GO:0005996	GO:0005996	monosaccharide metabolic process	26/722	287/28891	1.90648251033645e-08	9.36393270193158e-07	7.98295797779803e-07	Igf2/Mdh1/Gapdh/Aldoa/Eno1/Akr1a1/Pgk1/Pkm/Pfkp/Pgam1/C1qtnf12/Gpi1/Tpi1/Mdh2/Got1/Fuom/Ldha/Hk1/Pgp/Bad/Slc25a11/Kat2b/Adipor1/Pdhb/Pdha1/Galk1	26
GO:0019395	GO:0019395	fatty acid oxidation	16/722	117/28891	3.79367015306663e-08	1.84189226741994e-06	1.57025355034978e-06	Acaa2/Etfb/Fabp3/Auh/Phyh/Scp2/Acadl/Eci1/Acadvl/Hadha/Hsd17b10/Hadhb/Acox1/Adipor1/Adh5/Hadh	16
GO:0006096	GO:0006096	glycolytic process	15/722	104/28891	4.87909450421066e-08	2.34196536202112e-06	1.99657683001252e-06	Gapdh/Aldoa/Eno1/Pgk1/Ucp2/Pkm/Pfkp/Pgam1/Gpi1/Tpi1/Hk1/Arl2/Kat2b/Ogdh/Galk1	15
GO:0051205	GO:0051205	protein insertion into membrane	12/722	64/28891	5.41886481116287e-08	2.57182977105078e-06	2.19254127959647e-06	Ndufa13/Mtch1/Romo1/Emc2/Tmem147/Pdcd5/Timm13/Timm10/Emc4/Emc8/Samm50/Emc6	12
GO:1990748	GO:1990748	cellular detoxification	11/722	53/28891	6.45679178926801e-08	3.03038761309645e-06	2.58347189603343e-06	Akr1a1/Aldh2/Prdx2/Park7/Prdx1/Sod1/Gstm5/Sod2/Esd/Cat/Adh5	11
GO:0072524	GO:0072524	pyridine-containing compound metabolic process	14/722	92/28891	6.81927105848862e-08	3.1653407638523e-06	2.69852241655171e-06	Ldhb/Prdx5/Mdh1/Mdh2/Ldha/Prps2/Idh3a/Me1/Fdx1/Idh1/Tkt/Ogdh/Idh3b/Idh3g	14
GO:0006734	GO:0006734	NADH metabolic process	7/722	17/28891	9.24659761519176e-08	4.19974498135161e-06	3.58037469627289e-06	Mdh1/Mdh2/Idh3a/Me1/Ogdh/Idh3b/Idh3g	7
GO:0097428	GO:0097428	protein maturation by iron-sulfur cluster transfer	7/722	17/28891	9.24659761519176e-08	4.19974498135161e-06	3.58037469627289e-06	Glrx3/Cisd1/Glrx5/Isca2/Bola3/Ciao2a/Bola2	7
GO:0034440	GO:0034440	lipid oxidation	16/722	126/28891	1.09250197613806e-07	4.9092854757523e-06	4.18527352784804e-06	Acaa2/Etfb/Fabp3/Auh/Phyh/Scp2/Acadl/Eci1/Acadvl/Hadha/Hsd17b10/Hadhb/Acox1/Adipor1/Adh5/Hadh	16
GO:0070482	GO:0070482	response to oxygen levels	26/722	324/28891	2.15005869018981e-07	9.55983990248608e-06	8.14997316248128e-06	Cryab/Acaa2/Atp1b1/Eno1/Pgk1/Chchd2/Ucp2/Higd1a/Atp6v1g1/Atp6v1a/Ndufs2/Tgfb2/Ndufs4/Stub1/Sod2/Pin1/Bad/Itpr1/Zfas1/Sdhd/Bnip3/Cat/Commd1/Hmox2/Atp6v0d1/Abat	26
GO:0097237	GO:0097237	cellular response to toxic substance	11/722	60/28891	2.47682213855879e-07	1.08980174096587e-05	9.29079883334387e-06	Akr1a1/Aldh2/Prdx2/Park7/Prdx1/Sod1/Gstm5/Sod2/Esd/Cat/Adh5	11
GO:0016188	GO:0016188	synaptic vesicle maturation	8/722	28/28891	2.92211969630247e-07	1.2724776904311e-05	1.08481513630502e-05	Atp6v1e1/Atp6v1f/Atp6v1g1/Atp6v1a/Atp6v1d/Atp6ap2/Atp6v1b2/Atp6v0d1	8
GO:0019674	GO:0019674	NAD metabolic process	9/722	38/28891	3.08201193847937e-07	1.31499176041787e-05	1.12105931329484e-05	Ldhb/Mdh1/Mdh2/Ldha/Idh3a/Me1/Ogdh/Idh3b/Idh3g	9
GO:0044743	GO:0044743	protein transmembrane import into intracellular organelle	9/722	38/28891	3.08201193847937e-07	1.31499176041787e-05	1.12105931329484e-05	Romo1/Pam16/Tomm7/Timm17a/Aifm1/Timm23/Grpel1/Timm50/Timm17b	9
GO:0006086	GO:0006086	acetyl-CoA biosynthetic process from pyruvate	6/722	13/28891	3.52485520220747e-07	1.48889883741243e-05	1.26931891018439e-05	Mpc1/Vdac1/Mpc2/Dld/Pdhb/Pdha1	6
GO:0072329	GO:0072329	monocarboxylic acid catabolic process	16/722	138/28891	3.88307787407847e-07	1.62397237030767e-05	1.38447205911646e-05	Acaa2/Etfb/Akr1a1/Ldha/Auh/Phyh/Scp2/Acadl/Eci1/Acadvl/Hadha/Hsd17b10/Hadhb/Acox1/Abhd2/Hadh	16
GO:0006635	GO:0006635	fatty acid beta-oxidation	12/722	77/28891	4.50843459368221e-07	1.86702232585428e-05	1.59167747626283e-05	Acaa2/Etfb/Auh/Scp2/Acadl/Eci1/Acadvl/Hadha/Hsd17b10/Hadhb/Acox1/Hadh	12
GO:0006790	GO:0006790	sulfur compound metabolic process	24/722	298/28891	5.86290565676754e-07	2.33985297312299e-05	1.99477597215255e-05	Acaa2/Ahcyl2/Glrx3/Arsg/Mcee/Mpc1/Vdac1/Mpc2/Sulf1/Suclg1/Sucla2/Ndufab1/Phgdh/Glrx5/Isca2/Ciapin1/Acadsb/Pdzd11/Apip/Ogdh/Dld/Pdhb/Ciao2a/Pdha1	24
GO:0006576	GO:0006576	biogenic amine metabolic process	14/722	109/28891	5.87179013141661e-07	2.33985297312299e-05	1.99477597215255e-05	Kl/Htr2c/Aldh2/Gde1/Park7/Maob/Tgfb2/Ndufs4/Spr/Oaz2/Sms/Abat/Azin1/Pnkd	14
GO:0009062	GO:0009062	fatty acid catabolic process	14/722	109/28891	5.87179013141661e-07	2.33985297312299e-05	1.99477597215255e-05	Acaa2/Etfb/Auh/Phyh/Scp2/Acadl/Eci1/Acadvl/Hadha/Hsd17b10/Hadhb/Acox1/Abhd2/Hadh	14
GO:0046364	GO:0046364	monosaccharide biosynthetic process	14/722	109/28891	5.87179013141661e-07	2.33985297312299e-05	1.99477597215255e-05	Mdh1/Gapdh/Eno1/Akr1a1/Pgk1/Pgam1/C1qtnf12/Gpi1/Tpi1/Mdh2/Got1/Pgp/Slc25a11/Kat2b	14
GO:0006094	GO:0006094	gluconeogenesis	13/722	94/28891	6.24964895259529e-07	2.46715113792173e-05	2.1033004492699e-05	Mdh1/Gapdh/Eno1/Pgk1/Pgam1/C1qtnf12/Gpi1/Tpi1/Mdh2/Got1/Pgp/Slc25a11/Kat2b	13
GO:0006979	GO:0006979	response to oxidative stress	28/722	389/28891	6.81710764423007e-07	2.66624654529887e-05	2.27303365018627e-05	Gpx4/Prdx5/Ppia/Cryab/Atox1/Ndufa12/Ndufa6/Chchd2/Romo1/Prdx2/Coq7/Ucp2/Park7/Prdx1/Psap/Ndufs2/Ndufs8/Sod1/Sod2/Psmb5/Gpx1/Aifm1/Gpx8/Idh1/Bnip3/Cat/Hmox2/Mapk9	28
GO:0009308	GO:0009308	amine metabolic process	15/722	129/28891	8.59616679724634e-07	3.33121179372189e-05	2.83993110703812e-05	Kl/Htr2c/Pebp1/Aldh2/Gde1/Park7/Maob/Tgfb2/Ndufs4/Spr/Oaz2/Sms/Abat/Azin1/Pnkd	15
GO:0097193	GO:0097193	intrinsic apoptotic signaling pathway	25/722	327/28891	8.99554061966637e-07	3.45428759795189e-05	2.94485592917499e-05	Ppia/Ndufa13/Cycs/Eno1/Mif/Tpt1/Aldh2/Rnf7/Hint1/Park7/Msx1/Hras/Rps27l/Vdac2/Ndufs3/Sod1/Sod2/Gpx1/Aifm1/Bad/Itpr1/Zfas1/Bnip3/Ptpmt1/Ube2k	25
GO:0019319	GO:0019319	hexose biosynthetic process	13/722	98/28891	1.0175110780638e-06	3.87204215652386e-05	3.30100085164177e-05	Mdh1/Gapdh/Eno1/Pgk1/Pgam1/C1qtnf12/Gpi1/Tpi1/Mdh2/Got1/Pgp/Slc25a11/Kat2b	13
GO:0016052	GO:0016052	carbohydrate catabolic process	17/722	167/28891	1.08858558455593e-06	4.10552277603952e-05	3.50004819996791e-05	Gapdh/Aldoa/Eno1/Pgk1/Ucp2/Pkm/Pfkp/Pgam1/Gpi1/Tpi1/Ldha/Hk1/Arl2/Bad/Kat2b/Ogdh/Galk1	17
GO:0018958	GO:0018958	phenol-containing compound metabolic process	15/722	132/28891	1.15547739986993e-06	4.31923587349609e-05	3.68224330224036e-05	Kl/Htr2c/Slco1c1/Slc16a2/Aldh2/Park7/Atp2b2/Maob/Tgfb2/Ndufs4/Spr/Slc24a5/Ddt/Abat/Pnkd	15
GO:0098754	GO:0098754	detoxification	11/722	71/28891	1.44253331037477e-06	5.34496552896757e-05	4.55670032760119e-05	Akr1a1/Aldh2/Prdx2/Park7/Prdx1/Sod1/Gstm5/Sod2/Esd/Cat/Adh5	11
GO:0110096	GO:0110096	cellular response to aldehyde	6/722	16/28891	1.54264018661991e-06	5.66618447676738e-05	4.8305465248757e-05	Sgk1/Akr1a1/Aldh2/Park7/Esd/Adh5	6
GO:0042743	GO:0042743	hydrogen peroxide metabolic process	10/722	58/28891	1.57807182967779e-06	5.74635811082669e-05	4.89889630610499e-05	Prdx5/Cycs/Prdx2/Park7/Prdx1/Sod1/Sod2/Gpx1/Acox1/Cat	10
GO:2001234	GO:2001234	negative regulation of apoptotic signaling pathway	21/722	253/28891	1.81800184608029e-06	6.56345281866937e-05	5.59548746328447e-05	Ppia/Ndufa13/Acaa2/Slc25a4/Slc25a5/Eno1/Mif/Dab2/Tpt1/Prdx2/Sgk3/Park7/Higd1a/Pam16/Vdac2/Ndufs3/Ghitm/Sod2/Gpx1/Cttn/Igbp1	21
GO:0001666	GO:0001666	response to hypoxia	20/722	233/28891	1.90208085688007e-06	6.80122588351159e-05	5.79819421538405e-05	Cryab/Acaa2/Atp1b1/Eno1/Pgk1/Chchd2/Ucp2/Higd1a/Tgfb2/Stub1/Pin1/Bad/Itpr1/Zfas1/Sdhd/Bnip3/Cat/Commd1/Hmox2/Abat	20
GO:0070050	GO:0070050	neuron cellular homeostasis	11/722	73/28891	1.9160650571446e-06	6.80122588351159e-05	5.79819421538405e-05	Car2/Atp6v1e1/Atp6v1f/Atp2b2/Atp6v1g1/Atp6v1a/Atp6v1d/Atp6ap2/Immt/Atp6v1b2/Atp6v0d1	11
GO:0006637	GO:0006637	acyl-CoA metabolic process	12/722	88/28891	1.96154673223117e-06	6.84758131978881e-05	5.83771324137698e-05	Acaa2/Mcee/Mpc1/Vdac1/Mpc2/Suclg1/Sucla2/Acadsb/Ogdh/Dld/Pdhb/Pdha1	12
GO:0035383	GO:0035383	thioester metabolic process	12/722	88/28891	1.96154673223117e-06	6.84758131978881e-05	5.83771324137698e-05	Acaa2/Mcee/Mpc1/Vdac1/Mpc2/Suclg1/Sucla2/Acadsb/Ogdh/Dld/Pdhb/Pdha1	12
GO:0110095	GO:0110095	cellular detoxification of aldehyde	5/722	10/28891	2.18304024659104e-06	7.49516849099428e-05	6.38979550630269e-05	Akr1a1/Aldh2/Park7/Esd/Adh5	5
GO:0046394	GO:0046394	carboxylic acid biosynthetic process	24/722	321/28891	2.18778411576186e-06	7.49516849099428e-05	6.38979550630269e-05	Ptgds/Ldhb/Rbp1/Ltc4s/Akr1a1/Mif/Elovl7/Pkm/Park7/Got1/Ldha/Ndufab1/Phgdh/Tecr/Acadl/Degs1/Acadvl/Hsd17b10/Got2/Kat2b/Apip/Abhd2/Mapk9/Abat	24
GO:0006879	GO:0006879	intracellular iron ion homeostasis	11/722	74/28891	2.20028620474264e-06	7.49516849099428e-05	6.38979550630269e-05	Glrx3/Ftl1/Trf/Atp6v1g1/Atp6v1a/Sod1/Ndfip1/Steap2/Cyb561/Atp6v0d1/Bola2	11
GO:2001233	GO:2001233	regulation of apoptotic signaling pathway	29/722	437/28891	2.22732354421297e-06	7.52657172060447e-05	6.41656744821269e-05	Ppia/Tpd52l1/Ndufa13/Acaa2/Slc25a4/Slc25a5/Eno1/Mif/Dab2/Tpt1/Prdx2/Sgk3/Park7/Higd1a/Msx1/Tgfb2/Pam16/Vdac2/Ndufs3/Sod1/Ghitm/Sod2/Gpx1/Bad/Zfas1/Cttn/Ptpmt1/Mapk9/Igbp1	29
GO:0042176	GO:0042176	regulation of protein catabolic process	26/722	369/28891	2.50827852346698e-06	8.40870514533693e-05	7.16860553782836e-05	Kcne2/Cul4b/Ndufa13/Rilp/Sh3d19/Dab2/Serpinb1b/Park7/Ezr/Ndfip1/Stub1/Oaz2/Pin1/Gpx1/Psme1/Ubxn2a/Sumo1/Laptm4b/Snx9/Tmem9/Commd1/Mapk9/Vps28/Psmd2/Ube2k/Azin1	26
GO:0042417	GO:0042417	dopamine metabolic process	9/722	48/28891	2.53686547200636e-06	8.4198186362917e-05	7.1780800325842e-05	Htr2c/Aldh2/Park7/Maob/Tgfb2/Ndufs4/Spr/Abat/Pnkd	9
GO:0051204	GO:0051204	protein insertion into mitochondrial membrane	7/722	26/28891	2.57045249436241e-06	8.4198186362917e-05	7.1780800325842e-05	Ndufa13/Mtch1/Romo1/Pdcd5/Timm13/Timm10/Samm50	7
GO:0016053	GO:0016053	organic acid biosynthetic process	24/722	324/28891	2.57139347557204e-06	8.4198186362917e-05	7.1780800325842e-05	Ptgds/Ldhb/Rbp1/Ltc4s/Akr1a1/Mif/Elovl7/Pkm/Park7/Got1/Ldha/Ndufab1/Phgdh/Tecr/Acadl/Degs1/Acadvl/Hsd17b10/Got2/Kat2b/Apip/Abhd2/Mapk9/Abat	24
GO:0051881	GO:0051881	regulation of mitochondrial membrane potential	12/722	92/28891	3.16421684000622e-06	0.000102812707170664	8.76500875276216e-05	Ucp2/Park7/Tspo/Ndufc2/Got1/Sod1/Ndufs4/Sod2/Bad/Ndufs1/Bnip3/Ppa2	12
GO:0006900	GO:0006900	vesicle budding from membrane	11/722	77/28891	3.28662923889475e-06	0.000105974976374744	9.03459913721088e-05	Rilp/Ap1s2/Ap2m1/Trappc6b/Fnbp1l/Trappc2l/Trappc6a/Trappc5/Pdcd6/Trappc3/Sec13	11
GO:0071453	GO:0071453	cellular response to oxygen levels	16/722	162/28891	3.33405368740852e-06	0.000106689717997073	9.09553242793026e-05	Acaa2/Eno1/Pgk1/Chchd2/Higd1a/Atp6v1g1/Atp6v1a/Ndufs2/Ndufs4/Stub1/Bad/Zfas1/Sdhd/Bnip3/Commd1/Atp6v0d1	16
GO:0042407	GO:0042407	cristae formation	6/722	18/28891	3.42644577130559e-06	0.000108821856676653	9.27730192610717e-05	Chchd10/Apoo/Micos13/Immt/Samm50/Uqcc3	6
GO:0006584	GO:0006584	catecholamine metabolic process	10/722	64/28891	4.00341219021079e-06	0.000124341272731253	0.00010600366178569	Kl/Htr2c/Aldh2/Park7/Maob/Tgfb2/Ndufs4/Spr/Abat/Pnkd	10
GO:0006749	GO:0006749	glutathione metabolic process	10/722	64/28891	4.00341219021079e-06	0.000124341272731253	0.00010600366178569	Gpx4/Gsta4/Park7/Glo1/Sod1/Gstm5/Sod2/Gpx1/Idh1/Hagh	10
GO:0009712	GO:0009712	catechol-containing compound metabolic process	10/722	64/28891	4.00341219021079e-06	0.000124341272731253	0.00010600366178569	Kl/Htr2c/Aldh2/Park7/Maob/Tgfb2/Ndufs4/Spr/Abat/Pnkd	10
GO:0090151	GO:0090151	establishment of protein localization to mitochondrial membrane	7/722	29/28891	5.71373071037607e-06	0.000176166412559332	0.000150185730005352	Ndufa13/Mtch1/Romo1/Pdcd5/Timm13/Timm10/Samm50	7
GO:0001836	GO:0001836	release of cytochrome c from mitochondria	10/722	67/28891	6.1276916713685e-06	0.000187560649419279	0.000159899566802072	Higd1a/Pdcd5/Ghitm/Sod2/Gpx1/Bad/Mff/Bnip3/Mapk9/Timm50	10
GO:0006085	GO:0006085	acetyl-CoA biosynthetic process	6/722	20/28891	6.85495343677532e-06	0.000206823737978135	0.000176321772234649	Mpc1/Vdac1/Mpc2/Dld/Pdhb/Pdha1	6
GO:0009083	GO:0009083	branched-chain amino acid catabolic process	6/722	20/28891	6.85495343677532e-06	0.000206823737978135	0.000176321772234649	Acad8/Auh/Hsd17b10/Acadsb/Aldh6a1/Dld	6
GO:1903008	GO:1903008	organelle disassembly	14/722	137/28891	9.12552502238231e-06	0.000273377430457751	0.000233060254584322	Map1lc3a/Slc25a4/Slc25a5/Vdac1/Tspo/Tomm7/Denr/Ufc1/Cttn/Fundc2/Plin3/Ufm1/Bnip3/Golga2	14
GO:0065002	GO:0065002	intracellular protein transmembrane transport	9/722	56/28891	9.59037547944186e-06	0.000285279901585651	0.00024320737223996	Romo1/Pam16/Tomm7/Timm17a/Aifm1/Timm23/Grpel1/Timm50/Timm17b	9
GO:0036293	GO:0036293	response to decreased oxygen levels	20/722	264/28891	1.2455497690783e-05	0.000367916239481591	0.000313656662496642	Cryab/Acaa2/Atp1b1/Eno1/Pgk1/Chchd2/Ucp2/Higd1a/Tgfb2/Stub1/Pin1/Bad/Itpr1/Zfas1/Sdhd/Bnip3/Cat/Commd1/Hmox2/Abat	20
GO:0006089	GO:0006089	lactate metabolic process	6/722	22/28891	1.26444673591347e-05	0.00037090437586795	0.000316204114295319	Ldhb/Park7/Glo1/Ldha/Hagh/Pnkd	6
GO:0006885	GO:0006885	regulation of pH	12/722	106/28891	1.39671674772601e-05	0.000406878037406529	0.000346872449653044	Car2/Slc4a5/Car12/Car14/Slc4a10/Rnasek/Atp6v0c/Slc4a2/Atp6ap2/Tmem9/Atp6v1b2/Atp6v0d1	12
GO:1902652	GO:1902652	secondary alcohol metabolic process	15/722	162/28891	1.46566677074367e-05	0.000424039482165839	0.000361502957657829	Npc2/Scp2/Sod1/Idh3a/Acadl/Acadvl/Fdx1/Hdlbp/Fdps/Idh1/Smpd1/Aco2/Idh3b/Cat/Idh3g	15
GO:0042053	GO:0042053	regulation of dopamine metabolic process	6/722	23/28891	1.67462847427999e-05	0.000481199365670658	0.000410233011851904	Htr2c/Aldh2/Park7/Maob/Abat/Pnkd	6
GO:0015711	GO:0015711	organic anion transport	27/722	436/28891	1.72097357090997e-05	0.000491175159697549	0.000418737595027242	Htr2c/Folr1/Arl6ip1/Ace/Rbp1/Slc4a5/Fabp3/Slco1c1/Slc4a10/Slc16a8/Slc25a4/Slc25a5/Mif/Mpc1/Slc16a2/Slc12a2/Ucp2/Slc25a39/Emb/Psap/Mpc2/Slc16a6/Slc4a2/Pla2g12a/Slc25a11/Mapk9/Abat	27
GO:1901617	GO:1901617	organic hydroxy compound biosynthetic process	19/722	248/28891	1.74402116675613e-05	0.000494412443515295	0.000421497450474936	Kl/Ldhb/Dab2/Aldh2/Park7/Got1/Tgfb2/Ldha/Scp2/Sod1/Ephx1/Hsd17b10/Spr/Slc24a5/Pgp/Ddt/Fdps/Isyna1/Qdpr	19
GO:0072330	GO:0072330	monocarboxylic acid biosynthetic process	18/722	227/28891	1.81894304440853e-05	0.000512214361305441	0.00043667397578397	Ptgds/Ldhb/Rbp1/Ltc4s/Mif/Elovl7/Pkm/Park7/Ldha/Ndufab1/Tecr/Acadl/Degs1/Acadvl/Hsd17b10/Kat2b/Abhd2/Mapk9	18
GO:0006520	GO:0006520	amino acid metabolic process	20/722	272/28891	1.92182853837143e-05	0.000537602897091451	0.000458318259307679	Etfb/Acad8/Slc16a2/Ucp2/Park7/Fars2/Got1/Auh/Phgdh/Hsd17b10/Spr/Got2/Gars/Acadsb/Aldh6a1/Apip/Dld/Abat/Azin1/Qdpr	20
GO:0071806	GO:0071806	protein transmembrane transport	9/722	61/28891	1.96440007620941e-05	0.000545896442230826	0.000465388688414986	Romo1/Pam16/Tomm7/Timm17a/Aifm1/Timm23/Grpel1/Timm50/Timm17b	9
GO:0030258	GO:0030258	lipid modification	17/722	208/28891	2.09241148450116e-05	0.000577669680426986	0.000492476070758751	Acaa2/Etfb/Fabp3/Auh/Phyh/Scp2/Acadl/Eci1/Acadvl/Hadha/Hsd17b10/Hadhb/Plppr4/Acox1/Adipor1/Adh5/Hadh	17
GO:0009081	GO:0009081	branched-chain amino acid metabolic process	6/722	24/28891	2.1857500446181e-05	0.000599520012238108	0.000511103957801676	Acad8/Auh/Hsd17b10/Acadsb/Aldh6a1/Dld	6
GO:0010821	GO:0010821	regulation of mitochondrion organization	14/722	148/28891	2.20536077237892e-05	0.000600996380808294	0.000512362594384264	Chchd10/Acaa2/Slc25a4/Slc25a5/Vdac1/Higd1a/Tspo/Pdcd5/Ghitm/Gpx1/Bad/Cttn/Mff/Bnip3	14
GO:2000377	GO:2000377	regulation of reactive oxygen species metabolic process	15/722	168/28891	2.25871917103886e-05	0.000611591652465906	0.000521395295824827	Cryab/Aldh2/Romo1/Prdx2/Coq7/Park7/Vdac1/Tspo/Ndufc2/Sod1/Eif5a/Sod2/Cbr1/Arf4/Bnip3	15
GO:0016042	GO:0016042	lipid catabolic process	23/722	345/28891	2.27586738581074e-05	0.000612309798577361	0.00052200753113366	Enpp2/Acaa2/Etfb/Hint2/Psap/Auh/Phyh/Scp2/Acadl/Eci1/Acadvl/Hadha/Pla2g12a/Hsd17b10/Hadhb/Pcca/Idh1/Smpd1/Acox1/Abhd2/Fmc1/Hadh/Iah1	23
GO:0006084	GO:0006084	acetyl-CoA metabolic process	7/722	36/28891	2.6250738211338e-05	0.000701791887371465	0.000598292974157143	Acaa2/Mpc1/Vdac1/Mpc2/Dld/Pdhb/Pdha1	7
GO:0043281	GO:0043281	regulation of cysteine-type endopeptidase activity involved in apoptotic process	17/722	212/28891	2.67231727743966e-05	0.000709928816346234	0.000605229884549558	Arl6ip1/Cryab/Ndufa13/Mtch1/Cycs/Ctsd/Rnf7/Park7/Gpi1/Rps27l/Pdcd5/Gpx1/Aifm1/Bad/Lamtor5/Pdcd6/Mapk9	17
GO:0044242	GO:0044242	cellular lipid catabolic process	18/722	234/28891	2.73036526576814e-05	0.000720816430162789	0.000614511814091632	Enpp2/Acaa2/Etfb/Psap/Auh/Phyh/Scp2/Acadl/Eci1/Acadvl/Hadha/Hsd17b10/Hadhb/Idh1/Smpd1/Acox1/Abhd2/Hadh	18
GO:0042069	GO:0042069	regulation of catecholamine metabolic process	6/722	25/28891	2.81536353486851e-05	0.000738639476477303	0.000629706351931034	Htr2c/Aldh2/Park7/Maob/Abat/Pnkd	6
GO:0009063	GO:0009063	amino acid catabolic process	11/722	97/28891	3.11576958545081e-05	0.000812408069687916	0.000692595695375389	Etfb/Acad8/Got1/Auh/Hsd17b10/Got2/Acadsb/Aldh6a1/Dld/Abat/Qdpr	11
GO:1903715	GO:1903715	regulation of aerobic respiration	7/722	37/28891	3.16815831346788e-05	0.0008210000439318	0.000699920541838788	Cox7a2/Cox7a1/Park7/Uqcc2/Arl2/Bnip3/Gadd45gip1	7
GO:0051453	GO:0051453	regulation of intracellular pH	10/722	81/28891	3.39177683907829e-05	0.000873589351723578	0.000744754080005573	Car2/Slc4a5/Slc4a10/Rnasek/Atp6v0c/Slc4a2/Atp6ap2/Tmem9/Atp6v1b2/Atp6v0d1	10
GO:0033865	GO:0033865	nucleoside bisphosphate metabolic process	12/722	116/28891	3.48001648394451e-05	0.000880214947795305	0.000750402545954879	Acaa2/Mcee/Mpc1/Vdac1/Mpc2/Suclg1/Sucla2/Acadsb/Ogdh/Dld/Pdhb/Pdha1	12
GO:0033875	GO:0033875	ribonucleoside bisphosphate metabolic process	12/722	116/28891	3.48001648394451e-05	0.000880214947795305	0.000750402545954879	Acaa2/Mcee/Mpc1/Vdac1/Mpc2/Suclg1/Sucla2/Acadsb/Ogdh/Dld/Pdhb/Pdha1	12
GO:0034032	GO:0034032	purine nucleoside bisphosphate metabolic process	12/722	116/28891	3.48001648394451e-05	0.000880214947795305	0.000750402545954879	Acaa2/Mcee/Mpc1/Vdac1/Mpc2/Suclg1/Sucla2/Acadsb/Ogdh/Dld/Pdhb/Pdha1	12
GO:0009636	GO:0009636	response to toxic substance	13/722	136/28891	3.85111450078797e-05	0.000968280217340976	0.000825480119498475	Akr1a1/Aldh2/Prdx2/Park7/Prdx1/Sod1/Ephx1/Gstm5/Sod2/Gpx1/Esd/Cat/Adh5	13
GO:0016226	GO:0016226	iron-sulfur cluster assembly	6/722	27/28891	4.50952088822354e-05	0.00111957055456804	0.000954458449755103	Glrx3/Ndufab1/Glrx5/Isca2/Ciapin1/Ciao2a	6
GO:0031163	GO:0031163	metallo-sulfur cluster assembly	6/722	27/28891	4.50952088822354e-05	0.00111957055456804	0.000954458449755103	Glrx3/Ndufab1/Glrx5/Isca2/Ciapin1/Ciao2a	6
GO:0033238	GO:0033238	regulation of amine metabolic process	7/722	39/28891	4.53235238710074e-05	0.00111957055456804	0.000954458449755103	Htr2c/Pebp1/Aldh2/Park7/Maob/Abat/Pnkd	7
GO:0072350	GO:0072350	tricarboxylic acid metabolic process	5/722	17/28891	4.63413843871365e-05	0.00113805818401898	0.000970219559292496	Idh3a/Idh1/Aco2/Idh3b/Idh3g	5
GO:0015849	GO:0015849	organic acid transport	23/722	364/28891	5.2232496817238e-05	0.00127531830379198	0.00108723682148933	Htr2c/Folr1/Arl6ip1/Ace/Rbp1/Fxyd1/Fabp3/Slco1c1/Slc16a8/Mif/Mpc1/Slc29a4/Slc16a2/Slc12a2/Ucp2/Emb/Psap/Mpc2/Slc16a6/Pla2g12a/Slc25a11/Mapk9/Abat	23
GO:0010823	GO:0010823	negative regulation of mitochondrion organization	8/722	54/28891	5.51763852579701e-05	0.00133945431798659	0.00114191418008177	Acaa2/Slc25a4/Slc25a5/Higd1a/Tspo/Ghitm/Gpx1/Bnip3	8
GO:0035384	GO:0035384	thioester biosynthetic process	6/722	28/28891	5.61857669984134e-05	0.00134845840796192	0.00114959036424385	Mpc1/Vdac1/Mpc2/Dld/Pdhb/Pdha1	6
GO:0071616	GO:0071616	acyl-CoA biosynthetic process	6/722	28/28891	5.61857669984134e-05	0.00134845840796192	0.00114959036424385	Mpc1/Vdac1/Mpc2/Dld/Pdhb/Pdha1	6
GO:0045039	GO:0045039	protein insertion into mitochondrial inner membrane	4/722	10/28891	7.20386398528938e-05	0.00171915940530296	0.00146562109388492	Ndufa13/Romo1/Timm13/Timm10	4
GO:0045862	GO:0045862	positive regulation of proteolysis	23/722	372/28891	7.26196127260939e-05	0.00172328788851135	0.00146914071635699	Kcne2/Ndufa13/Mtch1/Cycs/Eno1/Ctsd/Sh3d19/Dab2/Rnf7/Rps27l/Aurkaip1/Pdcd5/Timm17a/Stub1/Aifm1/Psme1/Bad/Timm23/Sumo3/Sumo1/Pdcd6/Snx9/Mapk9	23
GO:0009309	GO:0009309	amine biosynthetic process	7/722	42/28891	7.44993962900087e-05	0.00174825249960554	0.00149042359478433	Kl/Aldh2/Park7/Tgfb2/Oaz2/Sms/Azin1	7
GO:0042401	GO:0042401	biogenic amine biosynthetic process	7/722	42/28891	7.44993962900087e-05	0.00174825249960554	0.00149042359478433	Kl/Aldh2/Park7/Tgfb2/Oaz2/Sms/Azin1	7
GO:0030641	GO:0030641	regulation of cellular pH	10/722	89/28891	7.67856556004297e-05	0.00179194811743765	0.00152767506722344	Car2/Slc4a5/Slc4a10/Rnasek/Atp6v0c/Slc4a2/Atp6ap2/Tmem9/Atp6v1b2/Atp6v0d1	10
GO:0090559	GO:0090559	regulation of membrane permeability	9/722	73/28891	8.42747167051215e-05	0.00195591430418919	0.00166745983717884	Chchd10/Acaa2/Slc25a4/Slc25a5/Vdac2/Alkbh7/Bad/Laptm4b/Bnip3	9
GO:1901021	GO:1901021	positive regulation of calcium ion transmembrane transporter activity	7/722	44/28891	0.000101341043537892	0.00233915064428447	0.00199417722141576	Kcne2/Atp1b1/S100a1/Calm3/Nipsnap2/Sumo1/Stim2	7
GO:0032509	GO:0032509	endosome transport via multivesicular body sorting pathway	6/722	31/28891	0.000103023458842646	0.00235227616298019	0.00200536701394419	Rilp/Ubxn6/Mvb12a/Laptm4b/Vps36/Vps28	6
GO:0045454	GO:0045454	cell redox homeostasis	6/722	31/28891	0.000103023458842646	0.00235227616298019	0.00200536701394419	Prdx5/Glrx3/Prdx2/Prdx1/Gpx1/Txn2	6
GO:0032892	GO:0032892	positive regulation of organic acid transport	8/722	59/28891	0.000105385862291298	0.00239327893719594	0.00204032277814676	Htr2c/Arl6ip1/Fxyd1/Fabp3/Mif/Slc12a2/Mapk9/Abat	8
GO:0048207	GO:0048207	vesicle targeting, rough ER to cis-Golgi	5/722	20/28891	0.000109104092194348	0.00245136002887728	0.00208983818251325	Trappc2l/Trappc6a/Trappc5/Pdcd6/Trappc3	5
GO:0048208	GO:0048208	COPII vesicle coating	5/722	20/28891	0.000109104092194348	0.00245136002887728	0.00208983818251325	Trappc2l/Trappc6a/Trappc5/Pdcd6/Trappc3	5
GO:0042182	GO:0042182	ketone catabolic process	4/722	11/28891	0.000110963751304561	0.0024668993974235	0.00210308583497453	Park7/Glo1/Hagh/Pnkd	4
GO:0045050	GO:0045050	protein insertion into ER membrane by stop-transfer membrane-anchor sequence	4/722	11/28891	0.000110963751304561	0.0024668993974235	0.00210308583497453	Emc2/Emc4/Emc8/Emc6	4
GO:2001242	GO:2001242	regulation of intrinsic apoptotic signaling pathway	15/722	194/28891	0.000117804890535771	0.00260527674148218	0.00222105555537544	Ppia/Ndufa13/Eno1/Mif/Tpt1/Park7/Msx1/Vdac2/Ndufs3/Sod1/Sod2/Gpx1/Bad/Zfas1/Ptpmt1	15
GO:0046902	GO:0046902	regulation of mitochondrial membrane permeability	8/722	60/28891	0.000118964940217809	0.00261722868479179	0.0022312448491509	Chchd10/Acaa2/Slc25a4/Slc25a5/Vdac2/Alkbh7/Bad/Bnip3	8
GO:0052548	GO:0052548	regulation of endopeptidase activity	22/722	360/28891	0.000122270394710741	0.00267601112568999	0.00228135816910523	Arl6ip1/Cryab/Gapdh/Ndufa13/Mtch1/Cycs/Ctsd/A2m/Serpinb1b/Rnf7/Park7/Gpi1/Rps27l/Pdcd5/Serpinb6a/Gpx1/Aifm1/Psme1/Bad/Lamtor5/Pdcd6/Mapk9	22
GO:1903146	GO:1903146	regulation of autophagy of mitochondrion	6/722	32/28891	0.000124134041670826	0.00270279480421427	0.00230419184240854	Slc25a4/Slc25a5/Vdac1/Tspo/Cttn/Bnip3	6
GO:2000116	GO:2000116	regulation of cysteine-type endopeptidase activity	17/722	240/28891	0.000125034025720312	0.00270842935714152	0.00230899542234379	Arl6ip1/Cryab/Ndufa13/Mtch1/Cycs/Ctsd/Rnf7/Park7/Gpi1/Rps27l/Pdcd5/Gpx1/Aifm1/Bad/Lamtor5/Pdcd6/Mapk9	17
GO:0051452	GO:0051452	intracellular pH reduction	7/722	46/28891	0.000135561890846268	0.00292149707619712	0.00249064032537638	Car2/Rnasek/Atp6v0c/Atp6ap2/Tmem9/Atp6v1b2/Atp6v0d1	7
GO:0006901	GO:0006901	vesicle coating	6/722	33/28891	0.000148533239611606	0.00318479392954023	0.00271510666690519	Trappc6b/Trappc2l/Trappc6a/Trappc5/Pdcd6/Trappc3	6
GO:0016236	GO:0016236	macroautophagy	18/722	268/28891	0.000156297755276939	0.0033343521125747	0.00284260829772679	Vamp8/Map1lc3a/Slc25a4/Slc25a5/Ctsd/Vdac1/Tomm7/Hspb8/Lamp2/Ubxn6/Ufc1/Vti1b/Scoc/Ubxn2a/Poldip2/Ufm1/Bnip3/Emc6	18
GO:0006107	GO:0006107	oxaloacetate metabolic process	4/722	12/28891	0.000163155141867755	0.00344583659624699	0.00293765126489258	Mdh1/Mdh2/Got1/Got2	4
GO:0033240	GO:0033240	positive regulation of amine metabolic process	4/722	12/28891	0.000163155141867755	0.00344583659624699	0.00293765126489258	Pebp1/Park7/Maob/Abat	4
GO:0043457	GO:0043457	regulation of cellular respiration	8/722	63/28891	0.000168629311823121	0.00354373240368589	0.00302110958757213	Cox7a2/Cox7a1/Park7/Cisd1/Uqcc2/Arl2/Bnip3/Gadd45gip1	8
GO:0097345	GO:0097345	mitochondrial outer membrane permeabilization	6/722	34/28891	0.000176575963019366	0.00369236073165248	0.0031478184965568	Chchd10/Acaa2/Slc25a4/Slc25a5/Vdac2/Bnip3	6
GO:0072583	GO:0072583	clathrin-dependent endocytosis	7/722	48/28891	0.000178598367454969	0.00371625371492506	0.00316818778876561	Dab2/Unc119/Clta/Ap2m1/Fnbp1l/Cltb/Ap2s1	7
GO:0032386	GO:0032386	regulation of intracellular transport	21/722	346/28891	0.000189840288564578	0.00393081068086656	0.00335110230742736	Cryab/Ifi27/Dab2/Park7/Prkcq/Hras/Tomm7/Ezr/Scp2/Pdcd5/Mdfic/Oaz2/Use1/Mff/Sumo1/Eif3e/Ufm1/Commd1/Erlec1/Rab11a/Cib1	21
GO:0071985	GO:0071985	multivesicular body sorting pathway	6/722	35/28891	0.000208637877716695	0.00429895802670887	0.00366495599316464	Rilp/Ubxn6/Mvb12a/Laptm4b/Vps36/Vps28	6
GO:0000303	GO:0000303	response to superoxide	5/722	23/28891	0.000222535092169864	0.00456304965691993	0.00389009989940268	Prdx2/Ucp2/Prdx1/Sod1/Sod2	5
GO:0006739	GO:0006739	NADP metabolic process	7/722	50/28891	0.000232051875244037	0.00473520348324065	0.0040368648116443	Prdx5/Mdh1/Prps2/Me1/Fdx1/Idh1/Tkt	7
GO:0071456	GO:0071456	cellular response to hypoxia	11/722	121/28891	0.000233220059378038	0.00473616120583092	0.0040376812911552	Acaa2/Eno1/Pgk1/Chchd2/Higd1a/Stub1/Bad/Zfas1/Sdhd/Bnip3/Commd1	11
GO:0052547	GO:0052547	regulation of peptidase activity	25/722	457/28891	0.000245068542100961	0.00493031929014021	0.00420320531588159	Arl6ip1/Wfdc2/Cryab/Gapdh/Pebp1/Ndufa13/Mtch1/Cycs/Ctsd/A2m/Spint2/Serpinb1b/Rnf7/Park7/Gpi1/Rps27l/Pdcd5/Serpinb6a/Gpx1/Aifm1/Psme1/Bad/Lamtor5/Pdcd6/Mapk9	25
GO:0090114	GO:0090114	COPII-coated vesicle budding	6/722	36/28891	0.000245115305617766	0.00493031929014021	0.00420320531588159	Trappc2l/Trappc6a/Trappc5/Pdcd6/Trappc3/Sec13	6
GO:0042180	GO:0042180	cellular ketone metabolic process	17/722	255/28891	0.000257115078911505	0.00514717579773554	0.00438808024423178	Aldoa/Fabp3/Akr1a1/Dab2/Coq7/Park7/Glo1/Scp2/Acadl/Acadvl/Hsd17b10/Ndufa9/Cbr1/Hagh/Kat2b/Mapk9/Pnkd	17
GO:0090199	GO:0090199	regulation of release of cytochrome c from mitochondria	7/722	51/28891	0.000263231428402853	0.00524476204515873	0.00447127466020933	Higd1a/Pdcd5/Ghitm/Gpx1/Bad/Mff/Bnip3	7
GO:0000305	GO:0000305	response to oxygen radical	5/722	24/28891	0.000275344984728728	0.00543484680137451	0.00463332608340865	Prdx2/Ucp2/Prdx1/Sod1/Sod2	5
GO:0045116	GO:0045116	protein neddylation	5/722	24/28891	0.000275344984728728	0.00543484680137451	0.00463332608340865	Rnf7/Cops9/Nedd8/Ube2m/Aktip	5
GO:0048193	GO:0048193	Golgi vesicle transport	18/722	281/28891	0.000279422731557124	0.00548968194463856	0.00468007424556632	Krt18/Steap2/Trappc6b/Cog7/Trappc2l/Arl3/Use1/Trappc6a/Arf4/Vti1b/Trappc5/Pdcd6/Commd1/Yif1b/Trappc3/Golga2/Snx2/Sec13	18
GO:1902110	GO:1902110	positive regulation of mitochondrial membrane permeability involved in apoptotic process	6/722	37/28891	0.000286425058356428	0.00560120114119236	0.00477514680622485	Chchd10/Acaa2/Slc25a4/Slc25a5/Vdac2/Bnip3	6
GO:0022411	GO:0022411	cellular component disassembly	25/722	462/28891	0.000288479530985092	0.00561538036350704	0.00478723490419597	Vamp8/Dstn/Map1lc3a/Slc25a4/Slc25a5/Sgk1/Vdac1/Mrpl58/Tspo/Tgfb2/Tomm7/Lamp2/Denr/Ufc1/Eif5a/Aifm1/Cttn/Fundc2/Plin3/Ufm1/Cfl2/Bnip3/Etf1/Cib1/Golga2	25
GO:0036296	GO:0036296	response to increased oxygen levels	4/722	14/28891	0.000317036098779512	0.00614293798736081	0.00523698934777745	Atp6v1g1/Atp6v1a/Sod2/Atp6v0d1	4
GO:0017004	GO:0017004	cytochrome complex assembly	6/722	38/28891	0.000333004206215843	0.00642287564865626	0.00547564234301561	Cox20/Coa3/Uqcc2/Tmem223/Smim20/Uqcc3	6
GO:0007035	GO:0007035	vacuolar acidification	5/722	25/28891	0.000337142822073739	0.00647314218381579	0.00551849566657541	Atp6v0c/Atp6ap2/Tmem9/Atp6v1b2/Atp6v0d1	5
GO:0046942	GO:0046942	carboxylic acid transport	21/722	362/28891	0.000348328907271326	0.00665765296069719	0.00567579515015577	Htr2c/Folr1/Arl6ip1/Ace/Rbp1/Fabp3/Slco1c1/Slc16a8/Mif/Mpc1/Slc16a2/Slc12a2/Ucp2/Emb/Psap/Mpc2/Slc16a6/Pla2g12a/Slc25a11/Mapk9/Abat	21
GO:0062012	GO:0062012	regulation of small molecule metabolic process	22/722	389/28891	0.00036071559616838	0.00686334539736593	0.00585115246321493	Igf2/Fabp3/Eno1/Dab2/Park7/C1qtnf12/Tspo/Ndufc2/Scp2/Sod1/Acadl/Clybl/Me1/Arl2/Acadvl/Pgp/Bad/Fdps/Isyna1/Kat2b/Adipor1/Mapk9	22
GO:0051289	GO:0051289	protein homotetramerization	7/722	54/28891	0.000377459438453052	0.00713544944968331	0.00608312713500962	Pkm/Me1/Hsd17b10/Sod2/Acot13/Apip/Golga2	7
GO:0016051	GO:0016051	carbohydrate biosynthetic process	15/722	216/28891	0.000378395046574115	0.00713544944968331	0.00608312713500962	Igf2/Mdh1/Gapdh/Eno1/Akr1a1/Pgk1/Pgam1/C1qtnf12/Gpi1/Tpi1/Mdh2/Got1/Pgp/Slc25a11/Kat2b	15
GO:0019751	GO:0019751	polyol metabolic process	10/722	108/28891	0.000382904794972433	0.00718839935094914	0.00612826808702079	Tpi1/Got1/Scp2/Ephx1/Itpk1/Spr/Pgp/Isyna1/Qdpr/Galk1	10
GO:1902686	GO:1902686	mitochondrial outer membrane permeabilization involved in programmed cell death	6/722	39/28891	0.000385309784823995	0.0072015421729936	0.00613947263103347	Chchd10/Acaa2/Slc25a4/Slc25a5/Vdac2/Bnip3	6
GO:0000302	GO:0000302	response to reactive oxygen species	14/722	195/28891	0.000420001286652912	0.00781535433842247	0.00666276096285468	Prdx5/Cryab/Romo1/Prdx2/Ucp2/Park7/Prdx1/Psap/Sod1/Sod2/Gpx1/Bnip3/Cat/Mapk9	14
GO:1903599	GO:1903599	positive regulation of autophagy of mitochondrion	4/722	15/28891	0.000423797170004759	0.00785140020219342	0.00669349085219889	Slc25a4/Slc25a5/Vdac1/Bnip3	4
GO:0034763	GO:0034763	negative regulation of transmembrane transport	12/722	151/28891	0.000430045503413103	0.00793236771361112	0.0067625174312858	Kcne2/Ace/Stk39/Park7/Vdac1/Tgfb2/Calm3/Oaz2/Zfas1/Sumo1/Commd1/Stxbp3	12
GO:0043280	GO:0043280	positive regulation of cysteine-type endopeptidase activity involved in apoptotic process	11/722	130/28891	0.000433952220327596	0.0079696268637555	0.0067942816738705	Ndufa13/Mtch1/Cycs/Ctsd/Rnf7/Rps27l/Pdcd5/Aifm1/Bad/Pdcd6/Mapk9	11
GO:2001243	GO:2001243	negative regulation of intrinsic apoptotic signaling pathway	10/722	110/28891	0.000443576566178975	0.00801149188008479	0.00682997251838369	Ppia/Ndufa13/Eno1/Mif/Tpt1/Park7/Vdac2/Ndufs3/Sod2/Gpx1	10
GO:0033866	GO:0033866	nucleoside bisphosphate biosynthetic process	6/722	40/28891	0.000443818442220606	0.00801149188008479	0.00682997251838369	Mpc1/Vdac1/Mpc2/Dld/Pdhb/Pdha1	6
GO:0034030	GO:0034030	ribonucleoside bisphosphate biosynthetic process	6/722	40/28891	0.000443818442220606	0.00801149188008479	0.00682997251838369	Mpc1/Vdac1/Mpc2/Dld/Pdhb/Pdha1	6
GO:0034033	GO:0034033	purine nucleoside bisphosphate biosynthetic process	6/722	40/28891	0.000443818442220606	0.00801149188008479	0.00682997251838369	Mpc1/Vdac1/Mpc2/Dld/Pdhb/Pdha1	6
GO:0000422	GO:0000422	autophagy of mitochondrion	9/722	91/28891	0.000457157789250999	0.00818234958388229	0.00697563245775053	Map1lc3a/Slc25a4/Slc25a5/Vdac1/Tspo/Tomm7/Cttn/Fundc2/Bnip3	9
GO:0061726	GO:0061726	mitochondrion disassembly	9/722	91/28891	0.000457157789250999	0.00818234958388229	0.00697563245775053	Map1lc3a/Slc25a4/Slc25a5/Vdac1/Tspo/Tomm7/Cttn/Fundc2/Bnip3	9
GO:1901019	GO:1901019	regulation of calcium ion transmembrane transporter activity	9/722	92/28891	0.000495687240768714	0.00881652081893691	0.00751627734289851	Kcne2/Atp1b1/S100a1/Calm3/Fkbp1a/Zfas1/Nipsnap2/Sumo1/Stim2	9
GO:0099003	GO:0099003	vesicle-mediated transport in synapse	17/722	270/28891	0.000496764193870025	0.00881652081893691	0.00751627734289851	Atp6v1e1/Atp6v1f/Ap1s2/Atp6v1g1/Atp6v1a/Atp6v1d/Atp6ap2/Ap2m1/Snap47/Snap23/Mff/Usp46/Snx9/Atp6v1b2/Atp6v0d1/Rab11a/Ap2s1	17
GO:0051222	GO:0051222	positive regulation of protein transport	20/722	346/28891	0.000499039519184646	0.00881984489136379	0.00751911118753876	Bsg/Ppia/Vamp8/C1qtnf12/Mpc2/Prkcq/Hras/Tgfb2/Tomm7/Pdcd5/Oaz2/Bad/Itpr1/Mff/Eif3e/Commd1/Abat/Vps28/Cib1/Tsg101	20
GO:0035794	GO:0035794	positive regulation of mitochondrial membrane permeability	6/722	41/28891	0.000509026029017941	0.00895885811071576	0.00763762300557183	Chchd10/Acaa2/Slc25a4/Slc25a5/Vdac2/Bnip3	6
GO:0045048	GO:0045048	protein insertion into ER membrane	5/722	28/28891	0.000586211011088507	0.0102208496692703	0.00871349848449306	Emc2/Tmem147/Emc4/Emc8/Emc6	5
GO:0070584	GO:0070584	mitochondrion morphogenesis	5/722	28/28891	0.000586211011088507	0.0102208496692703	0.00871349848449306	Ndufs6/Coq7/Slirp/Poldip2/Mff	5
GO:0008631	GO:0008631	intrinsic apoptotic signaling pathway in response to oxidative stress	7/722	58/28891	0.000587989221030466	0.0102208496692703	0.00871349848449306	Ppia/Aldh2/Rnf7/Park7/Sod1/Sod2/Gpx1	7
GO:0006820	GO:0006820	monoatomic anion transport	12/722	157/28891	0.000610398777113587	0.0105669034201959	0.00900851689605514	Kcne2/Clic6/Car2/Slc4a5/Slc4a10/Slc12a2/Vdac1/Tspo/Slc4a2/Vdac2/Hk1/Clns1a	12
GO:0051098	GO:0051098	regulation of binding	22/722	405/28891	0.000619441994017284	0.0106796856437919	0.00910466621496511	Ace/Cycs/Eno1/Dab2/Id1/Park7/Msx1/Tgfb2/Tle5/Edf1/Nme1/Stub1/Pin1/Lrpap1/Sumo3/Poldip2/Lamtor5/Kat2b/Sumo1/Eif3e/Aktip/Golga2	22
GO:0032411	GO:0032411	positive regulation of transporter activity	11/722	136/28891	0.000635745433516357	0.0109162142730614	0.00930631205844869	Kcne2/Ndufa4/Stk39/Atp1b1/Slc25a4/S100a1/Park7/Calm3/Nipsnap2/Sumo1/Stim2	11
GO:0019755	GO:0019755	one-carbon compound transport	6/722	43/28891	0.000661614571359485	0.0112235339334236	0.0095683088083737	Car2/Slc4a5/Car12/Car14/Slc4a10/Slc4a2	6
GO:1902108	GO:1902108	regulation of mitochondrial membrane permeability involved in apoptotic process	6/722	43/28891	0.000661614571359485	0.0112235339334236	0.0095683088083737	Chchd10/Acaa2/Slc25a4/Slc25a5/Vdac2/Bnip3	6
GO:1905710	GO:1905710	positive regulation of membrane permeability	6/722	43/28891	0.000661614571359485	0.0112235339334236	0.0095683088083737	Chchd10/Acaa2/Slc25a4/Slc25a5/Vdac2/Bnip3	6
GO:0007029	GO:0007029	endoplasmic reticulum organization	9/722	96/28891	0.000677411171591966	0.0114455391552179	0.00975757312848891	Arl6ip1/Emc2/Polr2m/Tmem147/Shtn1/Use1/Emc4/Emc8/Emc6	9
GO:0070131	GO:0070131	positive regulation of mitochondrial translation	4/722	17/28891	0.000710111438808338	0.0119028203076445	0.0101474153390281	Coa3/Uqcc2/C1qbp/Ngrn	4
GO:0071816	GO:0071816	tail-anchored membrane protein insertion into ER membrane	4/722	17/28891	0.000710111438808338	0.0119028203076445	0.0101474153390281	Emc2/Emc4/Emc8/Emc6	4
GO:0099504	GO:0099504	synaptic vesicle cycle	15/722	230/28891	0.00072778889259994	0.012150910206886	0.0103589174186994	Atp6v1e1/Atp6v1f/Ap1s2/Atp6v1g1/Atp6v1a/Atp6v1d/Atp6ap2/Ap2m1/Snap47/Snap23/Mff/Snx9/Atp6v1b2/Atp6v0d1/Ap2s1	15
GO:0006633	GO:0006633	fatty acid biosynthetic process	12/722	161/28891	0.000762884995706086	0.0126369655759314	0.0107732902799196	Ptgds/Ltc4s/Mif/Elovl7/Ndufab1/Tecr/Acadl/Degs1/Acadvl/Kat2b/Abhd2/Mapk9	12
GO:0043467	GO:0043467	regulation of generation of precursor metabolites and energy	12/722	161/28891	0.000762884995706086	0.0126369655759314	0.0107732902799196	Ndufa4/Igf2/Cox7a2/Chchd2/Cox7a1/Park7/Cisd1/Uqcc2/Arl2/Kat2b/Bnip3/Gadd45gip1	12
GO:0033157	GO:0033157	regulation of intracellular protein transport	15/722	232/28891	0.000795114209123063	0.0130801682360237	0.0111511302670048	Ifi27/Park7/Prkcq/Hras/Tomm7/Pdcd5/Mdfic/Oaz2/Mff/Sumo1/Eif3e/Ufm1/Commd1/Erlec1/Cib1	15
GO:0045732	GO:0045732	positive regulation of protein catabolic process	14/722	208/28891	0.000795834099587613	0.0130801682360237	0.0111511302670048	Kcne2/Cul4b/Ndufa13/Rilp/Sh3d19/Dab2/Ezr/Ndfip1/Stub1/Oaz2/Sumo1/Snx9/Mapk9/Vps28	14
GO:0010822	GO:0010822	positive regulation of mitochondrion organization	8/722	79/28891	0.000801197866568321	0.0131172860014907	0.0111827739760515	Chchd10/Slc25a4/Slc25a5/Vdac1/Pdcd5/Bad/Mff/Bnip3	8
GO:0042744	GO:0042744	hydrogen peroxide catabolic process	5/722	30/28891	0.000815694396483927	0.0132011231063146	0.0112542469464469	Prdx5/Prdx2/Prdx1/Gpx1/Cat	5
GO:0048199	GO:0048199	vesicle targeting, to, from or within Golgi	5/722	30/28891	0.000815694396483927	0.0132011231063146	0.0112542469464469	Trappc2l/Trappc6a/Trappc5/Pdcd6/Trappc3	5
GO:0098869	GO:0098869	cellular oxidant detoxification	5/722	30/28891	0.000815694396483927	0.0132011231063146	0.0112542469464469	Prdx2/Prdx1/Sod1/Sod2/Cat	5
GO:0045727	GO:0045727	positive regulation of translation	11/722	141/28891	0.000858671905832906	0.0138436264512908	0.0118019951380248	Sh3bgrl/Pkm/Rps27l/Eif4g2/Coa3/Uqcc2/Eif5a/Eif3e/Upf3a/C1qbp/Ngrn	11
GO:1904951	GO:1904951	positive regulation of establishment of protein localization	20/722	362/28891	0.000874058340559383	0.0140381081008473	0.0119677950092201	Bsg/Ppia/Vamp8/C1qtnf12/Mpc2/Prkcq/Hras/Tgfb2/Tomm7/Pdcd5/Oaz2/Bad/Itpr1/Mff/Eif3e/Commd1/Abat/Vps28/Cib1/Tsg101	20
GO:1903076	GO:1903076	regulation of protein localization to plasma membrane	10/722	120/28891	0.000879310530793023	0.0140689684926884	0.0119941041700276	Vamp8/Dab2/Ezr/Tmem59/Ap2m1/Pgrmc1/Vti1b/Commd1/Rab11a/Cib1	10
GO:0019430	GO:0019430	removal of superoxide radicals	4/722	18/28891	0.000895044098465405	0.0142130310974356	0.0121169206998423	Prdx2/Prdx1/Sod1/Sod2	4
GO:1901160	GO:1901160	primary amino compound metabolic process	4/722	18/28891	0.000895044098465405	0.0142130310974356	0.0121169206998423	Aldh2/Gde1/Atp2b2/Spr	4
GO:0032091	GO:0032091	negative regulation of protein binding	9/722	100/28891	0.000910181455563613	0.0143992751621749	0.0122756978493322	Ace/Dab2/Id1/Park7/Tle5/Stub1/Pin1/Lrpap1/Golga2	9
GO:0007034	GO:0007034	vacuolar transport	12/722	165/28891	0.00094597578801056	0.0149097079423754	0.0127108529881545	Rilp/Psap/Lamp2/Ndfip1/Ubxn6/Mvb12a/Vti1b/Vps36/Atp6v0d1/Vps28/Aktip/Tsg101	12
GO:0099022	GO:0099022	vesicle tethering	5/722	31/28891	0.000952746499876476	0.0149605993140455	0.0127542389985421	Trappc6b/Trappc2l/Trappc6a/Trappc5/Trappc3	5
GO:1905475	GO:1905475	regulation of protein localization to membrane	14/722	212/28891	0.000957243128293459	0.0149755369404132	0.0127669736526001	Vamp8/Dab2/Hras/Ezr/Pdcd5/Tmem59/Ap2m1/Pgrmc1/Vti1b/Mff/Cript/Commd1/Rab11a/Cib1	14
GO:0046165	GO:0046165	alcohol biosynthetic process	11/722	144/28891	0.00102104003497478	0.0159146609141456	0.0135675974350309	Dab2/Park7/Got1/Scp2/Sod1/Ephx1/Spr/Pgp/Fdps/Isyna1/Qdpr	11
GO:0046173	GO:0046173	polyol biosynthetic process	7/722	64/28891	0.00106798589924048	0.0165851927882051	0.014139240562313	Got1/Scp2/Ephx1/Spr/Pgp/Isyna1/Qdpr	7
GO:0034614	GO:0034614	cellular response to reactive oxygen species	11/722	145/28891	0.00108048516928932	0.0167178364654875	0.0142523222060489	Prdx5/Romo1/Prdx2/Park7/Prdx1/Psap/Sod1/Sod2/Bnip3/Cat/Mapk9	11
GO:0051100	GO:0051100	negative regulation of binding	12/722	168/28891	0.0011061201065639	0.017009936421941	0.0145013438246262	Ace/Dab2/Id1/Park7/Msx1/Tle5/Stub1/Pin1/Lrpap1/Sumo3/Sumo1/Golga2	12
GO:0009220	GO:0009220	pyrimidine ribonucleotide biosynthetic process	4/722	19/28891	0.00111144470938819	0.017009936421941	0.0145013438246262	Nme2/Nme1/Cmpk1/Nme7	4
GO:0048268	GO:0048268	clathrin coat assembly	4/722	19/28891	0.00111144470938819	0.017009936421941	0.0145013438246262	Dab2/Nsg2/Clta/Ap1b1	4
GO:0006888	GO:0006888	endoplasmic reticulum to Golgi vesicle-mediated transport	10/722	124/28891	0.00113136425390232	0.0172522837851386	0.0147079502663874	Trappc6b/Trappc2l/Use1/Trappc6a/Trappc5/Pdcd6/Yif1b/Trappc3/Golga2/Sec13	10
GO:0036294	GO:0036294	cellular response to decreased oxygen levels	11/722	146/28891	0.00114275442655763	0.0173632902797821	0.0148025857374239	Acaa2/Eno1/Pgk1/Chchd2/Higd1a/Stub1/Bad/Zfas1/Sdhd/Bnip3/Commd1	11
GO:0010950	GO:0010950	positive regulation of endopeptidase activity	12/722	169/28891	0.00116425565994509	0.0176265803140074	0.0150270462655052	Ndufa13/Mtch1/Cycs/Ctsd/Rnf7/Rps27l/Pdcd5/Aifm1/Psme1/Bad/Pdcd6/Mapk9	12
GO:1990778	GO:1990778	protein localization to cell periphery	21/722	400/28891	0.0012476504854833	0.0188216987524337	0.0160459109430013	Bsg/Krt18/Vamp8/Atp1b1/Crb3/Dab2/Hras/Tspan33/Ezr/Scp2/Tmem59/Ap2m1/Pgrmc1/Arl3/Snap47/Vti1b/Pdzd11/Snap23/Commd1/Rab11a/Cib1	21
GO:2001056	GO:2001056	positive regulation of cysteine-type endopeptidase activity	11/722	148/28891	0.0012761716393924	0.0190065741403033	0.016203521265445	Ndufa13/Mtch1/Cycs/Ctsd/Rnf7/Rps27l/Pdcd5/Aifm1/Bad/Pdcd6/Mapk9	11
GO:0035094	GO:0035094	response to nicotine	5/722	33/28891	0.00127720396778612	0.0190065741403033	0.016203521265445	Igf2/Htr2c/Ppp1r1b/Bad/Abat	5
GO:0062125	GO:0062125	regulation of mitochondrial gene expression	5/722	33/28891	0.00127720396778612	0.0190065741403033	0.016203521265445	Chchd10/Coa3/Uqcc2/C1qbp/Ngrn	5
GO:0006612	GO:0006612	protein targeting to membrane	10/722	126/28891	0.00127790413253933	0.0190065741403033	0.016203521265445	Folr1/Arl6ip1/Rab3ip/Naca/Hras/Srp9/Srp14/Mff/Yif1b/Cib1	10
GO:1903828	GO:1903828	negative regulation of protein localization	15/722	244/28891	0.00132001442997413	0.0195640033410902	0.0166787418834404	Dab2/Ucp2/Park7/Naca/Ndfip1/Tmem98/Tmem59/Ap2m1/Mdfic/Sumo1/Ufm1/Commd1/Ptpmt1/Erlec1/Hadh	15
GO:0035795	GO:0035795	negative regulation of mitochondrial membrane permeability	4/722	20/28891	0.00136202986368665	0.0199764380007375	0.0170303514754095	Acaa2/Slc25a4/Slc25a5/Bnip3	4
GO:0071450	GO:0071450	cellular response to oxygen radical	4/722	20/28891	0.00136202986368665	0.0199764380007375	0.0170303514754095	Prdx2/Prdx1/Sod1/Sod2	4
GO:0071451	GO:0071451	cellular response to superoxide	4/722	20/28891	0.00136202986368665	0.0199764380007375	0.0170303514754095	Prdx2/Prdx1/Sod1/Sod2	4
GO:0070588	GO:0070588	calcium ion transmembrane transport	19/722	354/28891	0.00162222779819285	0.0237103467805073	0.0202135905941276	Kcne2/Htr2c/Atp2b3/Trpm3/Atp1b1/S100a1/Smdt1/Vdac1/Atp2b2/Tgfb2/Calm3/Ghitm/Fkbp1a/Slc24a5/Itpr1/Zfas1/Nipsnap2/Sumo1/Stim2	19
GO:0009221	GO:0009221	pyrimidine deoxyribonucleotide biosynthetic process	3/722	10/28891	0.00163559377731548	0.0237414024583526	0.0202400662405363	Nme2/Nme1/Cmpk1	3
GO:0044571	GO:0044571	[2Fe-2S] cluster assembly	3/722	10/28891	0.00163559377731548	0.0237414024583526	0.0202400662405363	Glrx3/Ndufab1/Glrx5	3
GO:0071071	GO:0071071	regulation of phospholipid biosynthetic process	4/722	21/28891	0.00164950432305518	0.0238613228102229	0.0203423009703381	Htr2c/Fabp3/Scp2/Idh1	4
GO:0050821	GO:0050821	protein stabilization	13/722	202/28891	0.00180471522267765	0.0260174645071344	0.0221804590507643	Cryab/Gapdh/Atp1b1/Park7/Msx1/Lamp2/Stub1/Pin1/Cog7/Bag1/Sumo1/Hypk/Glmp	13
GO:0000959	GO:0000959	mitochondrial RNA metabolic process	6/722	52/28891	0.00182784358364128	0.026261262915989	0.0223883025407692	Chchd10/Hsd17b10/Gars/Mrpl12/Slirp/Grsf1	6
GO:0008202	GO:0008202	steroid metabolic process	19/722	358/28891	0.00184246948543211	0.0263816647676787	0.0224909477597261	Igf2/Rdh5/Dab2/Hint2/Npc2/Tspo/Tecr/Scp2/Sod1/Acadl/Acadvl/Fdx1/Hsd17b10/Stub1/Hdlbp/Cbr1/Fdps/Smpd1/Cat	19
GO:1904375	GO:1904375	regulation of protein localization to cell periphery	11/722	156/28891	0.00194408377668069	0.0277426009212812	0.0236511756757633	Vamp8/Dab2/Hras/Ezr/Tmem59/Ap2m1/Pgrmc1/Vti1b/Commd1/Rab11a/Cib1	11
GO:1905709	GO:1905709	negative regulation of membrane permeability	4/722	22/28891	0.00197655008486676	0.0281109345403272	0.0239651881634917	Acaa2/Slc25a4/Slc25a5/Bnip3	4
GO:0015718	GO:0015718	monocarboxylic acid transport	12/722	180/28891	0.00198839102358582	0.0281844418913641	0.0240278547922539	Ace/Rbp1/Fabp3/Slco1c1/Slc16a8/Mif/Mpc1/Emb/Mpc2/Slc16a6/Pla2g12a/Mapk9	12
GO:0043271	GO:0043271	negative regulation of monoatomic ion transport	11/722	157/28891	0.00204456689308643	0.0288837811250738	0.0246240568253782	Kcne2/Ace/Stk39/Park7/Vdac1/Maob/Tgfb2/Calm3/Zfas1/Sumo1/Commd1	11
GO:0000338	GO:0000338	protein deneddylation	3/722	11/28891	0.00220733003706958	0.0308733843595427	0.0263202372144128	Cops6/Cops4/Cops2	3
GO:0046051	GO:0046051	UTP metabolic process	3/722	11/28891	0.00220733003706958	0.0308733843595427	0.0263202372144128	Nme2/Nme1/Nme7	3
GO:1901526	GO:1901526	positive regulation of mitophagy	3/722	11/28891	0.00220733003706958	0.0308733843595427	0.0263202372144128	Slc25a4/Slc25a5/Vdac1	3
GO:0046189	GO:0046189	phenol-containing compound biosynthetic process	6/722	54/28891	0.00222344140288696	0.0309960940125232	0.0264248498845798	Kl/Aldh2/Park7/Tgfb2/Slc24a5/Ddt	6
GO:0070936	GO:0070936	protein K48-linked ubiquitination	7/722	73/28891	0.00231034233824082	0.0321015988050304	0.0273673169637184	Ppia/Ube2a/Ube2e1/Ube2q2/Ube2k/Ube2e3/Rnf115	7
GO:0034766	GO:0034766	negative regulation of monoatomic ion transmembrane transport	9/722	115/28891	0.00242161120294114	0.0335373302335192	0.0285913094918434	Kcne2/Stk39/Park7/Vdac1/Tgfb2/Calm3/Zfas1/Sumo1/Commd1	9
GO:1902175	GO:1902175	regulation of oxidative stress-induced intrinsic apoptotic signaling pathway	5/722	38/28891	0.00243784780395783	0.0336518598820846	0.0286889485288605	Ppia/Park7/Sod1/Sod2/Gpx1	5
GO:0031647	GO:0031647	regulation of protein stability	17/722	316/28891	0.00271739485411645	0.0372671294278827	0.0317710450988803	Cryab/Gapdh/Atp1b1/Id1/Park7/Serf2/Msx1/Tomm7/Lamp2/Stub1/Pin1/Cog7/Bag1/Sumo1/Commd1/Hypk/Glmp	17
GO:0062197	GO:0062197	cellular response to chemical stress	17/722	316/28891	0.00271739485411645	0.0372671294278827	0.0317710450988803	Prdx5/Ppia/Stk39/Chchd2/Romo1/Prdx2/Coq7/Park7/Prdx1/Psap/Sod1/Sod2/Serpinb6a/Bad/Bnip3/Cat/Mapk9	17
GO:0033617	GO:0033617	mitochondrial cytochrome c oxidase assembly	4/722	24/28891	0.00275991068199673	0.0376060087766264	0.0320599471752489	Cox20/Coa3/Tmem223/Smim20	4
GO:1901028	GO:1901028	regulation of mitochondrial outer membrane permeabilization involved in apoptotic signaling pathway	4/722	24/28891	0.00275991068199673	0.0376060087766264	0.0320599471752489	Chchd10/Acaa2/Slc25a4/Slc25a5	4
GO:0006183	GO:0006183	GTP biosynthetic process	3/722	12/28891	0.00288872166880352	0.0388597462707837	0.0331287858832613	Nme2/Nme1/Nme7	3
GO:0006241	GO:0006241	CTP biosynthetic process	3/722	12/28891	0.00288872166880352	0.0388597462707837	0.0331287858832613	Nme2/Nme1/Nme7	3
GO:0036295	GO:0036295	cellular response to increased oxygen levels	3/722	12/28891	0.00288872166880352	0.0388597462707837	0.0331287858832613	Atp6v1g1/Atp6v1a/Atp6v0d1	3
GO:1901029	GO:1901029	negative regulation of mitochondrial outer membrane permeabilization involved in apoptotic signaling pathway	3/722	12/28891	0.00288872166880352	0.0388597462707837	0.0331287858832613	Acaa2/Slc25a4/Slc25a5	3
GO:0019400	GO:0019400	alditol metabolic process	4/722	25/28891	0.00322139027436301	0.0431973095838393	0.0368266537296437	Tpi1/Got1/Pgp/Galk1	4
GO:0006919	GO:0006919	activation of cysteine-type endopeptidase activity involved in apoptotic process	7/722	78/28891	0.00336699598180602	0.0450069336302172	0.0383693979139187	Mtch1/Cycs/Rnf7/Rps27l/Aifm1/Bad/Pdcd6	7
GO:0032388	GO:0032388	positive regulation of intracellular transport	12/722	192/28891	0.00337878535882736	0.0450220484406523	0.0383822836212798	Dab2/Prkcq/Hras/Tomm7/Ezr/Scp2/Pdcd5/Oaz2/Mff/Eif3e/Commd1/Cib1	12
GO:0034599	GO:0034599	cellular response to oxidative stress	14/722	243/28891	0.00339932057502188	0.0451532393361396	0.0384941267366761	Prdx5/Ppia/Chchd2/Romo1/Prdx2/Coq7/Park7/Prdx1/Psap/Sod1/Sod2/Bnip3/Cat/Mapk9	14
GO:0010661	GO:0010661	positive regulation of muscle cell apoptotic process	5/722	41/28891	0.00342304122060345	0.045325787196956	0.0386412275719663	Eif5a/Sod2/Zfas1/Mff/Bnip3	5
GO:0010952	GO:0010952	positive regulation of peptidase activity	12/722	193/28891	0.00352328029865781	0.0465072999422831	0.0396484930977249	Ndufa13/Mtch1/Cycs/Ctsd/Rnf7/Rps27l/Pdcd5/Aifm1/Psme1/Bad/Pdcd6/Mapk9	12
GO:0055074	GO:0055074	calcium ion homeostasis	18/722	353/28891	0.00365566900314381	0.0475629906245056	0.040548492555431	Kl/Htr2c/Atp2b3/Fxyd1/Atp1b1/Smdt1/Atp2b2/Tgfb2/Calm3/Ghitm/Fkbp1a/Slc24a5/Immt/Itpr1/Nptn/Eif3e/Bnip3/Stim2	18
GO:1901605	GO:1901605	alpha-amino acid metabolic process	12/722	194/28891	0.00367271752339897	0.0475629906245056	0.040548492555431	Ucp2/Park7/Got1/Phgdh/Hsd17b10/Spr/Got2/Acadsb/Aldh6a1/Apip/Azin1/Qdpr	12
GO:0007042	GO:0007042	lysosomal lumen acidification	3/722	13/28891	0.00368603411104714	0.0475629906245056	0.040548492555431	Atp6v0c/Atp6ap2/Tmem9	3
GO:0009209	GO:0009209	pyrimidine ribonucleoside triphosphate biosynthetic process	3/722	13/28891	0.00368603411104714	0.0475629906245056	0.040548492555431	Nme2/Nme1/Nme7	3
GO:0021860	GO:0021860	pyramidal neuron development	3/722	13/28891	0.00368603411104714	0.0475629906245056	0.040548492555431	Uqcrq/Slc4a10/Ogdh	3
GO:0033539	GO:0033539	fatty acid beta-oxidation using acyl-CoA dehydrogenase	3/722	13/28891	0.00368603411104714	0.0475629906245056	0.040548492555431	Etfb/Acadl/Acadvl	3
GO:1990144	GO:1990144	intrinsic apoptotic signaling pathway in response to hypoxia	3/722	13/28891	0.00368603411104714	0.0475629906245056	0.040548492555431	Eno1/Zfas1/Bnip3	3
GO:0006221	GO:0006221	pyrimidine nucleotide biosynthetic process	4/722	26/28891	0.00373275499591047	0.0475629906245056	0.040548492555431	Nme2/Nme1/Cmpk1/Nme7	4
GO:0010666	GO:0010666	positive regulation of cardiac muscle cell apoptotic process	4/722	26/28891	0.00373275499591047	0.0475629906245056	0.040548492555431	Eif5a/Zfas1/Mff/Bnip3	4
GO:0070129	GO:0070129	regulation of mitochondrial translation	4/722	26/28891	0.00373275499591047	0.0475629906245056	0.040548492555431	Coa3/Uqcc2/C1qbp/Ngrn	4
GO:1902176	GO:1902176	negative regulation of oxidative stress-induced intrinsic apoptotic signaling pathway	4/722	26/28891	0.00373275499591047	0.0475629906245056	0.040548492555431	Ppia/Park7/Sod2/Gpx1	4
GO:0006898	GO:0006898	receptor-mediated endocytosis	15/722	272/28891	0.00373837899794883	0.0475629906245056	0.040548492555431	Cd63/Dab2/Trf/Unc119/Rnasek/Clta/Ezr/Ap2m1/Fnbp1l/Lrpap1/Cttn/Cltb/Usp46/Snx9/Ap2s1	15
GO:0019218	GO:0019218	regulation of steroid metabolic process	9/722	123/28891	0.00380492153405197	0.0482642299094159	0.0411463144238716	Igf2/Dab2/Tspo/Scp2/Sod1/Acadl/Acadvl/Stub1/Fdps	9
GO:0006874	GO:0006874	intracellular calcium ion homeostasis	17/722	327/28891	0.00384149673025031	0.0485769302871843	0.0414128983533835	Htr2c/Atp2b3/Fxyd1/Atp1b1/Smdt1/Atp2b2/Tgfb2/Calm3/Ghitm/Fkbp1a/Slc24a5/Immt/Itpr1/Nptn/Eif3e/Bnip3/Stim2	17
GO:0032890	GO:0032890	regulation of organic acid transport	8/722	101/28891	0.00385257377987849	0.0485769302871843	0.0414128983533835	Htr2c/Arl6ip1/Fxyd1/Fabp3/Mif/Slc12a2/Mapk9/Abat	8
GO:0010506	GO:0010506	regulation of autophagy	16/722	300/28891	0.00387963478306394	0.0486287046628942	0.0414570371440792	Slc25a4/Slc25a5/Vdac1/Tspo/Hspb8/Cisd1/Eif4g2/Tmem59/Cttn/Wdr6/Scoc/Poldip2/Rraga/Rragd/Bnip3/Golga2	16
GO:0010507	GO:0010507	negative regulation of autophagy	7/722	80/28891	0.00387970489379625	0.0486287046628942	0.0414570371440792	Tspo/Eif4g2/Wdr6/Poldip2/Rraga/Rragd/Golga2	7
GO:0034250	GO:0034250	positive regulation of amide metabolic process	11/722	171/28891	0.00395071198512925	0.0493722113171182	0.0420908928717756	Sh3bgrl/Pkm/Rps27l/Eif4g2/Coa3/Uqcc2/Eif5a/Eif3e/Upf3a/C1qbp/Ngrn	11
GO:0051346	GO:0051346	negative regulation of hydrolase activity	18/722	356/28891	0.00399053803582588	0.0497228102163083	0.0423897861219076	Arl6ip1/Ppp1r1b/Wfdc2/Cryab/Gapdh/Pebp1/A2m/Spint2/Serpinb1b/Park7/Gpi1/Hras/Tgfb2/Arl2/Serpinb6a/Gpx1/Lamtor5/Aip	18
