# Supplementary material for: Diverse Subpopulations of Reactive Astrocytes Following Chronic Toxoplasma Infection
Source: Glia. 2025 Jul 9;73(10):2003–24. doi: 10.1002/glia.70053 (PMC12244103; doi:10.1002/glia.70053)
Supplement: Supplementary file 10 — Data S10 Supporting Information 9. [file GLIA-73-2003-s008.csv]

	ID	Description	GeneRatio	BgRatio	pvalue	p.adjust	qvalue	geneID	Count
GO:0031589	GO:0031589	cell-substrate adhesion	87/1635	368/28891	8.77383066802397e-31	5.19147560626978e-27	2.67093876757109e-27	Col1a1/Itga8/Emilin1/Nid1/Col3a1/Lamc3/Cdh11/Thbs1/Col13a1/Abi3bp/Apod/Spp1/Adamts12/Nrp1/Spry4/Fzd7/Tnxb/Axl/Sned1/Col16a1/Lrp1/Angpt1/Phldb2/Ccdc80/Mmp14/Ccn2/Ston1/Rras/Itga1/Rhod/Mdk/Itgb1/Peak1/Lgals1/Adam9/Fndc3b/Lamb1/Lims1/Col26a1/Ptn/Dlc1/Smad6/Nid2/Fermt2/S100a10/Marcks/Rin2/Vcam1/Myadm/Vegfa/Itgav/P4hb/Jup/Myh9/Vcl/Flna/Mertk/Jag1/Col8a1/Efemp2/Ptprk/Lamc1/Rhoa/Rsu1/Parva/Cdc42/Lamb2/P…	87
GO:0090287	GO:0090287	regulation of cellular response to growth factor stimulus	80/1635	323/28891	7.06987343428007e-30	1.8523911677956e-26	9.53028340689162e-27	Dcn/Foxd1/Itga8/Emilin1/Lox/Adgra2/Gata6/Thbs1/Gpc3/Xdh/Cdh5/Fstl1/Spry1/Tgfb1i1/Adamts12/Nrp1/Spry4/Tmem204/Eng/Wnt5a/Lrp1/Angpt1/Creb3l1/Nedd4/Cited2/Twsg1/Tgfbr3/Spry2/Neo1/Smad6/Fbn1/Robo1/Myo1c/Ccbe1/Grb10/Sulf1/Smad7/Vegfa/Fgfr1/Htra1/Tcf4/Xbp1/Cdkn1c/Spred1/Nbl1/Spred2/Trp53/Hes1/Bambi/Zeb2/Tcf7l2/Sema6a/Pmepa1/Tgfb1/Cflar/Abl1/Rbbp7/Ctnnb1/Skil/Hdac1/Snx6/Adam17/Myof/Brms1l/Hif1a/Notch2/B…	80
GO:0001667	GO:0001667	ameboidal-type cell migration	98/1635	471/28891	9.39187680139734e-30	1.8523911677956e-26	9.53028340689162e-27	Dcn/Serpinf1/Cyp1b1/Cygb/Cxcl12/Adgra2/Twist1/Col18a1/Clec14a/Akap12/Thbs1/Cdh5/Fstl1/Foxc2/Ddr2/Nrp1/Timp1/Anxa3/Sema5a/Rhoj/Loxl2/Efnb1/Wnt5a/Kank2/Plpp3/Angpt1/Plxnd1/Nr2f2/Rras/Amotl1/Cd248/Rab13/Itgb1/Grn/Tgfbr3/Foxp1/Adam9/Fndc3b/Vstm4/Pmp22/Arhgdib/Robo1/Bmpr2/Ccbe1/Hspb1/Rin2/Vegfa/Itgav/Jup/Tns3/Fgfr1/Fut8/Myh9/Gpx1/Lgals8/Glul/Sparc/Sp100/Rhoa/Rgcc/Pfn1/Spred1/Tgfbr2/Rock2/Cdc42/Lrp5/Ar…	98
GO:0007015	GO:0007015	actin filament organization	97/1635	471/28891	4.31753543233313e-29	6.38671428827879e-26	3.28587170271248e-26	Lima1/Nrp1/Sema5a/Rhoj/Cdc42ep5/Cnn2/Tpm2/Kank2/Cald1/Phldb2/Ccn2/Cgnl1/Mical2/Rhoc/Gsn/Rhod/Tpm4/Cdc42ep3/Id1/Trf/Fscn1/Svil/Myo1b/Dlc1/Tmsb4x/Dpysl3/Myo1c/Fermt2/Arpc1b/Sptbn1/S100a10/Marcks/Prkcd/Cd47/Tmod3/Tpm1/Myadm/Rhou/Ssh2/Myh9/Flna/Hip1/Rhoa/Rgcc/Phactr1/Pfn1/Add3/Rock2/Cdc42/Icam1/Arfip1/Cx3cl1/Zeb2/Tmsb10/Add1/Actn4/Mical3/Zyx/Abl1/Fchsd2/Rdx/Snx9/Actg1/Wasf2/Dlg1/Tpm3/Tagln2/Pik3r1/Cd…	97
GO:0045765	GO:0045765	regulation of angiogenesis	76/1635	307/28891	1.99232312097452e-28	2.35771518136125e-25	1.21301020333859e-25	Dcn/Serpinf1/Foxc1/Emilin1/Cyp1b1/Adam12/Adgra2/Ramp2/Gata6/Hgf/Thbs1/Cdh5/Foxc2/Ecm1/Nrp1/F3/Anxa3/Sema5a/Rhoj/Eng/Thbs2/Shc1/Wnt5a/Reck/Pgf/Creb3l1/Plxnd1/Rras/Mdk/Itgb1/Grn/Id1/Spry2/Ptn/Tnfrsf1a/Ccbe1/Hspb1/Sulf1/Jak1/Vegfa/Jup/Tcf4/Glul/Xbp1/Sparc/Sp100/Col4a2/Rgcc/Spred1/Tgfbr2/Rock2/Sema6a/Stard13/Add1/Nfe2l2/Abl1/Ctnnb1/Wnk1/Krit1/Adamts1/Htatip2/Erap1/Sp1/Ctsh/Btg1/Hif1a/Atf2/S100a1/Stat…	76
GO:1901342	GO:1901342	regulation of vasculature development	76/1635	311/28891	4.93181287569897e-28	4.8635894642518e-25	2.50224611167042e-25	Dcn/Serpinf1/Foxc1/Emilin1/Cyp1b1/Adam12/Adgra2/Ramp2/Gata6/Hgf/Thbs1/Cdh5/Foxc2/Ecm1/Nrp1/F3/Anxa3/Sema5a/Rhoj/Eng/Thbs2/Shc1/Wnt5a/Reck/Pgf/Creb3l1/Plxnd1/Rras/Mdk/Itgb1/Grn/Id1/Spry2/Ptn/Tnfrsf1a/Ccbe1/Hspb1/Sulf1/Jak1/Vegfa/Jup/Tcf4/Glul/Xbp1/Sparc/Sp100/Col4a2/Rgcc/Spred1/Tgfbr2/Rock2/Sema6a/Stard13/Add1/Nfe2l2/Abl1/Ctnnb1/Wnk1/Krit1/Adamts1/Htatip2/Erap1/Sp1/Ctsh/Btg1/Hif1a/Atf2/S100a1/Stat…	76
GO:0042692	GO:0042692	muscle cell differentiation	94/1635	468/28891	2.33429848505014e-27	1.97314916229167e-24	1.01515657425038e-24	Itga8/Pdgfra/Lox/Nid1/Cxcl12/Cfh/Ramp2/Gata6/Lama1/Six1/Fhl2/Pdgfrb/Lama2/Tbx18/Col14a1/Fzd7/Tmem204/Eng/Rarb/Igfbp5/Tbx2/Mmp14/Nr3c1/Itgb1/Foxp1/Svil/Lamb1/Neo1/Pmp22/Tmsb4x/Smad6/Klf5/Bmpr2/Tmod3/Bmpr1a/Rora/Ehd1/Id2/Tanc1/Csrp1/Tpm1/H3f3b/Vegfa/Myh9/Gpx1/Flt3l/Efemp2/Xbp1/Lamc1/Rxra/Capn2/Lamb2/Hes1/Smarca2/Pdlim5/Selenon/Tgfb1/Cflar/Myl9/Actn4/Ctnnb1/Rara/Ptgfrn/Actg1/Ppp3ca/Pbrm1/Actn1/Myof/…	94
GO:0071559	GO:0071559	response to transforming growth factor beta	67/1635	252/28891	3.7263808659844e-27	2.75612444800371e-24	1.41798598216143e-24	Itga8/Emilin1/Lox/Col3a1/Col1a2/Thbs1/Cdh5/Spry1/Ltbp4/Hpgd/Tgfb1i1/Lrrc32/Eng/Lrp1/Smad9/Nr3c1/Cited2/Twsg1/Tgfbr3/Adam9/Spry2/Smad6/Fbn1/Fermt2/Smad7/Bmpr1a/Fut8/Htra1/Lgals9/Zfp36l2/Xbp1/Ptprk/Col4a2/Cdkn1c/Spred1/Zmiz1/Spred2/Tgfbr2/Rock2/Trp53/Bambi/Zeb2/Pmepa1/Zfhx3/Tgfb1/Cflar/Zyx/Rbbp7/Skil/Hdac1/Dab2/Itgb5/Snx6/Ltbp3/Adam17/Brms1l/Usp9x/Bcl9l/Arid4a/Crebbp/Lats2/Yes1/Snx1/Glg1/Stat3/Ppm1…	67
GO:0007179	GO:0007179	transforming growth factor beta receptor signaling pathway	60/1635	205/28891	6.94928209117299e-27	4.56876690371895e-24	2.35056418803185e-24	Itga8/Emilin1/Lox/Col3a1/Col1a2/Thbs1/Cdh5/Spry1/Ltbp4/Hpgd/Tgfb1i1/Lrrc32/Eng/Lrp1/Smad9/Cited2/Twsg1/Tgfbr3/Adam9/Spry2/Smad6/Fbn1/Fermt2/Smad7/Bmpr1a/Fut8/Htra1/Lgals9/Xbp1/Ptprk/Cdkn1c/Spred1/Zmiz1/Spred2/Tgfbr2/Trp53/Bambi/Zeb2/Pmepa1/Tgfb1/Zyx/Rbbp7/Skil/Hdac1/Dab2/Itgb5/Snx6/Ltbp3/Adam17/Brms1l/Usp9x/Bcl9l/Arid4a/Crebbp/Lats2/Snx1/Glg1/Stat3/Ppm1a/Ski	60
GO:0030198	GO:0030198	extracellular matrix organization	75/1635	322/28891	2.93265495851598e-26	1.71611090659171e-23	8.82914126444452e-24	Col1a1/Itga8/Mfap4/Foxc1/Pdgfra/Emilin1/Cyp1b1/Lox/Nid1/Col3a1/Col1a2/Ramp2/Col18a1/Tgfbi/Lama1/Col13a1/Foxc2/Col5a1/Ltbp4/Abi3bp/Ddr2/Adamts12/Lama2/Col14a1/Sema5a/Loxl2/Mmp19/Eng/Tnxb/Vwa1/Col16a1/Loxl1/Reck/Phldb2/Creb3l1/Ccdc80/Mmp14/Ccn2/Mmp2/Adamts10/Matn2/Itgb1/Hspg2/Col23a1/Col5a2/Crtap/Fscn1/Lamb1/App/Pmp22/Serpinh1/Tnfrsf1a/Sulf1/Pxdn/Col8a1/Col4a1/Efemp2/Col4a2/Lamc1/Rgcc/Anxa2/Lamb2/P…	75
GO:0007178	GO:0007178	transmembrane receptor protein serine/threonine kinase signaling pathway	85/1635	405/28891	3.19033631443448e-26	1.71611090659171e-23	8.82914126444452e-24	Foxd1/Itga8/Emilin1/Lox/Col3a1/Col1a2/Gata6/Thbs1/Gpc3/Cdh5/Fstl1/Spry1/Ltbp4/Hpgd/Tgfb1i1/Lrrc32/Eng/Wnt5a/Lrp1/Smad9/Cited2/Id1/Twsg1/Tgfbr3/Trf/Adam9/Spry2/Neo1/Smad6/Fbn1/Bmpr2/Fermt2/Zic2/Sptbn1/Sulf1/Smad7/Bmpr1a/Mapk3/Fut8/Htra1/Lgals9/Xbp1/Ptprk/Lnpep/Cdkn1c/Spred1/Nbl1/Zmiz1/Spred2/Tgfbr2/Rbpms/Trp53/Hes1/Bambi/Zeb2/Tcf7l2/Pmepa1/Tgfb1/Zyx/Abl1/Rbbp7/Nfia/Skil/Hdac1/Dab2/Itgb5/Snx6/Ltbp3…	85
GO:0045229	GO:0045229	external encapsulating structure organization	75/1635	323/28891	3.61436368498362e-26	1.78218249367068e-23	9.16906997980057e-24	Col1a1/Itga8/Mfap4/Foxc1/Pdgfra/Emilin1/Cyp1b1/Lox/Nid1/Col3a1/Col1a2/Ramp2/Col18a1/Tgfbi/Lama1/Col13a1/Foxc2/Col5a1/Ltbp4/Abi3bp/Ddr2/Adamts12/Lama2/Col14a1/Sema5a/Loxl2/Mmp19/Eng/Tnxb/Vwa1/Col16a1/Loxl1/Reck/Phldb2/Creb3l1/Ccdc80/Mmp14/Ccn2/Mmp2/Adamts10/Matn2/Itgb1/Hspg2/Col23a1/Col5a2/Crtap/Fscn1/Lamb1/App/Pmp22/Serpinh1/Tnfrsf1a/Sulf1/Pxdn/Col8a1/Col4a1/Efemp2/Col4a2/Lamc1/Rgcc/Anxa2/Lamb2/P…	75
GO:0043062	GO:0043062	extracellular structure organization	75/1635	324/28891	4.45037973727352e-26	2.02560745426519e-23	1.04214560325466e-23	Col1a1/Itga8/Mfap4/Foxc1/Pdgfra/Emilin1/Cyp1b1/Lox/Nid1/Col3a1/Col1a2/Ramp2/Col18a1/Tgfbi/Lama1/Col13a1/Foxc2/Col5a1/Ltbp4/Abi3bp/Ddr2/Adamts12/Lama2/Col14a1/Sema5a/Loxl2/Mmp19/Eng/Tnxb/Vwa1/Col16a1/Loxl1/Reck/Phldb2/Creb3l1/Ccdc80/Mmp14/Ccn2/Mmp2/Adamts10/Matn2/Itgb1/Hspg2/Col23a1/Col5a2/Crtap/Fscn1/Lamb1/App/Pmp22/Serpinh1/Tnfrsf1a/Sulf1/Pxdn/Col8a1/Col4a1/Efemp2/Col4a2/Lamc1/Rgcc/Anxa2/Lamb2/P…	75
GO:0071560	GO:0071560	cellular response to transforming growth factor beta stimulus	65/1635	248/28891	5.32994355552213e-26	2.25266257271603e-23	1.15896216259925e-23	Itga8/Emilin1/Lox/Col3a1/Col1a2/Thbs1/Cdh5/Spry1/Ltbp4/Hpgd/Tgfb1i1/Lrrc32/Eng/Lrp1/Smad9/Nr3c1/Cited2/Twsg1/Tgfbr3/Adam9/Spry2/Smad6/Fbn1/Fermt2/Smad7/Bmpr1a/Fut8/Htra1/Lgals9/Zfp36l2/Xbp1/Ptprk/Col4a2/Cdkn1c/Spred1/Zmiz1/Spred2/Tgfbr2/Trp53/Bambi/Zeb2/Pmepa1/Tgfb1/Cflar/Zyx/Rbbp7/Skil/Hdac1/Dab2/Itgb5/Snx6/Ltbp3/Adam17/Brms1l/Usp9x/Bcl9l/Arid4a/Crebbp/Lats2/Yes1/Snx1/Glg1/Stat3/Ppm1a/Ski	65
GO:0043542	GO:0043542	endothelial cell migration	61/1635	231/28891	1.14276958840636e-24	4.50784510306694e-22	2.3192208067868e-22	Dcn/Serpinf1/Cyp1b1/Cxcl12/Adgra2/Col18a1/Clec14a/Thbs1/Cdh5/Fstl1/Foxc2/Nrp1/Anxa3/Sema5a/Rhoj/Loxl2/Wnt5a/Plpp3/Angpt1/Plxnd1/Nr2f2/Rras/Amotl1/Rab13/Itgb1/Grn/Foxp1/Vstm4/Robo1/Ccbe1/Hspb1/Rin2/Vegfa/Itgav/Jup/Tns3/Fgfr1/Myh9/Gpx1/Lgals8/Glul/Sparc/Sp100/Rhoa/Rgcc/Spred1/Rock2/Pten/Zeb2/Stard13/Tgfb1/Nfe2l2/Abl1/Krit1/Sp1/Adam17/Hif1a/Mia3/Svbp/Anxa1/Akt1	61
GO:0030324	GO:0030324	lung development	62/1635	243/28891	3.52384912867692e-24	1.30316345589883e-21	6.70458663166688e-22	Mgp/Tcf21/Pdgfra/Lox/Col3a1/Gata6/Lama1/Gpc3/Spry1/Pdgfrb/Eya1/Slc7a11/Rbp4/Man2a1/Rcn3/Wnt5a/Igfbp5/Tbx2/Foxp2/Mmp14/Ccn2/Pkdcc/Epas1/Id1/Foxp1/Fndc3b/Spry2/Errfi1/Bmpr2/Sav1/Ccbe1/Bmpr1a/Mapk3/Vegfa/Tns3/Fgfr1/Sparc/Tgfbr2/Cdc42/Hes1/Pdpn/Asah1/Ctsz/Selenon/Tgfb1/Ctnnb1/Sp3/Sp1/Ctsh/Ltbp3/Lipa/Rc3h2/Plod3/Heg1/Ppp1ca/Stk40/Rdh10/Map2k1/Ppp3r1/Wwp1/Klf2/Kras	62
GO:0060541	GO:0060541	respiratory system development	66/1635	276/28891	6.08866381745253e-24	2.11921316516863e-21	1.09030438142865e-21	Mgp/Tcf21/Pdgfra/Lox/Col3a1/Gata6/Lama1/Gpc3/Six1/Spry1/Pdgfrb/Eya1/Slc7a11/Rbp4/Man2a1/Rcn3/Wnt5a/Igfbp5/Tbx2/Foxp2/Mmp14/Ccn2/Pkdcc/Epas1/Id1/Foxp1/Fndc3b/Spry2/Errfi1/Bmpr2/Sav1/Ccbe1/Bmpr1a/Mapk3/Vegfa/Tns3/Fgfr1/Sparc/Tgfbr2/Cdc42/Hes1/Pdpn/Asah1/Ctsz/Selenon/Tgfb1/Ctnnb1/Rara/Sp3/Sp1/Ctsh/Ltbp3/Lipa/Rc3h2/Plod3/Lrp6/Heg1/Ppp1ca/Stk40/Rdh10/Map2k1/Ppp3r1/Ski/Wwp1/Klf2/Kras	66
GO:0030323	GO:0030323	respiratory tube development	62/1635	246/28891	7.16190977666124e-24	2.35427889713914e-21	1.21124228503534e-21	Mgp/Tcf21/Pdgfra/Lox/Col3a1/Gata6/Lama1/Gpc3/Spry1/Pdgfrb/Eya1/Slc7a11/Rbp4/Man2a1/Rcn3/Wnt5a/Igfbp5/Tbx2/Foxp2/Mmp14/Ccn2/Pkdcc/Epas1/Id1/Foxp1/Fndc3b/Spry2/Errfi1/Bmpr2/Sav1/Ccbe1/Bmpr1a/Mapk3/Vegfa/Tns3/Fgfr1/Sparc/Tgfbr2/Cdc42/Hes1/Pdpn/Asah1/Ctsz/Selenon/Tgfb1/Ctnnb1/Sp3/Sp1/Ctsh/Ltbp3/Lipa/Rc3h2/Plod3/Heg1/Ppp1ca/Stk40/Rdh10/Map2k1/Ppp3r1/Wwp1/Klf2/Kras	62
GO:0032970	GO:0032970	regulation of actin filament-based process	81/1635	402/28891	7.9692609724874e-24	2.48179564074779e-21	1.27684779681072e-21	Lima1/Pdgfrb/Nrp1/Sema5a/Cdc42ep5/Cnn2/Kank2/Lrp1/Phldb2/Ccn2/Cgnl1/Rhoc/Gsn/Rhod/Cdc42ep3/Id1/Fscn1/Svil/Dlc1/Tmsb4x/Myo1c/Fermt2/Sptbn1/S100a10/Prkcd/Cd47/Tmod3/Tpm1/Myadm/Jup/Ssh2/Myh9/Flna/Abracl/Rhoa/Rgcc/Pfn1/Add3/Rock2/Cdc42/Icam1/Arfip1/Pdpn/Cx3cl1/Zeb2/Tmsb10/Add1/Tgfb1/Abl1/Fchsd2/Rdx/Snx9/Actg1/Wasf2/Dlg1/Pik3r1/Taok1/Cdc42ep4/Frmd6/Nckap1/Sri/Cd2ap/Lpar1/Gmfb/Arhgap35/Cfl2/Capza1/Pik3…	81
GO:0010631	GO:0010631	epithelial cell migration	72/1635	328/28891	1.29633578152182e-23	3.83520940963229e-21	1.97315951587426e-21	Dcn/Serpinf1/Cyp1b1/Cxcl12/Adgra2/Col18a1/Clec14a/Thbs1/Cdh5/Fstl1/Foxc2/Nrp1/Anxa3/Sema5a/Rhoj/Loxl2/Wnt5a/Kank2/Plpp3/Angpt1/Plxnd1/Nr2f2/Rras/Amotl1/Rab13/Itgb1/Grn/Tgfbr3/Foxp1/Adam9/Vstm4/Robo1/Bmpr2/Ccbe1/Hspb1/Rin2/Vegfa/Itgav/Jup/Tns3/Fgfr1/Myh9/Gpx1/Lgals8/Glul/Sparc/Sp100/Rhoa/Rgcc/Pfn1/Spred1/Tgfbr2/Rock2/Pten/Zeb2/Stard13/Tgfb1/Actn4/Nfe2l2/Abl1/Krit1/Sp1/Glipr2/Ctsh/Adam17/Hif1a/Mia3…	72
GO:0090132	GO:0090132	epithelium migration	72/1635	330/28891	1.90045614880022e-23	5.35476144402423e-21	2.75494695856152e-21	Dcn/Serpinf1/Cyp1b1/Cxcl12/Adgra2/Col18a1/Clec14a/Thbs1/Cdh5/Fstl1/Foxc2/Nrp1/Anxa3/Sema5a/Rhoj/Loxl2/Wnt5a/Kank2/Plpp3/Angpt1/Plxnd1/Nr2f2/Rras/Amotl1/Rab13/Itgb1/Grn/Tgfbr3/Foxp1/Adam9/Vstm4/Robo1/Bmpr2/Ccbe1/Hspb1/Rin2/Vegfa/Itgav/Jup/Tns3/Fgfr1/Myh9/Gpx1/Lgals8/Glul/Sparc/Sp100/Rhoa/Rgcc/Pfn1/Spred1/Tgfbr2/Rock2/Pten/Zeb2/Stard13/Tgfb1/Actn4/Nfe2l2/Abl1/Krit1/Sp1/Glipr2/Ctsh/Adam17/Hif1a/Mia3…	72
GO:0090130	GO:0090130	tissue migration	72/1635	332/28891	2.77672203584163e-23	7.46812013003405e-21	3.84223929552822e-21	Dcn/Serpinf1/Cyp1b1/Cxcl12/Adgra2/Col18a1/Clec14a/Thbs1/Cdh5/Fstl1/Foxc2/Nrp1/Anxa3/Sema5a/Rhoj/Loxl2/Wnt5a/Kank2/Plpp3/Angpt1/Plxnd1/Nr2f2/Rras/Amotl1/Rab13/Itgb1/Grn/Tgfbr3/Foxp1/Adam9/Vstm4/Robo1/Bmpr2/Ccbe1/Hspb1/Rin2/Vegfa/Itgav/Jup/Tns3/Fgfr1/Myh9/Gpx1/Lgals8/Glul/Sparc/Sp100/Rhoa/Rgcc/Pfn1/Spred1/Tgfbr2/Rock2/Pten/Zeb2/Stard13/Tgfb1/Actn4/Nfe2l2/Abl1/Krit1/Sp1/Glipr2/Ctsh/Adam17/Hif1a/Mia3…	72
GO:0040013	GO:0040013	negative regulation of locomotion	75/1635	358/28891	3.14976408838066e-23	8.10311048302102e-21	4.16893260576515e-21	Dcn/Serpinf1/Dpep1/Emilin1/Cyp1b1/Cygb/Cxcl12/Col3a1/Il33/Cdh11/Thbs1/Apod/Nrp1/Timp1/Dach1/Sema5a/Eng/Wnt5a/Cnn2/Igfbp5/Reck/Lrp1/Ifitm1/Phldb2/Nr2f2/Rras/Clic4/Cited2/Tgfbr3/Ptn/Dlc1/Dpysl3/Arhgdib/Robo1/Sulf1/Bmpr1a/Prkg1/Osbpl8/Tpm1/Jup/Myh9/Jag1/Sp100/Ptprk/Rhoa/Rgcc/Spred1/Nbl1/Afdn/Cers2/Cx3cl1/Pten/Zeb2/Sema6a/Stard13/Tcaf1/Arhgdia/Tgfb1/Nfe2l2/Rbbp7/Fbln1/Krit1/Hdac1/Zmynd8/Brms1l/Mia3/S…	75
GO:1902903	GO:1902903	regulation of supramolecular fiber organization	79/1635	393/28891	3.37190691738264e-23	8.31315551256379e-21	4.27699772152219e-21	Emilin1/Lima1/Cdh5/Nrp1/Sema5a/Tnxb/Cdc42ep5/Kank2/Phldb2/Ccn2/Cgnl1/Rhoc/Gsn/Cdc42ep3/Hspg2/Id1/Svil/App/Dlc1/Tmsb4x/Myo1c/Fermt2/Sptbn1/S100a10/Prkcd/Cd47/Tmod3/Tpm1/Myadm/Ssh2/Flna/Efemp2/Rhoa/Rgcc/Pfn1/Add3/Rock2/Cdc42/Icam1/Arfip1/Cx3cl1/Tmsb10/Add1/Abl1/Fchsd2/Rdx/Snx9/Hdgfl3/Actg1/Wasf2/Dlg1/Ldlr/Pik3r1/Taok1/Cdc42ep4/Nckap1/Eml4/Psen1/Lpar1/Gmfb/Arhgap35/Cfl2/Capza1/Pik3ca/Eps8/Camsap2/Ca…	79
GO:2000146	GO:2000146	negative regulation of cell motility	71/1635	326/28891	4.31572209864898e-23	1.02144510630824e-20	5.25518665654435e-21	Dcn/Serpinf1/Dpep1/Emilin1/Cyp1b1/Cygb/Cxcl12/Col3a1/Il33/Cdh11/Thbs1/Apod/Timp1/Dach1/Eng/Cnn2/Igfbp5/Reck/Lrp1/Ifitm1/Phldb2/Nr2f2/Rras/Clic4/Cited2/Tgfbr3/Ptn/Dlc1/Dpysl3/Arhgdib/Robo1/Sulf1/Bmpr1a/Prkg1/Osbpl8/Tpm1/Jup/Myh9/Jag1/Sp100/Ptprk/Rhoa/Rgcc/Spred1/Nbl1/Afdn/Cers2/Cx3cl1/Pten/Zeb2/Stard13/Tcaf1/Arhgdia/Tgfb1/Nfe2l2/Rbbp7/Fbln1/Krit1/Hdac1/Zmynd8/Brms1l/Mia3/Svbp/Gna12/Arid4a/Nisch/Mi…	71
GO:0110053	GO:0110053	regulation of actin filament organization	65/1635	280/28891	7.64757322374476e-23	1.7404111832653e-20	8.95416265711329e-21	Lima1/Nrp1/Sema5a/Cdc42ep5/Kank2/Phldb2/Ccn2/Cgnl1/Rhoc/Gsn/Cdc42ep3/Id1/Svil/Dlc1/Tmsb4x/Myo1c/Fermt2/Sptbn1/S100a10/Prkcd/Cd47/Tmod3/Tpm1/Myadm/Ssh2/Flna/Rhoa/Rgcc/Pfn1/Add3/Rock2/Cdc42/Icam1/Arfip1/Cx3cl1/Tmsb10/Add1/Abl1/Fchsd2/Rdx/Snx9/Actg1/Wasf2/Dlg1/Pik3r1/Cdc42ep4/Nckap1/Lpar1/Gmfb/Arhgap35/Cfl2/Capza1/Pik3ca/Eps8/Capg/Ap1ar/Arap1/Mtss1/Nck1/Capzb/Sdc4/Tjp1/Flii/Specc1l/Sh3pxd2b	65
GO:0030336	GO:0030336	negative regulation of cell migration	69/1635	313/28891	8.54710493685522e-23	1.87308221893972e-20	9.63673585862975e-21	Dcn/Serpinf1/Dpep1/Emilin1/Cyp1b1/Cygb/Cxcl12/Col3a1/Il33/Cdh11/Thbs1/Apod/Timp1/Dach1/Eng/Cnn2/Igfbp5/Reck/Lrp1/Ifitm1/Phldb2/Nr2f2/Rras/Clic4/Cited2/Tgfbr3/Ptn/Dlc1/Dpysl3/Arhgdib/Robo1/Sulf1/Bmpr1a/Prkg1/Osbpl8/Tpm1/Jup/Myh9/Jag1/Sp100/Ptprk/Rhoa/Rgcc/Spred1/Nbl1/Afdn/Cers2/Cx3cl1/Pten/Zeb2/Stard13/Tcaf1/Arhgdia/Tgfb1/Nfe2l2/Rbbp7/Krit1/Hdac1/Zmynd8/Brms1l/Mia3/Svbp/Gna12/Arid4a/Nisch/Mitf/Sta…	69
GO:0060562	GO:0060562	epithelial tube morphogenesis	78/1635	395/28891	2.04545002670275e-22	4.32247421714291e-20	2.22385017940765e-20	Mgp/Foxd1/Tcf21/Pdgfra/Cxcl12/Twist1/Lama1/Gpc3/Six1/Foxc2/Spry1/Eya1/Adamts12/Nrp1/Sema5a/Eng/Wnt5a/Tbx2/Angpt1/Fat4/Pgf/Mmp14/Plxnd1/Clic4/Mdk/Nr3c1/Cited2/Foxp1/Spry2/Fzd2/Dlc1/Robo1/Zic2/Pkd2/Vegfa/Col4a1/Rhoa/Pfn1/Tgfbr2/Rock2/Lrp5/Ncoa3/Lzts2/Hes1/Ctsz/Zeb2/Stard13/Maged1/Tgfb1/Abl1/Ctnnb1/Rara/Dlg1/Ctsh/Nckap1/Hif1a/Notch2/Pbx1/Psen1/Lrp6/Arhgap35/Ppp1ca/Brd2/Smo/Cd44/Nfatc3/Bcl10/Rdh10/Kd…	78
GO:0072001	GO:0072001	renal system development	73/1635	352/28891	2.28299381708078e-22	4.65809462609206e-20	2.39652200326592e-20	Foxd1/Itga8/Tcf21/Foxc1/Pdgfra/Nid1/Cfh/Gpc3/Six1/Foxc2/Spry1/Pdgfrb/Eya1/Spp1/Id3/Nrp1/Tbx18/Enpep/Rbp4/Rarb/Wnt5a/Kank2/Tns2/Angpt1/Fat4/Pgf/Plxnd1/Smad9/Bicc1/Smad6/Fbn1/Robo1/Sulf1/Smad7/Id2/Zfp950/Pkd2/Vegfa/Fgfr1/Jag1/Col4a1/Rhoa/Cdkn1c/Ctnnd1/Lzts2/Lamb2/Hes1/Arid5b/Maged1/Tgfb1/Cflar/Actn4/Ctnnb1/Rara/Adamts1/Nfia/Dlg1/Ppp3ca/Anxa4/Notch2/Pbx1/Bax/Sec61a1/Smo/Stat1/Cd44/Rdh10/Pkd1/Mtss1/A…	73
GO:0061448	GO:0061448	connective tissue development	68/1635	316/28891	7.32551490425573e-22	1.44483572294937e-19	7.4334698607395e-20	Col1a1/Mgp/Foxd1/Efemp1/Bgn/Prrx2/Lox/Col3a1/Cfh/Lpl/Thbs1/Foxc2/Col5a1/Pdgfrb/Ecm1/Ctsk/Ogn/Adamts12/Loxl2/Rarb/Wnt5a/Ccn2/Selenom/Smad9/Pkdcc/Maf/Mdk/Hspg2/Twsg1/Por/Prrx1/Serpinh1/Bmpr2/Sulf1/Smad7/Bmpr1a/Mapk3/Id2/Fgfr1/Creb3l2/Xbp1/Ext2/Tgfbr2/Lrp5/Arid5b/Klf7/Slc26a2/Tgfb1/Cflar/Ctnnb1/Rara/Nfia/Chsy1/Ltbp3/Hif1a/Lipa/Mia3/Tbl1xr1/Lrp6/Atf2/Pik3ca/Rela/Glg1/Pkd1/Ptpn11/Lmna/Sh3pxd2b/Sulf2	68
GO:0032956	GO:0032956	regulation of actin cytoskeleton organization	72/1635	351/28891	8.67952689146287e-22	1.65666969731567e-19	8.52332487949427e-20	Lima1/Pdgfrb/Nrp1/Sema5a/Cdc42ep5/Kank2/Lrp1/Phldb2/Ccn2/Cgnl1/Rhoc/Gsn/Rhod/Cdc42ep3/Id1/Fscn1/Svil/Dlc1/Tmsb4x/Myo1c/Fermt2/Sptbn1/S100a10/Prkcd/Cd47/Tmod3/Tpm1/Myadm/Ssh2/Flna/Rhoa/Rgcc/Pfn1/Add3/Rock2/Cdc42/Icam1/Arfip1/Cx3cl1/Tmsb10/Add1/Tgfb1/Abl1/Fchsd2/Rdx/Snx9/Actg1/Wasf2/Dlg1/Pik3r1/Taok1/Cdc42ep4/Nckap1/Cd2ap/Lpar1/Gmfb/Arhgap35/Cfl2/Capza1/Pik3ca/Eps8/Capg/Ap1ar/Arap1/Mtss1/Nck1/Capzb…	72
GO:0050678	GO:0050678	regulation of epithelial cell proliferation	80/1635	426/28891	1.59590771287251e-21	2.95093310533333e-19	1.51821220579845e-19	Serpinf1/Cxcl12/Twist1/Col18a1/Thbs1/Gpc3/Xdh/Six1/Ecm1/Eya1/Tbx18/F3/Nupr1/Sema5a/Fzd7/Eng/Wnt5a/Foxp2/Pgf/Ctsl/Nr2f2/Egfr/Mdk/Hspg2/Grn/Id1/Tgfbr3/Foxp1/Lims1/Ptn/Robo1/Errfi1/Sav1/Cyba/Sulf1/Bmpr1a/Vegfa/Fgfr1/Klf9/Htra1/Jag1/Gpx1/Pold4/Bmyc/Glul/Xbp1/Sparc/Ptprk/Rgcc/Cdkn1c/Gas1/Cdc42/Hes1/Pten/Tcf7l2/Maged1/Tgfb1/Cflar/Ctnnb1/Krit1/Dlg1/Dab2/Sp1/Adam17/Notch2/Nr1d1/Cask/Bax/Lrp6/Atf2/Smo/Frs…	80
GO:0051017	GO:0051017	actin filament bundle assembly	49/1635	174/28891	2.12445673620286e-21	3.76375450213245e-19	1.93639700420146e-19	Lima1/Nrp1/Kank2/Cald1/Phldb2/Ccn2/Cgnl1/Rhoc/Rhod/Id1/Fscn1/Myo1b/Dlc1/Dpysl3/Fermt2/S100a10/Marcks/Cd47/Tpm1/Myh9/Flna/Rhoa/Rgcc/Phactr1/Pfn1/Rock2/Cdc42/Cx3cl1/Zeb2/Add1/Actn4/Zyx/Abl1/Rdx/Actg1/Wasf2/Pik3r1/Itgb5/Actn1/Pawr/Lpar1/Myh10/Eps8/Arap1/Mtss1/Pls3/Sdc4/Tjp1/Sh3pxd2b	49
GO:0007264	GO:0007264	small GTPase mediated signal transduction	80/1635	428/28891	2.16271173014202e-21	3.76375450213245e-19	1.93639700420146e-19	Col3a1/Col1a2/Spry1/Pdgfrb/Nrp1/Spry4/Rhoj/Cdc42ep5/Rasgrp2/Kank2/Cgnl1/Rhoc/Rhod/Cdc42ep3/Itgb1/Auts2/Cyth3/Spry2/Dlc1/Arhgap31/Arhgdib/Robo1/Ralbp1/Rhou/Itgav/Tns3/Lpar6/Ralgapa2/Rgl1/Psd3/Rhoa/Ralb/Nradd/Rsu1/Rock2/Cdc42/Dock7/Arhgef12/Pdpn/Stard13/Arhgdia/Abl1/Itsn1/Timp2/Tax1bp3/Rdx/Kctd10/Wasf2/Cdc42ep4/Rassf1/Ctnnal1/Nckap1/Rab12/Bnip2/Lipa/Cd2ap/Nucb1/Camk2d/Notch2/Shoc2/Gna12/Lpar1/Heg1/…	80
GO:0072659	GO:0072659	protein localization to plasma membrane	67/1635	315/28891	2.88434892519578e-21	4.87619788296669e-19	2.50873295989961e-19	Mrap/Ramp2/Lrp1/Mmp14/Pkdcc/Egfr/Rab13/Itgb1/Nsg1/Ptpn9/Errfi1/Tnfrsf1a/Sptbn1/S100a10/Ehd1/Jup/Myl12a/Flna/Ldlrap1/Vamp5/Rab34/Anxa2/Picalm/Rock2/Rab8b/Palm/Pgrmc1/Afdn/Rer1/Tgfb1/Tmbim1/Cnpy4/Rdx/Wnk1/Gorasp2/Dlg1/Dab2/Vamp2/Pik3r1/Cltc/Fcho2/Zdhhc5/Rab10/Rab12/Camk2d/Pid1/Arl6ip5/Cask/Ehd3/Pgap2/Lrp6/Atp2c1/Rab7/Sqstm1/Stx4a/Atp1b3/Golga7/Vps4a/Akt1/Vamp7/Atp6ap1/Slmap/Rilpl1/Ank2/Pip5k1a/Ikbk…	67
GO:0060348	GO:0060348	bone development	58/1635	242/28891	2.97539304575055e-21	4.89038906991834e-19	2.51603411938907e-19	Col1a1/Alpl/Bgn/Foxc1/Lox/Col3a1/Cfh/Twist1/Thbs1/Col13a1/Ecm1/Ddr2/Ogn/Adamts12/Papss2/Rarb/Fat4/Mmp14/Smad9/Hspg2/Cited2/Dhrs3/Foxp1/Foxn3/Por/Fbn1/Serpinh1/Sulf1/Lepr/Lrrk1/Sparc/Rhoa/Ext2/Tgfbr2/Vkorc1/Lrp5/Trp53/Insig1/Timp3/Ppib/Rara/Sbds/Insig2/Chsy1/Ltbp3/Lipa/Notch2/Slc38a10/Bbx/Lrp6/Atf2/Ano6/Glg1/Pls3/Atp6ap1/Ski/Sh3pxd2b/Sulf2	58
GO:0061572	GO:0061572	actin filament bundle organization	49/1635	177/28891	4.78788385722619e-21	7.65673210356957e-19	3.93927741539066e-19	Lima1/Nrp1/Kank2/Cald1/Phldb2/Ccn2/Cgnl1/Rhoc/Rhod/Id1/Fscn1/Myo1b/Dlc1/Dpysl3/Fermt2/S100a10/Marcks/Cd47/Tpm1/Myh9/Flna/Rhoa/Rgcc/Phactr1/Pfn1/Rock2/Cdc42/Cx3cl1/Zeb2/Add1/Actn4/Zyx/Abl1/Rdx/Actg1/Wasf2/Pik3r1/Itgb5/Actn1/Pawr/Lpar1/Myh10/Eps8/Arap1/Mtss1/Pls3/Sdc4/Tjp1/Sh3pxd2b	49
GO:0090092	GO:0090092	regulation of transmembrane receptor protein serine/threonine kinase signaling pathway	60/1635	261/28891	5.83512479132624e-21	9.0859035237572e-19	4.67456534529515e-19	Foxd1/Itga8/Emilin1/Lox/Gata6/Thbs1/Gpc3/Cdh5/Fstl1/Spry1/Tgfb1i1/Eng/Wnt5a/Lrp1/Cited2/Twsg1/Tgfbr3/Spry2/Neo1/Smad6/Fbn1/Bmpr2/Zic2/Sulf1/Smad7/Bmpr1a/Htra1/Lgals9/Xbp1/Cdkn1c/Spred1/Nbl1/Spred2/Tgfbr2/Trp53/Hes1/Bambi/Zeb2/Tcf7l2/Pmepa1/Tgfb1/Abl1/Rbbp7/Skil/Hdac1/Dab2/Snx6/Adam17/Brms1l/Notch2/Bcl9l/Ctdspl2/Arid4a/Crebbp/Lats2/Snx1/Glg1/Ppm1a/Ski/Crim1	60
GO:1990778	GO:1990778	protein localization to cell periphery	76/1635	400/28891	7.99823100843094e-21	1.21347520197143e-18	6.24315359686432e-19	Mrap/Ramp2/Gpc6/Lrp1/Mmp14/Pkdcc/Egfr/Rab13/Itgb1/Nsg1/Ptpn9/Epb41l2/Errfi1/Tnfrsf1a/Sptbn1/S100a10/Ehd1/Myadm/Jup/Myl12a/Flna/Ldlrap1/Vamp5/Rab34/Epb41/Anxa2/Picalm/Rock2/Rab8b/Palm/Pgrmc1/Afdn/Gphn/Rer1/Tgfb1/Tmbim1/Cnpy4/Rdx/Wnk1/Gorasp2/Dlg1/Dab2/Vamp2/Pik3r1/Cltc/Fcho2/Zdhhc5/Rab10/Rab12/Eif4g1/Camk2d/Pid1/Arl6ip5/Cask/Nbea/Ehd3/Pgap2/Lrp6/Atp2c1/Rab7/Sqstm1/Stx4a/Atp1b3/Golga7/Vps4a/Map2k1/…	76
GO:2001233	GO:2001233	regulation of apoptotic signaling pathway	80/1635	437/28891	8.27093438592373e-21	1.22347796903777e-18	6.29461638002406e-19	Cxcl12/Hgf/Thbs1/Eya2/Eya1/Ctsk/Nrp1/Nupr1/Wnt5a/Creb3l1/Ctsl/Steap3/G0s2/App/Pmp22/Hspb1/Prkcd/Plscr1/Vegfa/Itgav/P4hb/Fgfr1/Gpx1/Ctsc/Serinc3/Bmyc/Gsdme/Xbp1/Sp100/Ybx3/Pttg1ip/Gas1/Icam1/Trp53/Ing5/Timp3/Cx3cl1/Tnfsf10/Pten/Tcf7l2/Zfp385a/Maged1/Cflar/Nfe2l2/Tmbim1/Ctnnb1/Ier3/Skil/Hdac1/Dab2/Ctsh/Mapk9/Hif1a/Bok/Psen1/Bax/Bcap31/Usp47/Atf4/Ppp1ca/Rela/Ripk1/Stx4a/Cd44/Bcl10/Ddx3x/Kdm6a/Map2k1…	80
GO:0007162	GO:0007162	negative regulation of cell adhesion	66/1635	315/28891	1.3429561398368e-20	1.93811499497911e-18	9.97132004212586e-19	Col1a1/Cyp1b1/Cxcl12/Thbs1/Apod/Lrrc32/Spry4/Sema5a/Fzd7/Lrp1/Angpt1/Phldb2/Mmp14/Mmp2/Plxnd1/Mdk/Hspg2/Twsg1/Lgals1/Lamb1/Dlc1/Pde5a/Hspb1/Smad7/Prkcd/Prkg1/Myadm/Vegfa/Lgals9/Jag1/Cebpb/Rhoa/Rgcc/Serpine2/Pten/Sema6a/Tgfb1/Actn4/Abl1/Fbln1/Rdx/Wnk1/Dlg1/Fgl2/Pik3r1/Cblb/Peli1/Irf1/Pawr/Itch/Mia3/Rc3h2/Cask/Anxa1/Ass1/Prkar1a/Cd44/Ap1ar/Map2k1/Akt1/Sdc4/Rc3h1/Gstp1/Ptpn11/Specc1l/Ildr2	66
GO:0048732	GO:0048732	gland development	85/1635	489/28891	1.60343865740777e-20	2.25893965140042e-18	1.16219162837676e-18	Serpinf1/Tcf21/Foxc1/Pdgfra/Gata6/Hgf/Lama1/Xdh/Six1/Pdgfrb/Nrp1/Man2a1/Wnt5a/Igfbp5/Tbx2/Mmp2/Plxnd1/Egfr/Mdk/Nr3c1/Cited2/Mafb/Twsg1/Tgfbr3/Lims1/Ptn/Robo1/Errfi1/Sulf1/Scd1/Bmpr1a/Socs2/Mapk3/Id2/Pkd2/Vegfa/Stat6/Fgfr1/Gpx1/Cebpb/Ly6e/Xbp1/Rxra/Cdkn1c/Tgfbr2/Serpine2/Ctnnd1/Lrp5/Ncoa3/Hes1/Arid5b/Pten/Tcf7l2/Atf7/Ezh1/Tgfb1/Cflar/Abl1/Ctnnb1/Sp3/Sp1/Sec63/Hif1a/Lipa/Notch2/Pbx1/Psen1/Anxa1/Bax…	85
GO:0010810	GO:0010810	regulation of cell-substrate adhesion	55/1635	228/28891	2.29671455151632e-20	3.16038604681909e-18	1.62597270085317e-18	Col1a1/Emilin1/Nid1/Thbs1/Abi3bp/Apod/Spp1/Nrp1/Spry4/Fzd7/Col16a1/Lrp1/Phldb2/Ccdc80/Mmp14/Rras/Rhod/Mdk/Itgb1/Peak1/Lgals1/Lims1/Col26a1/Ptn/Dlc1/Fermt2/S100a10/Rin2/Myadm/Vegfa/P4hb/Jup/Myh9/Vcl/Flna/Jag1/Col8a1/Efemp2/Rhoa/Rsu1/Cdc42/Pdpn/Pten/Actn4/Abl1/Fbln1/Actg1/Dab2/Pik3r1/Cask/Iqgap1/Slk/Ap1ar/Sdc4/Ptpn11	55
GO:0001822	GO:0001822	kidney development	68/1635	336/28891	2.59037764525223e-20	3.48346921067214e-18	1.79219429427499e-18	Foxd1/Itga8/Tcf21/Foxc1/Pdgfra/Nid1/Cfh/Gpc3/Six1/Foxc2/Spry1/Pdgfrb/Eya1/Spp1/Id3/Nrp1/Enpep/Rarb/Wnt5a/Kank2/Tns2/Angpt1/Fat4/Pgf/Plxnd1/Smad9/Bicc1/Smad6/Fbn1/Robo1/Sulf1/Smad7/Id2/Zfp950/Pkd2/Vegfa/Fgfr1/Jag1/Rhoa/Cdkn1c/Ctnnd1/Lzts2/Lamb2/Hes1/Arid5b/Maged1/Tgfb1/Cflar/Actn4/Ctnnb1/Rara/Adamts1/Dlg1/Ppp3ca/Anxa4/Notch2/Pbx1/Bax/Sec61a1/Smo/Cd44/Rdh10/Pkd1/Mtss1/Ap2b1/Cat/Rrm2b/Sulf2	68
GO:0016032	GO:0016032	viral process	67/1635	329/28891	3.4648643759909e-20	4.55591166949737e-18	2.34395035681069e-18	Nrp1/Axl/Ifitm2/Ifitm1/Gsn/Rnasel/Nedd4/Mdfic/Lgals1/Plscr1/Itgav/P4hb/Ly6e/Sp100/Shfl/Ifitm3/Pfn1/Resf1/Icam1/Isg20/Trp53/Plscr2/Ppib/Slc3a2/Fbln1/Spcs3/Hdac1/Rab1a/Spcs1/Sp1/Uvrag/Smc6/Csde1/Ifih1/Zdhhc20/Ccnt2/Trim12a/Stau1/Gbp3/Eif3a/Rab7/Smarcb1/Stat1/Pdcd6ip/Crebbp/Zc3hav1/Ddx3x/Larp1/Vps4a/Ubp1/Trim56/Arl8b/Top2b/Zfp639/Trim25/Bad/Fmr1/Znfx1/Hcfc1/Rad23a/Larp7/Tbc1d20/Eif3l/Pikfyve/Trim26/…	67
GO:0033002	GO:0033002	muscle cell proliferation	61/1635	280/28891	4.95410516516711e-20	6.37248701354212e-18	3.27855197658198e-18	Foxc1/Gata6/Hgf/Thbs1/Six1/Foxc2/Pdgfrb/Apod/Ddr2/Hpgd/Ogn/Calcrl/Rbp4/Shc1/Igfbp5/Tbx2/Angpt1/Mmp2/Egfr/Cited2/Tgfbr3/Foxp1/Bmpr2/Sav1/Cyba/Bmpr1a/Prkg1/Id2/Tpm1/Vegfa/Fgfr1/Ldlrap1/Efemp2/Rhoa/Rxra/Tgfbr2/Trp53/Npr3/Timp3/Cx3cl1/Pten/Tcf7l2/Selenon/Tgfb1/Cflar/Ctnnb1/Adamts1/Pik3r1/Nampt/Hif1a/Camk2d/Gna12/Myh10/Prkar1a/Pik3ca/Frs2/Comt/Stat3/Akt1/Gstp1/Cdkn1a	61
GO:0001503	GO:0001503	ossification	82/1635	484/28891	3.92125780652821e-19	4.93661328536754e-17	2.53981580660237e-17	Col1a1/Mgp/Alpl/Foxc1/Lox/Col1a2/Twist1/Gpc3/Col13a1/Fhl2/Foxc2/Ecm1/Ddr2/Spp1/Id3/Adamts12/Wnt5a/Igfbp5/Ifitm1/Fat4/Slc24a3/Creb3l1/Mmp14/Ccn2/Mmp2/Pkdcc/Mdk/Hspg2/Id1/Twsg1/Il6st/Tgfbr3/Dhrs3/Fndc3b/Rassf2/Ptn/Smad6/Pdlim7/Bmpr2/Fermt2/Smad7/Bmpr1a/Mapk3/Id2/H3f3b/Vegfa/Fgfr1/Jag1/Srgn/Cebpb/Tmem64/Rhoa/Rxra/Ext2/Lrp5/Bambi/Tcf7l2/Slc26a2/Cebpd/Tgfb1/Ctnnb1/Sbds/Chsy1/Mesd/Sp3/Sp1/Ppp3ca/Ltbp3/…	82
GO:0007160	GO:0007160	cell-matrix adhesion	54/1635	235/28891	5.42029932463787e-19	6.68164814664214e-17	3.4376108874677e-17	Itga8/Emilin1/Nid1/Col3a1/Cdh11/Thbs1/Col13a1/Apod/Adamts12/Nrp1/Tnxb/Sned1/Col16a1/Lrp1/Phldb2/Mmp14/Ccn2/Ston1/Rras/Itga1/Rhod/Itgb1/Peak1/Adam9/Lims1/Dlc1/Nid2/Fermt2/S100a10/Rin2/Vcam1/Vegfa/Itgav/Jup/Myh9/Vcl/Jag1/Efemp2/Ptprk/Rhoa/Pten/Zyx/Abl1/Ctnnb1/Actg1/Pik3r1/Itgb5/Actn1/Cask/Iqgap1/Slk/Sdc4/Ptpn11/Pip5k1a	54
GO:0048193	GO:0048193	Golgi vesicle transport	59/1635	281/28891	1.33011278061592e-18	1.60617904549069e-16	8.26355781211865e-17	Plpp3/Pkdcc/Rab13/Cyth3/Myo1b/Sptbn1/Kdelr2/P4hb/Vamp5/Creb3l2/Copa/Rab34/Arf4/Gas1/Rab8b/Ap3s1/Insig1/Wipi1/Rer1/Kdelr1/Ergic1/Snx2/Sar1a/Rab6a/Copg1/Vamp2/Rab1a/Nrbp1/Uvrag/Lamp1/Steap2/Rab10/Rab12/Sec24a/Mia3/Copz2/Sec31a/Ergic2/Nbea/Ehd3/Bcap31/Trappc1/Atp2c1/Arcn1/Rab1b/Trappc4/Golga7/Snx1/Ap1ar/Tmed7/Vamp7/Yipf4/Stx5a/Cnih4/Tbc1d20/Tfg/Scyl1/Vps41/Sec24d	59
GO:0060485	GO:0060485	mesenchyme development	63/1635	316/28891	1.42347297391118e-18	1.68453791732649e-16	8.6667028222129e-17	Col1a1/Foxd1/Tcf21/Foxc1/Twist1/Thbs1/Six1/Foxc2/Spry1/Tgfb1i1/Nrp1/Sema5a/Loxl2/Eng/Efnb1/Wnt5a/Tbx2/Phldb2/Mdk/Nedd4/Cited2/Tgfbr3/Spry2/Robo1/Bmpr2/Fermt2/Zic2/Smad7/Bmpr1a/Mark1/Mapk3/Vegfa/Fgfr1/Flna/Jag1/Rgcc/Rxra/Spred1/Spred2/Tgfbr2/Rock2/Cdc42/Hes1/Pdpn/Bambi/Timp3/Pten/Zeb2/Tcf7l2/Sema6a/Tgfb1/Ctnnb1/Dab2/Glipr2/Nckap1/Pawr/Hif1a/Bcl9l/Lrp6/Mcrip1/Smo/Rdh10/Ppp3r1	63
GO:0003151	GO:0003151	outflow tract morphogenesis	32/1635	88/28891	4.10730073797763e-18	4.70297827593084e-16	2.41961398895101e-16	Foxc1/Twist1/Gata6/Thbs1/Six1/Foxc2/Eya1/Nrp1/Npy1r/Eng/Wnt5a/Tbx2/Plxnd1/Nedd4/Cited2/Tgfbr3/Dhrs3/Fzd2/Smad6/Robo1/Bmpr2/Bmpr1a/Vegfa/Jag1/Parva/Tgfbr2/Cdc42/Hes1/Ctnnb1/Hif1a/Lrp6/Atf2	32
GO:0030199	GO:0030199	collagen fibril organization	27/1635	61/28891	4.16425061059553e-18	4.70297827593084e-16	2.41961398895101e-16	Col1a1/Foxc1/Emilin1/Cyp1b1/Lox/Col3a1/Col1a2/Col18a1/Foxc2/Col5a1/Ddr2/Adamts12/Col14a1/Loxl2/Tnxb/Loxl1/Col5a2/Crtap/Serpinh1/Pxdn/Efemp2/Anxa2/P3h4/P4ha1/Mia3/Plod3/Colgalt1	27
GO:0061138	GO:0061138	morphogenesis of a branching epithelium	52/1635	229/28891	4.21257138117854e-18	4.70297827593084e-16	2.41961398895101e-16	Mgp/Foxd1/Tcf21/Pdgfra/Cxcl12/Hgf/Lama1/Gpc3/Six1/Foxc2/Spry1/Eya1/Nrp1/Sema5a/Eng/Wnt5a/Tbx2/Angpt1/Fat4/Pgf/Mmp14/Plxnd1/Clic4/Mdk/Spry2/Rspo3/Sulf1/Vegfa/Fgfr1/Col4a1/Rxra/Tgfbr2/Lrp5/Ncoa3/Ctsz/Maged1/Tgfb1/Abl1/Ctnnb1/Dlg1/Ctsh/Pbx1/Lrp6/Ppp1ca/Smo/Frs2/Cd44/Nfatc3/Rdh10/Pkd1/Ppp3r1/Kras	52
GO:0048762	GO:0048762	mesenchymal cell differentiation	55/1635	254/28891	4.53922268414019e-18	4.97381122630695e-16	2.55895360673167e-16	Col1a1/Tcf21/Foxc1/Twist1/Six1/Foxc2/Spry1/Tgfb1i1/Nrp1/Sema5a/Loxl2/Eng/Efnb1/Wnt5a/Phldb2/Mdk/Cited2/Tgfbr3/Spry2/Fermt2/Zic2/Smad7/Bmpr1a/Mark1/Mapk3/Vegfa/Fgfr1/Flna/Jag1/Rgcc/Spred1/Spred2/Tgfbr2/Rock2/Cdc42/Hes1/Pdpn/Bambi/Timp3/Pten/Zeb2/Tcf7l2/Sema6a/Tgfb1/Ctnnb1/Dab2/Glipr2/Pawr/Hif1a/Bcl9l/Lrp6/Mcrip1/Smo/Rdh10/Ppp3r1	55
GO:0042060	GO:0042060	wound healing	68/1635	370/28891	5.66830851490019e-18	6.09806936048444e-16	3.1373680813572e-16	Pdgfra/Col3a1/Thbd/Cfh/Tfpi/Pla2g4a/Thbs1/Foxc2/Col5a1/Abi3bp/Ddr2/Slc7a11/F3/Timp1/Fzd7/Mylk/Eng/Papss2/Axl/Wnt5a/Cnn2/Serping1/Plpp3/Phldb2/Tec/Plat/Itgb1/Cd151/Pear1/Ahnak/Fermt2/S100a10/Prkcd/Prkg1/Tpm1/Vegfa/Myh9/Flna/Mertk/Gpx1/Pros1/Xbp1/Anxa2/Elk3/Serpine2/Vkorc1/Pdpn/Cx3cl1/Pten/Cflar/Nfe2l2/Fbln1/Actg1/Dcbld2/Myof/Hif1a/Mia3/Notch2/Cask/Anxa1/Arhgap35/Myh10/Cd44/Ano6/Vps4a/Arl8b/Sdc4/Cd…	68
GO:0034329	GO:0034329	cell junction assembly	79/1635	481/28891	1.14482567303006e-17	1.20963098344979e-15	6.22337565113332e-16	Cldn11/Ramp2/Cdh11/Gjb2/Six1/Cdh5/Abi3bp/Apod/Nrp1/Thbs2/Efnb1/Col16a1/Wnt5a/Gjb6/Lrp1/Phldb2/Mmp14/Plxnd1/Ston1/Rhoc/Rhod/Rab13/Itgb1/Peak1/Fscn1/Lims1/App/Pmp22/Dlc1/Robo1/Myo1c/Fermt2/S100a10/Smad7/Ptprd/Adgrl2/Cdh19/Vegfa/Itgav/Jup/Myh9/Vcl/Nlgn2/Ptprk/Lamc1/Rhoa/Tln1/Ptprs/Ctnnd1/Rock2/Cdc42/Afdn/Dock7/Pten/Farp1/Pdlim5/Adgrl3/Actn4/Abl1/Ctnnb1/Tns1/Myo9a/Actg1/Dlg1/Pik3r1/Actn1/Eif4g1/Capza…	79
GO:0003007	GO:0003007	heart morphogenesis	59/1635	294/28891	1.27483312087579e-17	1.32336624144246e-15	6.80852702783522e-16	Foxc1/Twist1/Gata6/Thbs1/Six1/Fhl2/Foxc2/Col5a1/Spry1/Eya1/Nrp1/Rbp4/Npy1r/Eng/Wnt5a/Tbx2/Angpt1/Fat4/Plxnd1/Nedd4/Cited2/Tgfbr3/Dhrs3/Fzd2/Dlc1/Smad6/Robo1/Bmpr2/Sav1/Smad7/Bmpr1a/Id2/Tpm1/Pkd2/Vegfa/Flna/Jag1/Ly6e/Rxra/Zmiz1/Parva/Tgfbr2/Cdc42/Trp53/Hes1/Tgfb1/Ctnnb1/Adamts1/Gaa/Pbrm1/Hif1a/Notch2/Psen1/Ube4b/Lrp6/Heg1/Atf2/Smo/Kdm6a	59
GO:0003158	GO:0003158	endothelium development	39/1635	137/28891	1.6876437982076e-17	1.72168764724041e-15	8.85783278478471e-16	Col18a1/Xdh/Cdh5/Fstl1/Foxc2/Adamts12/Nr2f2/Clic4/Id1/Foxp1/Fzd2/Bmpr2/Tnfrsf1a/S1pr3/Myadm/Vegfa/Vcl/Jag1/Gpx1/Rhoa/Ptprs/Rock2/Icam1/Afdn/Pdpn/Stard13/Add1/Ctnnb1/Rdx/Krit1/Akap11/Pbrm1/Btg1/Lipa/Plod3/Heg1/Tjp1/Ikbkb/Cxcl10	39
GO:0007265	GO:0007265	Ras protein signal transduction	64/1635	342/28891	2.12482193342349e-17	2.13094430170624e-15	1.09633988072449e-15	Col3a1/Col1a2/Spry1/Pdgfrb/Nrp1/Spry4/Rhoj/Cdc42ep5/Rasgrp2/Kank2/Cdc42ep3/Itgb1/Auts2/Cyth3/Spry2/Dlc1/Arhgdib/Robo1/Rhou/Tns3/Lpar6/Ralgapa2/Rgl1/Psd3/Rhoa/Ralb/Nradd/Rsu1/Rock2/Cdc42/Arhgef12/Pdpn/Stard13/Arhgdia/Abl1/Timp2/Tax1bp3/Rdx/Kctd10/Wasf2/Cdc42ep4/Rassf1/Ctnnal1/Nckap1/Rab12/Camk2d/Notch2/Shoc2/Gna12/Lpar1/Heg1/Arhgap35/Rit1/Arhgef11/Nisch/Eps8/Arhgef2/Usp50/Map2k1/Sos2/Stard8/Rab9/L…	64
GO:0001654	GO:0001654	eye development	73/1635	428/28891	2.45522502741524e-17	2.42126108120266e-15	1.24570364548857e-15	Foxc1/Pdgfra/Cyp1b1/Cfh/Lamc3/Twist1/Lama1/Foxc2/Col5a1/Spry1/Pdgfrb/Nrp1/Rbp4/Rhoj/Man2a1/Rarb/Tbx2/Foxp2/Mfap2/Egfr/Maf/Clic4/Cited2/Grn/Twsg1/Col5a2/Vstm4/Spry2/Ptn/Bmpr2/Rcn1/Pxdn/Vegfa/Pds5b/Mertk/Jag1/Col8a1/Col4a1/Rxra/Cdkn1c/Spred1/Spred2/Tgfbr2/Gas1/Lrp5/Lamb2/Hes1/Zeb2/Tgfb1/Ctnnb1/Rara/Nfia/Dlg1/Skil/Hdac1/Sp3/Sp1/Kmt2c/Hif1a/Notch2/Pbx1/Bax/Atf4/Lrp6/Arhgap35/Myh10/Frs2/Mitf/Rdh10/Sta…	73
GO:0048754	GO:0048754	branching morphogenesis of an epithelial tube	46/1635	191/28891	3.11950249609267e-17	3.02591742120989e-15	1.55679054679896e-15	Mgp/Foxd1/Tcf21/Pdgfra/Cxcl12/Lama1/Gpc3/Six1/Foxc2/Spry1/Eya1/Nrp1/Sema5a/Eng/Wnt5a/Tbx2/Angpt1/Fat4/Pgf/Mmp14/Plxnd1/Clic4/Mdk/Spry2/Vegfa/Col4a1/Tgfbr2/Lrp5/Ncoa3/Ctsz/Maged1/Tgfb1/Abl1/Ctnnb1/Dlg1/Ctsh/Pbx1/Lrp6/Ppp1ca/Smo/Cd44/Nfatc3/Rdh10/Pkd1/Ppp3r1/Kras	46
GO:0051216	GO:0051216	cartilage development	50/1635	223/28891	3.23797784041568e-17	3.09017981963542e-15	1.58985261705979e-15	Col1a1/Mgp/Efemp1/Bgn/Prrx2/Col3a1/Cfh/Thbs1/Ecm1/Ctsk/Ogn/Adamts12/Loxl2/Rarb/Wnt5a/Ccn2/Smad9/Pkdcc/Maf/Mdk/Hspg2/Twsg1/Por/Prrx1/Serpinh1/Bmpr2/Sulf1/Smad7/Bmpr1a/Mapk3/Fgfr1/Creb3l2/Ext2/Tgfbr2/Slc26a2/Tgfb1/Ctnnb1/Rara/Nfia/Chsy1/Ltbp3/Hif1a/Mia3/Lrp6/Atf2/Rela/Glg1/Pkd1/Ptpn11/Sulf2	50
GO:0048771	GO:0048771	tissue remodeling	49/1635	215/28891	3.30186730188633e-17	3.10113473416848e-15	1.59548876141274e-15	Foxc1/Foxc2/Abi3bp/Ddr2/Spp1/Ctsk/Timp1/Axl/Cd38/Igfbp5/Lrp1/Mmp14/Mmp2/Egfr/Mdk/Epas1/Tgfbr3/Trf/Rassf2/Ptn/Rspo3/Bmpr2/Lepr/Vegfa/Itgav/Tns3/Lrrk1/Flna/Jag1/Tmem64/Klf6/Rock2/Lrp5/Trp53/Npr3/Tmbim1/Ctnnb1/Ppp3ca/Pbrm1/Ltbp3/P3h4/Hif1a/Lipa/Notch2/Bax/Lrp6/Rab7/Mitf/Nfatc3	49
GO:0150063	GO:0150063	visual system development	73/1635	431/28891	3.63386240430497e-17	3.35961935098008e-15	1.72847534099506e-15	Foxc1/Pdgfra/Cyp1b1/Cfh/Lamc3/Twist1/Lama1/Foxc2/Col5a1/Spry1/Pdgfrb/Nrp1/Rbp4/Rhoj/Man2a1/Rarb/Tbx2/Foxp2/Mfap2/Egfr/Maf/Clic4/Cited2/Grn/Twsg1/Col5a2/Vstm4/Spry2/Ptn/Bmpr2/Rcn1/Pxdn/Vegfa/Pds5b/Mertk/Jag1/Col8a1/Col4a1/Rxra/Cdkn1c/Spred1/Spred2/Tgfbr2/Gas1/Lrp5/Lamb2/Hes1/Zeb2/Tgfb1/Ctnnb1/Rara/Nfia/Dlg1/Skil/Hdac1/Sp3/Sp1/Kmt2c/Hif1a/Notch2/Pbx1/Bax/Atf4/Lrp6/Arhgap35/Myh10/Frs2/Mitf/Rdh10/Sta…	73
GO:0001763	GO:0001763	morphogenesis of a branching structure	53/1635	249/28891	4.02773837782765e-17	3.66648122793941e-15	1.88635131800446e-15	Mgp/Foxd1/Tcf21/Pdgfra/Cxcl12/Hgf/Lama1/Gpc3/Col13a1/Six1/Foxc2/Spry1/Eya1/Nrp1/Sema5a/Eng/Wnt5a/Tbx2/Angpt1/Fat4/Pgf/Mmp14/Plxnd1/Clic4/Mdk/Spry2/Rspo3/Sulf1/Vegfa/Fgfr1/Col4a1/Rxra/Tgfbr2/Lrp5/Ncoa3/Ctsz/Maged1/Tgfb1/Abl1/Ctnnb1/Dlg1/Ctsh/Pbx1/Lrp6/Ppp1ca/Smo/Frs2/Cd44/Nfatc3/Rdh10/Pkd1/Ppp3r1/Kras	53
GO:1903844	GO:1903844	regulation of cellular response to transforming growth factor beta stimulus	39/1635	141/28891	5.02024392833834e-17	4.50072474605727e-15	2.31555748656371e-15	Itga8/Emilin1/Lox/Thbs1/Spry1/Tgfb1i1/Eng/Lrp1/Cited2/Tgfbr3/Spry2/Smad6/Fbn1/Smad7/Htra1/Xbp1/Cdkn1c/Spred1/Spred2/Trp53/Bambi/Zeb2/Pmepa1/Tgfb1/Cflar/Rbbp7/Skil/Hdac1/Snx6/Adam17/Brms1l/Bcl9l/Arid4a/Crebbp/Lats2/Snx1/Glg1/Ppm1a/Ski	39
GO:0060840	GO:0060840	artery development	36/1635	121/28891	6.06659304386054e-17	5.2981933879866e-15	2.72584351566089e-15	Foxc1/Prrx2/Lox/Col3a1/Six1/Foxc2/Pdgfrb/Eya1/Hpgd/Nrp1/Adgrf5/Mylk/Eng/Tbx2/Lrp1/Plxnd1/Mdk/Cited2/Smad6/Prrx1/Robo1/Bmpr2/Smad7/Bmpr1a/Vegfa/Jag1/Efemp2/Zmiz1/Tgfbr2/Hes1/Ctnnb1/Ldlr/Gaa/Myh10/Luzp1/Ap2b1	36
GO:0048880	GO:0048880	sensory system development	73/1635	435/28891	6.08884824037669e-17	5.2981933879866e-15	2.72584351566089e-15	Foxc1/Pdgfra/Cyp1b1/Cfh/Lamc3/Twist1/Lama1/Foxc2/Col5a1/Spry1/Pdgfrb/Nrp1/Rbp4/Rhoj/Man2a1/Rarb/Tbx2/Foxp2/Mfap2/Egfr/Maf/Clic4/Cited2/Grn/Twsg1/Col5a2/Vstm4/Spry2/Ptn/Bmpr2/Rcn1/Pxdn/Vegfa/Pds5b/Mertk/Jag1/Col8a1/Col4a1/Rxra/Cdkn1c/Spred1/Spred2/Tgfbr2/Gas1/Lrp5/Lamb2/Hes1/Zeb2/Tgfb1/Ctnnb1/Rara/Nfia/Dlg1/Skil/Hdac1/Sp3/Sp1/Kmt2c/Hif1a/Notch2/Pbx1/Bax/Atf4/Lrp6/Arhgap35/Myh10/Frs2/Mitf/Rdh10/Sta…	73
GO:0007517	GO:0007517	muscle organ development	67/1635	382/28891	1.18896924408308e-16	1.01958420539704e-14	5.24561259174409e-15	Tcf21/Foxc1/Lox/Col3a1/Alx4/Twist1/Six1/Foxc2/Id3/Nupr1/Des/Mylk/Eng/Hlf/Cntfr/Wnt5a/Foxp2/Angpt1/Nr2f2/Itgb1/Cited2/Tgfbr3/Foxp1/Svil/Fzd2/Pmp22/Klf5/Boc/Smad7/Bmpr1a/Tpm1/Gpx1/Vamp5/Ly6e/Efemp2/Xbp1/Ybx3/Rhoa/Rxra/Myl6/Mbnl1/Arid5b/Etv1/Tcf7l2/Zfhx3/Selenon/Tgfb1/Cflar/Ctnnb1/Skil/Ppp3ca/Serp1/Ccnt2/Bcl9l/Ube4b/Lrp6/Heg1/Cfl2/Chd2/Smo/Nfatc3/Nr1d2/Mtss1/Ski/Kras/Lmna/Sgcb	67
GO:0017015	GO:0017015	regulation of transforming growth factor beta receptor signaling pathway	38/1635	138/28891	1.4851900996003e-16	1.24587105335638e-14	6.40982554514047e-15	Itga8/Emilin1/Lox/Thbs1/Spry1/Tgfb1i1/Eng/Lrp1/Cited2/Tgfbr3/Spry2/Smad6/Fbn1/Smad7/Htra1/Xbp1/Cdkn1c/Spred1/Spred2/Trp53/Bambi/Zeb2/Pmepa1/Tgfb1/Rbbp7/Skil/Hdac1/Snx6/Adam17/Brms1l/Bcl9l/Arid4a/Crebbp/Lats2/Snx1/Glg1/Ppm1a/Ski	38
GO:0002040	GO:0002040	sprouting angiogenesis	37/1635	131/28891	1.49496104087042e-16	1.24587105335638e-14	6.40982554514047e-15	Adgra2/Ramp2/Clec14a/Thbs1/Foxc2/Nrp1/Sema5a/Rhoj/Loxl2/Reck/Angpt1/Pgf/Creb3l1/Itgb1/Vstm4/Rspo3/Robo1/Jak1/Vegfa/Glul/Rhoa/Spred1/Parva/Cdc42/Sema6a/Stard13/Tgfb1/Abl1/Rnf213/Hif1a/Mia3/Anxa1/S100a1/Akt1/Tjp1/Epn2/Klf2	37
GO:0150115	GO:0150115	cell-substrate junction organization	33/1635	105/28891	1.92901584447096e-16	1.58527593774093e-14	8.15601435995618e-15	Cdh11/Apod/Nrp1/Col16a1/Lrp1/Phldb2/Mmp14/Ston1/Rhod/Peak1/Lims1/Dlc1/Fermt2/S100a10/Vegfa/Itgav/Myh9/Vcl/Ptprk/Lamc1/Tln1/Rab8b/Pten/Abl1/Tns1/Actg1/Pik3r1/Actn1/Iqgap1/Slk/Sdc4/Ptpn11/Pip5k1a	33
GO:0052547	GO:0052547	regulation of peptidase activity	74/1635	457/28891	2.74172552165659e-16	2.22229998789617e-14	1.14334105387611e-14	Serpinf1/Dpep1/Itih2/Tfpi/Hgf/Thbs1/Gpc3/Xdh/Ecm1/Ctsk/F3/Timp1/Rcn3/Itih5/Serping1/Reck/Ccn2/Serpina3f/Ctsl/Gsn/Uaca/Grn/App/Dlc1/Rps6ka3/Por/Robo1/Serpinh1/Cast/Vegfa/Gpx1/Serpinb6a/Dapk1/Bmyc/Hip1/Rhoa/Picalm/Serpine2/Rock2/Timp3/Tnfsf10/Serpinb9/Cflar/Timp2/Hdac1/Ctsh/Mapk9/Pawr/Svbp/Psme2/Arl6ip5/Bok/Bax/Bcap31/Usp47/Anp32b/Asph/Stat1/Dele1/Ncstn/Cd44/Bcl10/Ddx3x/Stat3/Usp50/Cstb/Casp8ap2/Ak…	74
GO:0031032	GO:0031032	actomyosin structure organization	48/1635	218/28891	2.98374391727079e-16	2.38578550790422e-14	1.22745197848465e-14	Pdgfra/Pdgfrb/Nrp1/Epb41l1/Cnn2/Kank2/Phldb2/Ccn2/Cgnl1/Rhoc/Itgb1/Epb41l2/Dlc1/Fermt2/S100a10/Cd47/Tmod3/Csrp1/Tpm1/Myh9/Rhoa/Rgcc/Epb41/Phactr1/Pfn1/Rock2/Cdc42/Zeb2/Cflar/Myl9/Zyx/Abl1/Actg1/Wasf2/Pik3r1/Itgb5/Lpar1/Myh10/Prkar1a/Cfl2/Iqgap1/Pdcd6ip/Arap1/Cdc42bpa/Sdc4/Tjp1/Flii/Sh3pxd2b	48
GO:0043010	GO:0043010	camera-type eye development	66/1635	380/28891	3.33007851219134e-16	2.62720994088482e-14	1.35166134136945e-14	Foxc1/Pdgfra/Cyp1b1/Cfh/Lamc3/Twist1/Lama1/Foxc2/Spry1/Pdgfrb/Nrp1/Rbp4/Rhoj/Man2a1/Tbx2/Foxp2/Egfr/Maf/Clic4/Cited2/Grn/Twsg1/Vstm4/Spry2/Ptn/Bmpr2/Rcn1/Vegfa/Pds5b/Mertk/Jag1/Col8a1/Col4a1/Rxra/Cdkn1c/Spred1/Spred2/Tgfbr2/Gas1/Lrp5/Lamb2/Hes1/Zeb2/Tgfb1/Ctnnb1/Rara/Nfia/Dlg1/Skil/Hdac1/Sp3/Sp1/Kmt2c/Hif1a/Notch2/Bax/Atf4/Lrp6/Arhgap35/Myh10/Frs2/Mitf/Rdh10/Stat3/Ski/Tbc1d20	66
GO:0035924	GO:0035924	cellular response to vascular endothelial growth factor stimulus	25/1635	61/28891	6.70923418137193e-16	5.22349192778654e-14	2.68741069979607e-14	Dcn/Foxc1/Pdgfra/Emilin1/Adgra2/Ramp2/Xdh/Pdgfrb/Adamts12/Nrp1/Pgf/Spry2/Robo1/Myo1c/Ccbe1/Hspb1/Vegfa/Tcf4/Xbp1/Sema6a/Anxa1/Pik3ca/Rela/Akt1/Mapkapk2	25
GO:0045766	GO:0045766	positive regulation of angiogenesis	43/1635	182/28891	7.07625391130687e-16	5.3679736401542e-14	2.7617444414979e-14	Emilin1/Cyp1b1/Adam12/Ramp2/Gata6/Hgf/Thbs1/Cdh5/Foxc2/Ecm1/Nrp1/F3/Anxa3/Sema5a/Eng/Wnt5a/Pgf/Rras/Mdk/Itgb1/Grn/Tnfrsf1a/Ccbe1/Hspb1/Jak1/Vegfa/Jup/Xbp1/Tgfbr2/Add1/Nfe2l2/Abl1/Wnk1/Erap1/Sp1/Ctsh/Btg1/Hif1a/S100a1/Stat3/Stim1/Pdcl3/Tjp1	43
GO:1904018	GO:1904018	positive regulation of vasculature development	43/1635	182/28891	7.07625391130687e-16	5.3679736401542e-14	2.7617444414979e-14	Emilin1/Cyp1b1/Adam12/Ramp2/Gata6/Hgf/Thbs1/Cdh5/Foxc2/Ecm1/Nrp1/F3/Anxa3/Sema5a/Eng/Wnt5a/Pgf/Rras/Mdk/Itgb1/Grn/Tnfrsf1a/Ccbe1/Hspb1/Jak1/Vegfa/Jup/Xbp1/Tgfbr2/Add1/Nfe2l2/Abl1/Wnk1/Erap1/Sp1/Ctsh/Btg1/Hif1a/S100a1/Stat3/Stim1/Pdcl3/Tjp1	43
GO:0010632	GO:0010632	regulation of epithelial cell migration	51/1635	250/28891	1.00101643114746e-15	7.49748635835381e-14	3.85734779330906e-14	Dcn/Serpinf1/Adgra2/Col18a1/Thbs1/Foxc2/Nrp1/Anxa3/Sema5a/Rhoj/Wnt5a/Plpp3/Angpt1/Nr2f2/Rras/Amotl1/Grn/Tgfbr3/Foxp1/Adam9/Bmpr2/Ccbe1/Hspb1/Rin2/Vegfa/Jup/Fgfr1/Glul/Sparc/Sp100/Rhoa/Rgcc/Pfn1/Spred1/Tgfbr2/Rock2/Pten/Stard13/Tgfb1/Nfe2l2/Abl1/Krit1/Sp1/Glipr2/Ctsh/Adam17/Hif1a/Svbp/Anxa1/Akt1/Arsb	51
GO:0003205	GO:0003205	cardiac chamber development	45/1635	200/28891	1.0717046085151e-15	7.9265952107298e-14	4.07811806292851e-14	Foxc1/Gata6/Fhl2/Foxc2/Nrp1/Rbp4/Eng/Wnt5a/Tbx2/Lrp1/Plxnd1/Cited2/Tgfbr3/Dhrs3/Fzd2/Smad6/Robo1/Bmpr2/Sav1/Smad7/Bmpr1a/Id2/Tpm1/Jag1/Ly6e/Rxra/Parva/Tgfbr2/Trp53/Hes1/Tgfb1/Ctnnb1/Adamts1/Hif1a/Notch2/Ube4b/Lrp6/Heg1/Myh10/Smo/Frs2/Luzp1/Matr3/Ap2b1/Ank2	45
GO:0007044	GO:0007044	cell-substrate junction assembly	31/1635	98/28891	1.27799812536039e-15	9.29244756168114e-14	4.78082925173352e-14	Cdh11/Apod/Nrp1/Col16a1/Lrp1/Phldb2/Mmp14/Ston1/Rhod/Peak1/Lims1/Dlc1/Fermt2/S100a10/Vegfa/Itgav/Myh9/Vcl/Ptprk/Lamc1/Tln1/Pten/Abl1/Tns1/Actg1/Actn1/Iqgap1/Slk/Sdc4/Ptpn11/Pip5k1a	31
GO:0010594	GO:0010594	regulation of endothelial cell migration	42/1635	177/28891	1.30176923883271e-15	9.29244756168114e-14	4.78082925173352e-14	Dcn/Serpinf1/Adgra2/Col18a1/Thbs1/Foxc2/Nrp1/Anxa3/Sema5a/Rhoj/Wnt5a/Plpp3/Angpt1/Nr2f2/Rras/Amotl1/Grn/Foxp1/Ccbe1/Hspb1/Rin2/Vegfa/Jup/Fgfr1/Glul/Sparc/Sp100/Rhoa/Rgcc/Spred1/Rock2/Stard13/Tgfb1/Nfe2l2/Abl1/Krit1/Sp1/Adam17/Hif1a/Svbp/Anxa1/Akt1	42
GO:0016055	GO:0016055	Wnt signaling pathway	73/1635	460/28891	1.30348681362098e-15	9.29244756168114e-14	4.78082925173352e-14	Col1a1/Foxd1/Nid1/Adgra2/Gpc3/Rbms3/Hic1/Tgfb1i1/Tbx18/Sema5a/Fzd7/Dact1/Wnt5a/Plpp3/Reck/Lrp1/Fzd8/Amotl1/Egfr/Mdk/Bicc1/Mdfic/Fzd2/Rspo3/App/Fermt2/Grb10/Sulf1/Mark1/Pkd2/Jup/Lrrk1/Tmem64/Dkk3/Ctnnd1/Lrp5/Lzts2/Tle1/Bambi/Pten/Zeb2/Tcf7l2/Ctr9/Tgfb1/Mllt3/Abl1/Ctnnb1/Tax1bp3/Wnk1/Rnf213/Hdac1/Ubr5/Dab2/Mesd/Tbl1xr1/Hbp1/Psen1/Tmem9/Bcl9l/Usp47/Lrp6/Mbd2/Rtf1/Lats2/Mitf/Cd44/Ddx3x/Pkd1/Ppm1a/Rnf…	73
GO:0198738	GO:0198738	cell-cell signaling by wnt	73/1635	462/28891	1.64650513424267e-15	1.15980605706118e-13	5.96703364439826e-14	Col1a1/Foxd1/Nid1/Adgra2/Gpc3/Rbms3/Hic1/Tgfb1i1/Tbx18/Sema5a/Fzd7/Dact1/Wnt5a/Plpp3/Reck/Lrp1/Fzd8/Amotl1/Egfr/Mdk/Bicc1/Mdfic/Fzd2/Rspo3/App/Fermt2/Grb10/Sulf1/Mark1/Pkd2/Jup/Lrrk1/Tmem64/Dkk3/Ctnnd1/Lrp5/Lzts2/Tle1/Bambi/Pten/Zeb2/Tcf7l2/Ctr9/Tgfb1/Mllt3/Abl1/Ctnnb1/Tax1bp3/Wnk1/Rnf213/Hdac1/Ubr5/Dab2/Mesd/Tbl1xr1/Hbp1/Psen1/Tmem9/Bcl9l/Usp47/Lrp6/Mbd2/Rtf1/Lats2/Mitf/Cd44/Ddx3x/Pkd1/Ppm1a/Rnf…	73
GO:0034504	GO:0034504	protein localization to nucleus	60/1635	335/28891	1.75252778363632e-15	1.21996551715013e-13	6.27654532541947e-14	Col1a1/Il33/Six1/Apod/Zic1/Angpt1/Uaca/Mdfic/App/Tnfrsf1a/Fermt2/Prkcd/Jak1/Osbpl8/Jup/Flna/Glul/Xbp1/Sp100/Pttg1ip/Tbrg1/Lzts2/Trp53/Tcf7l2/Tor1aip1/Maged1/Tgfb1/Txnip/Ubr5/Pik3r1/Ppp3ca/Cnep1r1/Nfkbia/Gbp4/Cd2ap/Rap1gds1/Psen1/Tor1aip2/Nup98/Atf2/Tor1b/Bag3/Smo/Sqstm1/Crebbp/Lats2/Stat3/Chp1/Ppp3r1/Akt1/Akirin2/Larp7/Taf3/Pikfyve/Ipo8/Lmna/Ctdnep1/Dtx3l/Ilrun/Cdkn1a	60
GO:1905475	GO:1905475	regulation of protein localization to membrane	46/1635	212/28891	2.22827268403061e-15	1.53310342690804e-13	7.88759437235806e-14	Cemip/Mrap/Hpca/Gpc3/Slc7a11/Gpc6/Lrp1/Mmp14/Pkdcc/Gsn/Egfr/Itgb1/Ptpn9/Ptn/Myo1c/Sptbn1/Nlgn2/Ldlrap1/Picalm/Pgrmc1/Rer1/Tcaf1/Tgfb1/Tmbim1/Cnpy4/Wnk1/Dlg1/Dab2/Mesd/Pik3r1/Cltc/Zdhhc5/Zmynd8/Camk2d/Pid1/Nbea/Atp2c1/Pik3ca/Sqstm1/Stx4a/Vps4a/Map2k1/Akt1/Vamp7/Fis1/Ap2b1	46
GO:0090288	GO:0090288	negative regulation of cellular response to growth factor stimulus	32/1635	107/28891	2.72317102746454e-15	1.85206930683997e-13	9.52862747904109e-14	Dcn/Emilin1/Adgra2/Thbs1/Xdh/Spry1/Adamts12/Spry4/Wnt5a/Creb3l1/Nedd4/Twsg1/Spry2/Smad6/Fbn1/Sulf1/Smad7/Htra1/Nbl1/Bambi/Tcf7l2/Sema6a/Cflar/Abl1/Skil/Cask/Ctdspl2/Ppm1a/Ski/Epn2/Sulf2/Crim1	32
GO:0010717	GO:0010717	regulation of epithelial to mesenchymal transition	31/1635	101/28891	3.29661989585074e-15	2.21660226406237e-13	1.14040965775124e-13	Col1a1/Foxc1/Twist1/Spry1/Tgfb1i1/Loxl2/Eng/Phldb2/Mdk/Tgfbr3/Spry2/Fermt2/Smad7/Mark1/Vegfa/Jag1/Rgcc/Spred1/Spred2/Tgfbr2/Pdpn/Bambi/Pten/Tcf7l2/Tgfb1/Ctnnb1/Dab2/Glipr2/Pawr/Bcl9l/Mcrip1	31
GO:0006979	GO:0006979	response to oxidative stress	65/1635	389/28891	3.86776086089435e-15	2.57140910268673e-13	1.32295262089964e-13	Pdgfra/Cyp1b1/Cygb/Hgf/Pdgfrb/Apod/Ddr2/Slc7a11/Axl/Cd38/Mmp2/Egfr/Epas1/Foxp1/Adam9/Idh1/App/Gpx7/Hspb1/Prkcd/Pxdn/Mapk3/Stat6/Fut8/Gpx1/Dapk1/Xbp1/Prdx1/Ptprk/Sod3/Nfe2l1/Ermp1/Rbpms/Ncoa7/Trp53/Arnt/Nqo1/Selenon/Nfe2l2/Mgst1/Abl1/Usp25/Txnip/Sp1/Mapk9/Pawr/Hif1a/Arl6ip5/Psen1/Anxa1/Atf4/Atf2/Rela/Ripk1/Sqstm1/Stx4a/Map2k1/Akt1/Trim25/Cat/Hmox2/Gstp1/Rrm2b/Glrx2/Rnf146	65
GO:0052548	GO:0052548	regulation of endopeptidase activity	62/1635	360/28891	3.96904803285404e-15	2.5918490680758e-13	1.33346868610074e-13	Serpinf1/Dpep1/Hgf/Thbs1/Xdh/F3/Timp1/Serping1/Reck/Ccn2/Serpina3f/Gsn/Uaca/App/Dlc1/Rps6ka3/Por/Robo1/Serpinh1/Cast/Vegfa/Gpx1/Serpinb6a/Dapk1/Bmyc/Hip1/Rhoa/Picalm/Serpine2/Rock2/Timp3/Tnfsf10/Serpinb9/Cflar/Timp2/Hdac1/Mapk9/Pawr/Psme2/Arl6ip5/Bok/Bax/Bcap31/Usp47/Anp32b/Asph/Stat1/Dele1/Ncstn/Cd44/Bcl10/Ddx3x/Stat3/Usp50/Casp8ap2/Akt1/Akirin2/Casp12/Fis1/Bad/Fnip1/Aph1b	62
GO:0030099	GO:0030099	myeloid cell differentiation	74/1635	480/28891	3.98611230682605e-15	2.5918490680758e-13	1.33346868610074e-13	Sh3pxd2a/Lox/Il33/Gpc3/Ccl19/Adgrf5/Mfap2/Clec2d/Il34/Maf/Nr3c1/Heph/Cited2/Mafb/Rbp1/Epas1/Tgfbr3/Foxp1/Trf/Rassf2/App/Fbn1/Tmod3/Id2/Plscr1/Vegfa/Myh9/Lrrk1/Flna/Jag1/Bmyc/Cebpb/Tmem64/Nfe2l1/Rbfox2/Cdkn1c/Tgfbr2/Zfp385a/Ptbp3/Ctr9/Add1/Tgfb1/Cflar/Ctnnb1/Rara/Kmt2e/Wasf2/Dab2/Sp3/Relb/Abi1/Sp1/Pik3r1/Ppp3ca/Nfkbia/Actn1/Fech/Hif1a/Lipa/Notch2/Gabpa/Psen1/Arid4a/Ripk1/Stat1/Mitf/Nme2/Stat3/Cul4…	74
GO:0010563	GO:0010563	negative regulation of phosphorus metabolic process	69/1635	430/28891	4.48154698116984e-15	2.85132403092279e-13	1.4669647843286e-13	Hpca/Hgf/Xdh/Spry1/Ddr2/Spry4/Eng/Plpp3/Angpt1/Irak3/Nr2f2/Sh3bp5/Rassf2/Spry2/Errfi1/Grb10/Hspb1/Smad7/Prkcd/Ywhab/Myadm/Lrrk1/Ctdsp2/Cdkn1c/Spred1/Spred2/Rock2/Dusp6/Trp53/Camk2n1/Pten/Stk38/Tgfb1/Abl1/Fbln1/Mvp/Wnk1/Ctdsp1/Cblb/Irf1/Eif4g1/Gbp4/Gadd45b/Pid1/Psen1/Bax/Aida/Impact/Lrp6/Heg1/Ppp2r5d/Prkar1a/Socs4/Iqgap1/Lats2/Parp14/Ptpn13/Chp1/Akt1/Nck1/Mprip/Fis1/Ptpa/Gstp1/Uri1/Ikbkb/Hexim1/Ga…	69
GO:0045936	GO:0045936	negative regulation of phosphate metabolic process	69/1635	430/28891	4.48154698116984e-15	2.85132403092279e-13	1.4669647843286e-13	Hpca/Hgf/Xdh/Spry1/Ddr2/Spry4/Eng/Plpp3/Angpt1/Irak3/Nr2f2/Sh3bp5/Rassf2/Spry2/Errfi1/Grb10/Hspb1/Smad7/Prkcd/Ywhab/Myadm/Lrrk1/Ctdsp2/Cdkn1c/Spred1/Spred2/Rock2/Dusp6/Trp53/Camk2n1/Pten/Stk38/Tgfb1/Abl1/Fbln1/Mvp/Wnk1/Ctdsp1/Cblb/Irf1/Eif4g1/Gbp4/Gadd45b/Pid1/Psen1/Bax/Aida/Impact/Lrp6/Heg1/Ppp2r5d/Prkar1a/Socs4/Iqgap1/Lats2/Parp14/Ptpn13/Chp1/Akt1/Nck1/Mprip/Fis1/Ptpa/Gstp1/Uri1/Ikbkb/Hexim1/Ga…	69
GO:0022604	GO:0022604	regulation of cell morphogenesis	53/1635	277/28891	4.62133612029877e-15	2.90898359827743e-13	1.49662979394222e-13	Coch/Rhoj/Cdc42ep5/Wnt5a/Fblim1/Plxnd1/Cdc42ep3/Ptn/Epb41l2/Dlc1/Anxa7/Fermt2/Marcks/Ptprd/S100a13/Tpm1/Vegfa/Rhou/Myl12a/Myh9/Fmnl2/Sparc/Epb41/Picalm/Parva/Icam1/Palm/Afdn/Pdpn/Bambi/Pten/Arhgdia/Rdx/Myo9a/Dlg1/Cdc42ep4/Mapk9/Gna12/Lpar1/Bcl9l/Cask/Anxa1/Caprin1/Arhgap35/Myh10/Eps8/Cd44/Arap1/Capzb/Vamp7/Slc23a2/Diaph1/Itsn2	53
GO:0048844	GO:0048844	artery morphogenesis	28/1635	83/28891	4.69585238650327e-15	2.92477458641472e-13	1.50475402789667e-13	Foxc1/Prrx2/Col3a1/Six1/Foxc2/Pdgfrb/Eya1/Hpgd/Nrp1/Adgrf5/Mylk/Eng/Tbx2/Lrp1/Mdk/Cited2/Prrx1/Bmpr2/Smad7/Bmpr1a/Vegfa/Jag1/Efemp2/Zmiz1/Tgfbr2/Hes1/Ctnnb1/Ldlr	28
GO:0002062	GO:0002062	chondrocyte differentiation	34/1635	123/28891	5.11619463078522e-15	3.1533878781621e-13	1.62237224476215e-13	Efemp1/Col3a1/Ecm1/Adamts12/Loxl2/Rarb/Ccn2/Pkdcc/Maf/Mdk/Hspg2/Twsg1/Por/Serpinh1/Bmpr2/Sulf1/Smad7/Bmpr1a/Fgfr1/Creb3l2/Ext2/Tgfbr2/Slc26a2/Tgfb1/Ctnnb1/Chsy1/Ltbp3/Hif1a/Mia3/Atf2/Rela/Glg1/Ptpn11/Sulf2	34
GO:0007266	GO:0007266	Rho protein signal transduction	36/1635	138/28891	5.92890047511789e-15	3.61662928982191e-13	1.86070322018892e-13	Col3a1/Col1a2/Pdgfrb/Nrp1/Rhoj/Cdc42ep5/Kank2/Cdc42ep3/Itgb1/Dlc1/Arhgdib/Robo1/Rhou/Tns3/Lpar6/Rhoa/Nradd/Rock2/Cdc42/Arhgef12/Pdpn/Stard13/Arhgdia/Abl1/Tax1bp3/Kctd10/Cdc42ep4/Ctnnal1/Gna12/Lpar1/Heg1/Arhgap35/Arhgef11/Eps8/Arhgef2/Stard8	36
GO:0048660	GO:0048660	regulation of smooth muscle cell proliferation	43/1635	193/28891	6.70165639478281e-15	4.04629600897244e-13	2.0817605041581e-13	Thbs1/Pdgfrb/Apod/Ddr2/Hpgd/Ogn/Calcrl/Shc1/Igfbp5/Mmp2/Egfr/Foxp1/Bmpr2/Cyba/Bmpr1a/Prkg1/Id2/Tpm1/Vegfa/Ldlrap1/Efemp2/Rhoa/Tgfbr2/Trp53/Npr3/Timp3/Cx3cl1/Pten/Tcf7l2/Tgfb1/Ctnnb1/Adamts1/Pik3r1/Nampt/Hif1a/Camk2d/Gna12/Pik3ca/Frs2/Comt/Akt1/Gstp1/Cdkn1a	43
GO:0008360	GO:0008360	regulation of cell shape	36/1635	142/28891	1.55286172347642e-14	9.28109375536359e-13	4.77498788335332e-13	Coch/Rhoj/Cdc42ep5/Fblim1/Plxnd1/Cdc42ep3/Ptn/Epb41l2/Dlc1/Anxa7/Fermt2/S100a13/Tpm1/Vegfa/Rhou/Myl12a/Myh9/Fmnl2/Epb41/Parva/Icam1/Palm/Pdpn/Bambi/Arhgdia/Rdx/Dlg1/Cdc42ep4/Gna12/Lpar1/Anxa1/Arhgap35/Myh10/Eps8/Arap1/Diaph1	36
GO:0048041	GO:0048041	focal adhesion assembly	28/1635	87/28891	1.84217807804817e-14	1.0900167687811e-12	5.60797789654242e-13	Cdh11/Apod/Nrp1/Col16a1/Lrp1/Phldb2/Mmp14/Ston1/Rhod/Peak1/Lims1/Dlc1/Fermt2/S100a10/Vegfa/Itgav/Myh9/Vcl/Ptprk/Pten/Abl1/Actg1/Actn1/Iqgap1/Slk/Sdc4/Ptpn11/Pip5k1a	28
GO:0045862	GO:0045862	positive regulation of proteolysis	62/1635	372/28891	1.88662977320638e-14	1.10526617505566e-12	5.68643387609467e-13	Il33/Xdh/Ctsk/Tgfb1i1/F3/Nupr1/Rcn3/Mmp14/Ccn2/Ctsl/Gsn/Uaca/Grn/Adam9/App/Dlc1/Robo1/Ccbe1/S100a10/Myh9/Ctsc/Dapk1/Bmyc/Hip1/Rhoa/Picalm/Ctnnd1/Rock2/Tnfsf10/Pten/Snx9/Dab2/Ctsh/Mapk9/Pawr/Psme2/Arl6ip5/Bok/Psen1/Zyg11b/Bax/Bcap31/Socs4/Anp32b/Asph/Stat1/Ncstn/Bcl10/Ddx3x/Stat3/Usp50/Pias1/Casp8ap2/Akt1/Akirin2/Casp12/Fis1/Bad/Fmr1/Rad23a/Cop1/Aph1b	62
GO:0062197	GO:0062197	cellular response to chemical stress	56/1635	316/28891	2.43597261200318e-14	1.41037040983018e-12	7.2561508325323e-13	Pdgfra/Cyp1b1/Hgf/Pdgfrb/Ddr2/Slc7a11/Mylk/Axl/Mmp2/Egfr/Epas1/Foxp1/Hspb1/Prkcd/Rcsd1/Mapk3/Pkd2/Stat6/Fut8/Serpinb6a/Dapk1/Xbp1/Prdx1/Ptprk/Ybx3/Sod3/Nfe2l1/Stk39/Ermp1/Ncoa7/Trp53/Arnt/Nqo1/Selenon/Nfe2l2/Mgst1/Abl1/Wnk1/Relb/Mapk9/Pawr/Hif1a/Arl6ip5/Anxa1/Atf4/Atf2/Pik3ca/Rela/Ripk1/Sqstm1/Stx4a/Ddx3x/Akt1/Bad/Cat/Rnf146	56
GO:0007229	GO:0007229	integrin-mediated signaling pathway	30/1635	101/28891	2.45509806003902e-14	1.41037040983018e-12	7.2561508325323e-13	Itga8/Nid1/Col3a1/Lama1/Nrp1/Lama2/Timp1/Plpp3/Ccn2/Itga1/Tec/Itgb1/Lamb1/Lims1/Ptn/Fermt2/Itgav/Fut8/Flna/Lamc1/Rhoa/Tln1/Cdc42/Lamb2/Zyx/Abl1/Dab2/Itgb5/Arhgap35/Ptpn11	30
GO:0045444	GO:0045444	fat cell differentiation	51/1635	270/28891	2.58470030223285e-14	1.47054535464536e-12	7.56574218022003e-13	Mrap/Pdgfra/Lpl/Six1/Fndc5/Tgfb1i1/Adgrf5/Dact1/Steap4/Wnt5a/Runx1t1/Rnasel/Plac8/Fndc3b/Smad6/Klf5/Fbn1/Sav1/Atf5/Fermt2/Scd1/Rora/Osbpl8/Id2/Vegfa/Jag1/Gpx1/Cebpb/Zfp36l2/Xbp1/Tmem64/Hes1/Arid5b/Insig1/Tcf7l2/Zfp385a/Ccdc85b/Cebpd/Tgfb1/Sdf4/Tbl1xr1/Nr1d1/Lrp6/Atf2/Nucb2/Tbl1x/Pias1/Akt1/Selenbp1/Aamdc/Sh3pxd2b	51
GO:0003206	GO:0003206	cardiac chamber morphogenesis	37/1635	152/28891	2.68992540138506e-14	1.51583700952337e-12	7.79876116371489e-13	Foxc1/Gata6/Fhl2/Foxc2/Nrp1/Rbp4/Eng/Wnt5a/Tbx2/Cited2/Tgfbr3/Dhrs3/Fzd2/Smad6/Robo1/Bmpr2/Sav1/Smad7/Bmpr1a/Id2/Tpm1/Jag1/Ly6e/Rxra/Parva/Tgfbr2/Trp53/Hes1/Tgfb1/Ctnnb1/Adamts1/Hif1a/Notch2/Ube4b/Lrp6/Heg1/Smo	37
GO:0051098	GO:0051098	regulation of binding	65/1635	405/28891	2.77457669997911e-14	1.54878965412985e-12	7.96829773221409e-13	Foxc1/Lox/Ramp2/Twist1/Dact1/Wnt5a/Lrp1/Angpt1/Cald1/Runx1t1/Plxnd1/Id1/Tgfbr3/App/S100a10/Mapk3/Id2/Plscr1/Tns3/Ppp1r2/Ldlrap1/Sp100/Epb41/Ralb/Anxa2/Cdc42/Hes1/Bambi/Tcf7l2/Add1/Tgfb1/Abl1/Lrpap1/Ctnnb1/Rara/Krit1/Dab2/Ppp3ca/Cblb/Cpne1/Eif4g1/Sri/Sppl3/Map1lc3b/Usp9x/Psen1/Bax/Mbd2/Smo/Agrn/Pkd1/Ifit2/Akt1/Mitd1/Fmr1/Ski/Larp7/H1f0/Dtx3l/Gtf2f1/Rsf1/Eif2b4/Ilrun/Gnl3l/Cdkn1a	65
GO:0051146	GO:0051146	striated muscle cell differentiation	59/1635	347/28891	3.29010494138404e-14	1.8032197871702e-12	9.27730379814846e-13	Pdgfra/Cxcl12/Gata6/Six1/Fhl2/Pdgfrb/Tbx18/Col14a1/Fzd7/Rarb/Igfbp5/Mmp14/Nr3c1/Itgb1/Foxp1/Neo1/Pmp22/Klf5/Tmod3/Bmpr1a/Ehd1/Tanc1/Csrp1/Tpm1/Vegfa/Myh9/Gpx1/Flt3l/Xbp1/Rxra/Capn2/Pdlim5/Selenon/Tgfb1/Cflar/Myl9/Rara/Ptgfrn/Actg1/Ppp3ca/Bnip2/Cxcl9/Camk2d/Myh10/Prkar1a/Cfl2/Smo/Frs2/Nfatc3/Stim1/Fdps/Akt1/Flii/Ski/Atp11a/Kras/Lmna/Sgcb/Cxcl10	59
GO:0034446	GO:0034446	substrate adhesion-dependent cell spreading	30/1635	102/28891	3.29132562133483e-14	1.8032197871702e-12	9.27730379814846e-13	Itga8/Lamc3/Nrp1/Spry4/Fzd7/Axl/Mdk/Peak1/Fndc3b/Lamb1/Lims1/Fermt2/S100a10/Myadm/Itgav/P4hb/Flna/Mertk/Lamc1/Rhoa/Parva/Cdc42/Lamb2/Pdpn/Actn4/Abl1/Fbln1/Dab2/Rab1a/Ap1ar	30
GO:0042063	GO:0042063	gliogenesis	64/1635	397/28891	3.54795091215432e-14	1.92598399515753e-12	9.90890781067145e-13	Efemp1/Col3a1/Lamc3/Il33/Zcchc24/Ndrg1/Plpp3/Lrp1/Rras/Il34/Egfr/Mdk/Nr3c1/Matn2/Grn/Il6st/Trf/Mxra8/Lamb1/Ptn/App/Pmp22/Anxa7/Atf5/Lepr/Mapk3/Id2/Rhoa/Nfe2l1/Zmiz1/Serpine2/Afdn/Cers2/Lamb2/Trp53/Hes1/Aspa/Cx3cl1/Pten/Zeb2/Tcf7l2/Tgfb1/Abl1/Ctnnb1/Nfia/Ldlr/Hdac1/Notch2/Psen1/Nr1d1/Mboat7/Anxa1/Lrp6/Smo/Rela/Ncstn/Stat3/Map2k1/Ppp3r1/Akt1/Ptpn11/Ski/Kras/Eif2b4	64
GO:0048659	GO:0048659	smooth muscle cell proliferation	43/1635	202/28891	3.68796756055845e-14	1.98379127780221e-12	1.0206317880512e-12	Thbs1/Pdgfrb/Apod/Ddr2/Hpgd/Ogn/Calcrl/Shc1/Igfbp5/Mmp2/Egfr/Foxp1/Bmpr2/Cyba/Bmpr1a/Prkg1/Id2/Tpm1/Vegfa/Ldlrap1/Efemp2/Rhoa/Tgfbr2/Trp53/Npr3/Timp3/Cx3cl1/Pten/Tcf7l2/Tgfb1/Ctnnb1/Adamts1/Pik3r1/Nampt/Hif1a/Camk2d/Gna12/Pik3ca/Frs2/Comt/Akt1/Gstp1/Cdkn1a	43
GO:1902904	GO:1902904	negative regulation of supramolecular fiber organization	40/1635	178/28891	4.31032637063229e-14	2.29767577793074e-12	1.18212080264282e-12	Emilin1/Lima1/Cdh5/Kank2/Phldb2/Cgnl1/Gsn/Hspg2/Svil/Dlc1/Tmsb4x/Sptbn1/Prkcd/Tmod3/Tpm1/Myadm/Ssh2/Pfn1/Add3/Tmsb10/Add1/Rdx/Hdgfl3/Wasf2/Ldlr/Pik3r1/Taok1/Eml4/Gmfb/Capza1/Pik3ca/Eps8/Camsap2/Capg/Arhgef2/Arap1/Capzb/Tjp1/Flii/Specc1l	40
GO:0050792	GO:0050792	regulation of viral process	41/1635	187/28891	5.04648036275248e-14	2.66607359878629e-12	1.37165612867295e-12	Axl/Ifitm2/Ifitm1/Gsn/Rnasel/Mdfic/Lgals1/Plscr1/P4hb/Ly6e/Sp100/Shfl/Ifitm3/Pfn1/Resf1/Isg20/Plscr2/Fbln1/Ifih1/Trim12a/Stau1/Gbp3/Rab7/Stat1/Crebbp/Zc3hav1/Ddx3x/Larp1/Vps4a/Ubp1/Trim56/Top2b/Trim25/Fmr1/Znfx1/Rad23a/Larp7/Tbc1d20/Trim26/Rsf1/Hexim1	41
GO:0031400	GO:0031400	negative regulation of protein modification process	71/1635	473/28891	5.64942609212894e-14	2.95819948558646e-12	1.52195065285858e-12	Hgf/Xdh/Spry1/Spry4/Eng/Plpp3/Angpt1/Irak3/Nr2f2/Sh3bp5/Crtap/Rassf2/Spry2/Errfi1/Hspb1/Smad7/Prkcd/Ywhab/Myadm/Lrrk1/Ctdsp2/Cdkn1c/Spred1/Spred2/Ncoa7/Rock2/Dusp6/Camk2n1/Pten/Stk38/Tgfb1/Abl1/Ctnnb1/Fbln1/Mvp/Wnk1/Ctdsp1/Cblb/Irf1/Eif4g1/Gbp4/Gadd45b/Svbp/Pid1/Psen1/Bax/Aida/Impact/Lrp6/Heg1/Ppp2r5d/Prkar1a/Socs4/Rela/Sqstm1/Lats2/Parp14/Ptpn13/Chp1/Akt1/Nck1/Mprip/Ptpa/Gstp1/Bag5/Dtx3l/Ikbkb/H…	71
GO:0045446	GO:0045446	endothelial cell differentiation	32/1635	118/28891	5.80027724545663e-14	3.01054740889183e-12	1.54888289878676e-12	Col18a1/Xdh/Cdh5/Fstl1/Nr2f2/Clic4/Id1/Fzd2/Bmpr2/Tnfrsf1a/S1pr3/Myadm/Vegfa/Vcl/Jag1/Gpx1/Ptprs/Rock2/Icam1/Afdn/Pdpn/Add1/Ctnnb1/Rdx/Akap11/Pbrm1/Btg1/Lipa/Plod3/Heg1/Tjp1/Ikbkb	32
GO:0031346	GO:0031346	positive regulation of cell projection organization	70/1635	463/28891	5.94081318297844e-14	3.05667753075508e-12	1.57261617621727e-12	Serpinf1/Efemp1/Cxcl12/Hgf/Ccl19/Ddr2/Nrp1/Sema5a/Cdc42ep5/Wnt5a/Lrp1/Plxnd1/Mdk/Cdc42ep3/Itgb1/Auts2/Grn/Fscn1/Ptn/Dpysl3/Robo1/Bmpr2/Hspb1/Marcks/Ptprd/Ehd1/Vegfa/Fgfr1/Flna/Creb3l2/Picalm/Pfn1/Serpine2/Cdc42/Rab8b/Palm/Afdn/Cx3cl1/Zeb2/Cflar/Nfe2l2/Abl1/Scn1b/Adamts1/Wasf2/Skil/Atf1/Scarb2/Pik3r1/Cdc42ep4/Adam17/Nckap1/Zmynd8/Shoc2/Cask/Caprin1/Lrp6/Ppp2r5d/Arhgap35/Iqgap1/Agrn/Eps8/Nme2/Arap1…	70
GO:0035265	GO:0035265	organ growth	45/1635	222/28891	6.14898902352504e-14	3.13651448725842e-12	1.61369113031165e-12	Foxc1/Pdgfra/Gata6/Thbs1/Foxc2/Pdgfrb/Ecm1/Ddr2/Col14a1/Rbp4/Rarb/Tbx2/Nr3c1/Cited2/Tgfbr3/Foxp1/Spry2/Por/Sav1/Bmpr1a/Lepr/Fgfr1/Ly6e/Ybx3/Rxra/Tgfbr2/Dusp6/Pten/Tcf7l2/Pdlim5/Ctnnb1/Rara/Wwc2/Camk2d/Serp1/Heg1/Atf2/Myh10/Prkar1a/Ube3a/Smo/Lats2/Fdps/Akt1/Ptpn11	45
GO:0001837	GO:0001837	epithelial to mesenchymal transition	38/1635	164/28891	6.58086115701712e-14	3.32811585180088e-12	1.71226724841147e-12	Col1a1/Foxc1/Twist1/Spry1/Tgfb1i1/Loxl2/Eng/Wnt5a/Phldb2/Mdk/Tgfbr3/Spry2/Fermt2/Smad7/Mark1/Vegfa/Fgfr1/Flna/Jag1/Rgcc/Spred1/Spred2/Tgfbr2/Rock2/Pdpn/Bambi/Pten/Tcf7l2/Tgfb1/Ctnnb1/Dab2/Glipr2/Pawr/Hif1a/Bcl9l/Lrp6/Mcrip1/Ppp3r1	38
GO:0008154	GO:0008154	actin polymerization or depolymerization	42/1635	197/28891	6.89813394573054e-14	3.44987108067862e-12	1.7749085445723e-12	Lima1/Sema5a/Cdc42ep5/Kank2/Mical2/Gsn/Cdc42ep3/Svil/Tmsb4x/Myo1c/Sptbn1/Prkcd/Tmod3/Tpm1/Myadm/Ssh2/Rhoa/Pfn1/Add3/Icam1/Tmsb10/Add1/Mical3/Abl1/Fchsd2/Rdx/Snx9/Dlg1/Cdc42ep4/Nckap1/Arhgap35/Cfl2/Capza1/Pik3ca/Eps8/Capg/Mtss1/Nck1/Capzb/Flii/Specc1l/Diaph1	42
GO:0044772	GO:0044772	mitotic cell cycle phase transition	69/1635	454/28891	6.93822306237545e-14	3.44987108067862e-12	1.7749085445723e-12	Ddr2/Dact1/Kank2/Abcb1a/Creb3l1/Egfr/Itgb1/App/Foxn3/Cks1b/Tmod3/Id2/Pkd2/Rhou/Bmyc/Zfp36l2/Rgcc/Ctdsp2/Cdkn1c/Trp53/Pdpn/Smarca2/Pten/Klhl22/Tgfb1/Bach1/Rdx/Ier3/Ctdsp1/Adamts1/Kmt2e/Nfia/Dlg1/Taok1/Ppp3ca/Pbrm1/Adam17/Eif4g1/Camk2d/Psme2/Pbx1/Anxa1/Mbtps1/Bcl7c/Usp47/Rad21/Ccnd3/Anp32b/Smarcb1/Eps8/Crebbp/Lats2/Arid1b/Ddx3x/Pkd1/Vps4a/Pias1/Cul4a/Akt1/Uimc1/Ube2a/Larp7/Ppp6c/Rrm2b/Prmt2/Rbl2/Cd…	69
GO:0002064	GO:0002064	epithelial cell development	47/1635	242/28891	9.1113641468132e-14	4.49266180472447e-12	2.31140922040209e-12	Col18a1/Cdh5/Foxc2/Rarb/Wnt5a/Clic4/Rab13/Epas1/Id1/Il6st/Klf5/Tnfrsf1a/Sidt2/Palld/S1pr3/Myadm/Vegfa/Fndc3a/Vcl/Flna/Jag1/Gpx1/Xbp1/Ptprs/Rock2/Icam1/Afdn/Lamb2/Add1/Tgfb1/Rara/Rdx/Akap11/Frmd6/Hif1a/Notch2/Plod3/Atf4/Heg1/Arid4a/Smo/Frs2/Bad/Tjp1/Rilpl1/Tbc1d20/Ikbkb	47
GO:0051090	GO:0051090	regulation of DNA-binding transcription factor activity	67/1635	436/28891	9.39324811856598e-14	4.59337596012851e-12	2.36322518998633e-12	Cyp1b1/Ddr2/Id3/Nupr1/Anxa3/Wnt5a/Plpp3/Irak3/Slco3a1/Id1/Tgfbr3/Fzd2/App/Sav1/Zic2/Smad7/Mapk3/Id2/Pkd2/Jup/Flna/Sp100/Erbin/Erc1/Rgcc/Icam1/Lrp5/Ncoa3/Hes1/Arid5b/Cx3cl1/Pten/Tcf7l2/Tgfb1/Cflar/Ctnnb1/Ppp3ca/Peli1/Nfkbia/Anxa4/Itch/Sri/Tut4/Pbx1/Trim12a/Lrp6/Atf2/Smo/Rela/Ripk1/Smarcb1/Crebbp/Bcl10/Med13/Arhgef2/Stat3/Pkd1/Chp1/Akt1/Trim25/Cat/Taf3/Kras/Prmt2/Trim26/Ikbkb/Ifrd1	67
GO:0016358	GO:0016358	dendrite development	56/1635	327/28891	1.08283822639085e-13	5.25176539799561e-12	2.70195698940667e-12	Abi3bp/Nrp1/Dact1/Wnt5a/Nedd4/Nr3c1/Matn2/Itgb1/Grn/Id1/Ptn/App/Robo1/Marcks/Ptprd/Prkg1/Mark1/Nlgn2/Rhoa/Phactr1/Arf4/Rbfox2/Picalm/Ptprs/Rock2/Cdc42/Palm/Afdn/Klf7/Pten/Farp1/Pdlim5/Abl1/Itsn1/D16Ertd472e/Abi1/Ppp3ca/Pbrm1/Zmynd8/Psen1/Lpar1/Asap1/Cask/Caprin1/Uba6/Ube3a/Iqgap1/Trappc4/Crebbp/Sdc2/Arid1b/Camsap2/Llph/Vamp7/Fmr1/Sipa1l1	56
GO:0006470	GO:0006470	protein dephosphorylation	46/1635	235/28891	1.23831919616923e-13	5.95702006807587e-12	3.06480026985144e-12	Cdh5/Pdgfrb/Eya2/Eya1/Tns2/Itga1/Ptpn9/Dlc1/Ppm1h/Prkcd/Ptprd/Ywhab/Ssh2/Ptp4a2/Ppp1r2/Ptpn12/Ptprk/Ctdsp2/Ptprs/Rock2/Dusp6/Pten/Tgfb1/Ctdsp1/Ppp3ca/Ppp2r2a/Cnep1r1/Pawr/Sppl3/Ppp1r12a/Gna12/Ctdspl2/Ppp2r5d/Ppp1ca/Ppm1m/Ptpn13/Ptpn14/Ppm1a/Ppp3r1/Nck1/Mprip/Ptpa/Ptpn11/Ppp6c/Ctdnep1/Ikbkb	46
GO:0003279	GO:0003279	cardiac septum development	33/1635	129/28891	1.45405424214305e-13	6.93841850867777e-12	3.56971550787581e-12	Gata6/Nrp1/Eng/Wnt5a/Tbx2/Lrp1/Plxnd1/Cited2/Tgfbr3/Dhrs3/Fzd2/Smad6/Robo1/Bmpr2/Sav1/Smad7/Bmpr1a/Id2/Jag1/Parva/Tgfbr2/Trp53/Hes1/Notch2/Lrp6/Heg1/Myh10/Smo/Frs2/Luzp1/Matr3/Ap2b1/Ank2	33
GO:0042176	GO:0042176	regulation of protein catabolic process	60/1635	369/28891	1.5226802351228e-13	7.20775916097728e-12	3.70828735997906e-12	Il33/Gpc3/Timp1/Nupr1/Dact1/Mylip/Wnt5a/Lrp1/Irak3/Tnfsf12/Egfr/Nedd4/Adam9/App/Samd9l/Flna/Gpx1/Nfe2l1/Anxa2/Pttg1ip/Serpine2/Timp3/Nqo1/Timp2/Rdx/Ier3/Snx9/Usp25/Cyp51/Ldlr/Dab2/Cblb/Mapk9/Itch/Tmf1/Psme2/Usp9x/Gna12/Psen1/Tmem9/Zyg11b/Bcap31/Socs4/Rab7/Rela/Laptm4b/Egln2/Snx1/Pkd1/Fbxl5/Pias1/Cul4a/Akt1/Fmr1/Stx5a/Tlk2/Rad23a/Bag5/Cop1/Ubr3	60
GO:0010952	GO:0010952	positive regulation of peptidase activity	41/1635	193/28891	1.54966966287602e-13	7.27729793272809e-12	3.74406404765033e-12	Xdh/Ctsk/F3/Rcn3/Ccn2/Ctsl/Gsn/Uaca/Grn/App/Dlc1/Robo1/Dapk1/Bmyc/Hip1/Rhoa/Picalm/Rock2/Tnfsf10/Ctsh/Mapk9/Pawr/Psme2/Arl6ip5/Bok/Bax/Bcap31/Anp32b/Asph/Stat1/Ncstn/Bcl10/Ddx3x/Stat3/Usp50/Casp8ap2/Akirin2/Casp12/Fis1/Bad/Aph1b	41
GO:0014706	GO:0014706	striated muscle tissue development	53/1635	301/28891	1.56982090634925e-13	7.31388212824291e-12	3.76288608467636e-12	Foxc1/Pdgfra/Lox/Twist1/Gata6/Fhl2/Foxc2/Pdgfrb/Eya2/Eya1/Tbx18/Col14a1/Rbp4/Fzd7/Eng/Rarb/Wnt5a/Tbx2/Angpt1/Nr3c1/Itgb1/Hspg2/Cited2/Tgfbr3/Foxp1/Sav1/Boc/Smad7/Bmpr1a/Id2/Tpm1/Vegfa/Fgfr1/Ly6e/Rxra/Tgfbr2/Cdc42/Pten/Pdlim5/Tgfb1/Ctnnb1/Rara/Camk2d/Ube4b/Lrp6/Heg1/Myh10/Prkar1a/Frs2/Fdps/Lmna/Sgcb/Ifrd1	53
GO:0003018	GO:0003018	vascular process in circulatory system	47/1635	247/28891	2.00321647280692e-13	9.26018114812388e-12	4.76422865078752e-12	Foxc1/Ramp2/Akap12/Abcg2/Cdh5/Foxc2/Npy1r/Shc1/Cd38/Abcb1a/Lrp1/Angpt1/Mmp2/Itga1/Egfr/Nr3c1/Tgfbr3/Vstm4/Smad6/Pde5a/Bmpr2/Ece1/Fermt2/Prkg1/Vegfa/Gpx1/Rhoa/Sod3/Ext2/Rbfox2/Add3/Rock2/Icam1/Npr3/Cx3cl1/Zeb2/Tgfb1/Scpep1/Abl1/Hif1a/Rap1gds1/Plod3/Arhgap35/Map2k1/Akt1/Tjp1/Klf2	47
GO:1901652	GO:1901652	response to peptide	69/1635	464/28891	2.02861471591914e-13	9.30489401092521e-12	4.78723276902337e-12	Serpinf1/Col3a1/Lpl/Foxc2/Rbp4/Shc1/Tns2/Lrp1/Mmp2/Serpina3f/Rab13/Tgfbr3/App/Myo1c/Grb10/Marcks/Prkcd/Jak1/Socs2/Mapk3/Osbpl8/Vcam1/Ghr/Stat6/Jag1/Xbp1/Erbin/Rock2/Icam1/Trp53/Insig1/Pten/Vps13c/Leprot/Nfe2l2/Ctnnb1/Insig2/Vamp2/Lpin2/Sp1/Pik3r1/Ppp3ca/Snx6/Irf1/Rab10/Nfkbia/Rap1gds1/Pid1/Psen1/Anxa1/Ccnd3/Prkar1a/Pik3ca/Rela/Leprotl1/Nucb2/Stat1/Arhgef2/Stat3/Map2k1/Sos2/Agtrap/Akt1/Nck1/Fis1/P…	69
GO:0032963	GO:0032963	collagen metabolic process	32/1635	123/28891	2.04465618889974e-13	9.3063312843998e-12	4.78797222534254e-12	Col1a1/Mfap4/Emilin1/Mrc2/Cygb/Col1a2/Col5a1/Pdgfrb/Ddr2/Ctsk/Rcn3/Mmp19/Eng/Tnxb/Tns2/Creb3l1/Mmp14/Ccn2/Mmp2/Ctsl/Itgb1/Id1/Tgfbr3/Errfi1/Serpinh1/Prkcd/P3h3/Rgcc/Tgfb1/P3h4/Hif1a/Plod3	32
GO:0071900	GO:0071900	regulation of protein serine/threonine kinase activity	57/1635	343/28891	2.42226808082277e-13	1.09408856749835e-11	5.62892670931254e-12	Cemip/Thbs1/Ccl19/Spry1/Pdgfrb/Spry4/Tnxb/Wnt5a/Irak3/Fzd8/Nr2f2/Il34/Egfr/Adam9/Spry2/App/Pmp22/Pde5a/Robo1/Fermt2/Marcks/Prkcd/Pkd2/Vegfa/Ghr/Fgfr1/Rhoa/Rgcc/Ralb/Cdkn1c/Pten/Zeb2/Irgm1/Stk38/Maged1/Tgfb1/Abl1/Dab2/Uvrag/Adam17/Psen1/Irgm2/Aida/Lrp6/Ccnd3/Heg1/Prkar1a/Iqgap1/Lats2/Ddx3x/Pkd1/Map2k1/Akt1/Gstp1/Kras/Hexim1/Cdkn1a	57
GO:0043534	GO:0043534	blood vessel endothelial cell migration	32/1635	124/28891	2.60777861705592e-13	1.16895652099393e-11	6.0141114517749e-12	Cyp1b1/Cxcl12/Col18a1/Clec14a/Thbs1/Cdh5/Foxc2/Nrp1/Rhoj/Angpt1/Amotl1/Itgb1/Robo1/Hspb1/Vegfa/Jup/Fgfr1/Myh9/Gpx1/Rhoa/Rgcc/Spred1/Stard13/Tgfb1/Nfe2l2/Abl1/Sp1/Adam17/Hif1a/Mia3/Anxa1/Akt1	32
GO:0010595	GO:0010595	positive regulation of endothelial cell migration	30/1635	110/28891	2.99188716058352e-13	1.33105235557689e-11	6.84807096826873e-12	Adgra2/Col18a1/Thbs1/Foxc2/Nrp1/Anxa3/Sema5a/Rhoj/Wnt5a/Plpp3/Angpt1/Rras/Amotl1/Grn/Foxp1/Ccbe1/Hspb1/Rin2/Vegfa/Fgfr1/Sparc/Rock2/Tgfb1/Nfe2l2/Abl1/Sp1/Adam17/Hif1a/Anxa1/Akt1	30
GO:0032386	GO:0032386	regulation of intracellular transport	57/1635	346/28891	3.52571752915957e-13	1.54530893481757e-11	7.950389937099e-12	Cemip/Hpca/Apod/Zic1/Angpt1/Nedd4/Uaca/Mdfic/Tnfrsf1a/Myo1c/Prkcd/Mapk3/Ehd1/Jup/Flna/Ldlrap1/Wipf1/Xbp1/Sp100/Anxa2/Gas1/Cdc42/Arfip1/Insig1/Tcaf1/Tgfb1/Sar1a/Rdx/Wnk1/Ier3/Ubr5/Dab2/Vamp2/Pik3r1/Lamp1/Gbp4/Nucb1/Ppp1r12a/Psen1/Bcap31/Ctdspl2/Anp32b/Bag3/Smo/Asph/Dync1h1/Chp1/Ptpn14/Ppm1a/Map2k1/Vamp7/Fis1/Ptpn11/Ube2j1/Tbc1d20/Rab11b/Iws1	57
GO:0051222	GO:0051222	positive regulation of protein transport	57/1635	346/28891	3.52571752915957e-13	1.54530893481757e-11	7.950389937099e-12	Cemip/Hpca/Rbp4/Zic1/Cd38/Lrp1/Egfr/Uaca/Adam9/App/Anxa7/Tnfrsf1a/Myo1c/Prkcd/Lepr/Jup/Myh9/Nlgn2/Flna/Wipf1/Glul/Xbp1/Rab34/Cdc42/Camk2n1/Tcf7l2/Tcaf1/Tgfb1/Sar1a/Ubr5/Vamp2/Pik3r1/Sri/Hif1a/Sec24a/Cd2ap/Serp1/Psen1/Cask/Bcap31/Ctdspl2/Myh10/Atp2c1/Prkar1a/Anp32b/Bag3/Smo/Stx4a/Asph/Chp1/Nr1h2/Ppm1a/Stim1/Fis1/Bad/Hcfc1/Nadk	57
GO:0044843	GO:0044843	cell cycle G1/S phase transition	48/1635	260/28891	3.60092518510473e-13	1.56666722943123e-11	8.06027525953782e-12	Ddr2/Dact1/Tbx2/Kank2/Egfr/Itgb1/Id2/Pkd2/Rhou/Bmyc/Rgcc/Ctdsp2/Gas1/Trp53/Pdpn/Smarca2/Pten/Bach1/Rdx/Ctdsp1/Adamts1/Kmt2e/Dlg1/Ppp3ca/Pbrm1/Rassf1/Adam17/Eif4g1/Camk2d/Psme2/Anxa1/Bcl7c/Ccnd3/Anp32b/Smarcb1/Crebbp/Lats2/Arid1b/Ddx3x/Pkd1/Pias1/Cul4a/Akt1/Larp7/Ppp6c/Prmt2/Rbl2/Cdkn1a	48
GO:0097191	GO:0097191	extrinsic apoptotic signaling pathway	46/1635	242/28891	3.75201204651646e-13	1.61000377012921e-11	8.28323546465347e-12	Hgf/Il33/Thbs1/Eya2/Eya1/Nrp1/Tnfsf12/G0s2/App/Vegfa/Itgav/Fgfr1/Gpx1/Dapk1/Sp100/Gas1/Rock2/Icam1/Timp3/Cx3cl1/Tnfsf10/Pten/Tcf7l2/Tgfb1/Cflar/Tmbim1/Skil/Dab2/Pik3r1/Bok/Bax/Bag3/Ppp1ca/Rela/Ripk1/Stx4a/Dele1/Bcl10/Ddx3x/Casp8ap2/Rb1cc1/Bad/Gstp1/Ddx47/Lmna/Zdhhc3	46
GO:0000082	GO:0000082	G1/S transition of mitotic cell cycle	45/1635	233/28891	3.75495217640411e-13	1.61000377012921e-11	8.28323546465347e-12	Ddr2/Dact1/Kank2/Egfr/Itgb1/Id2/Pkd2/Rhou/Bmyc/Rgcc/Ctdsp2/Trp53/Pdpn/Smarca2/Pten/Bach1/Rdx/Ctdsp1/Adamts1/Kmt2e/Dlg1/Ppp3ca/Pbrm1/Adam17/Eif4g1/Camk2d/Psme2/Anxa1/Bcl7c/Ccnd3/Anp32b/Smarcb1/Crebbp/Lats2/Arid1b/Ddx3x/Pkd1/Pias1/Cul4a/Akt1/Larp7/Ppp6c/Prmt2/Rbl2/Cdkn1a	45
GO:1903034	GO:1903034	regulation of response to wounding	38/1635	174/28891	4.79465248621236e-13	2.04100422740421e-11	1.05006701932042e-11	Pdgfra/Tfpi/Il33/Thbs1/Foxc2/Ddr2/Mylk/Serping1/Lrp1/Phldb2/Mdk/Plat/Itgb1/Grn/Neo1/Ptn/Fermt2/Extl3/Prkcd/Prkg1/Flna/Pros1/Xbp1/Anxa2/Ptprs/Serpine2/Vkorc1/Cers2/Pten/Nfe2l2/Actg1/Adam17/Hif1a/Cask/Anxa1/Ano6/Stat3/Map2k1	38
GO:0008064	GO:0008064	regulation of actin polymerization or depolymerization	37/1635	166/28891	5.00481847433552e-13	2.11525077947452e-11	1.08826579156228e-11	Lima1/Sema5a/Cdc42ep5/Kank2/Gsn/Cdc42ep3/Svil/Tmsb4x/Myo1c/Sptbn1/Prkcd/Tmod3/Tpm1/Myadm/Ssh2/Rhoa/Pfn1/Add3/Icam1/Tmsb10/Add1/Fchsd2/Rdx/Snx9/Dlg1/Cdc42ep4/Nckap1/Arhgap35/Cfl2/Capza1/Pik3ca/Eps8/Capg/Nck1/Capzb/Flii/Specc1l	37
GO:0016050	GO:0016050	vesicle organization	58/1635	359/28891	5.11392476973557e-13	2.14603495478903e-11	1.10410380246923e-11	Pla2g4a/Erc2/Rab13/S100a10/Samd9l/Srgn/Erc1/Rab34/Picalm/Serpine2/Rab8b/Ap3s1/Insig1/Zeb2/Zfp385a/Hook3/Sar1a/Atp6v0a1/Vamp2/Rab1a/Chmp3/Rab5c/Uvrag/Rab12/Sec24a/Cd2ap/Mia3/Zdhhc20/Tmf1/Sec31a/Agfg1/Tmem9/Anxa1/Trappc1/Tmem127/Rab7/Bloc1s1/Sqstm1/Laptm4b/Trappc4/Stx4a/Pdcd6ip/Vps4a/Usp50/Chp1/Arl8b/Vamp7/Sdc4/Atp6v1h/Yipf4/Atp6ap1/Stx5a/Tbc1d20/Mfsd14a/Pikfyve/Plekha3/Vps41/Sec24d	58
GO:1902905	GO:1902905	positive regulation of supramolecular fiber organization	39/1635	183/28891	5.42055131728728e-13	2.25869029185837e-11	1.16206333651555e-11	Nrp1/Sema5a/Tnxb/Cdc42ep5/Ccn2/Rhoc/Gsn/Cdc42ep3/Id1/App/Myo1c/Fermt2/S100a10/Cd47/Tpm1/Flna/Efemp2/Rhoa/Rgcc/Pfn1/Rock2/Cdc42/Icam1/Cx3cl1/Abl1/Fchsd2/Snx9/Wasf2/Dlg1/Cdc42ep4/Nckap1/Psen1/Lpar1/Cfl2/Mtss1/Nck1/Sdc4/Colgalt1/Sh3pxd2b	39
GO:0022408	GO:0022408	negative regulation of cell-cell adhesion	42/1635	209/28891	5.69071983158783e-13	2.35468456248288e-11	1.2114509939604e-11	Cxcl12/Lrrc32/Mdk/Twsg1/Pde5a/Hspb1/Smad7/Prkcd/Prkg1/Myadm/Vegfa/Lgals9/Jag1/Cebpb/Rgcc/Serpine2/Pten/Tgfb1/Abl1/Rdx/Wnk1/Dlg1/Fgl2/Pik3r1/Cblb/Peli1/Irf1/Pawr/Itch/Mia3/Rc3h2/Anxa1/Ass1/Prkar1a/Cd44/Map2k1/Akt1/Sdc4/Rc3h1/Gstp1/Specc1l/Ildr2	42
GO:1901888	GO:1901888	regulation of cell junction assembly	46/1635	246/28891	6.91928293959678e-13	2.84315258011071e-11	1.46276069161651e-11	Six1/Abi3bp/Apod/Nrp1/Thbs2/Col16a1/Wnt5a/Lrp1/Phldb2/Mmp14/Rhod/Peak1/Lims1/App/Dlc1/Robo1/Myo1c/Fermt2/S100a10/Ptprd/Adgrl2/Vegfa/Myh9/Vcl/Nlgn2/Rhoa/Ptprs/Rock2/Pten/Farp1/Pdlim5/Adgrl3/Abl1/Ctnnb1/Actg1/Pik3r1/Eif4g1/Iqgap1/Slk/Agrn/Ptpn13/Sdc4/Tjp1/Sipa1l1/Ptpn11/Ikbkb	46
GO:0042326	GO:0042326	negative regulation of phosphorylation	59/1635	372/28891	7.23496800901397e-13	2.95236591098866e-11	1.51894936348954e-11	Hgf/Xdh/Spry1/Ddr2/Spry4/Eng/Plpp3/Angpt1/Irak3/Nr2f2/Sh3bp5/Rassf2/Spry2/Errfi1/Grb10/Hspb1/Smad7/Prkcd/Myadm/Lrrk1/Ctdsp2/Cdkn1c/Spred1/Spred2/Dusp6/Camk2n1/Pten/Stk38/Tgfb1/Abl1/Fbln1/Mvp/Wnk1/Ctdsp1/Cblb/Irf1/Eif4g1/Gbp4/Gadd45b/Pid1/Psen1/Bax/Aida/Impact/Lrp6/Heg1/Ppp2r5d/Prkar1a/Socs4/Lats2/Parp14/Ptpn13/Chp1/Akt1/Nck1/Gstp1/Hexim1/Gadd45g/Cdkn1a	59
GO:0001933	GO:0001933	negative regulation of protein phosphorylation	56/1635	342/28891	7.33048296204737e-13	2.97085395112564e-11	1.52846119150981e-11	Hgf/Xdh/Spry1/Spry4/Eng/Plpp3/Angpt1/Irak3/Nr2f2/Sh3bp5/Rassf2/Spry2/Errfi1/Hspb1/Smad7/Prkcd/Myadm/Lrrk1/Ctdsp2/Cdkn1c/Spred1/Spred2/Dusp6/Camk2n1/Pten/Stk38/Tgfb1/Abl1/Fbln1/Mvp/Ctdsp1/Cblb/Irf1/Eif4g1/Gbp4/Gadd45b/Pid1/Psen1/Bax/Aida/Impact/Lrp6/Heg1/Ppp2r5d/Prkar1a/Socs4/Lats2/Parp14/Ptpn13/Chp1/Akt1/Nck1/Gstp1/Hexim1/Gadd45g/Cdkn1a	56
GO:2001242	GO:2001242	regulation of intrinsic apoptotic signaling pathway	40/1635	194/28891	8.48201421432986e-13	3.41415497321019e-11	1.75653312623287e-11	Cxcl12/Nupr1/Creb3l1/Steap3/App/Hspb1/Plscr1/P4hb/Gpx1/Serinc3/Bmyc/Gsdme/Xbp1/Ybx3/Pttg1ip/Trp53/Zfp385a/Nfe2l2/Ctnnb1/Skil/Hdac1/Hif1a/Bok/Bax/Bcap31/Usp47/Atf4/Cd44/Ddx3x/Kdm6a/Map2k1/Txndc12/Akt1/Nck1/Fis1/Bad/Uri1/Rrm2b/Bag5/Becn1	40
GO:0048705	GO:0048705	skeletal system morphogenesis	48/1635	266/28891	8.62945021516241e-13	3.45003087318351e-11	1.77499075549429e-11	Col1a1/Alpl/Foxc1/Pdgfra/Prrx2/Col3a1/Alx4/Twist1/Thbs1/Col13a1/Six1/Foxc2/Pdgfrb/Eya1/Rarb/Mmp14/Ccn2/Mmp2/Hspg2/Cited2/Dhrs3/Foxn3/Por/Prrx1/Serpinh1/Zfp950/Vegfa/Slc39a1/Ext2/Tgfbr2/Gas1/Lrp5/Arid5b/Insig1/Ctnnb1/Rara/Insig2/Chsy1/Dlg1/Ltbp3/Psen1/Lrp6/Atf2/Rdh10/Glg1/Pkd1/Ski/Sh3pxd2b	48
GO:0030832	GO:0030832	regulation of actin filament length	37/1635	169/28891	8.94193800680935e-13	3.55096960981818e-11	1.82692226885854e-11	Lima1/Sema5a/Cdc42ep5/Kank2/Gsn/Cdc42ep3/Svil/Tmsb4x/Myo1c/Sptbn1/Prkcd/Tmod3/Tpm1/Myadm/Ssh2/Rhoa/Pfn1/Add3/Icam1/Tmsb10/Add1/Fchsd2/Rdx/Snx9/Dlg1/Cdc42ep4/Nckap1/Arhgap35/Cfl2/Capza1/Pik3ca/Eps8/Capg/Nck1/Capzb/Flii/Specc1l	37
GO:0043254	GO:0043254	regulation of protein-containing complex assembly	65/1635	437/28891	1.00370394817556e-12	3.95927750756985e-11	2.0369907495605e-11	Cdh5/Foxc2/Dact1/Cdc42ep5/Fblim1/Kank2/Rhoc/Gsn/Cdc42ep3/Fscn1/Svil/Tmsb4x/Myo1c/Fermt2/Sptbn1/Prkcd/Tmod3/Tpm1/H3f3b/Myadm/Vegfa/Ssh2/Rhoa/Ralb/Pfn1/Add3/Cdc42/Icam1/Trp53/Hes1/Lamp2/Irgm1/Tmsb10/Add1/Tgfb1/Abl1/Sar1a/Fchsd2/Rdx/Snx9/Dlg1/Cdc42ep4/Nckap1/Mapk9/Eif4g1/Nek7/Bax/Irgm2/Aida/Capza1/Birc2/Eps8/Camsap2/Capg/Ddx3x/Arhgef2/Usp50/Nr1h2/Nck1/Capzb/Flii/Ptpn11/Hcfc1/Fnip1/Gnl3l	65
GO:0032231	GO:0032231	regulation of actin filament bundle assembly	30/1635	115/28891	1.06248962320997e-12	4.16341132485657e-11	2.14201463250139e-11	Nrp1/Kank2/Phldb2/Ccn2/Cgnl1/Rhoc/Id1/Dlc1/Fermt2/S100a10/Cd47/Tpm1/Flna/Rhoa/Rgcc/Pfn1/Rock2/Cdc42/Cx3cl1/Abl1/Rdx/Actg1/Wasf2/Pik3r1/Lpar1/Arap1/Mtss1/Sdc4/Tjp1/Sh3pxd2b	30
GO:0010634	GO:0010634	positive regulation of epithelial cell migration	36/1635	162/28891	1.13234601834852e-12	4.37914469971776e-11	2.25300631927342e-11	Adgra2/Col18a1/Thbs1/Foxc2/Nrp1/Anxa3/Sema5a/Rhoj/Wnt5a/Plpp3/Angpt1/Rras/Amotl1/Grn/Foxp1/Adam9/Bmpr2/Ccbe1/Hspb1/Rin2/Vegfa/Fgfr1/Sparc/Pfn1/Tgfbr2/Rock2/Tgfb1/Nfe2l2/Abl1/Sp1/Glipr2/Ctsh/Adam17/Hif1a/Anxa1/Akt1	36
GO:0072006	GO:0072006	nephron development	36/1635	162/28891	1.13234601834852e-12	4.37914469971776e-11	2.25300631927342e-11	Foxd1/Tcf21/Foxc1/Pdgfra/Nid1/Cfh/Gpc3/Six1/Foxc2/Pdgfrb/Eya1/Enpep/Angpt1/Fat4/Pgf/Sulf1/Vegfa/Jag1/Ctnnd1/Lzts2/Lamb2/Hes1/Maged1/Tgfb1/Cflar/Actn4/Ctnnb1/Dlg1/Ppp3ca/Notch2/Pbx1/Sec61a1/Smo/Cd44/Mtss1/Sulf2	36
GO:0030512	GO:0030512	negative regulation of transforming growth factor beta receptor signaling pathway	27/1635	94/28891	1.17267631614433e-12	4.50566607962726e-11	2.31809973088817e-11	Emilin1/Spry1/Lrp1/Tgfbr3/Spry2/Smad6/Fbn1/Smad7/Htra1/Xbp1/Spred1/Spred2/Trp53/Bambi/Pmepa1/Rbbp7/Skil/Hdac1/Snx6/Adam17/Brms1l/Bcl9l/Arid4a/Snx1/Glg1/Ppm1a/Ski	27
GO:0019058	GO:0019058	viral life cycle	46/1635	250/28891	1.25716846373314e-12	4.79913922574773e-11	2.4690874004185e-11	Nrp1/Axl/Ifitm2/Ifitm1/Gsn/Rnasel/Nedd4/Lgals1/Plscr1/Itgav/P4hb/Ly6e/Shfl/Ifitm3/Resf1/Icam1/Isg20/Plscr2/Ppib/Slc3a2/Rab1a/Spcs1/Uvrag/Smc6/Ifih1/Trim12a/Stau1/Gbp3/Rab7/Smarcb1/Pdcd6ip/Zc3hav1/Ddx3x/Larp1/Vps4a/Trim56/Arl8b/Top2b/Zfp639/Trim25/Fmr1/Znfx1/Rad23a/Tbc1d20/Pikfyve/Trim26	46
GO:0019221	GO:0019221	cytokine-mediated signaling pathway	66/1635	450/28891	1.29079539057371e-12	4.89592072181068e-11	2.51888007391307e-11	Foxc1/Cxcl12/Il33/Ccl19/Ecm1/F3/Axl/Osmr/Ifitm2/Cntfr/Wnt5a/Ifitm1/Angpt1/Lifr/Irak3/Il34/Il6st/Lims1/Robo1/Tnfrsf1a/Jak1/Lepr/Mapk3/Acsl1/Ifnar2/Ghr/Stat6/Ifitm3/Klf6/Stk39/Il10rb/Trp53/Cx3cl1/Txndc17/Irgm1/Ctr9/Actn4/Il11ra1/Wbp1l/Samhd1/Wnk1/Usp25/Cpne1/Adam17/Irf1/Nfkbia/Ifih1/Cxcl9/Hif1a/Iigp1/Tut4/Irgm2/Rela/Ripk1/Ythdf3/Stat1/Parp14/Stat3/Trim56/Akt1/Bad/Ifnar1/Kras/Prmt2/Ikbkb/Cxcl10	66
GO:0097193	GO:0097193	intrinsic apoptotic signaling pathway	54/1635	327/28891	1.33192043214328e-12	5.01972815095018e-11	2.58257719729022e-11	Cyp1b1/Cxcl12/Hic1/Nupr1/Creb3l1/Steap3/Uaca/App/Tnfrsf1a/Hspb1/Plscr1/P4hb/Gpx1/Serinc3/Bmyc/Cebpb/Gsdme/Xbp1/Ybx3/Pttg1ip/Trp53/Zfp385a/Nfe2l2/Aldh2/Ctnnb1/Ier3/Skil/Hdac1/Pik3r1/Hif1a/Arl6ip5/Bok/Bax/Bcap31/Usp47/Atf4/Atf2/Cd44/Ddx3x/Kdm6a/Map2k1/Txndc12/Akt1/Nck1/Casp12/Fis1/Bad/Uri1/Rrm2b/Bag5/Mybbp1a/Becn1/Phlda3/Cdkn1a	54
GO:0072594	GO:0072594	establishment of protein localization to organelle	66/1635	452/28891	1.58475123714715e-12	5.89746733974823e-11	3.03416125642473e-11	Il33/Apod/Zic1/Angpt1/Nedd4/Uaca/Mdfic/Tnfrsf1a/Prkcd/Jup/Flna/Srpr/Xbp1/Pttg1ip/Rab8b/Trp53/Lamp2/Irgm1/Vps13c/Tgfb1/Txnip/Spcs3/Ubr5/Spcs1/Scarb2/Pik3r1/Ppp3ca/Lamp1/Sec62/Sec61g/Rab10/Nfkbia/Gbp4/Sec63/M6pr/Ssr3/Usp9x/Psen1/Bax/Irgm2/Bcap31/Nup98/Atf2/Sec61a1/Bag3/Rab7/Smo/Sqstm1/Pxk/Stat3/Vps4a/Chp1/Ncoa4/Ppp3r1/Vps13a/Akt1/Akirin2/Vamp7/Fis1/Dnajc19/Ipo8/Lmna/Vps41/Nabp2/Becn1/Cdkn1a	66
GO:1903706	GO:1903706	regulation of hemopoiesis	66/1635	452/28891	1.58475123714715e-12	5.89746733974823e-11	3.03416125642473e-11	Lox/Ccl19/Axl/Tsc22d1/Mmp14/Clec2d/Il34/Mdk/Tmem176a/Mafb/Rbp1/Foxp1/Rassf2/Ptn/Tmem176b/Fbn1/Hspb1/Smad7/Id2/Lgals9/Jag1/Bmyc/Flt3l/Cebpb/Zfp36l2/Xbp1/Tmem64/Rhoa/Rbfox2/Zmiz1/Tgfbr2/Ing5/Smarca2/Irgm1/Ctr9/Tgfb1/Abl1/Ctnnb1/Atp11c/Rara/Fgl2/Pik3r1/Ppp3ca/Pbrm1/Irf1/Nfkbia/Hif1a/Rc3h2/Notch2/Gabpa/Anxa1/Ripk1/Zbtb1/Smarcb1/Stat1/Mitf/Cd44/Nme2/Arid1b/Stat3/Sos2/Cul4a/Bad/Rc3h1/Rcor1/Ppp2r3c	66
GO:0150116	GO:0150116	regulation of cell-substrate junction organization	23/1635	69/28891	1.70996510271659e-12	6.32366469548378e-11	3.25343360332656e-11	Apod/Nrp1/Col16a1/Lrp1/Phldb2/Mmp14/Rhod/Peak1/Lims1/Dlc1/Fermt2/S100a10/Vegfa/Myh9/Vcl/Pten/Abl1/Actg1/Pik3r1/Iqgap1/Slk/Sdc4/Ptpn11	23
GO:1904375	GO:1904375	regulation of protein localization to cell periphery	35/1635	156/28891	1.73021205734672e-12	6.32873025323253e-11	3.25603975918602e-11	Mrap/Gpc6/Lrp1/Mmp14/Pkdcc/Egfr/Itgb1/Ptpn9/Epb41l2/Sptbn1/Ldlrap1/Epb41/Picalm/Pgrmc1/Rer1/Tgfb1/Tmbim1/Cnpy4/Wnk1/Dlg1/Dab2/Pik3r1/Cltc/Zdhhc5/Eif4g1/Camk2d/Pid1/Nbea/Atp2c1/Sqstm1/Stx4a/Vps4a/Map2k1/Pias1/Akt1	35
GO:0010811	GO:0010811	positive regulation of cell-substrate adhesion	33/1635	140/28891	1.73272655234692e-12	6.32873025323253e-11	3.25603975918602e-11	Emilin1/Nid1/Thbs1/Abi3bp/Spp1/Nrp1/Col16a1/Ccdc80/Rras/Mdk/Itgb1/Lims1/Col26a1/Ptn/Fermt2/S100a10/Rin2/Myadm/Vegfa/P4hb/Jup/Myh9/Flna/Col8a1/Efemp2/Rsu1/Cdc42/Abl1/Fbln1/Dab2/Iqgap1/Sdc4/Ptpn11	33
GO:0034599	GO:0034599	cellular response to oxidative stress	45/1635	243/28891	1.74649008774284e-12	6.33986616513767e-11	3.26176902405702e-11	Pdgfra/Cyp1b1/Hgf/Pdgfrb/Ddr2/Slc7a11/Axl/Mmp2/Egfr/Epas1/Foxp1/Hspb1/Prkcd/Mapk3/Stat6/Fut8/Dapk1/Xbp1/Prdx1/Ptprk/Sod3/Nfe2l1/Ermp1/Ncoa7/Trp53/Arnt/Nqo1/Selenon/Nfe2l2/Mgst1/Abl1/Mapk9/Pawr/Hif1a/Arl6ip5/Anxa1/Atf4/Atf2/Rela/Ripk1/Sqstm1/Stx4a/Akt1/Cat/Rnf146	45
GO:0032535	GO:0032535	regulation of cellular component size	62/1635	411/28891	1.80074670746768e-12	6.4969623585892e-11	3.34259273298879e-11	Cxcl12/Lima1/Sct/Nrp1/Sema5a/Cdc42ep5/Wnt5a/Kank2/Lrp1/Gsn/Cdc42ep3/Svil/Tmsb4x/Anxa7/Bmpr2/Myo1c/Sptbn1/Prkcd/Tmod3/Tpm1/Myadm/Vegfa/Ssh2/Rhoa/Picalm/Stk39/Pfn1/Ptprs/Add3/Icam1/Pten/Sema6a/Tmsb10/Add1/Abl1/Fchsd2/Rdx/Wnk1/Snx9/Dlg1/Cdc42ep4/Chmp3/Lrrc8a/Nckap1/Rab22a/Hp1bp3/Arhgap35/Cfl2/Capza1/Pik3ca/Bloc1s1/Eps8/Ano6/Capg/Kdm6a/Akt1/Nck1/Rb1cc1/Capzb/Flii/Specc1l/Ifrd1	62
GO:0048872	GO:0048872	homeostasis of number of cells	61/1635	401/28891	1.88505041607947e-12	6.75990503754073e-11	3.47787292076671e-11	Emcn/Cfh/Fstl1/Slc7a11/Col14a1/Adgrf5/Axl/Ampd3/Heph/Cited2/Mafb/Epas1/Tgfbr3/Rassf2/Tmod3/Id2/Vegfa/Mertk/Flt3l/Prdx1/Nfe2l1/Rbfox2/Afdn/Zfx/Smarca2/Ptbp3/Add1/Tsc22d3/Ezh1/Tgfb1/Cflar/Abl1/Kmt2e/Skil/Sp3/Sp1/Adam17/Fech/Hif1a/Lipa/Rc3h2/Nbea/Anxa1/Bax/Arid4a/Smo/Stat1/Ncstn/Cd44/Bcl10/Stat3/Sos2/Akt1/Rc3h1/Ptpn11/Klf2/Rcor1/Kras/Ildr2/Ikbkb/Ppp2r3c	61
GO:0090101	GO:0090101	negative regulation of transmembrane receptor protein serine/threonine kinase signaling pathway	34/1635	149/28891	2.15121483702925e-12	7.66791457271208e-11	3.94503063328382e-11	Emilin1/Spry1/Wnt5a/Lrp1/Twsg1/Tgfbr3/Spry2/Smad6/Fbn1/Smad7/Htra1/Xbp1/Spred1/Nbl1/Spred2/Trp53/Bambi/Tcf7l2/Pmepa1/Abl1/Rbbp7/Skil/Hdac1/Snx6/Adam17/Brms1l/Bcl9l/Ctdspl2/Arid4a/Snx1/Glg1/Ppm1a/Ski/Crim1	34
GO:0016311	GO:0016311	dephosphorylation	54/1635	331/28891	2.18313711100096e-12	7.73510316514532e-11	3.97959818784417e-11	Alpl/Cdh5/Pdgfrb/Eya2/Eya1/Plpp3/Tns2/Itga1/Ptpn9/Dlc1/Ppm1h/Prkcd/Ptprd/Ywhab/Tns3/Ssh2/Ptp4a2/Ppp1r2/Ptpn12/Ptprk/Ctdsp2/Ptprs/Rock2/Dusp6/Pten/Tgfb1/Ctdsp1/Ppp3ca/Ppp2r2a/Cnep1r1/Pawr/Sppl3/Ppp1r12a/Gna12/Ctdspl2/Ppp2r5d/Ppp1ca/Iqgap1/Ppm1m/Ptpn13/Chp1/Ptpn14/Ppm1a/Ppp3r1/Nck1/Mprip/Ptpa/Ptpn11/Ppp4c/Ppp6c/Uri1/Ctdnep1/Ikbkb/Ppp2r3c	54
GO:1904951	GO:1904951	positive regulation of establishment of protein localization	57/1635	362/28891	2.399891792804e-12	8.45247603453645e-11	4.34867610575762e-11	Cemip/Hpca/Rbp4/Zic1/Cd38/Lrp1/Egfr/Uaca/Adam9/App/Anxa7/Tnfrsf1a/Myo1c/Prkcd/Lepr/Jup/Myh9/Nlgn2/Flna/Wipf1/Glul/Xbp1/Rab34/Cdc42/Camk2n1/Tcf7l2/Tcaf1/Tgfb1/Sar1a/Ubr5/Vamp2/Pik3r1/Sri/Hif1a/Sec24a/Cd2ap/Serp1/Psen1/Cask/Bcap31/Ctdspl2/Myh10/Atp2c1/Prkar1a/Anp32b/Bag3/Smo/Stx4a/Asph/Chp1/Nr1h2/Ppm1a/Stim1/Fis1/Bad/Hcfc1/Nadk	57
GO:0055001	GO:0055001	muscle cell development	44/1635	236/28891	2.42027078749899e-12	8.4738119820305e-11	4.35965314073316e-11	Pdgfra/Lox/Ramp2/Six1/Fhl2/Pdgfrb/Tbx18/Col14a1/Eng/Nr3c1/Itgb1/Foxp1/Pmp22/Smad6/Tmod3/Bmpr1a/Csrp1/Tpm1/Vegfa/Gpx1/Efemp2/Hes1/Pdlim5/Selenon/Cflar/Myl9/Actn4/Actg1/Ppp3ca/Pbrm1/Actn1/Myof/Camk2d/Myh10/Prkar1a/Cfl2/Smo/Nfatc3/Fdps/Flii/Ski/Lmna/Sgcb/Ank2	44
GO:0051893	GO:0051893	regulation of focal adhesion assembly	22/1635	64/28891	2.55434674944225e-12	8.80951988050174e-11	4.53236997667933e-11	Apod/Nrp1/Col16a1/Lrp1/Phldb2/Mmp14/Rhod/Peak1/Lims1/Dlc1/Fermt2/S100a10/Vegfa/Myh9/Vcl/Pten/Abl1/Actg1/Iqgap1/Slk/Sdc4/Ptpn11	22
GO:0090109	GO:0090109	regulation of cell-substrate junction assembly	22/1635	64/28891	2.55434674944225e-12	8.80951988050174e-11	4.53236997667933e-11	Apod/Nrp1/Col16a1/Lrp1/Phldb2/Mmp14/Rhod/Peak1/Lims1/Dlc1/Fermt2/S100a10/Vegfa/Myh9/Vcl/Pten/Abl1/Actg1/Iqgap1/Slk/Sdc4/Ptpn11	22
GO:0022612	GO:0022612	gland morphogenesis	35/1635	158/28891	2.56082038101453e-12	8.80951988050174e-11	4.53236997667933e-11	Hgf/Lama1/Nrp1/Wnt5a/Igfbp5/Tbx2/Mmp2/Plxnd1/Egfr/Mdk/Nr3c1/Twsg1/Lims1/Ptn/Robo1/Sulf1/Stat6/Fgfr1/Cebpb/Xbp1/Rxra/Tgfbr2/Ctnnd1/Lrp5/Ncoa3/Tgfb1/Cflar/Lipa/Notch2/Bax/Lrp6/Smo/Frs2/Cd44/Sulf2	35
GO:0001935	GO:0001935	endothelial cell proliferation	37/1635	175/28891	2.73190859366053e-12	9.34375904548516e-11	4.80722826459765e-11	Cxcl12/Col18a1/Thbs1/Xdh/Ecm1/F3/Enpep/Sema5a/Loxl2/Eng/Wnt5a/Pgf/Nr2f2/Mdk/Hspg2/Vstm4/Bmpr2/Cyba/Sulf1/Vegfa/Fgfr1/Col8a1/Pold4/Xbp1/Sparc/Rgcc/Zeb2/Krit1/Dlg1/Sp1/Adam17/Lipa/Aimp1/Stat1/Stat3/Pdcl3/Akt1	37
GO:0030111	GO:0030111	regulation of Wnt signaling pathway	53/1635	323/28891	2.77060866640698e-12	9.38503115507377e-11	4.82846216529951e-11	Col1a1/Adgra2/Gpc3/Rbms3/Hic1/Tbx18/Sema5a/Fzd7/Dact1/Wnt5a/Plpp3/Reck/Lrp1/Egfr/Mdk/Bicc1/Mdfic/Rspo3/App/Grb10/Sulf1/Lrrk1/Tmem64/Dkk3/Ctnnd1/Lzts2/Tle1/Bambi/Zeb2/Tcf7l2/Tgfb1/Mllt3/Abl1/Ctnnb1/Tax1bp3/Wnk1/Rnf213/Hdac1/Ubr5/Dab2/Tbl1xr1/Psen1/Tmem9/Usp47/Lrp6/Mbd2/Lats2/Ddx3x/Ppm1a/Rnf146/2210016L21Rik/Ctdnep1/Sulf2	53
GO:1901990	GO:1901990	regulation of mitotic cell cycle phase transition	55/1635	343/28891	2.77569790795658e-12	9.38503115507377e-11	4.82846216529951e-11	Ddr2/Dact1/Kank2/Creb3l1/Egfr/App/Foxn3/Tmod3/Id2/Pkd2/Zfp36l2/Rgcc/Ctdsp2/Cdkn1c/Trp53/Pdpn/Smarca2/Pten/Klhl22/Tgfb1/Rdx/Ier3/Ctdsp1/Adamts1/Kmt2e/Dlg1/Taok1/Pbrm1/Adam17/Eif4g1/Camk2d/Psme2/Pbx1/Anxa1/Mbtps1/Bcl7c/Usp47/Rad21/Anp32b/Smarcb1/Crebbp/Arid1b/Ddx3x/Pkd1/Vps4a/Cul4a/Akt1/Uimc1/Larp7/Rrm2b/Prmt2/Rbl2/Cdc23/Nabp2/Cdkn1a	55
GO:0051494	GO:0051494	negative regulation of cytoskeleton organization	37/1635	176/28891	3.27297303860245e-12	1.10035121985288e-10	5.66114714571667e-11	Lima1/Cdh5/Kank2/Phldb2/Cgnl1/Gsn/Svil/Dlc1/Tmsb4x/Sptbn1/Prkcd/Tmod3/Tpm1/Myadm/Ssh2/Pfn1/Add3/Tmsb10/Add1/Rdx/Hdgfl3/Wasf2/Pik3r1/Taok1/Eml4/Gmfb/Capza1/Pik3ca/Eps8/Camsap2/Capg/Arhgef2/Arap1/Capzb/Tjp1/Flii/Specc1l	37
GO:0010950	GO:0010950	positive regulation of endopeptidase activity	36/1635	169/28891	4.25764107160083e-12	1.42330295031989e-10	7.32268687426083e-11	Xdh/F3/Ccn2/Gsn/Uaca/App/Dlc1/Robo1/Dapk1/Bmyc/Hip1/Rhoa/Picalm/Rock2/Tnfsf10/Mapk9/Pawr/Psme2/Arl6ip5/Bok/Bax/Bcap31/Anp32b/Asph/Stat1/Ncstn/Bcl10/Ddx3x/Stat3/Usp50/Casp8ap2/Akirin2/Casp12/Fis1/Bad/Aph1b	36
GO:0038084	GO:0038084	vascular endothelial growth factor signaling pathway	18/1635	43/28891	5.06191768253735e-12	1.68266106334683e-10	8.65704668119339e-11	Dcn/Foxc1/Pdgfra/Emilin1/Adgra2/Xdh/Pdgfrb/Nrp1/Pgf/Spry2/Robo1/Myo1c/Ccbe1/Hspb1/Vegfa/Tcf4/Sema6a/Pik3ca	18
GO:0035051	GO:0035051	cardiocyte differentiation	39/1635	198/28891	7.28286360644079e-12	2.40741362901174e-10	1.23857933253906e-10	Pdgfra/Twist1/Gata6/Fhl2/Spry1/Abi3bp/Pdgfrb/Tbx18/Col14a1/Fzd7/Rarb/Tbx2/Egfr/Nr3c1/Itgb1/Cited2/Tgfbr3/Foxp1/Smad6/Bmpr1a/Mapk3/Vcam1/Vegfa/Jag1/Rxra/Cdc42/Hes1/Pdlim5/Tgfb1/Ctnnb1/Rara/Pbrm1/Camk2d/Lrp6/Myh10/Frs2/Fdps/Lmna/Sgcb	39
GO:2001234	GO:2001234	negative regulation of apoptotic signaling pathway	45/1635	253/28891	7.40086930273461e-12	2.43283020357115e-10	1.25165579084845e-10	Cxcl12/Hgf/Eya2/Eya1/Nrp1/Creb3l1/Hspb1/Vegfa/Itgav/Gpx1/Xbp1/Ybx3/Pttg1ip/Gas1/Icam1/Cx3cl1/Tcf7l2/Zfp385a/Cflar/Nfe2l2/Tmbim1/Ctnnb1/Ier3/Hdac1/Dab2/Hif1a/Bok/Psen1/Bax/Usp47/Atf4/Rela/Ripk1/Cd44/Ddx3x/Kdm6a/Map2k1/Txndc12/Akt1/Rb1cc1/Gstp1/Uri1/Rrm2b/Bag5/Lmna	45
GO:0010001	GO:0010001	glial cell differentiation	49/1635	292/28891	7.97040214229675e-12	2.60557289922485e-10	1.34052939782042e-10	Lamc3/Il33/Ndrg1/Plpp3/Lrp1/Il34/Egfr/Mdk/Nr3c1/Grn/Il6st/Mxra8/Ptn/App/Pmp22/Atf5/Mapk3/Id2/Rhoa/Nfe2l1/Serpine2/Afdn/Lamb2/Hes1/Aspa/Pten/Zeb2/Tcf7l2/Tgfb1/Abl1/Ctnnb1/Nfia/Ldlr/Hdac1/Notch2/Psen1/Nr1d1/Lrp6/Smo/Rela/Ncstn/Stat3/Map2k1/Ppp3r1/Akt1/Ptpn11/Ski/Kras/Eif2b4	49
GO:0051235	GO:0051235	maintenance of location	57/1635	373/28891	8.30385402332744e-12	2.69966506901255e-10	1.38893845202215e-10	Cemip/Lpl/Ccl19/Gsn/Tmsb4x/Fbn1/Cyba/Kdelr2/Osbpl8/Ehd1/Ywhab/Pkd2/Itgav/Nrip1/Ftl1/Flna/Lgals9/Srgn/Abhd5/Sp100/Pfn1/Nbl1/Ctnnd1/Soat1/Ttc39b/Insig1/Cx3cl1/Rer1/Kdelr1/Vps13c/Tmsb10/Selenon/Tgfb1/Abl1/Insig2/Rnf213/Gaa/Uvrag/Nfkbia/Sri/Cxcl9/Lipa/Camk2d/Psen1/Bax/Asph/Pkd1/Nr1h2/Vps13a/Plin2/Akt1/Mprip/Plin3/Taf3/Diaph1/Ank2/Cxcl10	57
GO:0030038	GO:0030038	contractile actin filament bundle assembly	29/1635	117/28891	1.00439114776934e-11	3.22988175073435e-10	1.66172723074882e-10	Nrp1/Kank2/Phldb2/Ccn2/Cgnl1/Rhoc/Dlc1/Fermt2/S100a10/Cd47/Tpm1/Rhoa/Rgcc/Phactr1/Pfn1/Rock2/Cdc42/Zeb2/Zyx/Abl1/Actg1/Wasf2/Pik3r1/Itgb5/Lpar1/Arap1/Sdc4/Tjp1/Sh3pxd2b	29
GO:0043149	GO:0043149	stress fiber assembly	29/1635	117/28891	1.00439114776934e-11	3.22988175073435e-10	1.66172723074882e-10	Nrp1/Kank2/Phldb2/Ccn2/Cgnl1/Rhoc/Dlc1/Fermt2/S100a10/Cd47/Tpm1/Rhoa/Rgcc/Phactr1/Pfn1/Rock2/Cdc42/Zeb2/Zyx/Abl1/Actg1/Wasf2/Pik3r1/Itgb5/Lpar1/Arap1/Sdc4/Tjp1/Sh3pxd2b	29
GO:0010463	GO:0010463	mesenchymal cell proliferation	20/1635	56/28891	1.11721409193934e-11	3.57327339567842e-10	1.83839724261085e-10	Prrx2/Gpc3/Six1/Tbx18/Wnt5a/Tbx2/Foxp2/Fat4/Foxp1/Ptn/Prrx1/Bmpr1a/Fgfr1/Tgfbr2/Gas1/Ctnnb1/Lrp6/Prkar1a/Smo/Lmna	20
GO:0050767	GO:0050767	regulation of neurogenesis	68/1635	494/28891	1.14024592454587e-11	3.62730845776465e-10	1.86619749692774e-10	Serpinf1/Cxcl12/Il33/Zcchc24/Nrp1/Sema5a/Man2a1/Mme/Wnt5a/Lrp1/Plxnd1/Il34/Egfr/Mdk/Itgb1/Id1/Il6st/Trf/Ptn/Robo1/Bmpr2/Atf5/S100a10/Marcks/Bmpr1a/Ptprd/Id2/Vegfa/Anxa2/Picalm/Ptprs/Serpine2/Afdn/Cers2/Dock7/Trp53/Hes1/Aspa/Cx3cl1/Pten/Zeb2/Sema6a/Hook3/Tgfb1/Ctnnb1/Ctdsp1/Skil/Ldlr/Hdac1/Ppp3ca/Hif1a/Notch2/Psen1/Nr1d1/Cask/Caprin1/Smo/Rela/Arhgef2/Map2k1/Nap1l1/Vamp7/Fmr1/Spen/Ski/Kras/Hltf/Ifr…	68
GO:2000045	GO:2000045	regulation of G1/S transition of mitotic cell cycle	35/1635	166/28891	1.14636924387695e-11	3.62730845776465e-10	1.86619749692774e-10	Ddr2/Dact1/Kank2/Egfr/Id2/Pkd2/Rgcc/Ctdsp2/Trp53/Pdpn/Smarca2/Pten/Rdx/Ctdsp1/Adamts1/Kmt2e/Dlg1/Pbrm1/Adam17/Eif4g1/Psme2/Anxa1/Bcl7c/Anp32b/Smarcb1/Crebbp/Arid1b/Ddx3x/Pkd1/Cul4a/Akt1/Larp7/Prmt2/Rbl2/Cdkn1a	35
GO:1902806	GO:1902806	regulation of cell cycle G1/S phase transition	38/1635	192/28891	1.15874696934427e-11	3.6469711795798e-10	1.87631368160337e-10	Ddr2/Dact1/Tbx2/Kank2/Egfr/Id2/Pkd2/Rgcc/Ctdsp2/Gas1/Trp53/Pdpn/Smarca2/Pten/Rdx/Ctdsp1/Adamts1/Kmt2e/Dlg1/Pbrm1/Rassf1/Adam17/Eif4g1/Psme2/Anxa1/Bcl7c/Anp32b/Smarcb1/Crebbp/Arid1b/Ddx3x/Pkd1/Cul4a/Akt1/Larp7/Prmt2/Rbl2/Cdkn1a	38
GO:0060070	GO:0060070	canonical Wnt signaling pathway	50/1635	305/28891	1.18327184420694e-11	3.70445476305423e-10	1.90588815006766e-10	Col1a1/Foxd1/Nid1/Adgra2/Gpc3/Rbms3/Tbx18/Sema5a/Fzd7/Dact1/Wnt5a/Reck/Fzd8/Egfr/Mdk/Bicc1/Fzd2/Rspo3/App/Jup/Lrrk1/Tmem64/Dkk3/Ctnnd1/Lrp5/Lzts2/Tle1/Bambi/Pten/Zeb2/Tcf7l2/Tgfb1/Mllt3/Ctnnb1/Wnk1/Hdac1/Ubr5/Dab2/Tbl1xr1/Psen1/Tmem9/Bcl9l/Usp47/Lrp6/Lats2/Ddx3x/Ppm1a/Rnf146/Ctdnep1/Sulf2	50
GO:0034976	GO:0034976	response to endoplasmic reticulum stress	46/1635	266/28891	1.19252040035365e-11	3.71375958362765e-10	1.91067534505416e-10	Thbs1/Nupr1/Rcn3/Creb3l1/App/Pmp22/Marcks/P4hb/Serinc3/Cebpb/Xbp1/Nfe2l1/Ermp1/Map3k20/Trp53/Erp44/Parp8/Nfe2l2/Abl1/Gorasp2/Usp25/Pik3r1/Eif4g1/Ubxn8/Serp1/Bok/Ube4b/Bax/Bcap31/Atf4/Bfar/Herpud2/Nrbf2/Ddx3x/Nr1h2/Ccdc47/Txndc12/Nck1/Sel1l/Casp12/Stt3b/Trim25/Fis1/Ube4a/Ube2j1/Faf2	46
GO:0022411	GO:0022411	cellular component disassembly	65/1635	462/28891	1.24112002968015e-11	3.84487288775783e-10	1.97813123496004e-10	Lima1/Ddr2/Sema5a/Eng/Ccn2/Irak3/Ston1/Mical2/Gsn/Itgb1/Fscn1/Svil/Lix1l/Sptbn1/Tmod3/Tpm1/Bmyc/Lamc1/Rhoa/Shfl/Add3/Trp53/Pdpn/Lamp2/Wipi1/Irgm1/Vps13c/Add1/Mical3/Rdx/Wnk1/Hdgfl3/Pik3r1/Taok1/Klc1/Uvrag/Hif1a/Eml4/Map1lc3b/Bok/Bax/Irgm2/Cfl2/Capza1/Pik3ca/Sqstm1/Eif5a/Asph/Smarcb1/Eps8/Camsap2/Capg/Arhgef2/Vps4a/Plin2/Plin3/Rb1cc1/Capzb/Fis1/Stx5a/Flii/Specc1l/Sh3pxd2b/Becn1/Blcap	65
GO:1901653	GO:1901653	cellular response to peptide	54/1635	346/28891	1.28342041130136e-11	3.95520759045321e-10	2.03489683633966e-10	Lpl/Foxc2/Shc1/Tns2/Lrp1/Rab13/App/Myo1c/Grb10/Marcks/Prkcd/Jak1/Socs2/Mapk3/Osbpl8/Vcam1/Ghr/Stat6/Xbp1/Rock2/Icam1/Trp53/Insig1/Pten/Leprot/Nfe2l2/Ctnnb1/Insig2/Vamp2/Lpin2/Sp1/Pik3r1/Ppp3ca/Snx6/Irf1/Rab10/Rap1gds1/Pid1/Psen1/Prkar1a/Pik3ca/Rela/Leprotl1/Nucb2/Arhgef2/Stat3/Map2k1/Sos2/Agtrap/Akt1/Nck1/Fis1/Ptpn11/Sgcb	54
GO:0070371	GO:0070371	ERK1 and ERK2 cascade	56/1635	367/28891	1.34229063027182e-11	4.1151987872116e-10	2.11720998240857e-10	Pdgfra/Emilin1/Cxcl12/Akap12/Ccl19/Spry1/Pdgfrb/Nrp1/Shc1/Lrp1/Angpt1/Ccn2/Rras/Egfr/Trf/Spry2/App/Errfi1/Ece1/Fermt2/Grb10/Mapk3/Vegfa/Itgav/Myh9/Bmyc/Zfp36l2/Xbp1/Spred1/Spred2/Icam1/Dusp6/Timp3/Cx3cl1/Pten/Sema6a/Tgfb1/Cflar/Abl1/Fbln1/Rara/Dlg1/Dab2/Glipr2/Ctsh/Adam17/Camk2d/Notch2/Eif3a/Frs2/Prxl2c/Cd44/Map2k1/Cavin3/Gstp1/Ptpn11	56
GO:0030098	GO:0030098	lymphocyte differentiation	67/1635	486/28891	1.5099371371652e-11	4.56831505527847e-10	2.35033171857455e-10	Ccl19/Mpzl2/Fzd7/Axl/Mmp14/Itm2a/Fzd8/Ctsl/Mdk/Mafb/Lgals1/Foxp1/Hspb1/Smad7/Lepr/Rora/Id2/Ifnar2/Stat6/Lgals9/Mertk/Lgals8/Flt3l/Zfp36l2/Xbp1/Rhoa/Zmiz1/Tgfbr2/Trp53/Smarca2/Kdelr1/Tgfb1/Il11ra1/Abl1/Ctnnb1/Atp11c/Rara/Sp3/Relb/Fgl2/Pik3r1/Pbrm1/Adam17/Irf1/Lipa/Rc3h2/Notch2/Pbx1/Slc39a7/Anxa1/Bax/Atf2/Zbtb1/Smarcb1/Cd44/Nfatc3/Arid1b/Irf2bp2/Stat3/Sos2/Top2b/Bad/Rc3h1/Wwp1/Fnip1/Ppp2r3c/Gadd45g	67
GO:0043491	GO:0043491	phosphatidylinositol 3-kinase/protein kinase B signal transduction	51/1635	317/28891	1.5119971183006e-11	4.56831505527847e-10	2.35033171857455e-10	Dcn/Lox/Cxcl12/Twist1/Hgf/Thbs1/Xdh/Ccl19/Pdgfrb/Ddr2/F3/Sema5a/Rcn3/Eng/Axl/Igfbp5/Angpt1/Rras/Egfr/Nedd4/Itgb1/Pear1/Spry2/Fermt2/Extl3/Osbpl8/Vegfa/Fgfr1/Mertk/Gpx1/Xbp1/Serpine2/Cdc42/Cx3cl1/Pten/Tcf7l2/Tgfb1/Itsn1/Rara/Dlg1/Pik3r1/Cpne1/Ube3a/Pik3ca/Stat3/Ptpn13/Cavin3/Akt1/Cat/Specc1l/Phlda3	51
GO:0009615	GO:0009615	response to virus	58/1635	389/28891	1.51324953664793e-11	4.56831505527847e-10	2.35033171857455e-10	Il33/Ccl19/Ifitm2/Ifitm1/Irak3/Rnasel/Plscr1/Ifnar2/Htra1/Lgals9/Lgals8/Serinc3/Gsdme/Erbin/Shfl/Ifitm3/Ptprs/Il10rb/Isg20/Nmi/Plscr2/Lamp2/Irgm1/Tgfb1/Samhd1/Fgl2/Irf1/Gbp4/Itch/Ifih1/Cxcl9/Hif1a/Trim12a/Irf2/Bax/Irgm2/Gbp3/Atf2/Stat1/Nt5c2/Crebbp/Zc3hav1/Ddx3x/Trim56/Ifit2/Nck1/Trim25/Fmr1/Ifnar1/Znfx1/Uri1/Trim26/Ifit1/Dtx3l/Cxcl10/Becn1/Senp7/Ilrun	58
GO:0051056	GO:0051056	regulation of small GTPase mediated signal transduction	42/1635	230/28891	1.52738894681401e-11	4.58759411081143e-10	2.36025051252264e-10	Col3a1/Spry1/Pdgfrb/Nrp1/Spry4/Kank2/Cgnl1/Itgb1/Auts2/Cyth3/Spry2/Dlc1/Arhgdib/Robo1/Itgav/Tns3/Lpar6/Ralgapa2/Psd3/Stard13/Arhgdia/Abl1/Timp2/Rdx/Kctd10/Bnip2/Cd2ap/Camk2d/Notch2/Shoc2/Lpar1/Heg1/Arhgap35/Eps8/Arhgef2/Map2k1/Sos2/Stard8/Lztr1/Cdc42bpa/Sipa1l1/Kras	42
GO:0048010	GO:0048010	vascular endothelial growth factor receptor signaling pathway	19/1635	51/28891	1.53731968329221e-11	4.59410129597981e-10	2.36359836474273e-10	Foxc1/Emilin1/Clec14a/Foxc2/Nrp1/Tmem204/Angpt1/Pgf/Nedd4/Robo1/Grb10/Hspb1/Sulf1/Vegfa/Xbp1/Myof/Hif1a/Epn2/Mapkapk2	19
GO:2000116	GO:2000116	regulation of cysteine-type endopeptidase activity	43/1635	240/28891	1.68053953741703e-11	4.99686052406863e-10	2.57081213552502e-10	Dpep1/Hgf/Thbs1/Xdh/F3/Ccn2/Gsn/Uaca/App/Dlc1/Rps6ka3/Por/Robo1/Cast/Vegfa/Gpx1/Dapk1/Bmyc/Hip1/Rhoa/Tnfsf10/Cflar/Mapk9/Pawr/Arl6ip5/Bok/Bax/Bcap31/Usp47/Anp32b/Asph/Stat1/Dele1/Cd44/Bcl10/Ddx3x/Usp50/Casp8ap2/Akt1/Casp12/Fis1/Bad/Fnip1	43
GO:0030509	GO:0030509	BMP signaling pathway	35/1635	169/28891	1.95755706044824e-11	5.79143256333611e-10	2.97960790464016e-10	Foxd1/Gata6/Gpc3/Cdh5/Fstl1/Eng/Wnt5a/Smad9/Id1/Twsg1/Tgfbr3/Neo1/Smad6/Fbn1/Bmpr2/Sulf1/Smad7/Bmpr1a/Mapk3/Htra1/Nbl1/Hes1/Bambi/Tcf7l2/Abl1/Nfia/Skil/Notch2/Usp9x/Ctdspl2/Atf2/Ppm1a/Hivep1/Ski/Crim1	35
GO:0001952	GO:0001952	regulation of cell-matrix adhesion	30/1635	128/28891	2.04419810262708e-11	6.0176717279823e-10	3.09600466760802e-10	Thbs1/Apod/Nrp1/Col16a1/Lrp1/Phldb2/Mmp14/Rras/Rhod/Peak1/Lims1/Dlc1/Fermt2/S100a10/Rin2/Vegfa/Jup/Myh9/Vcl/Jag1/Efemp2/Pten/Abl1/Actg1/Pik3r1/Cask/Iqgap1/Slk/Sdc4/Ptpn11	30
GO:0048738	GO:0048738	cardiac muscle tissue development	47/1635	280/28891	2.09705499305154e-11	6.14271009598316e-10	3.16033509114386e-10	Foxc1/Pdgfra/Gata6/Fhl2/Foxc2/Pdgfrb/Tbx18/Col14a1/Rbp4/Fzd7/Eng/Rarb/Wnt5a/Tbx2/Angpt1/Nr3c1/Itgb1/Hspg2/Cited2/Tgfbr3/Foxp1/Sav1/Smad7/Bmpr1a/Id2/Tpm1/Vegfa/Fgfr1/Ly6e/Rxra/Tgfbr2/Cdc42/Pten/Pdlim5/Tgfb1/Ctnnb1/Rara/Camk2d/Ube4b/Lrp6/Heg1/Myh10/Prkar1a/Frs2/Fdps/Lmna/Sgcb	47
GO:1901987	GO:1901987	regulation of cell cycle phase transition	63/1635	449/28891	2.88337729714965e-11	8.40440564888399e-10	4.32394459079948e-10	Ddr2/Dact1/Tbx2/Kank2/Creb3l1/Egfr/App/Foxn3/Atf5/Tmod3/Id2/Pkd2/Zfp36l2/Rgcc/Ctdsp2/Cdkn1c/Gas1/Map3k20/Trp53/Pdpn/Smarca2/Pten/Klhl22/Tgfb1/Rdx/Ier3/Ctdsp1/Adamts1/Kmt2e/Dlg1/Taok1/Pbrm1/Rassf1/Adam17/Eif4g1/Camk2d/Psme2/Pbx1/Anxa1/Mbtps1/Bcl7c/Usp47/Rad21/Atf2/Anp32b/Smarcb1/Crebbp/Arid1b/Ddx3x/Pkd1/Vps4a/Cul4a/Akt1/Uimc1/Ptpn11/Larp7/Rrm2b/Prmt2/Rbl2/Cdc23/Nabp2/Dtx3l/Cdkn1a	63
GO:0048608	GO:0048608	reproductive structure development	53/1635	343/28891	2.91562968030037e-11	8.4567553031065e-10	4.35087772725937e-10	Serpinf1/Tcf21/Foxc1/Pdgfra/Pla2g4a/Nupr1/Rbp4/Axl/Wnt5a/Angpt1/Mmp2/Nr2f2/Rab13/Cited2/Errfi1/Sulf1/H3f3b/Vegfa/Itgav/Nrip1/Fndc3a/Myh9/Flna/Mertk/Serpinb6a/Cebpb/Ybx3/Rxra/Cdkn1c/Ermp1/Serpine2/Icam1/Arid5b/Zfx/Pten/Tcf7l2/Ctnnb1/Rara/Adamts1/Dlg1/Tmf1/Anxa1/Bax/Lrp6/Arid4a/Ube3a/Frs2/Cd44/Rdh10/Ptpn11/Tbc1d20/Dnajc19/Eif2b4	53
GO:0060411	GO:0060411	cardiac septum morphogenesis	24/1635	85/28891	3.10742753244789e-11	8.96909693146057e-10	4.61447005075189e-10	Gata6/Nrp1/Eng/Wnt5a/Tbx2/Cited2/Tgfbr3/Dhrs3/Fzd2/Smad6/Robo1/Bmpr2/Sav1/Smad7/Bmpr1a/Id2/Jag1/Parva/Tgfbr2/Trp53/Hes1/Notch2/Lrp6/Smo	24
GO:0050679	GO:0050679	positive regulation of epithelial cell proliferation	42/1635	235/28891	3.12859705817457e-11	8.98636349185385e-10	4.62335344519206e-10	Cxcl12/Twist1/Col18a1/Ecm1/Eya1/Tbx18/F3/Sema5a/Fzd7/Wnt5a/Foxp2/Pgf/Egfr/Mdk/Hspg2/Grn/Id1/Foxp1/Ptn/Cyba/Bmpr1a/Vegfa/Fgfr1/Htra1/Pold4/Bmyc/Glul/Xbp1/Gas1/Cdc42/Tcf7l2/Tgfb1/Cflar/Ctnnb1/Sp1/Adam17/Notch2/Smo/Stat3/Pdcl3/Akt1/Bad	42
GO:0001657	GO:0001657	ureteric bud development	27/1635	107/28891	3.29712328189235e-11	9.42467558403721e-10	4.84885864796983e-10	Foxd1/Tcf21/Foxc1/Gpc3/Six1/Foxc2/Spry1/Eya1/Rarb/Fat4/Pgf/Smad9/Smad6/Smad7/Vegfa/Fgfr1/Lzts2/Hes1/Maged1/Tgfb1/Ctnnb1/Rara/Dlg1/Pbx1/Smo/Cd44/Cat	27
GO:0045787	GO:0045787	positive regulation of cell cycle	55/1635	365/28891	3.34934935234134e-11	9.5279327489441e-10	4.9019829589935e-10	Pdgfrb/Ddr2/Nupr1/Wnt5a/Tbx2/Ccn2/Egfr/Cited2/App/Tmod3/Id2/Plscr1/Pkd2/Fgfr1/Flt3l/Rhoa/Rgcc/Rock2/Cdc42/Map3k20/Trp53/Hes1/Plscr2/Tgfb1/Abl1/Rara/Rdx/Wnk1/Adamts1/Kmt2e/Chmp3/Adam17/Smc6/Eif4g1/Camk2d/Pbx1/Anxa1/Rad21/Lrp6/Ccnd3/Anp32b/Eif4g3/Dync1h1/Crebbp/Ddx3x/Pkd1/Cul4a/Akt1/Ptpn11/Rad23a/Larp7/Rrm2b/Cdc23/Pggt1b/Becn1	55
GO:0030042	GO:0030042	actin filament depolymerization	20/1635	59/28891	3.37445124744416e-11	9.55341054120914e-10	4.91509091292295e-10	Lima1/Sema5a/Mical2/Gsn/Svil/Sptbn1/Tmod3/Tpm1/Add3/Add1/Mical3/Rdx/Cfl2/Capza1/Pik3ca/Eps8/Capg/Capzb/Flii/Specc1l	20
GO:0071772	GO:0071772	response to BMP	36/1635	181/28891	3.45225302441255e-11	9.68103371822231e-10	4.98075118313849e-10	Foxd1/Gata6/Gpc3/Cdh5/Fstl1/Adamts12/Eng/Wnt5a/Smad9/Id1/Twsg1/Tgfbr3/Neo1/Smad6/Fbn1/Bmpr2/Sulf1/Smad7/Bmpr1a/Mapk3/Htra1/Nbl1/Hes1/Bambi/Tcf7l2/Abl1/Nfia/Skil/Notch2/Usp9x/Ctdspl2/Atf2/Ppm1a/Hivep1/Ski/Crim1	36
GO:0071773	GO:0071773	cellular response to BMP stimulus	36/1635	181/28891	3.45225302441255e-11	9.68103371822231e-10	4.98075118313849e-10	Foxd1/Gata6/Gpc3/Cdh5/Fstl1/Adamts12/Eng/Wnt5a/Smad9/Id1/Twsg1/Tgfbr3/Neo1/Smad6/Fbn1/Bmpr2/Sulf1/Smad7/Bmpr1a/Mapk3/Htra1/Nbl1/Hes1/Bambi/Tcf7l2/Abl1/Nfia/Skil/Notch2/Usp9x/Ctdspl2/Atf2/Ppm1a/Hivep1/Ski/Crim1	36
GO:0010639	GO:0010639	negative regulation of organelle organization	57/1635	387/28891	3.70627268578244e-11	1.03443469253654e-09	5.32201619030925e-10	Lima1/Hgf/Cdh5/Nupr1/Kank2/Phldb2/Cgnl1/Gsn/Svil/Dlc1/Tmsb4x/Sptbn1/Prkcd/Tmod3/Tpm1/H3f3b/Myadm/Ssh2/Gpx1/Pfn1/Add3/Trp53/Tmsb10/Add1/Klhl22/Baz1b/Vat1/Rdx/Ier3/Hdgfl3/Wasf2/Pik3r1/Taok1/Eml4/Bok/Lpar1/Gmfb/Rad21/Capza1/Pik3ca/Eps8/Camsap2/Capg/Arhgef2/Fez2/Arap1/Nbdy/Akt1/Capzb/Tjp1/Flii/Smg6/Fnip1/Specc1l/Lmna/Becn1/Gnl3l	57
GO:0014812	GO:0014812	muscle cell migration	30/1635	131/28891	3.8069064794031e-11	1.05753359805766e-09	5.44085670295714e-10	Cyp1b1/Six1/Pdgfrb/Ddr2/F3/Igfbp5/Lrp1/Mdk/Plat/Il6st/Tmsb4x/Grb10/S100a11/Bmpr1a/Prkg1/Zfp950/Tpm1/Myh9/Rhoa/Parva/Dock7/Nfe2l2/Adamts1/Camk2d/Gna12/Lpar1/Anxa1/Iqgap1/Smo/Gstp1	30
GO:0043393	GO:0043393	regulation of protein binding	41/1635	228/28891	4.38756406052938e-11	1.21314096010058e-09	6.24143397100392e-10	Lox/Ramp2/Dact1/Wnt5a/Lrp1/Angpt1/Cald1/Plxnd1/Id1/Tgfbr3/App/Mapk3/Plscr1/Ppp1r2/Ldlrap1/Epb41/Ralb/Anxa2/Cdc42/Bambi/Tcf7l2/Add1/Abl1/Lrpap1/Krit1/Dab2/Cblb/Sppl3/Map1lc3b/Usp9x/Psen1/Bax/Agrn/Pkd1/Ifit2/Akt1/Mitd1/Dtx3l/Gtf2f1/Gnl3l/Cdkn1a	41
GO:0031647	GO:0031647	regulation of protein stability	50/1635	316/28891	4.42260407902031e-11	1.21714178304945e-09	6.2620176237585e-10	Dact1/Mylip/Plpp3/Gsn/Grn/Id1/Crtap/Rassf2/Sav1/Smad7/Flna/Hip1/Xbp1/Pfn1/Tbrg1/Ctnnd1/Trp53/Pten/Lamp2/Irgm1/Ppib/Usp25/Ubr5/Dpm3/Pik3r1/Ctsh/Rassf1/Lamp1/Nckap1/Usp9x/Nr1d1/Irgm2/Mfsd1/Glmp/Bag3/Smo/Asph/Atp1b3/Crebbp/Golga7/Chp1/Pdcl3/Tbl1x/Mosmo/Hcfc1/Rad23a/Bag5/Lmna/Ank2/Gnl3l	50
GO:0014909	GO:0014909	smooth muscle cell migration	28/1635	116/28891	4.48989769668596e-11	1.22994095700421e-09	6.32786751404279e-10	Cyp1b1/Pdgfrb/Ddr2/F3/Igfbp5/Lrp1/Mdk/Plat/Il6st/Tmsb4x/Grb10/S100a11/Bmpr1a/Prkg1/Zfp950/Tpm1/Myh9/Rhoa/Parva/Dock7/Nfe2l2/Adamts1/Camk2d/Gna12/Lpar1/Iqgap1/Smo/Gstp1	28
GO:0001889	GO:0001889	liver development	31/1635	140/28891	4.54000132103493e-11	1.2340922125899e-09	6.34922512085606e-10	Gata6/Hgf/Man2a1/Egfr/Mdk/Cited2/Tgfbr3/Lims1/Ptn/Errfi1/Pkd2/Cebpb/Xbp1/Hes1/Atf7/Ezh1/Cflar/Sp3/Sp1/Sec63/Lipa/Notch2/Anxa1/Atf2/Pik3ca/Smo/Rela/Smarcb1/Pkd1/Rb1cc1/Sulf2	31
GO:0061458	GO:0061458	reproductive system development	53/1635	347/28891	4.54676529228662e-11	1.2340922125899e-09	6.34922512085606e-10	Serpinf1/Tcf21/Foxc1/Pdgfra/Pla2g4a/Nupr1/Rbp4/Axl/Wnt5a/Angpt1/Mmp2/Nr2f2/Rab13/Cited2/Errfi1/Sulf1/H3f3b/Vegfa/Itgav/Nrip1/Fndc3a/Myh9/Flna/Mertk/Serpinb6a/Cebpb/Ybx3/Rxra/Cdkn1c/Ermp1/Serpine2/Icam1/Arid5b/Zfx/Pten/Tcf7l2/Ctnnb1/Rara/Adamts1/Dlg1/Tmf1/Anxa1/Bax/Lrp6/Arid4a/Ube3a/Frs2/Cd44/Rdh10/Ptpn11/Tbc1d20/Dnajc19/Eif2b4	53
GO:0006888	GO:0006888	endoplasmic reticulum to Golgi vesicle-mediated transport	29/1635	124/28891	4.65328745315095e-11	1.25723752786731e-09	6.46830440495676e-10	Kdelr2/P4hb/Creb3l2/Copa/Gas1/Insig1/Kdelr1/Ergic1/Sar1a/Copg1/Rab1a/Nrbp1/Sec24a/Mia3/Sec31a/Ergic2/Bcap31/Trappc1/Arcn1/Rab1b/Trappc4/Tmed7/Vamp7/Yipf4/Stx5a/Cnih4/Tbc1d20/Tfg/Sec24d	29
GO:0090100	GO:0090100	positive regulation of transmembrane receptor protein serine/threonine kinase signaling pathway	26/1635	101/28891	4.68139805377462e-11	1.25908328564475e-09	6.47780056053407e-10	Foxd1/Itga8/Gata6/Thbs1/Gpc3/Cdh5/Tgfb1i1/Eng/Cited2/Twsg1/Tgfbr3/Neo1/Bmpr2/Zic2/Sulf1/Bmpr1a/Lgals9/Cdkn1c/Tgfbr2/Hes1/Zeb2/Tgfb1/Dab2/Adam17/Notch2/Crebbp	26
GO:0016197	GO:0016197	endosomal transport	42/1635	238/28891	4.75730586136514e-11	1.27370944713564e-09	6.55305003623148e-10	Rab13/Nsg1/Rcsd1/Ehd1/Acap2/Erc1/Picalm/Cdc42/Rab8b/Arfip1/Snx18/Ankrd50/Leprot/Itsn1/Snx2/Rab6a/Dennd5a/Snx9/Tmem87b/Chmp3/Cltc/Snx6/Tmem50a/Rab10/Rab12/Ehd3/Rab7/Bloc1s1/Snx4/Laptm4b/Leprotl1/Snx1/Vps4a/Arl8b/Rab9/Atp6ap1/Stx5a/Rab11b/Vps26a/Pikfyve/Plekha3/Itsn2	42
GO:0010718	GO:0010718	positive regulation of epithelial to mesenchymal transition	19/1635	54/28891	4.94855337422539e-11	1.31894550969782e-09	6.78578300533895e-10	Col1a1/Foxc1/Twist1/Tgfb1i1/Loxl2/Eng/Mdk/Fermt2/Jag1/Rgcc/Tgfbr2/Pdpn/Bambi/Tcf7l2/Tgfb1/Ctnnb1/Dab2/Glipr2/Bcl9l	19
GO:0045165	GO:0045165	cell fate commitment	49/1635	307/28891	5.0394814399524e-11	1.33715747444836e-09	6.87948091779199e-10	Gata6/Six1/Foxc2/Eya1/Tgfb1i1/Tbx18/Fzd7/Wnt5a/Tbx2/Ctsl/Nr2f2/Itgb1/Epas1/Spry2/Chd3/Prrx1/Bmpr1a/Id2/Stat6/Fgfr1/Rhoa/Nfe2l1/Gas1/Cdc42/Dock7/Trp53/Hes1/Pdpn/Tcf7l2/Ctr9/Mta2/Tgfb1/Rbbp7/Ctnnb1/Rara/Nfia/Hdac1/Rab10/Notch2/Psen1/Smo/Rtf1/Lats2/Mitf/Gatad2b/Arhgef2/Stat3/Mga/Sh3pxd2b	49
GO:0032984	GO:0032984	protein-containing complex disassembly	43/1635	248/28891	5.07162686152246e-11	1.3396792919477e-09	6.8924553024074e-10	Lima1/Sema5a/Ccn2/Irak3/Mical2/Gsn/Svil/Lix1l/Sptbn1/Tmod3/Tpm1/Bmyc/Rhoa/Shfl/Add3/Lamp2/Irgm1/Add1/Mical3/Rdx/Wnk1/Hdgfl3/Taok1/Klc1/Uvrag/Eml4/Map1lc3b/Irgm2/Cfl2/Capza1/Pik3ca/Eif5a/Asph/Smarcb1/Eps8/Camsap2/Capg/Arhgef2/Vps4a/Capzb/Flii/Specc1l/Becn1	43
GO:0045598	GO:0045598	regulation of fat cell differentiation	32/1635	149/28891	5.19910665234238e-11	1.36724951386266e-09	7.03430008822183e-10	Lpl/Six1/Fndc5/Tgfb1i1/Dact1/Wnt5a/Runx1t1/Fndc3b/Klf5/Fbn1/Sav1/Fermt2/Rora/Id2/Vegfa/Jag1/Cebpb/Zfp36l2/Xbp1/Tmem64/Hes1/Insig1/Tcf7l2/Zfp385a/Ccdc85b/Tgfb1/Nr1d1/Lrp6/Nucb2/Akt1/Aamdc/Sh3pxd2b	32
GO:0016525	GO:0016525	negative regulation of angiogenesis	27/1635	109/28891	5.23517894296078e-11	1.37064397369464e-09	7.05176409084424e-10	Dcn/Serpinf1/Foxc1/Emilin1/Thbs1/Thbs2/Shc1/Creb3l1/Spry2/Ptn/Sulf1/Tcf4/Sparc/Col4a2/Rgcc/Spred1/Rock2/Sema6a/Stard13/Ctnnb1/Krit1/Adamts1/Atf2/Stat1/Epn2/Klf2/Cxcl10	27
GO:0006913	GO:0006913	nucleocytoplasmic transport	54/1635	359/28891	5.40466728945327e-11	1.4026059803375e-09	7.21620397095977e-10	Il33/Apod/Zic1/Angpt1/Nedd4/Uaca/Mdfic/Tnfrsf1a/Prkcd/Jup/Flna/Wipf1/Xbp1/Sp100/Pttg1ip/Trp53/Ube2i/Tgfb1/Wnk1/Ier3/Txnip/Htatip2/Ubr5/Pik3r1/Ppp3ca/Nfkbia/Gbp4/Rab18/Ppp1r12a/Psen1/Nup98/Ctdspl2/Atf2/Anp32b/Bag3/Smo/Sqstm1/Stat3/Pkd1/Chp1/Ptpn14/Ppm1a/Ppp3r1/Akt1/Akirin2/Fmr1/Alyref/Ptpn11/Iws1/Poldip3/Ipo8/Lmna/Ahctf1/Cdkn1a	54
GO:0051169	GO:0051169	nuclear transport	54/1635	359/28891	5.40466728945327e-11	1.4026059803375e-09	7.21620397095977e-10	Il33/Apod/Zic1/Angpt1/Nedd4/Uaca/Mdfic/Tnfrsf1a/Prkcd/Jup/Flna/Wipf1/Xbp1/Sp100/Pttg1ip/Trp53/Ube2i/Tgfb1/Wnk1/Ier3/Txnip/Htatip2/Ubr5/Pik3r1/Ppp3ca/Nfkbia/Gbp4/Rab18/Ppp1r12a/Psen1/Nup98/Ctdspl2/Atf2/Anp32b/Bag3/Smo/Sqstm1/Stat3/Pkd1/Chp1/Ptpn14/Ppm1a/Ppp3r1/Akt1/Akirin2/Fmr1/Alyref/Ptpn11/Iws1/Poldip3/Ipo8/Lmna/Ahctf1/Cdkn1a	54
GO:0034341	GO:0034341	response to type II interferon	32/1635	150/28891	6.25433956273984e-11	1.61602302151667e-09	8.314203638448e-10	Ccl19/Ifitm2/Ifitm1/Cxcl16/Gsn/Myo1c/Cd47/Jak1/Dapk1/Sp100/Shfl/Ifitm3/Gbp8/Cdc42/Trp53/Cx3cl1/Irgm1/Zyx/Actg1/Gbp9/Cdc42ep4/Irf1/Rab12/Gbp4/Irgm2/Gbp3/Stx4a/Slk/Stat1/Parp14/Capg/Gbp6	32
GO:0043281	GO:0043281	regulation of cysteine-type endopeptidase activity involved in apoptotic process	39/1635	212/28891	6.39859173612344e-11	1.64610727402793e-09	8.46898274639313e-10	Dpep1/Hgf/Thbs1/Xdh/F3/Ccn2/Gsn/Uaca/App/Dlc1/Rps6ka3/Por/Robo1/Vegfa/Gpx1/Dapk1/Bmyc/Hip1/Rhoa/Tnfsf10/Cflar/Mapk9/Arl6ip5/Bok/Bax/Bcap31/Usp47/Anp32b/Stat1/Dele1/Cd44/Bcl10/Ddx3x/Casp8ap2/Akt1/Casp12/Fis1/Bad/Fnip1	39
GO:0072163	GO:0072163	mesonephric epithelium development	27/1635	110/28891	6.56706141475287e-11	1.674883723754e-09	8.61703339903144e-10	Foxd1/Tcf21/Foxc1/Gpc3/Six1/Foxc2/Spry1/Eya1/Rarb/Fat4/Pgf/Smad9/Smad6/Smad7/Vegfa/Fgfr1/Lzts2/Hes1/Maged1/Tgfb1/Ctnnb1/Rara/Dlg1/Pbx1/Smo/Cd44/Cat	27
GO:0072164	GO:0072164	mesonephric tubule development	27/1635	110/28891	6.56706141475287e-11	1.674883723754e-09	8.61703339903144e-10	Foxd1/Tcf21/Foxc1/Gpc3/Six1/Foxc2/Spry1/Eya1/Rarb/Fat4/Pgf/Smad9/Smad6/Smad7/Vegfa/Fgfr1/Lzts2/Hes1/Maged1/Tgfb1/Ctnnb1/Rara/Dlg1/Pbx1/Smo/Cd44/Cat	27
GO:0043244	GO:0043244	regulation of protein-containing complex disassembly	30/1635	134/28891	6.94776221545074e-11	1.76437377806103e-09	9.07744672558552e-10	Lima1/Sema5a/Irak3/Gsn/Svil/Sptbn1/Tmod3/Tpm1/Shfl/Add3/Irgm1/Add1/Rdx/Wnk1/Hdgfl3/Taok1/Eml4/Irgm2/Cfl2/Capza1/Pik3ca/Eif5a/Asph/Eps8/Camsap2/Capg/Arhgef2/Capzb/Flii/Specc1l	30
GO:0051495	GO:0051495	positive regulation of cytoskeleton organization	37/1635	195/28891	7.77813310029344e-11	1.96680399805283e-09	1.01189207944438e-09	Nrp1/Sema5a/Cdc42ep5/Ccn2/Rhoc/Gsn/Cdc42ep3/Id1/Myo1c/Fermt2/S100a10/Cd47/Tpm1/Flna/Rhoa/Rgcc/Pfn1/Add3/Rock2/Cdc42/Icam1/Cx3cl1/Abl1/Fchsd2/Snx9/Wasf2/Dlg1/Cdc42ep4/Nckap1/Lpar1/Katnbl1/Cfl2/Dync1h1/Mtss1/Nck1/Sdc4/Sh3pxd2b	37
GO:0061008	GO:0061008	hepaticobiliary system development	31/1635	143/28891	8.05634120426308e-11	2.02848386832445e-09	1.04362547649401e-09	Gata6/Hgf/Man2a1/Egfr/Mdk/Cited2/Tgfbr3/Lims1/Ptn/Errfi1/Pkd2/Cebpb/Xbp1/Hes1/Atf7/Ezh1/Cflar/Sp3/Sp1/Sec63/Lipa/Notch2/Anxa1/Atf2/Pik3ca/Smo/Rela/Smarcb1/Pkd1/Rb1cc1/Sulf2	31
GO:2000181	GO:2000181	negative regulation of blood vessel morphogenesis	27/1635	111/28891	8.21374824380382e-11	2.05935374400793e-09	1.05950757899557e-09	Dcn/Serpinf1/Foxc1/Emilin1/Thbs1/Thbs2/Shc1/Creb3l1/Spry2/Ptn/Sulf1/Tcf4/Sparc/Col4a2/Rgcc/Spred1/Rock2/Sema6a/Stard13/Ctnnb1/Krit1/Adamts1/Atf2/Stat1/Epn2/Klf2/Cxcl10	27
GO:0046822	GO:0046822	regulation of nucleocytoplasmic transport	30/1635	135/28891	8.45401633402687e-11	2.11065040710704e-09	1.08589896682237e-09	Apod/Zic1/Angpt1/Nedd4/Uaca/Mdfic/Tnfrsf1a/Prkcd/Jup/Flna/Wipf1/Xbp1/Sp100/Tgfb1/Wnk1/Ier3/Ubr5/Pik3r1/Gbp4/Ppp1r12a/Psen1/Ctdspl2/Anp32b/Bag3/Smo/Chp1/Ptpn14/Ppm1a/Ptpn11/Iws1	30
GO:0050680	GO:0050680	negative regulation of epithelial cell proliferation	34/1635	169/28891	8.68522771428878e-11	2.15926438594314e-09	1.11091015257511e-09	Serpinf1/Thbs1/Gpc3/Xdh/Nupr1/Eng/Wnt5a/Ctsl/Nr2f2/Tgfbr3/Lims1/Ptn/Robo1/Sav1/Sulf1/Klf9/Sparc/Ptprk/Rgcc/Cdkn1c/Gas1/Pten/Maged1/Tgfb1/Krit1/Dlg1/Dab2/Cask/Lrp6/Atf2/Smo/Aimp1/Stat1/Mtss1	34
GO:0001666	GO:0001666	response to hypoxia	41/1635	233/28891	8.83791601984355e-11	2.18803134265332e-09	1.1257103338202e-09	Twist1/Gata6/Loxl2/Eng/Cd38/Pgf/Mmp2/Plat/Cited2/Epas1/Ece1/Arnt2/Rora/Vegfa/P4hb/Bmyc/Rgcc/Sod3/Rock2/Trp53/Pten/Arnt/Cr1l/Tgfb1/Nfe2l2/Adam17/Hif1a/Camk2d/Hp1bp3/Atf2/Birc2/Nfatc3/Egln2/Stat3/Kdm6a/Map2k1/Akt1/Bad/Cat/Hmox2/Prmt2	41
GO:0051170	GO:0051170	import into nucleus	36/1635	187/28891	9.11552136831016e-11	2.2473558306788e-09	1.15623192092776e-09	Il33/Apod/Zic1/Angpt1/Uaca/Mdfic/Tnfrsf1a/Prkcd/Jup/Flna/Xbp1/Pttg1ip/Trp53/Tgfb1/Txnip/Htatip2/Ubr5/Pik3r1/Ppp3ca/Nfkbia/Gbp4/Rab18/Psen1/Nup98/Atf2/Bag3/Smo/Sqstm1/Stat3/Chp1/Ppp3r1/Akt1/Akirin2/Ipo8/Lmna/Cdkn1a	36
GO:1903053	GO:1903053	regulation of extracellular matrix organization	20/1635	62/28891	9.43998489710446e-11	2.31769255751731e-09	1.19241914489741e-09	Emilin1/Nid1/Lama1/Ddr2/Lama2/Sema5a/Tnxb/Phldb2/Fscn1/Lamb1/Tnfrsf1a/Efemp2/Lamc1/Rgcc/Lamb2/Pdpn/Tgfb1/Cflar/Abl1/Colgalt1	20
GO:0045185	GO:0045185	maintenance of protein location	26/1635	104/28891	9.50361776080073e-11	2.32367381366355e-09	1.19549641427733e-09	Gsn/Tmsb4x/Fbn1/Kdelr2/Ywhab/Pkd2/Flna/Lgals9/Srgn/Sp100/Pfn1/Nbl1/Ctnnd1/Insig1/Rer1/Kdelr1/Vps13c/Tmsb10/Insig2/Nfkbia/Sri/Pkd1/Vps13a/Akt1/Mprip/Taf3	26
GO:0060349	GO:0060349	bone morphogenesis	27/1635	112/28891	1.0243981237143e-10	2.48112928725063e-09	1.27650496761851e-09	Col1a1/Alpl/Foxc1/Col3a1/Twist1/Thbs1/Col13a1/Rarb/Mmp14/Hspg2/Cited2/Dhrs3/Foxn3/Por/Serpinh1/Ext2/Tgfbr2/Lrp5/Insig1/Rara/Insig2/Chsy1/Ltbp3/Lrp6/Atf2/Glg1/Ski	27
GO:1901343	GO:1901343	negative regulation of vasculature development	27/1635	112/28891	1.0243981237143e-10	2.48112928725063e-09	1.27650496761851e-09	Dcn/Serpinf1/Foxc1/Emilin1/Thbs1/Thbs2/Shc1/Creb3l1/Spry2/Ptn/Sulf1/Tcf4/Sparc/Col4a2/Rgcc/Spred1/Rock2/Sema6a/Stard13/Ctnnb1/Krit1/Adamts1/Atf2/Stat1/Epn2/Klf2/Cxcl10	27
GO:0030041	GO:0030041	actin filament polymerization	34/1635	170/28891	1.02733931954775e-10	2.48112928725063e-09	1.27650496761851e-09	Cdc42ep5/Kank2/Gsn/Cdc42ep3/Svil/Tmsb4x/Myo1c/Sptbn1/Prkcd/Tmod3/Tpm1/Myadm/Ssh2/Rhoa/Pfn1/Add3/Icam1/Tmsb10/Add1/Abl1/Fchsd2/Rdx/Snx9/Dlg1/Cdc42ep4/Nckap1/Capza1/Eps8/Capg/Mtss1/Nck1/Capzb/Flii/Diaph1	34
GO:0051261	GO:0051261	protein depolymerization	29/1635	128/28891	1.05805182241392e-10	2.53748030441588e-09	1.30549674717286e-09	Lima1/Sema5a/Ccn2/Mical2/Gsn/Svil/Sptbn1/Tmod3/Tpm1/Rhoa/Add3/Add1/Mical3/Rdx/Hdgfl3/Taok1/Eml4/Cfl2/Capza1/Pik3ca/Asph/Eps8/Camsap2/Capg/Arhgef2/Vps4a/Capzb/Flii/Specc1l	29
GO:1903076	GO:1903076	regulation of protein localization to plasma membrane	28/1635	120/28891	1.05924900319541e-10	2.53748030441588e-09	1.30549674717286e-09	Mrap/Lrp1/Mmp14/Pkdcc/Egfr/Itgb1/Ptpn9/Sptbn1/Ldlrap1/Picalm/Pgrmc1/Rer1/Tgfb1/Tmbim1/Cnpy4/Wnk1/Dlg1/Dab2/Pik3r1/Cltc/Zdhhc5/Camk2d/Pid1/Atp2c1/Sqstm1/Stx4a/Vps4a/Akt1	28
GO:0001823	GO:0001823	mesonephros development	27/1635	113/28891	1.27402731853846e-10	3.03968534023873e-09	1.5638739410922e-09	Foxd1/Tcf21/Foxc1/Gpc3/Six1/Foxc2/Spry1/Eya1/Rarb/Fat4/Pgf/Smad9/Smad6/Smad7/Vegfa/Fgfr1/Lzts2/Hes1/Maged1/Tgfb1/Ctnnb1/Rara/Dlg1/Pbx1/Smo/Cd44/Cat	27
GO:1904019	GO:1904019	epithelial cell apoptotic process	33/1635	163/28891	1.3745279314458e-10	3.2662978997449e-09	1.68046281029011e-09	Ramp2/Col18a1/Thbs1/Cdh5/Nupr1/Sema5a/Angpt1/Gsn/Cd248/Mdk/Id1/Lims1/Bmpr2/Sav1/Cast/Xbp1/Rgcc/Tgfbr2/Icam1/Tcf7l2/Atf7/Tgfb1/Cflar/Nfe2l2/Abl1/Krit1/Usp53/Tmf1/Bok/Bax/Atf2/Ano6/Bad	33
GO:0030833	GO:0030833	regulation of actin filament polymerization	31/1635	146/28891	1.40515171046023e-10	3.32571306831727e-09	1.71103105122147e-09	Cdc42ep5/Kank2/Gsn/Cdc42ep3/Svil/Tmsb4x/Myo1c/Sptbn1/Prkcd/Tmod3/Tpm1/Myadm/Ssh2/Rhoa/Pfn1/Add3/Icam1/Tmsb10/Add1/Fchsd2/Rdx/Snx9/Dlg1/Cdc42ep4/Nckap1/Capza1/Eps8/Capg/Nck1/Capzb/Flii	31
GO:0051896	GO:0051896	regulation of phosphatidylinositol 3-kinase/protein kinase B signal transduction	44/1635	266/28891	1.48391478322394e-10	3.49813696109005e-09	1.79974063874339e-09	Dcn/Cxcl12/Twist1/Hgf/Thbs1/Xdh/Ccl19/Pdgfrb/Ddr2/F3/Sema5a/Rcn3/Eng/Axl/Igfbp5/Angpt1/Rras/Egfr/Nedd4/Itgb1/Spry2/Fermt2/Extl3/Osbpl8/Vegfa/Fgfr1/Gpx1/Serpine2/Cdc42/Cx3cl1/Pten/Tcf7l2/Tgfb1/Itsn1/Rara/Dlg1/Cpne1/Ube3a/Pik3ca/Ptpn13/Cavin3/Cat/Specc1l/Phlda3	44
GO:0072073	GO:0072073	kidney epithelium development	32/1635	155/28891	1.53462350883151e-10	3.6033203578397e-09	1.85385596806212e-09	Foxd1/Tcf21/Foxc1/Gpc3/Six1/Foxc2/Spry1/Eya1/Rarb/Kank2/Fat4/Pgf/Smad9/Smad6/Smad7/Vegfa/Fgfr1/Jag1/Lzts2/Lamb2/Hes1/Maged1/Tgfb1/Ctnnb1/Rara/Dlg1/Notch2/Pbx1/Smo/Cd44/Mtss1/Cat	32
GO:0006869	GO:0006869	lipid transport	61/1635	445/28891	1.55110658512167e-10	3.62762753524306e-09	1.8663616576542e-09	Ptges/Abca9/Lima1/Pla2g4a/Thbs1/Abcg2/Apod/Spp1/Rbp4/Abca8a/Abcb1a/Lrp1/Selenom/Slco3a1/Rbp1/Prkcd/Osbpl8/Acsl1/Plscr1/Itgav/Ldlrap1/Anxa2/Soat1/Ttc39b/Plscr2/Vps13c/Surf4/Atp11c/Ldlr/Dab2/Scarb2/Zdhhc5/Slc43a3/Plscr3/Nfkbia/Mapk9/Lipa/Sec24a/Tmf1/Hbp1/Dennd5b/Anxa1/Lrp6/Relch/Hdlbp/Esyt2/Nucb2/Abcd3/Ano6/Slc25a17/Gulp1/Vps4a/Nr1h2/Vps13a/Plin2/Akt1/Arl8b/Vamp7/Fis1/Ptpn11/Atp11a	61
GO:0030856	GO:0030856	regulation of epithelial cell differentiation	34/1635	173/28891	1.685559811917e-10	3.92655803429642e-09	2.02015705597347e-09	Foxc1/Xdh/Cdh5/Spry1/Fat4/Id1/Foxp1/Spry2/Errfi1/Tnfrsf1a/Extl3/S1pr3/Vegfa/Vcl/Jag1/Cebpb/Nfe2l1/Cdkn1c/Spred1/Spred2/Rock2/Ncoa3/Hes1/Klf7/Zeb2/Add1/Ctnnb1/Akap11/Btg1/Mafg/Smo/Bad/Kras/Ikbkb	34
GO:0051492	GO:0051492	regulation of stress fiber assembly	25/1635	99/28891	1.72027424481641e-10	3.99171086532498e-09	2.05367724087061e-09	Nrp1/Kank2/Phldb2/Ccn2/Cgnl1/Rhoc/Dlc1/Fermt2/S100a10/Cd47/Tpm1/Rhoa/Rgcc/Pfn1/Rock2/Cdc42/Abl1/Actg1/Wasf2/Pik3r1/Lpar1/Arap1/Sdc4/Tjp1/Sh3pxd2b	25
GO:0007249	GO:0007249	canonical NF-kappaB signal transduction	43/1635	258/28891	1.87097945607606e-10	4.31710075085332e-09	2.22108560907782e-09	Ccl19/Wnt5a/Angpt1/Rassf2/Hspb1/Rora/S100a13/Erc1/Rhoa/Rock2/Tle1/Cx3cl1/Tnfsf10/Irgm1/Ube2i/Abl1/Ctnnb1/Usp25/Hdac1/Relb/Cpne1/Peli1/Irf1/Nfkbia/Cul1/Trim12a/Nr1d1/Tab2/Irgm2/Gbp3/Rela/Ripk1/Sqstm1/Stat1/Bcl10/Zc3hav1/Ppm1a/Akt1/Trim25/Tifa/Gstp1/Saa3/Ikbkb	43
GO:0030510	GO:0030510	regulation of BMP signaling pathway	26/1635	107/28891	1.87509699673703e-10	4.31710075085332e-09	2.22108560907782e-09	Foxd1/Gata6/Gpc3/Cdh5/Fstl1/Eng/Wnt5a/Twsg1/Tgfbr3/Neo1/Smad6/Fbn1/Sulf1/Smad7/Htra1/Nbl1/Hes1/Bambi/Tcf7l2/Abl1/Skil/Notch2/Ctdspl2/Ppm1a/Ski/Crim1	26
GO:0007034	GO:0007034	vacuolar transport	33/1635	165/28891	1.92624395337974e-10	4.40061215140847e-09	2.2640510112474e-09	Lrp1/Nedd4/Grn/Rab34/Ap3s1/Lamp2/Irgm1/Vps13c/Leprot/Hook3/Scarb2/Chmp3/Tmem50a/Lamp1/Rab12/Lipa/M6pr/Irgm2/Ehd3/Rab7/Sqstm1/Leprotl1/Pxk/Vps4a/Ncoa4/Hgsnat/Vps13a/Arl8b/Vamp7/Ndfip2/Vps41/Dtx3l/Becn1	33
GO:1900180	GO:1900180	regulation of protein localization to nucleus	33/1635	165/28891	1.92624395337974e-10	4.40061215140847e-09	2.2640510112474e-09	Apod/Zic1/Angpt1/Uaca/Mdfic/App/Tnfrsf1a/Fermt2/Prkcd/Jak1/Jup/Flna/Glul/Xbp1/Lzts2/Tcf7l2/Maged1/Tgfb1/Ubr5/Pik3r1/Gbp4/Cd2ap/Psen1/Bag3/Smo/Crebbp/Lats2/Chp1/Akt1/Larp7/Lmna/Dtx3l/Ilrun	33
GO:0001885	GO:0001885	endothelial cell development	21/1635	71/28891	2.01916287326152e-10	4.59514873888015e-09	2.36413725889567e-09	Col18a1/Cdh5/Clic4/Id1/Tnfrsf1a/S1pr3/Myadm/Vegfa/Vcl/Gpx1/Ptprs/Rock2/Icam1/Afdn/Add1/Rdx/Akap11/Plod3/Heg1/Tjp1/Ikbkb	21
GO:0050807	GO:0050807	regulation of synapse organization	48/1635	309/28891	2.05775499236352e-10	4.66503306123178e-09	2.40009172733023e-09	Six1/Abi3bp/Slc7a11/Dact1/Thbs2/Wnt5a/Nedd4/Itgb1/Ptn/App/Robo1/Tubb5/Marcks/Ptprd/Adgrl2/Tanc1/Nlgn2/Srgn/Sparc/Rhoa/Arf4/Picalm/Ptprs/Rock2/Cdc42/Pgrmc1/Afdn/Pten/Farp1/Pdlim5/Adgrl3/Abl1/Itsn1/Ctnnb1/Pik3r1/Zmynd8/Eif4g1/Psen1/Asap1/Cask/Caprin1/Myh10/Ube3a/Agrn/Ptpn13/Akt1/Fmr1/Sipa1l1	48
GO:0001649	GO:0001649	osteoblast differentiation	40/1635	230/28891	2.15497563544761e-10	4.86679039501661e-09	2.50389294403957e-09	Col1a1/Lox/Twist1/Fhl2/Ddr2/Spp1/Id3/Igfbp5/Ifitm1/Creb3l1/Id1/Twsg1/Il6st/Tgfbr3/Fndc3b/Rassf2/Smad6/Pdlim7/Bmpr2/Fermt2/Bmpr1a/Id2/H3f3b/Vegfa/Fgfr1/Jag1/Cebpb/Tmem64/Lrp5/Bambi/Cebpd/Ctnnb1/Ppp3ca/Atf4/Smo/Akt1/Ski/Lmna/Sh3pxd2b/Crim1	40
GO:0031099	GO:0031099	regeneration	33/1635	167/28891	2.68323648226864e-10	6.03677196410021e-09	3.1058314615653e-09	Cxcl12/Hgf/Fzd7/Lrp1/Lifr/Mmp2/Egfr/Tec/Mdk/Matn2/Grn/Neo1/Ptn/Klf5/Prrx1/Flna/Gpx1/Cebpb/Ptprs/Cers2/Lamb2/Pten/Selenon/Ezh1/Tgfb1/Cflar/Ptgfrn/Adam17/Anxa1/Map2k1/Sulf2/Cdkn1a/Ifrd1	33
GO:1903037	GO:1903037	regulation of leukocyte cell-cell adhesion	57/1635	407/28891	2.7038087956291e-10	6.06001388020355e-09	3.11778908969671e-09	Cxcl12/Ccl19/Lrrc32/Efnb1/Mdk/Twsg1/Il6st/Lgals1/Pde5a/Nfat5/Hspb1/Smad7/Cd47/Vcam1/Lgals9/Lgals8/Cebpb/Xbp1/Rhoa/Zmiz1/Tgfbr2/Icam1/Hes1/Smarca2/Pten/Irgm1/Tgfb1/Abl1/Rara/Wnk1/Dlg1/Fgl2/Ppp3ca/Cblb/Pbrm1/Peli1/Irf1/Pawr/Itch/Mia3/Rc3h2/Anxa1/Ass1/Prkar1a/Rela/Zbtb1/Smarcb1/Cd44/Bcl10/Arid1b/Akt1/Nck1/Bad/Sdc4/Rc3h1/Gstp1/Ildr2	57
GO:0032102	GO:0032102	negative regulation of response to external stimulus	64/1635	485/28891	2.74915232320766e-10	6.13839030053575e-09	3.15811261915256e-09	Pdgfra/Tfpi/Hgf/Il33/Thbs1/Cdh5/Nrp1/Sema5a/Wnt5a/Serping1/Phldb2/Irak3/Clec2d/Mdk/Plat/Uaca/Grn/Neo1/Robo1/Tnfrsf1a/Extl3/Prkcd/Prkg1/Rora/Htra1/Lgals9/Gpx1/Pros1/Erbin/Anxa2/Ptprs/Nbl1/Serpine2/Nmi/Cers2/Cx3cl1/Pten/Lamp2/Arnt/Irgm1/Sema6a/Nenf/Serpinb9/Tgfb1/Samhd1/Ier3/Ldlr/Fgl2/Itch/Nr1d1/Cask/Irgm2/Ythdf3/Nucb2/Nt5c2/Parp14/Cd44/Stat3/Nr1d2/Akt1/Gstp1/Ppp6c/Ilrun/Aph1b	64
GO:0048708	GO:0048708	astrocyte differentiation	24/1635	94/28891	3.10365005224049e-10	6.90387118763421e-09	3.55194141316957e-09	Lamc3/Plpp3/Lrp1/Egfr/Nr3c1/Grn/Il6st/App/Atf5/Mapk3/Id2/Serpine2/Lamb2/Hes1/Zeb2/Abl1/Ldlr/Psen1/Nr1d1/Smo/Stat3/Map2k1/Ptpn11/Kras	24
GO:0018212	GO:0018212	peptidyl-tyrosine modification	49/1635	324/28891	3.44792755104244e-10	7.64096903352738e-09	3.93116754489049e-09	Efemp1/Pdgfra/Hgf/Pdgfrb/Ddr2/Nrp1/Plpp3/Angpt1/Pkdcc/Il34/Egfr/Sh3bp5/Itgb1/Il6st/App/Errfi1/Tnfrsf1a/Prkcd/Jak1/Mapk3/Vegfa/Ghr/Fgfr1/Lrrk1/Ctnnd1/Icam1/Trp53/Hes1/Tgfb1/Abl1/Mvp/Abi1/Cblb/Adam17/Irf1/Psen1/Socs4/Clk4/Iqgap1/Tpst1/Agrn/Parp14/Yes1/Cd44/Arhgef2/Pdcl3/Ifnar1/Ptpn11/Prmt2	49
GO:1901879	GO:1901879	regulation of protein depolymerization	24/1635	95/28891	3.93141360919373e-10	8.67991579313406e-09	4.46569055686892e-09	Lima1/Sema5a/Gsn/Svil/Sptbn1/Tmod3/Tpm1/Add3/Add1/Rdx/Hdgfl3/Taok1/Eml4/Cfl2/Capza1/Pik3ca/Asph/Eps8/Camsap2/Capg/Arhgef2/Capzb/Flii/Specc1l	24
GO:0050866	GO:0050866	negative regulation of cell activation	39/1635	225/28891	3.99447026358058e-10	8.78634964669379e-09	4.52044922804736e-09	Pdgfra/Emilin1/Cygb/Lrrc32/Adgrf5/Axl/Mdk/Grn/Twsg1/Pde5a/Hspb1/Smad7/Prkcd/Prkg1/Id2/Lgals9/Mertk/Cebpb/Parp3/Serpine2/Cx3cl1/Pten/Tgfb1/Dlg1/Ldlr/Fgl2/Cblb/Peli1/Irf1/Pawr/Itch/Rc3h2/Nr1d1/Anxa1/Prkar1a/Cd44/Sdc4/Rc3h1/Ildr2	39
GO:0044703	GO:0044703	multi-organism reproductive process	36/1635	197/28891	4.16159783903528e-10	9.08641122272021e-09	4.67482654903478e-09	Thbd/Pla2g4a/Abcg2/Hpgd/Timp1/Igfbp5/Reck/Mmp2/Ctsl/Nr2f2/Cited2/Grn/Lamb1/Ptn/Pmp22/Arhgdib/Errfi1/Bmpr2/Mapk3/H3f3b/Vegfa/Klf9/Lgals9/Rxra/Serpine2/Cr1l/Il11ra1/Maged2/Sp3/Sp1/Ythdf3/Comt/Ndrg3/Akt1/Ube2a/Dazap1	36
GO:0051099	GO:0051099	positive regulation of binding	36/1635	197/28891	4.16159783903528e-10	9.08641122272021e-09	4.67482654903478e-09	Foxc1/Ramp2/Twist1/Dact1/Wnt5a/Lrp1/Cald1/Plxnd1/App/S100a10/Tns3/Epb41/Ralb/Anxa2/Hes1/Bambi/Tcf7l2/Add1/Tgfb1/Abl1/Ctnnb1/Rara/Krit1/Eif4g1/Sppl3/Map1lc3b/Usp9x/Psen1/Mbd2/Agrn/Pkd1/Fmr1/Ski/H1f0/Dtx3l/Eif2b4	36
GO:0010464	GO:0010464	regulation of mesenchymal cell proliferation	16/1635	42/28891	4.21226777167424e-10	9.16323103124871e-09	4.7143492243351e-09	Prrx2/Six1/Tbx18/Wnt5a/Foxp2/Foxp1/Ptn/Prrx1/Bmpr1a/Fgfr1/Tgfbr2/Gas1/Ctnnb1/Lrp6/Smo/Lmna	16
GO:1903532	GO:1903532	positive regulation of secretion by cell	55/1635	390/28891	4.27437619896658e-10	9.26427984222904e-09	4.76633736935082e-09	Ptges/Cxcl12/Pla2g4a/Sct/Spp1/Rbp4/Cd38/Lrp1/Egfr/Nr3c1/Adam9/Anxa7/S100a10/Lepr/Fgfr1/Myh9/Nlgn2/Glul/Rgcc/Rab34/Anxa2/Rab8b/Camk2n1/Tcf7l2/Selenot/Tgfb1/Itsn1/Dab2/Lamp1/Mapk9/Sri/Hif1a/Sec24a/Cd2ap/Tmf1/Serp1/Cask/Myh10/Prkar1a/Rab7/Snx4/Aimp1/Stx4a/Nucb2/Pdcd6ip/Vps4a/Nr1h2/Stim1/Rab9/Vamp7/Bad/Sdc4/Ptpn11/Hcfc1/Nadk	55
GO:0007565	GO:0007565	female pregnancy	34/1635	179/28891	4.37083160749982e-10	9.43876300057533e-09	4.85610641908931e-09	Thbd/Pla2g4a/Abcg2/Hpgd/Timp1/Igfbp5/Reck/Mmp2/Ctsl/Nr2f2/Cited2/Grn/Lamb1/Ptn/Arhgdib/Errfi1/Bmpr2/Mapk3/H3f3b/Vegfa/Klf9/Lgals9/Rxra/Cr1l/Il11ra1/Maged2/Sp3/Sp1/Ythdf3/Comt/Ndrg3/Akt1/Ube2a/Dazap1	34
GO:0032835	GO:0032835	glomerulus development	20/1635	67/28891	4.52629458247512e-10	9.73305536799951e-09	5.00751556607715e-09	Tcf21/Foxc1/Pdgfra/Nid1/Cfh/Foxc2/Pdgfrb/Enpep/Angpt1/Sulf1/Jag1/Ctnnd1/Lamb2/Hes1/Cflar/Actn4/Ppp3ca/Notch2/Mtss1/Sulf2	20
GO:0045860	GO:0045860	positive regulation of protein kinase activity	53/1635	369/28891	4.5400089260907e-10	9.73305536799951e-09	5.00751556607715e-09	Cemip/Thbs1/Ccl19/Pdgfrb/Ddr2/Wnt5a/Angpt1/Fzd8/Il34/Egfr/Mmd/Adam9/Rassf2/App/Fbn1/Pde5a/Robo1/Fermt2/Marcks/Prkcd/Osbpl8/Pkd2/Vegfa/Ghr/Fgfr1/Rhoa/Rgcc/Ralb/Zeb2/Irgm1/Maged1/Tgfb1/Abl1/Snx9/Dlg1/Abi1/Adam17/Notch2/Psen1/Tab2/Irgm2/Ccnd3/Iqgap1/Pik3ca/Agrn/Ddx3x/Pkd1/Map2k1/Akt1/Sdc4/Kras/Ppp2r3c/Cdkn1a	53
GO:0050803	GO:0050803	regulation of synapse structure or activity	48/1635	317/28891	4.99238205576818e-10	1.06642327162384e-08	5.48659278179045e-09	Six1/Abi3bp/Slc7a11/Dact1/Thbs2/Wnt5a/Nedd4/Itgb1/Ptn/App/Robo1/Tubb5/Marcks/Ptprd/Adgrl2/Tanc1/Nlgn2/Srgn/Sparc/Rhoa/Arf4/Picalm/Ptprs/Rock2/Cdc42/Pgrmc1/Afdn/Pten/Farp1/Pdlim5/Adgrl3/Abl1/Itsn1/Ctnnb1/Pik3r1/Zmynd8/Eif4g1/Psen1/Asap1/Cask/Caprin1/Myh10/Ube3a/Agrn/Ptpn13/Akt1/Fmr1/Sipa1l1	48
GO:0007159	GO:0007159	leukocyte cell-cell adhesion	60/1635	447/28891	5.06308862350676e-10	1.0776365246507e-08	5.54428333933417e-09	Cxcl12/Cfh/Thbs1/Ccl19/Lrrc32/Efnb1/Mdk/Itgb1/Twsg1/Il6st/Lgals1/Pde5a/Nfat5/Hspb1/Smad7/Cd47/Vcam1/Lgals9/Lgals8/Cebpb/Xbp1/Rhoa/Zmiz1/Tgfbr2/Icam1/Hes1/Smarca2/Pten/Irgm1/Tgfb1/Abl1/Rara/Wnk1/Dlg1/Fgl2/Ppp3ca/Cblb/Pbrm1/Peli1/Irf1/Pawr/Itch/Mia3/Rc3h2/Anxa1/Ass1/Prkar1a/Rela/Zbtb1/Smarcb1/Cd44/Bcl10/Arid1b/Akt1/Nck1/Bad/Sdc4/Rc3h1/Gstp1/Ildr2	60
GO:0030900	GO:0030900	forebrain development	58/1635	425/28891	5.18985423643e-10	1.10065833394109e-08	5.66272720307698e-09	Cxcl12/Col3a1/Sct/Nrp1/Slc7a11/Sema5a/Axl/Zic1/Rarb/Wnt5a/Foxp2/Fat4/Nr2f2/Egfr/Mdk/Nr2f1/Twsg1/Lamb1/App/Dlc1/Robo1/Atf5/Bmpr1a/Prkg1/Id2/Fgfr1/Rhoa/Phactr1/Ptprs/Zmiz1/Afdn/Dock7/Hes1/Pten/Zeb2/Tcf7l2/Hook3/Ctnnb1/D16Ertd472e/Hdac1/Tacc1/Hif1a/Usp9x/Psen1/Mboat7/Bax/Uba6/Lrp6/Arhgap35/Myh10/Tra2b/Smo/Frs2/Top2b/Akirin2/Ski/Cul5/Kras	58
GO:0014855	GO:0014855	striated muscle cell proliferation	23/1635	89/28891	5.57812271280475e-10	1.17877686041663e-08	6.06463567121479e-09	Foxc1/Gata6/Hgf/Six1/Foxc2/Rbp4/Tbx2/Angpt1/Cited2/Tgfbr3/Foxp1/Sav1/Bmpr1a/Fgfr1/Rxra/Tgfbr2/Pten/Selenon/Cflar/Ctnnb1/Myh10/Prkar1a/Stat3	23
GO:0051047	GO:0051047	positive regulation of secretion	59/1635	437/28891	5.61984761952971e-10	1.18336791333656e-08	6.08825597141034e-09	Ptges/Cxcl12/Pla2g4a/Sct/Spp1/Rbp4/Cd38/Lrp1/Egfr/Nr3c1/Adam9/Anxa7/Cyba/S100a10/Lepr/Fgfr1/Myh9/Nlgn2/Glul/Xbp1/Rgcc/Rab34/Anxa2/Rab8b/Camk2n1/Tcf7l2/Selenot/Tgfb1/Itsn1/Dab2/Ppp3ca/Lamp1/Mapk9/Sri/Hif1a/Sec24a/Cd2ap/Tmf1/Map1lc3b/Serp1/Cask/Myh10/Prkar1a/Rab7/Snx4/Aimp1/Stx4a/Nucb2/Pdcd6ip/Vps4a/Nr1h2/Stim1/Rab9/Vamp7/Bad/Sdc4/Ptpn11/Hcfc1/Nadk	59
GO:0098727	GO:0098727	maintenance of cell number	38/1635	218/28891	5.65117967876338e-10	1.18574575032776e-08	6.10048959723169e-09	Sct/Fzd7/Loxl2/Zic1/Ptn/Prrx1/Sav1/Bmpr1a/Fgfr1/Zfp36l2/Lrp5/Ncoa3/Hes1/Smarca2/Tcf7l2/Ctr9/Hook3/Selenon/Rbbp7/Hdac1/Brms1l/Smc1a/Tut4/Bcl9l/Bcl7c/Arid4a/Smo/Rtf1/Smarcb1/Crebbp/Stat3/Cul4a/Smc3/Vps72/Ski/Med10/Zc3h13/Med15	38
GO:0001945	GO:0001945	lymph vessel development	14/1635	32/28891	5.87837809403467e-10	1.22905876969622e-08	6.32332878852455e-09	Foxc1/Clec14a/Svep1/Foxc2/Tmem204/Nr2f2/Bmpr2/Ccbe1/Vegfa/Lgals8/Pdpn/Heg1/Pkd1/Ptpn14	14
GO:0008625	GO:0008625	extrinsic apoptotic signaling pathway via death domain receptors	22/1635	82/28891	6.03905798061831e-10	1.25193302826036e-08	6.44101352521988e-09	Hgf/Thbs1/Gpx1/Dapk1/Sp100/Rock2/Icam1/Timp3/Pten/Cflar/Tmbim1/Skil/Pik3r1/Bax/Bag3/Stx4a/Dele1/Ddx3x/Casp8ap2/Bad/Ddx47/Zdhhc3	22
GO:0051145	GO:0051145	smooth muscle cell differentiation	22/1635	82/28891	6.03905798061831e-10	1.25193302826036e-08	6.44101352521988e-09	Itga8/Cfh/Ramp2/Gata6/Six1/Pdgfrb/Tbx18/Tmem204/Eng/Tbx2/Tmsb4x/Smad6/Vegfa/Efemp2/Hes1/Smarca2/Tgfb1/Ctnnb1/Pbrm1/Nfatc3/Pias1/Sgcb	22
GO:0030837	GO:0030837	negative regulation of actin filament polymerization	20/1635	68/28891	6.07241472216874e-10	1.25193302826036e-08	6.44101352521988e-09	Kank2/Gsn/Svil/Tmsb4x/Sptbn1/Prkcd/Tmod3/Tpm1/Myadm/Ssh2/Pfn1/Add3/Tmsb10/Add1/Rdx/Capza1/Eps8/Capg/Capzb/Flii	20
GO:0032233	GO:0032233	positive regulation of actin filament bundle assembly	20/1635	68/28891	6.07241472216874e-10	1.25193302826036e-08	6.44101352521988e-09	Nrp1/Ccn2/Rhoc/Id1/Fermt2/S100a10/Cd47/Tpm1/Flna/Rhoa/Rgcc/Pfn1/Rock2/Cdc42/Cx3cl1/Abl1/Lpar1/Mtss1/Sdc4/Sh3pxd2b	20
GO:0030834	GO:0030834	regulation of actin filament depolymerization	18/1635	55/28891	6.24966871149378e-10	1.28400311687183e-08	6.60600947135965e-09	Lima1/Sema5a/Gsn/Svil/Sptbn1/Tmod3/Tpm1/Add3/Add1/Rdx/Cfl2/Capza1/Pik3ca/Eps8/Capg/Capzb/Flii/Specc1l	18
GO:1904035	GO:1904035	regulation of epithelial cell apoptotic process	28/1635	129/28891	6.33647372320844e-10	1.29733269966174e-08	6.67458823803272e-09	Ramp2/Col18a1/Thbs1/Cdh5/Nupr1/Sema5a/Angpt1/Gsn/Cd248/Mdk/Id1/Lims1/Sav1/Cast/Xbp1/Rgcc/Icam1/Tcf7l2/Tgfb1/Cflar/Nfe2l2/Abl1/Krit1/Tmf1/Bok/Bax/Ano6/Bad	28
GO:0048525	GO:0048525	negative regulation of viral process	25/1635	105/28891	6.62991745118607e-10	1.3527317778851e-08	6.95960844603634e-09	Ifitm2/Ifitm1/Gsn/Rnasel/Plscr1/Ly6e/Sp100/Shfl/Ifitm3/Resf1/Isg20/Plscr2/Fbln1/Ifih1/Trim12a/Stat1/Crebbp/Zc3hav1/Ubp1/Trim56/Trim25/Znfx1/Larp7/Trim26/Hexim1	25
GO:0006606	GO:0006606	protein import into nucleus	34/1635	182/28891	6.91443392059409e-10	1.40593489718747e-08	7.23333076446306e-09	Il33/Apod/Zic1/Angpt1/Uaca/Mdfic/Tnfrsf1a/Prkcd/Jup/Flna/Xbp1/Pttg1ip/Trp53/Tgfb1/Txnip/Ubr5/Pik3r1/Ppp3ca/Nfkbia/Gbp4/Psen1/Nup98/Atf2/Bag3/Smo/Sqstm1/Stat3/Chp1/Ppp3r1/Akt1/Akirin2/Ipo8/Lmna/Cdkn1a	34
GO:0010976	GO:0010976	positive regulation of neuron projection development	40/1635	239/28891	7.02504932858556e-10	1.42353482456304e-08	7.32387983355063e-09	Serpinf1/Hgf/Ddr2/Nrp1/Wnt5a/Lrp1/Mdk/Itgb1/Grn/Ptn/Dpysl3/Hspb1/Marcks/Ehd1/Vegfa/Fgfr1/Flna/Creb3l2/Serpine2/Afdn/Cx3cl1/Cflar/Nfe2l2/Abl1/Scn1b/Adamts1/Atf1/Scarb2/Adam17/Shoc2/Cask/Caprin1/Lrp6/Ppp2r5d/Arhgap35/Iqgap1/Nme2/Nck1/Arsb/Ikbkb	40
GO:0051091	GO:0051091	positive regulation of DNA-binding transcription factor activity	43/1635	269/28891	7.19605210222892e-10	1.45320956617367e-08	7.4765520674137e-09	Ddr2/Anxa3/Wnt5a/Plpp3/Irak3/Slco3a1/Tgfbr3/Fzd2/App/Sav1/Zic2/Jup/Sp100/Erc1/Rgcc/Icam1/Lrp5/Ncoa3/Arid5b/Cx3cl1/Pten/Tgfb1/Cflar/Ctnnb1/Ppp3ca/Trim12a/Lrp6/Atf2/Smo/Rela/Ripk1/Smarcb1/Crebbp/Bcl10/Arhgef2/Stat3/Akt1/Trim25/Cat/Kras/Trim26/Ikbkb/Ifrd1	43
GO:1902105	GO:1902105	regulation of leukocyte differentiation	52/1635	363/28891	7.27601993566851e-10	1.46436088297111e-08	7.53392397205633e-09	Ccl19/Axl/Mmp14/Clec2d/Il34/Mdk/Tmem176a/Mafb/Rbp1/Foxp1/Rassf2/Tmem176b/Fbn1/Hspb1/Smad7/Id2/Lgals9/Bmyc/Flt3l/Cebpb/Zfp36l2/Xbp1/Tmem64/Rhoa/Zmiz1/Tgfbr2/Smarca2/Tgfb1/Abl1/Ctnnb1/Atp11c/Rara/Fgl2/Pik3r1/Ppp3ca/Pbrm1/Irf1/Rc3h2/Notch2/Anxa1/Ripk1/Zbtb1/Smarcb1/Mitf/Cd44/Nme2/Arid1b/Sos2/Cul4a/Bad/Rc3h1/Ppp2r3c	52
GO:0043434	GO:0043434	response to peptide hormone	55/1635	396/28891	7.56343011685228e-10	1.51704461021745e-08	7.80497409382223e-09	Col3a1/Lpl/Foxc2/Rbp4/Shc1/Tns2/Serpina3f/Rab13/Tgfbr3/Myo1c/Grb10/Marcks/Prkcd/Jak1/Socs2/Mapk3/Osbpl8/Ghr/Stat6/Xbp1/Rock2/Insig1/Pten/Vps13c/Leprot/Nfe2l2/Ctnnb1/Insig2/Vamp2/Lpin2/Sp1/Pik3r1/Ppp3ca/Irf1/Rab10/Rap1gds1/Pid1/Anxa1/Ccnd3/Prkar1a/Pik3ca/Rela/Leprotl1/Nucb2/Stat1/Stat3/Map2k1/Sos2/Agtrap/Akt1/Nck1/Ptpn11/Sgcb/Ikbkb/Eif2b4	55
GO:0035264	GO:0035264	multicellular organism growth	39/1635	230/28891	7.74067370465631e-10	1.54701122168672e-08	7.95914795569943e-09	Col3a1/Npy1r/Rarb/Tns2/Selenom/Pkdcc/Clic4/Plac8/App/Pmp22/Atf5/Socs2/Zfp950/H3f3b/Ghr/Cdkn1c/Ncoa3/Trp53/Arid5b/Zfx/Tcf7l2/Ppib/Add1/Rara/Dlg1/Kmt2c/Tbl1xr1/Rc3h2/Notch2/Heg1/Stk40/Pik3ca/Smo/Stat3/Kdm6a/Spr/Ptpn11/Klf2/Sh3pxd2b	39
GO:0032388	GO:0032388	positive regulation of intracellular transport	35/1635	192/28891	7.76512308333539e-10	1.54701122168672e-08	7.95914795569943e-09	Cemip/Hpca/Zic1/Nedd4/Uaca/Tnfrsf1a/Myo1c/Prkcd/Ehd1/Jup/Flna/Ldlrap1/Wipf1/Xbp1/Anxa2/Cdc42/Tcaf1/Tgfb1/Sar1a/Rdx/Ubr5/Dab2/Vamp2/Pik3r1/Psen1/Bcap31/Ctdspl2/Anp32b/Bag3/Smo/Asph/Dync1h1/Ppm1a/Fis1/Tbc1d20	35
GO:0070372	GO:0070372	regulation of ERK1 and ERK2 cascade	50/1635	343/28891	8.38783151569931e-10	1.66546305632191e-08	8.56856543391113e-09	Pdgfra/Emilin1/Cxcl12/Akap12/Ccl19/Spry1/Pdgfrb/Nrp1/Shc1/Lrp1/Angpt1/Ccn2/Rras/Egfr/Spry2/App/Errfi1/Ece1/Fermt2/Mapk3/Vegfa/Myh9/Xbp1/Spred1/Spred2/Icam1/Dusp6/Timp3/Cx3cl1/Pten/Sema6a/Tgfb1/Cflar/Abl1/Fbln1/Rara/Dlg1/Dab2/Glipr2/Adam17/Camk2d/Notch2/Eif3a/Frs2/Prxl2c/Cd44/Map2k1/Cavin3/Gstp1/Ptpn11	50
GO:0071902	GO:0071902	positive regulation of protein serine/threonine kinase activity	36/1635	202/28891	8.51695630820662e-10	1.68227351824201e-08	8.65505281793919e-09	Cemip/Thbs1/Ccl19/Pdgfrb/Wnt5a/Fzd8/Il34/Egfr/Adam9/App/Pde5a/Robo1/Fermt2/Marcks/Prkcd/Pkd2/Vegfa/Ghr/Fgfr1/Rhoa/Rgcc/Ralb/Zeb2/Irgm1/Maged1/Tgfb1/Adam17/Psen1/Irgm2/Ccnd3/Iqgap1/Ddx3x/Pkd1/Map2k1/Akt1/Kras	36
GO:0018108	GO:0018108	peptidyl-tyrosine phosphorylation	48/1635	322/28891	8.52935703012680e-10	1.68227351824201e-08	8.65505281793919e-09	Efemp1/Pdgfra/Hgf/Pdgfrb/Ddr2/Nrp1/Plpp3/Angpt1/Pkdcc/Il34/Egfr/Sh3bp5/Itgb1/Il6st/App/Errfi1/Tnfrsf1a/Prkcd/Jak1/Mapk3/Vegfa/Ghr/Fgfr1/Lrrk1/Ctnnd1/Icam1/Trp53/Hes1/Tgfb1/Abl1/Mvp/Abi1/Cblb/Adam17/Irf1/Psen1/Socs4/Clk4/Iqgap1/Agrn/Parp14/Yes1/Cd44/Arhgef2/Pdcl3/Ifnar1/Ptpn11/Prmt2	48
GO:0045216	GO:0045216	cell-cell junction organization	39/1635	231/28891	8.81208822327522e-10	1.73226332282789e-08	8.91224309904247e-09	Cldn11/Ramp2/Cdh11/Gjb2/Svep1/Cdh5/Gjb6/Rhoc/Rab13/Itgb1/Fscn1/Lims1/Pmp22/Myo1c/Fermt2/Smad7/Cdh19/Vegfa/Jup/Vcl/Flna/Rhoa/Ctnnd1/Rock2/Cdc42/Afdn/Add1/Tgfb1/Actn4/Ctnnb1/Rdx/Actg1/Dlg1/Heg1/Pdcd6ip/Mtss1/Tjp1/Specc1l/Ikbkb	39
GO:0060828	GO:0060828	regulation of canonical Wnt signaling pathway	41/1635	251/28891	9.17214546712259e-10	1.79707234201869e-08	9.24567608606432e-09	Col1a1/Adgra2/Gpc3/Rbms3/Tbx18/Sema5a/Fzd7/Dact1/Wnt5a/Reck/Egfr/Mdk/Bicc1/Rspo3/App/Lrrk1/Tmem64/Dkk3/Ctnnd1/Lzts2/Tle1/Bambi/Zeb2/Tcf7l2/Tgfb1/Mllt3/Ctnnb1/Wnk1/Hdac1/Ubr5/Dab2/Tbl1xr1/Psen1/Tmem9/Usp47/Lats2/Ddx3x/Ppm1a/Rnf146/Ctdnep1/Sulf2	41
GO:0010721	GO:0010721	negative regulation of cell development	48/1635	323/28891	9.4782080380871e-10	1.85090947067199e-08	9.52266029048043e-09	Nrp1/Sema5a/Wnt5a/Tsc22d1/Clec2d/Mdk/Tmem176a/Mafb/Id1/Ptn/Tmem176b/Fbn1/Atf5/Hspb1/Smad7/Bmpr1a/Id2/S1pr3/Vegfa/Bmyc/Ptprs/Cers2/Trp53/Hes1/Pten/Irgm1/Sema6a/Hook3/Tgfb1/Ctnnb1/Rara/Ctdsp1/Ldlr/Fgl2/Pik3r1/Ppp3ca/Irf1/Rc3h2/Psen1/Nr1d1/Anxa1/Cd44/Nme2/Arhgef2/Cul4a/Rc3h1/Ski/Ifrd1	48
GO:0002053	GO:0002053	positive regulation of mesenchymal cell proliferation	14/1635	33/28891	9.677094323178e-10	1.88353181283698e-08	9.69049750091093e-09	Prrx2/Six1/Tbx18/Wnt5a/Foxp2/Foxp1/Prrx1/Bmpr1a/Fgfr1/Tgfbr2/Gas1/Ctnnb1/Lrp6/Smo	14
GO:0033157	GO:0033157	regulation of intracellular protein transport	39/1635	232/28891	1.00230432010329e-09	1.93876593801303e-08	9.97466904945375e-09	Cemip/Hpca/Apod/Zic1/Angpt1/Uaca/Mdfic/Tnfrsf1a/Myo1c/Prkcd/Jup/Flna/Wipf1/Xbp1/Sp100/Cdc42/Insig1/Tcaf1/Tgfb1/Sar1a/Ubr5/Vamp2/Pik3r1/Gbp4/Nucb1/Psen1/Bcap31/Ctdspl2/Anp32b/Bag3/Smo/Asph/Chp1/Ptpn14/Ppm1a/Vamp7/Fis1/Ptpn11/Ube2j1	39
GO:0006338	GO:0006338	chromatin remodeling	63/1635	489/28891	1.00264048847725e-09	1.93876593801303e-08	9.97466904945375e-09	Loxl2/Nr3c1/Chd3/Myo1c/Nfat5/H3f3b/Gpx1/Mier1/Bmyc/Cdkn1c/Resf1/Trp53/Smarca2/Ctr9/Mta2/Setd7/Scmh1/Ezh1/Baz1b/Rbbp7/Xist/Hdgfl3/Cggbp1/Top1/Hdac1/Ubr5/Tspyl1/Pbrm1/Msl3/Hp1bp3/Bcl7c/Atf2/Arid4a/Mbd2/Anp32b/Chd2/Brd2/Pik3ca/Phf2/Zbtb1/Smarcb1/Tasor2/Gatad2b/Arid1b/Usp3/Kdm6a/Kansl3/Nap1l1/Phf1/Tsix/Vps72/Znfx1/Hcfc1/Iws1/Klf2/H1f0/Lmna/Pwwp2a/Gatad1/Lrif1/Mybbp1a/Dtx3l/Rsf1	63
GO:0006898	GO:0006898	receptor-mediated endocytosis	43/1635	272/28891	1.02350293809119e-09	1.97266022302461e-08	1.01490502210173e-08	Hpca/Ramp2/Ccl19/Calcrl/Lrp1/Angpt1/Cxcl16/Ston1/Nedd4/Itgb1/Hspg2/Trf/App/Vegfa/Itgav/Ldlrap1/Hip1/Ralb/Ifitm3/Anxa2/Picalm/Tgfbr2/Ap2a2/Itsn1/Lrpap1/Fchsd2/Snx9/Ldlr/Dab2/Scarb2/Cltc/Fcho2/Itch/Cd2ap/Lpar1/Lrp6/Cd44/Snx1/Ppp3r1/Ap2b1/Fmr1/Pikfyve/Itsn2	43
GO:0007369	GO:0007369	gastrulation	34/1635	186/28891	1.25245826161201e-09	2.39057920450267e-08	1.22991826573241e-08	Foxc1/Gata6/Foxc2/Col5a1/Eya1/Fzd7/Dact1/Col12a1/Wnt5a/Plpp3/Phldb2/Twsg1/Col5a2/Bmpr2/Bmpr1a/Myadm/Itgav/Fgfr1/Myh9/Ext2/Tgfbr2/Lrp5/Trp53/Ctr9/Ctnnb1/Wnk1/Nckap1/Lrp6/Prkar1a/Frs2/Rtf1/Ugdh/Kdm6a/Map2k1	34
GO:0035296	GO:0035296	regulation of tube diameter	34/1635	186/28891	1.25245826161201e-09	2.39057920450267e-08	1.22991826573241e-08	Foxc1/Foxc2/Npy1r/Shc1/Cd38/Mmp2/Itga1/Egfr/Tgfbr3/Vstm4/Smad6/Pde5a/Bmpr2/Ece1/Prkg1/Vegfa/Gpx1/Rhoa/Sod3/Ext2/Rbfox2/Add3/Rock2/Icam1/Npr3/Cx3cl1/Scpep1/Abl1/Hif1a/Rap1gds1/Plod3/Map2k1/Akt1/Klf2	34
GO:0097746	GO:0097746	blood vessel diameter maintenance	34/1635	186/28891	1.25245826161201e-09	2.39057920450267e-08	1.22991826573241e-08	Foxc1/Foxc2/Npy1r/Shc1/Cd38/Mmp2/Itga1/Egfr/Tgfbr3/Vstm4/Smad6/Pde5a/Bmpr2/Ece1/Prkg1/Vegfa/Gpx1/Rhoa/Sod3/Ext2/Rbfox2/Add3/Rock2/Icam1/Npr3/Cx3cl1/Scpep1/Abl1/Hif1a/Rap1gds1/Plod3/Map2k1/Akt1/Klf2	34
GO:0048144	GO:0048144	fibroblast proliferation	30/1635	150/28891	1.27054104266156e-09	2.41729625383551e-08	1.2436637994169e-08	Pdgfra/Col3a1/Pdgfrb/Ddr2/Dach1/Nupr1/Wnt5a/Egfr/Cd248/Fndc3b/Cks1b/Gpx1/Bmyc/Prdx1/Anxa2/Zmiz1/Lzts2/Trp53/Ing5/Smarca2/Tgfb1/Abl1/Fbln1/Kmt2c/Pawr/Bax/Gstp1/Ski/Dazap1/Cdkn1a	30
GO:0043112	GO:0043112	receptor metabolic process	22/1635	85/28891	1.27504865204813e-09	2.4180970750541e-08	1.24407581029797e-08	Gria3/Mylip/Nedd4/Nsg1/Ece1/Fut8/Anxa2/Tgfb1/Ldlr/Dab2/Uvrag/Itch/Usp9x/Psen1/Ehd3/Agrn/Ap1ar/Arap1/Rab11b/Plekha3/Dtx3l/Becn1	22
GO:2001235	GO:2001235	positive regulation of apoptotic signaling pathway	33/1635	177/28891	1.29298120974812e-09	2.44427150737368e-08	1.25754217541334e-08	Thbs1/Ctsk/Nupr1/Wnt5a/Ctsl/Steap3/G0s2/App/Prkcd/Plscr1/Ctsc/Serinc3/Bmyc/Gsdme/Trp53/Ing5/Timp3/Tnfsf10/Pten/Maged1/Skil/Ctsh/Mapk9/Bok/Bax/Bcap31/Ppp1ca/Ripk1/Bcl10/Nck1/Fis1/Bad/Becn1	33
GO:0036293	GO:0036293	response to decreased oxygen levels	42/1635	264/28891	1.3116930170592e-09	2.47174763756029e-08	1.27167824516769e-08	Twist1/Gata6/Loxl2/Eng/Cd38/Pgf/Mmp2/Plat/Cited2/Epas1/Ece1/Arnt2/Rora/Vegfa/P4hb/Bmyc/Rgcc/Sod3/Rock2/Trp53/Pten/Arnt/Zeb2/Cr1l/Tgfb1/Nfe2l2/Adam17/Hif1a/Camk2d/Hp1bp3/Atf2/Birc2/Nfatc3/Egln2/Stat3/Kdm6a/Map2k1/Akt1/Bad/Cat/Hmox2/Prmt2	42
GO:1901873	GO:1901873	regulation of post-translational protein modification	45/1635	295/28891	1.35700041461924e-09	2.54900681057208e-08	1.31142696711073e-08	Angpt1/Auts2/Epas1/Crtap/Spry2/App/Myo1c/Smad7/Xbp1/Pttg1ip/Nmi/Pten/Arnt/Ube2i/Tgfb1/Baz1b/Wbp1l/Abl1/Ctnnb1/Wnk1/Cblb/Rassf1/Peli1/Mapk9/Gbp4/Itch/Hif1a/Svbp/Psen1/Ube3a/Birc2/Rela/Sqstm1/Bcl10/Ddx3x/Chp1/Pias1/Kansl3/Akt1/Hcfc1/Bag5/Ndfip2/Mybbp1a/Dtx3l/Gnl3l	45
GO:0085029	GO:0085029	extracellular matrix assembly	16/1635	45/28891	1.39136015159012e-09	2.60527785346796e-08	1.3403776010655e-08	Mfap4/Emilin1/Lox/Col3a1/Col1a2/Ramp2/Ltbp4/Tnxb/Phldb2/Lamb1/Pxdn/Efemp2/Rgcc/Lamb2/Tgfb1/Plod3	16
GO:0035150	GO:0035150	regulation of tube size	34/1635	187/28891	1.44861828475028e-09	2.70393513907488e-08	1.39113534102534e-08	Foxc1/Foxc2/Npy1r/Shc1/Cd38/Mmp2/Itga1/Egfr/Tgfbr3/Vstm4/Smad6/Pde5a/Bmpr2/Ece1/Prkg1/Vegfa/Gpx1/Rhoa/Sod3/Ext2/Rbfox2/Add3/Rock2/Icam1/Npr3/Cx3cl1/Scpep1/Abl1/Hif1a/Rap1gds1/Plod3/Map2k1/Akt1/Klf2	34
GO:0071375	GO:0071375	cellular response to peptide hormone stimulus	45/1635	296/28891	1.51409415563156e-09	2.81726261599746e-08	1.44944068126e-08	Lpl/Foxc2/Shc1/Tns2/Rab13/Myo1c/Grb10/Marcks/Prkcd/Jak1/Socs2/Mapk3/Osbpl8/Ghr/Stat6/Xbp1/Rock2/Insig1/Pten/Leprot/Nfe2l2/Ctnnb1/Insig2/Vamp2/Lpin2/Sp1/Pik3r1/Ppp3ca/Irf1/Rab10/Rap1gds1/Pid1/Prkar1a/Pik3ca/Rela/Leprotl1/Nucb2/Stat3/Map2k1/Sos2/Agtrap/Akt1/Nck1/Ptpn11/Sgcb	45
GO:0007009	GO:0007009	plasma membrane organization	32/1635	169/28891	1.53196447877245e-09	2.84157800028106e-08	1.46195059317272e-08	Col5a1/Colec12/A4galt/Ndrg1/Fat4/Gsn/Mafb/Ahnak/Sptbn1/S100a10/Prkcd/Plscr1/Myh9/Anxa2/Snx18/Plscr2/Pten/Spaca6/Snx9/Degs1/Plscr3/Myof/Asap1/Myh10/Stx4a/Agrn/Ano6/Vps4a/Mtss1/Akt1/Arl8b/Ank2	32
GO:0033674	GO:0033674	positive regulation of kinase activity	57/1635	426/28891	1.53987316839786e-09	2.84732173044067e-08	1.46490565888375e-08	Cemip/Pdgfra/Thbs1/Ccl19/Pdgfrb/Ddr2/Axl/Wnt5a/Angpt1/Fzd8/Il34/Egfr/Mmd/Adam9/Rassf2/App/Fbn1/Pde5a/Robo1/Fermt2/Marcks/Prkcd/Osbpl8/Pkd2/Vegfa/Ghr/Fgfr1/Mertk/Rhoa/Rgcc/Ralb/Zeb2/Irgm1/Maged1/Tgfb1/Abl1/Snx9/Dlg1/Abi1/Adam17/Notch2/Psen1/Tab2/Irgm2/Ccnd3/Iqgap1/Pik3ca/Agrn/Ddx3x/Pkd1/Map2k1/Akt1/Bad/Sdc4/Kras/Ppp2r3c/Cdkn1a	57
GO:0060996	GO:0060996	dendritic spine development	28/1635	134/28891	1.58587684155358e-09	2.92325024033412e-08	1.50396977398687e-08	Abi3bp/Nr3c1/Grn/Marcks/Nlgn2/Arf4/Ptprs/Cdc42/Palm/Afdn/Pten/Pdlim5/Itsn1/D16Ertd472e/Pbrm1/Zmynd8/Psen1/Lpar1/Asap1/Cask/Caprin1/Uba6/Ube3a/Crebbp/Arid1b/Llph/Fmr1/Sipa1l1	28
GO:0030522	GO:0030522	intracellular receptor signaling pathway	48/1635	328/28891	1.5933247837463e-09	2.92785799547417e-08	1.506340397056e-08	Tcf21/Twist1/Colec12/Rarb/Kank2/Nedd4/Nr3c1/Cited2/Dhrs3/Foxp1/Rora/Klf9/Erbin/Rhoa/Rxra/Rbfox2/Ptprs/Zmiz1/Slc15a3/Ncoa3/Lamp2/Irgm1/Lacc1/Actn4/Rara/Hdac1/Ubr5/Dab2/Peli1/Irf1/Nfkbia/Ifih1/Strn3/Nek7/Tmf1/Irf2/Irgm2/Ube3a/Rela/Zc3hav1/Ddx3x/Stat3/Usp50/Nr1h2/Trim25/Tifa/Klf2/Prmt2	48
GO:0043536	GO:0043536	positive regulation of blood vessel endothelial cell migration	18/1635	58/28891	1.65881541118439e-09	3.0387649498384e-08	1.56340041360445e-08	Col18a1/Thbs1/Foxc2/Nrp1/Rhoj/Angpt1/Amotl1/Hspb1/Vegfa/Fgfr1/Tgfb1/Nfe2l2/Abl1/Sp1/Adam17/Hif1a/Anxa1/Akt1	18
GO:0048638	GO:0048638	regulation of developmental growth	55/1635	405/28891	1.73242616023674e-09	3.16381654016074e-08	1.62773763983257e-08	Foxc1/Cxcl12/Gata6/Six1/Foxc2/Nrp1/Col14a1/Rbp4/Npy1r/Sema5a/Wnt5a/Tbx2/Lrp1/Nr3c1/Cited2/Plac8/Grn/Tgfbr3/Foxp1/App/Bmpr2/Sav1/Smad7/Bmpr1a/Socs2/Vegfa/Ghr/Fgfr1/Ybx3/Picalm/Ptprs/Tgfbr2/Afdn/Dusp6/Pten/Tcf7l2/Sema6a/Ppib/Abl1/Dlg1/Wwc2/Serp1/Pik3ca/Smo/Agrn/Lats2/Stat3/Spr/Fdps/Akt1/Slc23a2/Itsn2/Sh3pxd2b/Cdkn1a/Ifrd1	55
GO:0072593	GO:0072593	reactive oxygen species metabolic process	41/1635	257/28891	1.8884290229739e-09	3.43810293198048e-08	1.76885400305766e-08	Cyp1b1/Sh3pxd2a/Thbs1/Xdh/Pdgfrb/Shc1/Ccn2/Egfr/App/Cyba/Prkcd/Pxdn/Gpx1/Prdx1/Rhoa/Sod3/Arf4/Tgfbr2/Trp53/Nqo1/Tgfb1/Cflar/Nfe2l2/Aldh2/Ier3/Hif1a/Lipa/Hbp1/Pid1/Birc2/Ripk1/Eif5a/Stat3/Akt1/Rfk/Cat/Gstp1/Pikfyve/Sh3pxd2b/Becn1/Cdkn1a	41
GO:0045732	GO:0045732	positive regulation of protein catabolic process	36/1635	208/28891	1.94218793879326e-09	3.5251306852269e-08	1.81362851759448e-08	Il33/Gpc3/Nupr1/Dact1/Mylip/Wnt5a/Lrp1/Tnfsf12/Nedd4/Adam9/App/Pttg1ip/Rdx/Ier3/Snx9/Ldlr/Dab2/Cblb/Mapk9/Itch/Psen1/Zyg11b/Bcap31/Socs4/Rab7/Egln2/Snx1/Fbxl5/Pias1/Cul4a/Akt1/Fmr1/Stx5a/Rad23a/Cop1/Ubr3	36
GO:0030835	GO:0030835	negative regulation of actin filament depolymerization	16/1635	46/28891	2.02141474068026e-09	3.65770979223398e-08	1.88183854178249e-08	Lima1/Gsn/Svil/Sptbn1/Tmod3/Tpm1/Add3/Add1/Rdx/Capza1/Pik3ca/Eps8/Capg/Capzb/Flii/Specc1l	16
GO:2001236	GO:2001236	regulation of extrinsic apoptotic signaling pathway	32/1635	171/28891	2.07939184720440e-09	3.73534284478227e-08	1.92177961931461e-08	Hgf/Thbs1/Eya2/Eya1/Nrp1/G0s2/App/Vegfa/Itgav/Fgfr1/Gpx1/Sp100/Gas1/Icam1/Timp3/Cx3cl1/Tnfsf10/Pten/Tcf7l2/Cflar/Tmbim1/Skil/Dab2/Ppp1ca/Rela/Ripk1/Stx4a/Bcl10/Ddx3x/Rb1cc1/Gstp1/Lmna	32
GO:0003231	GO:0003231	cardiac ventricle development	30/1635	153/28891	2.08325695247279e-09	3.73534284478227e-08	1.92177961931461e-08	Foxc1/Foxc2/Eng/Wnt5a/Cited2/Tgfbr3/Fzd2/Smad6/Robo1/Bmpr2/Sav1/Smad7/Bmpr1a/Id2/Tpm1/Jag1/Ly6e/Rxra/Tgfbr2/Hes1/Tgfb1/Ctnnb1/Hif1a/Ube4b/Lrp6/Heg1/Frs2/Luzp1/Matr3/Ap2b1	30
GO:1903038	GO:1903038	negative regulation of leukocyte cell-cell adhesion	30/1635	153/28891	2.08325695247279e-09	3.73534284478227e-08	1.92177961931461e-08	Cxcl12/Lrrc32/Mdk/Twsg1/Pde5a/Hspb1/Smad7/Lgals9/Cebpb/Pten/Tgfb1/Wnk1/Dlg1/Fgl2/Cblb/Peli1/Irf1/Pawr/Itch/Mia3/Rc3h2/Anxa1/Ass1/Prkar1a/Cd44/Akt1/Sdc4/Rc3h1/Gstp1/Ildr2	30
GO:1902652	GO:1902652	secondary alcohol metabolic process	31/1635	162/28891	2.10296531746476e-09	3.75928875632597e-08	1.93409944287107e-08	Lima1/Lrp1/Idh1/App/Pmp22/Por/Errfi1/Lepr/Fdxr/Fgfr1/Ldlrap1/Nfe2l1/Soat1/Lrp5/Ttc39b/Insig1/Insig2/Cyp51/Ldlr/Fech/Lipa/Mbtps1/Sc5d/Hmgcs1/Hdlbp/Idi1/Acadl/Fdps/Cat/Lbr/Cyb5r3	31
GO:0048008	GO:0048008	platelet-derived growth factor receptor signaling pathway	19/1635	66/28891	2.42833657690546e-09	4.32785166432217e-08	2.22661679784737e-08	Pdgfra/Lox/Pdgfrb/Apod/Nrp1/F3/Lrp1/Ston1/Plat/Zfp950/Vegfa/Hip1/Arid5b/Pten/Abl1/Txnip/Cblb/Iqgap1/Ptpn11	19
GO:0038061	GO:0038061	non-canonical NF-kappaB signal transduction	27/1635	128/28891	2.48277397074926e-09	4.41158365913615e-08	2.26969569255789e-08	Ccl19/Egfr/Uaca/Rassf2/Lims1/App/Nfat5/Litaf/Prdx1/Rhoa/Nmi/Actn4/Relb/Cpne1/Nfkbia/Rc3h2/Tab2/Ifi35/Birc2/Rela/Ripk1/Crebbp/Ddx3x/Ppm1a/Trim56/Akt1/Rc3h1	27
GO:0006066	GO:0006066	alcohol metabolic process	50/1635	354/28891	2.49862595753353e-09	4.41324471364952e-08	2.27055028096998e-08	Moxd1/Adh1/Cyp1b1/Lima1/Pla2g4a/Rbp4/Plpp3/Lrp1/H6pd/Rbp1/Idh1/App/Pmp22/Por/Errfi1/Lepr/Fdxr/Fgfr1/Myh9/Ldlrap1/Nfe2l1/Acer3/Dkk3/Soat1/Lrp5/Ttc39b/Asah1/Insig1/Pten/Insig2/Cyp51/Ldlr/Dab2/Dpm3/Myof/Fech/Lipa/Mbtps1/Sc5d/Hmgcs1/Isyna1/Hdlbp/Idi1/Acadl/Rdh10/Spr/Fdps/Cat/Lbr/Cyb5r3	50
GO:0009100	GO:0009100	glycoprotein metabolic process	50/1635	354/28891	2.49862595753353e-09	4.41324471364952e-08	2.27055028096998e-08	Il33/Ccl19/A4galt/Adamts12/Phlda1/Man2a1/Dse/Itm2a/Ctsl/Tmtc1/Itm2b/Sulf1/Poglut3/Extl3/Ost4/Fut8/Ext2/Soat1/Fut11/Magt1/Tcf7l2/Ostc/Mgat2/Erp44/Ctnnb1/Chsy1/Dpm3/Rab1a/B3gnt2/Stt3a/Pawr/Alg11/Hif1a/Psen1/Plod3/Rxylt1/Mlec/Rab1b/Ncstn/Ugdh/Ganab/Chp1/Hgsnat/Alg5/Arsb/Stt3b/Ube2j1/St3gal2/Dpy19l1/Sulf2	50
GO:1902547	GO:1902547	regulation of cellular response to vascular endothelial growth factor stimulus	12/1635	25/28891	2.70589826826991e-09	4.76511906349793e-08	2.45158452125206e-08	Dcn/Emilin1/Adgra2/Xdh/Adamts12/Spry2/Robo1/Myo1c/Ccbe1/Vegfa/Tcf4/Sema6a	12
GO:0043535	GO:0043535	regulation of blood vessel endothelial cell migration	23/1635	96/28891	2.78285558180996e-09	4.88609984497612e-08	2.5138273754785e-08	Col18a1/Thbs1/Foxc2/Nrp1/Rhoj/Angpt1/Amotl1/Hspb1/Vegfa/Jup/Fgfr1/Rhoa/Rgcc/Spred1/Stard13/Tgfb1/Nfe2l2/Abl1/Sp1/Adam17/Hif1a/Anxa1/Akt1	23
GO:0061298	GO:0061298	retina vasculature development in camera-type eye	13/1635	30/28891	2.81776224200349e-09	4.93275123844221e-08	2.53782883957462e-08	Pdgfra/Cyp1b1/Lama1/Pdgfrb/Nrp1/Rhoj/Clic4/Vstm4/Bmpr2/Col4a1/Lrp5/Tgfb1/Hif1a	13
GO:0048736	GO:0048736	appendage development	36/1635	211/28891	2.89317692409839e-09	5.03024163439072e-08	2.58798623176004e-08	Prrx2/Col3a1/Alx4/Twist1/Gpc3/Slc7a11/Rarb/Wnt5a/Tbx2/Reck/Pkdcc/Prrx1/Bmpr2/Ece1/Fermt2/Bmpr1a/Fgfr1/Slc39a1/Gas1/Mbnl1/Lrp5/Map3k20/Ctnnb1/Rara/Nfia/Hdac1/Rc3h2/Notch2/Pbx1/Gna12/Psen1/Bax/Lrp6/Asph/Rdh10/Ski	36
GO:0060173	GO:0060173	limb development	36/1635	211/28891	2.89317692409839e-09	5.03024163439072e-08	2.58798623176004e-08	Prrx2/Col3a1/Alx4/Twist1/Gpc3/Slc7a11/Rarb/Wnt5a/Tbx2/Reck/Pkdcc/Prrx1/Bmpr2/Ece1/Fermt2/Bmpr1a/Fgfr1/Slc39a1/Gas1/Mbnl1/Lrp5/Map3k20/Ctnnb1/Rara/Nfia/Hdac1/Rc3h2/Notch2/Pbx1/Gna12/Psen1/Bax/Lrp6/Asph/Rdh10/Ski	36
GO:0006623	GO:0006623	protein targeting to vacuole	16/1635	47/28891	2.90385967400931e-09	5.03024163439072e-08	2.58798623176004e-08	Nedd4/Lamp2/Irgm1/Vps13c/Scarb2/M6pr/Irgm2/Rab7/Sqstm1/Pxk/Vps4a/Ncoa4/Vps13a/Vamp7/Vps41/Becn1	16
GO:0072665	GO:0072665	protein localization to vacuole	21/1635	81/28891	2.91595889909755e-09	5.03024163439072e-08	2.58798623176004e-08	Nedd4/Rock2/Lamp2/Irgm1/Vps13c/Scarb2/M6pr/Irgm2/Mfsd1/Glmp/Rab7/Sqstm1/Pxk/Vps4a/Ncoa4/Vps13a/Akt1/Vamp7/Rragc/Vps41/Becn1	21
GO:1901880	GO:1901880	negative regulation of protein depolymerization	21/1635	81/28891	2.91595889909755e-09	5.03024163439072e-08	2.58798623176004e-08	Lima1/Gsn/Svil/Sptbn1/Tmod3/Tpm1/Add3/Add1/Rdx/Hdgfl3/Taok1/Eml4/Capza1/Pik3ca/Eps8/Camsap2/Capg/Arhgef2/Capzb/Flii/Specc1l	21
GO:0031345	GO:0031345	negative regulation of cell projection organization	37/1635	221/28891	2.99473007760648e-09	5.15110984569696e-08	2.65017117026865e-08	Efemp1/Nrp1/Sema5a/Mylip/Wnt5a/Cd38/Lrp1/Nr2f1/Itgb1/Id1/Lgals1/Ptpn9/Spry2/Neo1/App/Pmp22/Dpysl3/Prkcd/Flna/Rhoa/Ptprs/Cers2/Hes1/Pten/Sema6a/Dennd5a/Dab2/Ppp3ca/Adam17/Psen1/Lpar1/Ube3a/Dguok/Akt1/Capzb/Bag5/Ifrd1	37
GO:0031098	GO:0031098	stress-activated protein kinase signaling cascade	41/1635	261/28891	3.01144676301604e-09	5.16484941935244e-08	2.65723998127915e-08	Hgf/Xdh/Ccl19/Igfbp6/Dact1/Cdc42ep5/Wnt5a/Ccn2/Gsn/Egfr/Mdfic/Rassf2/App/Errfi1/Mapk3/Vegfa/Prdx1/Rhoa/Stk39/Cdc42/Map3k20/Atf7/Usp25/Dlg1/Dab2/Taok1/Mapk9/Itch/Gadd45b/Arl6ip5/Rell1/Aida/Atf2/Ripk1/Map2k1/Akt1/Rb1cc1/Gstp1/Mapkapk2/Nr2c2/Gadd45g	41
GO:0010761	GO:0010761	fibroblast migration	20/1635	74/28891	3.14207874307982e-09	5.35783283077904e-08	2.75652714241979e-08	Cygb/Akap12/Thbs1/Ddr2/Cd248/Itgb1/Fndc3b/Pmp22/Fgfr1/Fut8/Arid5b/Zeb2/Mta2/Tgfb1/Tns1/Gna12/Iqgap1/Akt1/Sdc4/Pip5k1a	20
GO:0035904	GO:0035904	aorta development	20/1635	74/28891	3.14207874307982e-09	5.35783283077904e-08	2.75652714241979e-08	Lox/Col3a1/Six1/Pdgfrb/Eya1/Mylk/Eng/Tbx2/Lrp1/Plxnd1/Smad6/Robo1/Bmpr1a/Jag1/Efemp2/Tgfbr2/Hes1/Gaa/Myh10/Ap2b1	20
GO:0048562	GO:0048562	embryonic organ morphogenesis	48/1635	335/28891	3.22603202121333e-09	5.48518145675842e-08	2.82204616011765e-08	Itga8/Tcf21/Pdgfra/Prrx2/Alx4/Twist1/Six1/Foxc2/Eya1/Tbx18/Rbp4/Eng/Rarb/Wnt5a/Tbx2/Gjb6/Mfap2/Mmp14/Hspg2/Cited2/Mafb/Spry2/Fzd2/Prrx1/Mapk3/Id2/Pkd2/Fgfr1/Slc39a1/Tgfbr2/Gas1/Hes1/Insig1/Tcf7l2/Ctnnb1/Insig2/Dlg1/Sp3/Sp1/Nckap1/Hif1a/Notch2/Psen1/Lrp6/Smo/Frs2/Rdh10/Kdm6a	48
GO:0044706	GO:0044706	multi-multicellular organism process	36/1635	212/28891	3.29779170171718e-09	5.59112707709472e-08	2.87655364239665e-08	Thbd/Pla2g4a/Abcg2/Hpgd/Timp1/Igfbp5/Reck/Mmp2/Ctsl/Nr2f2/Cited2/Grn/Lamb1/Ptn/Arhgdib/Errfi1/Bmpr2/Mapk3/H3f3b/Vegfa/Klf9/Lgals9/Rxra/Serpine2/Cr1l/Il11ra1/Maged2/Sp3/Sp1/Ythdf3/Comt/Ndrg3/Akt1/Ube2a/Dazap1/Sh3pxd2b	36
GO:0051897	GO:0051897	positive regulation of phosphatidylinositol 3-kinase/protein kinase B signal transduction	34/1635	193/28891	3.38497170926512e-09	5.7225364582062e-08	2.94416185960743e-08	Dcn/Cxcl12/Hgf/Thbs1/Ccl19/Pdgfrb/Ddr2/F3/Sema5a/Eng/Axl/Igfbp5/Angpt1/Egfr/Nedd4/Itgb1/Spry2/Fermt2/Extl3/Osbpl8/Vegfa/Fgfr1/Gpx1/Cdc42/Cx3cl1/Tcf7l2/Tgfb1/Itsn1/Rara/Cpne1/Ube3a/Pik3ca/Cat/Specc1l	34
GO:0110020	GO:0110020	regulation of actomyosin structure organization	25/1635	113/28891	3.40468132982896e-09	5.73945852666609e-08	2.95286801795333e-08	Nrp1/Kank2/Phldb2/Ccn2/Cgnl1/Rhoc/Dlc1/Fermt2/S100a10/Cd47/Tpm1/Rhoa/Rgcc/Pfn1/Rock2/Cdc42/Abl1/Actg1/Wasf2/Pik3r1/Lpar1/Arap1/Sdc4/Tjp1/Sh3pxd2b	25
GO:0099173	GO:0099173	postsynapse organization	40/1635	252/28891	3.44052250038902e-09	5.78340103261416e-08	2.97547579878142e-08	Abi3bp/Nrp1/Slc7a11/Dact1/Wnt5a/Itgb1/Ptn/App/Marcks/Ptprd/Tanc1/Nlgn2/Srgn/Arf4/Ptprs/Rock2/Cdc42/Afdn/Gphn/Dock7/Pten/Farp1/Rer1/Pdlim5/Adgrl3/Stk38/Itsn1/Myo9a/Wasf2/Mesd/Zmynd8/Psen1/Asap1/Cask/Caprin1/Myh10/Ube3a/Agrn/Akt1/Sipa1l1	40
GO:0014910	GO:0014910	regulation of smooth muscle cell migration	24/1635	105/28891	3.49234029244543e-09	5.85387464883841e-08	3.01173345035103e-08	Cyp1b1/Pdgfrb/Ddr2/F3/Igfbp5/Lrp1/Mdk/Il6st/Tmsb4x/S100a11/Bmpr1a/Prkg1/Tpm1/Myh9/Rhoa/Dock7/Nfe2l2/Adamts1/Camk2d/Gna12/Lpar1/Iqgap1/Smo/Gstp1	24
GO:0001890	GO:0001890	placenta development	33/1635	184/28891	3.59748010212357e-09	6.01307620459468e-08	3.09364033759779e-08	Pla2g4a/Ctsl/Nr2f2/Egfr/Cited2/Epas1/Ptn/Rspo3/Bmpr2/Mapk3/Vcam1/Pkd2/Itgav/Htra1/Cebpb/Rxra/Cdkn1c/Ncoa3/Hes1/Arnt/Il11ra1/Xist/Sp3/Sp1/Pbrm1/Hif1a/Notch2/Birc2/Pkd1/Map2k1/Ndrg3/Akt1/Dazap1	33
GO:0019827	GO:0019827	stem cell population maintenance	36/1635	213/28891	3.75539483653686e-09	6.25934401346157e-08	3.2203415470021e-08	Sct/Fzd7/Loxl2/Ptn/Prrx1/Sav1/Bmpr1a/Fgfr1/Zfp36l2/Lrp5/Ncoa3/Hes1/Smarca2/Tcf7l2/Ctr9/Hook3/Rbbp7/Hdac1/Brms1l/Smc1a/Tut4/Bcl9l/Bcl7c/Arid4a/Smo/Rtf1/Smarcb1/Crebbp/Stat3/Cul4a/Smc3/Vps72/Ski/Med10/Zc3h13/Med15	36
GO:0071346	GO:0071346	cellular response to type II interferon	26/1635	122/28891	3.87504167689551e-09	6.43752046728065e-08	3.31201074359796e-08	Ccl19/Gsn/Myo1c/Cd47/Jak1/Dapk1/Gbp8/Cdc42/Trp53/Cx3cl1/Irgm1/Zyx/Actg1/Gbp9/Cdc42ep4/Irf1/Rab12/Gbp4/Irgm2/Gbp3/Stx4a/Slk/Stat1/Parp14/Capg/Gbp6	26
GO:0046887	GO:0046887	positive regulation of hormone secretion	34/1635	194/28891	3.88405409298495e-09	6.43752046728065e-08	3.31201074359796e-08	Sct/Spp1/Rbp4/Cd38/Lrp1/Egfr/Anxa7/Lepr/Fgfr1/Myh9/Nlgn2/Glul/Rab8b/Camk2n1/Tcf7l2/Selenot/Itsn1/Dab2/Sri/Hif1a/Tmf1/Serp1/Cask/Prkar1a/Snx4/Aimp1/Stx4a/Nucb2/Stim1/Vamp7/Bad/Ptpn11/Hcfc1/Nadk	34
GO:2001056	GO:2001056	positive regulation of cysteine-type endopeptidase activity	29/1635	148/28891	3.90749287947402e-09	6.45827803571167e-08	3.32269021094939e-08	Xdh/F3/Ccn2/Gsn/Uaca/App/Dlc1/Robo1/Dapk1/Bmyc/Hip1/Rhoa/Tnfsf10/Mapk9/Pawr/Arl6ip5/Bok/Bax/Bcap31/Anp32b/Asph/Stat1/Bcl10/Ddx3x/Usp50/Casp8ap2/Casp12/Fis1/Bad	29
GO:0031333	GO:0031333	negative regulation of protein-containing complex assembly	30/1635	157/28891	3.94025640086153e-09	6.48139456537979e-08	3.33458332958173e-08	Cdh5/Dact1/Kank2/Gsn/Svil/Tmsb4x/Sptbn1/Prkcd/Tmod3/Tpm1/Myadm/Ssh2/Pfn1/Add3/Cdc42/Lamp2/Irgm1/Tmsb10/Add1/Rdx/Irgm2/Aida/Capza1/Birc2/Eps8/Capg/Ddx3x/Arhgef2/Capzb/Flii	30
GO:0048863	GO:0048863	stem cell differentiation	43/1635	284/28891	3.94338692502404e-09	6.48139456537979e-08	3.33458332958173e-08	Foxc1/Pdgfra/Twist1/Gata6/Six1/Foxc2/Nrp1/Tbx18/Sema5a/Efnb1/Tbx2/Itgb1/Cited2/Ptn/Chd3/Zic2/Bmpr1a/Mapk3/Fgfr1/Jag1/Zfp36l2/Cdc42/Ncoa3/Trp53/Hes1/Zeb2/Sema6a/Mta2/Ap2a2/Nfe2l2/Mllt3/Rbbp7/Ctnnb1/Hdac1/Ltbp3/Hif1a/Lrp6/Chd2/Smo/Gatad2b/Rdh10/Stat3/N4bp2l2	43
GO:0010812	GO:0010812	negative regulation of cell-substrate adhesion	18/1635	61/28891	4.11171247038963e-09	6.73933592445857e-08	3.46729041095402e-08	Col1a1/Thbs1/Apod/Spry4/Fzd7/Lrp1/Phldb2/Mmp14/Lgals1/Dlc1/Jag1/Rhoa/Pten/Actn4/Fbln1/Pik3r1/Cask/Ap1ar	18
GO:0043620	GO:0043620	regulation of DNA-templated transcription in response to stress	15/1635	42/28891	4.23884332348077e-09	6.9285182168607e-08	3.56462195158662e-08	Creb3l1/Cited2/Epas1/Vegfa/Cebpb/Nfe2l1/Trp53/Arnt/Nfe2l2/Hif1a/Atf4/Bag3/Rela/Nck1/Klf2	15
GO:0000302	GO:0000302	response to reactive oxygen species	34/1635	195/28891	4.45188206215576e-09	7.25669040269301e-08	3.73346177287355e-08	Pdgfra/Cyp1b1/Hgf/Pdgfrb/Apod/Ddr2/Axl/Mmp2/Egfr/Foxp1/Adam9/Prkcd/Mapk3/Stat6/Gpx1/Prdx1/Ptprk/Sod3/Trp53/Nqo1/Nfe2l2/Abl1/Mapk9/Pawr/Hif1a/Anxa1/Rela/Ripk1/Sqstm1/Akt1/Cat/Gstp1/Glrx2/Rnf146	34
GO:1903055	GO:1903055	positive regulation of extracellular matrix organization	13/1635	31/28891	4.60085391891362e-09	7.47891555994833e-08	3.84779338736212e-08	Emilin1/Ddr2/Sema5a/Tnxb/Phldb2/Fscn1/Efemp2/Rgcc/Pdpn/Tgfb1/Cflar/Abl1/Colgalt1	13
GO:0006935	GO:0006935	chemotaxis	59/1635	462/28891	4.72028906291906e-09	7.65204120144988e-08	3.93686401440863e-08	Dpep1/Pdgfra/Lox/Cxcl12/Adgra2/Hgf/Thbs1/Ccl19/Pdgfrb/Spp1/Nrp1/Sema5a/Eng/Wnt5a/Lrp1/Angpt1/Pgf/Mmp2/Cxcl16/Il34/Itga1/Mdk/Rab13/Ptn/App/Robo1/Bmpr2/Hspb1/Prkcd/Mapk3/Vcam1/Vegfa/Itgav/Fgfr1/Lgals9/Rhoa/Stk39/Nbl1/Parva/Cx3cl1/Sema6a/Ppib/Tgfb1/Sbds/Wnk1/Cmtm3/Adam17/Cxcl9/Lpar1/Anxa1/Stx4a/Agrn/Ano6/Gstp1/Ythdf1/Saa3/Pikfyve/Pip5k1a/Cxcl10	59
GO:0030217	GO:0030217	T cell differentiation	48/1635	339/28891	4.77482118956126e-09	7.71929425645738e-08	3.9714647340268e-08	Ccl19/Mpzl2/Fzd7/Fzd8/Ctsl/Mdk/Mafb/Foxp1/Hspb1/Smad7/Lepr/Rora/Ifnar2/Stat6/Lgals9/Zfp36l2/Xbp1/Rhoa/Zmiz1/Tgfbr2/Trp53/Smarca2/Kdelr1/Tgfb1/Abl1/Ctnnb1/Rara/Sp3/Relb/Fgl2/Pbrm1/Adam17/Irf1/Lipa/Rc3h2/Anxa1/Atf2/Zbtb1/Smarcb1/Cd44/Nfatc3/Arid1b/Stat3/Sos2/Bad/Rc3h1/Wwp1/Gadd45g	48
GO:0002262	GO:0002262	myeloid cell homeostasis	36/1635	215/28891	4.856126159705e-09	7.82934563677779e-08	4.02808457016115e-08	Cfh/Slc7a11/Adgrf5/Axl/Ampd3/Heph/Cited2/Mafb/Epas1/Tgfbr3/Tmod3/Id2/Vegfa/Mertk/Prdx1/Nfe2l1/Rbfox2/Ptbp3/Add1/Cflar/Kmt2e/Sp3/Sp1/Adam17/Fech/Hif1a/Lipa/Anxa1/Bax/Arid4a/Stat1/Ncstn/Cd44/Stat3/Klf2/Rcor1	36
GO:0048661	GO:0048661	positive regulation of smooth muscle cell proliferation	25/1635	115/28891	4.99420293492397e-09	8.03008118639814e-08	4.13136009376434e-08	Thbs1/Pdgfrb/Ddr2/Hpgd/Calcrl/Shc1/Igfbp5/Mmp2/Egfr/Foxp1/Cyba/Bmpr1a/Id2/Vegfa/Ldlrap1/Tgfbr2/Cx3cl1/Tgfb1/Adamts1/Nampt/Hif1a/Camk2d/Pik3ca/Frs2/Akt1	25
GO:0043242	GO:0043242	negative regulation of protein-containing complex disassembly	22/1635	91/28891	5.10964549882498e-09	8.19343425922694e-08	4.2154028762236e-08	Lima1/Irak3/Gsn/Svil/Sptbn1/Tmod3/Tpm1/Add3/Add1/Rdx/Hdgfl3/Taok1/Eml4/Capza1/Pik3ca/Eps8/Camsap2/Capg/Arhgef2/Capzb/Flii/Specc1l	22
GO:0019080	GO:0019080	viral gene expression	20/1635	76/28891	5.21544325210599e-09	8.3404804655976e-08	4.29105601282803e-08	Ifitm2/Mdfic/Sp100/Shfl/Ifitm3/Pfn1/Spcs3/Hdac1/Spcs1/Sp1/Csde1/Ccnt2/Eif3a/Smarcb1/Ubp1/Zfp639/Larp7/Eif3l/Rsf1/Hexim1	20
GO:0050730	GO:0050730	regulation of peptidyl-tyrosine phosphorylation	41/1635	266/28891	5.31134421426420e-09	8.47094978862567e-08	4.35818058381389e-08	Pdgfra/Hgf/Pdgfrb/Nrp1/Plpp3/Angpt1/Il34/Egfr/Sh3bp5/Itgb1/Il6st/App/Errfi1/Tnfrsf1a/Prkcd/Vegfa/Ghr/Lrrk1/Ctnnd1/Icam1/Trp53/Hes1/Tgfb1/Abl1/Mvp/Abi1/Cblb/Adam17/Irf1/Psen1/Socs4/Iqgap1/Agrn/Parp14/Yes1/Cd44/Arhgef2/Pdcl3/Ifnar1/Ptpn11/Prmt2	41
GO:0008203	GO:0008203	cholesterol metabolic process	29/1635	150/28891	5.38838152678163e-09	8.57071330482981e-08	4.40950746334252e-08	Lima1/Lrp1/App/Pmp22/Por/Errfi1/Lepr/Fdxr/Ldlrap1/Nfe2l1/Soat1/Lrp5/Ttc39b/Insig1/Insig2/Cyp51/Ldlr/Fech/Lipa/Mbtps1/Sc5d/Hmgcs1/Hdlbp/Idi1/Acadl/Fdps/Cat/Lbr/Cyb5r3	29
GO:0042330	GO:0042330	taxis	59/1635	464/28891	5.54710421114413e-09	8.79952161322783e-08	4.52722601344118e-08	Dpep1/Pdgfra/Lox/Cxcl12/Adgra2/Hgf/Thbs1/Ccl19/Pdgfrb/Spp1/Nrp1/Sema5a/Eng/Wnt5a/Lrp1/Angpt1/Pgf/Mmp2/Cxcl16/Il34/Itga1/Mdk/Rab13/Ptn/App/Robo1/Bmpr2/Hspb1/Prkcd/Mapk3/Vcam1/Vegfa/Itgav/Fgfr1/Lgals9/Rhoa/Stk39/Nbl1/Parva/Cx3cl1/Sema6a/Ppib/Tgfb1/Sbds/Wnk1/Cmtm3/Adam17/Cxcl9/Lpar1/Anxa1/Stx4a/Agrn/Ano6/Gstp1/Ythdf1/Saa3/Pikfyve/Pip5k1a/Cxcl10	59
GO:0043618	GO:0043618	regulation of transcription from RNA polymerase II promoter in response to stress	14/1635	37/28891	5.82591052317883e-09	9.21708892129655e-08	4.74205832621254e-08	Creb3l1/Cited2/Epas1/Vegfa/Cebpb/Nfe2l1/Trp53/Arnt/Nfe2l2/Hif1a/Atf4/Bag3/Nck1/Klf2	14
GO:0032272	GO:0032272	negative regulation of protein polymerization	21/1635	84/28891	5.94150186318388e-09	9.37489773985575e-08	4.8232486704078e-08	Cdh5/Kank2/Gsn/Svil/Tmsb4x/Sptbn1/Prkcd/Tmod3/Tpm1/Myadm/Ssh2/Pfn1/Add3/Tmsb10/Add1/Rdx/Capza1/Eps8/Capg/Capzb/Flii	21
GO:0030177	GO:0030177	positive regulation of Wnt signaling pathway	28/1635	142/28891	6.22814384542382e-09	9.80104445036509e-08	5.04249496107662e-08	Col1a1/Adgra2/Gpc3/Sema5a/Dact1/Wnt5a/Reck/Egfr/Rspo3/Sulf1/Lrrk1/Bambi/Zeb2/Tgfb1/Mllt3/Abl1/Wnk1/Ubr5/Dab2/Tbl1xr1/Tmem9/Usp47/Mbd2/Ddx3x/Ppm1a/Rnf146/Ctdnep1/Sulf2	28
GO:0046578	GO:0046578	regulation of Ras protein signal transduction	34/1635	199/28891	7.60263613822292e-09	1.19323071697255e-07	6.13899866305757e-08	Col3a1/Spry1/Pdgfrb/Nrp1/Spry4/Kank2/Itgb1/Auts2/Cyth3/Spry2/Dlc1/Arhgdib/Robo1/Tns3/Lpar6/Psd3/Stard13/Arhgdia/Abl1/Timp2/Rdx/Kctd10/Camk2d/Notch2/Shoc2/Lpar1/Heg1/Arhgap35/Eps8/Arhgef2/Map2k1/Stard8/Lztr1/Kras	34
GO:0030100	GO:0030100	regulation of endocytosis	48/1635	344/28891	7.71077139459054e-09	1.20700090851302e-07	6.20984429773206e-08	Hpca/Gpc3/Ccl19/Axl/Wnt5a/Cnn2/Lrp1/Angpt1/Ston1/Nedd4/C2/Itgb1/Cd151/Trf/App/Cyba/Cd47/Plscr1/Vegfa/Itgav/Myh9/Mertk/Ldlrap1/Pros1/Hip1/Anxa2/Picalm/Cdc42/Plscr2/Pten/Add1/Tgfb1/Actn4/Itsn1/Lrpap1/Snx9/Actg1/Dab2/Ppp3ca/Rab5c/Cd2ap/Lpar1/Ano6/Nr1h2/Ppp3r1/Ap2b1/Fmr1/Epn2	48
GO:0060021	GO:0060021	roof of mouth development	23/1635	101/28891	7.94498396715115e-09	1.2403817977212e-07	6.38158412248331e-08	Tcf21/Pdgfra/Alx4/Lrrc32/Wnt5a/Tbx2/Pkdcc/Tgfbr3/Dhrs3/Fzd2/Prrx1/Bmpr1a/Zfp950/Tgfbr2/Gas1/Arid5b/Insig1/Insig2/Dlg1/Lrp6/Anp32b/Asph/Ski	23
GO:0045667	GO:0045667	regulation of osteoblast differentiation	30/1635	162/28891	8.4527792159708e-09	1.31618670054998e-07	6.77158933312675e-08	Twist1/Ddr2/Id3/Igfbp5/Ifitm1/Id1/Twsg1/Il6st/Fndc3b/Rassf2/Smad6/Pdlim7/Bmpr2/Fermt2/Bmpr1a/Id2/Vegfa/Fgfr1/Jag1/Cebpb/Tmem64/Lrp5/Bambi/Cebpd/Ctnnb1/Ppp3ca/Atf4/Ski/Lmna/Crim1	30
GO:2001046	GO:2001046	positive regulation of integrin-mediated signaling pathway	9/1635	14/28891	9.00392029727533e-09	1.39832536480257e-07	7.19418082600366e-08	Nid1/Lama1/Lama2/Lamb1/Lims1/Flna/Lamc1/Lamb2/Dab2	9
GO:0007548	GO:0007548	sex differentiation	47/1635	335/28891	9.24790988838972e-09	1.43245766517283e-07	7.36978655200415e-08	Tcf21/Foxc1/Pdgfra/Pla2g4a/Dach1/Nupr1/Rbp4/Axl/Cntfr/Wnt5a/Angpt1/Mmp2/Smad9/Nr2f2/Rab13/Cited2/Bmpr1a/H3f3b/Vegfa/Itgav/Nrip1/Fndc3a/Myh9/Flna/Mertk/Serpinb6a/Cebpb/Ybx3/Ermp1/Icam1/Arid5b/Zfx/Tcf7l2/Ctnnb1/Rara/Adamts1/Tmf1/Pbx1/Bax/Lrp6/Arid4a/Ube3a/Rdh10/Ptpn11/Tbc1d20/Dnajc19/Eif2b4	47
GO:0060998	GO:0060998	regulation of dendritic spine development	21/1635	86/28891	9.36280453519633e-09	1.44506011728842e-07	7.43462433700953e-08	Nr3c1/Grn/Marcks/Nlgn2/Ptprs/Palm/Afdn/Pten/Itsn1/D16Ertd472e/Pbrm1/Zmynd8/Psen1/Lpar1/Asap1/Cask/Caprin1/Ube3a/Crebbp/Llph/Fmr1	21
GO:0001558	GO:0001558	regulation of cell growth	58/1635	459/28891	9.37811534626929e-09	1.44506011728842e-07	7.43462433700953e-08	Igfbp4/Cxcl12/Nrp1/Col14a1/Sema5a/Igfbp7/Wnt5a/Cd38/Igfbp5/Lrp1/Mmp14/Cxcl16/Egfr/Nr3c1/Foxp1/Bmpr2/Cyba/Smad7/Extl3/Vegfa/Xbp1/Mndal/Rhoa/Picalm/Ptprs/Serpine2/Gas1/Cdc42/Ncoa3/Afdn/Trp53/Ing5/Smarca2/Pten/Sema6a/Ccdc85b/Klhl22/Tgfb1/Abl1/Rbbp7/Osgin2/Dab2/Adam17/Dcbld2/Eif4g1/Usp47/Smarcb1/Cd44/Ddx3x/Fdps/Akt1/Zfp639/Sertad2/Slc23a2/Uri1/Itsn2/Cdkn1a/Ifrd1	58
GO:0048534	GO:0048534	hematopoietic or lymphoid organ development	26/1635	127/28891	9.45543539412027e-09	1.45318990200025e-07	7.47645089809866e-08	Tcf21/Six1/Cd248/Cited2/Mafb/Samd9l/Mapk3/Id2/Lrp5/Trp53/Hes1/Pdpn/Tgfb1/Abl1/Ctnnb1/Sbds/Adam17/Lipa/Rc3h2/Pbx1/Psen1/Zbtb1/Nfatc3/Map2k1/Rc3h1/Ppp2r3c	26
GO:0060324	GO:0060324	face development	18/1635	64/28891	9.5926943659012e-09	1.47046561044138e-07	7.56533190787736e-08	Col1a1/Pdgfra/Wnt5a/Mmp2/Rras/Mapk3/Zfp950/Arid5b/Tcf7l2/Tgfb1/Rara/Lrp6/Asph/Crebbp/Map2k1/Ptpn11/Ski/Specc1l	18
GO:0051962	GO:0051962	positive regulation of nervous system development	52/1635	391/28891	9.79878132109324e-09	1.49527020671315e-07	7.69294795160143e-08	Serpinf1/Cxcl12/Il33/Nrp1/Sema5a/Man2a1/Thbs2/Mme/Wnt5a/Lrp1/Plxnd1/Il34/Egfr/Mdk/Itgb1/Il6st/Trf/Ptn/Robo1/Bmpr2/Marcks/Ptprd/Adgrl2/Id2/Vegfa/Nlgn2/Picalm/Serpine2/Afdn/Hes1/Aspa/Cx3cl1/Zeb2/Adgrl3/Tgfb1/Ctnnb1/Skil/Hdac1/Pik3r1/Hif1a/Notch2/Cask/Caprin1/Smo/Rela/Agrn/Map2k1/Nap1l1/Vamp7/Fmr1/Spen/Kras	52
GO:0016125	GO:0016125	sterol metabolic process	30/1635	163/28891	9.80505053582395e-09	1.49527020671315e-07	7.69294795160143e-08	Lima1/Lrp1/App/Pmp22/Por/Errfi1/Lepr/Fdxr/Ldlrap1/Nfe2l1/Soat1/Lrp5/Ttc39b/Insig1/Insig2/Cyp51/Ldlr/Fech/Lipa/Mbtps1/Erg28/Sc5d/Hmgcs1/Hdlbp/Idi1/Acadl/Fdps/Cat/Lbr/Cyb5r3	30
GO:0034614	GO:0034614	cellular response to reactive oxygen species	28/1635	145/28891	1.01048959818131e-08	1.53703520628246e-07	7.90782280595409e-08	Pdgfra/Cyp1b1/Hgf/Pdgfrb/Ddr2/Axl/Mmp2/Egfr/Foxp1/Prkcd/Mapk3/Stat6/Prdx1/Ptprk/Sod3/Trp53/Nqo1/Nfe2l2/Abl1/Mapk9/Pawr/Anxa1/Rela/Ripk1/Sqstm1/Akt1/Cat/Rnf146	28
GO:0008202	GO:0008202	steroid metabolic process	49/1635	358/28891	1.02029602891533e-08	1.54797220592103e-07	7.96409207995448e-08	Pdgfra/Cyp1b1/Lima1/Spp1/Igfbp7/Lrp1/H6pd/Nr3c1/App/Pmp22/Por/Errfi1/Cyp2d22/Lepr/Rora/Sult1a1/Fdxr/Fgfr1/Ldlrap1/Nfe2l1/Dkk3/Soat1/Lrp5/Ttc39b/Asah1/Insig1/Hsd17b11/Insig2/Cyp51/Ldlr/Dab2/Fech/Lipa/Pbx1/Nr1d1/Mbtps1/Erg28/Sc5d/Hmgcs1/Hdlbp/Idi1/Abcd3/Comt/Acadl/Fdps/Cat/Lbr/Cyb5r3/Hsd17b10	49
GO:0050821	GO:0050821	protein stabilization	34/1635	202/28891	1.12351329965479e-08	1.70021181433692e-07	8.74734274492298e-08	Plpp3/Grn/Crtap/Rassf2/Sav1/Smad7/Flna/Hip1/Pfn1/Tbrg1/Ctnnd1/Trp53/Pten/Lamp2/Irgm1/Ppib/Pik3r1/Rassf1/Lamp1/Nckap1/Usp9x/Irgm2/Mfsd1/Glmp/Bag3/Smo/Atp1b3/Golga7/Chp1/Pdcl3/Tbl1x/Hcfc1/Bag5/Ank2	34
GO:0060425	GO:0060425	lung morphogenesis	19/1635	72/28891	1.19321264859573e-08	1.80108143921963e-07	9.26630230864356e-08	Tcf21/Pdgfra/Lama1/Spry1/Tbx2/Foxp2/Id1/Spry2/Mapk3/Tgfbr2/Cdc42/Ctsz/Ctnnb1/Ctsh/Plod3/Stk40/Rdh10/Map2k1/Kras	19
GO:0048644	GO:0048644	muscle organ morphogenesis	22/1635	95/28891	1.2015176691074e-08	1.80900255677061e-07	9.30705530750931e-08	Foxc1/Col3a1/Foxc2/Mylk/Eng/Wnt5a/Angpt1/Tgfbr3/Fzd2/Smad7/Bmpr1a/Tpm1/Ly6e/Efemp2/Rxra/Arid5b/Tgfb1/Ctnnb1/Serp1/Ube4b/Lrp6/Heg1	22
GO:0001569	GO:0001569	branching involved in blood vessel morphogenesis	15/1635	45/28891	1.26102210632533e-08	1.88897919066506e-07	9.71852346833541e-08	Cxcl12/Foxc2/Nrp1/Sema5a/Eng/Angpt1/Plxnd1/Mdk/Vegfa/Col4a1/Tgfbr2/Abl1/Ctnnb1/Nfatc3/Ppp3r1	15
GO:1900087	GO:1900087	positive regulation of G1/S transition of mitotic cell cycle	15/1635	45/28891	1.26102210632533e-08	1.88897919066506e-07	9.71852346833541e-08	Ddr2/Egfr/Rgcc/Rdx/Adamts1/Kmt2e/Adam17/Eif4g1/Anxa1/Anp32b/Crebbp/Ddx3x/Cul4a/Akt1/Larp7	15
GO:1904738	GO:1904738	vascular associated smooth muscle cell migration	14/1635	39/28891	1.29294627599292e-08	1.93190987753791e-07	9.93939561449102e-08	Ddr2/Igfbp5/Lrp1/Grb10/Prkg1/Tpm1/Myh9/Rhoa/Dock7/Nfe2l2/Adamts1/Gna12/Iqgap1/Smo	14
GO:1900746	GO:1900746	regulation of vascular endothelial growth factor signaling pathway	11/1635	23/28891	1.32508492494525e-08	1.97494395488691e-07	1.01607996896239e-07	Dcn/Emilin1/Adgra2/Xdh/Spry2/Robo1/Myo1c/Ccbe1/Vegfa/Tcf4/Sema6a	11
GO:0044403	GO:0044403	biological process involved in symbiotic interaction	40/1635	264/28891	1.33310296051666e-08	1.9819020646676e-07	1.01965981534361e-07	Nrp1/Axl/Ifitm2/Ifitm1/Gsn/Lgals1/Itgav/P4hb/Gpx1/Ly6e/Ifitm3/Rock2/Cdc42/Icam1/Ppib/Slc3a2/Fbln1/Hdac1/Sp1/Gbp9/Uvrag/Smc6/Zdhhc20/Trim12a/Gbp3/Rab7/Smarcb1/Vps4a/Trim56/Arl8b/Rab9/Gbp6/Zfp639/Trim25/Bad/Fmr1/Alyref/Tbc1d20/Pikfyve/Trim26	40
GO:1903900	GO:1903900	regulation of viral life cycle	29/1635	156/28891	1.36133295240732e-08	2.01879876676545e-07	1.0386426324659e-07	Axl/Ifitm2/Ifitm1/Gsn/Rnasel/Lgals1/Plscr1/P4hb/Ly6e/Shfl/Ifitm3/Resf1/Isg20/Plscr2/Ifih1/Trim12a/Stau1/Gbp3/Zc3hav1/Ddx3x/Larp1/Vps4a/Trim56/Top2b/Trim25/Fmr1/Znfx1/Rad23a/Trim26	29
GO:0071692	GO:0071692	protein localization to extracellular region	56/1635	441/28891	1.41409327172877e-08	2.09179747220479e-07	1.07619940574727e-07	Rbp4/Rcn3/Cd38/Lrp1/Steap3/Egfr/Rab13/Adam9/Neo1/Fbn1/Anxa7/Cavin1/Sidt2/Lepr/Myh9/Nlgn2/Glul/Rab34/Gsdmd/Nbl1/Rab8b/Arfip1/Lrp5/Camk2n1/Klf7/Tcf7l2/Selenot/Tgfb1/Copg1/Cyp51/Ppp3ca/Rab12/Sri/Hif1a/Sec24a/Cd2ap/Mia3/Svbp/M6pr/Rap1gds1/Serp1/Nr1d1/Cask/Anxa1/Myh10/Prkar1a/Stx4a/Nr1h2/Stim1/Sel1l/Bad/Ptpn11/Hcfc1/Rab11b/Nadk/Ildr2	56
GO:0009749	GO:0009749	response to glucose	34/1635	204/28891	1.45040253356644e-08	2.14015755389342e-07	1.10107996510675e-07	Thbs1/Lrp1/Sidt2/Extl3/Lepr/Vcam1/Myh9/Gpx1/Glul/Xbp1/Rab34/Icam1/Lrp5/Camk2n1/Klf7/Tcf7l2/Selenot/Zbtb20/Vamp2/Ppp3ca/Sri/Hif1a/Nr1d1/Tra2b/Pik3ca/Stx4a/Smarcb1/Bad/Hcfc1/Rab11b/Nadk/Ildr2/Sgcb/Eif2b4	34
GO:0050769	GO:0050769	positive regulation of neurogenesis	46/1635	329/28891	1.47563983217083e-08	2.17198032013801e-07	1.11745231595655e-07	Serpinf1/Cxcl12/Il33/Nrp1/Sema5a/Man2a1/Mme/Wnt5a/Lrp1/Plxnd1/Il34/Egfr/Mdk/Itgb1/Il6st/Trf/Ptn/Robo1/Bmpr2/Marcks/Ptprd/Id2/Vegfa/Picalm/Serpine2/Afdn/Hes1/Aspa/Cx3cl1/Zeb2/Tgfb1/Ctnnb1/Skil/Hdac1/Hif1a/Notch2/Cask/Caprin1/Smo/Rela/Map2k1/Nap1l1/Vamp7/Fmr1/Spen/Kras	46
GO:0061035	GO:0061035	regulation of cartilage development	19/1635	73/28891	1.52786060682909e-08	2.24326332769422e-07	1.15412638760604e-07	Efemp1/Ctsk/Adamts12/Loxl2/Rarb/Wnt5a/Ccn2/Pkdcc/Maf/Mdk/Por/Smad7/Tgfb1/Ctnnb1/Rara/Ltbp3/Rela/Glg1/Ptpn11	19
GO:0043280	GO:0043280	positive regulation of cysteine-type endopeptidase activity involved in apoptotic process	26/1635	130/28891	1.5759702246491e-08	2.30817223248731e-07	1.18752107599927e-07	Xdh/F3/Ccn2/Gsn/Uaca/App/Dlc1/Robo1/Dapk1/Bmyc/Hip1/Rhoa/Tnfsf10/Mapk9/Arl6ip5/Bok/Bax/Bcap31/Anp32b/Stat1/Bcl10/Ddx3x/Casp8ap2/Casp12/Fis1/Bad	26
GO:0021782	GO:0021782	glial cell development	27/1635	139/28891	1.61611814564582e-08	2.36112865871268e-07	1.21476638783826e-07	Lamc3/Ndrg1/Lrp1/Egfr/Mdk/Grn/Mxra8/App/Pmp22/Mapk3/Id2/Lamb2/Pten/Zeb2/Tcf7l2/Tgfb1/Ldlr/Psen1/Nr1d1/Smo/Ncstn/Map2k1/Ppp3r1/Akt1/Ski/Kras/Eif2b4	27
GO:0033619	GO:0033619	membrane protein proteolysis	17/1635	59/28891	1.64929529425317e-08	2.40366508770838e-07	1.23665076250458e-07	Timp1/Adam9/App/Myh9/Timp3/Sppl2a/Tgfb1/Timp2/Snx9/Erap1/Ctsh/Adam17/Sppl3/Psen1/Mbtps1/Ncstn/Aph1b	17
GO:0016485	GO:0016485	protein processing	40/1635	266/28891	1.65463604178332e-08	2.40552370005698e-07	1.2376069915524e-07	Thbs1/Cpxm1/F3/Enpep/Anpep/Mme/Mmp14/Gsn/Plat/C1ra/Mafb/Adam9/Ece1/Ccbe1/S100a10/Cast/P4hb/Myh9/Srgn/Serpine2/Gas1/Ctnnd1/Capn2/Ctsz/Spcs3/Spcs1/Ctsh/Adam17/Pawr/Sppl3/Psen1/Yme1l1/Mbtps1/Asph/Ncstn/Glg1/Casp12/Bad/Fmr1/Aph1b	40
GO:1904752	GO:1904752	regulation of vascular associated smooth muscle cell migration	13/1635	34/28891	1.76422482229224e-08	2.55855840036842e-07	1.31634112127687e-07	Ddr2/Igfbp5/Lrp1/Prkg1/Tpm1/Myh9/Rhoa/Dock7/Nfe2l2/Adamts1/Gna12/Iqgap1/Smo	13
GO:1901992	GO:1901992	positive regulation of mitotic cell cycle phase transition	22/1635	97/28891	1.80763914472336e-08	2.6151102247746e-07	1.34543621323895e-07	Ddr2/Egfr/App/Tmod3/Rgcc/Tgfb1/Rdx/Adamts1/Kmt2e/Adam17/Eif4g1/Camk2d/Pbx1/Anxa1/Anp32b/Crebbp/Ddx3x/Cul4a/Akt1/Larp7/Rrm2b/Cdc23	22
GO:0032271	GO:0032271	regulation of protein polymerization	34/1635	206/28891	1.86513300369719e-08	2.69170536167713e-07	1.38484329825219e-07	Cdh5/Cdc42ep5/Kank2/Gsn/Cdc42ep3/Svil/Tmsb4x/Myo1c/Sptbn1/Prkcd/Tmod3/Tpm1/Myadm/Ssh2/Rhoa/Pfn1/Add3/Icam1/Tmsb10/Add1/Abl1/Fchsd2/Rdx/Snx9/Dlg1/Cdc42ep4/Nckap1/Capza1/Eps8/Camsap2/Capg/Nck1/Capzb/Flii	34
GO:0032680	GO:0032680	regulation of tumor necrosis factor production	35/1635	216/28891	1.8808668547208e-08	2.70780758622456e-07	1.3931276588174e-07	Twist1/Il33/Lpl/Akap12/Thbs1/Ccl19/Axl/Wnt5a/Angpt1/Irak3/Foxp1/App/Errfi1/Tnfrsf1a/Cyba/Hspb1/Cd47/Lgals9/Cx3cl1/Pten/Zbtb20/Tgfb1/Rara/Pik3r1/Ifih1/Psen1/Rad21/Ripk1/Arhgef2/Stat3/Gstp1/Ptpn11/Ube2j1/Mapkapk2/Ilrun	35
GO:0035456	GO:0035456	response to interferon-beta	19/1635	74/28891	1.94712245988184e-08	2.79638922211672e-07	1.43870162339762e-07	Ifitm2/Ifitm1/Plscr1/Ifnar2/Ifi203/Mndal/Shfl/Ifitm3/Plscr2/Irgm1/Ifi47/Irf1/Iigp1/Irgm2/Gbp3/Stat1/Gbp6/Ifnar1/Ifit1	19
GO:1905477	GO:1905477	positive regulation of protein localization to membrane	24/1635	114/28891	1.95911603428624e-08	2.80680134984786e-07	1.44405851182765e-07	Cemip/Hpca/Lrp1/Egfr/Itgb1/Ptpn9/Ptn/Myo1c/Sptbn1/Nlgn2/Pgrmc1/Rer1/Tcaf1/Cnpy4/Dlg1/Mesd/Zdhhc5/Atp2c1/Pik3ca/Sqstm1/Stx4a/Akt1/Fis1/Ap2b1	24
GO:2000377	GO:2000377	regulation of reactive oxygen species metabolic process	30/1635	168/28891	2.01804176263213e-08	2.88423988152036e-07	1.48389951119555e-07	Cyp1b1/Thbs1/Xdh/Pdgfrb/Shc1/Egfr/App/Cyba/Prkcd/Rhoa/Arf4/Tgfbr2/Trp53/Tgfb1/Cflar/Nfe2l2/Aldh2/Ier3/Hif1a/Hbp1/Pid1/Birc2/Ripk1/Eif5a/Stat3/Akt1/Gstp1/Pikfyve/Becn1/Cdkn1a	30
GO:0009306	GO:0009306	protein secretion	55/1635	434/28891	2.03727125357902e-08	2.90470698974146e-07	1.49442954098935e-07	Rbp4/Rcn3/Cd38/Lrp1/Steap3/Egfr/Rab13/Adam9/Neo1/Fbn1/Anxa7/Cavin1/Sidt2/Lepr/Myh9/Nlgn2/Glul/Rab34/Gsdmd/Rab8b/Arfip1/Lrp5/Camk2n1/Klf7/Tcf7l2/Selenot/Tgfb1/Copg1/Cyp51/Ppp3ca/Rab12/Sri/Hif1a/Sec24a/Cd2ap/Mia3/Svbp/M6pr/Rap1gds1/Serp1/Nr1d1/Cask/Anxa1/Myh10/Prkar1a/Stx4a/Nr1h2/Stim1/Sel1l/Bad/Ptpn11/Hcfc1/Rab11b/Nadk/Ildr2	55
GO:0030865	GO:0030865	cortical cytoskeleton organization	16/1635	53/28891	2.07550069091198e-08	2.9521003817611e-07	1.51881275256008e-07	Epb41l1/Rab13/Epb41l2/Fmnl2/Epb41/Tln1/Rock2/Akap11/Dlg1/Nckap1/Actn1/Iqgap1/Pdcd6ip/Cavin3/Ikbkb/Ppp2r3c	16
GO:0003012	GO:0003012	muscle system process	56/1635	446/28891	2.10314966285146e-08	2.98253707005023e-07	1.53447198644143e-07	Gata6/Col14a1/Calcrl/Npy1r/Smtn/Mylk/Shc1/Cd38/Tpm2/Igfbp5/Tbx2/Cald1/Ccn2/Gsn/Tpm4/Nr3c1/Foxp1/Pde5a/Errfi1/Ece1/Tnfrsf1a/Cyba/Sulf1/Smad7/Tmod3/Prkg1/Rcsd1/Tpm1/Jup/Flna/Rhoa/Myl6/Rock2/Pdlim5/Selenon/Cflar/Scn1b/Dlg1/Tpm3/Gaa/Ppp3ca/Pawr/Sri/Camk2d/Rap1gds1/Ehd3/Pik3ca/Agrn/Nfatc3/Setd3/Map2k1/Fdps/Lmna/Ank2/Becn1/Sulf2	56
GO:1901222	GO:1901222	regulation of non-canonical NF-kappaB signal transduction	23/1635	106/28891	2.11042630245138e-08	2.98253707005023e-07	1.53447198644143e-07	Ccl19/Egfr/Uaca/Rassf2/Lims1/App/Nfat5/Litaf/Prdx1/Rhoa/Nmi/Actn4/Cpne1/Rc3h2/Ifi35/Birc2/Rela/Ripk1/Crebbp/Ddx3x/Ppm1a/Trim56/Rc3h1	23
GO:0009746	GO:0009746	response to hexose	34/1635	207/28891	2.1120213492497e-08	2.98253707005023e-07	1.53447198644143e-07	Thbs1/Lrp1/Sidt2/Extl3/Lepr/Vcam1/Myh9/Gpx1/Glul/Xbp1/Rab34/Icam1/Lrp5/Camk2n1/Klf7/Tcf7l2/Selenot/Zbtb20/Vamp2/Ppp3ca/Sri/Hif1a/Nr1d1/Tra2b/Pik3ca/Stx4a/Smarcb1/Bad/Hcfc1/Rab11b/Nadk/Ildr2/Sgcb/Eif2b4	34
GO:0097084	GO:0097084	vascular associated smooth muscle cell development	9/1635	15/28891	2.13722145956202e-08	3.01093794672106e-07	1.5490838248254e-07	Ramp2/Eng/Smad6/Vegfa/Efemp2/Hes1/Pbrm1/Nfatc3/Sgcb	9
GO:0045931	GO:0045931	positive regulation of mitotic cell cycle	26/1635	132/28891	2.19434480927684e-08	3.08407084002164e-07	1.58670963581163e-07	Ddr2/Egfr/App/Tmod3/Fgfr1/Rgcc/Hes1/Tgfb1/Abl1/Rdx/Adamts1/Kmt2e/Adam17/Eif4g1/Camk2d/Pbx1/Anxa1/Anp32b/Crebbp/Ddx3x/Cul4a/Akt1/Ptpn11/Larp7/Rrm2b/Cdc23	26
GO:0035592	GO:0035592	establishment of protein localization to extracellular region	55/1635	435/28891	2.20640006067881e-08	3.0936656774968e-07	1.59164604028015e-07	Rbp4/Rcn3/Cd38/Lrp1/Steap3/Egfr/Rab13/Adam9/Neo1/Fbn1/Anxa7/Cavin1/Sidt2/Lepr/Myh9/Nlgn2/Glul/Rab34/Gsdmd/Rab8b/Arfip1/Lrp5/Camk2n1/Klf7/Tcf7l2/Selenot/Tgfb1/Copg1/Cyp51/Ppp3ca/Rab12/Sri/Hif1a/Sec24a/Cd2ap/Mia3/Svbp/M6pr/Rap1gds1/Serp1/Nr1d1/Cask/Anxa1/Myh10/Prkar1a/Stx4a/Nr1h2/Stim1/Sel1l/Bad/Ptpn11/Hcfc1/Rab11b/Nadk/Ildr2	55
GO:0051403	GO:0051403	stress-activated MAPK cascade	38/1635	248/28891	2.24085200911827e-08	3.13454405152548e-07	1.61267736975738e-07	Hgf/Xdh/Ccl19/Igfbp6/Dact1/Cdc42ep5/Wnt5a/Ccn2/Gsn/Egfr/Mdfic/Rassf2/App/Mapk3/Vegfa/Prdx1/Stk39/Cdc42/Map3k20/Atf7/Dlg1/Dab2/Taok1/Mapk9/Itch/Gadd45b/Arl6ip5/Rell1/Aida/Atf2/Ripk1/Map2k1/Akt1/Rb1cc1/Gstp1/Mapkapk2/Nr2c2/Gadd45g	38
GO:0036303	GO:0036303	lymph vessel morphogenesis	11/1635	24/28891	2.32076196436356e-08	3.23499786193635e-07	1.66435939562544e-07	Foxc1/Clec14a/Svep1/Foxc2/Bmpr2/Ccbe1/Vegfa/Lgals8/Pdpn/Pkd1/Ptpn14	11
GO:0051346	GO:0051346	negative regulation of hydrolase activity	48/1635	356/28891	2.32359995153447e-08	3.23499786193635e-07	1.66435939562544e-07	Serpinf1/Dpep1/Itih2/Tfpi/Hgf/Thbs1/Gpc3/Spry1/Ecm1/Timp1/Itih5/Serping1/Reck/Serpina3f/Grn/Spry2/App/Rps6ka3/Por/Serpinh1/Cast/Lepr/Vegfa/Gpx1/Serpinb6a/Picalm/Serpine2/Rock2/Timp3/Serpinb9/Cflar/Abl1/Timp2/Rdx/Wnk1/Rap1gds1/Anxa1/Usp47/Cd44/Ddx3x/Chp1/Cstb/Akt1/Mprip/Ptpa/Fnip1/Uri1/Ikbkb	48
GO:0002274	GO:0002274	myeloid leukocyte activation	41/1635	280/28891	2.38133390384931e-08	3.30759453264704e-07	1.70170932788046e-07	Il33/Pla2g4a/Thbs1/Ptgdr/Anxa3/Adgrf5/Ndrg1/Wnt5a/Slc7a2/Grn/Foxp1/Adam9/App/Prkcd/Rora/Plscr1/Lgals9/Ctsc/Flt3l/Stk39/Tgfbr2/Nmi/Plscr2/Cx3cl1/Irgm1/Tgfb1/Kmt2e/Ldlr/Vamp2/Relb/Nampt/Notch2/Psen1/Nr1d1/Anxa1/Ifi35/Snx4/Stx4a/Bcl10/Vamp7/Ptgds	41
GO:0034284	GO:0034284	response to monosaccharide	34/1635	208/28891	2.38933978540741e-08	3.31094227406455e-07	1.70343169219727e-07	Thbs1/Lrp1/Sidt2/Extl3/Lepr/Vcam1/Myh9/Gpx1/Glul/Xbp1/Rab34/Icam1/Lrp5/Camk2n1/Klf7/Tcf7l2/Selenot/Zbtb20/Vamp2/Ppp3ca/Sri/Hif1a/Nr1d1/Tra2b/Pik3ca/Stx4a/Smarcb1/Bad/Hcfc1/Rab11b/Nadk/Ildr2/Sgcb/Eif2b4	34
GO:0042098	GO:0042098	T cell proliferation	40/1635	270/28891	2.52903786867408e-08	3.49633576377209e-07	1.7988139488946e-07	Cxcl12/Ccl19/Lrrc32/Efnb1/Twsg1/Il6st/Cd151/Pde5a/Vcam1/Ifnar2/Lgals9/Cebpb/Psmb10/Tgfbr2/Trp53/Hes1/Pten/Irgm1/Tgfb1/Abl1/Ctnnb1/Dlg1/Ppp3ca/Cblb/Peli1/Irf1/Pawr/Itch/Lipa/Rc3h2/Anxa1/Bax/Ccnd3/Prkar1a/Ncstn/Cd44/Sos2/Nck1/Sdc4/Rc3h1	40
GO:0021537	GO:0021537	telencephalon development	41/1635	281/28891	2.63823121890937e-08	3.63879117069621e-07	1.87210518588784e-07	Cxcl12/Col3a1/Sct/Slc7a11/Zic1/Rarb/Wnt5a/Foxp2/Fat4/Egfr/Mdk/Nr2f1/Lamb1/Robo1/Atf5/Id2/Fgfr1/Rhoa/Phactr1/Ptprs/Zmiz1/Afdn/Hes1/Pten/Zeb2/Ctnnb1/Hdac1/Tacc1/Hif1a/Usp9x/Psen1/Mboat7/Bax/Uba6/Lrp6/Myh10/Tra2b/Smo/Akirin2/Ski/Cul5	41
GO:0051348	GO:0051348	negative regulation of transferase activity	39/1635	260/28891	2.66756301605731e-08	3.67069078279328e-07	1.88851707281218e-07	Spry1/Ddr2/Spry4/Irak3/Nr2f2/Sh3bp5/Spry2/Errfi1/Hspb1/Smad7/Prkcd/Parp3/Cdkn1c/Spred1/Trp53/Camk2n1/Pten/Stk38/Setd7/Abl1/Mvp/Wnk1/Cblb/Gadd45b/Psen1/Aida/Lrp6/Heg1/Prkar1a/Socs4/Lats2/Chp1/Akt1/Gstp1/Bag5/Dtx3l/Hexim1/Gadd45g/Cdkn1a	39
GO:1903555	GO:1903555	regulation of tumor necrosis factor superfamily cytokine production	35/1635	219/28891	2.69487339265287e-08	3.69966725390418e-07	1.90342504617221e-07	Twist1/Il33/Lpl/Akap12/Thbs1/Ccl19/Axl/Wnt5a/Angpt1/Irak3/Foxp1/App/Errfi1/Tnfrsf1a/Cyba/Hspb1/Cd47/Lgals9/Cx3cl1/Pten/Zbtb20/Tgfb1/Rara/Pik3r1/Ifih1/Psen1/Rad21/Ripk1/Arhgef2/Stat3/Gstp1/Ptpn11/Ube2j1/Mapkapk2/Ilrun	35
GO:0045601	GO:0045601	regulation of endothelial cell differentiation	14/1635	41/28891	2.71413463946814e-08	3.70787318565012e-07	1.90764687882375e-07	Xdh/Cdh5/Id1/Tnfrsf1a/S1pr3/Vegfa/Vcl/Jag1/Rock2/Add1/Ctnnb1/Akap11/Btg1/Ikbkb	14
GO:0071711	GO:0071711	basement membrane organization	14/1635	41/28891	2.71413463946814e-08	3.70787318565012e-07	1.90764687882375e-07	Nid1/Col3a1/Ramp2/Lama1/Lama2/Phldb2/Itgb1/Lamb1/Pmp22/Pxdn/Col4a1/Lamc1/Lamb2/Plod3	14
GO:0010959	GO:0010959	regulation of metal ion transport	57/1635	461/28891	2.71965009729956e-08	3.70787318565012e-07	1.90764687882375e-07	Cemip/Hpca/Cxcl12/Pdgfrb/Fxyd5/Mylk/Nedd4/Itgb1/Trf/Ahnak/Cyba/Pkd2/Flna/Rhoa/Epb41/Stk39/Serpine2/Icam1/Hes1/Cx3cl1/Pten/Selenon/Tgfb1/Abl1/Ctnnb1/Wnk1/Scn1b/Dlg1/Vamp2/Ppp3ca/Pawr/Sri/Cxcl9/Camk2d/Hbp1/Cask/Bax/Ehd3/Atf4/S100a1/Agrn/Asph/Atp1b3/Nfatc3/Ano6/Chp1/Stim1/Ppp3r1/Akt1/Fmr1/Slmap/Diaph1/Tspan13/Ank2/Ubr3/Ikbkb/Cxcl10	57
GO:0006605	GO:0006605	protein targeting	43/1635	303/28891	2.78466263766386e-08	3.78778133955335e-07	1.94875846294589e-07	Cemip/Hpca/Rhod/Nedd4/Myo1c/Ywhab/Srpr/Erbin/Rab8b/Lamp2/Irgm1/Vps13c/Tcaf1/Spcs3/Spcs1/Scarb2/Sec62/Sec61g/Sec63/Nucb1/M6pr/Zdhhc20/Ssr3/Usp9x/Nbea/Irgm2/Bcap31/Sec61a1/Bag3/Rab7/Sqstm1/Pxk/Golga7/Vps4a/Ncoa4/Vps13a/Vamp7/Fis1/Pikfyve/Dnajc19/Vps41/Zdhhc3/Becn1	43
GO:0051651	GO:0051651	maintenance of location in cell	38/1635	250/28891	2.79241532197299e-08	3.78961501378766e-07	1.94970186169626e-07	Cemip/Ccl19/Gsn/Tmsb4x/Cyba/Kdelr2/Pkd2/Itgav/Ftl1/Flna/Srgn/Sp100/Pfn1/Insig1/Cx3cl1/Rer1/Kdelr1/Vps13c/Tmsb10/Selenon/Tgfb1/Abl1/Insig2/Gaa/Uvrag/Sri/Cxcl9/Camk2d/Psen1/Bax/Asph/Vps13a/Akt1/Mprip/Taf3/Diaph1/Ank2/Cxcl10	38
GO:0001818	GO:0001818	negative regulation of cytokine production	44/1635	314/28891	2.8229692474784e-08	3.82231328085347e-07	1.9665246449976e-07	Twist1/Gata6/Hgf/Il33/Thbs1/Apod/Lrrc32/Axl/Angpt1/Irak3/Twsg1/Errfi1/Tnfrsf1a/Smad7/Extl3/Fgfr1/Lgals9/Mertk/Srgn/Erbin/Rgcc/Ptprs/Nmi/Cx3cl1/Irgm1/Klhl22/Tgfb1/Fbln1/Rara/Ubr5/Relb/Anxa4/Gbp4/Cd2ap/Anxa1/Irgm2/Gbp3/Rad21/Laptm4b/Crebbp/Gstp1/Ptpn11/Klf2/Ilrun	44
GO:0045088	GO:0045088	regulation of innate immune response	58/1635	474/28891	2.98493620550737e-08	4.0323898465724e-07	2.07460598565905e-07	Cfh/Colec12/Wnt5a/Serping1/Irak3/Clec2d/Grn/App/Rps6ka3/Cyba/Plscr1/Lgals9/Ifi203/Mndal/Erbin/Ptprs/Slc15a3/Nmi/Plscr2/Lamp2/Irgm1/Serpinb9/Lacc1/Tgfb1/Nfe2l2/Samhd1/Pik3r1/Zdhhc5/Peli1/Lamp1/Irf1/Nfkbia/Ifih1/Nek7/Trim12a/Nr1d1/Irf2/Irgm2/Gbp3/Ifi35/Rela/Ythdf3/Parp14/Bcl10/Zc3hav1/Ddx3x/Usp50/Trim56/Akt1/Akirin2/Matr3/Trim25/Znfx1/Tifa/Ppp6c/Mapkapk2/Gpr108/Hexim1	58
GO:0050878	GO:0050878	regulation of body fluid levels	47/1635	348/28891	3.07799317322447e-08	4.14862997858068e-07	2.13440984461459e-07	Pdgfra/Thbd/Cfh/Tfpi/Pla2g4a/Thbs1/Xdh/Sct/Slc7a11/F3/Papss2/Axl/Serping1/Egfr/Tec/Plat/Pear1/Anxa7/Nfat5/Cyba/Prkcd/Prkg1/Socs2/Vegfa/Flna/Mertk/Pros1/Xbp1/Copa/Ext2/Anxa2/Stk39/Serpine2/Vkorc1/Pdpn/Npr3/Zfp385a/Nfe2l2/Fbln1/Wnk1/Akap11/Ppp3ca/Hif1a/Map1lc3b/Heg1/Ano6/Nr1h2	47
GO:0043161	GO:0043161	proteasome-mediated ubiquitin-dependent protein catabolic process	56/1635	451/28891	3.10299945569525e-08	4.1728290407611e-07	2.14685991049538e-07	Il33/Pmp22/Sh3bgrl/Klhl22/Nfe2l2/Kctd2/Ctnnb1/Kctd10/Dab2/Peli1/Mapk9/Cul1/Itch/Cd2ap/Ubxn8/Tbl1xr1/Usp9x/Gna12/Psen1/Ube4b/Zyg11b/Bcap31/Bfar/Ube3a/Socs4/Birc2/Psmc1/Fbxl5/Tbl1x/Pias1/Ubr1/Cul4a/Ccdc47/Trpc4ap/Akt1/Akirin2/Stt3b/Trim25/Ube4a/Appbp2/Ltn1/Cul5/Tlk2/Ube2a/Wwp1/Rad23a/Ube2j1/Rmnd5a/Ubxn7/Amn1/Bag5/Fbxl12/Cop1/Cdc23/Ubr3/Faf2	56
GO:1904705	GO:1904705	regulation of vascular associated smooth muscle cell proliferation	19/1635	76/28891	3.11958983173507e-08	4.18562653840734e-07	2.15344403708743e-07	Ddr2/Hpgd/Calcrl/Igfbp5/Mmp2/Bmpr1a/Prkg1/Tpm1/Ldlrap1/Efemp2/Rhoa/Timp3/Pten/Adamts1/Camk2d/Gna12/Frs2/Gstp1/Cdkn1a	19
GO:0001936	GO:0001936	regulation of endothelial cell proliferation	28/1635	153/28891	3.4240329944786e-08	4.58371113763119e-07	2.3582527792408e-07	Cxcl12/Col18a1/Thbs1/Xdh/Ecm1/F3/Sema5a/Eng/Wnt5a/Pgf/Nr2f2/Mdk/Hspg2/Cyba/Sulf1/Vegfa/Fgfr1/Pold4/Sparc/Rgcc/Krit1/Sp1/Adam17/Aimp1/Stat1/Stat3/Pdcl3/Akt1	28
GO:0048145	GO:0048145	regulation of fibroblast proliferation	25/1635	126/28891	3.49584552147684e-08	4.66928170441951e-07	2.40227759251776e-07	Pdgfra/Pdgfrb/Ddr2/Dach1/Nupr1/Wnt5a/Egfr/Cd248/Fndc3b/Bmyc/Anxa2/Zmiz1/Lzts2/Trp53/Ing5/Smarca2/Tgfb1/Abl1/Fbln1/Kmt2c/Pawr/Bax/Gstp1/Ski/Cdkn1a	25
GO:0006909	GO:0006909	phagocytosis	37/1635	242/28891	3.61995675874941e-08	4.824163094937e-07	2.48196181752093e-07	Thbs1/Colec12/Anxa3/Cd302/Axl/Cnn2/Lrp1/Gsn/C2/Itgb1/Pear1/Cyba/Cd47/Lepr/Plscr1/Itgav/Myh9/Mertk/Pros1/Rab34/Cdc42/Plscr2/Pten/Tgfb1/Abl1/Rara/Ldlr/Mesd/Anxa1/Rab7/Pik3ca/Ano6/Gulp1/Arl8b/Vamp7/Pikfyve/Becn1	37
GO:0021543	GO:0021543	pallium development	31/1635	182/28891	3.69677801858624e-08	4.91546865976961e-07	2.52893720396248e-07	Col3a1/Sct/Zic1/Fat4/Egfr/Mdk/Nr2f1/Lamb1/Robo1/Fgfr1/Rhoa/Phactr1/Ptprs/Zmiz1/Afdn/Pten/Zeb2/Ctnnb1/Hdac1/Tacc1/Hif1a/Usp9x/Psen1/Mboat7/Bax/Uba6/Lrp6/Tra2b/Smo/Akirin2/Cul5	31
GO:0072577	GO:0072577	endothelial cell apoptotic process	17/1635	62/28891	3.73852354151792e-08	4.95983044734564e-07	2.55176069909602e-07	Ramp2/Col18a1/Thbs1/Cdh5/Sema5a/Angpt1/Cd248/Id1/Bmpr2/Xbp1/Rgcc/Icam1/Tgfb1/Nfe2l2/Abl1/Krit1/Ano6	17
GO:0030866	GO:0030866	cortical actin cytoskeleton organization	14/1635	42/28891	3.85925979302818e-08	5.0971518293187e-07	2.62241055484904e-07	Epb41l1/Rab13/Epb41l2/Fmnl2/Epb41/Tln1/Rock2/Akap11/Dlg1/Nckap1/Iqgap1/Pdcd6ip/Cavin3/Ikbkb	14
GO:0060325	GO:0060325	face morphogenesis	14/1635	42/28891	3.85925979302818e-08	5.0971518293187e-07	2.62241055484904e-07	Col1a1/Pdgfra/Mmp2/Rras/Zfp950/Arid5b/Tcf7l2/Tgfb1/Lrp6/Asph/Crebbp/Ptpn11/Ski/Specc1l	14
GO:0050867	GO:0050867	positive regulation of cell activation	56/1635	454/28891	3.9038437139131e-08	5.14455306352424e-07	2.64679780111047e-07	Il33/Pla2g4a/Thbs1/Ccl19/Pdgfrb/Ddr2/Efnb1/Axl/Wnt5a/Cd38/Tnfsf13/Mmp14/Ccn2/Mdk/Il6st/Lgals1/Cd47/Vcam1/Stat6/Fgfr1/Flna/Lgals9/Ctsc/Lgals8/Flt3l/Xbp1/Rhoa/Zmiz1/Tgfbr2/Hes1/Pdpn/Smarca2/Irgm1/Tgfb1/Abl1/Atp11c/Rara/Ppp3ca/Pbrm1/Peli1/Lamp1/Irf1/Anxa1/Smo/Zbtb1/Snx4/Stx4a/Smarcb1/Bcl10/Arid1b/Nck1/Akirin2/Vamp7/Bad/Ppp2r3c/Cdkn1a	56
GO:0035023	GO:0035023	regulation of Rho protein signal transduction	20/1635	85/28891	4.1185917021231e-08	5.41549046699164e-07	2.78619115848889e-07	Col3a1/Pdgfrb/Nrp1/Kank2/Itgb1/Dlc1/Arhgdib/Robo1/Tns3/Lpar6/Stard13/Arhgdia/Abl1/Kctd10/Lpar1/Heg1/Arhgap35/Eps8/Arhgef2/Stard8	20
GO:0009743	GO:0009743	response to carbohydrate	35/1635	223/28891	4.300883358855e-08	5.63016080405864e-07	2.89663592776168e-07	Thbs1/Calcrl/Lrp1/Sidt2/Extl3/Lepr/Vcam1/Myh9/Gpx1/Glul/Xbp1/Rab34/Icam1/Lrp5/Camk2n1/Klf7/Tcf7l2/Selenot/Zbtb20/Vamp2/Ppp3ca/Sri/Hif1a/Nr1d1/Tra2b/Pik3ca/Stx4a/Smarcb1/Bad/Hcfc1/Rab11b/Nadk/Ildr2/Sgcb/Eif2b4	35
GO:0032640	GO:0032640	tumor necrosis factor production	35/1635	223/28891	4.300883358855e-08	5.63016080405864e-07	2.89663592776168e-07	Twist1/Il33/Lpl/Akap12/Thbs1/Ccl19/Axl/Wnt5a/Angpt1/Irak3/Foxp1/App/Errfi1/Tnfrsf1a/Cyba/Hspb1/Cd47/Lgals9/Cx3cl1/Pten/Zbtb20/Tgfb1/Rara/Pik3r1/Ifih1/Psen1/Rad21/Ripk1/Arhgef2/Stat3/Gstp1/Ptpn11/Ube2j1/Mapkapk2/Ilrun	35
GO:2001243	GO:2001243	negative regulation of intrinsic apoptotic signaling pathway	23/1635	110/28891	4.40001093536991e-08	5.74721075156374e-07	2.95685642502376e-07	Cxcl12/Creb3l1/Hspb1/Gpx1/Xbp1/Ybx3/Pttg1ip/Zfp385a/Nfe2l2/Ctnnb1/Hdac1/Hif1a/Usp47/Atf4/Cd44/Ddx3x/Kdm6a/Map2k1/Txndc12/Akt1/Uri1/Rrm2b/Bag5	23
GO:0019216	GO:0019216	regulation of lipid metabolic process	51/1635	398/28891	4.60913411962194e-08	6.0071027722033e-07	3.09056709342607e-07	Pdgfra/Twist1/Pla2g4a/Ccl19/Sct/Pdgfrb/Apod/Hpgd/Adgrf5/Igfbp7/H6pd/Nr3c1/Fmo1/Idh1/Por/Prkcd/Rora/Id2/Abhd5/Nfe2l1/Dkk3/Capn2/Cers2/Ttc39b/Asah1/Insig1/Tcf7l2/Zbtb20/Tgfb1/Insig2/Rnf213/Ldlr/Dab2/Cnep1r1/Mapk9/Tbl1xr1/Nr1d1/Mboat7/Anxa1/Nucb2/Elovl5/Ubr4/Acadl/Rdh10/Nr1d2/Chp1/Nr1h2/Fdps/Akt1/Dnajc19/Ctdnep1	51
GO:0090068	GO:0090068	positive regulation of cell cycle process	40/1635	276/28891	4.6886257372275e-08	6.09727439278574e-07	3.13695908202705e-07	Pdgfrb/Ddr2/Wnt5a/Tbx2/Ccn2/Egfr/App/Tmod3/Plscr1/Fgfr1/Rhoa/Rgcc/Rock2/Cdc42/Map3k20/Plscr2/Tgfb1/Rdx/Wnk1/Adamts1/Kmt2e/Chmp3/Adam17/Smc6/Eif4g1/Camk2d/Pbx1/Anxa1/Rad21/Anp32b/Eif4g3/Dync1h1/Crebbp/Ddx3x/Cul4a/Akt1/Larp7/Rrm2b/Cdc23/Becn1	40
GO:0061041	GO:0061041	regulation of wound healing	25/1635	128/28891	4.84850242270983e-08	6.29135720069606e-07	3.2368118666844e-07	Pdgfra/Tfpi/Thbs1/Foxc2/Ddr2/Mylk/Serping1/Phldb2/Plat/Itgb1/Fermt2/Prkcd/Prkg1/Pros1/Xbp1/Anxa2/Serpine2/Vkorc1/Pten/Nfe2l2/Actg1/Hif1a/Cask/Anxa1/Ano6	25
GO:0060326	GO:0060326	cell chemotaxis	45/1635	331/28891	4.93165728445652e-08	6.38525517552062e-07	3.28512101039923e-07	Dpep1/Pdgfra/Lox/Cxcl12/Hgf/Thbs1/Ccl19/Pdgfrb/Spp1/Nrp1/Sema5a/Eng/Wnt5a/Pgf/Mmp2/Cxcl16/Il34/Itga1/Mdk/Rab13/Ptn/App/Hspb1/Prkcd/Mapk3/Vcam1/Vegfa/Fgfr1/Stk39/Nbl1/Parva/Cx3cl1/Ppib/Sbds/Wnk1/Adam17/Cxcl9/Lpar1/Anxa1/Ano6/Gstp1/Saa3/Pikfyve/Pip5k1a/Cxcl10	45
GO:0010977	GO:0010977	negative regulation of neuron projection development	29/1635	165/28891	4.96336638644243e-08	6.41227923768119e-07	3.29902449772271e-07	Efemp1/Nrp1/Sema5a/Mylip/Wnt5a/Cd38/Lrp1/Nr2f1/Lgals1/Ptpn9/Neo1/Pmp22/Dpysl3/Flna/Rhoa/Ptprs/Cers2/Hes1/Pten/Sema6a/Dennd5a/Dab2/Adam17/Psen1/Lpar1/Ube3a/Dguok/Bag5/Ifrd1	29
GO:0061351	GO:0061351	neural precursor cell proliferation	35/1635	225/28891	5.40624240908623e-08	6.96922360230135e-07	3.58556428094883e-07	Rarb/Wnt5a/Mdk/Itgb1/Grn/Trf/Lims1/Ptn/Atf5/Rora/Id2/Vegfa/Fgfr1/Flna/Rhoa/Rsu1/Afdn/Dock7/Trp53/Cx3cl1/Zeb2/Hook3/Tgfb1/Ctnnb1/Nfia/Rab10/Tacc1/Hif1a/Notch2/Shoc2/Lrp6/Smo/Frs2/Arhgef2/Nap1l1	35
GO:0043523	GO:0043523	regulation of neuron apoptotic process	43/1635	310/28891	5.43805153724184e-08	6.99498933605652e-07	3.59882037659117e-07	Six1/Sct/Nrp1/Nupr1/Axl/Cntfr/Lrp1/Angpt1/Plxnd1/Itga1/Mdk/Nr3c1/Grn/Il6st/App/Tnfrsf1a/Vegfa/Cebpb/Rhoa/Cdc42/Trp53/Cx3cl1/Nqo1/Abl1/Itsn1/Ctnnb1/Snx6/Pawr/Hif1a/Bok/Psen1/Bax/Atf4/Rad21/Atf2/Pik3ca/Smo/Ripk1/Agrn/Egln2/Fis1/Fmr1/Kras	43
GO:0021987	GO:0021987	cerebral cortex development	24/1635	120/28891	5.56111773789861e-08	7.13777302714666e-07	3.67228051101788e-07	Col3a1/Fat4/Egfr/Mdk/Nr2f1/Lamb1/Robo1/Fgfr1/Rhoa/Phactr1/Ptprs/Zmiz1/Afdn/Ctnnb1/Tacc1/Hif1a/Psen1/Mboat7/Bax/Lrp6/Tra2b/Smo/Akirin2/Cul5	24
GO:0071706	GO:0071706	tumor necrosis factor superfamily cytokine production	35/1635	226/28891	6.05388023581018e-08	7.75342193837421e-07	3.98902293049967e-07	Twist1/Il33/Lpl/Akap12/Thbs1/Ccl19/Axl/Wnt5a/Angpt1/Irak3/Foxp1/App/Errfi1/Tnfrsf1a/Cyba/Hspb1/Cd47/Lgals9/Cx3cl1/Pten/Zbtb20/Tgfb1/Rara/Pik3r1/Ifih1/Psen1/Rad21/Ripk1/Arhgef2/Stat3/Gstp1/Ptpn11/Ube2j1/Mapkapk2/Ilrun	35
GO:0016236	GO:0016236	macroautophagy	39/1635	268/28891	6.14528856557839e-08	7.85349296814845e-07	4.04050802129196e-07	Dcn/Nupr1/Efnb1/Lix1l/Mapk3/Lgals8/Ralb/Snx18/Trp53/Lamp2/Wipi1/Irgm1/Vps13c/Tgfb1/Atp6v0a1/Rnf213/Rab1a/Gaa/Uvrag/Rab12/Hif1a/Map1lc3b/Psen1/Irgm2/Bag3/Rab7/Rab1b/Snx4/Sqstm1/Pdcd6ip/Larp1/Fez2/Vps4a/Arl8b/Rb1cc1/Pikfyve/Vps41/Becn1/Ilrun	39
GO:0060415	GO:0060415	muscle tissue morphogenesis	20/1635	87/28891	6.25133420768138e-08	7.93431980023989e-07	4.08209225199359e-07	Foxc1/Col3a1/Foxc2/Mylk/Eng/Wnt5a/Angpt1/Tgfbr3/Fzd2/Smad7/Bmpr1a/Tpm1/Ly6e/Efemp2/Rxra/Tgfb1/Ctnnb1/Ube4b/Lrp6/Heg1	20
GO:0070661	GO:0070661	leukocyte proliferation	53/1635	425/28891	6.25424304282611e-08	7.93431980023989e-07	4.08209225199359e-07	Cxcl12/Il33/Ccl19/Lrrc32/Efnb1/Cnn2/Cd38/Il34/Twsg1/Il6st/Cd151/Pde5a/Prkcd/Mapk3/Vcam1/Ifnar2/Stat6/Lgals9/Flt3l/Cebpb/Psmb10/Tgfbr2/Trp53/Hes1/Npr3/Cx3cl1/Pten/Irgm1/Tgfb1/Abl1/Ctnnb1/Dlg1/Ppp3ca/Cblb/Peli1/Irf1/Pawr/Itch/Lipa/Rc3h2/Anxa1/Bax/Ccnd3/Prkar1a/Ncstn/Cd44/Sos2/Impdh2/Nck1/Sdc4/Rc3h1/Gstp1/Cdkn1a	53
GO:0010171	GO:0010171	body morphogenesis	17/1635	64/28891	6.25887328831283e-08	7.93431980023989e-07	4.08209225199359e-07	Col1a1/Pdgfra/Gpc3/Phldb2/Mmp2/Rras/Zfp950/Arid5b/Tcf7l2/Tgfb1/Nckap1/Lrp6/Asph/Crebbp/Ptpn11/Ski/Specc1l	17
GO:0061326	GO:0061326	renal tubule development	23/1635	112/28891	6.26217229459528e-08	7.93431980023989e-07	4.08209225199359e-07	Foxd1/Tcf21/Gpc3/Six1/Eya1/Fat4/Pgf/Pkd2/Vegfa/Jag1/Col4a1/Lzts2/Hes1/Maged1/Tgfb1/Ctnnb1/Dlg1/Notch2/Pbx1/Smo/Stat1/Cd44/Mtss1	23
GO:0002695	GO:0002695	negative regulation of leukocyte activation	33/1635	206/28891	6.28585222477958e-08	7.94730504573094e-07	4.08877297212383e-07	Lrrc32/Adgrf5/Axl/Mdk/Grn/Twsg1/Pde5a/Hspb1/Smad7/Id2/Lgals9/Mertk/Cebpb/Parp3/Cx3cl1/Pten/Tgfb1/Dlg1/Ldlr/Fgl2/Cblb/Peli1/Irf1/Pawr/Itch/Rc3h2/Nr1d1/Anxa1/Prkar1a/Cd44/Sdc4/Rc3h1/Ildr2	33
GO:0071456	GO:0071456	cellular response to hypoxia	24/1635	121/28891	6.56823763057595e-08	8.28662304053686e-07	4.2633471501797e-07	Twist1/Gata6/Cited2/Epas1/Rora/Vegfa/P4hb/Bmyc/Rgcc/Rock2/Trp53/Pten/Cr1l/Tgfb1/Nfe2l2/Hif1a/Hp1bp3/Atf2/Egln2/Stat3/Kdm6a/Map2k1/Akt1/Bad	24
GO:0060538	GO:0060538	skeletal muscle organ development	35/1635	227/28891	6.7736531547197e-08	8.52759696095245e-07	4.38732473089572e-07	Tcf21/Twist1/Six1/Nupr1/Des/Hlf/Cntfr/Foxp2/Nr2f2/Cited2/Foxp1/Svil/Pmp22/Klf5/Gpx1/Vamp5/Ybx3/Rhoa/Myl6/Mbnl1/Tcf7l2/Selenon/Tgfb1/Cflar/Ctnnb1/Skil/Ppp3ca/Ccnt2/Bcl9l/Cfl2/Smo/Nfatc3/Nr1d2/Ski/Kras	35
GO:0032092	GO:0032092	positive regulation of protein binding	22/1635	104/28891	6.89689047223368e-08	8.6643101749908e-07	4.45766169308298e-07	Ramp2/Dact1/Wnt5a/Lrp1/Cald1/Plxnd1/App/Epb41/Ralb/Anxa2/Bambi/Tcf7l2/Add1/Abl1/Krit1/Sppl3/Map1lc3b/Usp9x/Psen1/Agrn/Pkd1/Dtx3l	22
GO:0043122	GO:0043122	regulation of canonical NF-kappaB signal transduction	34/1635	217/28891	6.96281367732064e-08	8.72859502726827e-07	4.49073531552437e-07	Ccl19/Wnt5a/Angpt1/Hspb1/Rora/S100a13/Rhoa/Tle1/Cx3cl1/Tnfsf10/Irgm1/Ube2i/Abl1/Ctnnb1/Hdac1/Cpne1/Peli1/Cul1/Trim12a/Nr1d1/Tab2/Irgm2/Gbp3/Rela/Ripk1/Sqstm1/Stat1/Bcl10/Zc3hav1/Ppm1a/Trim25/Tifa/Gstp1/Ikbkb	34
GO:0009411	GO:0009411	response to UV	28/1635	158/28891	6.99865416638481e-08	8.75497604703994e-07	4.50430796688213e-07	Mfap4/Timp1/Mme/Mmp2/Egfr/Nedd4/Uaca/Prkcd/Gpx1/Ptprk/Map3k20/Trp53/Sdf4/Pik3r1/Mapk9/Fech/Ube4b/Bax/Usp47/Rela/Zbtb1/Crebbp/Cul4a/Akt1/Cat/Ube2a/Usp1/Cdkn1a	28
GO:0007219	GO:0007219	Notch signaling pathway	31/1635	187/28891	7.02579708422927e-08	8.77038846991236e-07	4.51223743450834e-07	Foxc1/Six1/Foxc2/Eya1/Tbx2/Reck/Fat4/Mmp14/Il6st/App/Robo1/S1pr3/Jag1/Maml3/Zmiz1/Tgfbr2/Hes1/Tgfb1/Kctd10/Adam17/Nfkbia/Anxa4/Notch2/Psen1/Ncstn/Stat3/Sel1l/Spen/Epn2/Dtx3l/Aph1b	31
GO:0045927	GO:0045927	positive regulation of growth	44/1635	324/28891	7.14615360701759e-08	8.88314934721073e-07	4.57025126746901e-07	Cxcl12/Gata6/Nrp1/Sema5a/Wnt5a/Cd38/Tbx2/Lrp1/Mmp14/Cxcl16/Egfr/Nr3c1/Tgfbr3/Bmpr2/Cyba/Smad7/Extl3/Bmpr1a/Vegfa/Ghr/Fgfr1/Ybx3/Rhoa/Picalm/Cdc42/Ncoa3/Afdn/Ppib/Klhl22/Dlg1/Adam17/Eif4g1/Serp1/Usp47/Smo/Agrn/Smarcb1/Ddx3x/Fdps/Akt1/Zfp639/Slc23a2/Itsn2/Sh3pxd2b	44
GO:0070482	GO:0070482	response to oxygen levels	44/1635	324/28891	7.14615360701759e-08	8.88314934721073e-07	4.57025126746901e-07	Twist1/Gata6/Loxl2/Eng/Cd38/Pgf/Mmp2/Plat/Cited2/Epas1/Ece1/Arnt2/Rora/Vegfa/P4hb/Bmyc/Rgcc/Sod3/Rock2/Trp53/Pdpn/Pten/Arnt/Zeb2/Cr1l/Tgfb1/Nfe2l2/Adam17/Hif1a/Camk2d/Hp1bp3/Atf2/Birc2/Nfatc3/Egln2/Stat3/Kdm6a/Map2k1/Akt1/Bad/Atp6ap1/Cat/Hmox2/Prmt2	44
GO:0035886	GO:0035886	vascular associated smooth muscle cell differentiation	14/1635	44/28891	7.54201546805563e-08	9.35557767808913e-07	4.81330877934831e-07	Cfh/Ramp2/Gata6/Pdgfrb/Eng/Smad6/Vegfa/Efemp2/Hes1/Smarca2/Ctnnb1/Pbrm1/Nfatc3/Sgcb	14
GO:0035107	GO:0035107	appendage morphogenesis	30/1635	178/28891	7.7803124500609e-08	9.6108786569959e-07	4.94465742348668e-07	Prrx2/Col3a1/Alx4/Twist1/Gpc3/Rarb/Wnt5a/Tbx2/Reck/Pkdcc/Prrx1/Ece1/Bmpr1a/Fgfr1/Gas1/Mbnl1/Lrp5/Map3k20/Ctnnb1/Nfia/Hdac1/Notch2/Pbx1/Gna12/Psen1/Bax/Lrp6/Asph/Rdh10/Ski	30
GO:0035108	GO:0035108	limb morphogenesis	30/1635	178/28891	7.7803124500609e-08	9.6108786569959e-07	4.94465742348668e-07	Prrx2/Col3a1/Alx4/Twist1/Gpc3/Rarb/Wnt5a/Tbx2/Reck/Pkdcc/Prrx1/Ece1/Bmpr1a/Fgfr1/Gas1/Mbnl1/Lrp5/Map3k20/Ctnnb1/Nfia/Hdac1/Notch2/Pbx1/Gna12/Psen1/Bax/Lrp6/Asph/Rdh10/Ski	30
GO:0051701	GO:0051701	biological process involved in interaction with host	28/1635	159/28891	8.04115227579039e-08	9.91239541996911e-07	5.09978341701443e-07	Nrp1/Axl/Ifitm2/Ifitm1/Gsn/Lgals1/Itgav/P4hb/Ly6e/Ifitm3/Icam1/Slc3a2/Fbln1/Gbp9/Uvrag/Trim12a/Gbp3/Rab7/Vps4a/Trim56/Arl8b/Gbp6/Zfp639/Trim25/Bad/Alyref/Pikfyve/Trim26	28
GO:0061028	GO:0061028	establishment of endothelial barrier	15/1635	51/28891	8.45020875980423e-08	1.03949865346698e-06	5.3480695335056e-07	Cdh5/Tnfrsf1a/S1pr3/Myadm/Vegfa/Vcl/Ptprs/Rock2/Icam1/Afdn/Add1/Rdx/Akap11/Tjp1/Ikbkb	15
GO:0090316	GO:0090316	positive regulation of intracellular protein transport	27/1635	150/28891	8.54059942712314e-08	1.04214939143905e-06	5.36170719522116e-07	Cemip/Hpca/Zic1/Uaca/Tnfrsf1a/Myo1c/Prkcd/Jup/Flna/Wipf1/Xbp1/Cdc42/Tcaf1/Tgfb1/Sar1a/Ubr5/Vamp2/Pik3r1/Psen1/Bcap31/Ctdspl2/Anp32b/Bag3/Smo/Asph/Ppm1a/Fis1	27
GO:0120161	GO:0120161	regulation of cold-induced thermogenesis	27/1635	150/28891	8.54059942712314e-08	1.04214939143905e-06	5.36170719522116e-07	Alpl/Foxc2/Mfap2/G0s2/Prkab2/Plac8/Epas1/Id1/Elovl6/Grb10/Scd1/Lepr/Acsl1/Vegfa/Stat6/Cebpb/Lnpep/Dock7/Npr3/Adam17/Nr1d1/Atf4/Dync1h1/Acadl/Nr1h2/Decr1/Gadd45g	27
GO:0034332	GO:0034332	adherens junction organization	16/1635	58/28891	8.54220812654961e-08	1.04214939143905e-06	5.36170719522116e-07	Ramp2/Cdh11/Cdh5/Fermt2/Smad7/Cdh19/Vegfa/Vcl/Cdc42/Afdn/Add1/Ctnnb1/Rdx/Mtss1/Tjp1/Specc1l	16
GO:0051496	GO:0051496	positive regulation of stress fiber assembly	16/1635	58/28891	8.54220812654961e-08	1.04214939143905e-06	5.36170719522116e-07	Nrp1/Ccn2/Rhoc/Fermt2/S100a10/Cd47/Tpm1/Rhoa/Rgcc/Pfn1/Rock2/Cdc42/Abl1/Lpar1/Sdc4/Sh3pxd2b	16
GO:0031331	GO:0031331	positive regulation of cellular catabolic process	46/1635	349/28891	8.98258632217996e-08	1.09347863859799e-06	5.62578871374254e-07	Dcn/Twist1/Adam9/App/Prkcd/Mapk3/Dapk1/Zfp36l2/Xbp1/Abhd5/Ralb/Rock2/Snx18/Wipi1/Irgm1/Pabpc1/Zbtb20/Snx9/Ldlr/Csde1/Rab12/Itch/Hif1a/Tut4/Rc3h2/Psen1/Trim12a/Bax/Irgm2/Caprin1/Tut7/Bag3/Smo/Snx4/Sqstm1/Ythdf3/Prxl2c/Zc3hav1/Larp1/Map2k1/Rb1cc1/Rc3h1/Ythdf1/Exosc7/Dtx3l/Becn1	46
GO:1905330	GO:1905330	regulation of morphogenesis of an epithelium	18/1635	73/28891	8.99990023655943e-08	1.09347863859799e-06	5.62578871374254e-07	Pdgfra/Hgf/Six1/Adamts12/Wnt5a/Tbx2/Mdk/Foxp1/Sulf1/Vegfa/Fgfr1/Rxra/Maged1/Tgfb1/Abl1/Ctnnb1/Smo/Cxcl10	18
GO:1990874	GO:1990874	vascular associated smooth muscle cell proliferation	19/1635	81/28891	9.4195375296862e-08	1.14211892547445e-06	5.87603592231504e-07	Ddr2/Hpgd/Calcrl/Igfbp5/Mmp2/Bmpr1a/Prkg1/Tpm1/Ldlrap1/Efemp2/Rhoa/Timp3/Pten/Adamts1/Camk2d/Gna12/Frs2/Gstp1/Cdkn1a	19
GO:0016482	GO:0016482	cytosolic transport	29/1635	170/28891	9.72902693270058e-08	1.17723215461737e-06	6.05668838432248e-07	Rcsd1/Mapk3/Flna/Erc1/Arfip1/Wipi1/Hook3/Snx2/Rdx/Rab6a/Dennd5a/Dab2/Tmem87b/Cltc/Snx6/Lamp1/Ehd3/Rab7/Pxk/Snx1/Ap1ar/Map2k1/Arl8b/Rab9/Stx5a/Vps26a/Pikfyve/Plekha3/Becn1	29
GO:0070302	GO:0070302	regulation of stress-activated protein kinase signaling cascade	33/1635	210/28891	1.0047611019911e-07	1.21330029397579e-06	6.24225372064076e-07	Hgf/Xdh/Ccl19/Igfbp6/Dact1/Wnt5a/Ccn2/Gsn/Egfr/Mdfic/Rassf2/App/Mapk3/Vegfa/Prdx1/Stk39/Cdc42/Map3k20/Dlg1/Dab2/Taok1/Mapk9/Itch/Gadd45b/Arl6ip5/Rell1/Aida/Ripk1/Map2k1/Akt1/Rb1cc1/Gstp1/Gadd45g	33
GO:1905952	GO:1905952	regulation of lipid localization	31/1635	190/28891	1.01973645223997e-07	1.22755373343442e-06	6.31558559563854e-07	Ptges/Lpl/Pla2g4a/Thbs1/Spp1/Abca8a/Lrp1/Prkcd/Osbpl8/Ehd1/Acsl1/Itgav/Ldlrap1/Abhd5/Anxa2/Ttc39b/Surf4/Dab2/Nfkbia/Mapk9/Sec24a/Tmf1/Hbp1/Dennd5b/Nucb2/Nr1h2/Plin2/Akt1/Plin3/Fis1/Ptpn11	31
GO:0051607	GO:0051607	defense response to virus	44/1635	328/28891	1.02206931541244e-07	1.22755373343442e-06	6.31558559563854e-07	Il33/Ifitm2/Ifitm1/Rnasel/Plscr1/Ifnar2/Htra1/Serinc3/Erbin/Shfl/Ifitm3/Ptprs/Il10rb/Isg20/Plscr2/Lamp2/Irgm1/Samhd1/Fgl2/Irf1/Gbp4/Itch/Ifih1/Cxcl9/Trim12a/Irf2/Irgm2/Gbp3/Stat1/Nt5c2/Zc3hav1/Trim56/Ifit2/Nck1/Trim25/Ifnar1/Znfx1/Trim26/Ifit1/Dtx3l/Cxcl10/Becn1/Senp7/Ilrun	44
GO:0060038	GO:0060038	cardiac muscle cell proliferation	17/1635	66/28891	1.02486318120096e-07	1.22755373343442e-06	6.31558559563854e-07	Foxc1/Gata6/Foxc2/Rbp4/Tbx2/Cited2/Tgfbr3/Foxp1/Sav1/Bmpr1a/Fgfr1/Rxra/Tgfbr2/Pten/Ctnnb1/Myh10/Prkar1a	17
GO:0060999	GO:0060999	positive regulation of dendritic spine development	17/1635	66/28891	1.02486318120096e-07	1.22755373343442e-06	6.31558559563854e-07	Nr3c1/Grn/Marcks/Nlgn2/Palm/Afdn/Itsn1/D16Ertd472e/Pbrm1/Zmynd8/Psen1/Lpar1/Cask/Caprin1/Crebbp/Llph/Fmr1	17
GO:0045861	GO:0045861	negative regulation of proteolysis	47/1635	362/28891	1.03299547294923e-07	1.23479479059406e-06	6.35283978260323e-07	Serpinf1/Dpep1/Itih2/Tfpi/Hgf/Thbs1/Gpc3/Ecm1/Timp1/Itih5/Serping1/Reck/Serpina3f/Plat/App/Rps6ka3/Por/Serpinh1/Cast/Vegfa/Gpx1/Serpinb6a/Picalm/Serpine2/Gas1/Trp53/Timp3/Ctsz/Serpinb9/Cflar/Timp2/Usp25/Pik3r1/Usp9x/Psen1/Usp47/Cd44/Glg1/Ddx3x/Nr1h2/Cstb/Pdcl3/Akt1/Fmr1/Tlk2/Fnip1/Bag5	47
GO:0048511	GO:0048511	rhythmic process	43/1635	317/28891	1.03545578188112e-07	1.2352402946352e-06	6.35513183616341e-07	Pdgfra/Twist1/Pla2g4a/Id3/Axl/Hlf/Egfr/Mdk/Id1/Ptn/Atf5/Lepr/Rora/Id2/Nrip1/Myh9/Klf9/Rock2/Trp53/Pten/Zfhx3/Maged1/Adamts1/Top1/Hdac1/Relb/Sp1/Nampt/Mapk9/Usp9x/Nr1d1/Anxa1/Atf4/Ass1/Ube3a/Ppp1ca/Crebbp/Nr1d2/Cul4a/Cavin3/Impdh2/Mybbp1a/Ptgds	43
GO:1902414	GO:1902414	protein localization to cell junction	25/1635	133/28891	1.06350980694703e-07	1.26615443213391e-06	6.51418058178714e-07	Cdh5/Gpc6/Cgnl1/Nsg1/Fermt2/Hspb1/Jak1/Vcl/Nlgn2/Flna/Afdn/Gphn/Actn4/Actg1/Dlg1/Vamp2/Klc1/Mapk9/Nbea/Stau1/Heg1/Stx4a/Map2k1/Lamtor3/Tjp1	25
GO:1900024	GO:1900024	regulation of substrate adhesion-dependent cell spreading	16/1635	59/28891	1.11070129013574e-07	1.31440390674664e-06	6.76241711804753e-07	Nrp1/Spry4/Mdk/Lims1/Fermt2/S100a10/Myadm/P4hb/Flna/Cdc42/Pdpn/Actn4/Abl1/Fbln1/Dab2/Ap1ar	16
GO:1902808	GO:1902808	positive regulation of cell cycle G1/S phase transition	16/1635	59/28891	1.11070129013574e-07	1.31440390674664e-06	6.76241711804753e-07	Ddr2/Tbx2/Egfr/Rgcc/Rdx/Adamts1/Kmt2e/Adam17/Eif4g1/Anxa1/Anp32b/Crebbp/Ddx3x/Cul4a/Akt1/Larp7	16
GO:2000351	GO:2000351	regulation of endothelial cell apoptotic process	16/1635	59/28891	1.11070129013574e-07	1.31440390674664e-06	6.76241711804753e-07	Ramp2/Col18a1/Thbs1/Cdh5/Sema5a/Angpt1/Cd248/Id1/Xbp1/Rgcc/Icam1/Tgfb1/Nfe2l2/Abl1/Krit1/Ano6	16
GO:0140546	GO:0140546	defense response to symbiont	44/1635	329/28891	1.11639964946601e-07	1.31851032452902e-06	6.78354404087762e-07	Il33/Ifitm2/Ifitm1/Rnasel/Plscr1/Ifnar2/Htra1/Serinc3/Erbin/Shfl/Ifitm3/Ptprs/Il10rb/Isg20/Plscr2/Lamp2/Irgm1/Samhd1/Fgl2/Irf1/Gbp4/Itch/Ifih1/Cxcl9/Trim12a/Irf2/Irgm2/Gbp3/Stat1/Nt5c2/Zc3hav1/Trim56/Ifit2/Nck1/Trim25/Ifnar1/Znfx1/Trim26/Ifit1/Dtx3l/Cxcl10/Becn1/Senp7/Ilrun	44
GO:0009299	GO:0009299	mRNA transcription	15/1635	52/28891	1.12560641448426e-07	1.32673568814808e-06	6.82586234155687e-07	Epas1/S100a10/Flna/Rxra/Anxa2/Trp53/Rara/Atf1/Sp1/Atf4/Atf2/Zbtb1/Stat3/Taf3/Hltf	15
GO:2001044	GO:2001044	regulation of integrin-mediated signaling pathway	10/1635	22/28891	1.13227213680505e-07	1.33193921142654e-06	6.85263371275549e-07	Nid1/Lama1/Lama2/Timp1/Lamb1/Lims1/Flna/Lamc1/Lamb2/Dab2	10
GO:0050900	GO:0050900	leukocyte migration	50/1635	398/28891	1.16334270280093e-07	1.36577356596689e-06	7.0267065507525e-07	Dpep1/Emilin1/Cxcl12/Il33/Thbs1/Ccl19/Apod/Ecm1/Spp1/Wnt5a/Cnn2/Pgf/Mmp14/Mmp2/Cxcl16/Il34/Itga1/Mdk/Itgb1/Ptn/App/Cd47/Mapk3/Vcam1/Vegfa/Lgals9/Rhoa/Stk39/Nbl1/Cdc42/Icam1/Trp53/Cx3cl1/Ppib/Tgfb1/Abl1/Sbds/Wnk1/Pik3r1/Adam17/Pawr/Cxcl9/Mia3/Anxa1/Aimp1/Eps8/Ano6/Akt1/Pikfyve/Cxcl10	50
GO:0035909	GO:0035909	aorta morphogenesis	13/1635	39/28891	1.18339830994113e-07	1.38656788117261e-06	7.1336902810834e-07	Col3a1/Six1/Pdgfrb/Eya1/Mylk/Eng/Tbx2/Lrp1/Bmpr1a/Jag1/Efemp2/Tgfbr2/Hes1	13
GO:0055017	GO:0055017	cardiac muscle tissue growth	23/1635	116/28891	1.23466499744605e-07	1.44377723120322e-06	7.42802407450379e-07	Foxc1/Gata6/Foxc2/Col14a1/Rbp4/Tbx2/Nr3c1/Cited2/Tgfbr3/Foxp1/Sav1/Bmpr1a/Fgfr1/Rxra/Tgfbr2/Pten/Pdlim5/Ctnnb1/Camk2d/Heg1/Myh10/Prkar1a/Fdps	23
GO:0046620	GO:0046620	regulation of organ growth	24/1635	125/28891	1.25308819912449e-07	1.45955174689363e-06	7.50918166570251e-07	Foxc1/Gata6/Foxc2/Col14a1/Rbp4/Tbx2/Nr3c1/Cited2/Tgfbr3/Foxp1/Sav1/Bmpr1a/Fgfr1/Ybx3/Tgfbr2/Dusp6/Pten/Tcf7l2/Wwc2/Serp1/Smo/Lats2/Fdps/Akt1	24
GO:0060419	GO:0060419	heart growth	24/1635	125/28891	1.25308819912449e-07	1.45955174689363e-06	7.50918166570251e-07	Foxc1/Gata6/Foxc2/Col14a1/Rbp4/Tbx2/Nr3c1/Cited2/Tgfbr3/Foxp1/Sav1/Bmpr1a/Fgfr1/Rxra/Tgfbr2/Dusp6/Pten/Pdlim5/Ctnnb1/Camk2d/Heg1/Myh10/Prkar1a/Fdps	24
GO:0009914	GO:0009914	hormone transport	51/1635	411/28891	1.29094603835923e-07	1.5006930665956e-06	7.72084777775805e-07	Foxd1/Ltbp4/Sct/Spp1/Rbp4/Npy1r/Cd38/Lrp1/Selenom/Egfr/Fbn1/Anxa7/Sidt2/Slc7a8/Lepr/Fgfr1/Myh9/Nlgn2/Glul/Rab8b/Lrp5/Camk2n1/Klf7/Tcf7l2/Selenot/Slc3a2/Itsn1/Dab2/Vamp2/Rab1a/Ppp3ca/Sri/Hif1a/Tmf1/Serp1/Nr1d1/Cask/Anxa1/Prkar1a/Snx4/Aimp1/Stx4a/Nucb2/Stim1/Vamp7/Bad/Ptpn11/Hcfc1/Rab11b/Nadk/Ildr2	51
GO:0030278	GO:0030278	regulation of ossification	26/1635	144/28891	1.38144789201579e-07	1.59621717586003e-06	8.2123054403231e-07	Mgp/Twist1/Ecm1/Ddr2/Wnt5a/Creb3l1/Pkdcc/Mdk/Dhrs3/Ptn/Smad6/Bmpr2/Smad7/Bmpr1a/Mapk3/Srgn/Rxra/Tgfb1/Chsy1/Ltbp3/Hif1a/Mia3/Pbx1/Lrp6/Ano6/Ptpn11	26
GO:0030326	GO:0030326	embryonic limb morphogenesis	26/1635	144/28891	1.38144789201579e-07	1.59621717586003e-06	8.2123054403231e-07	Prrx2/Alx4/Twist1/Gpc3/Rarb/Wnt5a/Tbx2/Reck/Prrx1/Ece1/Bmpr1a/Fgfr1/Gas1/Mbnl1/Lrp5/Map3k20/Ctnnb1/Hdac1/Notch2/Pbx1/Gna12/Psen1/Bax/Lrp6/Rdh10/Ski	26
GO:0035113	GO:0035113	embryonic appendage morphogenesis	26/1635	144/28891	1.38144789201579e-07	1.59621717586003e-06	8.2123054403231e-07	Prrx2/Alx4/Twist1/Gpc3/Rarb/Wnt5a/Tbx2/Reck/Prrx1/Ece1/Bmpr1a/Fgfr1/Gas1/Mbnl1/Lrp5/Map3k20/Ctnnb1/Hdac1/Notch2/Pbx1/Gna12/Psen1/Bax/Lrp6/Rdh10/Ski	26
GO:0001656	GO:0001656	metanephros development	20/1635	91/28891	1.38390977051918e-07	1.59621717586003e-06	8.2123054403231e-07	Foxd1/Itga8/Tcf21/Pdgfra/Gpc3/Six1/Foxc2/Spry1/Pdgfrb/Eya1/Id3/Fat4/Fbn1/Id2/Lamb2/Hes1/Ctnnb1/Smo/Rdh10/Mtss1	20
GO:0001704	GO:0001704	formation of primary germ layer	22/1635	108/28891	1.3997927503394e-07	1.60826673859384e-06	8.27429868979368e-07	Foxc1/Gata6/Foxc2/Col5a1/Eya1/Fzd7/Col12a1/Wnt5a/Twsg1/Col5a2/Bmpr2/Bmpr1a/Itgav/Fgfr1/Myh9/Ext2/Ctr9/Ctnnb1/Prkar1a/Rtf1/Kdm6a/Map2k1	22
GO:0046849	GO:0046849	bone remodeling	22/1635	108/28891	1.3997927503394e-07	1.60826673859384e-06	8.27429868979368e-07	Spp1/Ctsk/Cd38/Egfr/Mdk/Trf/Rassf2/Ptn/Lepr/Vegfa/Itgav/Tns3/Lrrk1/Tmem64/Lrp5/Ctnnb1/Ltbp3/P3h4/Notch2/Lrp6/Rab7/Mitf	22
GO:1904377	GO:1904377	positive regulation of protein localization to cell periphery	18/1635	75/28891	1.40447969640727e-07	1.61052448907788e-06	8.28591448798417e-07	Lrp1/Egfr/Itgb1/Ptpn9/Epb41l2/Sptbn1/Epb41/Pgrmc1/Rer1/Cnpy4/Dlg1/Zdhhc5/Eif4g1/Atp2c1/Sqstm1/Stx4a/Pias1/Akt1	18
GO:0072666	GO:0072666	establishment of protein localization to vacuole	16/1635	60/28891	1.43530636182647e-07	1.64028248632937e-06	8.43901506002246e-07	Nedd4/Lamp2/Irgm1/Vps13c/Scarb2/M6pr/Irgm2/Rab7/Sqstm1/Pxk/Vps4a/Ncoa4/Vps13a/Vamp7/Vps41/Becn1	16
GO:1990845	GO:1990845	adaptive thermogenesis	29/1635	173/28891	1.43597486550382e-07	1.64028248632937e-06	8.43901506002246e-07	Alpl/Foxc2/Sct/Mfap2/G0s2/Prkab2/Plac8/Epas1/Id1/Elovl6/Grb10/Scd1/Lepr/Acsl1/Vegfa/Stat6/Cebpb/Lnpep/Dock7/Npr3/Adam17/Lipa/Nr1d1/Atf4/Dync1h1/Acadl/Nr1h2/Decr1/Gadd45g	29
GO:0106106	GO:0106106	cold-induced thermogenesis	27/1635	154/28891	1.49567779791545e-07	1.70518796344233e-06	8.77294430903859e-07	Alpl/Foxc2/Mfap2/G0s2/Prkab2/Plac8/Epas1/Id1/Elovl6/Grb10/Scd1/Lepr/Acsl1/Vegfa/Stat6/Cebpb/Lnpep/Dock7/Npr3/Adam17/Nr1d1/Atf4/Dync1h1/Acadl/Nr1h2/Decr1/Gadd45g	27
GO:0090596	GO:0090596	sensory organ morphogenesis	43/1635	322/28891	1.61612266946903e-07	1.83896112216313e-06	9.46118777349079e-07	Itga8/Prrx2/Cfh/Twist1/Six1/Col5a1/Eya1/Tbx18/Rbp4/Man2a1/Rarb/Wnt5a/Tbx2/Gjb6/Mfap2/Cited2/Mafb/Col5a2/Spry2/Ptn/Fzd2/Prrx1/Mapk3/Vegfa/Fgfr1/Jag1/Col8a1/Gas1/Insig1/Ctnnb1/Insig2/Hdac1/Sp3/Sp1/Hif1a/Notch2/Bax/Atf4/Lrp6/Frs2/Stat3/Ski/Tbc1d20	43
GO:0048286	GO:0048286	lung alveolus development	17/1635	68/28891	1.64390981413409e-07	1.86698932250123e-06	9.60538879174825e-07	Tcf21/Gata6/Slc7a11/Man2a1/Igfbp5/Foxp2/Pkdcc/Errfi1/Bmpr2/Vegfa/Tns3/Pdpn/Selenon/Tgfb1/Ltbp3/Rc3h2/Stk40	17
GO:0055088	GO:0055088	lipid homeostasis	30/1635	184/28891	1.65464234917726e-07	1.87557831036051e-06	9.64957788630903e-07	Lima1/Lpl/Rcn3/Mylip/Rbp1/Errfi1/Scd1/Rora/Ehd1/Ldlrap1/Xbp1/Abhd5/Nfe2l1/Soat1/Lrp5/Ttc39b/Insig1/Zbtb20/Tgfb1/Surf4/Ldlr/Plscr3/Lipa/Sec24a/Nr1d1/Med13/Ddx3x/Nr1d2/Nr1h2/Map2k1	30
GO:0090263	GO:0090263	positive regulation of canonical Wnt signaling pathway	22/1635	109/28891	1.6608268018277e-07	1.87717654136113e-06	9.65780055258512e-07	Col1a1/Adgra2/Gpc3/Sema5a/Dact1/Reck/Egfr/Rspo3/Lrrk1/Bambi/Zeb2/Tgfb1/Wnk1/Ubr5/Tbl1xr1/Tmem9/Usp47/Ddx3x/Ppm1a/Rnf146/Ctdnep1/Sulf2	22
GO:0051693	GO:0051693	actin filament capping	13/1635	40/28891	1.66239734269601e-07	1.87717654136113e-06	9.65780055258512e-07	Gsn/Svil/Sptbn1/Tmod3/Tpm1/Add3/Add1/Rdx/Capza1/Eps8/Capg/Capzb/Flii	13
GO:0061333	GO:0061333	renal tubule morphogenesis	20/1635	92/28891	1.67492508269994e-07	1.8877203265401e-06	9.71204679532476e-07	Foxd1/Tcf21/Gpc3/Six1/Eya1/Fat4/Pgf/Pkd2/Vegfa/Col4a1/Lzts2/Hes1/Maged1/Tgfb1/Ctnnb1/Dlg1/Pbx1/Smo/Cd44/Mtss1	20
GO:0002764	GO:0002764	immune response-regulating signaling pathway	54/1635	450/28891	1.68069477467818e-07	1.89062185965224e-06	9.72697476159554e-07	Colec12/Cd38/Irak3/Tec/Foxp1/App/Rps6ka3/Cyba/Cd47/Plscr1/Elf1/Erbin/Ptprs/Slc15a3/Nmi/Plscr2/Pten/Lamp2/Irgm1/Lacc1/Abl1/Wnk1/Pik3r1/Cblb/Zdhhc5/Cmtm3/Ctsh/Peli1/Irf1/Nfkbia/Pawr/Ifih1/Lipa/Sppl3/Rc3h2/Nek7/Usp9x/Psen1/Nr1d1/Irf2/Bax/Irgm2/Ifi35/Rela/Bcl10/Zc3hav1/Ddx3x/Usp50/Trim25/Rc3h1/Tifa/Mapkapk2/Eif2b4/Gpr108	54
GO:0046824	GO:0046824	positive regulation of nucleocytoplasmic transport	18/1635	76/28891	1.74353784879016e-07	1.95759268525453e-06	1.00715299284953e-06	Zic1/Nedd4/Uaca/Tnfrsf1a/Prkcd/Jup/Flna/Wipf1/Xbp1/Tgfb1/Ubr5/Pik3r1/Psen1/Ctdspl2/Anp32b/Bag3/Smo/Ppm1a	18
GO:0007519	GO:0007519	skeletal muscle tissue development	33/1635	215/28891	1.77058323322315e-07	1.98419336950405e-06	1.02083865838943e-06	Tcf21/Twist1/Six1/Nupr1/Hlf/Foxp2/Nr2f2/Cited2/Foxp1/Svil/Pmp22/Klf5/Gpx1/Vamp5/Ybx3/Rhoa/Myl6/Mbnl1/Tcf7l2/Selenon/Tgfb1/Cflar/Ctnnb1/Skil/Ppp3ca/Ccnt2/Bcl9l/Cfl2/Smo/Nfatc3/Nr1d2/Ski/Kras	33
GO:0051402	GO:0051402	neuron apoptotic process	47/1635	369/28891	1.83548846364326e-07	2.05304068797301e-06	1.05625960339396e-06	Six1/Sct/Nrp1/Nupr1/Axl/Cntfr/Lrp1/Angpt1/Plxnd1/Itga1/Mdk/Nr3c1/Grn/Il6st/App/Tnfrsf1a/Vegfa/Gpx1/Cebpb/Rhoa/Cdc42/Trp53/Cx3cl1/Nqo1/Tgfb1/Abl1/Itsn1/Ctnnb1/Snx6/Usp53/Pawr/Hif1a/Bok/Psen1/Bax/Atf4/Rad21/Atf2/Pik3ca/Smo/Ripk1/Agrn/Ncstn/Egln2/Fis1/Fmr1/Kras	47
GO:0001974	GO:0001974	blood vessel remodeling	16/1635	61/28891	1.84380893247833e-07	2.05845612329703e-06	1.05904576618219e-06	Foxc1/Foxc2/Axl/Lrp1/Epas1/Tgfbr3/Rspo3/Bmpr2/Vegfa/Flna/Jag1/Npr3/Tmbim1/Pbrm1/Bax/Nfatc3	16
GO:0001659	GO:0001659	temperature homeostasis	31/1635	195/28891	1.85942580837095e-07	2.07198163994932e-06	1.06600444797478e-06	Alpl/Ptges/Foxc2/Mfap2/G0s2/Prkab2/Plac8/Epas1/Id1/Elovl6/Grb10/Scd1/Lepr/Acsl1/Vegfa/Stat6/Gpx1/Cebpb/Lnpep/Dock7/Npr3/Adam17/Nr1d1/Atf4/Sqstm1/Dync1h1/Acadl/Stat3/Nr1h2/Decr1/Gadd45g	31
GO:0042789	GO:0042789	mRNA transcription by RNA polymerase II	14/1635	47/28891	1.90963318331577e-07	2.12392848602996e-06	1.09273034549846e-06	Epas1/S100a10/Flna/Rxra/Anxa2/Rara/Atf1/Sp1/Atf4/Atf2/Zbtb1/Stat3/Taf3/Hltf	14
GO:0002757	GO:0002757	immune response-activating signaling pathway	53/1635	440/28891	1.93193725538478e-07	2.14470407882021e-06	1.10341908612082e-06	Colec12/Cd38/Irak3/Tec/Foxp1/App/Rps6ka3/Cyba/Cd47/Plscr1/Elf1/Erbin/Ptprs/Slc15a3/Nmi/Plscr2/Pten/Lamp2/Irgm1/Lacc1/Abl1/Wnk1/Pik3r1/Cblb/Zdhhc5/Cmtm3/Peli1/Irf1/Nfkbia/Pawr/Ifih1/Lipa/Sppl3/Rc3h2/Nek7/Usp9x/Psen1/Nr1d1/Irf2/Bax/Irgm2/Ifi35/Rela/Bcl10/Zc3hav1/Ddx3x/Usp50/Trim25/Rc3h1/Tifa/Mapkapk2/Eif2b4/Gpr108	53
GO:0002042	GO:0002042	cell migration involved in sprouting angiogenesis	15/1635	54/28891	1.95281122013788e-07	2.16381722650859e-06	1.11325252289351e-06	Clec14a/Thbs1/Foxc2/Nrp1/Rhoj/Itgb1/Robo1/Vegfa/Rhoa/Spred1/Stard13/Abl1/Mia3/Anxa1/Akt1	15
GO:0048588	GO:0048588	developmental cell growth	40/1635	291/28891	1.99760610159075e-07	2.20931500992756e-06	1.13666047138228e-06	Cxcl12/Nrp1/Col14a1/Sema5a/Wnt5a/Lrp1/Nr3c1/Itgb1/Auts2/Foxp1/App/Robo1/Bmpr2/Smad7/Prkg1/Vegfa/Vcl/Picalm/Ptprs/Tgfbr2/Afdn/Lamb2/Pten/Zeb2/Pdlim5/Sema6a/Abl1/Ctnnb1/Cpne1/Camk2d/Usp9x/Impact/Iqgap1/Smo/Fdps/Llph/Slc23a2/Prmt2/Itsn2/Ifrd1	40
GO:0014020	GO:0014020	primary neural tube formation	23/1635	119/28891	2.00909828326333e-07	2.21787957874424e-06	1.14106681759575e-06	Twist1/Wnt5a/Cited2/Fzd2/Dlc1/Zic2/Pfn1/Rock2/Zeb2/Tgfb1/Abl1/Rara/Nckap1/Hif1a/Lrp6/Arhgap35/Brd2/Bcl10/Kdm6a/Luzp1/Sdc4/Ski/Specc1l	23
GO:0032872	GO:0032872	regulation of stress-activated MAPK cascade	32/1635	206/28891	2.04509922134896e-07	2.25341752192212e-06	1.15935057299641e-06	Hgf/Xdh/Ccl19/Igfbp6/Dact1/Wnt5a/Ccn2/Gsn/Egfr/Mdfic/Rassf2/App/Mapk3/Vegfa/Prdx1/Stk39/Cdc42/Dlg1/Dab2/Taok1/Mapk9/Itch/Gadd45b/Arl6ip5/Rell1/Aida/Ripk1/Map2k1/Akt1/Rb1cc1/Gstp1/Gadd45g	32
GO:0018205	GO:0018205	peptidyl-lysine modification	34/1635	227/28891	2.10844792283282e-07	2.31890081029773e-06	1.19304077339709e-06	Lox/Eya1/Loxl2/Loxl1/Auts2/App/Por/Myo1c/Setbp1/P3h3/Zmiz1/Arnt/Ube2i/Setd7/Ezh1/Tgfb1/Baz1b/Ctnnb1/P3h4/Ifih1/Msl3/Plod3/Setd1b/Smo/Rela/Bloc1s1/Crebbp/Setd3/Pias1/Kansl3/Hcfc1/Mybbp1a/Senp7/Gnl3l	34
GO:0090150	GO:0090150	establishment of protein localization to membrane	38/1635	270/28891	2.17275979143119e-07	2.38519845749505e-06	1.22714994957895e-06	Cemip/Hpca/Pkdcc/Nsg1/Myo1c/Sptbn1/Vamp5/Srpr/Rab34/Rab8b/Afdn/Tcaf1/Rdx/Wnk1/Gorasp2/Vamp2/Sec62/Sec61g/Rab10/Sec63/Zdhhc20/Ssr3/Bax/Irgm2/Sec61a1/Rab5if/Atp2c1/Rab7/Stx4a/Golga7/Ccdc47/Vamp7/Fis1/Atp6ap1/Rilpl1/Rab11b/Pikfyve/Zdhhc3	38
GO:0060560	GO:0060560	developmental growth involved in morphogenesis	40/1635	292/28891	2.19037245207843e-07	2.39594086535794e-06	1.2326767623378e-06	Cxcl12/Six1/Spry1/Nrp1/Sema5a/Wnt5a/Tbx2/Lrp1/Itgb1/Auts2/Spry2/App/Robo1/Bmpr2/Prkg1/Vegfa/Vcl/Picalm/Ptprs/Tgfbr2/Afdn/Lzts2/Lamb2/Pten/Zeb2/Sema6a/Tgfb1/Abl1/Ctnnb1/Cpne1/Usp9x/Impact/Lrp6/Iqgap1/Smo/Rdh10/Llph/Slc23a2/Itsn2/Ifrd1	40
GO:0002218	GO:0002218	activation of innate immune response	39/1635	281/28891	2.19064392117398e-07	2.39594086535794e-06	1.2326767623378e-06	Colec12/Irak3/App/Rps6ka3/Cyba/Ifi203/Mndal/Erbin/Ptprs/Slc15a3/Nmi/Lamp2/Irgm1/Lacc1/Pik3r1/Zdhhc5/Peli1/Irf1/Nfkbia/Ifih1/Nek7/Trim12a/Nr1d1/Irf2/Irgm2/Gbp3/Ifi35/Rela/Bcl10/Zc3hav1/Ddx3x/Usp50/Matr3/Trim25/Znfx1/Tifa/Mapkapk2/Gpr108/Hexim1	39
GO:0046777	GO:0046777	protein autophosphorylation	35/1635	238/28891	2.21506053850099e-07	2.41817586832294e-06	1.24411634828993e-06	Pdgfra/Pdgfrb/Ddr2/Eng/Irak3/Egfr/Peak1/Rassf2/Errfi1/Prkcd/Mapk3/Vegfa/Fgfr1/Dapk1/Stk39/Ctnnd1/Map3k20/Abl1/Mvp/Wnk1/Htatip2/Taok1/Camk2d/Impact/Ppp2r5d/Clk4/Iqgap1/Ripk1/Slk/Yes1/Nme2/Ddx3x/Chp1/Mapkapk2/Pikfyve	35
GO:0002685	GO:0002685	regulation of leukocyte migration	36/1635	249/28891	2.29741093379178e-07	2.50345865474143e-06	1.28799310274805e-06	Emilin1/Cxcl12/Il33/Thbs1/Ccl19/Apod/Ecm1/Wnt5a/Cnn2/Pgf/Mmp14/Il34/Mdk/Ptn/App/Cd47/Mapk3/Vegfa/Lgals9/Rhoa/Stk39/Nbl1/Icam1/Trp53/Cx3cl1/Tgfb1/Abl1/Wnk1/Pik3r1/Adam17/Pawr/Mia3/Anxa1/Ano6/Akt1/Cxcl10	36
GO:0072009	GO:0072009	nephron epithelium development	23/1635	120/28891	2.35362085767457e-07	2.55529809446981e-06	1.3146637412641e-06	Foxd1/Tcf21/Foxc1/Gpc3/Six1/Foxc2/Eya1/Fat4/Pgf/Vegfa/Jag1/Lzts2/Lamb2/Hes1/Maged1/Tgfb1/Ctnnb1/Dlg1/Notch2/Pbx1/Smo/Cd44/Mtss1	23
GO:1901989	GO:1901989	positive regulation of cell cycle phase transition	23/1635	120/28891	2.35362085767457e-07	2.55529809446981e-06	1.3146637412641e-06	Ddr2/Tbx2/Egfr/App/Tmod3/Rgcc/Tgfb1/Rdx/Adamts1/Kmt2e/Adam17/Eif4g1/Camk2d/Pbx1/Anxa1/Anp32b/Crebbp/Ddx3x/Cul4a/Akt1/Larp7/Rrm2b/Cdc23	23
GO:1903035	GO:1903035	negative regulation of response to wounding	20/1635	94/28891	2.43179639271868e-07	2.63533686002133e-06	1.3558425231815e-06	Pdgfra/Tfpi/Il33/Thbs1/Serping1/Phldb2/Mdk/Plat/Neo1/Extl3/Prkcd/Prkg1/Pros1/Anxa2/Ptprs/Serpine2/Cers2/Pten/Cask/Stat3	20
GO:0007163	GO:0007163	establishment or maintenance of cell polarity	35/1635	239/28891	2.45602984925924e-07	2.65673283694093e-06	1.36685044242427e-06	Lama1/Ccl19/Cdh5/Spry1/Eya1/Rhoj/Wnt5a/Phldb2/Gsn/Amotl1/Itgb1/Cyth3/Fscn1/Spry2/Lims1/Rhou/Myh9/Rhoa/Arf4/Parva/Cdc42/Dock7/Hes1/Pard6g/Abl1/Krit1/Myo9a/Dlg1/Rab10/Nckap1/Arhgap35/Pdcd6ip/Arhgef2/Pkd1/Lmna	35
GO:0032330	GO:0032330	regulation of chondrocyte differentiation	15/1635	55/28891	2.54505877763302e-07	2.74801328234573e-06	1.41381290528519e-06	Efemp1/Adamts12/Loxl2/Rarb/Ccn2/Pkdcc/Maf/Mdk/Por/Smad7/Ctnnb1/Ltbp3/Rela/Glg1/Ptpn11	15
GO:0060323	GO:0060323	head morphogenesis	14/1635	48/28891	2.55582911984681e-07	2.75025937842844e-06	1.41496848908409e-06	Col1a1/Pdgfra/Mmp2/Rras/Zfp950/Arid5b/Tcf7l2/Tgfb1/Lrp6/Asph/Crebbp/Ptpn11/Ski/Specc1l	14
GO:0150117	GO:0150117	positive regulation of cell-substrate junction organization	12/1635	35/28891	2.55643511599736e-07	2.75025937842844e-06	1.41496848908409e-06	Nrp1/Col16a1/Lims1/Fermt2/S100a10/Vegfa/Myh9/Abl1/Pik3r1/Iqgap1/Sdc4/Ptpn11	12
GO:0071333	GO:0071333	cellular response to glucose stimulus	27/1635	158/28891	2.56268246748105e-07	2.75197679856359e-06	1.41585207678961e-06	Lrp1/Sidt2/Lepr/Vcam1/Myh9/Gpx1/Xbp1/Rab34/Icam1/Lrp5/Camk2n1/Klf7/Tcf7l2/Selenot/Zbtb20/Ppp3ca/Sri/Hif1a/Nr1d1/Tra2b/Pik3ca/Stx4a/Smarcb1/Bad/Hcfc1/Rab11b/Nadk	27
GO:1900182	GO:1900182	positive regulation of protein localization to nucleus	21/1635	103/28891	2.63338493414097e-07	2.81999135860893e-06	1.45084457968512e-06	Zic1/Uaca/Tnfrsf1a/Fermt2/Prkcd/Jak1/Jup/Flna/Xbp1/Tcf7l2/Tgfb1/Ubr5/Pik3r1/Cd2ap/Psen1/Bag3/Smo/Crebbp/Akt1/Larp7/Dtx3l	21
GO:0021915	GO:0021915	neural tube development	31/1635	198/28891	2.63555048387821e-07	2.81999135860893e-06	1.45084457968512e-06	Twist1/Dact1/Wnt5a/Cited2/Fzd2/Dlc1/Zic2/Marcks/Pfn1/Gas1/Rock2/Hes1/Zeb2/Tcf7l2/Tgfb1/Abl1/Rara/Nckap1/Hif1a/Psen1/Plod3/Lrp6/Arhgap35/Brd2/Smo/Bcl10/Kdm6a/Luzp1/Sdc4/Ski/Specc1l	31
GO:0070972	GO:0070972	protein localization to endoplasmic reticulum	18/1635	78/28891	2.65513851829959e-07	2.83582213227052e-06	1.45898928271374e-06	Kdelr2/Srpr/Insig1/Rer1/Kdelr1/Insig2/Spcs3/Spcs1/Sec62/Sec61g/Rab10/Sec63/Mia3/Ssr3/Bcap31/Sec61a1/Akt1/Ank2	18
GO:0006986	GO:0006986	response to unfolded protein	22/1635	112/28891	2.73666615684338e-07	2.91763128829591e-06	1.50107890480627e-06	Thbs1/Creb3l1/Pmp22/Hspb1/Creb3l2/Xbp1/Ermp1/Erp44/Parp8/Nfe2l2/Pik3r1/Serp1/Bok/Bax/Atf4/Bfar/Bag3/Herpud2/Nck1/Casp12/Stt3b/Faf2	22
GO:0090277	GO:0090277	positive regulation of peptide hormone secretion	26/1635	149/28891	2.78121477077401e-07	2.95979276954493e-06	1.52277037430489e-06	Sct/Rbp4/Cd38/Lrp1/Egfr/Anxa7/Lepr/Myh9/Nlgn2/Glul/Rab8b/Camk2n1/Tcf7l2/Selenot/Itsn1/Sri/Hif1a/Serp1/Cask/Prkar1a/Aimp1/Stx4a/Stim1/Bad/Hcfc1/Nadk	26
GO:0140747	GO:0140747	regulation of ncRNA transcription	20/1635	95/28891	2.91764817481068e-07	3.0994118941391e-06	1.5946023852504e-06	Twist1/Gata6/Egfr/Nr3c1/App/Smad6/Klf5/Bmpr1a/Bmyc/Trp53/Tgfb1/Rara/Hif1a/Wdr82/Rela/Smarcb1/Nfatc3/Stat3/Nr1h2/Larp7	20
GO:0071322	GO:0071322	cellular response to carbohydrate stimulus	28/1635	169/28891	3.00497917799491e-07	3.1864626874903e-06	1.63938875358636e-06	Calcrl/Lrp1/Sidt2/Lepr/Vcam1/Myh9/Gpx1/Xbp1/Rab34/Icam1/Lrp5/Camk2n1/Klf7/Tcf7l2/Selenot/Zbtb20/Ppp3ca/Sri/Hif1a/Nr1d1/Tra2b/Pik3ca/Stx4a/Smarcb1/Bad/Hcfc1/Rab11b/Nadk	28
GO:0030902	GO:0030902	hindbrain development	29/1635	179/28891	3.03357773677143e-07	3.21103389418185e-06	1.65203028241088e-06	Foxc1/Foxp2/Smad9/Mdk/Itgb1/Mafb/Dlc1/Atf5/Rora/Flna/Rbfox2/Ptprs/Serpine2/Gas1/Trp53/Hes1/Abl1/Ctnnb1/Sdf4/Usp9x/Lrp6/Atf2/Myh10/Arcn1/Smo/Map2k1/Ptpn11/Cul5/Nr2c2	29
GO:0034405	GO:0034405	response to fluid shear stress	10/1635	24/28891	3.09363887791745e-07	3.26228515275086e-06	1.67839831026667e-06	Spp1/Cited2/Pkd2/Xbp1/Nfe2l2/Ass1/Pkd1/Mtss1/Akt1/Klf2	10
GO:0007411	GO:0007411	axon guidance	36/1635	252/28891	3.09853685287474e-07	3.26228515275086e-06	1.67839831026667e-06	Foxd1/Cxcl12/Lama1/Nrp1/Lama2/Sema5a/Efnb1/Wnt5a/Lrp1/Plxnd1/Alcam/Matn2/Foxp1/Neo1/App/Arhgef25/Robo1/Bmpr2/Boc/Ece1/Zic2/Vegfa/Emb/Gas1/Lamb2/Klf7/Etv1/Sema6a/Scn1b/B3gnt2/Adam17/Arhgap35/Myh10/Smo/Agrn/Ythdf1	36
GO:0097485	GO:0097485	neuron projection guidance	36/1635	252/28891	3.09853685287474e-07	3.26228515275086e-06	1.67839831026667e-06	Foxd1/Cxcl12/Lama1/Nrp1/Lama2/Sema5a/Efnb1/Wnt5a/Lrp1/Plxnd1/Alcam/Matn2/Foxp1/Neo1/App/Arhgef25/Robo1/Bmpr2/Boc/Ece1/Zic2/Vegfa/Emb/Gas1/Lamb2/Klf7/Etv1/Sema6a/Scn1b/B3gnt2/Adam17/Arhgap35/Myh10/Smo/Agrn/Ythdf1	36
GO:0010586	GO:0010586	miRNA metabolic process	21/1635	104/28891	3.12516341155387e-07	3.28447458368814e-06	1.68981445007269e-06	Twist1/Gata6/Egfr/Nr3c1/App/Smad6/Klf5/Bmpr1a/Bmyc/Trp53/Tgfb1/Rara/Hif1a/Tut4/Rc3h2/Tut7/Rela/Nfatc3/Stat3/Nr1h2/Rc3h1	21
GO:0034103	GO:0034103	regulation of tissue remodeling	19/1635	87/28891	3.14023719421566e-07	3.28464446055602e-06	1.68990184925291e-06	Abi3bp/Ddr2/Spp1/Cd38/Lrp1/Egfr/Mdk/Trf/Lepr/Vegfa/Itgav/Tmem64/Klf6/Rock2/Trp53/Tmbim1/Ppp3ca/Ltbp3/Lrp6	19
GO:0050727	GO:0050727	regulation of inflammatory response	50/1635	411/28891	3.14197864572369e-07	3.28464446055602e-06	1.68990184925291e-06	Ptges/Hgf/Il33/Lpl/Cdh5/Adamts12/Nupr1/Wnt5a/Slc7a2/Mdk/Uaca/Grn/Lgals1/Foxp1/App/Pmp22/Pde5a/Tnfrsf1a/Extl3/Cd47/Rora/Lgals9/Gpx1/Ctsc/Cebpb/Gsdmd/Nfe2l1/Stk39/Nmi/Camk2n1/Cx3cl1/Arnt/Irgm1/Lacc1/Tgfb1/Ier3/Ldlr/Nfkbia/Nr1d1/Anxa1/Irgm2/Ifi35/Rela/Ripk1/Snx4/Cd44/Stat3/Nr1d2/Vamp7/Gstp1	50
GO:0050863	GO:0050863	regulation of T cell activation	50/1635	411/28891	3.14197864572369e-07	3.28464446055602e-06	1.68990184925291e-06	Ccl19/Lrrc32/Efnb1/Mdk/Twsg1/Il6st/Lgals1/Pde5a/Hspb1/Smad7/Cd47/Vcam1/Lgals9/Lgals8/Cebpb/Xbp1/Rhoa/Zmiz1/Tgfbr2/Hes1/Smarca2/Pten/Irgm1/Tgfb1/Abl1/Ctnnb1/Rara/Dlg1/Fgl2/Ppp3ca/Cblb/Pbrm1/Peli1/Irf1/Pawr/Itch/Rc3h2/Anxa1/Prkar1a/Zbtb1/Smarcb1/Cd44/Bcl10/Arid1b/Sos2/Nck1/Bad/Sdc4/Rc3h1/Ildr2	50
GO:0071604	GO:0071604	transforming growth factor beta production	13/1635	42/28891	3.16992538958296e-07	3.30801561378525e-06	1.70192596800778e-06	Lum/Col3a1/Gata6/Thbs1/Lrrc32/Bmpr1a/Itgav/Cx3cl1/Fbln1/Hif1a/Cd2ap/Atf2/Laptm4b	13
GO:1901550	GO:1901550	regulation of endothelial cell development	9/1635	19/28891	3.20663369684822e-07	3.33456091111616e-06	1.71558313778282e-06	Cdh5/Tnfrsf1a/S1pr3/Vegfa/Vcl/Rock2/Add1/Akap11/Ikbkb	9
GO:1903140	GO:1903140	regulation of establishment of endothelial barrier	9/1635	19/28891	3.20663369684822e-07	3.33456091111616e-06	1.71558313778282e-06	Cdh5/Tnfrsf1a/S1pr3/Vegfa/Vcl/Rock2/Add1/Akap11/Ikbkb	9
GO:0044088	GO:0044088	regulation of vacuole organization	15/1635	56/28891	3.29490358871205e-07	3.42034114638758e-06	1.75971582244788e-06	Nupr1/Efnb1/Grn/Ralb/Snx18/Wipi1/Irgm1/Irgm2/Rab1b/Snx4/Laptm4b/Fez2/Fnip1/Pikfyve/Becn1	15
GO:0071331	GO:0071331	cellular response to hexose stimulus	27/1635	160/28891	3.32834840170013e-07	3.44900831748856e-06	1.77446466544691e-06	Lrp1/Sidt2/Lepr/Vcam1/Myh9/Gpx1/Xbp1/Rab34/Icam1/Lrp5/Camk2n1/Klf7/Tcf7l2/Selenot/Zbtb20/Ppp3ca/Sri/Hif1a/Nr1d1/Tra2b/Pik3ca/Stx4a/Smarcb1/Bad/Hcfc1/Rab11b/Nadk	27
GO:0007033	GO:0007033	vacuole organization	33/1635	221/28891	3.39970417986746e-07	3.51679189375451e-06	1.80933833054411e-06	Nupr1/Man2a1/Efnb1/Grn/Rab34/Ralb/Snx18/Wipi1/Irgm1/Hook3/Creg1/Rab1a/Gaa/Chmp3/Lipa/Map1lc3b/Psen1/Tmem9/Irgm2/Mbtps1/Atf2/Bag3/Rab7/Rab1b/Snx4/Laptm4b/Fez2/Vps4a/Arl8b/Rb1cc1/Fnip1/Pikfyve/Becn1	33
GO:0009991	GO:0009991	response to extracellular stimulus	54/1635	460/28891	3.41185152046395e-07	3.52319815821731e-06	1.81263426052755e-06	Alpl/Cfh/Lpl/Sct/Spp1/Axl/Kank2/Prkab2/Rbp1/Fbn1/Mapk3/Vcam1/Ghr/Glul/Rnase4/Xbp1/Ralb/Gsdmd/Rxra/Stk39/Trp53/Lamp2/Wipi1/Zeb2/Tcf7l2/Nenf/Nfe2l2/Ldlr/Eif4g1/Lipa/Tbl1xr1/Map1lc3b/Bax/Atf4/Impact/Lrp6/Atf2/Arhgap35/Nucb2/Crebbp/Bcl10/Comt/Larp1/Kdm6a/Plin2/Akt1/Arsb/Plin3/Fnip1/Rragc/Vps41/Mybbp1a/Becn1/Cdkn1a	54
GO:0048545	GO:0048545	response to steroid hormone	36/1635	253/28891	3.41892811405282e-07	3.52435499143737e-06	1.81322943441055e-06	Tcf21/Alpl/Adh1/Lox/Spp1/Kank2/Nedd4/Nr3c1/Foxp1/Adam9/Idh1/Por/Errfi1/Sult1a1/Klf9/Zfp36l2/Rhoa/Rxra/Rbfox2/Stk39/Zmiz1/Ncoa3/Tgfb1/Hdac1/Ubr5/Dab2/Pik3r1/Strn3/Tmf1/Anxa1/Ass1/Ube3a/Map2k1/Tbl1x/Uri1/Prmt2	36
GO:0010038	GO:0010038	response to metal ion	42/1635	320/28891	3.60376718092752e-07	3.70843311470402e-06	1.90793495418625e-06	Hpca/Pla2g4a/Thbs1/Xdh/Loxl2/Mylk/Cp/Rasgrp2/Gsn/Egfr/Clic4/Trf/Adam9/App/Anxa7/Mapk3/Id2/Plscr1/Pkd2/Sod3/Nfe2l1/Stk39/Gphn/Plscr2/Add1/Nfe2l2/Wnk1/Ppp3ca/Cpne1/Mapk9/Cpne3/S100a16/Nek7/Sec31a/Ass1/Ppp1ca/Iqgap1/Asph/Ncstn/Nfatc3/Stim1/Akt1	42
GO:0001893	GO:0001893	maternal placenta development	12/1635	36/28891	3.63718523107053e-07	3.72852489336506e-06	1.91827188237492e-06	Pla2g4a/Ctsl/Nr2f2/Cited2/Ptn/Bmpr2/Mapk3/Rxra/Il11ra1/Ndrg3/Akt1/Dazap1	12
GO:1901889	GO:1901889	negative regulation of cell junction assembly	12/1635	36/28891	3.63718523107053e-07	3.72852489336506e-06	1.91827188237492e-06	Apod/Wnt5a/Lrp1/Phldb2/Mmp14/Dlc1/Robo1/Rhoa/Rock2/Pten/Ptpn13/Ikbkb	12
GO:0002833	GO:0002833	positive regulation of response to biotic stimulus	50/1635	413/28891	3.64219602562955e-07	3.72852489336506e-06	1.91827188237492e-06	Emilin1/Colec12/Wnt5a/Irak3/Grn/App/Rps6ka3/Cyba/Plscr1/Lgals9/Ifi203/Gsdme/Mndal/Erbin/Rab34/Ptprs/Slc15a3/Nmi/Plscr2/Lamp2/Irgm1/Lacc1/Pik3r1/Zdhhc5/Peli1/Lamp1/Irf1/Nfkbia/Ifih1/Nek7/Trim12a/Nr1d1/Irf2/Irgm2/Gbp3/Ifi35/Rela/Bcl10/Zc3hav1/Ddx3x/Usp50/Trim56/Akirin2/Matr3/Trim25/Znfx1/Tifa/Mapkapk2/Gpr108/Hexim1	50
GO:0045930	GO:0045930	negative regulation of mitotic cell cycle	35/1635	243/28891	3.68607224192903e-07	3.76692391286599e-06	1.93802761997251e-06	Foxc1/Dact1/Kank2/Creb3l1/Egfr/Foxn3/Pkd2/Zfp36l2/Rgcc/Ctdsp2/Cdkn1c/Gas1/Map3k20/Trp53/Pten/Klhl22/Abl1/Ctnnb1/Timp2/Ier3/Ctdsp1/Dlg1/Taok1/Btg1/Mbtps1/Usp47/Rad21/Atf2/Btg3/Vps4a/Uimc1/Prmt2/Rbl2/Nabp2/Cdkn1a	35
GO:0048745	GO:0048745	smooth muscle tissue development	11/1635	30/28891	3.70404988735618e-07	3.77226560817324e-06	1.94077584459355e-06	Itga8/Col3a1/Six1/Pdgfrb/Mylk/Eng/Foxp2/Foxp1/Zfp950/Efemp2/Dlg1	11
GO:0051894	GO:0051894	positive regulation of focal adhesion assembly	11/1635	30/28891	3.70404988735618e-07	3.77226560817324e-06	1.94077584459355e-06	Nrp1/Col16a1/Lims1/Fermt2/S100a10/Vegfa/Myh9/Abl1/Iqgap1/Sdc4/Ptpn11	11
GO:0038127	GO:0038127	ERBB signaling pathway	23/1635	123/28891	3.74042333302887e-07	3.80276372191269e-06	1.95646668097658e-06	Efemp1/Shc1/Itga1/Egfr/Spry2/Errfi1/Mapk3/Ptpn12/Hip1/Ralb/Arf4/Tgfb1/Abl1/Mvp/Cblb/Cpne3/Psen1/Socs4/Rab7/Iqgap1/Map2k1/Akt1/Ptpn11	23
GO:0071326	GO:0071326	cellular response to monosaccharide stimulus	27/1635	161/28891	3.78594663478171e-07	3.83739885757224e-06	1.9742859550268e-06	Lrp1/Sidt2/Lepr/Vcam1/Myh9/Gpx1/Xbp1/Rab34/Icam1/Lrp5/Camk2n1/Klf7/Tcf7l2/Selenot/Zbtb20/Ppp3ca/Sri/Hif1a/Nr1d1/Tra2b/Pik3ca/Stx4a/Smarcb1/Bad/Hcfc1/Rab11b/Nadk	27
GO:0003281	GO:0003281	ventricular septum development	19/1635	88/28891	3.79394681710286e-07	3.83739885757224e-06	1.9742859550268e-06	Wnt5a/Cited2/Tgfbr3/Fzd2/Smad6/Robo1/Bmpr2/Sav1/Smad7/Bmpr1a/Id2/Tgfbr2/Hes1/Lrp6/Heg1/Frs2/Luzp1/Matr3/Ap2b1	19
GO:2000628	GO:2000628	regulation of miRNA metabolic process	19/1635	88/28891	3.79394681710286e-07	3.83739885757224e-06	1.9742859550268e-06	Twist1/Gata6/Egfr/Nr3c1/App/Smad6/Klf5/Bmpr1a/Bmyc/Trp53/Tgfb1/Rara/Hif1a/Rc3h2/Rela/Nfatc3/Stat3/Nr1h2/Rc3h1	19
GO:0055123	GO:0055123	digestive system development	25/1635	142/28891	3.93253924691209e-07	3.97079090852881e-06	2.0429142270648e-06	Clmp/Tcf21/Pdgfra/Col3a1/Alx4/Gata6/Dact1/Rarb/Wnt5a/Tbx2/Fat4/Pkdcc/Egfr/Il6st/Klf5/Sav1/Id2/Xbp1/Cdkn1c/Hes1/Tcf7l2/Ctnnb1/Nckap1/Hif1a/Smo	25
GO:0042306	GO:0042306	regulation of protein import into nucleus	18/1635	80/28891	3.98266838471278e-07	4.00092509887021e-06	2.05841783014733e-06	Apod/Zic1/Angpt1/Uaca/Mdfic/Tnfrsf1a/Prkcd/Jup/Flna/Xbp1/Tgfb1/Ubr5/Pik3r1/Gbp4/Psen1/Bag3/Smo/Chp1	18
GO:0060976	GO:0060976	coronary vasculature development	18/1635	80/28891	3.98266838471278e-07	4.00092509887021e-06	2.05841783014733e-06	Gata6/Gpc3/Pdgfrb/Nrp1/Lrp1/Angpt1/Plxnd1/Tgfbr3/Smad6/Robo1/Vegfa/Fgfr1/Rxra/Spred1/Ctnnb1/Pbrm1/Myh10/Ap2b1	18
GO:1903036	GO:1903036	positive regulation of response to wounding	18/1635	80/28891	3.98266838471278e-07	4.00092509887021e-06	2.05841783014733e-06	Thbs1/Foxc2/Ddr2/Mylk/Lrp1/Mdk/Plat/Itgb1/Grn/Ptn/Fermt2/Flna/Xbp1/Nfe2l2/Actg1/Hif1a/Anxa1/Ano6	18
GO:1903828	GO:1903828	negative regulation of protein localization	35/1635	244/28891	4.07281458822049e-07	4.08454981669502e-06	2.10144153240565e-06	Mrap/Apod/Angpt1/Pkdcc/Mdfic/Neo1/App/Fbn1/Sp100/Picalm/Rock2/Lzts2/Insig1/Klf7/Leprot/Maged1/Tgfb1/Tmbim1/Tax1bp3/Wnk1/Cyp51/Dab2/Ppp3ca/Cltc/Gbp4/Pid1/Anxa1/Bag3/Lats2/Chp1/Akt1/Ptpn11/Ube2j1/Ndfip2/Ilrun	35
GO:0044344	GO:0044344	cellular response to fibroblast growth factor stimulus	20/1635	97/28891	4.16552331039307e-07	4.17045709434785e-06	2.14563957853001e-06	Thbs1/Spry1/Spry4/Wnt5a/Tbx2/Fat4/Creb3l1/Ccn2/Spry2/Sulf1/Fgfr1/Zfp36l2/Ext2/Tcf7l2/Ctnnb1/Iqgap1/Frs2/Cd44/Ptpn11/Sulf2	20
GO:0046879	GO:0046879	hormone secretion	49/1635	403/28891	4.17683111735195e-07	4.1747144799614e-06	2.1478299415686e-06	Foxd1/Ltbp4/Sct/Spp1/Rbp4/Npy1r/Cd38/Lrp1/Selenom/Egfr/Fbn1/Anxa7/Sidt2/Lepr/Fgfr1/Myh9/Nlgn2/Glul/Rab8b/Lrp5/Camk2n1/Klf7/Tcf7l2/Selenot/Itsn1/Dab2/Vamp2/Rab1a/Ppp3ca/Sri/Hif1a/Tmf1/Serp1/Nr1d1/Cask/Anxa1/Prkar1a/Snx4/Aimp1/Stx4a/Nucb2/Stim1/Vamp7/Bad/Ptpn11/Hcfc1/Rab11b/Nadk/Ildr2	49
GO:0035307	GO:0035307	positive regulation of protein dephosphorylation	13/1635	43/28891	4.30849677307178e-07	4.29181404145888e-06	2.20807596450888e-06	Cdh5/Pdgfrb/Itga1/Dlc1/Prkcd/Tgfb1/Cnep1r1/Pawr/Sppl3/Ppp1r12a/Gna12/Ppp2r5d/Ptpa	13
GO:1903670	GO:1903670	regulation of sprouting angiogenesis	13/1635	43/28891	4.30849677307178e-07	4.29181404145888e-06	2.20807596450888e-06	Thbs1/Rhoj/Creb3l1/Jak1/Vegfa/Glul/Sema6a/Stard13/Hif1a/S100a1/Tjp1/Epn2/Klf2	13
GO:0090110	GO:0090110	COPII-coated vesicle cargo loading	8/1635	15/28891	4.65268982920186e-07	4.62688499485502e-06	2.38046510146869e-06	Insig1/Sar1a/Rab1a/Sec24a/Mia3/Sec31a/Tbc1d20/Sec24d	8
GO:0002793	GO:0002793	positive regulation of peptide secretion	26/1635	153/28891	4.74601355835747e-07	4.71025717646652e-06	2.4233588775146e-06	Sct/Rbp4/Cd38/Lrp1/Egfr/Anxa7/Lepr/Myh9/Nlgn2/Glul/Rab8b/Camk2n1/Tcf7l2/Selenot/Itsn1/Sri/Hif1a/Serp1/Cask/Prkar1a/Aimp1/Stx4a/Stim1/Bad/Hcfc1/Nadk	26
GO:0032964	GO:0032964	collagen biosynthetic process	16/1635	65/28891	4.75244808915077e-07	4.71025717646652e-06	2.4233588775146e-06	Col1a1/Emilin1/Cygb/Col5a1/Pdgfrb/Ddr2/Rcn3/Eng/Creb3l1/Ccn2/Errfi1/Serpinh1/P3h3/Rgcc/Tgfb1/P3h4	16
GO:0051147	GO:0051147	regulation of muscle cell differentiation	27/1635	163/28891	4.88045790819803e-07	4.82904171284411e-06	2.48447179554809e-06	Nid1/Lama1/Lama2/Fzd7/Eng/Mmp14/Nr3c1/Foxp1/Lamb1/Tmsb4x/Bmpr2/Bmpr1a/Id2/Efemp2/Xbp1/Lamc1/Lamb2/Tgfb1/Ccnt2/Frs2/Eif5a/Nfatc3/Setd3/Pias1/Fdps/Akirin2/Atp11a	27
GO:0035459	GO:0035459	vesicle cargo loading	10/1635	25/28891	4.89395736312911e-07	4.83431481095742e-06	2.48718472790957e-06	Picalm/Ap3s1/Insig1/Sar1a/Rab1a/Sec24a/Mia3/Sec31a/Tbc1d20/Sec24d	10
GO:1902893	GO:1902893	regulation of miRNA transcription	17/1635	73/28891	4.93765237072171e-07	4.85918767101785e-06	2.49998145300937e-06	Twist1/Gata6/Egfr/Nr3c1/App/Smad6/Klf5/Bmpr1a/Bmyc/Trp53/Tgfb1/Rara/Hif1a/Rela/Nfatc3/Stat3/Nr1h2	17
GO:0048251	GO:0048251	elastic fiber assembly	7/1635	11/28891	4.95198608352842e-07	4.85918767101785e-06	2.49998145300937e-06	Mfap4/Emilin1/Lox/Col3a1/Ltbp4/Tnxb/Efemp2	7
GO:0061299	GO:0061299	retina vasculature morphogenesis in camera-type eye	7/1635	11/28891	4.95198608352842e-07	4.85918767101785e-06	2.49998145300937e-06	Cyp1b1/Lama1/Nrp1/Rhoj/Clic4/Col4a1/Lrp5	7
GO:0110011	GO:0110011	regulation of basement membrane organization	7/1635	11/28891	4.95198608352842e-07	4.85918767101785e-06	2.49998145300937e-06	Nid1/Lama1/Lama2/Phldb2/Lamb1/Lamc1/Lamb2	7
GO:0019079	GO:0019079	viral genome replication	23/1635	125/28891	5.04672210788744e-07	4.93577763840826e-06	2.53938587838373e-06	Ifitm2/Ifitm1/Rnasel/Plscr1/Shfl/Ifitm3/Resf1/Isg20/Plscr2/Ppib/Smc6/Ifih1/Stau1/Gbp3/Smarcb1/Zc3hav1/Ddx3x/Larp1/Top2b/Fmr1/Znfx1/Rad23a/Tbc1d20	23
GO:0045445	GO:0045445	myoblast differentiation	23/1635	125/28891	5.04672210788744e-07	4.93577763840826e-06	2.53938587838373e-06	Id3/Tbx2/Itgb1/Epas1/Lgals1/Boc/Gpx1/Flt3l/Mbnl1/Smarca2/Tcf7l2/Zfhx3/Tgfb1/Pik3r1/Pbrm1/Btg1/Cxcl9/Bcl9l/Smarcb1/Arid1b/Eid2b/Nr2c2/Cxcl10	23
GO:0070306	GO:0070306	lens fiber cell differentiation	12/1635	37/28891	5.10592969381487e-07	4.98544323404333e-06	2.5649381056996e-06	Spry1/Maf/Spry2/Cdkn1c/Spred1/Spred2/Zeb2/Tgfb1/Skil/Atf4/Frs2/Tbc1d20	12
GO:0006469	GO:0006469	negative regulation of protein kinase activity	31/1635	204/28891	5.16519802541714e-07	5.03084976379473e-06	2.58829910550232e-06	Spry1/Spry4/Irak3/Nr2f2/Sh3bp5/Spry2/Errfi1/Hspb1/Prkcd/Cdkn1c/Spred1/Camk2n1/Pten/Stk38/Abl1/Mvp/Cblb/Gadd45b/Psen1/Aida/Lrp6/Heg1/Prkar1a/Socs4/Lats2/Chp1/Akt1/Gstp1/Hexim1/Gadd45g/Cdkn1a	31
GO:0033673	GO:0033673	negative regulation of kinase activity	33/1635	225/28891	5.16943832412911e-07	5.03084976379473e-06	2.58829910550232e-06	Spry1/Ddr2/Spry4/Irak3/Nr2f2/Sh3bp5/Spry2/Errfi1/Hspb1/Prkcd/Cdkn1c/Spred1/Camk2n1/Pten/Stk38/Abl1/Mvp/Wnk1/Cblb/Gadd45b/Psen1/Aida/Lrp6/Heg1/Prkar1a/Socs4/Lats2/Chp1/Akt1/Gstp1/Hexim1/Gadd45g/Cdkn1a	33
GO:0031214	GO:0031214	biomineral tissue development	29/1635	184/28891	5.49291702399073e-07	5.33687849440939e-06	2.74574644082295e-06	Col1a1/Mgp/Alpl/Lox/Col1a2/Twist1/Gpc3/Ecm1/Ddr2/Spp1/Slc24a3/Pkdcc/Ptn/Bmpr2/Bmpr1a/Fgfr1/Srgn/Cebpb/Rxra/Tcf7l2/Tgfb1/Sbds/Ltbp3/Hif1a/Mia3/Atf4/Ano6/Mtss1/Stim1	29
GO:0040037	GO:0040037	negative regulation of fibroblast growth factor receptor signaling pathway	9/1635	20/28891	5.53639404901754e-07	5.37030222754701e-06	2.76294246587726e-06	Thbs1/Spry1/Spry4/Wnt5a/Creb3l1/Spry2/Sulf1/Tcf7l2/Sulf2	9
GO:0035966	GO:0035966	response to topologically incorrect protein	24/1635	135/28891	5.5476045722812e-07	5.37127019548391e-06	2.76344047131627e-06	Thbs1/Creb3l1/Pmp22/Hspb1/Creb3l2/Xbp1/Ermp1/Erp44/Parp8/Nfe2l2/Pik3r1/Dnajc18/Serp1/Bok/Bax/Atf4/Bfar/Bag3/Herpud2/Nck1/Akirin2/Casp12/Stt3b/Faf2	24
GO:0051250	GO:0051250	negative regulation of lymphocyte activation	28/1635	174/28891	5.55554733756321e-07	5.37127019548391e-06	2.76344047131627e-06	Lrrc32/Axl/Mdk/Twsg1/Pde5a/Hspb1/Smad7/Id2/Lgals9/Mertk/Cebpb/Parp3/Pten/Tgfb1/Dlg1/Fgl2/Cblb/Peli1/Irf1/Pawr/Itch/Rc3h2/Anxa1/Prkar1a/Cd44/Sdc4/Rc3h1/Ildr2	28
GO:0006890	GO:0006890	retrograde vesicle-mediated transport, Golgi to endoplasmic reticulum	13/1635	44/28891	5.79900767440925e-07	5.59750871280254e-06	2.87983690124351e-06	Plpp3/Kdelr2/Copa/Arf4/Rer1/Kdelr1/Ergic1/Rab6a/Uvrag/Copz2/Ergic2/Arcn1/Scyl1	13
GO:0001570	GO:0001570	vasculogenesis	20/1635	99/28891	5.88467279513284e-07	5.67094607960928e-06	2.91761935942468e-06	Ramp2/Xdh/Pdgfrb/Nrp1/Eng/Angpt1/Rras/Cited2/Tgfbr3/Rin2/Zfp950/Fgfr1/Spred1/Zmiz1/Tgfbr2/Tgfb1/Ctnnb1/Pbrm1/Heg1/Smo	20
GO:0048662	GO:0048662	negative regulation of smooth muscle cell proliferation	17/1635	74/28891	6.07425624116043e-07	5.83463866541336e-06	3.00183681637662e-06	Apod/Ogn/Igfbp5/Bmpr2/Prkg1/Tpm1/Efemp2/Rhoa/Trp53/Npr3/Timp3/Pten/Pik3r1/Gna12/Comt/Gstp1/Cdkn1a	17
GO:0060675	GO:0060675	ureteric bud morphogenesis	17/1635	74/28891	6.07425624116043e-07	5.83463866541336e-06	3.00183681637662e-06	Foxd1/Tcf21/Gpc3/Six1/Eya1/Fat4/Pgf/Vegfa/Lzts2/Hes1/Maged1/Tgfb1/Ctnnb1/Dlg1/Pbx1/Smo/Cd44	17
GO:0050921	GO:0050921	positive regulation of chemotaxis	27/1635	165/28891	6.26115021139365e-07	6.00441260953261e-06	3.08918304381991e-06	Pdgfra/Cxcl12/Thbs1/Ccl19/Pdgfrb/Nrp1/Sema5a/Wnt5a/Pgf/Il34/Mdk/Ptn/App/Bmpr2/Hspb1/Mapk3/Vegfa/Fgfr1/Stk39/Cx3cl1/Tgfb1/Wnk1/Adam17/Lpar1/Stx4a/Ano6/Cxcl10	27
GO:0009636	GO:0009636	response to toxic substance	24/1635	136/28891	6.37882135342146e-07	6.10736018579203e-06	3.14214807598277e-06	Inmt/Cyp1b1/Abcg2/Slc7a11/Nupr1/Abcb1a/Ralbp1/Arnt2/Mapk3/Gpx1/Prdx1/Sod3/Arnt/Selenot/Nqo1/Nfe2l2/Aldh2/Scn1b/Hif1a/Pon2/Bax/Ass1/Esd/Cat	24
GO:0034612	GO:0034612	response to tumor necrosis factor	31/1635	206/28891	6.41839821585409e-07	6.1353250796783e-06	3.15653560755889e-06	Ccl19/Adamts12/Cxcl16/Adam9/Lims1/Tnfrsf1a/Mapk3/Rora/Zfp36l2/Gsdme/Erbin/Ybx3/Trp53/Asah1/Cx3cl1/Txndc17/Actn4/Nfe2l2/Cpne1/Adam17/Irf1/Nfkbia/Pid1/Nr1d1/Gbp3/Birc2/Rela/Ripk1/Stat1/Akt1/Ikbkb	31
GO:0051258	GO:0051258	protein polymerization	38/1635	282/28891	6.61091074539956e-07	6.30915465814987e-06	3.24596839994831e-06	Cdh5/Cdc42ep5/Kank2/Gsn/Cdc42ep3/Svil/Tmsb4x/Myo1c/Sptbn1/Prkcd/Tmod3/Tpm1/Myadm/Ssh2/Rhoa/Pfn1/Add3/Icam1/Tmsb10/Add1/Abl1/Fchsd2/Rdx/Snx9/Hdgfl3/Dlg1/Cdc42ep4/Nckap1/Capza1/Eps8/Camsap2/Capg/Mtss1/Nck1/Capzb/Flii/Diaph1/Orc4	38
GO:1903320	GO:1903320	regulation of protein modification by small protein conjugation or removal	35/1635	249/28891	6.64003755358811e-07	6.32674753696954e-06	3.25501968047746e-06	Angpt1/Epas1/Spry2/Smad7/Pttg1ip/Nmi/Pten/Arnt/Ube2i/Wbp1l/Abl1/Ctnnb1/Wnk1/Cblb/Rassf1/Peli1/Mapk9/Gbp4/Itch/Hif1a/Svbp/Psen1/Ube3a/Birc2/Rela/Sqstm1/Bcl10/Ddx3x/Chp1/Pias1/Akt1/Bag5/Ndfip2/Dtx3l/Gnl3l	35
GO:0030514	GO:0030514	negative regulation of BMP signaling pathway	15/1635	59/28891	6.88787007222625e-07	6.5523355654924e-06	3.37108144337085e-06	Wnt5a/Twsg1/Smad6/Fbn1/Smad7/Htra1/Nbl1/Bambi/Tcf7l2/Abl1/Skil/Ctdspl2/Ppm1a/Ski/Crim1	15
GO:0071356	GO:0071356	cellular response to tumor necrosis factor	29/1635	186/28891	6.91585894393526e-07	6.5684008621613e-06	3.37934680507912e-06	Ccl19/Adamts12/Lims1/Tnfrsf1a/Mapk3/Rora/Zfp36l2/Gsdme/Erbin/Ybx3/Trp53/Asah1/Cx3cl1/Txndc17/Actn4/Nfe2l2/Cpne1/Adam17/Irf1/Nfkbia/Pid1/Nr1d1/Gbp3/Birc2/Rela/Ripk1/Stat1/Akt1/Ikbkb	29
GO:0014033	GO:0014033	neural crest cell differentiation	20/1635	100/28891	6.96778390564083e-07	6.59654037914829e-06	3.39382417770329e-06	Foxc1/Twist1/Six1/Foxc2/Nrp1/Sema5a/Efnb1/Cited2/Zic2/Bmpr1a/Mapk3/Jag1/Cdc42/Hes1/Zeb2/Sema6a/Hif1a/Lrp6/Smo/Rdh10	20
GO:0071774	GO:0071774	response to fibroblast growth factor	20/1635	100/28891	6.96778390564083e-07	6.59654037914829e-06	3.39382417770329e-06	Thbs1/Spry1/Spry4/Wnt5a/Tbx2/Fat4/Creb3l1/Ccn2/Spry2/Sulf1/Fgfr1/Zfp36l2/Ext2/Tcf7l2/Ctnnb1/Iqgap1/Frs2/Cd44/Ptpn11/Sulf2	20
GO:0001678	GO:0001678	intracellular glucose homeostasis	28/1635	176/28891	7.04893429851499e-07	6.65208042174054e-06	3.42239872262324e-06	Lrp1/Sidt2/Lepr/Vcam1/Myh9/Gpx1/Xbp1/Rab34/Icam1/Lrp5/Camk2n1/Klf7/Tcf7l2/Selenot/Zbtb20/Pik3r1/Ppp3ca/Sri/Hif1a/Nr1d1/Tra2b/Pik3ca/Stx4a/Smarcb1/Bad/Hcfc1/Rab11b/Nadk	28
GO:0002687	GO:0002687	positive regulation of leukocyte migration	28/1635	176/28891	7.04893429851499e-07	6.65208042174054e-06	3.42239872262324e-06	Cxcl12/Thbs1/Ccl19/Wnt5a/Pgf/Mmp14/Il34/Mdk/Ptn/App/Cd47/Mapk3/Vegfa/Lgals9/Rhoa/Stk39/Icam1/Trp53/Cx3cl1/Tgfb1/Abl1/Wnk1/Pik3r1/Adam17/Pawr/Mia3/Ano6/Cxcl10	28
GO:0002573	GO:0002573	myeloid leukocyte differentiation	37/1635	272/28891	7.31230134969079e-07	6.88890841689865e-06	3.54424328503436e-06	Sh3pxd2a/Il33/Gpc3/Ccl19/Clec2d/Il34/Nr3c1/Cited2/Mafb/Rbp1/Foxp1/Trf/Rassf2/App/Fbn1/Id2/Vegfa/Lrrk1/Bmyc/Cebpb/Tmem64/Tgfbr2/Tgfb1/Ctnnb1/Rara/Sp3/Relb/Pik3r1/Ppp3ca/Notch2/Psen1/Ripk1/Mitf/Nme2/Cul4a/Atp6ap1/Lbr	37
GO:0030282	GO:0030282	bone mineralization	24/1635	137/28891	7.32317626200651e-07	6.88890841689865e-06	3.54424328503436e-06	Mgp/Alpl/Lox/Col1a2/Twist1/Gpc3/Ecm1/Ddr2/Spp1/Slc24a3/Pkdcc/Ptn/Bmpr2/Bmpr1a/Srgn/Rxra/Tcf7l2/Sbds/Ltbp3/Hif1a/Mia3/Atf4/Ano6/Mtss1	24
GO:0061614	GO:0061614	miRNA transcription	17/1635	75/28891	7.44298384910526e-07	6.99049768811997e-06	3.59650948899121e-06	Twist1/Gata6/Egfr/Nr3c1/App/Smad6/Klf5/Bmpr1a/Bmyc/Trp53/Tgfb1/Rara/Hif1a/Rela/Nfatc3/Stat3/Nr1h2	17
GO:1903020	GO:1903020	positive regulation of glycoprotein metabolic process	10/1635	26/28891	7.54859841226844e-07	7.07845591210655e-06	3.64176271720416e-06	Il33/Ccl19/Soat1/Tcf7l2/Ctnnb1/Rab1a/Pawr/Rab1b/Ncstn/Chp1	10
GO:0006509	GO:0006509	membrane protein ectodomain proteolysis	13/1635	45/28891	7.73322419682938e-07	7.24010879313915e-06	3.72493077568797e-06	Timp1/Adam9/App/Myh9/Timp3/Sppl2a/Timp2/Snx9/Erap1/Adam17/Psen1/Ncstn/Aph1b	13
GO:0016331	GO:0016331	morphogenesis of embryonic epithelium	29/1635	187/28891	7.74863305266438e-07	7.24307452963904e-06	3.72645660402518e-06	Twist1/Six1/Tgfb1i1/Tbx18/Wnt5a/Cited2/Fzd2/Dlc1/Zic2/Sulf1/Pfn1/Rock2/Zeb2/Tgfb1/Abl1/Ctnnb1/Rara/Nckap1/Hif1a/Lrp6/Arhgap35/Brd2/Bcl10/Rdh10/Kdm6a/Luzp1/Sdc4/Ski/Specc1l	29
GO:0007041	GO:0007041	lysosomal transport	23/1635	128/28891	7.80502646493053e-07	7.28428100835866e-06	3.74765673859855e-06	Lrp1/Nedd4/Grn/Rab34/Lamp2/Hook3/Scarb2/Chmp3/Lamp1/Rab12/Lipa/M6pr/Ehd3/Rab7/Pxk/Vps4a/Ncoa4/Hgsnat/Arl8b/Vamp7/Vps41/Dtx3l/Becn1	23
GO:0060977	GO:0060977	coronary vasculature morphogenesis	11/1635	32/28891	7.87619045495974e-07	7.33912109007824e-06	3.77587116381991e-06	Pdgfrb/Nrp1/Angpt1/Tgfbr3/Smad6/Vegfa/Fgfr1/Rxra/Spred1/Ctnnb1/Pbrm1	11
GO:0031348	GO:0031348	negative regulation of defense response	42/1635	330/28891	8.26013622449795e-07	7.68478396860918e-06	3.95370969236148e-06	Hgf/Il33/Cdh5/Serping1/Irak3/Clec2d/Mdk/Uaca/Grn/Tnfrsf1a/Extl3/Rora/Htra1/Lgals9/Gpx1/Erbin/Ptprs/Nmi/Cx3cl1/Pten/Lamp2/Arnt/Irgm1/Serpinb9/Tgfb1/Samhd1/Ier3/Ldlr/Fgl2/Itch/Nr1d1/Irgm2/Ythdf3/Nt5c2/Parp14/Cd44/Stat3/Nr1d2/Akt1/Gstp1/Ppp6c/Ilrun	42
GO:0050868	GO:0050868	negative regulation of T cell activation	24/1635	138/28891	8.39447485901939e-07	7.7975051398458e-06	4.01170309713031e-06	Lrrc32/Mdk/Twsg1/Pde5a/Hspb1/Smad7/Lgals9/Cebpb/Pten/Tgfb1/Dlg1/Fgl2/Cblb/Peli1/Irf1/Pawr/Itch/Rc3h2/Anxa1/Prkar1a/Cd44/Sdc4/Rc3h1/Ildr2	24
GO:0062012	GO:0062012	regulation of small molecule metabolic process	47/1635	389/28891	8.55245318467724e-07	7.93179709933154e-06	4.08079435903095e-06	Igfbp4/Hpca/Twist1/Pla2g4a/Slc7a11/Nupr1/H6pd/Nr3c1/Fmo1/App/Por/Lepr/Rora/Myh9/Nfe2l1/Dkk3/Trp53/Ttc39b/Insig1/Tcf7l2/Zbtb20/Lacc1/Insig2/Ier3/Ldlr/Dab2/Mapk9/Hif1a/Pid1/Psen1/Nr1d1/Anxa1/Isyna1/Prxl2c/Nucb2/Comt/Elovl5/Ubr4/Acadl/Rdh10/Stat3/Nr1h2/Map2k1/Fdps/Akt1/Fis1/Bad	47
GO:0030857	GO:0030857	negative regulation of epithelial cell differentiation	15/1635	60/28891	8.7053913090262e-07	8.04840630867313e-06	4.1407881029118e-06	Xdh/Spry1/Id1/Foxp1/Spry2/Extl3/S1pr3/Vegfa/Jag1/Spred1/Spred2/Hes1/Ctnnb1/Smo/Kras	15
GO:0045599	GO:0045599	negative regulation of fat cell differentiation	15/1635	60/28891	8.7053913090262e-07	8.04840630867313e-06	4.1407881029118e-06	Tgfb1i1/Wnt5a/Runx1t1/Fbn1/Fermt2/Rora/Vegfa/Jag1/Zfp36l2/Insig1/Tcf7l2/Ccdc85b/Tgfb1/Lrp6/Nucb2	15
GO:0022409	GO:0022409	positive regulation of cell-cell adhesion	44/1635	354/28891	8.78625082095194e-07	8.11049081241383e-06	4.17272967800197e-06	Ccl19/Tbx18/Efnb1/Wnt5a/Plpp3/Mdk/Cited2/Il6st/Lgals1/Nfat5/Smad7/Cd47/Jak1/Vcam1/Lgals9/Lgals8/Xbp1/Rhoa/Zmiz1/Tgfbr2/Icam1/Afdn/Hes1/Pdpn/Cx3cl1/Smarca2/Irgm1/Tgfb1/Abl1/Rara/Ppp3ca/Pbrm1/Irf1/Pawr/Anxa1/Rela/Zbtb1/Smarcb1/Cd44/Bcl10/Arid1b/Nck1/Bad/Tjp1	44
GO:0045137	GO:0045137	development of primary sexual characteristics	36/1635	263/28891	8.8325968605405e-07	8.1361480094666e-06	4.18592993308796e-06	Tcf21/Foxc1/Pdgfra/Pla2g4a/Dach1/Nupr1/Rbp4/Wnt5a/Angpt1/Mmp2/Nr2f2/Rab13/Cited2/H3f3b/Vegfa/Itgav/Nrip1/Fndc3a/Myh9/Flna/Serpinb6a/Cebpb/Ybx3/Ermp1/Icam1/Arid5b/Zfx/Rara/Adamts1/Tmf1/Bax/Arid4a/Ube3a/Rdh10/Tbc1d20/Eif2b4	36
GO:1901522	GO:1901522	positive regulation of transcription from RNA polymerase II promoter involved in cellular response to chemical stimulus	8/1635	16/28891	8.8415466792074e-07	8.1361480094666e-06	4.18592993308796e-06	Vegfa/Xbp1/Trp53/Nfe2l2/Hif1a/Atf4/Atf2/Rela	8
GO:0048565	GO:0048565	digestive tract development	23/1635	129/28891	8.9952094412587e-07	8.24781783970342e-06	4.24338243818832e-06	Clmp/Tcf21/Pdgfra/Col3a1/Alx4/Gata6/Dact1/Rarb/Wnt5a/Tbx2/Fat4/Pkdcc/Egfr/Il6st/Klf5/Sav1/Id2/Hes1/Tcf7l2/Ctnnb1/Nckap1/Hif1a/Smo	23
GO:1903707	GO:1903707	negative regulation of hemopoiesis	23/1635	129/28891	8.9952094412587e-07	8.24781783970342e-06	4.24338243818832e-06	Tsc22d1/Clec2d/Mdk/Tmem176a/Mafb/Tmem176b/Fbn1/Hspb1/Smad7/Id2/Bmyc/Irgm1/Ctnnb1/Rara/Fgl2/Pik3r1/Irf1/Rc3h2/Anxa1/Cd44/Nme2/Cul4a/Rc3h1	23
GO:0007043	GO:0007043	cell-cell junction assembly	27/1635	168/28891	9.01865496415095e-07	8.24781783970342e-06	4.24338243818832e-06	Cldn11/Ramp2/Cdh11/Gjb2/Cdh5/Gjb6/Rhoc/Rab13/Itgb1/Fscn1/Pmp22/Myo1c/Smad7/Cdh19/Jup/Vcl/Rhoa/Ctnnd1/Rock2/Afdn/Actn4/Ctnnb1/Actg1/Dlg1/Pdcd6ip/Tjp1/Ikbkb	27
GO:0034101	GO:0034101	erythrocyte homeostasis	27/1635	168/28891	9.01865496415095e-07	8.24781783970342e-06	4.24338243818832e-06	Adgrf5/Axl/Ampd3/Heph/Cited2/Mafb/Epas1/Tgfbr3/Tmod3/Id2/Vegfa/Prdx1/Nfe2l1/Rbfox2/Ptbp3/Add1/Cflar/Kmt2e/Sp3/Sp1/Fech/Hif1a/Arid4a/Stat1/Stat3/Klf2/Rcor1	27
GO:0048645	GO:0048645	animal organ formation	17/1635	76/28891	9.08519710343336e-07	8.29585050324308e-06	4.26809454566752e-06	Gata6/Six1/Spry1/Eya1/Wnt5a/Cited2/Robo1/Sulf1/Bmpr1a/Mapk3/Fgfr1/Tgfbr2/Hes1/Ctnnb1/Frs2/Rdh10/Map2k1	17
GO:0014911	GO:0014911	positive regulation of smooth muscle cell migration	16/1635	68/28891	9.17402345614055e-07	8.34972473706349e-06	4.29581205617847e-06	Cyp1b1/Pdgfrb/Ddr2/F3/Igfbp5/Lrp1/Mdk/Il6st/Tmsb4x/S100a11/Dock7/Adamts1/Camk2d/Lpar1/Iqgap1/Smo	16
GO:0001946	GO:0001946	lymphangiogenesis	9/1635	21/28891	9.20064311063951e-07	8.34972473706349e-06	4.29581205617847e-06	Foxc1/Clec14a/Foxc2/Bmpr2/Ccbe1/Vegfa/Pdpn/Pkd1/Ptpn14	9
GO:0048143	GO:0048143	astrocyte activation	9/1635	21/28891	9.20064311063951e-07	8.34972473706349e-06	4.29581205617847e-06	Lrp1/Egfr/Grn/App/Zeb2/Ldlr/Psen1/Nr1d1/Smo	9
GO:0060416	GO:0060416	response to growth hormone	9/1635	21/28891	9.20064311063951e-07	8.34972473706349e-06	4.29581205617847e-06	Jak1/Socs2/Ghr/Stat6/Leprot/Pik3r1/Irf1/Leprotl1/Stat3	9
GO:0042632	GO:0042632	cholesterol homeostasis	20/1635	102/28891	9.69736317841803e-07	8.76126410424714e-06	4.50754308095011e-06	Lima1/Lpl/Mylip/Errfi1/Scd1/Rora/Ehd1/Ldlrap1/Xbp1/Nfe2l1/Soat1/Lrp5/Ttc39b/Insig1/Ldlr/Plscr3/Sec24a/Nr1d1/Med13/Nr1h2	20
GO:2001237	GO:2001237	negative regulation of extrinsic apoptotic signaling pathway	20/1635	102/28891	9.69736317841803e-07	8.76126410424714e-06	4.50754308095011e-06	Hgf/Eya2/Eya1/Nrp1/Vegfa/Itgav/Gpx1/Gas1/Icam1/Cx3cl1/Tcf7l2/Cflar/Tmbim1/Dab2/Rela/Ripk1/Ddx3x/Rb1cc1/Gstp1/Lmna	20
GO:0014002	GO:0014002	astrocyte development	12/1635	39/28891	9.69854316086171e-07	8.76126410424714e-06	4.50754308095011e-06	Lamc3/Lrp1/Egfr/Grn/App/Lamb2/Zeb2/Ldlr/Psen1/Nr1d1/Smo/Kras	12
GO:0030307	GO:0030307	positive regulation of cell growth	31/1635	210/28891	9.81072007522639e-07	8.84909004346258e-06	4.5527282505704e-06	Cxcl12/Nrp1/Sema5a/Wnt5a/Cd38/Lrp1/Mmp14/Cxcl16/Egfr/Nr3c1/Bmpr2/Cyba/Smad7/Extl3/Vegfa/Rhoa/Picalm/Cdc42/Ncoa3/Afdn/Klhl22/Adam17/Eif4g1/Usp47/Smarcb1/Ddx3x/Fdps/Akt1/Zfp639/Slc23a2/Itsn2	31
GO:0031667	GO:0031667	response to nutrient levels	50/1635	427/28891	9.87866550664597e-07	8.8968133642046e-06	4.57728120567494e-06	Alpl/Cfh/Lpl/Sct/Spp1/Kank2/Prkab2/Rbp1/Fbn1/Mapk3/Ghr/Glul/Rnase4/Xbp1/Ralb/Rxra/Stk39/Trp53/Lamp2/Wipi1/Zeb2/Tcf7l2/Nenf/Nfe2l2/Ldlr/Eif4g1/Lipa/Tbl1xr1/Map1lc3b/Bax/Atf4/Impact/Lrp6/Atf2/Nucb2/Crebbp/Bcl10/Comt/Larp1/Kdm6a/Plin2/Akt1/Arsb/Plin3/Fnip1/Rragc/Vps41/Mybbp1a/Becn1/Cdkn1a	50
GO:0007599	GO:0007599	hemostasis	28/1635	179/28891	9.99469071320183e-07	8.98762689209958e-06	4.62400344626135e-06	Pdgfra/Thbd/Cfh/Tfpi/Pla2g4a/Thbs1/Slc7a11/F3/Papss2/Axl/Serping1/Tec/Plat/Pear1/Anxa7/Prkcd/Prkg1/Flna/Mertk/Pros1/Anxa2/Serpine2/Vkorc1/Pdpn/Zfp385a/Nfe2l2/Fbln1/Ano6	28
GO:0071675	GO:0071675	regulation of mononuclear cell migration	23/1635	130/28891	1.03496826484249e-06	9.29272719737938e-06	4.78097312023717e-06	Cxcl12/Thbs1/Apod/Ecm1/Wnt5a/Il34/Mdk/App/Cd47/Mapk3/Lgals9/Rhoa/Stk39/Nbl1/Cx3cl1/Tgfb1/Abl1/Wnk1/Adam17/Mia3/Ano6/Akt1/Cxcl10	23
GO:0050920	GO:0050920	regulation of chemotaxis	34/1635	243/28891	1.06063687669493e-06	9.5087703021271e-06	4.89212415853546e-06	Pdgfra/Cxcl12/Adgra2/Thbs1/Ccl19/Pdgfrb/Nrp1/Sema5a/Wnt5a/Pgf/Il34/Mdk/Ptn/App/Robo1/Bmpr2/Hspb1/Mapk3/Vegfa/Fgfr1/Stk39/Nbl1/Cx3cl1/Sema6a/Tgfb1/Wnk1/Adam17/Lpar1/Stx4a/Agrn/Ano6/Gstp1/Ythdf1/Cxcl10	34
GO:0042982	GO:0042982	amyloid precursor protein metabolic process	17/1635	77/28891	1.10485314864081e-06	9.89019074206911e-06	5.08835943286763e-06	Itm2a/Nsg1/Adam9/App/Itm2b/Ldlrap1/Picalm/Rock2/Soat1/Dlg1/Sp1/Adam17/Pawr/Psen1/Rela/Ncstn/Aph1b	17
GO:0043525	GO:0043525	positive regulation of neuron apoptotic process	19/1635	94/28891	1.10896390714955e-06	9.91199310967356e-06	5.09957643421291e-06	Nupr1/Itga1/Nr3c1/Grn/App/Tnfrsf1a/Rhoa/Cdc42/Trp53/Nqo1/Abl1/Ctnnb1/Pawr/Bax/Atf4/Atf2/Ripk1/Agrn/Fis1	19
GO:0090594	GO:0090594	inflammatory response to wounding	11/1635	33/28891	1.12101225182934e-06	1.00045693726609e-05	5.1472055763919e-06	Cfh/Il33/Abi3bp/Timp1/Mdk/Grn/Extl3/Mapk9/Hif1a/Cd44/Stat3	11
GO:0048524	GO:0048524	positive regulation of viral process	16/1635	69/28891	1.13195763618548e-06	1.00761567889189e-05	5.1840362618954e-06	Axl/Mdfic/Lgals1/P4hb/Pfn1/Stau1/Gbp3/Rab7/Ddx3x/Larp1/Vps4a/Top2b/Fmr1/Rad23a/Tbc1d20/Rsf1	16
GO:0001843	GO:0001843	neural tube closure	21/1635	112/28891	1.13243945658797e-06	1.00761567889189e-05	5.1840362618954e-06	Twist1/Wnt5a/Cited2/Fzd2/Dlc1/Zic2/Pfn1/Rock2/Zeb2/Tgfb1/Abl1/Rara/Nckap1/Lrp6/Arhgap35/Brd2/Bcl10/Kdm6a/Sdc4/Ski/Specc1l	21
GO:0003148	GO:0003148	outflow tract septum morphogenesis	10/1635	27/28891	1.13800714493118e-06	1.0095334747463e-05	5.19390304291168e-06	Gata6/Nrp1/Eng/Tbx2/Smad6/Robo1/Bmpr2/Bmpr1a/Parva/Tgfbr2	10
GO:0051016	GO:0051016	barbed-end actin filament capping	10/1635	27/28891	1.13800714493118e-06	1.0095334747463e-05	5.19390304291168e-06	Gsn/Svil/Add3/Add1/Rdx/Capza1/Eps8/Capg/Capzb/Flii	10
GO:0055092	GO:0055092	sterol homeostasis	20/1635	103/28891	1.13995266107739e-06	1.00974549335253e-05	5.19499384783456e-06	Lima1/Lpl/Mylip/Errfi1/Scd1/Rora/Ehd1/Ldlrap1/Xbp1/Nfe2l1/Soat1/Lrp5/Ttc39b/Insig1/Ldlr/Plscr3/Sec24a/Nr1d1/Med13/Nr1h2	20
GO:0035710	GO:0035710	CD4-positive, alpha-beta T cell activation	23/1635	131/28891	1.188868708189e-06	1.05150017135341e-05	5.40981559921735e-06	Ccl19/Ctsl/Twsg1/Foxp1/Smad7/Rora/Stat6/Lgals9/Cebpb/Tgfbr2/Irgm1/Tgfb1/Rara/Relb/Cblb/Irf1/Itch/Rc3h2/Anxa1/Cd44/Stat3/Rc3h1/Gadd45g	23
GO:0009101	GO:0009101	glycoprotein biosynthetic process	38/1635	289/28891	1.21936707152266e-06	1.07686491973128e-05	5.54031354413752e-06	Il33/Ccl19/A4galt/Phlda1/Dse/Itm2a/Tmtc1/Itm2b/Poglut3/Extl3/Ost4/Fut8/Ext2/Soat1/Fut11/Magt1/Tcf7l2/Ostc/Mgat2/Ctnnb1/Chsy1/Dpm3/B3gnt2/Stt3a/Pawr/Alg11/Psen1/Plod3/Rxylt1/Mlec/Ncstn/Ugdh/Chp1/Alg5/Stt3b/Ube2j1/St3gal2/Dpy19l1	38
GO:0035304	GO:0035304	regulation of protein dephosphorylation	18/1635	86/28891	1.23756752230426e-06	1.09130954239557e-05	5.61462902894958e-06	Cdh5/Pdgfrb/Itga1/Dlc1/Prkcd/Ywhab/Ppp1r2/Rock2/Tgfb1/Cnep1r1/Pawr/Sppl3/Ppp1r12a/Gna12/Ppp2r5d/Mprip/Ptpa/Ikbkb	18
GO:0032355	GO:0032355	response to estradiol	14/1635	54/28891	1.24886797059409e-06	1.09800175066943e-05	5.64905946814438e-06	Mmp2/Egfr/Grn/Errfi1/Socs2/Nrip1/Ghr/Ncoa3/Tgfb1/Ctnnb1/Strn3/Anxa1/Prdm2/Stat3	14
GO:0098586	GO:0098586	cellular response to virus	14/1635	54/28891	1.24886797059409e-06	1.09800175066943e-05	5.64905946814438e-06	Ccl19/Lgals9/Lgals8/Gsdme/Irgm1/Tgfb1/Hif1a/Bax/Irgm2/Atf2/Crebbp/Zc3hav1/Ddx3x/Fmr1	14
GO:0070570	GO:0070570	regulation of neuron projection regeneration	12/1635	40/28891	1.31426056543612e-06	1.15207107639786e-05	5.92723829277391e-06	Hgf/Lrp1/Grn/Neo1/Ptn/Prrx1/Flna/Ptprs/Cers2/Pten/Adam17/Map2k1	12
GO:0071634	GO:0071634	regulation of transforming growth factor beta production	12/1635	40/28891	1.31426056543612e-06	1.15207107639786e-05	5.92723829277391e-06	Lum/Gata6/Thbs1/Lrrc32/Bmpr1a/Itgav/Cx3cl1/Fbln1/Hif1a/Cd2ap/Atf2/Laptm4b	12
GO:0060606	GO:0060606	tube closure	21/1635	113/28891	1.31747015102779e-06	1.15317616621767e-05	5.93292381932791e-06	Twist1/Wnt5a/Cited2/Fzd2/Dlc1/Zic2/Pfn1/Rock2/Zeb2/Tgfb1/Abl1/Rara/Nckap1/Lrp6/Arhgap35/Brd2/Bcl10/Kdm6a/Sdc4/Ski/Specc1l	21
GO:0007173	GO:0007173	epidermal growth factor receptor signaling pathway	20/1635	104/28891	1.33696130867787e-06	1.16836085264731e-05	6.01104682468183e-06	Efemp1/Shc1/Itga1/Egfr/Spry2/Errfi1/Ptpn12/Hip1/Ralb/Arf4/Tgfb1/Abl1/Mvp/Cblb/Psen1/Socs4/Rab7/Iqgap1/Akt1/Ptpn11	20
GO:0072171	GO:0072171	mesonephric tubule morphogenesis	17/1635	78/28891	1.33876737889957e-06	1.16836085264731e-05	6.01104682468183e-06	Foxd1/Tcf21/Gpc3/Six1/Eya1/Fat4/Pgf/Vegfa/Lzts2/Hes1/Maged1/Tgfb1/Ctnnb1/Dlg1/Pbx1/Smo/Cd44	17
GO:0048813	GO:0048813	dendrite morphogenesis	29/1635	192/28891	1.34862515060099e-06	1.17523048838086e-05	6.04639010237667e-06	Abi3bp/Nrp1/Dact1/Wnt5a/Nedd4/Itgb1/Id1/Ptn/Robo1/Marcks/Ptprd/Phactr1/Rbfox2/Picalm/Rock2/Cdc42/Afdn/Klf7/Pten/Farp1/Pdlim5/Abi1/Ppp3ca/Cask/Caprin1/Ube3a/Sdc2/Vamp7/Sipa1l1	29
GO:0001841	GO:0001841	neural tube formation	23/1635	132/28891	1.36346444191454e-06	1.1864145739424e-05	6.10393059754931e-06	Twist1/Wnt5a/Cited2/Fzd2/Dlc1/Zic2/Pfn1/Rock2/Zeb2/Tgfb1/Abl1/Rara/Nckap1/Hif1a/Lrp6/Arhgap35/Brd2/Bcl10/Kdm6a/Luzp1/Sdc4/Ski/Specc1l	23
GO:0045619	GO:0045619	regulation of lymphocyte differentiation	32/1635	224/28891	1.37599901767338e-06	1.19556331682428e-05	6.15099955036928e-06	Ccl19/Axl/Mmp14/Mdk/Hspb1/Smad7/Id2/Lgals9/Flt3l/Zfp36l2/Xbp1/Rhoa/Zmiz1/Tgfbr2/Smarca2/Tgfb1/Abl1/Atp11c/Rara/Fgl2/Pbrm1/Irf1/Rc3h2/Anxa1/Zbtb1/Smarcb1/Cd44/Arid1b/Sos2/Bad/Rc3h1/Ppp2r3c	32
GO:0002263	GO:0002263	cell activation involved in immune response	42/1635	337/28891	1.4379617649487e-06	1.24574227865321e-05	6.40916301800359e-06	Il33/Ccl19/Ptgdr/Anxa3/Tnfsf13/Lrp1/Itm2a/Mdk/Grn/Lgals1/Foxp1/App/Smad7/Rora/Stat6/Lgals9/Lgals8/Xbp1/Parp3/Icam1/Nmi/Trp53/Tgfb1/Abl1/Rara/Vamp2/Relb/Fgl2/Lamp1/Irf1/Rc3h2/Notch2/Psen1/Anxa1/Ifi35/Snx4/Stx4a/Stat3/Vamp7/Rc3h1/Ptgds/Gadd45g	42
GO:0046883	GO:0046883	regulation of hormone secretion	42/1635	337/28891	1.4379617649487e-06	1.24574227865321e-05	6.40916301800359e-06	Sct/Spp1/Rbp4/Npy1r/Cd38/Lrp1/Egfr/Fbn1/Anxa7/Sidt2/Lepr/Fgfr1/Myh9/Nlgn2/Glul/Rab8b/Lrp5/Camk2n1/Klf7/Tcf7l2/Selenot/Itsn1/Dab2/Ppp3ca/Sri/Hif1a/Tmf1/Serp1/Nr1d1/Cask/Anxa1/Prkar1a/Snx4/Aimp1/Stx4a/Nucb2/Stim1/Vamp7/Bad/Ptpn11/Hcfc1/Nadk	42
GO:0009314	GO:0009314	response to radiation	50/1635	433/28891	1.48685298483959e-06	1.2862147823532e-05	6.61738816890752e-06	Mfap4/Col3a1/Gpr88/Sct/Eya1/Slc7a11/Timp1/Rbp4/Sema5a/Mme/Mmp2/Egfr/Nedd4/Itgb1/Uaca/App/Prkcd/Id2/Tanc1/Gpx1/Bmyc/Ptprk/Map3k20/Trp53/Tgfb1/Sdf4/Pik3r1/Mapk9/Fech/Hif1a/Ube4b/Anxa1/Bax/Usp47/Ppp1ca/Rela/Zbtb1/Crebbp/Pias1/Cul4a/Akt1/Cat/Uimc1/Tlk2/Ube2a/Kras/Cop1/Usp1/Nabp2/Cdkn1a	50
GO:0002237	GO:0002237	response to molecule of bacterial origin	49/1635	421/28891	1.50369597276007e-06	1.29888599574034e-05	6.68257972066405e-06	Cfh/Ptger1/Axl/Wnt5a/Irak3/Cxcl16/Foxp1/Adam9/Rps6ka3/Smad6/Mapk3/Plscr1/Itgav/Lgals9/Litaf/Cebpb/Xbp1/Erbin/Rhoa/Plscr2/Cx3cl1/Irgm1/Nqo1/Ctr9/Mgst1/Abl1/Rara/Plscr3/Peli1/Adam17/Nfkbia/Cxcl9/Tut4/Trim12a/Nr1d1/Tab2/Irgm2/Gbp3/Rela/Stat1/Bcl10/Akt1/Akirin2/Gbp6/Ifnar1/Gstp1/Mapkapk2/Nr2c2/Cxcl10	49
GO:0045089	GO:0045089	positive regulation of innate immune response	46/1635	385/28891	1.51923667610203e-06	1.31039699890608e-05	6.74180215940934e-06	Colec12/Wnt5a/Irak3/App/Rps6ka3/Cyba/Plscr1/Lgals9/Ifi203/Mndal/Erbin/Ptprs/Slc15a3/Nmi/Plscr2/Lamp2/Irgm1/Lacc1/Pik3r1/Zdhhc5/Peli1/Lamp1/Irf1/Nfkbia/Ifih1/Nek7/Trim12a/Nr1d1/Irf2/Irgm2/Gbp3/Ifi35/Rela/Bcl10/Zc3hav1/Ddx3x/Usp50/Trim56/Akirin2/Matr3/Trim25/Znfx1/Tifa/Mapkapk2/Gpr108/Hexim1	46
GO:0006641	GO:0006641	triglyceride metabolic process	21/1635	114/28891	1.52968334762483e-06	1.31748709867484e-05	6.77827969253201e-06	Lpl/Tnxb/Il6st/Scd1/Acsl1/Gpx1/Abhd5/Insig1/Tcf7l2/Insig2/Ldlr/Lpin2/Cnep1r1/Lipa/Tbl1xr1/Mboat7/Nr1h2/Sel1l/Cat/Ptpn11/Ctdnep1	21
GO:0002520	GO:0002520	immune system development	35/1635	258/28891	1.53696304121229e-06	1.32183289460074e-05	6.80063818112903e-06	Tcf21/Six1/Tnfsf13/Irak3/Cd248/Cited2/Mafb/Foxp1/Samd9l/Mapk3/Id2/Stat6/Parp3/Tgfbr2/Lrp5/Trp53/Hes1/Pdpn/Tgfb1/Abl1/Ctnnb1/Samhd1/Sbds/Cblb/Adam17/Itch/Lipa/Rc3h2/Pbx1/Psen1/Zbtb1/Nfatc3/Map2k1/Rc3h1/Ppp2r3c	35
GO:0072080	GO:0072080	nephron tubule development	20/1635	105/28891	1.56448409700774e-06	1.34354896981057e-05	6.9123642327498e-06	Foxd1/Tcf21/Gpc3/Six1/Eya1/Fat4/Pgf/Vegfa/Jag1/Lzts2/Hes1/Maged1/Tgfb1/Ctnnb1/Dlg1/Notch2/Pbx1/Smo/Cd44/Mtss1	20
GO:0051961	GO:0051961	negative regulation of nervous system development	28/1635	183/28891	1.56949251437031e-06	1.34589669674335e-05	6.92444294669555e-06	Nrp1/Sema5a/Wnt5a/Id1/Ptn/Robo1/Atf5/Bmpr1a/Id2/Rhoa/Ptprs/Cers2/Trp53/Hes1/Pten/Sema6a/Hook3/Tgfb1/Ctnnb1/Ctdsp1/Ldlr/Ppp3ca/Psen1/Nr1d1/Arhgef2/Ptpn13/Ski/Ifrd1	28
GO:0045807	GO:0045807	positive regulation of endocytosis	30/1635	204/28891	1.58014150047435e-06	1.35306762059431e-05	6.96133630797747e-06	Gpc3/Ccl19/Axl/Wnt5a/Lrp1/Angpt1/C2/Itgb1/Cd151/Trf/App/Cyba/Cd47/Vegfa/Myh9/Mertk/Ldlrap1/Pros1/Hip1/Anxa2/Picalm/Cdc42/Add1/Actn4/Itsn1/Dab2/Ppp3ca/Ano6/Ap2b1/Fmr1	30
GO:0061462	GO:0061462	protein localization to lysosome	14/1635	55/28891	1.58840624619485e-06	1.35817915588655e-05	6.98763441435277e-06	Nedd4/Rock2/Lamp2/Scarb2/M6pr/Mfsd1/Glmp/Rab7/Pxk/Vps4a/Ncoa4/Akt1/Rragc/Becn1	14
GO:0008406	GO:0008406	gonad development	35/1635	259/28891	1.68199474683933e-06	1.43612740505748e-05	7.38866683049951e-06	Tcf21/Foxc1/Pdgfra/Pla2g4a/Nupr1/Rbp4/Wnt5a/Angpt1/Mmp2/Nr2f2/Rab13/Cited2/H3f3b/Vegfa/Itgav/Nrip1/Fndc3a/Myh9/Flna/Serpinb6a/Cebpb/Ybx3/Ermp1/Icam1/Arid5b/Zfx/Rara/Adamts1/Tmf1/Bax/Arid4a/Ube3a/Rdh10/Tbc1d20/Eif2b4	35
GO:0031102	GO:0031102	neuron projection regeneration	15/1635	63/28891	1.70248752317015e-06	1.45153006838584e-05	7.46791129532545e-06	Hgf/Lrp1/Mmp2/Matn2/Grn/Neo1/Ptn/Prrx1/Flna/Ptprs/Cers2/Lamb2/Pten/Adam17/Map2k1	15
GO:0045786	GO:0045786	negative regulation of cell cycle	47/1635	400/28891	1.87611202133799e-06	1.59725968780674e-05	8.2176690128125e-06	Foxc1/Hpgd/Nupr1/Dact1/Kank2/Creb3l1/Nr2f2/Egfr/Foxn3/Atf5/Pkd2/Zfp36l2/Ptprk/Rgcc/Ctdsp2/Cdkn1c/Gas1/Map3k20/Trp53/Pten/Klhl22/Tgfb1/Baz1b/Abl1/Ctnnb1/Timp2/Ier3/Ctdsp1/Dlg1/Taok1/Btg1/Mbtps1/Usp47/Rad21/Atf2/Btg3/Lats2/Vps4a/Cul4a/Uimc1/Ptpn11/Prmt2/Rbl2/Nabp2/Dtx3l/Hexim1/Cdkn1a	47
GO:0009416	GO:0009416	response to light stimulus	41/1635	329/28891	1.91239023085403e-06	1.62580646493726e-05	8.364538033318e-06	Mfap4/Gpr88/Sct/Slc7a11/Timp1/Rbp4/Sema5a/Mme/Mmp2/Egfr/Nedd4/Itgb1/Uaca/App/Prkcd/Id2/Tanc1/Gpx1/Ptprk/Map3k20/Trp53/Sdf4/Pik3r1/Mapk9/Fech/Hif1a/Ube4b/Bax/Usp47/Ppp1ca/Rela/Zbtb1/Crebbp/Pias1/Cul4a/Akt1/Cat/Ube2a/Kras/Usp1/Cdkn1a	41
GO:0001894	GO:0001894	tissue homeostasis	37/1635	283/28891	1.9201558456704e-06	1.62773096544868e-05	8.37443930882039e-06	Alpl/Foxc1/Col3a1/Pdgfrb/Spp1/Ctsk/Col14a1/Rbp4/Cd38/Angpt1/Ccn2/Egfr/Itgb1/Trf/Vstm4/Errfi1/Vegfa/Itgav/Tns3/Lrrk1/Flt3l/Tmem64/Stk39/Zeb2/Add1/Ctnnb1/Atf1/Ltbp3/Lipa/Bax/Lrp6/Rab7/Smo/Tjp1/Ptpn11/Kras/Ildr2	37
GO:0060249	GO:0060249	anatomical structure homeostasis	37/1635	283/28891	1.9201558456704e-06	1.62773096544868e-05	8.37443930882039e-06	Alpl/Foxc1/Col3a1/Pdgfrb/Spp1/Ctsk/Col14a1/Rbp4/Cd38/Angpt1/Ccn2/Egfr/Itgb1/Trf/Vstm4/Errfi1/Vegfa/Itgav/Tns3/Lrrk1/Flt3l/Tmem64/Stk39/Zeb2/Add1/Ctnnb1/Atf1/Ltbp3/Lipa/Bax/Lrp6/Rab7/Smo/Tjp1/Ptpn11/Kras/Ildr2	37
GO:0001764	GO:0001764	neuron migration	30/1635	206/28891	1.94155400035063e-06	1.64351573963872e-05	8.45564967850919e-06	Cxcl12/Col3a1/Twist1/Nrp1/Axl/Nr2f2/Nav1/Mdk/Nr2f1/Matn2/Auts2/Neo1/Prkg1/Mark1/Vegfa/Flna/Rhoa/Phactr1/Zmiz1/Adgrl3/Sema6a/Ctnnb1/Adam17/Usp9x/Psen1/Bax/Myh10/Arhgef2/Stat3/Top2b	30
GO:0045834	GO:0045834	positive regulation of lipid metabolic process	28/1635	185/28891	1.95519582841511e-06	1.65269910239031e-05	8.50289674552856e-06	Pdgfra/Twist1/Pla2g4a/Ccl19/Sct/Pdgfrb/Adgrf5/Por/Prkcd/Abhd5/Capn2/Tcf7l2/Zbtb20/Tgfb1/Ldlr/Dab2/Cnep1r1/Mapk9/Nr1d1/Anxa1/Nucb2/Elovl5/Rdh10/Chp1/Nr1h2/Fdps/Akt1/Ctdnep1	28
GO:0019083	GO:0019083	viral transcription	14/1635	56/28891	2.00804487530273e-06	1.69253583008066e-05	8.7078509212408e-06	Ifitm2/Mdfic/Sp100/Ifitm3/Pfn1/Hdac1/Sp1/Ccnt2/Smarcb1/Ubp1/Zfp639/Larp7/Rsf1/Hexim1	14
GO:0038066	GO:0038066	p38MAPK cascade	14/1635	56/28891	2.00804487530273e-06	1.69253583008066e-05	8.7078509212408e-06	Hgf/Xdh/Gsn/Vegfa/Stk39/Map3k20/Atf7/Dlg1/Gadd45b/Rell1/Atf2/Mapkapk2/Nr2c2/Gadd45g	14
GO:0032496	GO:0032496	response to lipopolysaccharide	47/1635	401/28891	2.01093578444786e-06	1.69256145612773e-05	8.70798276352953e-06	Cfh/Ptger1/Axl/Irak3/Cxcl16/Foxp1/Adam9/Rps6ka3/Smad6/Mapk3/Plscr1/Lgals9/Litaf/Cebpb/Xbp1/Erbin/Rhoa/Plscr2/Cx3cl1/Irgm1/Nqo1/Ctr9/Mgst1/Abl1/Rara/Plscr3/Peli1/Adam17/Nfkbia/Cxcl9/Tut4/Trim12a/Nr1d1/Tab2/Irgm2/Gbp3/Rela/Stat1/Bcl10/Akt1/Akirin2/Gbp6/Ifnar1/Gstp1/Mapkapk2/Nr2c2/Cxcl10	47
GO:0070374	GO:0070374	positive regulation of ERK1 and ERK2 cascade	33/1635	239/28891	2.04325590879015e-06	1.7173217631124e-05	8.83537094530669e-06	Pdgfra/Cxcl12/Akap12/Ccl19/Pdgfrb/Nrp1/Shc1/Lrp1/Angpt1/Ccn2/Egfr/Spry2/App/Fermt2/Mapk3/Vegfa/Myh9/Icam1/Cx3cl1/Pten/Tgfb1/Cflar/Abl1/Rara/Glipr2/Adam17/Camk2d/Notch2/Prxl2c/Cd44/Map2k1/Cavin3/Ptpn11	33
GO:0032507	GO:0032507	maintenance of protein location in cell	16/1635	72/28891	2.0734779544465e-06	1.74025092999432e-05	8.95333817731881e-06	Gsn/Tmsb4x/Kdelr2/Srgn/Sp100/Pfn1/Insig1/Rer1/Kdelr1/Vps13c/Tmsb10/Insig2/Vps13a/Akt1/Mprip/Taf3	16
GO:0006906	GO:0006906	vesicle fusion	22/1635	126/28891	2.21551360364335e-06	1.85419999897563e-05	9.53958958049068e-06	Pla2g4a/Erc2/Rab13/Samd9l/Erc1/Rab34/Rab8b/Vamp2/Chmp3/Uvrag/Rab12/Anxa1/Rab7/Stx4a/Vps4a/Chp1/Arl8b/Vamp7/Yipf4/Stx5a/Pikfyve/Vps41	22
GO:0035303	GO:0035303	regulation of dephosphorylation	22/1635	126/28891	2.21551360364335e-06	1.85419999897563e-05	9.53958958049068e-06	Cdh5/Pdgfrb/Itga1/Dlc1/Prkcd/Ywhab/Ppp1r2/Rock2/Tgfb1/Cnep1r1/Pawr/Sppl3/Ppp1r12a/Gna12/Ppp2r5d/Iqgap1/Chp1/Mprip/Ptpa/Uri1/Ikbkb/Ppp2r3c	22
GO:0043405	GO:0043405	regulation of MAP kinase activity	29/1635	197/28891	2.29405313068742e-06	1.9172192619036e-05	9.86381453159086e-06	Thbs1/Ccl19/Spry1/Pdgfrb/Spry4/Tnxb/Wnt5a/Irak3/Fzd8/Il34/Egfr/Adam9/Spry2/App/Pde5a/Robo1/Prkcd/Vegfa/Ghr/Fgfr1/Zeb2/Stk38/Maged1/Tgfb1/Psen1/Aida/Iqgap1/Gstp1/Kras	29
GO:0043171	GO:0043171	peptide catabolic process	9/1635	23/28891	2.30697280970922e-06	1.92529733639626e-05	9.90537505111584e-06	Dpep1/Enpep/Anpep/Mme/Cpq/Ece1/Lnpep/Erap1/Ctsh	9
GO:0014902	GO:0014902	myotube differentiation	24/1635	146/28891	2.37481999216853e-06	1.97634457013519e-05	1.01680056515677e-05	Cxcl12/Six1/Mmp14/Neo1/Pmp22/Klf5/Ehd1/Tanc1/Myh9/Gpx1/Flt3l/Xbp1/Capn2/Selenon/Cflar/Ptgfrn/Ppp3ca/Cxcl9/Smo/Nfatc3/Stim1/Ski/Atp11a/Cxcl10	24
GO:0036294	GO:0036294	cellular response to decreased oxygen levels	24/1635	146/28891	2.37481999216853e-06	1.97634457013519e-05	1.01680056515677e-05	Twist1/Gata6/Cited2/Epas1/Rora/Vegfa/P4hb/Bmyc/Rgcc/Rock2/Trp53/Pten/Cr1l/Tgfb1/Nfe2l2/Hif1a/Hp1bp3/Atf2/Egln2/Stat3/Kdm6a/Map2k1/Akt1/Bad	24
GO:0045926	GO:0045926	negative regulation of growth	35/1635	263/28891	2.39826617932872e-06	1.99305350886068e-05	1.02539707135107e-05	Gpc3/Nrp1/Rbp4/Sema5a/Wnt5a/Igfbp5/Cited2/Plac8/Foxp1/Bmpr2/Sav1/Socs2/Mndal/Ptprs/Tgfbr2/Serpine2/Gas1/Trp53/Ing5/Smarca2/Pten/Tcf7l2/Sema6a/Ccdc85b/Tgfb1/Rbbp7/Osgin2/Dab2/Dcbld2/Wwc2/Hif1a/Ddx3x/Sertad2/Cdkn1a/Ifrd1	35
GO:0055008	GO:0055008	cardiac muscle tissue morphogenesis	16/1635	73/28891	2.5169060856393e-06	2.08871434905017e-05	1.07461318368183e-05	Foxc1/Foxc2/Eng/Wnt5a/Angpt1/Tgfbr3/Smad7/Bmpr1a/Tpm1/Ly6e/Rxra/Tgfb1/Ctnnb1/Ube4b/Lrp6/Heg1	16
GO:0043087	GO:0043087	regulation of GTPase activity	42/1635	345/28891	2.64248135534414e-06	2.18985464699878e-05	1.12664839741343e-05	Ccl19/Arhgap29/Spry1/Rasgrp2/Wnt5a/Plxnd1/Itgb1/Tbc1d2b/Spry2/Lims1/Ralbp1/Fermt2/S100a10/Prkg1/Tns3/Ralgapa2/Rgl1/Picalm/Rsu1/Icam1/Dock7/Snx18/Cx3cl1/Tax1bp3/Rdx/Wnk1/Myo9a/Snx9/Cblb/Rap1gds1/Asap1/Arhgap35/Iqgap1/Agrn/Arap1/Map2k1/Sos2/Rabgap1/Sipa1l1/Tbc1d20/Pip5k1a/Eif2b4	42
GO:0001838	GO:0001838	embryonic epithelial tube formation	25/1635	157/28891	2.67943235046838e-06	2.21737079968132e-05	1.14080505816041e-05	Twist1/Six1/Wnt5a/Cited2/Fzd2/Dlc1/Zic2/Pfn1/Rock2/Zeb2/Tgfb1/Abl1/Ctnnb1/Rara/Nckap1/Hif1a/Lrp6/Arhgap35/Brd2/Bcl10/Kdm6a/Luzp1/Sdc4/Ski/Specc1l	25
GO:0050714	GO:0050714	positive regulation of protein secretion	28/1635	188/28891	2.69925953630935e-06	2.22754793254427e-05	1.14604104514522e-05	Rbp4/Cd38/Lrp1/Egfr/Adam9/Anxa7/Lepr/Myh9/Nlgn2/Glul/Rab34/Camk2n1/Tcf7l2/Tgfb1/Sri/Hif1a/Sec24a/Cd2ap/Serp1/Cask/Myh10/Prkar1a/Stx4a/Nr1h2/Stim1/Bad/Hcfc1/Nadk	28
GO:0060041	GO:0060041	retina development in camera-type eye	28/1635	188/28891	2.69925953630935e-06	2.22754793254427e-05	1.14604104514522e-05	Pdgfra/Cyp1b1/Cfh/Lamc3/Lama1/Pdgfrb/Nrp1/Rbp4/Rhoj/Man2a1/Clic4/Grn/Vstm4/Ptn/Bmpr2/Mertk/Col4a1/Lrp5/Lamb2/Hes1/Tgfb1/Nfia/Hif1a/Bax/Lrp6/Myh10/Stat3/Ski	28
GO:0008543	GO:0008543	fibroblast growth factor receptor signaling pathway	17/1635	82/28891	2.78926678929892e-06	2.2954230309154e-05	1.18096179703572e-05	Thbs1/Spry1/Spry4/Wnt5a/Tbx2/Fat4/Creb3l1/Ccn2/Spry2/Sulf1/Fgfr1/Tcf7l2/Ctnnb1/Iqgap1/Frs2/Ptpn11/Sulf2	17
GO:0051149	GO:0051149	positive regulation of muscle cell differentiation	17/1635	82/28891	2.78926678929892e-06	2.2954230309154e-05	1.18096179703572e-05	Nid1/Lama1/Lama2/Eng/Mmp14/Nr3c1/Lamb1/Tmsb4x/Efemp2/Lamc1/Lamb2/Tgfb1/Eif5a/Setd3/Pias1/Fdps/Atp11a	17
GO:0071674	GO:0071674	mononuclear cell migration	29/1635	199/28891	2.819841952654e-06	2.31736178247968e-05	1.19224896594669e-05	Cxcl12/Thbs1/Ccl19/Apod/Ecm1/Wnt5a/Cxcl16/Il34/Mdk/App/Cd47/Mapk3/Lgals9/Rhoa/Stk39/Nbl1/Cdc42/Icam1/Cx3cl1/Tgfb1/Abl1/Wnk1/Adam17/Mia3/Anxa1/Eps8/Ano6/Akt1/Cxcl10	29
GO:0050817	GO:0050817	coagulation	27/1635	178/28891	2.83493805403654e-06	2.3265365417107e-05	1.19696924626231e-05	Pdgfra/Thbd/Cfh/Tfpi/Pla2g4a/Thbs1/Slc7a11/F3/Papss2/Axl/Serping1/Tec/Plat/Pear1/Prkcd/Prkg1/Flna/Mertk/Pros1/Anxa2/Serpine2/Vkorc1/Pdpn/Nfe2l2/Fbln1/Psen1/Ano6	27
GO:0090174	GO:0090174	organelle membrane fusion	22/1635	128/28891	2.90283574929074e-06	2.37895832805447e-05	1.22393949365051e-05	Pla2g4a/Erc2/Rab13/Samd9l/Erc1/Rab34/Rab8b/Vamp2/Chmp3/Uvrag/Rab12/Anxa1/Rab7/Stx4a/Vps4a/Chp1/Arl8b/Vamp7/Yipf4/Stx5a/Pikfyve/Vps41	22
GO:0002088	GO:0002088	lens development in camera-type eye	18/1635	91/28891	2.92637989331653e-06	2.39493635252475e-05	1.23215995508065e-05	Spry1/Maf/Cited2/Spry2/Pds5b/Cdkn1c/Spred1/Spred2/Tgfbr2/Zeb2/Tgfb1/Ctnnb1/Dlg1/Skil/Atf4/Frs2/Ski/Tbc1d20	18
GO:0009755	GO:0009755	hormone-mediated signaling pathway	26/1635	168/28891	2.94308253234656e-06	2.40196128881304e-05	1.23577418272904e-05	Tcf21/Rarb/Kank2/Nedd4/Nr3c1/Foxp1/Acsl1/Ghr/Klf9/Rhoa/Rxra/Rbfox2/Zmiz1/Ncoa3/Rara/Hdac1/Ubr5/Dab2/Strn3/Tmf1/Nr1d1/Ube3a/Lats2/Nr1d2/Ptpn11/Prmt2	26
GO:0072175	GO:0072175	epithelial tube formation	26/1635	168/28891	2.94308253234656e-06	2.40196128881304e-05	1.23577418272904e-05	Twist1/Six1/Wnt5a/Cited2/Fzd2/Dlc1/Zic2/Vegfa/Pfn1/Rock2/Zeb2/Tgfb1/Abl1/Ctnnb1/Rara/Nckap1/Hif1a/Lrp6/Arhgap35/Brd2/Bcl10/Kdm6a/Luzp1/Sdc4/Ski/Specc1l	26
GO:0050731	GO:0050731	positive regulation of peptidyl-tyrosine phosphorylation	28/1635	189/28891	3.00001931926654e-06	2.44505706778239e-05	1.25794633482947e-05	Pdgfra/Hgf/Nrp1/Plpp3/Angpt1/Il34/Itgb1/Il6st/App/Tnfrsf1a/Vegfa/Ghr/Lrrk1/Ctnnd1/Icam1/Trp53/Hes1/Tgfb1/Abl1/Abi1/Adam17/Iqgap1/Agrn/Parp14/Yes1/Cd44/Arhgef2/Ptpn11	28
GO:0032368	GO:0032368	regulation of lipid transport	25/1635	158/28891	3.01417128434384e-06	2.45321203431396e-05	1.26214194661875e-05	Ptges/Pla2g4a/Thbs1/Spp1/Abca8a/Lrp1/Prkcd/Acsl1/Itgav/Ldlrap1/Anxa2/Ttc39b/Surf4/Dab2/Nfkbia/Mapk9/Sec24a/Tmf1/Hbp1/Dennd5b/Nucb2/Nr1h2/Akt1/Fis1/Ptpn11	25
GO:0071496	GO:0071496	cellular response to external stimulus	41/1635	335/28891	3.02549071906269e-06	2.45904238800741e-05	1.26514157887931e-05	Col1a1/Lpl/Axl/Cnn2/Kank2/Prkab2/Mapk3/Vcam1/Glul/Rnase4/Xbp1/Ralb/Gsdmd/Rxra/Trp53/Lamp2/Wipi1/Tcf7l2/Arhgdia/Nfe2l2/Ctnnb1/Eif4g1/Map1lc3b/Atf4/Impact/Atf2/Arhgap35/Bag3/Crebbp/Comt/Kdm6a/Plin2/Akt1/Plin3/Ptpn11/Fnip1/Rragc/Vps41/Mybbp1a/Becn1/Cdkn1a	41
GO:0048706	GO:0048706	embryonic skeletal system development	24/1635	148/28891	3.03794046730088e-06	2.46577417627151e-05	1.26860498612868e-05	Col1a1/Pdgfra/Prrx2/Alx4/Twist1/Six1/Foxc2/Eya1/Rbp4/Wnt5a/Mmp14/Hspg2/Prrx1/Sulf1/Slc39a1/Tgfbr2/Gas1/Ctnnb1/Dlg1/Sp3/Sp1/Pbx1/Rdh10/Sulf2	24
GO:0032922	GO:0032922	circadian regulation of gene expression	16/1635	74/28891	3.04365931640435e-06	2.46703180481706e-05	1.26925201774209e-05	Id3/Id1/Rora/Id2/Nrip1/Zfhx3/Maged1/Top1/Hdac1/Relb/Nampt/Nr1d1/Atf4/Ppp1ca/Cavin3/Mybbp1a	16
GO:0046651	GO:0046651	lymphocyte proliferation	45/1635	383/28891	3.08385329985105e-06	2.4961915150778e-05	1.28425426498225e-05	Cxcl12/Ccl19/Lrrc32/Efnb1/Cd38/Twsg1/Il6st/Cd151/Pde5a/Prkcd/Vcam1/Ifnar2/Lgals9/Flt3l/Cebpb/Psmb10/Tgfbr2/Trp53/Hes1/Pten/Irgm1/Tgfb1/Abl1/Ctnnb1/Dlg1/Ppp3ca/Cblb/Peli1/Irf1/Pawr/Itch/Lipa/Rc3h2/Anxa1/Bax/Ccnd3/Prkar1a/Ncstn/Cd44/Sos2/Impdh2/Nck1/Sdc4/Rc3h1/Cdkn1a	45
GO:0002696	GO:0002696	positive regulation of leukocyte activation	49/1635	432/28891	3.12862999239577e-06	2.52897591051992e-05	1.30112136008176e-05	Il33/Pla2g4a/Thbs1/Ccl19/Efnb1/Axl/Wnt5a/Cd38/Tnfsf13/Mmp14/Mdk/Il6st/Lgals1/Cd47/Vcam1/Stat6/Lgals9/Ctsc/Lgals8/Flt3l/Xbp1/Rhoa/Zmiz1/Tgfbr2/Hes1/Smarca2/Irgm1/Tgfb1/Abl1/Atp11c/Rara/Ppp3ca/Pbrm1/Peli1/Lamp1/Irf1/Anxa1/Zbtb1/Snx4/Stx4a/Smarcb1/Bcl10/Arid1b/Nck1/Akirin2/Vamp7/Bad/Ppp2r3c/Cdkn1a	49
GO:0060428	GO:0060428	lung epithelium development	14/1635	58/28891	3.1544388369926e-06	2.54635942680562e-05	1.31006492662922e-05	Gata6/Eya1/Rcn3/Foxp2/Foxp1/Fndc3b/Errfi1/Sav1/Cdc42/Ctnnb1/Map2k1/Ppp3r1/Klf2/Kras	14
GO:0001954	GO:0001954	positive regulation of cell-matrix adhesion	15/1635	66/28891	3.18692125160494e-06	2.565580006224e-05	1.31995363546602e-05	Nrp1/Col16a1/Rras/Lims1/Fermt2/S100a10/Rin2/Vegfa/Jup/Myh9/Efemp2/Abl1/Iqgap1/Sdc4/Ptpn11	15
GO:0060688	GO:0060688	regulation of morphogenesis of a branching structure	15/1635	66/28891	3.18692125160494e-06	2.565580006224e-05	1.31995363546602e-05	Pdgfra/Hgf/Six1/Wnt5a/Pgf/Mdk/Sulf1/Vegfa/Fgfr1/Rxra/Maged1/Tgfb1/Abl1/Ctnnb1/Smo	15
GO:0002221	GO:0002221	pattern recognition receptor signaling pathway	32/1635	233/28891	3.2543645118952e-06	2.61631451316358e-05	1.34605580211684e-05	Colec12/Irak3/App/Rps6ka3/Cyba/Erbin/Ptprs/Slc15a3/Nmi/Lamp2/Irgm1/Lacc1/Pik3r1/Zdhhc5/Peli1/Irf1/Nfkbia/Ifih1/Nek7/Nr1d1/Irf2/Irgm2/Ifi35/Rela/Bcl10/Zc3hav1/Ddx3x/Usp50/Trim25/Tifa/Mapkapk2/Gpr108	32
GO:0030178	GO:0030178	negative regulation of Wnt signaling pathway	26/1635	169/28891	3.29342298622576e-06	2.64053981158507e-05	1.35851936616244e-05	Gpc3/Rbms3/Hic1/Tbx18/Dact1/Wnt5a/Lrp1/Mdk/Bicc1/App/Grb10/Tmem64/Dkk3/Ctnnd1/Lzts2/Tle1/Tcf7l2/Mllt3/Ctnnb1/Tax1bp3/Rnf213/Hdac1/Dab2/Lrp6/Lats2/2210016L21Rik	26
GO:0043433	GO:0043433	negative regulation of DNA-binding transcription factor activity	26/1635	169/28891	3.29342298622576e-06	2.64053981158507e-05	1.35851936616244e-05	Cyp1b1/Id3/Nupr1/Irak3/Id1/Smad7/Id2/Pkd2/Flna/Sp100/Erbin/Hes1/Tcf7l2/Peli1/Nfkbia/Anxa4/Itch/Sri/Tut4/Pbx1/Med13/Pkd1/Chp1/Cat/Taf3/Prmt2	26
GO:0099175	GO:0099175	regulation of postsynapse organization	23/1635	139/28891	3.40911992043255e-06	2.72960251274688e-05	1.40434083183405e-05	Abi3bp/Dact1/Wnt5a/App/Marcks/Ptprd/Tanc1/Srgn/Arf4/Ptprs/Cdc42/Afdn/Pten/Pdlim5/Itsn1/Zmynd8/Psen1/Asap1/Cask/Caprin1/Ube3a/Akt1/Sipa1l1	23
GO:0045069	GO:0045069	regulation of viral genome replication	18/1635	92/28891	3.44739070682095e-06	2.75651497462967e-05	1.41818690243616e-05	Ifitm2/Ifitm1/Rnasel/Plscr1/Shfl/Ifitm3/Resf1/Isg20/Plscr2/Ifih1/Stau1/Gbp3/Zc3hav1/Ddx3x/Larp1/Top2b/Znfx1/Rad23a	18
GO:0150105	GO:0150105	protein localization to cell-cell junction	9/1635	24/28891	3.50553816285971e-06	2.79922662748191e-05	1.44016142723067e-05	Cdh5/Cgnl1/Jak1/Vcl/Flna/Actn4/Actg1/Mapk9/Tjp1	9
GO:0060135	GO:0060135	maternal process involved in female pregnancy	13/1635	51/28891	3.67004200865032e-06	2.92663592522694e-05	1.50571165967041e-05	Pla2g4a/Ctsl/Nr2f2/Cited2/Ptn/Bmpr2/Mapk3/Rxra/Il11ra1/Ndrg3/Akt1/Ube2a/Dazap1	13
GO:1903522	GO:1903522	regulation of blood circulation	35/1635	268/28891	3.68857417944347e-06	2.93745537278156e-05	1.51127810823128e-05	Tbx18/Npy1r/Smtn/Shc1/Cd38/Ccn2/Mmp2/Egfr/Epas1/App/Smad6/Pde5a/Bmpr2/Smad7/Tpm1/Jup/Flna/Rhoa/Rbfox2/Add3/Icam1/Cx3cl1/Abl1/Scn1b/Dlg1/Pik3r1/Gaa/Sri/Hif1a/Ehd3/S100a1/Agrn/Map2k1/Akt1/Ank2	35
GO:0030048	GO:0030048	actin filament-based movement	22/1635	130/28891	3.77912861889638e-06	3.00552473629165e-05	1.54629880671312e-05	Gsn/Myo1b/Myo1c/Tpm1/Jup/Myh9/Flna/Wipf1/Myl6/Parva/Pdpn/Zeb2/Actn4/Scn1b/Wasf2/Dlg1/Frmd6/Sri/Camk2d/Myh10/Pik3ca/Ank2	22
GO:0002065	GO:0002065	columnar/cuboidal epithelial cell differentiation	24/1635	150/28891	3.86620526822337e-06	3.07064920430573e-05	1.57980439925143e-05	Gata6/Eya1/Rarb/Wnt5a/Il6st/Foxp1/Klf5/Sav1/Tubb5/Sidt2/Jag1/Cebpb/Xbp1/Rxra/Nfe2l1/Afdn/Hes1/Tgfb1/Abl1/Ctnnb1/Rara/Hif1a/Smo/Bad	24
GO:0001658	GO:0001658	branching involved in ureteric bud morphogenesis	15/1635	67/28891	3.89269953540553e-06	3.08754733927541e-05	1.58849824416436e-05	Foxd1/Tcf21/Gpc3/Six1/Eya1/Fat4/Pgf/Vegfa/Maged1/Tgfb1/Ctnnb1/Dlg1/Pbx1/Smo/Cd44	15
GO:0007389	GO:0007389	pattern specification process	54/1635	498/28891	3.9111455096216e-06	3.09802516471633e-05	1.59388893311149e-05	Foxd1/Foxc1/Alx4/Gpc3/Six1/Foxc2/Spry1/Eya1/Nrp1/Tbx18/Eng/Efnb1/Zic1/Wnt5a/Tbx2/Ifitm1/Nr2f2/Nr2f1/Bicc1/Cited2/Mafb/Smad6/Robo1/Bmpr2/Zic2/Bmpr1a/Pkd2/Fgfr1/Nbl1/Tgfbr2/Gas1/Lrp5/Trp53/Hes1/Zeb2/Scmh1/Mllt3/Ctnnb1/Chsy1/Abi1/Nckap1/Hif1a/Notch2/Pbx1/Psen1/Aida/Lrp6/Tra2b/Smo/Frs2/Asph/Kdm6a/Alg5/Ski	54
GO:0140888	GO:0140888	interferon-mediated signaling pathway	17/1635	84/28891	3.94963798776298e-06	3.12433261679058e-05	1.60742373495786e-05	Ifitm2/Wnt5a/Ifitm1/Jak1/Ifnar2/Ifitm3/Trp53/Irgm1/Samhd1/Irf1/Ifih1/Irgm2/Ythdf3/Stat1/Parp14/Trim56/Ifnar1	17
GO:0034250	GO:0034250	positive regulation of amide metabolic process	26/1635	171/28891	4.11110967098731e-06	3.24772175210039e-05	1.67090565223741e-05	Cyp1b1/Thbs1/Rbms3/Prkcd/Mapk3/Sh3bgrl/Rxra/Picalm/Rock2/Nfe2l2/Sp1/Csde1/Eif4g1/Serp1/Impact/Eif4g3/Rela/Ythdf3/Eif5a/Ddx3x/Larp1/Nck1/Abcf1/Fmr1/Ythdf1/Poldip3	26
GO:0099003	GO:0099003	vesicle-mediated transport in synapse	35/1635	270/28891	4.36458975384355e-06	3.4433703431323e-05	1.77156400956008e-05	Hpca/Npy1r/Erc2/Ston1/Nedd4/Grn/Nsg1/Nlgn2/Hip1/Erc1/Picalm/Ap3s1/Pten/Arhgdia/Ap2a2/Itsn1/Ctnnb1/Atp6v0a1/Snx9/Actg1/Vamp2/Cltc/Fcho2/Psen1/Lpar1/Cask/Stx4a/Ppp3r1/Pls3/Ap2b1/Atp6v1h/Fmr1/Atp6ap1/Diaph1/Itsn2	35
GO:0071214	GO:0071214	cellular response to abiotic stimulus	41/1635	340/28891	4.38406848102833e-06	3.44953898966019e-05	1.77473768856858e-05	Col1a1/Mfap4/Gpr88/Timp1/Mylk/Mme/Cnn2/Mmp2/Nedd4/Prkcd/Rcsd1/Pkd2/Serpinb6a/Ptprk/Ybx3/Stk39/Palm/Map3k20/Trp53/Pten/Arhgdia/Tgfb1/Ctnnb1/Wnk1/Relb/Pik3r1/Mapk9/Bax/Usp47/Bag3/Pik3ca/Zbtb1/Crebbp/Ddx3x/Cul4a/Akt1/Bad/Ptpn11/Tlk2/Rab11b/Cdkn1a	41
GO:0104004	GO:0104004	cellular response to environmental stimulus	41/1635	340/28891	4.38406848102833e-06	3.44953898966019e-05	1.77473768856858e-05	Col1a1/Mfap4/Gpr88/Timp1/Mylk/Mme/Cnn2/Mmp2/Nedd4/Prkcd/Rcsd1/Pkd2/Serpinb6a/Ptprk/Ybx3/Stk39/Palm/Map3k20/Trp53/Pten/Arhgdia/Tgfb1/Ctnnb1/Wnk1/Relb/Pik3r1/Mapk9/Bax/Usp47/Bag3/Pik3ca/Zbtb1/Crebbp/Ddx3x/Cul4a/Akt1/Bad/Ptpn11/Tlk2/Rab11b/Cdkn1a	41
GO:1901224	GO:1901224	positive regulation of non-canonical NF-kappaB signal transduction	16/1635	76/28891	4.4028668533586e-06	3.45972950482375e-05	1.77998056055261e-05	Ccl19/Egfr/Lims1/App/Nfat5/Rhoa/Nmi/Actn4/Rc3h2/Ifi35/Rela/Ripk1/Crebbp/Ddx3x/Trim56/Rc3h1	16
GO:1902548	GO:1902548	negative regulation of cellular response to vascular endothelial growth factor stimulus	7/1635	14/28891	4.42783836541847e-06	3.47473734856513e-05	1.78770187809441e-05	Dcn/Emilin1/Adgra2/Xdh/Adamts12/Spry2/Sema6a	7
GO:0048268	GO:0048268	clathrin coat assembly	8/1635	19/28891	4.45494984097138e-06	3.4821582838874e-05	1.79151984149193e-05	Nsg1/Hip1/Picalm/Clint1/Dab2/Cltc/Fcho2/Ap2b1	8
GO:0060396	GO:0060396	growth hormone receptor signaling pathway	8/1635	19/28891	4.45494984097138e-06	3.4821582838874e-05	1.79151984149193e-05	Jak1/Socs2/Ghr/Stat6/Leprot/Pik3r1/Leprotl1/Stat3	8
GO:0071378	GO:0071378	cellular response to growth hormone stimulus	8/1635	19/28891	4.45494984097138e-06	3.4821582838874e-05	1.79151984149193e-05	Jak1/Socs2/Ghr/Stat6/Leprot/Pik3r1/Leprotl1/Stat3	8
GO:0032943	GO:0032943	mononuclear cell proliferation	45/1635	389/28891	4.65351903745431e-06	3.63256888451413e-05	1.86890391005664e-05	Cxcl12/Ccl19/Lrrc32/Efnb1/Cd38/Twsg1/Il6st/Cd151/Pde5a/Prkcd/Vcam1/Ifnar2/Lgals9/Flt3l/Cebpb/Psmb10/Tgfbr2/Trp53/Hes1/Pten/Irgm1/Tgfb1/Abl1/Ctnnb1/Dlg1/Ppp3ca/Cblb/Peli1/Irf1/Pawr/Itch/Lipa/Rc3h2/Anxa1/Bax/Ccnd3/Prkar1a/Ncstn/Cd44/Sos2/Impdh2/Nck1/Sdc4/Rc3h1/Cdkn1a	45
GO:0070373	GO:0070373	negative regulation of ERK1 and ERK2 cascade	17/1635	85/28891	4.67885468673811e-06	3.64273462913545e-05	1.8741340379566e-05	Emilin1/Spry1/Spry2/Errfi1/Xbp1/Spred1/Spred2/Dusp6/Timp3/Pten/Sema6a/Abl1/Fbln1/Dlg1/Dab2/Eif3a/Gstp1	17
GO:2000736	GO:2000736	regulation of stem cell differentiation	17/1635	85/28891	4.67885468673811e-06	3.64273462913545e-05	1.8741340379566e-05	Foxc1/Pdgfra/Ptn/Chd3/Jag1/Zfp36l2/Ncoa3/Hes1/Mta2/Ap2a2/Nfe2l2/Rbbp7/Hdac1/Ltbp3/Gatad2b/Stat3/N4bp2l2	17
GO:0000768	GO:0000768	syncytium formation by plasma membrane fusion	15/1635	68/28891	4.73476477779936e-06	3.67176974970365e-05	1.88907218561023e-05	Sh3pxd2a/Cxcl12/Adam9/Neo1/Ehd1/Tanc1/Myh9/Flt3l/Capn2/Cflar/Ptgfrn/Cxcl9/Stat1/Cd44/Cxcl10	15
GO:0003229	GO:0003229	ventricular cardiac muscle tissue development	15/1635	68/28891	4.73476477779936e-06	3.67176974970365e-05	1.88907218561023e-05	Foxc1/Foxc2/Col14a1/Eng/Tgfbr3/Smad7/Bmpr1a/Id2/Tpm1/Ly6e/Rxra/Tgfb1/Ctnnb1/Ube4b/Heg1	15
GO:0140253	GO:0140253	cell-cell fusion	15/1635	68/28891	4.73476477779936e-06	3.67176974970365e-05	1.88907218561023e-05	Sh3pxd2a/Cxcl12/Adam9/Neo1/Ehd1/Tanc1/Myh9/Flt3l/Capn2/Cflar/Ptgfrn/Cxcl9/Stat1/Cd44/Cxcl10	15
GO:0035050	GO:0035050	embryonic heart tube development	18/1635	94/28891	4.74731922334979e-06	3.67668689064931e-05	1.89160198318099e-05	Foxc1/Foxc2/Eng/Wnt5a/Tbx2/Cited2/Ece1/Pkd2/Tgfbr2/Cdc42/Hes1/Ctnnb1/Nckap1/Hif1a/Notch2/Psen1/Lrp6/Smo	18
GO:0071453	GO:0071453	cellular response to oxygen levels	25/1635	162/28891	4.77128936730259e-06	3.69042080867052e-05	1.89866788444983e-05	Twist1/Gata6/Cited2/Epas1/Rora/Vegfa/P4hb/Bmyc/Rgcc/Rock2/Trp53/Pten/Cr1l/Tgfb1/Nfe2l2/Hif1a/Hp1bp3/Atf2/Egln2/Stat3/Kdm6a/Map2k1/Akt1/Bad/Atp6ap1	25
GO:0043030	GO:0043030	regulation of macrophage activation	14/1635	60/28891	4.85009311324548e-06	3.74647531998349e-05	1.92750711605139e-05	Il33/Pla2g4a/Thbs1/Adgrf5/Wnt5a/Slc7a2/Grn/Rora/Lgals9/Ctsc/Cx3cl1/Irgm1/Ldlr/Nr1d1	14
GO:0098781	GO:0098781	ncRNA transcription	23/1635	142/28891	4.94127027712533e-06	3.81192910426996e-05	1.96118213702689e-05	Twist1/Gata6/Egfr/Nr3c1/App/Smad6/Klf5/Cavin1/Bmpr1a/Bmyc/Trp53/Tgfb1/Rara/Top1/Hif1a/Wdr82/Rela/Smarcb1/Nfatc3/Stat3/Nr1h2/Snapc5/Larp7	23
GO:0018107	GO:0018107	peptidyl-threonine phosphorylation	20/1635	113/28891	5.09893849261876e-06	3.92333147735048e-05	2.01849703930648e-05	Cemip/Wnt5a/Spry2/App/Smad7/Prkcd/Stk39/Spred1/Spred2/Tgfbr2/Rock2/Irgm1/Tgfb1/Wnk1/Eif4g1/Camk2d/Irgm2/Ppp2r5d/Akt1/Cdc42bpa	20
GO:0042116	GO:0042116	macrophage activation	20/1635	113/28891	5.09893849261876e-06	3.92333147735048e-05	2.01849703930648e-05	Il33/Pla2g4a/Thbs1/Adgrf5/Wnt5a/Slc7a2/Grn/Foxp1/App/Rora/Lgals9/Ctsc/Stk39/Nmi/Cx3cl1/Irgm1/Ldlr/Nampt/Nr1d1/Ifi35	20
GO:0032675	GO:0032675	regulation of interleukin-6 production	26/1635	173/28891	5.11059526308436e-06	3.92719378852859e-05	2.02048414228845e-05	Twist1/Hgf/Il33/Lpl/Wnt5a/Irak3/App/Tnfrsf1a/Cyba/Cd47/Lgals9/Cebpb/Xbp1/Capn2/Pten/Zbtb20/Tgfb1/Ifih1/Tut4/Rela/Arhgef2/Stat3/Akirin2/Ptpn11/Klf2/Mapkapk2	26
GO:0030325	GO:0030325	adrenal gland development	9/1635	25/28891	5.2021182777923e-06	3.99233902071298e-05	2.05400041769067e-05	Pdgfra/Pdgfrb/Mdk/Nr3c1/Cited2/Ly6e/Cdkn1c/Arid5b/Pbx1	9
GO:1904036	GO:1904036	negative regulation of epithelial cell apoptotic process	16/1635	77/28891	5.26791962836655e-06	4.0376010933996e-05	2.07728709643252e-05	Ramp2/Cdh5/Nupr1/Sema5a/Angpt1/Mdk/Id1/Lims1/Cast/Icam1/Tcf7l2/Cflar/Nfe2l2/Abl1/Krit1/Tmf1	16
GO:0044000	GO:0044000	movement in host	21/1635	123/28891	5.39567248593887e-06	4.12483127897937e-05	2.12216575946351e-05	Nrp1/Axl/Ifitm2/Ifitm1/Gsn/Lgals1/Itgav/P4hb/Ly6e/Ifitm3/Slc3a2/Uvrag/Trim12a/Rab7/Vps4a/Trim56/Arl8b/Zfp639/Trim25/Pikfyve/Trim26	21
GO:1902106	GO:1902106	negative regulation of leukocyte differentiation	21/1635	123/28891	5.39567248593887e-06	4.12483127897937e-05	2.12216575946351e-05	Clec2d/Mdk/Tmem176a/Mafb/Tmem176b/Fbn1/Hspb1/Smad7/Id2/Bmyc/Ctnnb1/Rara/Fgl2/Pik3r1/Irf1/Rc3h2/Anxa1/Cd44/Nme2/Cul4a/Rc3h1	21
GO:0018105	GO:0018105	peptidyl-serine phosphorylation	40/1635	331/28891	5.41654105948007e-06	4.13011255785355e-05	2.12488290070759e-05	Hgf/Wnt5a/Angpt1/Egfr/Rassf2/Spry2/App/Rps6ka3/Smad7/Prkcd/Mapk3/Vegfa/Stk39/Tgfbr2/Rock2/Dock7/Pten/Irgm1/Stk38/Tgfb1/Wnk1/Top1/Mapk9/Eif4g1/Camk2d/Nek7/Bax/Irgm2/Pik3ca/Ripk1/Lats2/Cd44/Pkd1/Akt1/Nck1/Tlk2/Fnip1/Mapkapk2/Pikfyve/Ikbkb	40
GO:0050708	GO:0050708	regulation of protein secretion	40/1635	331/28891	5.41654105948007e-06	4.13011255785355e-05	2.12488290070759e-05	Rbp4/Cd38/Lrp1/Egfr/Adam9/Neo1/Fbn1/Anxa7/Sidt2/Lepr/Myh9/Nlgn2/Glul/Rab34/Arfip1/Lrp5/Camk2n1/Klf7/Tcf7l2/Tgfb1/Cyp51/Ppp3ca/Sri/Hif1a/Sec24a/Cd2ap/Rap1gds1/Serp1/Nr1d1/Cask/Anxa1/Myh10/Prkar1a/Stx4a/Nr1h2/Stim1/Bad/Ptpn11/Hcfc1/Nadk	40
GO:1904062	GO:1904062	regulation of monoatomic cation transmembrane transport	43/1635	367/28891	5.43445698425298e-06	4.13844040872907e-05	2.12916745897983e-05	Cemip/Hpca/Fxyd5/Nedd4/Itgb1/App/Ahnak/Cyba/Pkd2/Flna/Stk39/Cx3cl1/Pten/Selenon/Tgfb1/Abl1/Wnk1/Scn1b/Dlg1/Vamp2/Ppp3ca/Sri/Cxcl9/Camk2d/Bax/Ehd3/S100a1/Agrn/Asph/Atp1b3/Ano6/Chp1/Stim1/Ppp3r1/Akt1/Fmr1/Slmap/Diaph1/Tspan13/Ank2/Ubr3/Ikbkb/Cxcl10	43
GO:0018209	GO:0018209	peptidyl-serine modification	41/1635	343/28891	5.45050435486282e-06	4.14532574135261e-05	2.13270986257114e-05	Hgf/Wnt5a/Angpt1/Egfr/Rassf2/Spry2/App/Rps6ka3/Poglut3/Smad7/Prkcd/Mapk3/Vegfa/Stk39/Tgfbr2/Rock2/Dock7/Pten/Irgm1/Stk38/Tgfb1/Wnk1/Top1/Mapk9/Eif4g1/Camk2d/Nek7/Bax/Irgm2/Pik3ca/Ripk1/Lats2/Cd44/Pkd1/Akt1/Nck1/Tlk2/Fnip1/Mapkapk2/Pikfyve/Ikbkb	41
GO:0072078	GO:0072078	nephron tubule morphogenesis	17/1635	86/28891	5.5267080460914e-06	4.19788594463708e-05	2.15975132346414e-05	Foxd1/Tcf21/Gpc3/Six1/Eya1/Fat4/Pgf/Vegfa/Lzts2/Hes1/Maged1/Tgfb1/Ctnnb1/Dlg1/Pbx1/Smo/Cd44	17
GO:0051924	GO:0051924	regulation of calcium ion transport	37/1635	296/28891	5.53791454616447e-06	4.20100517559681e-05	2.16135612247067e-05	Cemip/Hpca/Cxcl12/Pdgfrb/Mylk/Ahnak/Cyba/Pkd2/Rhoa/Epb41/Icam1/Hes1/Cx3cl1/Selenon/Tgfb1/Abl1/Ctnnb1/Ppp3ca/Pawr/Sri/Cxcl9/Camk2d/Cask/Bax/Ehd3/S100a1/Asph/Nfatc3/Stim1/Ppp3r1/Akt1/Fmr1/Diaph1/Tspan13/Ank2/Ubr3/Cxcl10	37
GO:0099072	GO:0099072	regulation of postsynaptic membrane neurotransmitter receptor levels	22/1635	133/28891	5.54930836891542e-06	4.20425833788381e-05	2.16302982719906e-05	Hpca/Gpc6/Nedd4/Itgb1/Nsg1/Hip1/Erbin/Ctnnd1/Gphn/Ap2a2/Rdx/Dlg1/Vamp2/Snx6/Zdhhc5/Lpar1/Nbea/Stx4a/Eps8/Map2k1/Ppp3r1/Ap2b1	22
GO:0014013	GO:0014013	regulation of gliogenesis	23/1635	143/28891	5.57688959171255e-06	4.21436216017409e-05	2.16822809695943e-05	Il33/Zcchc24/Il34/Egfr/Mdk/Il6st/Trf/Ptn/Atf5/Id2/Serpine2/Cers2/Trp53/Hes1/Aspa/Tgfb1/Ctnnb1/Ldlr/Hdac1/Nr1d1/Rela/Ski/Kras	23
GO:0032760	GO:0032760	positive regulation of tumor necrosis factor production	23/1635	143/28891	5.57688959171255e-06	4.21436216017409e-05	2.16822809695943e-05	Twist1/Il33/Lpl/Akap12/Thbs1/Ccl19/Wnt5a/App/Tnfrsf1a/Cyba/Hspb1/Lgals9/Pten/Zbtb20/Tgfb1/Pik3r1/Ifih1/Psen1/Ripk1/Arhgef2/Stat3/Ptpn11/Mapkapk2	23
GO:1902746	GO:1902746	regulation of lens fiber cell differentiation	6/1635	10/28891	5.6111547904787e-06	4.23484730806919e-05	2.17876740790338e-05	Spry1/Spry2/Cdkn1c/Spred1/Spred2/Zeb2	6
GO:0061951	GO:0061951	establishment of protein localization to plasma membrane	15/1635	69/28891	5.73554453935875e-06	4.32321236170519e-05	2.22422994405974e-05	Pkdcc/Nsg1/Sptbn1/Vamp5/Rab34/Afdn/Rdx/Gorasp2/Vamp2/Atp2c1/Rab7/Golga7/Vamp7/Atp6ap1/Rilpl1	15
GO:0046486	GO:0046486	glycerolipid metabolic process	44/1635	380/28891	5.76801078805359e-06	4.34215265049785e-05	2.23397444744221e-05	Lpl/Pla2g4a/Pdgfrb/Tnxb/Il6st/Scd1/Socs2/Acsl1/Plscr1/Gpx1/Abhd5/Capn2/Insig1/Pten/Tcf7l2/Cept1/Etnk1/Insig2/Abhd16a/Ldlr/Dpm3/Lpin2/Pik3r1/Uvrag/Plscr3/Cnep1r1/Lipa/Tbl1xr1/Mboat7/Far1/Pgap2/Socs4/Pik3ca/Nr1h2/Sel1l/Cat/Ptpn11/Pigyl/Pikfyve/Dnajc19/Pcyt1a/Pip5k1a/Ctdnep1/Becn1	44
GO:0001881	GO:0001881	receptor recycling	13/1635	53/28891	5.83216563001618e-06	4.37930508030529e-05	2.25308883275538e-05	Gria3/Nsg1/Ece1/Anxa2/Ldlr/Dab2/Usp9x/Psen1/Ehd3/Ap1ar/Arap1/Rab11b/Plekha3	13
GO:0060412	GO:0060412	ventricular septum morphogenesis	13/1635	53/28891	5.83216563001618e-06	4.37930508030529e-05	2.25308883275538e-05	Wnt5a/Cited2/Tgfbr3/Fzd2/Robo1/Bmpr2/Sav1/Smad7/Bmpr1a/Id2/Tgfbr2/Hes1/Lrp6	13
GO:0046889	GO:0046889	positive regulation of lipid biosynthetic process	20/1635	114/28891	5.85835448091535e-06	4.39339460881827e-05	2.26033769045523e-05	Pla2g4a/Adgrf5/Por/Prkcd/Capn2/Tcf7l2/Zbtb20/Ldlr/Dab2/Cnep1r1/Mapk9/Nr1d1/Anxa1/Elovl5/Rdh10/Chp1/Nr1h2/Fdps/Akt1/Ctdnep1	20
GO:0003002	GO:0003002	regionalization	50/1635	455/28891	6.08639381036809e-06	4.55863192100607e-05	2.34534988668681e-05	Foxd1/Foxc1/Alx4/Gpc3/Six1/Foxc2/Spry1/Nrp1/Tbx18/Eng/Wnt5a/Tbx2/Ifitm1/Nr2f2/Nr2f1/Bicc1/Cited2/Mafb/Smad6/Robo1/Bmpr2/Zic2/Bmpr1a/Pkd2/Fgfr1/Nbl1/Tgfbr2/Gas1/Lrp5/Trp53/Hes1/Zeb2/Scmh1/Mllt3/Ctnnb1/Chsy1/Abi1/Nckap1/Hif1a/Notch2/Pbx1/Psen1/Aida/Lrp6/Tra2b/Smo/Frs2/Kdm6a/Alg5/Ski	50
GO:1902115	GO:1902115	regulation of organelle assembly	31/1635	229/28891	6.21301067755553e-06	4.64758333490468e-05	2.3911140966785e-05	Abi3bp/Nupr1/Efnb1/Wnt5a/Gsn/Fscn1/Ptprd/Rhoa/Ralb/Arf4/Ptprs/Snx18/Wipi1/Rdx/Mapk9/Lpar1/Caprin1/Arhgap35/Rab1b/Snx4/Dync1h1/Pdcd6ip/Arhgef2/Fez2/Nbdy/Akt1/G3bp2/Sdc4/Sipa1l1/Pikfyve/Becn1	31
GO:0002366	GO:0002366	leukocyte activation involved in immune response	40/1635	333/28891	6.2690224952812e-06	4.68356137684077e-05	2.40962427649565e-05	Il33/Ccl19/Ptgdr/Anxa3/Tnfsf13/Itm2a/Mdk/Grn/Lgals1/Foxp1/Smad7/Rora/Stat6/Lgals9/Lgals8/Xbp1/Parp3/Icam1/Nmi/Trp53/Tgfb1/Abl1/Rara/Vamp2/Relb/Fgl2/Lamp1/Irf1/Rc3h2/Notch2/Psen1/Anxa1/Ifi35/Snx4/Stx4a/Stat3/Vamp7/Rc3h1/Ptgds/Gadd45g	40
GO:2000027	GO:2000027	regulation of animal organ morphogenesis	22/1635	134/28891	6.28874149019103e-06	4.6923686503733e-05	2.41415549075894e-05	Hgf/Gpc3/Six1/Spry1/Dact1/Wnt5a/Cited2/Fzd2/Robo1/Sulf1/Bmpr1a/Vegfa/Fgfr1/Maged1/Tgfb1/Mllt3/Abl1/Ctnnb1/Dab2/Lrp6/Smo/Frs2	22
GO:0007596	GO:0007596	blood coagulation	26/1635	175/28891	6.32746947448317e-06	4.71531950636233e-05	2.42596337269062e-05	Pdgfra/Thbd/Cfh/Tfpi/Pla2g4a/Thbs1/Slc7a11/F3/Papss2/Axl/Serping1/Tec/Plat/Pear1/Prkcd/Prkg1/Flna/Mertk/Pros1/Anxa2/Serpine2/Vkorc1/Pdpn/Nfe2l2/Fbln1/Ano6	26
GO:0042593	GO:0042593	glucose homeostasis	37/1635	298/28891	6.47024337906701e-06	4.81565158162761e-05	2.47758276759507e-05	Rbp4/Adgrf5/Igfbp5/Lrp1/Fbn1/Sidt2/Lepr/Vcam1/Myh9/Gpx1/Xbp1/Rab34/Icam1/Lrp5/Camk2n1/Klf7/Tcf7l2/Selenot/Zbtb20/Pik3r1/Ppp3ca/Plscr3/Sri/Hif1a/Nr1d1/Tra2b/Pik3ca/Stx4a/Smarcb1/Stat3/Akt1/Bad/Ptpn11/Hcfc1/Rab11b/Nadk/Sgcb	37
GO:0014032	GO:0014032	neural crest cell development	17/1635	87/28891	6.5098462305055e-06	4.8390402193343e-05	2.48961588185955e-05	Foxc1/Twist1/Foxc2/Nrp1/Sema5a/Efnb1/Cited2/Bmpr1a/Mapk3/Jag1/Cdc42/Hes1/Zeb2/Sema6a/Hif1a/Smo/Rdh10	17
GO:0002244	GO:0002244	hematopoietic progenitor cell differentiation	27/1635	186/28891	6.59362130186525e-06	4.88902972971638e-05	2.51533475860629e-05	Foxc1/Pdgfra/Cited2/Samd9l/Vegfa/Dock7/Trp53/Hes1/Atf7/Cebpd/Ap2a2/Tgfb1/Nfe2l2/Mllt3/Rara/Sbds/Sp3/Sp1/Prrc2c/Lipa/Psen1/Atf2/Chd2/Zbtb1/Sos2/N4bp2l2/Fnip1	27
GO:0048592	GO:0048592	eye morphogenesis	27/1635	186/28891	6.59362130186525e-06	4.88902972971638e-05	2.51533475860629e-05	Cfh/Twist1/Col5a1/Rbp4/Man2a1/Rarb/Tbx2/Mfap2/Cited2/Col5a2/Ptn/Vegfa/Jag1/Col8a1/Gas1/Ctnnb1/Sp3/Sp1/Hif1a/Notch2/Bax/Atf4/Lrp6/Frs2/Stat3/Ski/Tbc1d20	27
GO:0032024	GO:0032024	positive regulation of insulin secretion	20/1635	115/28891	6.71851045578882e-06	4.97539754279129e-05	2.55976974351377e-05	Rbp4/Cd38/Lrp1/Anxa7/Lepr/Myh9/Nlgn2/Glul/Camk2n1/Tcf7l2/Sri/Hif1a/Serp1/Cask/Prkar1a/Stx4a/Stim1/Bad/Hcfc1/Nadk	20
GO:0090276	GO:0090276	regulation of peptide hormone secretion	34/1635	264/28891	6.8528430523209e-06	5.06636103023639e-05	2.60656913610981e-05	Sct/Rbp4/Cd38/Lrp1/Egfr/Fbn1/Anxa7/Sidt2/Lepr/Myh9/Nlgn2/Glul/Rab8b/Lrp5/Camk2n1/Klf7/Tcf7l2/Selenot/Itsn1/Ppp3ca/Sri/Hif1a/Serp1/Nr1d1/Cask/Prkar1a/Aimp1/Stx4a/Nucb2/Stim1/Bad/Ptpn11/Hcfc1/Nadk	34
GO:0032869	GO:0032869	cellular response to insulin stimulus	30/1635	219/28891	6.85846744164162e-06	5.06636103023639e-05	2.60656913610981e-05	Lpl/Foxc2/Shc1/Tns2/Rab13/Myo1c/Grb10/Marcks/Prkcd/Mapk3/Osbpl8/Xbp1/Insig1/Pten/Insig2/Vamp2/Lpin2/Sp1/Pik3r1/Rab10/Pid1/Pik3ca/Rela/Nucb2/Map2k1/Sos2/Akt1/Nck1/Ptpn11/Sgcb	30
GO:0042886	GO:0042886	amide transport	48/1635	432/28891	6.88546164055928e-06	5.07995966673183e-05	2.61356543699927e-05	Abcg2/Sct/Slc7a11/Rbp4/Cd38/Abcb1a/Lrp1/Egfr/Nr3c1/Slc38a2/Itgb1/Fbn1/Anxa7/Sidt2/Lepr/Myh9/Nlgn2/Glul/Slc15a3/Rab8b/Lrp5/Camk2n1/Klf7/Tcf7l2/Selenot/Itsn1/Rab1a/Ppp3ca/Sri/Hif1a/Serp1/Arl6ip5/Psen1/Nr1d1/Cask/Anxa1/Prkar1a/Slc33a1/Aimp1/Stx4a/Nucb2/Stim1/Bad/Ptpn11/Hcfc1/Rab11b/Nadk/Ildr2	48
GO:0098876	GO:0098876	vesicle-mediated transport to the plasma membrane	24/1635	155/28891	6.91286536223795e-06	5.08047049912943e-05	2.61382825284547e-05	Pkdcc/Rab13/Nsg1/Sptbn1/Ehd1/Acap2/Vamp5/Rab34/Rab8b/Ankrd50/Vamp2/Steap2/Rab10/Rab12/Ehd3/Atp2c1/Rab7/Snx4/Stx4a/Golga7/Vamp7/Atp6ap1/Rab11b/Vps26a	24
GO:0006949	GO:0006949	syncytium formation	15/1635	70/28891	6.92049893915552e-06	5.08047049912943e-05	2.61382825284547e-05	Sh3pxd2a/Cxcl12/Adam9/Neo1/Ehd1/Tanc1/Myh9/Flt3l/Capn2/Cflar/Ptgfrn/Cxcl9/Stat1/Cd44/Cxcl10	15
GO:0045600	GO:0045600	positive regulation of fat cell differentiation	15/1635	70/28891	6.92049893915552e-06	5.08047049912943e-05	2.61382825284547e-05	Lpl/Six1/Fndc5/Dact1/Fndc3b/Klf5/Sav1/Id2/Cebpb/Xbp1/Tmem64/Zfp385a/Akt1/Aamdc/Sh3pxd2b	15
GO:0060350	GO:0060350	endochondral bone morphogenesis	15/1635	70/28891	6.92049893915552e-06	5.08047049912943e-05	2.61382825284547e-05	Col1a1/Alpl/Foxc1/Col3a1/Thbs1/Col13a1/Rarb/Mmp14/Hspg2/Por/Serpinh1/Ext2/Tgfbr2/Rara/Atf2	15
GO:0033500	GO:0033500	carbohydrate homeostasis	37/1635	299/28891	6.98876739262955e-06	5.12423006966407e-05	2.63634191606139e-05	Rbp4/Adgrf5/Igfbp5/Lrp1/Fbn1/Sidt2/Lepr/Vcam1/Myh9/Gpx1/Xbp1/Rab34/Icam1/Lrp5/Camk2n1/Klf7/Tcf7l2/Selenot/Zbtb20/Pik3r1/Ppp3ca/Plscr3/Sri/Hif1a/Nr1d1/Tra2b/Pik3ca/Stx4a/Smarcb1/Stat3/Akt1/Bad/Ptpn11/Hcfc1/Rab11b/Nadk/Sgcb	37
GO:0036003	GO:0036003	positive regulation of transcription from RNA polymerase II promoter in response to stress	8/1635	20/28891	7.05582346501777e-06	5.16699349536016e-05	2.65834307723181e-05	Creb3l1/Vegfa/Cebpb/Trp53/Nfe2l2/Hif1a/Atf4/Klf2	8
GO:1903557	GO:1903557	positive regulation of tumor necrosis factor superfamily cytokine production	23/1635	145/28891	7.07595226895247e-06	5.17532874850331e-05	2.66263144386319e-05	Twist1/Il33/Lpl/Akap12/Thbs1/Ccl19/Wnt5a/App/Tnfrsf1a/Cyba/Hspb1/Lgals9/Pten/Zbtb20/Tgfb1/Pik3r1/Ifih1/Psen1/Ripk1/Arhgef2/Stat3/Ptpn11/Mapkapk2	23
GO:0072091	GO:0072091	regulation of stem cell proliferation	19/1635	106/28891	7.19793333077757e-06	5.25804586644579e-05	2.70518819916943e-05	Prrx2/Tbx18/Rarb/Wnt5a/Tsc22d1/Prrx1/Fermt2/Fgfr1/Tgfbr2/Ncoa3/Trp53/Irgm1/Tgfb1/Ctnnb1/Fbln1/Ltbp3/Pbx1/Lrp6/N4bp2l2	19
GO:0042307	GO:0042307	positive regulation of protein import into nucleus	13/1635	54/28891	7.28540635129634e-06	5.31538216777071e-05	2.7346868931078e-05	Zic1/Uaca/Tnfrsf1a/Prkcd/Jup/Flna/Xbp1/Tgfb1/Ubr5/Pik3r1/Psen1/Bag3/Smo	13
GO:0002011	GO:0002011	morphogenesis of an epithelial sheet	14/1635	62/28891	7.31065073418459e-06	5.32723157563672e-05	2.74078324128362e-05	Lama1/Col5a1/Wnt5a/Phldb2/Cd151/Fermt2/Flna/Jag1/Pdpn/Pten/Notch2/Lrp6/Arhgap35/Cd44	14
GO:0046782	GO:0046782	regulation of viral transcription	9/1635	26/28891	7.55654921479755e-06	5.49288718721832e-05	2.82601064647543e-05	Ifitm2/Mdfic/Sp100/Ifitm3/Pfn1/Ubp1/Larp7/Rsf1/Hexim1	9
GO:2000050	GO:2000050	regulation of non-canonical Wnt signaling pathway	9/1635	26/28891	7.55654921479755e-06	5.49288718721832e-05	2.82601064647543e-05	Gpc3/Dact1/Wnt5a/Rspo3/Mllt3/Abl1/Rnf213/Dab2/Lrp6	9
GO:0019229	GO:0019229	regulation of vasoconstriction	17/1635	88/28891	7.64686590172145e-06	5.54491489466738e-05	2.85277814599825e-05	Npy1r/Shc1/Cd38/Mmp2/Egfr/Smad6/Pde5a/Bmpr2/Rhoa/Rbfox2/Add3/Icam1/Cx3cl1/Abl1/Hif1a/Map2k1/Akt1	17
GO:0072088	GO:0072088	nephron epithelium morphogenesis	17/1635	88/28891	7.64686590172145e-06	5.54491489466738e-05	2.85277814599825e-05	Foxd1/Tcf21/Gpc3/Six1/Eya1/Fat4/Pgf/Vegfa/Lzts2/Hes1/Maged1/Tgfb1/Ctnnb1/Dlg1/Pbx1/Smo/Cd44	17
GO:0030218	GO:0030218	erythrocyte differentiation	24/1635	156/28891	7.73719871766148e-06	5.60355016063684e-05	2.88294513837235e-05	Adgrf5/Heph/Cited2/Mafb/Epas1/Tgfbr3/Tmod3/Id2/Vegfa/Nfe2l1/Rbfox2/Ptbp3/Add1/Cflar/Kmt2e/Sp3/Sp1/Fech/Hif1a/Arid4a/Stat1/Stat3/Klf2/Rcor1	24
GO:0006936	GO:0006936	muscle contraction	39/1635	324/28891	7.74909631330619e-06	5.60530597626317e-05	2.88384848000019e-05	Calcrl/Npy1r/Smtn/Mylk/Shc1/Cd38/Tpm2/Tbx2/Cald1/Ccn2/Gsn/Tpm4/Pde5a/Sulf1/Smad7/Tmod3/Prkg1/Rcsd1/Tpm1/Jup/Flna/Rhoa/Myl6/Rock2/Scn1b/Dlg1/Tpm3/Gaa/Pawr/Sri/Camk2d/Rap1gds1/Ehd3/Pik3ca/Agrn/Setd3/Map2k1/Ank2/Sulf2	39
GO:1905048	GO:1905048	regulation of metallopeptidase activity	7/1635	15/28891	7.89508657510449e-06	5.70393495297842e-05	2.93459165544659e-05	Timp1/Reck/Picalm/Timp3/Timp2/Svbp/Stat3	7
GO:0070663	GO:0070663	regulation of leukocyte proliferation	38/1635	313/28891	8.26382562729326e-06	5.96305563862124e-05	3.06790548320053e-05	Il33/Ccl19/Lrrc32/Efnb1/Cnn2/Cd38/Il34/Twsg1/Il6st/Pde5a/Mapk3/Vcam1/Stat6/Lgals9/Flt3l/Cebpb/Tgfbr2/Hes1/Pten/Irgm1/Tgfb1/Ctnnb1/Dlg1/Ppp3ca/Cblb/Peli1/Irf1/Pawr/Itch/Anxa1/Prkar1a/Cd44/Sos2/Nck1/Sdc4/Rc3h1/Gstp1/Cdkn1a	38
GO:0050818	GO:0050818	regulation of coagulation	15/1635	71/28891	8.31843554045625e-06	5.99515019401701e-05	3.08441766561952e-05	Pdgfra/Thbd/Tfpi/Thbs1/Serping1/Plat/Prkcd/Prkg1/Pros1/Anxa2/Serpine2/Vkorc1/Nfe2l2/Psen1/Ano6	15
GO:0002758	GO:0002758	innate immune response-activating signaling pathway	32/1635	244/28891	8.65520539966029e-06	6.23027376518125e-05	3.20538532665099e-05	Colec12/Irak3/App/Rps6ka3/Cyba/Erbin/Ptprs/Slc15a3/Nmi/Lamp2/Irgm1/Lacc1/Pik3r1/Zdhhc5/Peli1/Irf1/Nfkbia/Ifih1/Nek7/Nr1d1/Irf2/Irgm2/Ifi35/Rela/Bcl10/Zc3hav1/Ddx3x/Usp50/Trim25/Tifa/Mapkapk2/Gpr108	32
GO:0006970	GO:0006970	response to osmotic stress	18/1635	98/28891	8.74262688635836e-06	6.27792758332311e-05	3.22990252367762e-05	Mylk/Abcb1a/Anxa7/Rcsd1/Pkd2/Serpinb6a/Ybx3/Stk39/Trp53/Tsc22d3/Wnk1/Relb/Lrrc8a/Bax/Atf2/Ddx3x/Bad/Tsc22d2	18
GO:0061515	GO:0061515	myeloid cell development	18/1635	98/28891	8.74262688635836e-06	6.27792758332311e-05	3.22990252367762e-05	Adgrf5/Cited2/Foxp1/App/Fbn1/Tmod3/Lrrk1/Flna/Cebpb/Zfp385a/Ptbp3/Wasf2/Abi1/Notch2/Arid4a/Atp6ap1/Ptpn11/Klf2	18
GO:1903078	GO:1903078	positive regulation of protein localization to plasma membrane	14/1635	63/28891	8.91298308018873e-06	6.39249950126991e-05	3.28884811073758e-05	Lrp1/Egfr/Itgb1/Ptpn9/Sptbn1/Pgrmc1/Rer1/Cnpy4/Dlg1/Zdhhc5/Atp2c1/Sqstm1/Stx4a/Akt1	14
GO:0051592	GO:0051592	response to calcium ion	23/1635	147/28891	8.93201972032596e-06	6.3983971773812e-05	3.29188237940394e-05	Hpca/Pla2g4a/Thbs1/Mylk/Rasgrp2/Egfr/Clic4/Adam9/App/Anxa7/Pkd2/Add1/Wnk1/Ppp3ca/Cpne1/Cpne3/S100a16/Sec31a/Iqgap1/Asph/Ncstn/Nfatc3/Stim1	23
GO:0042147	GO:0042147	retrograde transport, endosome to Golgi	17/1635	89/28891	8.95849114670766e-06	6.40960001391405e-05	3.29764607602349e-05	Rcsd1/Erc1/Arfip1/Snx2/Rab6a/Dennd5a/Tmem87b/Cltc/Snx6/Ehd3/Rab7/Snx1/Rab9/Stx5a/Vps26a/Pikfyve/Plekha3	17
GO:0046890	GO:0046890	regulation of lipid biosynthetic process	30/1635	222/28891	9.01534433318764e-06	6.44248700718252e-05	3.31456595621391e-05	Pla2g4a/Adgrf5/Igfbp7/H6pd/Nr3c1/Idh1/Por/Prkcd/Dkk3/Capn2/Asah1/Insig1/Tcf7l2/Zbtb20/Insig2/Ldlr/Dab2/Cnep1r1/Mapk9/Nr1d1/Anxa1/Elovl5/Ubr4/Acadl/Rdh10/Chp1/Nr1h2/Fdps/Akt1/Ctdnep1	30
GO:0030947	GO:0030947	regulation of vascular endothelial growth factor receptor signaling pathway	10/1635	33/28891	9.13780982192513e-06	6.51426755618446e-05	3.35149600570799e-05	Emilin1/Nrp1/Tmem204/Angpt1/Nedd4/Robo1/Grb10/Myof/Hif1a/Epn2	10
GO:0035987	GO:0035987	endodermal cell differentiation	10/1635	33/28891	9.13780982192513e-06	6.51426755618446e-05	3.35149600570799e-05	Gata6/Col5a1/Col12a1/Col5a2/Itgav/Myh9/Ctr9/Ctnnb1/Rtf1/Map2k1	10
GO:0051100	GO:0051100	negative regulation of binding	25/1635	168/28891	9.19328679121119e-06	6.5459299571115e-05	3.36778585093201e-05	Dact1/Id1/Mapk3/Id2/Plscr1/Ppp1r2/Sp100/Ralb/Lrpap1/Dab2/Ppp3ca/Cpne1/Sri/Psen1/Bax/Smo/Ifit2/Akt1/Mitd1/Larp7/Gtf2f1/Rsf1/Ilrun/Gnl3l/Cdkn1a	25
GO:0030513	GO:0030513	positive regulation of BMP signaling pathway	11/1635	40/28891	9.27883790304494e-06	6.59098245766109e-05	3.39096470785442e-05	Foxd1/Gata6/Gpc3/Cdh5/Eng/Twsg1/Tgfbr3/Neo1/Sulf1/Hes1/Notch2	11
GO:1905314	GO:1905314	semi-lunar valve development	11/1635	40/28891	9.27883790304494e-06	6.59098245766109e-05	3.39096470785442e-05	Emilin1/Twist1/Smad6/Robo1/Bmpr2/Tnfrsf1a/Jag1/Rhoa/Tgfbr2/Tgfb1/Notch2	11
GO:0006874	GO:0006874	intracellular calcium ion homeostasis	39/1635	327/28891	9.62793585834488e-06	6.83075497288089e-05	3.51432418305356e-05	Cemip/Ccl19/Cdh5/Spp1/Npy1r/Wnt5a/Erc2/Slc24a3/App/Anxa7/Cyba/Pkd2/Itgav/Flna/Erc1/Tmem64/Cx3cl1/Selenon/Tgfb1/Abl1/Sri/Cxcl9/Camk2d/Rap1gds1/Bok/Psen1/Bax/Bcap31/Atf4/Atp2c1/Asph/Nucb2/Stim1/Ccdc47/Fis1/Cul5/Diaph1/Ank2/Cxcl10	39
GO:0043543	GO:0043543	protein acylation	24/1635	158/28891	9.65925873514248e-06	6.84477053123809e-05	3.52153498418305e-05	Nupr1/Auts2/App/Por/Myo1c/Glul/Xbp1/Ing5/Tgfb1/Baz1b/Taok1/Zdhhc5/Zdhhc20/Msl3/Smo/Bloc1s1/Crebbp/Naa20/Golga7/Ddx3x/Ppm1a/Kansl3/Mybbp1a/Zdhhc3	24
GO:0010466	GO:0010466	negative regulation of peptidase activity	33/1635	257/28891	9.89861690960235e-06	7.00599476723889e-05	3.60448251102619e-05	Serpinf1/Dpep1/Itih2/Tfpi/Hgf/Thbs1/Gpc3/Ecm1/Timp1/Itih5/Serping1/Reck/Serpina3f/App/Rps6ka3/Por/Serpinh1/Cast/Vegfa/Gpx1/Serpinb6a/Picalm/Serpine2/Timp3/Serpinb9/Cflar/Timp2/Usp47/Cd44/Ddx3x/Cstb/Akt1/Fnip1	33
GO:0034394	GO:0034394	protein localization to cell surface	15/1635	72/28891	9.96184543151144e-06	7.04232251114136e-05	3.62317260742389e-05	Angpt1/Vcl/Nlgn2/Flna/Ptprk/Picalm/Leprot/Ctnnb1/Tax1bp3/Mesd/Stx4a/Unc50/Akt1/Rab11b/Ank2	15
GO:0001892	GO:0001892	embryonic placenta development	20/1635	118/28891	1.00259348539289e-05	7.07073379388526e-05	3.63778979958126e-05	Nr2f2/Egfr/Cited2/Epas1/Rspo3/Vcam1/Pkd2/Itgav/Cebpb/Cdkn1c/Ncoa3/Hes1/Arnt/Xist/Sp3/Sp1/Hif1a/Pkd1/Map2k1/Akt1	20
GO:0120034	GO:0120034	positive regulation of plasma membrane bounded cell projection assembly	20/1635	118/28891	1.00259348539289e-05	7.07073379388526e-05	3.63778979958126e-05	Ccl19/Nrp1/Cdc42ep5/Cdc42ep3/Auts2/Fscn1/Dpysl3/Pfn1/Cdc42/Palm/Wasf2/Pik3r1/Cdc42ep4/Nckap1/Zmynd8/Arhgap35/Agrn/Eps8/Arap1/Fmr1	20
GO:0046718	GO:0046718	viral entry into host cell	18/1635	99/28891	1.01258266134331e-05	7.13268048472425e-05	3.66966047193591e-05	Nrp1/Axl/Ifitm2/Ifitm1/Gsn/Lgals1/Itgav/P4hb/Ly6e/Ifitm3/Slc3a2/Uvrag/Trim12a/Trim56/Zfp639/Trim25/Pikfyve/Trim26	18
GO:0002791	GO:0002791	regulation of peptide secretion	34/1635	269/28891	1.02905798746312e-05	7.24011428278152e-05	3.72493360002921e-05	Sct/Rbp4/Cd38/Lrp1/Egfr/Fbn1/Anxa7/Sidt2/Lepr/Myh9/Nlgn2/Glul/Rab8b/Lrp5/Camk2n1/Klf7/Tcf7l2/Selenot/Itsn1/Ppp3ca/Sri/Hif1a/Serp1/Nr1d1/Cask/Prkar1a/Aimp1/Stx4a/Nucb2/Stim1/Bad/Ptpn11/Hcfc1/Nadk	34
GO:0043588	GO:0043588	skin development	40/1635	340/28891	1.03248207243536e-05	7.25557769904994e-05	3.73288930301672e-05	Col1a1/Foxc1/Col3a1/Alx4/Col1a2/Gata6/Col5a1/Wnt5a/Igfbp5/Ctsl/Egfr/Clic4/Mafb/Col5a2/Errfi1/Sav1/Scd1/Extl3/Palld/Jup/Lamc1/Rock2/Ncoa3/Asah1/Tcf7l2/Cflar/Ctnnb1/Txnip/Hdac1/Ppp3ca/Psen1/Slc39a7/Anxa1/Smo/Rela/Lats2/Map2k1/Trpc4ap/Akt1/Cdkn1a	40
GO:0042130	GO:0042130	negative regulation of T cell proliferation	16/1635	81/28891	1.04505772030179e-05	7.33523906408743e-05	3.77387391785326e-05	Lrrc32/Twsg1/Pde5a/Lgals9/Cebpb/Pten/Tgfb1/Dlg1/Cblb/Peli1/Pawr/Itch/Prkar1a/Cd44/Sdc4/Rc3h1	16
GO:0072028	GO:0072028	nephron morphogenesis	17/1635	90/28891	1.04677635425145e-05	7.33859678685524e-05	3.77560141742977e-05	Foxd1/Tcf21/Gpc3/Six1/Eya1/Fat4/Pgf/Vegfa/Lzts2/Hes1/Maged1/Tgfb1/Ctnnb1/Dlg1/Pbx1/Smo/Cd44	17
GO:0010575	GO:0010575	positive regulation of vascular endothelial growth factor production	9/1635	27/28891	1.07658202497308e-05	7.53862229794757e-05	3.87851163652711e-05	Cyp1b1/Ccbe1/Sulf1/Rora/Arnt/Hif1a/Atf4/Rela/Sulf2	9
GO:0055074	GO:0055074	calcium ion homeostasis	41/1635	353/28891	1.09833788376182e-05	7.68187382768168e-05	3.95221246713847e-05	Cemip/Alpl/Ccl19/Cdh5/Spp1/Npy1r/Wnt5a/Erc2/Slc24a3/App/Anxa7/Cyba/Pkd2/Itgav/Fgfr1/Flna/Erc1/Tmem64/Cx3cl1/Selenon/Tgfb1/Abl1/Sri/Cxcl9/Camk2d/Rap1gds1/Bok/Psen1/Bax/Bcap31/Atf4/Atp2c1/Asph/Nucb2/Stim1/Ccdc47/Fis1/Cul5/Diaph1/Ank2/Cxcl10	41
GO:0055010	GO:0055010	ventricular cardiac muscle tissue morphogenesis	13/1635	56/28891	1.11773528864051e-05	7.8083113375276e-05	4.01726272882414e-05	Foxc1/Foxc2/Eng/Tgfbr3/Smad7/Bmpr1a/Tpm1/Ly6e/Rxra/Tgfb1/Ctnnb1/Ube4b/Heg1	13
GO:0030010	GO:0030010	establishment of cell polarity	25/1635	170/28891	1.13444679346386e-05	7.9157095246765e-05	4.07251753562251e-05	Lama1/Ccl19/Cdh5/Spry1/Eya1/Wnt5a/Phldb2/Gsn/Amotl1/Itgb1/Cyth3/Fscn1/Spry2/Myh9/Rhoa/Cdc42/Dock7/Hes1/Abl1/Krit1/Myo9a/Rab10/Arhgef2/Pkd1/Lmna	25
GO:0034764	GO:0034764	positive regulation of transmembrane transport	35/1635	282/28891	1.14568177802945e-05	7.98468678515929e-05	4.1080053339051e-05	Cemip/Gpc3/Abcb1a/Rnasel/Itgb1/Prkcd/Osbpl8/Acsl1/Pkd2/Flna/Stk39/Cx3cl1/Tcaf1/Nfe2l2/Abl1/Wnk1/Scn1b/Ppp3ca/Sri/Cxcl9/Psen1/Bax/Ehd3/S100a1/Asph/Atp1b3/Ano6/Chp1/Stim1/Ppp3r1/Akt1/Ptpn11/Ank2/Ikbkb/Cxcl10	35
GO:0072102	GO:0072102	glomerulus morphogenesis	6/1635	11/28891	1.17503022090297e-05	8.17959272597986e-05	4.2082816084847e-05	Tcf21/Pdgfra/Pdgfrb/Ctnnd1/Notch2/Mtss1	6
GO:2001244	GO:2001244	positive regulation of intrinsic apoptotic signaling pathway	15/1635	73/28891	1.18872607795818e-05	8.26520822946949e-05	4.25232954104156e-05	Nupr1/Steap3/Plscr1/Serinc3/Bmyc/Gsdme/Trp53/Skil/Bok/Bax/Bcap31/Nck1/Fis1/Bad/Becn1	15
GO:0031334	GO:0031334	positive regulation of protein-containing complex assembly	29/1635	214/28891	1.19554403955037e-05	8.30285690377883e-05	4.27169923694055e-05	Cdh5/Foxc2/Cdc42ep5/Rhoc/Cdc42ep3/Fscn1/Myo1c/Fermt2/Vegfa/Rhoa/Pfn1/Icam1/Trp53/Tgfb1/Fchsd2/Snx9/Dlg1/Cdc42ep4/Nckap1/Mapk9/Eif4g1/Nek7/Bax/Ddx3x/Usp50/Nr1h2/Nck1/Fnip1/Gnl3l	29
GO:1900026	GO:1900026	positive regulation of substrate adhesion-dependent cell spreading	11/1635	41/28891	1.20347990122864e-05	8.34784060690828e-05	4.29484269858992e-05	Nrp1/Mdk/Lims1/Fermt2/S100a10/Myadm/P4hb/Flna/Cdc42/Abl1/Dab2	11
GO:0031668	GO:0031668	cellular response to extracellular stimulus	34/1635	271/28891	1.20625379734774e-05	8.34784060690828e-05	4.29484269858992e-05	Lpl/Axl/Kank2/Prkab2/Mapk3/Vcam1/Glul/Rnase4/Xbp1/Ralb/Gsdmd/Rxra/Trp53/Lamp2/Wipi1/Tcf7l2/Nfe2l2/Eif4g1/Map1lc3b/Atf4/Impact/Atf2/Arhgap35/Crebbp/Comt/Kdm6a/Plin2/Plin3/Fnip1/Rragc/Vps41/Mybbp1a/Becn1/Cdkn1a	34
GO:0090087	GO:0090087	regulation of peptide transport	34/1635	271/28891	1.20625379734774e-05	8.34784060690828e-05	4.29484269858992e-05	Sct/Rbp4/Cd38/Lrp1/Egfr/Fbn1/Anxa7/Sidt2/Lepr/Myh9/Nlgn2/Glul/Rab8b/Lrp5/Camk2n1/Klf7/Tcf7l2/Selenot/Itsn1/Ppp3ca/Sri/Hif1a/Serp1/Nr1d1/Cask/Prkar1a/Aimp1/Stx4a/Nucb2/Stim1/Bad/Ptpn11/Hcfc1/Nadk	34
GO:1901617	GO:1901617	organic hydroxy compound biosynthetic process	32/1635	248/28891	1.21232254120212e-05	8.38003793959456e-05	4.31140775843154e-05	Moxd1/Slc7a11/Wnt5a/H6pd/Epas1/Por/Errfi1/Cyp2d22/Myh9/Acer3/Dkk3/Asah1/Insig1/Zeb2/Aldh2/Insig2/Cyp51/Dab2/Lipa/Nr1d1/Erg28/Sc5d/Hmgcs1/Isyna1/Idi1/Abcd3/Spr/Fdps/Lbr/Cyb5r3/Hsd17b10/Pdxk	32
GO:0040036	GO:0040036	regulation of fibroblast growth factor receptor signaling pathway	10/1635	34/28891	1.22900473329911e-05	8.48543874787728e-05	4.36563494282506e-05	Thbs1/Spry1/Spry4/Wnt5a/Creb3l1/Spry2/Sulf1/Tcf7l2/Ctnnb1/Sulf2	10
GO:0003208	GO:0003208	cardiac ventricle morphogenesis	16/1635	82/28891	1.23078645760407e-05	8.48783621170544e-05	4.36686840312963e-05	Foxc1/Foxc2/Eng/Tgfbr3/Smad7/Bmpr1a/Tpm1/Jag1/Ly6e/Rxra/Tgfbr2/Tgfb1/Ctnnb1/Hif1a/Ube4b/Heg1	16
GO:0045637	GO:0045637	regulation of myeloid cell differentiation	31/1635	237/28891	1.25291688461952e-05	8.63039488509164e-05	4.44021276921716e-05	Lox/Clec2d/Il34/Mafb/Rbp1/Foxp1/Rassf2/Fbn1/Id2/Jag1/Bmyc/Cebpb/Tmem64/Rbfox2/Ctr9/Tgfb1/Ctnnb1/Rara/Pik3r1/Ppp3ca/Nfkbia/Hif1a/Notch2/Gabpa/Ripk1/Stat1/Mitf/Nme2/Stat3/Cul4a/Rcor1	31
GO:0006639	GO:0006639	acylglycerol metabolic process	23/1635	150/28891	1.25505579059759e-05	8.63507571275111e-05	4.44262098703578e-05	Lpl/Pla2g4a/Tnxb/Il6st/Scd1/Acsl1/Gpx1/Abhd5/Insig1/Tcf7l2/Insig2/Abhd16a/Ldlr/Lpin2/Cnep1r1/Lipa/Tbl1xr1/Mboat7/Nr1h2/Sel1l/Cat/Ptpn11/Ctdnep1	23
GO:0048284	GO:0048284	organelle fusion	25/1635	171/28891	1.25830566784145e-05	8.63734876637804e-05	4.4437904400995e-05	Pla2g4a/Erc2/Rab13/Samd9l/Erc1/Rab34/Rab8b/Vat1/Vamp2/Chmp3/Uvrag/Rab12/Anxa1/Bax/Rab7/Stx4a/Vps4a/Chp1/Arl8b/Vamp7/Fis1/Yipf4/Stx5a/Pikfyve/Vps41	25
GO:0061025	GO:0061025	membrane fusion	25/1635	171/28891	1.25830566784145e-05	8.63734876637804e-05	4.4437904400995e-05	Pla2g4a/Erc2/Rab13/Anxa7/Samd9l/Erc1/Rab34/Rab8b/Spaca6/Vamp2/Chmp3/Uvrag/Rab12/Myof/Anxa1/Rab7/Stx4a/Vps4a/Chp1/Arl8b/Vamp7/Yipf4/Stx5a/Pikfyve/Vps41	25
GO:0015833	GO:0015833	peptide transport	40/1635	343/28891	1.27115580674594e-05	8.71544485343655e-05	4.48396974215926e-05	Sct/Slc7a11/Rbp4/Cd38/Lrp1/Egfr/Fbn1/Anxa7/Sidt2/Lepr/Myh9/Nlgn2/Glul/Slc15a3/Rab8b/Lrp5/Camk2n1/Klf7/Tcf7l2/Selenot/Itsn1/Rab1a/Ppp3ca/Sri/Hif1a/Serp1/Nr1d1/Cask/Anxa1/Prkar1a/Aimp1/Stx4a/Nucb2/Stim1/Bad/Ptpn11/Hcfc1/Rab11b/Nadk/Ildr2	40
GO:0032635	GO:0032635	interleukin-6 production	26/1635	182/28891	1.29625014224609e-05	8.86695039499437e-05	4.56191714192358e-05	Twist1/Hgf/Il33/Lpl/Wnt5a/Irak3/App/Tnfrsf1a/Cyba/Cd47/Lgals9/Cebpb/Xbp1/Capn2/Pten/Zbtb20/Tgfb1/Ifih1/Tut4/Rela/Arhgef2/Stat3/Akirin2/Ptpn11/Klf2/Mapkapk2	26
GO:0035148	GO:0035148	tube formation	26/1635	182/28891	1.29625014224609e-05	8.86695039499437e-05	4.56191714192358e-05	Twist1/Six1/Wnt5a/Cited2/Fzd2/Dlc1/Zic2/Vegfa/Pfn1/Rock2/Zeb2/Tgfb1/Abl1/Ctnnb1/Rara/Nckap1/Hif1a/Lrp6/Arhgap35/Brd2/Bcl10/Kdm6a/Luzp1/Sdc4/Ski/Specc1l	26
GO:0055006	GO:0055006	cardiac cell development	20/1635	120/28891	1.29808455859565e-05	8.86924518846474e-05	4.56309777982086e-05	Pdgfra/Fhl2/Spry1/Pdgfrb/Tbx18/Col14a1/Nr3c1/Tgfbr3/Foxp1/Smad6/Bmpr1a/Vegfa/Jag1/Pdlim5/Pbrm1/Camk2d/Myh10/Fdps/Lmna/Sgcb	20
GO:0043406	GO:0043406	positive regulation of MAP kinase activity	21/1635	130/28891	1.30953538296145e-05	8.93716362281768e-05	4.59804082744434e-05	Thbs1/Ccl19/Pdgfrb/Wnt5a/Fzd8/Il34/Egfr/Adam9/App/Pde5a/Robo1/Prkcd/Vegfa/Ghr/Fgfr1/Zeb2/Maged1/Tgfb1/Psen1/Iqgap1/Kras	21
GO:0051014	GO:0051014	actin filament severing	7/1635	16/28891	1.33480336140252e-05	9.09911461914597e-05	4.68136226191618e-05	Gsn/Svil/Myh9/Gmfb/Cfl2/Capg/Flii	7
GO:0120162	GO:0120162	positive regulation of cold-induced thermogenesis	18/1635	101/28891	1.34943493177421e-05	9.17655042022706e-05	4.72120185643448e-05	Alpl/Mfap2/G0s2/Prkab2/Plac8/Epas1/Elovl6/Grb10/Scd1/Lepr/Acsl1/Vegfa/Stat6/Cebpb/Dync1h1/Acadl/Decr1/Gadd45g	18
GO:0010799	GO:0010799	regulation of peptidyl-threonine phosphorylation	12/1635	49/28891	1.35081551732597e-05	9.17655042022706e-05	4.72120185643448e-05	Cemip/Wnt5a/Spry2/App/Smad7/Spred1/Spred2/Irgm1/Tgfb1/Eif4g1/Irgm2/Ppp2r5d	12
GO:1903018	GO:1903018	regulation of glycoprotein metabolic process	12/1635	49/28891	1.35081551732597e-05	9.17655042022706e-05	4.72120185643448e-05	Il33/Ccl19/Itm2a/Itm2b/Soat1/Tcf7l2/Ctnnb1/Rab1a/Pawr/Rab1b/Ncstn/Chp1	12
GO:0010596	GO:0010596	negative regulation of endothelial cell migration	13/1635	57/28891	1.3734076033606e-05	9.31932659298702e-05	4.79465812278955e-05	Dcn/Serpinf1/Thbs1/Nr2f2/Jup/Sp100/Rhoa/Rgcc/Spred1/Stard13/Tgfb1/Krit1/Svbp	13
GO:0002285	GO:0002285	lymphocyte activation involved in immune response	30/1635	227/28891	1.40251643954062e-05	9.50594475688645e-05	4.89067045656416e-05	Ccl19/Tnfsf13/Itm2a/Mdk/Lgals1/Foxp1/Smad7/Rora/Stat6/Lgals9/Lgals8/Xbp1/Parp3/Icam1/Trp53/Tgfb1/Abl1/Rara/Relb/Fgl2/Lamp1/Irf1/Rc3h2/Notch2/Psen1/Anxa1/Stat3/Vamp7/Rc3h1/Gadd45g	30
GO:0042542	GO:0042542	response to hydrogen peroxide	17/1635	92/28891	1.41842235523609e-05	9.58082771225107e-05	4.92919664905404e-05	Cyp1b1/Pdgfrb/Axl/Mmp2/Adam9/Prkcd/Stat6/Gpx1/Nqo1/Nfe2l2/Abl1/Anxa1/Rela/Ripk1/Cat/Glrx2/Rnf146	17
GO:0046209	GO:0046209	nitric oxide metabolic process	17/1635	92/28891	1.41842235523609e-05	9.58082771225107e-05	4.92919664905404e-05	Cyp1b1/Slc7a2/App/Por/Cd47/Rora/Pkd2/Ddah2/Rock2/Icam1/Mapk9/Ass1/Spr/Akt1/Cyb5b/Klf2/Cyb5r3	17
GO:0097581	GO:0097581	lamellipodium organization	17/1635	92/28891	1.41842235523609e-05	9.58082771225107e-05	4.92919664905404e-05	Rhod/Itgb1/Auts2/Fscn1/Pmp22/Vcl/Cdc42/Pdpn/Snx2/Wasf2/Abi1/Pik3r1/Nckap1/Cd44/Snx1/Nck1/Capzb	17
GO:0034620	GO:0034620	cellular response to unfolded protein	16/1635	83/28891	1.44532196403236e-05	9.74028480772152e-05	5.01123500777076e-05	Creb3l1/Pmp22/Xbp1/Ermp1/Parp8/Nfe2l2/Pik3r1/Serp1/Bok/Bax/Atf4/Bfar/Bag3/Herpud2/Nck1/Casp12	16
GO:1904888	GO:1904888	cranial skeletal system development	16/1635	83/28891	1.44532196403236e-05	9.74028480772152e-05	5.01123500777076e-05	Pdgfra/Prrx2/Twist1/Six1/Foxc2/Mmp14/Foxn3/Prrx1/Slc39a1/Tgfbr2/Gas1/Insig1/Ctnnb1/Insig2/Rdh10/Sh3pxd2b	16
GO:0045621	GO:0045621	positive regulation of lymphocyte differentiation	22/1635	141/28891	1.45149382783485e-05	9.77074969203505e-05	5.02690874809698e-05	Ccl19/Axl/Mmp14/Mdk/Lgals9/Flt3l/Xbp1/Rhoa/Zmiz1/Tgfbr2/Smarca2/Tgfb1/Atp11c/Rara/Pbrm1/Irf1/Anxa1/Zbtb1/Smarcb1/Arid1b/Bad/Ppp2r3c	22
GO:0030072	GO:0030072	peptide hormone secretion	38/1635	321/28891	1.47559606393702e-05	9.92170671626742e-05	5.10457394366729e-05	Sct/Rbp4/Cd38/Lrp1/Egfr/Fbn1/Anxa7/Sidt2/Lepr/Myh9/Nlgn2/Glul/Rab8b/Lrp5/Camk2n1/Klf7/Tcf7l2/Selenot/Itsn1/Rab1a/Ppp3ca/Sri/Hif1a/Serp1/Nr1d1/Cask/Anxa1/Prkar1a/Aimp1/Stx4a/Nucb2/Stim1/Bad/Ptpn11/Hcfc1/Rab11b/Nadk/Ildr2	38
GO:0001824	GO:0001824	blastocyst development	24/1635	162/28891	1.48555470748822e-05	9.97732940318707e-05	5.13319100789287e-05	Cited2/Grn/Tgfbr3/Lpar6/Capn2/Ctr9/Sbds/Skil/Sp3/Sp1/Cmtm3/Pbrm1/Bnip2/Tbl1xr1/Gabpa/Rtf1/Smarcb1/Lats2/Matr3/Tjp1/N4bp2l2/Ube2a/Hcfc1/Rpl7l1	24
GO:0061437	GO:0061437	renal system vasculature development	9/1635	28/28891	1.50694535502485e-05	0.000100866466806358	5.18943315876622e-05	Tcf21/Pdgfra/Foxc2/Pdgfrb/Nrp1/Angpt1/Hes1/Cflar/Notch2	9
GO:0061440	GO:0061440	kidney vasculature development	9/1635	28/28891	1.50694535502485e-05	0.000100866466806358	5.18943315876622e-05	Tcf21/Pdgfra/Foxc2/Pdgfrb/Nrp1/Angpt1/Hes1/Cflar/Notch2	9
GO:0062098	GO:0062098	regulation of programmed necrotic cell death	9/1635	28/28891	1.50694535502485e-05	0.000100866466806358	5.18943315876622e-05	Nupr1/Ybx3/Trp53/Asah1/Cflar/Peli1/Bok/Birc2/Ripk1	9
GO:0006638	GO:0006638	neutral lipid metabolic process	23/1635	152/28891	1.56509471104233e-05	0.00010464028706483	5.38359072772454e-05	Lpl/Pla2g4a/Tnxb/Il6st/Scd1/Acsl1/Gpx1/Abhd5/Insig1/Tcf7l2/Insig2/Abhd16a/Ldlr/Lpin2/Cnep1r1/Lipa/Tbl1xr1/Mboat7/Nr1h2/Sel1l/Cat/Ptpn11/Ctdnep1	23
GO:2000401	GO:2000401	regulation of lymphocyte migration	14/1635	66/28891	1.57372352741538e-05	0.000105098443698835	5.40716222084506e-05	Cxcl12/Apod/Ecm1/Wnt5a/App/Lgals9/Rhoa/Stk39/Abl1/Wnk1/Adam17/Mia3/Akt1/Cxcl10	14
GO:0010951	GO:0010951	negative regulation of endopeptidase activity	26/1635	184/28891	1.57787415562557e-05	0.000105256836289025	5.41531128946673e-05	Serpinf1/Dpep1/Hgf/Thbs1/Timp1/Serping1/Reck/Serpina3f/Rps6ka3/Por/Serpinh1/Cast/Vegfa/Gpx1/Serpinb6a/Picalm/Serpine2/Timp3/Serpinb9/Cflar/Timp2/Usp47/Cd44/Ddx3x/Akt1/Fnip1	26
GO:0072537	GO:0072537	fibroblast activation	8/1635	22/28891	1.61762646303775e-05	0.000107787114659846	5.54549043516496e-05	Cygb/Pdgfrb/Ddr2/Fgfr1/Rgcc/Zeb2/Nr1d1/Smo	8
GO:0048679	GO:0048679	regulation of axon regeneration	10/1635	35/28891	1.63356776960168e-05	0.000108726889682037	5.59384049456876e-05	Lrp1/Grn/Neo1/Ptn/Flna/Ptprs/Cers2/Pten/Adam17/Map2k1	10
GO:0018210	GO:0018210	peptidyl-threonine modification	20/1635	122/28891	1.66966511011049e-05	0.000111004589399143	5.71102483552871e-05	Cemip/Wnt5a/Spry2/App/Smad7/Prkcd/Stk39/Spred1/Spred2/Tgfbr2/Rock2/Irgm1/Tgfb1/Wnk1/Eif4g1/Camk2d/Irgm2/Ppp2r5d/Akt1/Cdc42bpa	20
GO:0010633	GO:0010633	negative regulation of epithelial cell migration	15/1635	75/28891	1.67527388353525e-05	0.000111252475520517	5.72377821629624e-05	Dcn/Serpinf1/Thbs1/Nr2f2/Tgfbr3/Jup/Sp100/Rhoa/Rgcc/Spred1/Pten/Stard13/Tgfb1/Krit1/Svbp	15
GO:0061900	GO:0061900	glial cell activation	13/1635	58/28891	1.67904156681832e-05	0.000111377678821345	5.73021974420412e-05	Il33/Lrp1/Egfr/Grn/App/Ctsc/Cx3cl1/Zeb2/Ldlr/Nampt/Psen1/Nr1d1/Smo	13
GO:0044409	GO:0044409	entry into host	18/1635	103/28891	1.78321535704164e-05	0.000118155490118874	6.07892828733947e-05	Nrp1/Axl/Ifitm2/Ifitm1/Gsn/Lgals1/Itgav/P4hb/Ly6e/Ifitm3/Slc3a2/Uvrag/Trim12a/Trim56/Zfp639/Trim25/Pikfyve/Trim26	18
GO:0040029	GO:0040029	epigenetic regulation of gene expression	30/1635	230/28891	1.81379940512958e-05	0.000119913419889963	6.16937121979975e-05	Nr3c1/H3f3b/Gpx1/Bmyc/Cdkn1c/Resf1/Trp53/Ctr9/Ezh1/Xist/Cggbp1/Hdac1/Ubr5/Msl3/Atf2/Arid4a/Mbd2/Pik3ca/Phf2/Smarcb1/Tasor2/Kansl3/Tsix/Vps72/Znfx1/Hcfc1/Klf2/H1f0/Lmna/Lrif1	30
GO:0099504	GO:0099504	synaptic vesicle cycle	30/1635	230/28891	1.81379940512958e-05	0.000119913419889963	6.16937121979975e-05	Npy1r/Erc2/Ston1/Grn/Nlgn2/Erc1/Picalm/Ap3s1/Pten/Arhgdia/Itsn1/Ctnnb1/Atp6v0a1/Snx9/Actg1/Vamp2/Cltc/Fcho2/Psen1/Lpar1/Cask/Stx4a/Ppp3r1/Pls3/Ap2b1/Atp6v1h/Fmr1/Atp6ap1/Diaph1/Itsn2	30
GO:0010506	GO:0010506	regulation of autophagy	36/1635	300/28891	1.82217752167719e-05	0.000120332861559866	6.19095088426979e-05	Dcn/Nupr1/Lepr/Mapk3/Dapk1/Xbp1/Ralb/Snx18/Trp53/Wipi1/Irgm1/Vps13c/Klhl22/Atp6v0a1/Wnk1/Nampt/Uvrag/Rab12/Eif4g1/Hif1a/Iigp1/Bok/Trim12a/Irgm2/Bag3/Smo/Snx4/Sqstm1/Larp1/Stat3/Fez2/Map2k1/Akt1/Rb1cc1/Rragc/Becn1	36
GO:0016570	GO:0016570	histone modification	24/1635	164/28891	1.83053078617195e-05	0.000120749728670897	6.21239809142673e-05	Auts2/App/Myo1c/Setbp1/Mier1/Xbp1/Ctr9/Mta2/Setd7/Ezh1/Tgfb1/Baz1b/Rbbp7/Hdac1/Tbl1xr1/Msl3/Setd1b/Crebbp/Kdm6a/Tbl1x/Kansl3/Ube2a/Hcfc1/Mybbp1a	24
GO:0008630	GO:0008630	intrinsic apoptotic signaling pathway in response to DNA damage	19/1635	113/28891	1.86227462346973e-05	0.000122706892506352	6.31309132701262e-05	Cxcl12/Hic1/Nupr1/Steap3/Uaca/Tnfrsf1a/Plscr1/Trp53/Zfp385a/Ier3/Skil/Pik3r1/Bok/Bax/Usp47/Cd44/Bad/Phlda3/Cdkn1a	19
GO:0050768	GO:0050768	negative regulation of neurogenesis	25/1635	175/28891	1.88607118760393e-05	0.000124136632002808	6.38664934670167e-05	Nrp1/Sema5a/Wnt5a/Id1/Ptn/Atf5/Bmpr1a/Id2/Ptprs/Cers2/Trp53/Hes1/Pten/Sema6a/Hook3/Tgfb1/Ctnnb1/Ctdsp1/Ldlr/Ppp3ca/Psen1/Nr1d1/Arhgef2/Ski/Ifrd1	25
GO:0014896	GO:0014896	muscle hypertrophy	20/1635	123/28891	1.88910158807487e-05	0.0001241979344071	6.38980326633042e-05	Gata6/Col14a1/Igfbp5/Gsn/Nr3c1/Foxp1/Pde5a/Errfi1/Ece1/Tnfrsf1a/Cyba/Rock2/Pdlim5/Ppp3ca/Camk2d/Rap1gds1/Nfatc3/Fdps/Lmna/Becn1	20
GO:2001057	GO:2001057	reactive nitrogen species metabolic process	17/1635	94/28891	1.90348712347942e-05	0.000125004809207855	6.43131580244464e-05	Cyp1b1/Slc7a2/App/Por/Cd47/Rora/Pkd2/Ddah2/Rock2/Icam1/Mapk9/Ass1/Spr/Akt1/Cyb5b/Klf2/Cyb5r3	17
GO:0150076	GO:0150076	neuroinflammatory response	16/1635	85/28891	1.97642554708828e-05	0.000129507308550624	6.66296285152336e-05	Il33/Nupr1/Lrp1/Egfr/Nr3c1/Itgb1/Grn/App/Ctsc/Cx3cl1/Zeb2/Ldlr/Nampt/Psen1/Nr1d1/Smo	16
GO:2000379	GO:2000379	positive regulation of reactive oxygen species metabolic process	16/1635	85/28891	1.97642554708828e-05	0.000129507308550624	6.66296285152336e-05	Cyp1b1/Thbs1/Xdh/Pdgfrb/Egfr/App/Cyba/Prkcd/Tgfbr2/Trp53/Tgfb1/Nfe2l2/Pid1/Eif5a/Gstp1/Cdkn1a	16
GO:0035306	GO:0035306	positive regulation of dephosphorylation	13/1635	59/28891	2.04272745151533e-05	0.000133320557554436	6.85914897213969e-05	Cdh5/Pdgfrb/Itga1/Dlc1/Prkcd/Tgfb1/Cnep1r1/Pawr/Sppl3/Ppp1r12a/Gna12/Ppp2r5d/Ptpa	13
GO:0001938	GO:0001938	positive regulation of endothelial cell proliferation	18/1635	104/28891	2.04363268044404e-05	0.000133320557554436	6.85914897213969e-05	Cxcl12/Col18a1/Ecm1/F3/Sema5a/Wnt5a/Pgf/Mdk/Hspg2/Cyba/Vegfa/Fgfr1/Pold4/Sp1/Adam17/Stat3/Pdcl3/Akt1	18
GO:0035967	GO:0035967	cellular response to topologically incorrect protein	18/1635	104/28891	2.04363268044404e-05	0.000133320557554436	6.85914897213969e-05	Creb3l1/Pmp22/Xbp1/Ermp1/Parp8/Nfe2l2/Pik3r1/Dnajc18/Serp1/Bok/Bax/Atf4/Bfar/Bag3/Herpud2/Nck1/Akirin2/Casp12	18
GO:0070664	GO:0070664	negative regulation of leukocyte proliferation	18/1635	104/28891	2.04363268044404e-05	0.000133320557554436	6.85914897213969e-05	Il33/Lrrc32/Twsg1/Pde5a/Lgals9/Cebpb/Pten/Tgfb1/Dlg1/Cblb/Peli1/Pawr/Itch/Prkar1a/Cd44/Sdc4/Rc3h1/Gstp1	18
GO:0006622	GO:0006622	protein targeting to lysosome	9/1635	29/28891	2.07551163118701e-05	0.000134657920194447	6.92795433678766e-05	Nedd4/Lamp2/Scarb2/M6pr/Rab7/Pxk/Vps4a/Ncoa4/Becn1	9
GO:0042659	GO:0042659	regulation of cell fate specification	9/1635	29/28891	2.07551163118701e-05	0.000134657920194447	6.92795433678766e-05	Fzd7/Wnt5a/Chd3/Bmpr1a/Fgfr1/Mta2/Rbbp7/Hdac1/Gatad2b	9
GO:1901223	GO:1901223	negative regulation of non-canonical NF-kappaB signal transduction	9/1635	29/28891	2.07551163118701e-05	0.000134657920194447	6.92795433678766e-05	Uaca/Rassf2/Litaf/Nmi/Cpne1/Ifi35/Rela/Ddx3x/Ppm1a	9
GO:1901985	GO:1901985	positive regulation of protein acetylation	9/1635	29/28891	2.07551163118701e-05	0.000134657920194447	6.92795433678766e-05	Auts2/App/Myo1c/Xbp1/Tgfb1/Baz1b/Taok1/Ddx3x/Mybbp1a	9
GO:1903077	GO:1903077	negative regulation of protein localization to plasma membrane	9/1635	29/28891	2.07551163118701e-05	0.000134657920194447	6.92795433678766e-05	Mrap/Pkdcc/Picalm/Tgfb1/Tmbim1/Wnk1/Dab2/Cltc/Pid1	9
GO:1902041	GO:1902041	regulation of extrinsic apoptotic signaling pathway via death domain receptors	12/1635	51/28891	2.09228470483295e-05	0.000135449109392742	6.96865987144639e-05	Hgf/Thbs1/Gpx1/Sp100/Icam1/Timp3/Pten/Cflar/Tmbim1/Skil/Stx4a/Ddx3x	12
GO:2000404	GO:2000404	regulation of T cell migration	12/1635	51/28891	2.09228470483295e-05	0.000135449109392742	6.96865987144639e-05	Cxcl12/Apod/Ecm1/Wnt5a/App/Lgals9/Rhoa/Stk39/Abl1/Wnk1/Adam17/Cxcl10	12
GO:0001779	GO:0001779	natural killer cell differentiation	10/1635	36/28891	2.14750296166204e-05	0.000138418028585559	7.12140645009359e-05	Axl/Id2/Lgals9/Mertk/Flt3l/Il11ra1/Sp3/Irf1/Pbx1/Zbtb1	10
GO:0072576	GO:0072576	liver morphogenesis	10/1635	36/28891	2.14750296166204e-05	0.000138418028585559	7.12140645009359e-05	Mdk/Lims1/Ptn/Cebpb/Xbp1/Cflar/Lipa/Notch2/Smo/Sulf2	10
GO:0090114	GO:0090114	COPII-coated vesicle budding	10/1635	36/28891	2.14750296166204e-05	0.000138418028585559	7.12140645009359e-05	Insig1/Sar1a/Rab1a/Sec24a/Mia3/Sec31a/Trappc1/Trappc4/Tbc1d20/Sec24d	10
GO:2000515	GO:2000515	negative regulation of CD4-positive, alpha-beta T cell activation	10/1635	36/28891	2.14750296166204e-05	0.000138418028585559	7.12140645009359e-05	Twsg1/Smad7/Lgals9/Cblb/Irf1/Itch/Rc3h2/Anxa1/Cd44/Rc3h1	10
GO:0071498	GO:0071498	cellular response to fluid shear stress	7/1635	17/28891	2.15808411205587e-05	0.000138948679989495	7.14870769379254e-05	Spp1/Pkd2/Xbp1/Nfe2l2/Ass1/Mtss1/Klf2	7
GO:0046660	GO:0046660	female sex differentiation	23/1635	155/28891	2.16076813060651e-05	0.00013897027205216	7.14981857404351e-05	Foxc1/Pdgfra/Pla2g4a/Dach1/Nupr1/Rbp4/Axl/Wnt5a/Angpt1/Mmp2/Nr2f2/Vegfa/Nrip1/Myh9/Mertk/Cebpb/Ermp1/Arid5b/Zfx/Adamts1/Bax/Ube3a/Eif2b4	23
GO:0060395	GO:0060395	SMAD protein signal transduction	17/1635	95/28891	2.1973863007452e-05	0.000141171929875237	7.26309067004414e-05	Lrp1/Smad9/Trf/Smad6/Bmpr2/Sptbn1/Smad7/Bmpr1a/Lgals9/Lnpep/Zmiz1/Tgfbr2/Rbpms/Pmepa1/Tgfb1/Dab2/Ski	17
GO:0070831	GO:0070831	basement membrane assembly	6/1635	12/28891	2.23705524937266e-05	0.000143409056452199	7.37818758189625e-05	Ramp2/Phldb2/Lamb1/Pxdn/Lamb2/Plod3	6
GO:1900747	GO:1900747	negative regulation of vascular endothelial growth factor signaling pathway	6/1635	12/28891	2.23705524937266e-05	0.000143409056452199	7.37818758189625e-05	Dcn/Emilin1/Adgra2/Xdh/Spry2/Sema6a	6
GO:0043524	GO:0043524	negative regulation of neuron apoptotic process	28/1635	210/28891	2.26893677949891e-05	0.000145295442903626	7.47523942391303e-05	Six1/Sct/Nrp1/Axl/Cntfr/Lrp1/Angpt1/Plxnd1/Mdk/Grn/Il6st/Vegfa/Cebpb/Rhoa/Cx3cl1/Itsn1/Ctnnb1/Snx6/Hif1a/Bok/Psen1/Bax/Atf4/Rad21/Pik3ca/Smo/Fmr1/Kras	28
GO:0051656	GO:0051656	establishment of organelle localization	51/1635	491/28891	2.32227687109614e-05	0.000148550402662442	7.64270237406549e-05	Spry1/Ptgdr/Eya1/Steap3/Itgb1/Spry2/Myo1b/Myo1c/Mark1/Myh9/Picalm/Tspan4/Cdc42/Ap3s1/Dock7/Armcx3/Wipi1/Hook3/Actn4/Ctnnb1/Sar1a/Copg1/Dlg1/Rab1a/Lamp1/Tacc1/Hif1a/Eml4/Psen1/Trappc1/Myh10/Rab7/Bloc1s1/Snx4/Trappc4/Dync1h1/Pdcd6ip/Ap1ar/Arhgef2/Vps4a/Chp1/Map2k1/Vamp7/Cdc42bpa/Sdc4/Fam91a1/Rab11b/Lmna/Cdc23/Becn1/Ptgds	51
GO:0045669	GO:0045669	positive regulation of osteoblast differentiation	15/1635	77/28891	2.33029005787674e-05	0.000148902011581606	7.66079214207063e-05	Ddr2/Ifitm1/Il6st/Pdlim7/Bmpr2/Fermt2/Bmpr1a/Vegfa/Jag1/Cebpb/Lrp5/Cebpd/Ctnnb1/Ppp3ca/Lmna	15
GO:1990138	GO:1990138	neuron projection extension	28/1635	211/28891	2.47715756065347e-05	0.000158115871482056	8.1348318462611e-05	Cxcl12/Nrp1/Sema5a/Wnt5a/Lrp1/Itgb1/Auts2/Robo1/Bmpr2/Vegfa/Vcl/Picalm/Ptprs/Afdn/Lamb2/Pten/Sema6a/Abl1/Ctnnb1/Cpne1/Usp9x/Impact/Iqgap1/Smo/Llph/Slc23a2/Itsn2/Ifrd1	28
GO:1901875	GO:1901875	positive regulation of post-translational protein modification	25/1635	178/28891	2.52979759372204e-05	0.000161028361921124	8.28467524751858e-05	Angpt1/Auts2/App/Myo1c/Xbp1/Pttg1ip/Nmi/Pten/Arnt/Tgfb1/Baz1b/Wbp1l/Cblb/Rassf1/Peli1/Mapk9/Ube3a/Birc2/Bcl10/Ddx3x/Pias1/Kansl3/Hcfc1/Ndfip2/Mybbp1a	25
GO:0034644	GO:0034644	cellular response to UV	17/1635	96/28891	2.53095109999401e-05	0.000161028361921124	8.28467524751858e-05	Mfap4/Timp1/Mme/Mmp2/Nedd4/Prkcd/Ptprk/Map3k20/Trp53/Pik3r1/Mapk9/Bax/Usp47/Zbtb1/Crebbp/Cul4a/Cdkn1a	17
GO:0070555	GO:0070555	response to interleukin-1	17/1635	96/28891	2.53095109999401e-05	0.000161028361921124	8.28467524751858e-05	Ccl19/Adamts12/Irak3/App/Cd47/Mapk3/Rora/Cebpb/Cx3cl1/Irf1/Nfkbia/Nr1d1/Anxa1/Rela/Rc3h1/Saa3/Ikbkb	17
GO:0002790	GO:0002790	peptide secretion	38/1635	329/28891	2.56603541175274e-05	0.000163085193677132	8.39049625279997e-05	Sct/Rbp4/Cd38/Lrp1/Egfr/Fbn1/Anxa7/Sidt2/Lepr/Myh9/Nlgn2/Glul/Rab8b/Lrp5/Camk2n1/Klf7/Tcf7l2/Selenot/Itsn1/Rab1a/Ppp3ca/Sri/Hif1a/Serp1/Nr1d1/Cask/Anxa1/Prkar1a/Aimp1/Stx4a/Nucb2/Stim1/Bad/Ptpn11/Hcfc1/Rab11b/Nadk/Ildr2	38
GO:0010762	GO:0010762	regulation of fibroblast migration	12/1635	52/28891	2.58074128745944e-05	0.000163668233632342	8.4204928113417e-05	Cygb/Akap12/Thbs1/Ddr2/Itgb1/Fgfr1/Zeb2/Mta2/Tgfb1/Gna12/Akt1/Sdc4	12
GO:0048009	GO:0048009	insulin-like growth factor receptor signaling pathway	12/1635	52/28891	2.58074128745944e-05	0.000163668233632342	8.4204928113417e-05	Igfbp4/Igfbp6/Shc1/Igfbp5/Grb10/Mapk3/Ghr/Pik3r1/Pik3ca/Map2k1/Akt1/Kras	12
GO:0006809	GO:0006809	nitric oxide biosynthetic process	16/1635	87/28891	2.67388237534849e-05	0.000169393597590332	8.71505446805797e-05	Cyp1b1/Slc7a2/App/Cd47/Rora/Pkd2/Ddah2/Rock2/Icam1/Mapk9/Ass1/Spr/Akt1/Cyb5b/Klf2/Cyb5r3	16
GO:0070613	GO:0070613	regulation of protein processing	14/1635	69/28891	2.68044869890452e-05	0.000169446740933953	8.71778861587029e-05	Thbs1/Mmp14/Gsn/Plat/Ccbe1/S100a10/Cast/Myh9/Serpine2/Gas1/Ctnnd1/Ctsz/Glg1/Fmr1	14
GO:0072678	GO:0072678	T cell migration	14/1635	69/28891	2.68044869890452e-05	0.000169446740933953	8.71778861587029e-05	Cxcl12/Apod/Ecm1/Wnt5a/Cxcl16/App/Lgals9/Rhoa/Stk39/Icam1/Abl1/Wnk1/Adam17/Cxcl10	14
GO:0120032	GO:0120032	regulation of plasma membrane bounded cell projection assembly	28/1635	212/28891	2.70255342334555e-05	0.000170661778078288	8.78030051150405e-05	Ccl19/Nrp1/Cdc42ep5/Cdc42ep3/Auts2/Fscn1/Dpysl3/Klf5/Prkcd/Arf4/Pfn1/Cdc42/Icam1/Palm/Rdx/Wasf2/Pik3r1/Cdc42ep4/Nckap1/Zmynd8/Lpar1/Arhgap35/Agrn/Eps8/Arap1/Akt1/Capzb/Fmr1	28
GO:1905954	GO:1905954	positive regulation of lipid localization	20/1635	126/28891	2.7110050155116e-05	0.000171012970967826	8.79836887538945e-05	Ptges/Lpl/Pla2g4a/Spp1/Abca8a/Lrp1/Prkcd/Ehd1/Acsl1/Ldlrap1/Anxa2/Dab2/Nfkbia/Mapk9/Tmf1/Dennd5b/Nucb2/Nr1h2/Plin2/Plin3	20
GO:0032652	GO:0032652	regulation of interleukin-1 production	19/1635	116/28891	2.72386932133318e-05	0.000171641477894871	8.83070464356881e-05	Lpl/Ccl19/Wnt5a/Foxp1/App/Errfi1/Hspb1/S100a13/S1pr3/Lgals9/Gsdmd/Cx3cl1/Anxa1/Rad21/Rela/Stat3/Usp50/Ifnar1/Gstp1	19
GO:0051251	GO:0051251	positive regulation of lymphocyte activation	41/1635	367/28891	2.75486405049331e-05	0.000173409899859244	8.9216873841284e-05	Ccl19/Efnb1/Axl/Cd38/Tnfsf13/Mmp14/Mdk/Il6st/Lgals1/Cd47/Vcam1/Stat6/Lgals9/Lgals8/Flt3l/Xbp1/Rhoa/Zmiz1/Tgfbr2/Hes1/Smarca2/Irgm1/Tgfb1/Abl1/Atp11c/Rara/Ppp3ca/Pbrm1/Peli1/Lamp1/Irf1/Anxa1/Zbtb1/Smarcb1/Bcl10/Arid1b/Nck1/Akirin2/Bad/Ppp2r3c/Cdkn1a	41
GO:0001953	GO:0001953	negative regulation of cell-matrix adhesion	10/1635	37/28891	2.7941594754865e-05	0.00017513815271667	9.01060348250107e-05	Thbs1/Apod/Lrp1/Phldb2/Mmp14/Dlc1/Jag1/Pten/Pik3r1/Cask	10
GO:0014912	GO:0014912	negative regulation of smooth muscle cell migration	10/1635	37/28891	2.7941594754865e-05	0.00017513815271667	9.01060348250107e-05	Igfbp5/Lrp1/Bmpr1a/Prkg1/Tpm1/Myh9/Rhoa/Nfe2l2/Gna12/Gstp1	10
GO:0051491	GO:0051491	positive regulation of filopodium assembly	10/1635	37/28891	2.7941594754865e-05	0.00017513815271667	9.01060348250107e-05	Nrp1/Fscn1/Dpysl3/Cdc42/Palm/Pik3r1/Zmynd8/Agrn/Arap1/Fmr1	10
GO:2000406	GO:2000406	positive regulation of T cell migration	10/1635	37/28891	2.7941594754865e-05	0.00017513815271667	9.01060348250107e-05	Cxcl12/Wnt5a/App/Lgals9/Rhoa/Stk39/Abl1/Wnk1/Adam17/Cxcl10	10
GO:0001919	GO:0001919	regulation of receptor recycling	9/1635	30/28891	2.81644081774146e-05	0.000175975504948006	9.05368403813516e-05	Gria3/Nsg1/Ece1/Anxa2/Ldlr/Dab2/Psen1/Ap1ar/Arap1	9
GO:0030511	GO:0030511	positive regulation of transforming growth factor beta receptor signaling pathway	9/1635	30/28891	2.81644081774146e-05	0.000175975504948006	9.05368403813516e-05	Itga8/Thbs1/Tgfb1i1/Cited2/Tgfbr3/Cdkn1c/Zeb2/Adam17/Crebbp	9
GO:1903846	GO:1903846	positive regulation of cellular response to transforming growth factor beta stimulus	9/1635	30/28891	2.81644081774146e-05	0.000175975504948006	9.05368403813516e-05	Itga8/Thbs1/Tgfb1i1/Cited2/Tgfbr3/Cdkn1c/Zeb2/Adam17/Crebbp	9
GO:0006816	GO:0006816	calcium ion transport	49/1635	469/28891	2.86401262083116e-05	0.000178759099973185	9.19689595763236e-05	Cemip/Hpca/Cxcl12/Ramp2/Ccl19/Pdgfrb/Calcrl/Mylk/Slc24a3/Ccn2/Tmem37/Ahnak/Cyba/Pkd2/Itgav/Flna/Rhoa/Epb41/Icam1/Hes1/Cx3cl1/Selenon/Tgfb1/Abl1/Ctnnb1/Ppp3ca/Pawr/Sri/Cxcl9/Camk2d/Psen1/Cask/Bax/Ehd3/Atp2c1/S100a1/Asph/Nfatc3/Ano6/Pkd1/Stim1/Ppp3r1/Akt1/Fmr1/Diaph1/Tspan13/Ank2/Ubr3/Cxcl10	49
GO:0031396	GO:0031396	regulation of protein ubiquitination	28/1635	213/28891	2.94637178568384e-05	0.000183319472722306	9.43152050937811e-05	Angpt1/Spry2/Smad7/Pttg1ip/Nmi/Pten/Wbp1l/Abl1/Ctnnb1/Wnk1/Cblb/Rassf1/Peli1/Mapk9/Gbp4/Svbp/Psen1/Ube3a/Birc2/Sqstm1/Bcl10/Ddx3x/Chp1/Akt1/Bag5/Ndfip2/Dtx3l/Gnl3l	28
GO:1902107	GO:1902107	positive regulation of leukocyte differentiation	28/1635	213/28891	2.94637178568384e-05	0.000183319472722306	9.43152050937811e-05	Ccl19/Axl/Mmp14/Il34/Mdk/Id2/Lgals9/Flt3l/Xbp1/Tmem64/Rhoa/Zmiz1/Tgfbr2/Smarca2/Tgfb1/Atp11c/Rara/Ppp3ca/Pbrm1/Irf1/Notch2/Anxa1/Ripk1/Zbtb1/Smarcb1/Arid1b/Bad/Ppp2r3c	28
GO:1903708	GO:1903708	positive regulation of hemopoiesis	28/1635	213/28891	2.94637178568384e-05	0.000183319472722306	9.43152050937811e-05	Ccl19/Axl/Mmp14/Il34/Mdk/Id2/Lgals9/Flt3l/Xbp1/Tmem64/Rhoa/Zmiz1/Tgfbr2/Smarca2/Tgfb1/Atp11c/Rara/Ppp3ca/Pbrm1/Irf1/Notch2/Anxa1/Ripk1/Zbtb1/Smarcb1/Arid1b/Bad/Ppp2r3c	28
GO:2000177	GO:2000177	regulation of neural precursor cell proliferation	21/1635	137/28891	2.95844058232111e-05	0.000183877026529349	9.46020584262788e-05	Wnt5a/Mdk/Itgb1/Trf/Lims1/Ptn/Id2/Vegfa/Flna/Rhoa/Rsu1/Afdn/Trp53/Cx3cl1/Tgfb1/Ctnnb1/Hif1a/Notch2/Shoc2/Smo/Nap1l1	21
GO:0060993	GO:0060993	kidney morphogenesis	18/1635	107/28891	3.04028319097955e-05	0.000188765536631962	9.71171258442907e-05	Foxd1/Tcf21/Gpc3/Six1/Eya1/Fat4/Pgf/Vegfa/Lzts2/Hes1/Maged1/Tgfb1/Ctnnb1/Dlg1/Ppp3ca/Pbx1/Smo/Cd44	18
GO:0001708	GO:0001708	cell fate specification	19/1635	117/28891	3.0815700135855e-05	0.000191128404301734	9.83327869280511e-05	Six1/Eya1/Tbx18/Fzd7/Wnt5a/Tbx2/Itgb1/Chd3/Bmpr1a/Fgfr1/Mta2/Rbbp7/Ctnnb1/Nfia/Hdac1/Psen1/Smo/Gatad2b/Mga	19
GO:0031952	GO:0031952	regulation of protein autophosphorylation	11/1635	45/28891	3.13727074055286e-05	0.000193973155400745	9.97963700344153e-05	Eng/Rassf2/Errfi1/Vegfa/Ctnnd1/Mvp/Impact/Ppp2r5d/Iqgap1/Ddx3x/Chp1	11
GO:0032480	GO:0032480	negative regulation of type I interferon production	11/1635	45/28891	3.13727074055286e-05	0.000193973155400745	9.97963700344153e-05	Ptprs/Nmi/Irgm1/Klhl22/Relb/Gbp4/Irgm2/Gbp3/Crebbp/Ptpn11/Ilrun	11
GO:0048147	GO:0048147	negative regulation of fibroblast proliferation	11/1635	45/28891	3.13727074055286e-05	0.000193973155400745	9.97963700344153e-05	Dach1/Nupr1/Bmyc/Lzts2/Trp53/Ing5/Smarca2/Pawr/Bax/Gstp1/Ski	11
GO:0031103	GO:0031103	axon regeneration	12/1635	53/28891	3.16538267022759e-05	0.000194896662432223	0.000100271500983605	Lrp1/Mmp2/Grn/Neo1/Ptn/Flna/Ptprs/Cers2/Lamb2/Pten/Adam17/Map2k1	12
GO:0043124	GO:0043124	negative regulation of canonical NF-kappaB signal transduction	12/1635	53/28891	3.16538267022759e-05	0.000194896662432223	0.000100271500983605	Rora/Rhoa/Tle1/Irgm1/Abl1/Hdac1/Nr1d1/Irgm2/Ripk1/Stat1/Ppm1a/Gstp1	12
GO:0045907	GO:0045907	positive regulation of vasoconstriction	12/1635	53/28891	3.16538267022759e-05	0.000194896662432223	0.000100271500983605	Npy1r/Shc1/Cd38/Egfr/Smad6/Pde5a/Rhoa/Rbfox2/Add3/Icam1/Abl1/Akt1	12
GO:1902895	GO:1902895	positive regulation of miRNA transcription	12/1635	53/28891	3.16538267022759e-05	0.000194896662432223	0.000100271500983605	Egfr/Nr3c1/Smad6/Klf5/Bmpr1a/Bmyc/Trp53/Tgfb1/Hif1a/Rela/Stat3/Nr1h2	12
GO:0006801	GO:0006801	superoxide metabolic process	14/1635	70/28891	3.17754840015176e-05	0.000195239396507767	0.000100447832685565	Sh3pxd2a/Shc1/Egfr/App/Cyba/Prkcd/Prdx1/Sod3/Nqo1/Tgfb1/Nfe2l2/Akt1/Gstp1/Sh3pxd2b	14
GO:0030968	GO:0030968	endoplasmic reticulum unfolded protein response	14/1635	70/28891	3.17754840015176e-05	0.000195239396507767	0.000100447832685565	Creb3l1/Xbp1/Ermp1/Parp8/Nfe2l2/Pik3r1/Serp1/Bok/Bax/Atf4/Bfar/Herpud2/Nck1/Casp12	14
GO:0007492	GO:0007492	endoderm development	15/1635	79/28891	3.20169515713412e-05	0.000195909309666624	0.000100792493271995	Gata6/Col5a1/Col12a1/Angpt1/Col5a2/Bmpr1a/Itgav/Myh9/Ctr9/Tgfb1/Ctnnb1/Hdac1/Nckap1/Rtf1/Map2k1	15
GO:0014009	GO:0014009	glial cell proliferation	15/1635	79/28891	3.20169515713412e-05	0.000195909309666624	0.000100792493271995	Il33/Il34/Egfr/Ptn/Pmp22/Anxa7/Lepr/Cers2/Trp53/Hes1/Cx3cl1/Ctnnb1/Nfia/Ski/Kras	15
GO:0048146	GO:0048146	positive regulation of fibroblast proliferation	15/1635	79/28891	3.20169515713412e-05	0.000195909309666624	0.000100792493271995	Pdgfra/Pdgfrb/Ddr2/Wnt5a/Egfr/Cd248/Fndc3b/Bmyc/Anxa2/Zmiz1/Tgfb1/Abl1/Fbln1/Kmt2c/Cdkn1a	15
GO:1905897	GO:1905897	regulation of response to endoplasmic reticulum stress	15/1635	79/28891	3.20169515713412e-05	0.000195909309666624	0.000100792493271995	Nupr1/Creb3l1/App/Serinc3/Xbp1/Nfe2l1/Usp25/Pik3r1/Bok/Bax/Bcap31/Bfar/Nr1h2/Txndc12/Nck1	15
GO:0055007	GO:0055007	cardiac muscle cell differentiation	23/1635	159/28891	3.27083693358525e-05	0.000199933286529173	0.000102862770899615	Pdgfra/Gata6/Fhl2/Pdgfrb/Tbx18/Col14a1/Fzd7/Rarb/Nr3c1/Itgb1/Foxp1/Bmpr1a/Vegfa/Rxra/Pdlim5/Tgfb1/Rara/Camk2d/Myh10/Frs2/Fdps/Lmna/Sgcb	23
GO:0045685	GO:0045685	regulation of glial cell differentiation	17/1635	98/28891	3.33572558985104e-05	0.000203479260980913	0.000104687123232221	Il33/Il34/Mdk/Il6st/Ptn/Atf5/Id2/Serpine2/Hes1/Aspa/Tcf7l2/Tgfb1/Ctnnb1/Ldlr/Hdac1/Nr1d1/Rela	17
GO:0048864	GO:0048864	stem cell development	17/1635	98/28891	3.33572558985104e-05	0.000203479260980913	0.000104687123232221	Foxc1/Twist1/Foxc2/Nrp1/Sema5a/Efnb1/Cited2/Bmpr1a/Mapk3/Jag1/Cdc42/Hes1/Zeb2/Sema6a/Hif1a/Smo/Rdh10	17
GO:0018279	GO:0018279	protein N-linked glycosylation via asparagine	7/1635	18/28891	3.35868869702102e-05	0.000203742809256568	0.000104822714990704	Ost4/Fut8/Magt1/Mgat2/Stt3a/Stt3b/Ube2j1	7
GO:0061307	GO:0061307	cardiac neural crest cell differentiation involved in heart development	7/1635	18/28891	3.35868869702102e-05	0.000203742809256568	0.000104822714990704	Twist1/Cited2/Mapk3/Jag1/Cdc42/Hes1/Lrp6	7
GO:0062099	GO:0062099	negative regulation of programmed necrotic cell death	7/1635	18/28891	3.35868869702102e-05	0.000203742809256568	0.000104822714990704	Nupr1/Ybx3/Cflar/Peli1/Bok/Birc2/Ripk1	7
GO:0071696	GO:0071696	ectodermal placode development	7/1635	18/28891	3.35868869702102e-05	0.000203742809256568	0.000104822714990704	Six1/Nrp1/Tbx2/Ctnnb1/Hdac1/Lrp6/Frs2	7
GO:1903729	GO:1903729	regulation of plasma membrane organization	7/1635	18/28891	3.35868869702102e-05	0.000203742809256568	0.000104822714990704	Gsn/Ahnak/S100a10/Prkcd/Myh9/Anxa2/Asap1	7
GO:0010560	GO:0010560	positive regulation of glycoprotein biosynthetic process	8/1635	24/28891	3.3607061320671e-05	0.000203742809256568	0.000104822714990704	Il33/Ccl19/Soat1/Tcf7l2/Ctnnb1/Pawr/Ncstn/Chp1	8
GO:0060491	GO:0060491	regulation of cell projection assembly	28/1635	215/28891	3.49465544265201e-05	0.000211646635150173	0.000108889118570809	Ccl19/Nrp1/Cdc42ep5/Cdc42ep3/Auts2/Fscn1/Dpysl3/Klf5/Prkcd/Arf4/Pfn1/Cdc42/Icam1/Palm/Rdx/Wasf2/Pik3r1/Cdc42ep4/Nckap1/Zmynd8/Lpar1/Arhgap35/Agrn/Eps8/Arap1/Akt1/Capzb/Fmr1	28
GO:0070301	GO:0070301	cellular response to hydrogen peroxide	13/1635	62/28891	3.57900830418005e-05	0.000216533661920587	0.000111403422835956	Cyp1b1/Pdgfrb/Axl/Prkcd/Stat6/Nqo1/Nfe2l2/Abl1/Anxa1/Rela/Ripk1/Cat/Rnf146	13
GO:0060441	GO:0060441	epithelial tube branching involved in lung morphogenesis	10/1635	38/28891	3.60054553975126e-05	0.000217614177310604	0.000111959332304291	Pdgfra/Lama1/Spry1/Tbx2/Spry2/Ctsz/Ctnnb1/Ctsh/Rdh10/Kras	10
GO:0042129	GO:0042129	regulation of T cell proliferation	29/1635	227/28891	3.66072935000926e-05	0.000221025873102089	0.000113714600217259	Ccl19/Lrrc32/Efnb1/Twsg1/Il6st/Pde5a/Vcam1/Lgals9/Cebpb/Tgfbr2/Hes1/Pten/Irgm1/Tgfb1/Ctnnb1/Dlg1/Ppp3ca/Cblb/Peli1/Irf1/Pawr/Itch/Anxa1/Prkar1a/Cd44/Sos2/Nck1/Sdc4/Rc3h1	29
GO:0032868	GO:0032868	response to insulin	32/1635	262/28891	3.66797170139778e-05	0.00022123739609756	0.000113823425725011	Lpl/Foxc2/Rbp4/Shc1/Tns2/Rab13/Myo1c/Grb10/Marcks/Prkcd/Mapk3/Osbpl8/Xbp1/Insig1/Pten/Vps13c/Insig2/Vamp2/Lpin2/Sp1/Pik3r1/Rab10/Pid1/Pik3ca/Rela/Nucb2/Map2k1/Sos2/Akt1/Nck1/Ptpn11/Sgcb	32
GO:0051057	GO:0051057	positive regulation of small GTPase mediated signal transduction	15/1635	80/28891	3.73638346966006e-05	0.000224905198270382	0.000115710456649964	Col3a1/Pdgfrb/Auts2/Robo1/Itgav/Tns3/Lpar6/Bnip2/Camk2d/Notch2/Shoc2/Lpar1/Map2k1/Sos2/Kras	15
GO:2000514	GO:2000514	regulation of CD4-positive, alpha-beta T cell activation	15/1635	80/28891	3.73638346966006e-05	0.000224905198270382	0.000115710456649964	Ccl19/Twsg1/Smad7/Lgals9/Tgfbr2/Irgm1/Tgfb1/Rara/Cblb/Irf1/Itch/Rc3h2/Anxa1/Cd44/Rc3h1	15
GO:0021885	GO:0021885	forebrain cell migration	14/1635	71/28891	3.7536864325287e-05	0.000225717099809678	0.000116128168195047	Cxcl12/Col3a1/Axl/Egfr/Lamb1/Robo1/Fgfr1/Rhoa/Zmiz1/Ctnnb1/Psen1/Mboat7/Lrp6/Cul5	14
GO:0060795	GO:0060795	cell fate commitment involved in formation of primary germ layer	9/1635	31/28891	3.76987623684167e-05	0.000226230808249413	0.000116392463723135	Gata6/Foxc2/Eya1/Fzd7/Bmpr1a/Fgfr1/Ctr9/Ctnnb1/Rtf1	9
GO:1904376	GO:1904376	negative regulation of protein localization to cell periphery	9/1635	31/28891	3.76987623684167e-05	0.000226230808249413	0.000116392463723135	Mrap/Pkdcc/Picalm/Tgfb1/Tmbim1/Wnk1/Dab2/Cltc/Pid1	9
GO:0031669	GO:0031669	cellular response to nutrient levels	30/1635	239/28891	3.79153599754296e-05	0.000227300086093837	0.000116942591637543	Lpl/Kank2/Prkab2/Mapk3/Glul/Rnase4/Xbp1/Ralb/Rxra/Trp53/Lamp2/Wipi1/Tcf7l2/Nfe2l2/Eif4g1/Map1lc3b/Atf4/Impact/Atf2/Crebbp/Comt/Kdm6a/Plin2/Plin3/Fnip1/Rragc/Vps41/Mybbp1a/Becn1/Cdkn1a	30
GO:0006892	GO:0006892	post-Golgi vesicle-mediated transport	17/1635	99/28891	3.81735278234654e-05	0.000228616158027778	0.000117619691525103	Pkdcc/Myo1b/Sptbn1/Vamp5/Rab34/Ap3s1/Wipi1/Vamp2/Lamp1/Steap2/Rab10/Nbea/Ehd3/Atp2c1/Golga7/Ap1ar/Vamp7	17
GO:0021795	GO:0021795	cerebral cortex cell migration	12/1635	54/28891	3.86162325168416e-05	0.000231033617595705	0.000118863439347247	Col3a1/Egfr/Lamb1/Robo1/Fgfr1/Rhoa/Zmiz1/Ctnnb1/Psen1/Mboat7/Lrp6/Cul5	12
GO:0031623	GO:0031623	receptor internalization	22/1635	150/28891	3.87960508845125e-05	0.000231874982912789	0.000119296309577895	Hpca/Ramp2/Calcrl/Angpt1/Nedd4/Itgb1/App/Vegfa/Ldlrap1/Hip1/Ralb/Picalm/Ap2a2/Lrpap1/Dab2/Cltc/Itch/Lpar1/Snx1/Ppp3r1/Ap2b1/Fmr1	22
GO:0060390	GO:0060390	regulation of SMAD protein signal transduction	11/1635	46/28891	3.9136044379718e-05	0.000233671013718256	0.000120220341331079	Lrp1/Smad6/Bmpr2/Sptbn1/Smad7/Bmpr1a/Lgals9/Tgfbr2/Pmepa1/Tgfb1/Dab2	11
GO:0035282	GO:0035282	segmentation	19/1635	119/28891	3.92493746823304e-05	0.000233888552735656	0.000120332261994702	Foxc1/Six1/Foxc2/Nrp1/Tbx18/Wnt5a/Ifitm1/Mafb/Zic2/Bmpr1a/Trp53/Zeb2/Mllt3/Abi1/Nckap1/Psen1/Lrp6/Frs2/Kdm6a	19
GO:0071901	GO:0071901	negative regulation of protein serine/threonine kinase activity	18/1635	109/28891	3.92515350458858e-05	0.000233888552735656	0.000120332261994702	Spry1/Spry4/Irak3/Nr2f2/Spry2/Prkcd/Cdkn1c/Pten/Stk38/Abl1/Aida/Lrp6/Heg1/Prkar1a/Lats2/Gstp1/Hexim1/Cdkn1a	18
GO:0090257	GO:0090257	regulation of muscle system process	32/1635	263/28891	3.95366528414596e-05	0.000234719899600898	0.000120759977877445	Calcrl/Smtn/Shc1/Igfbp5/Cald1/Ccn2/Gsn/Nr3c1/Foxp1/Pde5a/Errfi1/Ece1/Tnfrsf1a/Smad7/Prkg1/Jup/Rhoa/Rock2/Selenon/Dlg1/Ppp3ca/Pawr/Sri/Camk2d/Ehd3/Agrn/Setd3/Map2k1/Fdps/Lmna/Ank2/Becn1	32
GO:0032060	GO:0032060	bleb assembly	6/1635	13/28891	3.95497278861071e-05	0.000234719899600898	0.000120759977877445	Emp3/Mylk/Emp1/Pmp22/Lpar1/Ano6	6
GO:0035066	GO:0035066	positive regulation of histone acetylation	6/1635	13/28891	3.95497278861071e-05	0.000234719899600898	0.000120759977877445	Auts2/App/Myo1c/Tgfb1/Baz1b/Mybbp1a	6
GO:1905671	GO:1905671	regulation of lysosome organization	6/1635	13/28891	3.95497278861071e-05	0.000234719899600898	0.000120759977877445	Grn/Irgm1/Irgm2/Laptm4b/Fnip1/Becn1	6
GO:0033627	GO:0033627	cell adhesion mediated by integrin	16/1635	90/28891	4.12875024384742e-05	0.000244787727383218	0.000125939728986465	Itga8/Emilin1/Cyp1b1/Foxc2/Col16a1/Plpp3/Itga1/Itgb1/Adam9/Fbn1/Itgav/Icam1/Wnk1/Itgb5/Adam17/Ptpn11	16
GO:0071216	GO:0071216	cellular response to biotic stimulus	39/1635	349/28891	4.24602302776323e-05	0.000251488671223974	0.000129387267228189	Cfh/Axl/Wnt5a/Irak3/Cxcl16/Adam9/Mapk3/Plscr1/Litaf/Cebpb/Xbp1/Rhoa/Trp53/Plscr2/Cx3cl1/Irgm1/Ctr9/Abl1/Rara/Txnip/Plscr3/Nfkbia/Cxcl9/Smc1a/Tut4/Notch2/Trim12a/Nr1d1/Irgm2/Gbp3/Rela/Stat1/Bcl10/Ccdc47/Akt1/Gbp6/Gstp1/Nr2c2/Cxcl10	39
GO:0035458	GO:0035458	cellular response to interferon-beta	13/1635	63/28891	4.27781290318197e-05	0.000252612963554169	0.000129965699296168	Ifnar2/Ifi203/Mndal/Irgm1/Ifi47/Irf1/Iigp1/Irgm2/Gbp3/Stat1/Gbp6/Ifnar1/Ifit1	13
GO:0051058	GO:0051058	negative regulation of small GTPase mediated signal transduction	13/1635	63/28891	4.27781290318197e-05	0.000252612963554169	0.000129965699296168	Spry1/Spry4/Cgnl1/Itgb1/Spry2/Dlc1/Tns3/Timp2/Kctd10/Cd2ap/Heg1/Arhgap35/Lztr1	13
GO:0090303	GO:0090303	positive regulation of wound healing	13/1635	63/28891	4.27781290318197e-05	0.000252612963554169	0.000129965699296168	Thbs1/Foxc2/Ddr2/Mylk/Plat/Itgb1/Fermt2/Xbp1/Nfe2l2/Actg1/Hif1a/Anxa1/Ano6	13
GO:0071347	GO:0071347	cellular response to interleukin-1	15/1635	81/28891	4.34804841269601e-05	0.000256504511046085	0.000131967843936788	Ccl19/Adamts12/Irak3/Cd47/Mapk3/Rora/Cebpb/Cx3cl1/Irf1/Nfkbia/Nr1d1/Rela/Rc3h1/Saa3/Ikbkb	15
GO:0007040	GO:0007040	lysosome organization	17/1635	100/28891	4.35954070417489e-05	0.000256670670115451	0.000132053330363695	Grn/Rab34/Irgm1/Hook3/Creg1/Gaa/Chmp3/Lipa/Tmem9/Irgm2/Mbtps1/Rab7/Laptm4b/Arl8b/Fnip1/Pikfyve/Becn1	17
GO:0080171	GO:0080171	lytic vacuole organization	17/1635	100/28891	4.35954070417489e-05	0.000256670670115451	0.000132053330363695	Grn/Rab34/Irgm1/Hook3/Creg1/Gaa/Chmp3/Lipa/Tmem9/Irgm2/Mbtps1/Rab7/Laptm4b/Arl8b/Fnip1/Pikfyve/Becn1	17
GO:0042733	GO:0042733	embryonic digit morphogenesis	14/1635	72/28891	4.41929033686121e-05	0.000259929830250574	0.000133730120897799	Alx4/Twist1/Wnt5a/Tbx2/Ece1/Bmpr1a/Gas1/Lrp5/Map3k20/Ctnnb1/Hdac1/Gna12/Bax/Lrp6	14
GO:0043547	GO:0043547	positive regulation of GTPase activity	31/1635	253/28891	4.52963687013998e-05	0.000266155524931661	0.000136933150352217	Ccl19/Arhgap29/Rasgrp2/Wnt5a/Itgb1/Tbc1d2b/Lims1/Ralbp1/Fermt2/S100a10/Ralgapa2/Rgl1/Picalm/Rsu1/Icam1/Dock7/Snx18/Cx3cl1/Tax1bp3/Myo9a/Snx9/Rap1gds1/Asap1/Arhgap35/Agrn/Arap1/Map2k1/Sos2/Sipa1l1/Tbc1d20/Pip5k1a	31
GO:0001776	GO:0001776	leukocyte homeostasis	21/1635	141/28891	4.57796275120004e-05	0.000268728230147328	0.000138256769804412	Cfh/Slc7a11/Axl/Mertk/Tsc22d3/Tgfb1/Abl1/Skil/Adam17/Hif1a/Lipa/Rc3h2/Anxa1/Bax/Cd44/Bcl10/Sos2/Akt1/Rc3h1/Ikbkb/Ppp2r3c	21
GO:0090049	GO:0090049	regulation of cell migration involved in sprouting angiogenesis	10/1635	39/28891	4.59767920396884e-05	0.000269618115459699	0.000138714602867643	Thbs1/Foxc2/Nrp1/Rhoj/Vegfa/Rhoa/Spred1/Stard13/Abl1/Anxa1	10
GO:0044090	GO:0044090	positive regulation of vacuole organization	8/1635	25/28891	4.69740933408491e-05	0.000275193772572083	0.000141583197437974	Grn/Ralb/Snx18/Wipi1/Irgm1/Irgm2/Snx4/Becn1	8
GO:0090398	GO:0090398	cellular senescence	16/1635	91/28891	4.74927843304081e-05	0.00027795727485957	0.000143004979211349	Twist1/Tbx2/Prkcd/Bmpr1a/Id2/Zmiz1/Trp53/Pten/Abl1/Nampt/Smc6/Pawr/Map2k1/Kras/Lmna/Cdkn1a	16
GO:0045017	GO:0045017	glycerolipid biosynthetic process	28/1635	219/28891	4.87622841513845e-05	0.000285105173244805	0.000146682469071983	Lpl/Pla2g4a/Socs2/Acsl1/Plscr1/Abhd5/Capn2/Tcf7l2/Cept1/Etnk1/Ldlr/Dpm3/Lpin2/Pik3r1/Uvrag/Plscr3/Cnep1r1/Mboat7/Far1/Pgap2/Socs4/Pik3ca/Nr1h2/Pigyl/Pcyt1a/Pip5k1a/Ctdnep1/Becn1	28
GO:0014897	GO:0014897	striated muscle hypertrophy	19/1635	121/28891	4.96780922003287e-05	0.000289940514541027	0.000149170181911646	Gata6/Col14a1/Igfbp5/Gsn/Nr3c1/Foxp1/Pde5a/Errfi1/Ece1/Tnfrsf1a/Rock2/Pdlim5/Ppp3ca/Camk2d/Rap1gds1/Nfatc3/Fdps/Lmna/Becn1	19
GO:0035773	GO:0035773	insulin secretion involved in cellular response to glucose stimulus	17/1635	101/28891	4.96872877716075e-05	0.000289940514541027	0.000149170181911646	Lrp1/Sidt2/Lepr/Myh9/Lrp5/Camk2n1/Klf7/Tcf7l2/Selenot/Sri/Hif1a/Nr1d1/Stx4a/Bad/Hcfc1/Rab11b/Nadk	17
GO:0034063	GO:0034063	stress granule assembly	9/1635	32/28891	4.98253956854345e-05	0.000290174080975114	0.000149290348448277	Prrc2c/Csde1/Caprin1/Ythdf3/Dync1h1/Ddx3x/G3bp2/Fmr1/Ythdf1	9
GO:0035455	GO:0035455	response to interferon-alpha	9/1635	32/28891	4.98253956854345e-05	0.000290174080975114	0.000149290348448277	Axl/Ifitm2/Ifitm1/Plscr1/Ifnar2/Ifitm3/Ifit2/Ifnar1/Ifit1	9
GO:0140694	GO:0140694	non-membrane-bounded organelle assembly	43/1635	402/28891	5.00065465787893e-05	0.000290942710036083	0.000149685796932007	Pdgfra/Pdgfrb/Gsn/Itgb1/Fscn1/Tubb5/Tmod3/Csrp1/Tpm1/Tns3/Rps28/Flna/Rhoa/Rps27/Pten/Cflar/Myl9/Sbds/Wnk1/Rnf213/Actg1/Cltc/Prrc2c/Stag1/Mapk9/Csde1/Smc1a/Caprin1/Myh10/Prkar1a/Cfl2/Ythdf3/Dync1h1/Ddx3x/Arhgef2/Nbdy/Smc3/G3bp2/Fmr1/Rc3h1/Flii/Ythdf1/Sh3pxd2b	43
GO:0042310	GO:0042310	vasoconstriction	18/1635	111/28891	5.03152423013715e-05	0.000292451167678993	0.000150461876471478	Npy1r/Shc1/Cd38/Mmp2/Egfr/Smad6/Pde5a/Bmpr2/Rhoa/Rbfox2/Add3/Icam1/Cx3cl1/Abl1/Hif1a/Rap1gds1/Map2k1/Akt1	18
GO:0051279	GO:0051279	regulation of release of sequestered calcium ion into cytosol	15/1635	82/28891	5.04594288025392e-05	0.000293001413370583	0.000150744969884761	Cemip/Cyba/Pkd2/Cx3cl1/Selenon/Tgfb1/Abl1/Sri/Cxcl9/Camk2d/Bax/Asph/Diaph1/Ank2/Cxcl10	15
GO:0070431	GO:0070431	nucleotide-binding oligomerization domain containing 2 signaling pathway	7/1635	19/28891	5.05805169622662e-05	0.000293416587123264	0.000150958570748064	Erbin/Slc15a3/Irgm1/Lacc1/Nfkbia/Irgm2/Rela	7
GO:0072089	GO:0072089	stem cell proliferation	21/1635	142/28891	5.09011138930082e-05	0.000294835237068775	0.000151688445532124	Prrx2/Tbx18/Rarb/Wnt5a/Tsc22d1/Abcb1a/Prrx1/Fermt2/Fgfr1/Tgfbr2/Ncoa3/Trp53/Irgm1/Tgfb1/Ctnnb1/Fbln1/Dab2/Ltbp3/Pbx1/Lrp6/N4bp2l2	21
GO:0006749	GO:0006749	glutathione metabolic process	13/1635	64/28891	5.09247274436857e-05	0.000294835237068775	0.000151688445532124	Dpep1/Slc7a11/Gstm2/Idh1/Gpx1/Nfe2l1/Ggt5/Nfe2l2/Mgst1/Gstm1/Arl6ip5/Gstt1/Gstp1	13
GO:0034340	GO:0034340	response to type I interferon	14/1635	73/28891	5.18586490677041e-05	0.000299363538081566	0.00015401819060724	Ifitm2/Wnt5a/Ifitm1/Jak1/Ifnar2/Sp100/Shfl/Ifitm3/Samhd1/Ifih1/Ythdf3/Stat1/Trim56/Ifnar1	14
GO:0048678	GO:0048678	response to axon injury	14/1635	73/28891	5.18586490677041e-05	0.000299363538081566	0.00015401819060724	Lrp1/Mmp2/Matn2/Grn/Neo1/Ptn/Flna/Ptprs/Cers2/Lamb2/Pten/Adam17/Bax/Map2k1	14
GO:1903317	GO:1903317	regulation of protein maturation	14/1635	73/28891	5.18586490677041e-05	0.000299363538081566	0.00015401819060724	Thbs1/Mmp14/Gsn/Plat/Ccbe1/S100a10/Cast/Myh9/Serpine2/Gas1/Ctnnd1/Ctsz/Glg1/Fmr1	14
GO:0032612	GO:0032612	interleukin-1 production	19/1635	122/28891	5.57620473545545e-05	0.00032158287933421	0.00016544971883592	Lpl/Ccl19/Wnt5a/Foxp1/App/Errfi1/Hspb1/S100a13/S1pr3/Lgals9/Gsdmd/Cx3cl1/Anxa1/Rad21/Rela/Stat3/Usp50/Ifnar1/Gstp1	19
GO:0045071	GO:0045071	negative regulation of viral genome replication	12/1635	56/28891	5.66013282095955e-05	0.00032547138874264	0.00016745030042673	Ifitm2/Ifitm1/Rnasel/Plscr1/Shfl/Ifitm3/Resf1/Isg20/Plscr2/Ifih1/Zc3hav1/Znfx1	12
GO:0072132	GO:0072132	mesenchyme morphogenesis	12/1635	56/28891	5.66013282095955e-05	0.00032547138874264	0.00016745030042673	Foxc1/Twist1/Foxc2/Eng/Wnt5a/Tbx2/Robo1/Bmpr1a/Fgfr1/Tgfbr2/Ctnnb1/Nckap1	12
GO:0099084	GO:0099084	postsynaptic specialization organization	12/1635	56/28891	5.66013282095955e-05	0.00032547138874264	0.00016745030042673	Abi3bp/Wnt5a/Itgb1/Ptprd/Nlgn2/Ptprs/Dock7/Pten/Adgrl3/Myo9a/Zmynd8/Sipa1l1	12
GO:0072676	GO:0072676	lymphocyte migration	18/1635	112/28891	5.68194485946692e-05	0.000326408424596755	0.000167932391758593	Cxcl12/Ccl19/Apod/Ecm1/Wnt5a/Cxcl16/App/Lgals9/Rhoa/Stk39/Icam1/Cx3cl1/Abl1/Wnk1/Adam17/Mia3/Akt1/Cxcl10	18
GO:0008217	GO:0008217	regulation of blood pressure	28/1635	221/28891	5.73711836779674e-05	0.000328672610190423	0.000169097282348043	Emilin1/Col1a2/Ramp2/Enpep/Npy1r/Smtn/Eng/Nr2f2/Bmpr2/Ece1/Cyba/Id2/Tpm1/Rhoa/Ext2/Lnpep/Stk39/Arhgef12/Camk2n1/Npr3/Scpep1/Wnk1/Ier3/Pik3r1/Nampt/Gna12/Nisch/Agtrap	28
GO:0048639	GO:0048639	positive regulation of developmental growth	28/1635	221/28891	5.73711836779674e-05	0.000328672610190423	0.000169097282348043	Cxcl12/Gata6/Nrp1/Sema5a/Wnt5a/Tbx2/Lrp1/Nr3c1/Tgfbr3/Bmpr2/Smad7/Bmpr1a/Vegfa/Ghr/Fgfr1/Ybx3/Picalm/Afdn/Ppib/Dlg1/Serp1/Smo/Agrn/Fdps/Akt1/Slc23a2/Itsn2/Sh3pxd2b	28
GO:0034248	GO:0034248	regulation of amide metabolic process	49/1635	482/28891	5.7380227535357e-05	0.000328672610190423	0.000169097282348043	Cyp1b1/Thbs1/Rbms3/Slc7a11/Igfbp5/App/Prkcd/Rpl10-ps3/Mapk3/Dapk1/Sh3bgrl/Zfp36l2/Shfl/Rxra/Picalm/Rock2/Bzw1/Map3k20/Trp53/Zfp385a/Pabpc1/Nfe2l2/Rara/Sp1/Csde1/Eif4g1/Fech/Tut4/Rc3h2/Serp1/Caprin1/Impact/Tut7/Ppp1ca/Eif4g3/Rela/Ythdf3/Eif5a/Ddx3x/Larp1/Akt1/Nck1/Abcf1/Fmr1/Rc3h1/Ythdf1/Eif4e3/Poldip3/Exosc7	49
GO:0043409	GO:0043409	negative regulation of MAPK cascade	25/1635	187/28891	5.8202982712682e-05	0.000333062909778471	0.000171356027695283	Emilin1/Spry1/Spry4/Dact1/Irak3/Spry2/Errfi1/Prkcd/Xbp1/Spred1/Spred2/Dusp6/Timp3/Pten/Sema6a/Stk38/Abl1/Fbln1/Dlg1/Dab2/Itch/Aida/Eif3a/Akt1/Gstp1	25
GO:0002292	GO:0002292	T cell differentiation involved in immune response	15/1635	83/28891	5.84019749412628e-05	0.000333878730171451	0.000171775755433646	Ccl19/Foxp1/Smad7/Rora/Stat6/Tgfb1/Rara/Relb/Fgl2/Irf1/Rc3h2/Anxa1/Stat3/Rc3h1/Gadd45g	15
GO:0043114	GO:0043114	regulation of vascular permeability	11/1635	48/28891	5.97192604785687e-05	0.000340751074495363	0.000175311476733513	Ramp2/Akap12/Cdh5/Angpt1/Nr3c1/Fermt2/Vegfa/Zeb2/Tgfb1/Arhgap35/Tjp1	11
GO:1904037	GO:1904037	positive regulation of epithelial cell apoptotic process	11/1635	48/28891	5.97192604785687e-05	0.000340751074495363	0.000175311476733513	Col18a1/Thbs1/Gsn/Cd248/Sav1/Xbp1/Rgcc/Tgfb1/Bax/Ano6/Bad	11
GO:0003170	GO:0003170	heart valve development	13/1635	65/28891	6.03871474418099e-05	0.000344230010995365	0.000177101339014009	Emilin1/Twist1/Smad6/Robo1/Bmpr2/Tnfrsf1a/Bmpr1a/Jag1/Rhoa/Tgfbr2/Tgfb1/Notch2/Matr3	13
GO:0042093	GO:0042093	T-helper cell differentiation	14/1635	74/28891	6.06606859091511e-05	0.000345456475961932	0.000177732337418839	Ccl19/Foxp1/Smad7/Rora/Stat6/Tgfb1/Rara/Relb/Irf1/Rc3h2/Anxa1/Stat3/Rc3h1/Gadd45g	14
GO:0043583	GO:0043583	ear development	31/1635	257/28891	6.10668660216981e-05	0.000347435236779219	0.000178750381108047	Itga8/Hpca/Prrx2/Six1/Eya1/Tbx18/Igfbp7/Wnt5a/Tbx2/Gjb6/Fat4/Maf/Mafb/Spry2/Fzd2/Prrx1/Ece1/Mapk3/Fgfr1/Jag1/Gsdme/Gas1/Hes1/Insig1/Cebpd/Insig2/Anp32b/Rdh10/Sdc4/Ptpn11/Mapkapk2	31
GO:1905039	GO:1905039	carboxylic acid transmembrane transport	21/1635	144/28891	6.27015569517217e-05	0.000356392999503686	0.000183359019873987	Thbs1/Slc7a11/Abcb1a/Slc7a2/Slc38a2/Itgb1/Slc16a9/Slc6a6/Prkcd/Slc7a8/Acsl1/Emb/Slc3a2/Lrrc8a/Arl6ip5/Psen1/Slc38a10/Abcd3/Slc25a1/Akt1/Slc23a2	21
GO:0021549	GO:0021549	cerebellum development	18/1635	113/28891	6.40567185155059e-05	0.000363397510504553	0.000186962739008773	Foxc1/Foxp2/Mdk/Rora/Ptprs/Serpine2/Gas1/Trp53/Abl1/Sdf4/Usp9x/Lrp6/Myh10/Arcn1/Smo/Map2k1/Ptpn11/Nr2c2	18
GO:0032755	GO:0032755	positive regulation of interleukin-6 production	18/1635	113/28891	6.40567185155059e-05	0.000363397510504553	0.000186962739008773	Twist1/Il33/Lpl/Wnt5a/App/Cyba/Lgals9/Xbp1/Pten/Zbtb20/Tgfb1/Ifih1/Tut4/Rela/Arhgef2/Stat3/Akirin2/Ptpn11	18
GO:0042474	GO:0042474	middle ear morphogenesis	8/1635	26/28891	6.44930018413166e-05	0.000365522118673439	0.000188055819041226	Prrx2/Six1/Eya1/Prrx1/Fgfr1/Gas1/Insig1/Insig2	8
GO:0042445	GO:0042445	hormone metabolic process	30/1635	246/28891	6.50704398190837e-05	0.000366759555574867	0.00018869246234712	Adh1/Pdgfra/Cyp1b1/Spp1/Ctsk/Rbp4/Papss2/Mme/H6pd/Selenom/Ctsl/Nr3c1/Rbp1/Cpq/Por/Cyp2d22/Ece1/Sult1a1/Ghr/P4hb/Dkk3/Arnt/Tcf7l2/Hsd17b11/Dab2/Hif1a/Comt/Rdh10/Ptpn11/Hsd17b10	30
GO:0003156	GO:0003156	regulation of animal organ formation	9/1635	33/28891	6.50832403842505e-05	0.000366759555574867	0.00018869246234712	Six1/Spry1/Wnt5a/Cited2/Robo1/Sulf1/Fgfr1/Ctnnb1/Frs2	9
GO:0046597	GO:0046597	negative regulation of viral entry into host cell	9/1635	33/28891	6.50832403842505e-05	0.000366759555574867	0.00018869246234712	Ifitm2/Ifitm1/Gsn/Ly6e/Ifitm3/Trim12a/Trim56/Trim25/Trim26	9
GO:0072574	GO:0072574	hepatocyte proliferation	9/1635	33/28891	6.50832403842505e-05	0.000366759555574867	0.00018869246234712	Mdk/Lims1/Ptn/Cebpb/Xbp1/Cflar/Notch2/Smo/Sulf2	9
GO:0072575	GO:0072575	epithelial cell proliferation involved in liver morphogenesis	9/1635	33/28891	6.50832403842505e-05	0.000366759555574867	0.00018869246234712	Mdk/Lims1/Ptn/Cebpb/Xbp1/Cflar/Notch2/Smo/Sulf2	9
GO:2000352	GO:2000352	negative regulation of endothelial cell apoptotic process	9/1635	33/28891	6.50832403842505e-05	0.000366759555574867	0.00018869246234712	Ramp2/Cdh5/Sema5a/Angpt1/Id1/Icam1/Nfe2l2/Abl1/Krit1	9
GO:0007611	GO:0007611	learning or memory	37/1635	331/28891	6.54730406194298e-05	0.00036860512021424	0.000189641978538125	Serpinf1/Itga8/Gpr88/Sct/Slc7a11/Mme/Foxp2/Egfr/Mdk/Itgb1/Lamb1/Ptn/App/Pde5a/Tanc1/Arf4/Picalm/Pgrmc1/Camk2n1/Pten/Zfp385a/Abl1/Ldlr/Ntan1/Hif1a/Arl6ip5/Psen1/Uba6/Gmfb/Ube3a/Crebbp/Ncstn/Comt/Pias1/Ythdf1/Kras/Aph1b	37
GO:0097709	GO:0097709	connective tissue replacement	6/1635	14/28891	6.58911450266232e-05	0.000369552516703819	0.000190129400266395	Abi3bp/Timp1/Klf6/Rock2/Ppp3ca/Hif1a	6
GO:1904753	GO:1904753	negative regulation of vascular associated smooth muscle cell migration	6/1635	14/28891	6.58911450266232e-05	0.000369552516703819	0.000190129400266395	Prkg1/Tpm1/Myh9/Rhoa/Nfe2l2/Gna12	6
GO:2000052	GO:2000052	positive regulation of non-canonical Wnt signaling pathway	6/1635	14/28891	6.58911450266232e-05	0.000369552516703819	0.000190129400266395	Gpc3/Wnt5a/Rspo3/Mllt3/Abl1/Dab2	6
GO:2000489	GO:2000489	regulation of hepatic stellate cell activation	6/1635	14/28891	6.58911450266232e-05	0.000369552516703819	0.000190129400266395	Cygb/Pdgfrb/Ddr2/Fgfr1/Nr1d1/Smo	6
GO:0008654	GO:0008654	phospholipid biosynthetic process	28/1635	223/28891	6.73256178701448e-05	0.000377240228160651	0.00019408461610891	Pla2g4a/Adgrf5/Abca8a/Idh1/Socs2/Plscr1/Abhd5/Capn2/Cept1/Etnk1/Dpm3/Pik3r1/Uvrag/Plscr3/Mboat7/Far1/Pgap2/Hmgcs1/Isyna1/Socs4/Idi1/Pik3ca/Chp1/Fdps/Pigyl/Pcyt1a/Pip5k1a/Becn1	28
GO:0060191	GO:0060191	regulation of lipase activity	15/1635	84/28891	6.74187845768867e-05	0.000377404870710916	0.000194169322308775	Hpca/Pdgfra/Pdgfrb/Lrp1/Rhoc/Dlc1/Por/Marcks/Fgfr1/Rhoa/Arf4/Abl1/Lpar1/Anxa1/Nr1h2	15
GO:0030838	GO:0030838	positive regulation of actin filament polymerization	12/1635	57/28891	6.80325954565262e-05	0.000380121687739627	0.000195567085194845	Cdc42ep5/Cdc42ep3/Myo1c/Rhoa/Pfn1/Icam1/Fchsd2/Snx9/Dlg1/Cdc42ep4/Nckap1/Nck1	12
GO:0061383	GO:0061383	trabecula morphogenesis	12/1635	57/28891	6.80325954565262e-05	0.000380121687739627	0.000195567085194845	Col1a1/Fhl2/Rbp4/Eng/Mmp2/Tgfbr3/Bmpr1a/Vegfa/Rhoa/Adamts1/Ube4b/Heg1	12
GO:0035270	GO:0035270	endocrine system development	21/1635	145/28891	6.94688474883406e-05	0.000387414863891151	0.000199319318355356	Pdgfra/Gata6/Six1/Pdgfrb/Wnt5a/Mdk/Nr3c1/Cited2/Sidt2/Bmpr1a/Mapk3/Ly6e/Cdkn1c/Hes1/Arid5b/Tcf7l2/Pbx1/Anxa1/Smo/Map2k1/Bad	21
GO:1903825	GO:1903825	organic acid transmembrane transport	21/1635	145/28891	6.94688474883406e-05	0.000387414863891151	0.000199319318355356	Thbs1/Slc7a11/Abcb1a/Slc7a2/Slc38a2/Itgb1/Slc16a9/Slc6a6/Prkcd/Slc7a8/Acsl1/Emb/Slc3a2/Lrrc8a/Arl6ip5/Psen1/Slc38a10/Abcd3/Slc25a1/Akt1/Slc23a2	21
GO:0002294	GO:0002294	CD4-positive, alpha-beta T cell differentiation involved in immune response	14/1635	75/28891	7.07379196637933e-05	0.000394120782156935	0.000202769415866479	Ccl19/Foxp1/Smad7/Rora/Stat6/Tgfb1/Rara/Relb/Irf1/Rc3h2/Anxa1/Stat3/Rc3h1/Gadd45g	14
GO:0050729	GO:0050729	positive regulation of inflammatory response	23/1635	167/28891	7.13340619172165e-05	0.000396722686174407	0.000204108057677946	Il33/Lpl/Nupr1/Wnt5a/Mdk/Grn/Lgals1/App/Pde5a/Tnfrsf1a/Cd47/Ctsc/Cebpb/Gsdmd/Nmi/Camk2n1/Tgfb1/Ldlr/Nfkbia/Ifi35/Ripk1/Snx4/Vamp7	23
GO:0030193	GO:0030193	regulation of blood coagulation	13/1635	66/28891	7.13390126904799e-05	0.000396722686174407	0.000204108057677946	Pdgfra/Tfpi/Thbs1/Serping1/Plat/Prkcd/Prkg1/Pros1/Anxa2/Serpine2/Vkorc1/Nfe2l2/Ano6	13
GO:0000045	GO:0000045	autophagosome assembly	18/1635	114/28891	7.2096923627391e-05	0.000400561030143918	0.000206082829879333	Nupr1/Efnb1/Ralb/Snx18/Wipi1/Irgm1/Rab1a/Map1lc3b/Psen1/Irgm2/Bag3/Rab7/Rab1b/Snx4/Fez2/Rb1cc1/Pikfyve/Becn1	18
GO:0050819	GO:0050819	negative regulation of coagulation	11/1635	49/28891	7.3096159382737e-05	0.000405397626370519	0.000208571188362442	Pdgfra/Thbd/Tfpi/Thbs1/Serping1/Plat/Prkcd/Prkg1/Pros1/Anxa2/Serpine2	11
GO:0070849	GO:0070849	response to epidermal growth factor	10/1635	41/28891	7.31044900012412e-05	0.000405397626370519	0.000208571188362442	Foxc1/Egfr/Mapk3/Ptpn12/Zfp36l2/Dab2/Snx6/Iqgap1/Akt1/Ptpn11	10
GO:0043116	GO:0043116	negative regulation of vascular permeability	7/1635	20/28891	7.40168903838614e-05	0.000410072977903847	0.000210976588793739	Ramp2/Akap12/Angpt1/Nr3c1/Fermt2/Vegfa/Arhgap35	7
GO:0010927	GO:0010927	cellular component assembly involved in morphogenesis	20/1635	135/28891	7.41854089599297e-05	0.00041062213733948	0.000211259123344116	Pdgfra/Pdgfrb/Phldb2/Itgb1/Pmp22/Tmod3/Csrp1/Tpm1/Cflar/Myl9/Actg1/Tmf1/Agfg1/Myh10/Prkar1a/Cfl2/Flii/Tbc1d20/Mfsd14a/Pikfyve	20
GO:0045580	GO:0045580	regulation of T cell differentiation	25/1635	190/28891	7.56934483117772e-05	0.00041857769501008	0.000215352142171825	Ccl19/Mdk/Hspb1/Smad7/Lgals9/Xbp1/Rhoa/Zmiz1/Tgfbr2/Smarca2/Tgfb1/Abl1/Rara/Fgl2/Pbrm1/Irf1/Rc3h2/Anxa1/Zbtb1/Smarcb1/Cd44/Arid1b/Sos2/Bad/Rc3h1	25
GO:0006694	GO:0006694	steroid biosynthetic process	24/1635	179/28891	7.74009122914875e-05	0.00042762016622664	0.000220004362226136	Igfbp7/H6pd/Nr3c1/Por/Errfi1/Dkk3/Asah1/Insig1/Hsd17b11/Insig2/Cyp51/Dab2/Lipa/Pbx1/Nr1d1/Erg28/Sc5d/Hmgcs1/Idi1/Abcd3/Fdps/Lbr/Cyb5r3/Hsd17b10	24
GO:0008544	GO:0008544	epidermis development	42/1635	397/28891	7.80203170876083e-05	0.000430344038604043	0.000221405754986594	Foxc1/Alx4/Gata6/Svep1/Wnt5a/Igfbp5/Ctsl/Egfr/Clic4/Mafb/Errfi1/Sav1/Extl3/Palld/Fgfr1/Jag1/Gsdme/Lamc1/Rock2/Ncoa3/Hes1/Asah1/Klf7/Cflar/Ctnnb1/Txnip/Hdac1/Ppp3ca/Psen1/Plod3/Tfdp1/Slc39a7/Anxa1/Mafg/Atp2c1/Smo/Rela/Lats2/Map2k1/Trpc4ap/Akt1/Cdkn1a	42
GO:0046545	GO:0046545	development of primary female sexual characteristics	19/1635	125/28891	7.81684690837167e-05	0.000430344038604043	0.000221405754986594	Foxc1/Pdgfra/Pla2g4a/Dach1/Nupr1/Angpt1/Mmp2/Nr2f2/Vegfa/Nrip1/Myh9/Cebpb/Ermp1/Arid5b/Zfx/Adamts1/Bax/Ube3a/Eif2b4	19
GO:0048593	GO:0048593	camera-type eye morphogenesis	22/1635	157/28891	7.81848642047231e-05	0.000430344038604043	0.000221405754986594	Cfh/Twist1/Rbp4/Man2a1/Tbx2/Cited2/Ptn/Vegfa/Jag1/Col8a1/Ctnnb1/Sp3/Sp1/Hif1a/Notch2/Bax/Atf4/Lrp6/Frs2/Stat3/Ski/Tbc1d20	22
GO:0071887	GO:0071887	leukocyte apoptotic process	22/1635	157/28891	7.81848642047231e-05	0.000430344038604043	0.000221405754986594	Cxcl12/Ccl19/Slc7a11/Axl/Wnt5a/Foxp1/Mertk/Trp53/Pten/Kdelr1/Serpinb9/Tsc22d3/Adam17/Hif1a/Lipa/Anxa1/Bax/Ripk1/Cd44/Bcl10/Akt1/Fnip1	22
GO:0008631	GO:0008631	intrinsic apoptotic signaling pathway in response to oxidative stress	12/1635	58/28891	8.14001206187024e-05	0.000445967142315613	0.00022944361484336	Cyp1b1/Uaca/Hspb1/P4hb/Gpx1/Nfe2l2/Aldh2/Ctnnb1/Hif1a/Arl6ip5/Atf4/Bag5	12
GO:0045687	GO:0045687	positive regulation of glial cell differentiation	12/1635	58/28891	8.14001206187024e-05	0.000445967142315613	0.00022944361484336	Il33/Il34/Mdk/Il6st/Ptn/Id2/Serpine2/Hes1/Aspa/Tgfb1/Hdac1/Rela	12
GO:0048538	GO:0048538	thymus development	12/1635	58/28891	8.14001206187024e-05	0.000445967142315613	0.00022944361484336	Six1/Cited2/Mafb/Mapk3/Hes1/Abl1/Ctnnb1/Pbx1/Psen1/Zbtb1/Nfatc3/Map2k1	12
GO:0051489	GO:0051489	regulation of filopodium assembly	12/1635	58/28891	8.14001206187024e-05	0.000445967142315613	0.00022944361484336	Nrp1/Fscn1/Dpysl3/Prkcd/Cdc42/Palm/Pik3r1/Zmynd8/Agrn/Arap1/Capzb/Fmr1	12
GO:0052372	GO:0052372	modulation by symbiont of entry into host	12/1635	58/28891	8.14001206187024e-05	0.000445967142315613	0.00022944361484336	Ifitm2/Ifitm1/Gsn/Lgals1/Itgav/P4hb/Ly6e/Ifitm3/Trim12a/Trim56/Trim25/Trim26	12
GO:0002293	GO:0002293	alpha-beta T cell differentiation involved in immune response	14/1635	76/28891	8.22423806133622e-05	0.000450164815993769	0.000231603256958804	Ccl19/Foxp1/Smad7/Rora/Stat6/Tgfb1/Rara/Relb/Irf1/Rc3h2/Anxa1/Stat3/Rc3h1/Gadd45g	14
GO:0051648	GO:0051648	vesicle localization	27/1635	214/28891	8.28758870130935e-05	0.000453213145523544	0.000233171578209813	Steap3/Myo1b/Myo1c/Nlgn2/Picalm/Ap3s1/Pten/Wipi1/Tcf7l2/Actn4/Ctnnb1/Sar1a/Rab1a/Psen1/Trappc1/Rab7/Bloc1s1/Trappc4/Pdcd6ip/Ap1ar/Vps4a/Chp1/Map2k1/Vamp7/Sdc4/Fam91a1/Rab11b	27
GO:0006644	GO:0006644	phospholipid metabolic process	39/1635	360/28891	8.34625891306844e-05	0.000456000129165522	0.000234605440798891	Gata6/Pla2g4a/Pdgfrb/Adgrf5/Abca8a/Plpp3/Idh1/Prkcd/Socs2/Plscr1/Abhd5/Capn2/Pten/Cept1/Etnk1/Abhd16a/Ldlr/Dpm3/Pik3r1/Uvrag/Plscr3/Mboat7/Far1/Pgap2/Hmgcs1/Isyna1/Socs4/Idi1/Pik3ca/Plbd2/Chp1/Nr1h2/Fdps/Pigyl/Pikfyve/Dnajc19/Pcyt1a/Pip5k1a/Becn1	39
GO:0003176	GO:0003176	aortic valve development	9/1635	34/28891	8.40887898827039e-05	0.000457310082477903	0.000235279392744562	Emilin1/Twist1/Smad6/Robo1/Bmpr2/Tnfrsf1a/Rhoa/Tgfbr2/Tgfb1	9
GO:0044319	GO:0044319	wound healing, spreading of cells	9/1635	34/28891	8.40887898827039e-05	0.000457310082477903	0.000235279392744562	Col5a1/Phldb2/Cd151/Fermt2/Flna/Pdpn/Pten/Arhgap35/Cd44	9
GO:0051497	GO:0051497	negative regulation of stress fiber assembly	9/1635	34/28891	8.40887898827039e-05	0.000457310082477903	0.000235279392744562	Kank2/Phldb2/Cgnl1/Dlc1/Pfn1/Wasf2/Pik3r1/Arap1/Tjp1	9
GO:0090505	GO:0090505	epiboly involved in wound healing	9/1635	34/28891	8.40887898827039e-05	0.000457310082477903	0.000235279392744562	Col5a1/Phldb2/Cd151/Fermt2/Flna/Pdpn/Pten/Arhgap35/Cd44	9
GO:1904706	GO:1904706	negative regulation of vascular associated smooth muscle cell proliferation	9/1635	34/28891	8.40887898827039e-05	0.000457310082477903	0.000235279392744562	Prkg1/Tpm1/Efemp2/Rhoa/Timp3/Pten/Gna12/Gstp1/Cdkn1a	9
GO:1903169	GO:1903169	regulation of calcium ion transmembrane transport	26/1635	203/28891	8.6601346065032e-05	0.00047054193266005	0.000242086987405222	Cemip/Hpca/Ahnak/Cyba/Pkd2/Cx3cl1/Selenon/Tgfb1/Abl1/Ppp3ca/Sri/Cxcl9/Camk2d/Bax/Ehd3/S100a1/Asph/Stim1/Ppp3r1/Akt1/Fmr1/Diaph1/Tspan13/Ank2/Ubr3/Cxcl10	26
GO:0033622	GO:0033622	integrin activation	8/1635	27/28891	8.71149730377738e-05	0.000472464982093958	0.000243076368397165	Cxcl12/Foxc2/Col16a1/Fblim1/Fermt2/Tln1/Cx3cl1/Krit1	8
GO:0072012	GO:0072012	glomerulus vasculature development	8/1635	27/28891	8.71149730377738e-05	0.000472464982093958	0.000243076368397165	Tcf21/Pdgfra/Foxc2/Pdgfrb/Angpt1/Hes1/Cflar/Notch2	8
GO:0045663	GO:0045663	positive regulation of myoblast differentiation	11/1635	50/28891	8.89566915520885e-05	0.000482011670250648	0.000247988000740929	Boc/Flt3l/Smarca2/Zfhx3/Pik3r1/Pbrm1/Btg1/Cxcl9/Smarcb1/Arid1b/Nr2c2	11
GO:0045661	GO:0045661	regulation of myoblast differentiation	15/1635	86/28891	8.91681984050749e-05	0.000482715672427107	0.000248350199631605	Id3/Boc/Flt3l/Smarca2/Zfhx3/Tgfb1/Pik3r1/Pbrm1/Btg1/Cxcl9/Smarcb1/Arid1b/Eid2b/Nr2c2/Cxcl10	15
GO:0006473	GO:0006473	protein acetylation	18/1635	116/28891	9.08926042804971e-05	0.000491601041615815	0.00025292159297527	Nupr1/Auts2/App/Por/Myo1c/Xbp1/Ing5/Tgfb1/Baz1b/Taok1/Msl3/Smo/Bloc1s1/Crebbp/Naa20/Ddx3x/Kansl3/Mybbp1a	18
GO:0099563	GO:0099563	modification of synaptic structure	10/1635	42/28891	9.11138307418646e-05	0.000491898299725924	0.000253074527953777	Marcks/Rhoa/Pfn1/Cdc42/Pgrmc1/Abl1/Itsn1/Stau1/Myh10/Fmr1	10
GO:1901532	GO:1901532	regulation of hematopoietic progenitor cell differentiation	10/1635	42/28891	9.11138307418646e-05	0.000491898299725924	0.000253074527953777	Foxc1/Vegfa/Hes1/Ap2a2/Nfe2l2/Rara/Zbtb1/Sos2/N4bp2l2/Fnip1	10
GO:0050672	GO:0050672	negative regulation of lymphocyte proliferation	16/1635	96/28891	9.25012877696839e-05	0.000498933564022989	0.000256694069212614	Lrrc32/Twsg1/Pde5a/Lgals9/Cebpb/Pten/Tgfb1/Dlg1/Cblb/Peli1/Pawr/Itch/Prkar1a/Cd44/Sdc4/Rc3h1	16
GO:0002287	GO:0002287	alpha-beta T cell activation involved in immune response	14/1635	77/28891	9.53400428432722e-05	0.000513309402642076	0.000264090229301991	Ccl19/Foxp1/Smad7/Rora/Stat6/Tgfb1/Rara/Relb/Irf1/Rc3h2/Anxa1/Stat3/Rc3h1/Gadd45g	14
GO:0006900	GO:0006900	vesicle budding from membrane	14/1635	77/28891	9.53400428432722e-05	0.000513309402642076	0.000264090229301991	S100a10/Picalm/Ap3s1/Insig1/Sar1a/Rab1a/Sec24a/Mia3/Sec31a/Trappc1/Trappc4/Vps4a/Tbc1d20/Sec24d	14
GO:0035567	GO:0035567	non-canonical Wnt signaling pathway	12/1635	59/28891	9.69676557940764e-05	0.000521124086588147	0.000268110770645317	Gpc3/Fzd7/Dact1/Wnt5a/Fzd8/Fzd2/Rspo3/Mllt3/Abl1/Rnf213/Dab2/Lrp6	12
GO:2000630	GO:2000630	positive regulation of miRNA metabolic process	12/1635	59/28891	9.69676557940764e-05	0.000521124086588147	0.000268110770645317	Egfr/Nr3c1/Smad6/Klf5/Bmpr1a/Bmyc/Trp53/Tgfb1/Hif1a/Rela/Stat3/Nr1h2	12
GO:0022037	GO:0022037	metencephalon development	19/1635	127/28891	9.72182014999272e-05	0.000521996459414763	0.000268559593789081	Foxc1/Foxp2/Mdk/Rora/Ptprs/Serpine2/Gas1/Trp53/Abl1/Sdf4/Usp9x/Lrp6/Atf2/Myh10/Arcn1/Smo/Map2k1/Ptpn11/Nr2c2	19
GO:0022029	GO:0022029	telencephalon cell migration	13/1635	68/28891	9.84940119093877e-05	0.000526934058289193	0.000271099916666936	Cxcl12/Col3a1/Egfr/Lamb1/Robo1/Fgfr1/Rhoa/Zmiz1/Ctnnb1/Psen1/Mboat7/Lrp6/Cul5	13
GO:0043903	GO:0043903	regulation of biological process involved in symbiotic interaction	13/1635	68/28891	9.84940119093877e-05	0.000526934058289193	0.000271099916666936	Ifitm2/Ifitm1/Gsn/Lgals1/Itgav/P4hb/Ly6e/Ifitm3/Fbln1/Trim12a/Trim56/Trim25/Trim26	13
GO:0061045	GO:0061045	negative regulation of wound healing	13/1635	68/28891	9.84940119093877e-05	0.000526934058289193	0.000271099916666936	Pdgfra/Tfpi/Thbs1/Serping1/Phldb2/Plat/Prkcd/Prkg1/Pros1/Anxa2/Serpine2/Pten/Cask	13
GO:1900046	GO:1900046	regulation of hemostasis	13/1635	68/28891	9.84940119093877e-05	0.000526934058289193	0.000271099916666936	Pdgfra/Tfpi/Thbs1/Serping1/Plat/Prkcd/Prkg1/Pros1/Anxa2/Serpine2/Vkorc1/Nfe2l2/Ano6	13
GO:0007623	GO:0007623	circadian rhythm	28/1635	228/28891	9.9340000402311e-05	0.000530979929882994	0.000273181458815655	Id3/Id1/Atf5/Lepr/Rora/Id2/Nrip1/Rock2/Trp53/Pten/Zfhx3/Maged1/Top1/Hdac1/Relb/Nampt/Mapk9/Usp9x/Nr1d1/Atf4/Ass1/Ube3a/Ppp1ca/Nr1d2/Cavin3/Impdh2/Mybbp1a/Ptgds	28
GO:1901991	GO:1901991	negative regulation of mitotic cell cycle phase transition	24/1635	182/28891	0.000100803474819134	0.000538316029336474	0.000276955775391349	Dact1/Kank2/Creb3l1/Foxn3/Pkd2/Zfp36l2/Rgcc/Ctdsp2/Trp53/Pten/Klhl22/Ier3/Ctdsp1/Dlg1/Taok1/Mbtps1/Usp47/Rad21/Vps4a/Uimc1/Prmt2/Rbl2/Nabp2/Cdkn1a	24
GO:0003300	GO:0003300	cardiac muscle hypertrophy	18/1635	117/28891	0.000101815677761341	0.000542741770553024	0.000279232754941488	Gata6/Col14a1/Gsn/Nr3c1/Foxp1/Pde5a/Errfi1/Ece1/Tnfrsf1a/Rock2/Pdlim5/Ppp3ca/Camk2d/Rap1gds1/Nfatc3/Fdps/Lmna/Becn1	18
GO:0071482	GO:0071482	cellular response to light stimulus	18/1635	117/28891	0.000101815677761341	0.000542741770553024	0.000279232754941488	Mfap4/Gpr88/Timp1/Mme/Mmp2/Nedd4/Prkcd/Ptprk/Map3k20/Trp53/Pik3r1/Mapk9/Bax/Usp47/Zbtb1/Crebbp/Cul4a/Cdkn1a	18
GO:0006825	GO:0006825	copper ion transport	6/1635	15/28891	0.000104555183994303	0.000555343827373688	0.000285716330068528	Steap4/Cp/Steap3/Heph/Mmgt2/Steap2	6
GO:0032905	GO:0032905	transforming growth factor beta1 production	6/1635	15/28891	0.000104555183994303	0.000555343827373688	0.000285716330068528	Lum/Col3a1/Gata6/Cx3cl1/Cd2ap/Laptm4b	6
GO:1903671	GO:1903671	negative regulation of sprouting angiogenesis	6/1635	15/28891	0.000104555183994303	0.000555343827373688	0.000285716330068528	Thbs1/Creb3l1/Sema6a/Stard13/Epn2/Klf2	6
GO:2000095	GO:2000095	regulation of Wnt signaling pathway, planar cell polarity pathway	6/1635	15/28891	0.000104555183994303	0.000555343827373688	0.000285716330068528	Gpc3/Dact1/Mllt3/Abl1/Dab2/Lrp6	6
GO:0070167	GO:0070167	regulation of biomineral tissue development	17/1635	107/28891	0.000104651364504514	0.000555356164819021	0.000285722677504889	Mgp/Twist1/Ecm1/Ddr2/Pkdcc/Ptn/Bmpr2/Bmpr1a/Srgn/Cebpb/Rxra/Tgfb1/Ltbp3/Hif1a/Mia3/Atf4/Ano6	17
GO:0032945	GO:0032945	negative regulation of mononuclear cell proliferation	16/1635	97/28891	0.000105027493497236	0.000556852758981312	0.000286492653455957	Lrrc32/Twsg1/Pde5a/Lgals9/Cebpb/Pten/Tgfb1/Dlg1/Cblb/Peli1/Pawr/Itch/Prkar1a/Cd44/Sdc4/Rc3h1	16
GO:1900424	GO:1900424	regulation of defense response to bacterium	7/1635	21/28891	0.000105609497949759	0.000558936850955925	0.000287564888495154	Emilin1/Grn/Foxp1/Cyba/Lgals9/Rab34/Pten	7
GO:1904754	GO:1904754	positive regulation of vascular associated smooth muscle cell migration	7/1635	21/28891	0.000105609497949759	0.000558936850955925	0.000287564888495154	Ddr2/Igfbp5/Lrp1/Dock7/Adamts1/Iqgap1/Smo	7
GO:0007272	GO:0007272	ensheathment of neurons	25/1635	194/28891	0.000106280738474704	0.000561484937102522	0.000288875841794027	Cldn11/Hgf/Rarb/Ndrg1/Trf/Ptn/Pmp22/Mapk3/Ctsc/Rxra/Acer3/Pten/Tcf7l2/Tgfb1/Ctnnb1/Rara/Degs1/Dlg1/Ncstn/Map2k1/Ppp3r1/Akt1/Ski/Pikfyve/Eif2b4	25
GO:0008366	GO:0008366	axon ensheathment	25/1635	194/28891	0.000106280738474704	0.000561484937102522	0.000288875841794027	Cldn11/Hgf/Rarb/Ndrg1/Trf/Ptn/Pmp22/Mapk3/Ctsc/Rxra/Acer3/Pten/Tcf7l2/Tgfb1/Ctnnb1/Rara/Degs1/Dlg1/Ncstn/Map2k1/Ppp3r1/Akt1/Ski/Pikfyve/Eif2b4	25
GO:0043270	GO:0043270	positive regulation of monoatomic ion transport	32/1635	277/28891	0.000107193368177979	0.000564269012262279	0.000290308208011263	Cemip/Cxcl12/Pdgfrb/Mylk/Abcb1a/Pkd2/Flna/Stk39/Cx3cl1/Tcaf1/Abl1/Wnk1/Scn1b/Dlg1/Ppp3ca/Sri/Cxcl9/Hbp1/Cask/Bax/Ehd3/S100a1/Asph/Atp1b3/Ano6/Chp1/Stim1/Ppp3r1/Akt1/Ank2/Ikbkb/Cxcl10	32
GO:0002063	GO:0002063	chondrocyte development	9/1635	35/28891	0.000107541790255019	0.000564269012262279	0.000290308208011263	Ecm1/Serpinh1/Bmpr2/Sulf1/Smad7/Tgfbr2/Chsy1/Mia3/Sulf2	9
GO:0010574	GO:0010574	regulation of vascular endothelial growth factor production	9/1635	35/28891	0.000107541790255019	0.000564269012262279	0.000290308208011263	Cyp1b1/Ccbe1/Sulf1/Rora/Arnt/Hif1a/Atf4/Rela/Sulf2	9
GO:0060142	GO:0060142	regulation of syncytium formation by plasma membrane fusion	9/1635	35/28891	0.000107541790255019	0.000564269012262279	0.000290308208011263	Cxcl12/Adam9/Ehd1/Flt3l/Capn2/Cflar/Cxcl9/Stat1/Cxcl10	9
GO:0090322	GO:0090322	regulation of superoxide metabolic process	9/1635	35/28891	0.000107541790255019	0.000564269012262279	0.000290308208011263	Shc1/Egfr/App/Cyba/Prkcd/Tgfb1/Nfe2l2/Akt1/Gstp1	9
GO:0090504	GO:0090504	epiboly	9/1635	35/28891	0.000107541790255019	0.000564269012262279	0.000290308208011263	Col5a1/Phldb2/Cd151/Fermt2/Flna/Pdpn/Pten/Arhgap35/Cd44	9
GO:0007520	GO:0007520	myoblast fusion	11/1635	51/28891	0.000107665998790623	0.000564269012262279	0.000290308208011263	Cxcl12/Neo1/Ehd1/Tanc1/Myh9/Flt3l/Capn2/Cflar/Ptgfrn/Cxcl9/Cxcl10	11
GO:0030219	GO:0030219	megakaryocyte differentiation	11/1635	51/28891	0.000107665998790623	0.000564269012262279	0.000290308208011263	Lox/Maf/Flna/Zfp385a/Wasf2/Sp3/Abi1/Sp1/Gabpa/Ptpn11/Rcor1	11
GO:0048806	GO:0048806	genitalia development	11/1635	51/28891	0.000107665998790623	0.000564269012262279	0.000290308208011263	Pdgfra/Rbp4/Axl/Wnt5a/Mertk/Tcf7l2/Ctnnb1/Bax/Lrp6/Ptpn11/Dnajc19	11
GO:0048488	GO:0048488	synaptic vesicle endocytosis	14/1635	78/28891	0.000110211656975281	0.000577099446303308	0.000296909279899872	Ston1/Grn/Nlgn2/Picalm/Ap3s1/Itsn1/Snx9/Actg1/Vamp2/Cltc/Fcho2/Ap2b1/Diaph1/Itsn2	14
GO:0001706	GO:0001706	endoderm formation	10/1635	43/28891	0.000112743722096277	0.000587757360038476	0.000302392621657716	Gata6/Col5a1/Col12a1/Col5a2/Itgav/Myh9/Ctr9/Ctnnb1/Rtf1/Map2k1	10
GO:0010453	GO:0010453	regulation of cell fate commitment	10/1635	43/28891	0.000112743722096277	0.000587757360038476	0.000302392621657716	Fzd7/Wnt5a/Chd3/Bmpr1a/Fgfr1/Hes1/Mta2/Rbbp7/Hdac1/Gatad2b	10
GO:0043277	GO:0043277	apoptotic cell clearance	10/1635	43/28891	0.000112743722096277	0.000587757360038476	0.000302392621657716	Thbs1/Axl/Lrp1/C2/Pear1/Itgav/Mertk/Rara/Anxa1/Becn1	10
GO:1904707	GO:1904707	positive regulation of vascular associated smooth muscle cell proliferation	10/1635	43/28891	0.000112743722096277	0.000587757360038476	0.000302392621657716	Ddr2/Hpgd/Calcrl/Igfbp5/Mmp2/Bmpr1a/Ldlrap1/Adamts1/Camk2d/Frs2	10
GO:2000403	GO:2000403	positive regulation of lymphocyte migration	10/1635	43/28891	0.000112743722096277	0.000587757360038476	0.000302392621657716	Cxcl12/Wnt5a/App/Lgals9/Rhoa/Stk39/Abl1/Wnk1/Adam17/Cxcl10	10
GO:0001101	GO:0001101	response to acid chemical	27/1635	218/28891	0.000113588128804756	0.000591638167374774	0.000304389240644325	Col1a1/Hpca/Col6a1/Pdgfra/Col3a1/Col1a2/Six1/Col16a1/Mmp2/Egfr/Col5a2/Nfat5/S100a10/Pkd2/Vegfa/Col4a1/Cebpb/Xbp1/Anxa2/Capn2/Nqo1/Klhl22/Pik3ca/Ubr1/Lamtor3/Rragc/Klf2	27
GO:0016241	GO:0016241	regulation of macroautophagy	18/1635	118/28891	0.000113877481842371	0.000592102864728744	0.000304628320680916	Dcn/Nupr1/Mapk3/Ralb/Snx18/Trp53/Wipi1/Irgm1/Vps13c/Atp6v0a1/Rab12/Hif1a/Irgm2/Bag3/Snx4/Larp1/Fez2/Becn1	18
GO:0045666	GO:0045666	positive regulation of neuron differentiation	18/1635	118/28891	0.000113877481842371	0.000592102864728744	0.000304628320680916	Cxcl12/Mmd/Itgb1/App/Socs2/Fgfr1/Tcf4/Rhoa/Nbl1/Pten/Timp2/Rara/Cpne1/Eif4g1/Bnip2/Shoc2/Impact/Arhgef2	18
GO:0071670	GO:0071670	smooth muscle cell chemotaxis	5/1635	10/28891	0.000114387054542118	0.000594230203446632	0.000305722805541154	Pdgfrb/Mdk/Parva/Lpar1/Gstp1	5
GO:0060443	GO:0060443	mammary gland morphogenesis	12/1635	60/28891	0.000115025605591335	0.000597023252880641	0.000307159788892098	Wnt5a/Igfbp5/Tbx2/Nr3c1/Robo1/Stat6/Tgfbr2/Lrp5/Ncoa3/Tgfb1/Bax/Lrp6	12
GO:0018126	GO:0018126	protein hydroxylation	8/1635	28/28891	0.000115933180832783	0.000601153592712655	0.000309284788722058	Crtap/P3h3/P4hb/P3h4/P4ha1/Plod3/Asph/Egln2	8
GO:0030073	GO:0030073	insulin secretion	31/1635	266/28891	0.000116024573749848	0.000601153592712655	0.000309284788722058	Rbp4/Cd38/Lrp1/Fbn1/Anxa7/Sidt2/Lepr/Myh9/Nlgn2/Glul/Lrp5/Camk2n1/Klf7/Tcf7l2/Selenot/Ppp3ca/Sri/Hif1a/Serp1/Nr1d1/Cask/Anxa1/Prkar1a/Stx4a/Stim1/Bad/Ptpn11/Hcfc1/Rab11b/Nadk/Ildr2	31
GO:0140962	GO:0140962	multicellular organismal-level chemical homeostasis	15/1635	88/28891	0.000116802983275584	0.000604657263378505	0.000311087376371496	Pla2g4a/Adgrf5/Rcn3/Epas1/Neo1/Nfat5/Vegfa/Ext2/Picalm/Tgfb1/Akap11/Ctsh/Fech/Lipa/Fbxl5	15
GO:1903039	GO:1903039	positive regulation of leukocyte cell-cell adhesion	34/1635	303/28891	0.000117740022542044	0.000608975273934679	0.000313308930062192	Ccl19/Efnb1/Mdk/Il6st/Lgals1/Nfat5/Cd47/Vcam1/Lgals9/Lgals8/Xbp1/Rhoa/Zmiz1/Tgfbr2/Icam1/Hes1/Smarca2/Irgm1/Tgfb1/Abl1/Rara/Ppp3ca/Pbrm1/Irf1/Pawr/Anxa1/Rela/Zbtb1/Smarcb1/Cd44/Bcl10/Arid1b/Nck1/Bad	34
GO:0007405	GO:0007405	neuroblast proliferation	16/1635	98/28891	0.000119011930101865	0.000613943845172393	0.00031586518777093	Itgb1/Ptn/Vegfa/Fgfr1/Dock7/Trp53/Cx3cl1/Tgfb1/Ctnnb1/Rab10/Hif1a/Notch2/Lrp6/Smo/Frs2/Arhgef2	16
GO:0043297	GO:0043297	apical junction assembly	16/1635	98/28891	0.000119011930101865	0.000613943845172393	0.00031586518777093	Cldn11/Ramp2/Cdh5/Rhoc/Rab13/Itgb1/Myo1c/Vcl/Rhoa/Rock2/Afdn/Actn4/Dlg1/Pdcd6ip/Tjp1/Ikbkb	16
GO:1901874	GO:1901874	negative regulation of post-translational protein modification	16/1635	98/28891	0.000119011930101865	0.000613943845172393	0.00031586518777093	Crtap/Spry2/Smad7/Abl1/Ctnnb1/Wnk1/Gbp4/Svbp/Psen1/Rela/Sqstm1/Chp1/Akt1/Bag5/Dtx3l/Gnl3l	16
GO:0061180	GO:0061180	mammary gland epithelium development	14/1635	79/28891	0.000127053593523822	0.000654857241185065	0.000336914535550058	Wnt5a/Nr3c1/Robo1/Id2/Stat6/Gpx1/Cebpb/Lrp5/Ncoa3/Tgfb1/Hif1a/Bax/Lrp6/Smo	14
GO:0003197	GO:0003197	endocardial cushion development	11/1635	52/28891	0.00012962805842663	0.000666964540617713	0.000343143565189761	Twist1/Thbs1/Eng/Tbx2/Nedd4/Cited2/Robo1/Bmpr2/Bmpr1a/Jag1/Tgfbr2	11
GO:0060043	GO:0060043	regulation of cardiac muscle cell proliferation	11/1635	52/28891	0.00012962805842663	0.000666964540617713	0.000343143565189761	Gata6/Rbp4/Tbx2/Cited2/Tgfbr3/Foxp1/Sav1/Bmpr1a/Fgfr1/Tgfbr2/Pten	11
GO:0002286	GO:0002286	T cell activation involved in immune response	19/1635	130/28891	0.000133478802077952	0.000686180774887263	0.000353030038510619	Ccl19/Mdk/Foxp1/Smad7/Rora/Stat6/Icam1/Trp53/Tgfb1/Rara/Relb/Fgl2/Irf1/Rc3h2/Psen1/Anxa1/Stat3/Rc3h1/Gadd45g	19
GO:1903050	GO:1903050	regulation of proteolysis involved in protein catabolic process	28/1635	232/28891	0.00013413445565581	0.000687829824878616	0.000353878450770564	Il33/Tgfb1i1/Nupr1/Gpx1/Ctsc/Nfe2l1/Pten/Usp25/Dab2/Mapk9/Tmf1/Psme2/Usp9x/Gna12/Psen1/Zyg11b/Bcap31/Ube3a/Socs4/Pkd1/Pdcl3/Pias1/Akt1/Fmr1/Tlk2/Rad23a/Bag5/Cop1	28
GO:0000079	GO:0000079	regulation of cyclin-dependent protein serine/threonine kinase activity	13/1635	70/28891	0.000134148321431456	0.000687829824878616	0.000353878450770564	Nr2f2/Egfr/Pkd2/Rgcc/Cdkn1c/Pten/Adam17/Ccnd3/Lats2/Pkd1/Akt1/Hexim1/Cdkn1a	13
GO:0045668	GO:0045668	negative regulation of osteoblast differentiation	13/1635	70/28891	0.000134148321431456	0.000687829824878616	0.000353878450770564	Twist1/Id3/Igfbp5/Id1/Twsg1/Fndc3b/Smad6/Id2/Fgfr1/Tmem64/Bambi/Ski/Crim1	13
GO:0007528	GO:0007528	neuromuscular junction development	12/1635	61/28891	0.000135892630020842	0.000696170295959587	0.000358169501955138	Six1/Ppfibp1/Nedd4/Ptn/App/Pmp22/Col4a1/Gphn/Lamb2/Rer1/Mesd/Agrn	12
GO:0010719	GO:0010719	negative regulation of epithelial to mesenchymal transition	9/1635	36/28891	0.000136230710467818	0.000696695863299981	0.000358439898715306	Spry1/Tgfbr3/Spry2/Mark1/Vegfa/Spred1/Spred2/Pten/Pawr	9
GO:0048048	GO:0048048	embryonic eye morphogenesis	9/1635	36/28891	0.000136230710467818	0.000696695863299981	0.000358439898715306	Twist1/Rarb/Tbx2/Mfap2/Cited2/Sp3/Sp1/Lrp6/Frs2	9
GO:1902074	GO:1902074	response to salt	37/1635	343/28891	0.000136588977114151	0.000697924851109182	0.000359072195086015	Alpl/Hpca/Pla2g4a/Thbs1/Six1/Mylk/Rasgrp2/Egfr/Clic4/Adam9/App/Anxa7/Nfat5/Id2/Pkd2/Fgfr1/Ly6e/Stk39/Rock2/Adgrl3/Add1/Wnk1/Ppp3ca/Cpne1/Ppp2r2a/Cpne3/S100a16/Nek7/Sec31a/Ly6a/Iqgap1/Pik3ca/Asph/Crebbp/Ncstn/Nfatc3/Stim1	37
GO:0045727	GO:0045727	positive regulation of translation	20/1635	141/28891	0.000136951598690937	0.000698571215046789	0.000359404739940281	Cyp1b1/Thbs1/Rbms3/Mapk3/Sh3bgrl/Rxra/Csde1/Eif4g1/Serp1/Impact/Eif4g3/Ythdf3/Eif5a/Ddx3x/Larp1/Nck1/Abcf1/Fmr1/Ythdf1/Poldip3	20
GO:0062207	GO:0062207	regulation of pattern recognition receptor signaling pathway	20/1635	141/28891	0.000136951598690937	0.000698571215046789	0.000359404739940281	Irak3/App/Cyba/Erbin/Ptprs/Slc15a3/Lamp2/Irgm1/Pik3r1/Zdhhc5/Peli1/Irf1/Nek7/Nr1d1/Irgm2/Ifi35/Zc3hav1/Ddx3x/Usp50/Gpr108	20
GO:0001782	GO:0001782	B cell homeostasis	10/1635	44/28891	0.000138558247815943	0.000704943381192549	0.000362683126835052	Abl1/Hif1a/Rc3h2/Bax/Cd44/Bcl10/Sos2/Rc3h1/Ikbkb/Ppp2r3c	10
GO:0010559	GO:0010559	regulation of glycoprotein biosynthetic process	10/1635	44/28891	0.000138558247815943	0.000704943381192549	0.000362683126835052	Il33/Ccl19/Itm2a/Itm2b/Soat1/Tcf7l2/Ctnnb1/Pawr/Ncstn/Chp1	10
GO:0051647	GO:0051647	nucleus localization	10/1635	44/28891	0.000138558247815943	0.000704943381192549	0.000362683126835052	Nr3c1/Cdc42/Dock7/Hook3/Tacc1/Myh10/Dync1h1/Cdc42bpa/Tlk2/Lmna	10
GO:0062013	GO:0062013	positive regulation of small molecule metabolic process	24/1635	186/28891	0.000141734602383697	0.000720484228783796	0.000370678667113088	Twist1/Pla2g4a/App/Por/Myh9/Tcf7l2/Zbtb20/Dab2/Mapk9/Hif1a/Pid1/Psen1/Nr1d1/Anxa1/Prxl2c/Nucb2/Comt/Elovl5/Rdh10/Stat3/Nr1h2/Map2k1/Fdps/Akt1	24
GO:0050796	GO:0050796	regulation of insulin secretion	27/1635	221/28891	0.000142920014689345	0.000725886460872839	0.000373458037028766	Rbp4/Cd38/Lrp1/Fbn1/Anxa7/Sidt2/Lepr/Myh9/Nlgn2/Glul/Lrp5/Camk2n1/Klf7/Tcf7l2/Ppp3ca/Sri/Hif1a/Serp1/Nr1d1/Cask/Prkar1a/Stx4a/Stim1/Bad/Ptpn11/Hcfc1/Nadk	27
GO:0045737	GO:0045737	positive regulation of cyclin-dependent protein serine/threonine kinase activity	7/1635	22/28891	0.000147345006832137	0.000746438703275476	0.000384031867121973	Egfr/Pkd2/Rgcc/Adam17/Ccnd3/Pkd1/Akt1	7
GO:0070423	GO:0070423	nucleotide-binding oligomerization domain containing signaling pathway	7/1635	22/28891	0.000147345006832137	0.000746438703275476	0.000384031867121973	Erbin/Slc15a3/Irgm1/Lacc1/Nfkbia/Irgm2/Rela	7
GO:0140467	GO:0140467	integrated stress response signaling	7/1635	22/28891	0.000147345006832137	0.000746438703275476	0.000384031867121973	Map3k20/Nfe2l2/Bok/Atf4/Impact/Dele1/Nck1	7
GO:0001738	GO:0001738	morphogenesis of a polarized epithelium	15/1635	90/28891	0.000151607455382668	0.000767050300677423	0.000394636234499899	Lama1/Gpc3/Dact1/Wnt5a/Fat4/Fzd2/Rhoa/Ctnnd1/Cdc42/Mllt3/Abl1/Myo9a/Actg1/Dab2/Lrp6	15
GO:0010955	GO:0010955	negative regulation of protein processing	8/1635	29/28891	0.000152191491126465	0.000767050300677423	0.000394636234499899	Thbs1/Plat/Cast/Serpine2/Gas1/Ctsz/Glg1/Fmr1	8
GO:0032469	GO:0032469	endoplasmic reticulum calcium ion homeostasis	8/1635	29/28891	0.000152191491126465	0.000767050300677423	0.000394636234499899	App/Camk2d/Rap1gds1/Psen1/Bax/Bcap31/Ccdc47/Fis1	8
GO:0042059	GO:0042059	negative regulation of epidermal growth factor receptor signaling pathway	8/1635	29/28891	0.000152191491126465	0.000767050300677423	0.000394636234499899	Itga1/Egfr/Errfi1/Mvp/Cblb/Psen1/Socs4/Rab7	8
GO:1902894	GO:1902894	negative regulation of miRNA transcription	8/1635	29/28891	0.000152191491126465	0.000767050300677423	0.000394636234499899	Twist1/Gata6/App/Tgfb1/Rara/Hif1a/Rela/Nfatc3	8
GO:1903318	GO:1903318	negative regulation of protein maturation	8/1635	29/28891	0.000152191491126465	0.000767050300677423	0.000394636234499899	Thbs1/Plat/Cast/Serpine2/Gas1/Ctsz/Glg1/Fmr1	8
GO:0002832	GO:0002832	negative regulation of response to biotic stimulus	24/1635	187/28891	0.000154033736568387	0.000775014982376823	0.000398733947507854	Serping1/Irak3/Clec2d/Grn/Htra1/Lgals9/Erbin/Ptprs/Nmi/Pten/Lamp2/Irgm1/Serpinb9/Tgfb1/Samhd1/Fgl2/Itch/Irgm2/Ythdf3/Nt5c2/Parp14/Akt1/Ppp6c/Ilrun	24
GO:0071248	GO:0071248	cellular response to metal ion	24/1635	187/28891	0.000154033736568387	0.000775014982376823	0.000398733947507854	Hpca/Mylk/Rasgrp2/Gsn/Egfr/Clic4/Trf/Mapk3/Id2/Pkd2/Nfe2l1/Stk39/Add1/Nfe2l2/Wnk1/Cpne1/Mapk9/Cpne3/Nek7/Iqgap1/Asph/Ncstn/Nfatc3/Akt1	24
GO:0030850	GO:0030850	prostate gland development	11/1635	53/28891	0.000155287976259199	0.000779999113349474	0.000401298210474134	Serpinf1/Wnt5a/Mmp2/Sulf1/Rxra/Pten/Ctnnb1/Anxa1/Ube3a/Frs2/Cd44	11
GO:0046596	GO:0046596	regulation of viral entry into host cell	11/1635	53/28891	0.000155287976259199	0.000779999113349474	0.000401298210474134	Ifitm2/Ifitm1/Gsn/Lgals1/P4hb/Ly6e/Ifitm3/Trim12a/Trim56/Trim25/Trim26	11
GO:0060612	GO:0060612	adipose tissue development	13/1635	71/28891	0.000155802613541458	0.000781920325975241	0.000402286646454978	Lpl/Selenom/Id2/Xbp1/Lrp5/Arid5b/Klf7/Lipa/Tbl1xr1/Atf2/Pik3ca/Lmna/Sh3pxd2b	13
GO:0042113	GO:0042113	B cell activation	35/1635	320/28891	0.000156170994449401	0.00078310489335348	0.000402896089159383	Cd38/Tnfsf13/Mmp14/Itm2a/Lgals1/Foxp1/Prkcd/Id2/Stat6/Lgals8/Zfp36l2/Xbp1/Parp3/Trp53/Pten/Tgfb1/Abl1/Atp11c/Sp3/Pik3r1/Peli1/Adam17/Pawr/Notch2/Slc39a7/Bax/Zbtb1/Irf2bp2/Top2b/Akirin2/Bad/Rc3h1/Fnip1/Ppp2r3c/Cdkn1a	35
GO:0050890	GO:0050890	cognition	39/1635	371/28891	0.000157588254871118	0.00078954250979882	0.000406208149282298	Serpinf1/Itga8/Gpr88/Sct/Slc7a11/Mme/Foxp2/Egfr/Mdk/Itgb1/Lamb1/Ptn/App/Pde5a/Tanc1/Arf4/Picalm/Pgrmc1/Camk2n1/Magt1/Pten/Zfp385a/Abl1/Ldlr/Ntan1/Hif1a/Arl6ip5/Psen1/Uba6/Gmfb/Ube3a/Crebbp/Ncstn/Comt/Pias1/Ythdf1/Rp9/Kras/Aph1b	39
GO:0035733	GO:0035733	hepatic stellate cell activation	6/1635	16/28891	0.000159279474222469	0.000792646466757233	0.000407805090037077	Cygb/Pdgfrb/Ddr2/Fgfr1/Nr1d1/Smo	6
GO:0051895	GO:0051895	negative regulation of focal adhesion assembly	6/1635	16/28891	0.000159279474222469	0.000792646466757233	0.000407805090037077	Apod/Lrp1/Phldb2/Mmp14/Dlc1/Pten	6
GO:0060546	GO:0060546	negative regulation of necroptotic process	6/1635	16/28891	0.000159279474222469	0.000792646466757233	0.000407805090037077	Ybx3/Cflar/Peli1/Bok/Birc2/Ripk1	6
GO:0060788	GO:0060788	ectodermal placode formation	6/1635	16/28891	0.000159279474222469	0.000792646466757233	0.000407805090037077	Six1/Tbx2/Ctnnb1/Hdac1/Lrp6/Frs2	6
GO:0060979	GO:0060979	vasculogenesis involved in coronary vascular morphogenesis	6/1635	16/28891	0.000159279474222469	0.000792646466757233	0.000407805090037077	Nrp1/Angpt1/Tgfbr3/Fgfr1/Spred1/Pbrm1	6
GO:0071697	GO:0071697	ectodermal placode morphogenesis	6/1635	16/28891	0.000159279474222469	0.000792646466757233	0.000407805090037077	Six1/Tbx2/Ctnnb1/Hdac1/Lrp6/Frs2	6
GO:0072673	GO:0072673	lamellipodium morphogenesis	6/1635	16/28891	0.000159279474222469	0.000792646466757233	0.000407805090037077	Pdpn/Snx2/Wasf2/Abi1/Cd44/Snx1	6
GO:0150118	GO:0150118	negative regulation of cell-substrate junction organization	6/1635	16/28891	0.000159279474222469	0.000792646466757233	0.000407805090037077	Apod/Lrp1/Phldb2/Mmp14/Dlc1/Pten	6
GO:0006486	GO:0006486	protein glycosylation	25/1635	199/28891	0.000159733722654229	0.000793572155285536	0.000408281343334686	A4galt/Tmtc1/Poglut3/Extl3/Ost4/Fut8/Ext2/Fut11/Magt1/Ostc/Mgat2/Dpm3/B3gnt2/Stt3a/Alg11/Psen1/Plod3/Rxylt1/Mlec/Chp1/Alg5/Stt3b/Ube2j1/St3gal2/Dpy19l1	25
GO:0043413	GO:0043413	macromolecule glycosylation	25/1635	199/28891	0.000159733722654229	0.000793572155285536	0.000408281343334686	A4galt/Tmtc1/Poglut3/Extl3/Ost4/Fut8/Ext2/Fut11/Magt1/Ostc/Mgat2/Dpm3/B3gnt2/Stt3a/Alg11/Psen1/Plod3/Rxylt1/Mlec/Chp1/Alg5/Stt3b/Ube2j1/St3gal2/Dpy19l1	25
GO:0021575	GO:0021575	hindbrain morphogenesis	12/1635	62/28891	0.000159917241295811	0.000793817379821574	0.000408407507795378	Foxp2/Dlc1/Rora/Serpine2/Gas1/Hes1/Abl1/Usp9x/Lrp6/Smo/Map2k1/Ptpn11	12
GO:1901988	GO:1901988	negative regulation of cell cycle phase transition	31/1635	271/28891	0.000162895118522026	0.000807921555988956	0.000415663901500594	Dact1/Kank2/Creb3l1/Foxn3/Atf5/Pkd2/Zfp36l2/Rgcc/Ctdsp2/Gas1/Map3k20/Trp53/Pten/Klhl22/Ier3/Ctdsp1/Dlg1/Taok1/Mbtps1/Usp47/Rad21/Atf2/Vps4a/Cul4a/Uimc1/Ptpn11/Prmt2/Rbl2/Nabp2/Dtx3l/Cdkn1a	31
GO:0042476	GO:0042476	odontogenesis	19/1635	132/28891	0.000163818911002417	0.000811241016070056	0.000417371715480747	Col1a1/Foxc1/Pdgfra/Id3/Lamb1/Bmpr1a/Fgfr1/Rhoa/Gas1/Tcf7l2/Tgfb1/Ctnnb1/Hdac1/Bax/Lrp6/Atf2/Nfic/Smo/Stim1	19
GO:0030879	GO:0030879	mammary gland development	22/1635	165/28891	0.00016383860304271	0.000811241016070056	0.000417371715480747	Xdh/Wnt5a/Igfbp5/Tbx2/Nr3c1/Robo1/Socs2/Id2/Vegfa/Stat6/Gpx1/Cebpb/Xbp1/Tgfbr2/Lrp5/Ncoa3/Tgfb1/Hif1a/Bax/Lrp6/Arhgap35/Smo	22
GO:0034765	GO:0034765	regulation of monoatomic ion transmembrane transport	48/1635	490/28891	0.000165439738094389	0.000818484055438544	0.000421098153994871	Cemip/Hpca/Fxyd5/Abcb1a/Clic4/Tmem37/Nedd4/Itgb1/App/Ahnak/Cyba/Pkd2/Flna/Stk39/Cx3cl1/Pten/Tcaf1/Selenon/Tgfb1/Abl1/Wnk1/Scn1b/Dlg1/Vamp2/Ppp3ca/Sri/Cxcl9/Camk2d/Bax/Ehd3/S100a1/Ripk1/Agrn/Asph/Atp1b3/Ano6/Chp1/Stim1/Ppp3r1/Akt1/Fmr1/Slmap/Diaph1/Tspan13/Ank2/Ubr3/Ikbkb/Cxcl10	48
GO:0051054	GO:0051054	positive regulation of DNA metabolic process	35/1635	321/28891	0.00016594559118132	0.000819924855237543	0.000421839424556714	Cyp1b1/Hgf/Pdgfrb/Eya2/Eya1/Anxa3/Tnfsf13/Egfr/Prkcd/Mapk3/Vegfa/Stat6/Fgfr1/Parm1/Rgcc/Parp3/Pfn1/Cdc42/Smarca2/Tgfb1/Ctnnb1/Atf1/Pbrm1/Camk2d/Nek7/Usp9x/Bax/Bcl7c/Smarcb1/Arid1b/Epc2/Akt1/Vps72/Uimc1/Nabp2	35
GO:0002690	GO:0002690	positive regulation of leukocyte chemotaxis	17/1635	111/28891	0.000166008108260026	0.000819924855237543	0.000421839424556714	Cxcl12/Thbs1/Ccl19/Wnt5a/Pgf/Il34/Mdk/Ptn/App/Mapk3/Vegfa/Stk39/Cx3cl1/Wnk1/Adam17/Ano6/Cxcl10	17
GO:0002761	GO:0002761	regulation of myeloid leukocyte differentiation	21/1635	154/28891	0.000166266299054699	0.000820515172232408	0.000422143134073299	Clec2d/Il34/Mafb/Rbp1/Foxp1/Rassf2/Fbn1/Id2/Bmyc/Cebpb/Tmem64/Tgfb1/Ctnnb1/Rara/Pik3r1/Ppp3ca/Notch2/Ripk1/Mitf/Nme2/Cul4a	21
GO:0045453	GO:0045453	bone resorption	14/1635	81/28891	0.000167517125770039	0.000825311268260883	0.000424610655792938	Spp1/Ctsk/Cd38/Egfr/Trf/Vegfa/Itgav/Tns3/Lrrk1/Tmem64/Ctnnb1/Ltbp3/Lrp6/Rab7	14
GO:0140238	GO:0140238	presynaptic endocytosis	14/1635	81/28891	0.000167517125770039	0.000825311268260883	0.000424610655792938	Ston1/Grn/Nlgn2/Picalm/Ap3s1/Itsn1/Snx9/Actg1/Vamp2/Cltc/Fcho2/Ap2b1/Diaph1/Itsn2	14
GO:0035196	GO:0035196	miRNA processing	10/1635	45/28891	0.000169182687933204	0.000830061330431812	0.000427054493761739	Nr2f1/Trp53/Tgfb1/Zc3h7b/Tut4/Tut7/Ripk1/Zc3h7a/Ddx3x/Stat3	10
GO:0045880	GO:0045880	positive regulation of smoothened signaling pathway	10/1635	45/28891	0.000169182687933204	0.000830061330431812	0.000427054493761739	Prrx2/Gpc3/Scube1/Por/Prrx1/Rab34/Gas1/Chsy1/Pdcl/Smo	10
GO:0050918	GO:0050918	positive chemotaxis	10/1635	45/28891	0.000169182687933204	0.000830061330431812	0.000427054493761739	Cxcl12/Nrp1/Sema5a/Wnt5a/Lrp1/Angpt1/Pgf/Vegfa/Cx3cl1/Saa3	10
GO:1900181	GO:1900181	negative regulation of protein localization to nucleus	10/1635	45/28891	0.000169182687933204	0.000830061330431812	0.000427054493761739	Apod/Angpt1/Mdfic/App/Lzts2/Maged1/Gbp4/Lats2/Chp1/Ilrun	10
GO:2000785	GO:2000785	regulation of autophagosome assembly	10/1635	45/28891	0.000169182687933204	0.000830061330431812	0.000427054493761739	Nupr1/Efnb1/Ralb/Snx18/Wipi1/Rab1b/Snx4/Fez2/Pikfyve/Becn1	10
GO:0097242	GO:0097242	amyloid-beta clearance	9/1635	37/28891	0.000171037926232696	0.000838468442020598	0.000431379830519301	Mme/Lrp1/App/Picalm/Lrpap1/Cyp51/Ldlr/Cltc/Rab11b	9
GO:0061178	GO:0061178	regulation of insulin secretion involved in cellular response to glucose stimulus	15/1635	91/28891	0.000172156403616668	0.000843252847847535	0.000433841337800107	Lrp1/Sidt2/Lepr/Myh9/Lrp5/Camk2n1/Klf7/Tcf7l2/Sri/Hif1a/Nr1d1/Stx4a/Bad/Hcfc1/Nadk	15
GO:0008585	GO:0008585	female gonad development	18/1635	122/28891	0.000175607150970751	0.000858733481234655	0.00044180589874503	Foxc1/Pdgfra/Pla2g4a/Nupr1/Angpt1/Mmp2/Nr2f2/Vegfa/Nrip1/Myh9/Cebpb/Ermp1/Arid5b/Zfx/Adamts1/Bax/Ube3a/Eif2b4	18
GO:1905037	GO:1905037	autophagosome organization	18/1635	122/28891	0.000175607150970751	0.000858733481234655	0.00044180589874503	Nupr1/Efnb1/Ralb/Snx18/Wipi1/Irgm1/Rab1a/Map1lc3b/Psen1/Irgm2/Bag3/Rab7/Rab1b/Snx4/Fez2/Rb1cc1/Pikfyve/Becn1	18
GO:0009612	GO:0009612	response to mechanical stimulus	24/1635	189/28891	0.000181506220709601	0.000886847487975813	0.000456270146718385	Col1a1/Cxcl12/Thbs1/Cnn2/Foxp2/Mmp2/Gsn/Mdk/Ptn/Pkd2/Jup/Serpine2/Etv1/Arhgdia/Ctnnb1/Usp53/Nfkbia/Pawr/Bag3/Pik3ca/Rela/Pkd1/Akt1/Ptpn11	24
GO:0046165	GO:0046165	alcohol biosynthetic process	20/1635	144/28891	0.00018315932850354	0.000893449090482644	0.000459666575287229	Moxd1/H6pd/Por/Myh9/Acer3/Dkk3/Asah1/Insig1/Insig2/Cyp51/Dab2/Lipa/Sc5d/Hmgcs1/Isyna1/Idi1/Spr/Fdps/Lbr/Cyb5r3	20
GO:0051963	GO:0051963	regulation of synapse assembly	20/1635	144/28891	0.00018315932850354	0.000893449090482644	0.000459666575287229	Six1/Abi3bp/Thbs2/Wnt5a/App/Robo1/Ptprd/Adgrl2/Nlgn2/Rhoa/Ptprs/Farp1/Pdlim5/Adgrl3/Ctnnb1/Pik3r1/Eif4g1/Agrn/Ptpn13/Sipa1l1	20
GO:0003179	GO:0003179	heart valve morphogenesis	11/1635	54/28891	0.000185134236286313	0.000902338777682137	0.000464240190184703	Emilin1/Twist1/Smad6/Robo1/Bmpr2/Bmpr1a/Jag1/Rhoa/Tgfbr2/Tgfb1/Notch2	11
GO:0010712	GO:0010712	regulation of collagen metabolic process	12/1635	63/28891	0.000187479385357928	0.000910768081414497	0.000468576944477683	Mfap4/Emilin1/Cygb/Pdgfrb/Ddr2/Eng/Creb3l1/Ccn2/Itgb1/Errfi1/Rgcc/Tgfb1	12
GO:0031641	GO:0031641	regulation of myelination	12/1635	63/28891	0.000187479385357928	0.000910768081414497	0.000468576944477683	Hgf/Rarb/Trf/Ptn/Ctsc/Rxra/Pten/Tcf7l2/Ctnnb1/Rara/Dlg1/Akt1	12
GO:0042058	GO:0042058	regulation of epidermal growth factor receptor signaling pathway	12/1635	63/28891	0.000187479385357928	0.000910768081414497	0.000468576944477683	Itga1/Egfr/Spry2/Errfi1/Ptpn12/Hip1/Ralb/Mvp/Cblb/Psen1/Socs4/Rab7	12
GO:2000648	GO:2000648	positive regulation of stem cell proliferation	12/1635	63/28891	0.000187479385357928	0.000910768081414497	0.000468576944477683	Prrx2/Tbx18/Wnt5a/Prrx1/Fermt2/Fgfr1/Tgfb1/Ctnnb1/Ltbp3/Pbx1/Lrp6/N4bp2l2	12
GO:0009895	GO:0009895	negative regulation of catabolic process	37/1635	349/28891	0.000193576569190561	0.000939616538064438	0.00048341905625759	Timp1/Nupr1/Irak3/Egfr/Lepr/Vegfa/Flna/Anxa2/Serpine2/Trp53/Timp3/Nqo1/Klhl22/Timp2/Wnk1/Ier3/Usp25/Cyp51/Nampt/Csde1/Eif4g1/Usp9x/Psen1/Rela/Laptm4b/Larp1/Stat3/Fez2/Pdcl3/Akt1/Fmr1/Tlk2/Rragc/Bag5/Mapkapk2/Becn1/Zcchc17	37
GO:0050670	GO:0050670	regulation of lymphocyte proliferation	32/1635	286/28891	0.000193857180042767	0.00094020732320742	0.000483723006629579	Ccl19/Lrrc32/Efnb1/Cd38/Twsg1/Il6st/Pde5a/Vcam1/Lgals9/Flt3l/Cebpb/Tgfbr2/Hes1/Pten/Irgm1/Tgfb1/Ctnnb1/Dlg1/Ppp3ca/Cblb/Peli1/Irf1/Pawr/Itch/Anxa1/Prkar1a/Cd44/Sos2/Nck1/Sdc4/Rc3h1/Cdkn1a	32
GO:0007498	GO:0007498	mesoderm development	18/1635	123/28891	0.000194997273791765	0.000943795300056172	0.000485568968585156	Foxc1/Foxc2/Eya1/Wnt5a/Cited2/Twsg1/Bmpr2/Zic2/Bmpr1a/Vegfa/Fgfr1/Ext2/Mesd/Nckap1/Prkar1a/Smo/Kdm6a/Ctdnep1	18
GO:0060420	GO:0060420	regulation of heart growth	15/1635	92/28891	0.000195075486220838	0.000943795300056172	0.000485568968585156	Gata6/Col14a1/Rbp4/Tbx2/Nr3c1/Cited2/Tgfbr3/Foxp1/Sav1/Bmpr1a/Fgfr1/Tgfbr2/Dusp6/Pten/Fdps	15
GO:1903321	GO:1903321	negative regulation of protein modification by small protein conjugation or removal	15/1635	92/28891	0.000195075486220838	0.000943795300056172	0.000485568968585156	Spry2/Smad7/Abl1/Ctnnb1/Wnk1/Gbp4/Svbp/Psen1/Rela/Sqstm1/Chp1/Akt1/Bag5/Dtx3l/Gnl3l	15
GO:0001778	GO:0001778	plasma membrane repair	8/1635	30/28891	0.000197292248562484	0.000952961824280993	0.000490285012109734	Ahnak/S100a10/Myh9/Anxa2/Myof/Myh10/Vps4a/Arl8b	8
GO:0010742	GO:0010742	macrophage derived foam cell differentiation	8/1635	30/28891	0.000197292248562484	0.000952961824280993	0.000490285012109734	Lpl/Wnt5a/Itgav/Soat1/Nfkbia/Mapk9/Hbp1/Stat1	8
GO:0045602	GO:0045602	negative regulation of endothelial cell differentiation	5/1635	11/28891	0.000199917681486358	0.000964069210558095	0.000495999600959592	Xdh/Id1/S1pr3/Vegfa/Jag1	5
GO:0060068	GO:0060068	vagina development	5/1635	11/28891	0.000199917681486358	0.000964069210558095	0.000495999600959592	Rbp4/Axl/Wnt5a/Mertk/Bax	5
GO:0010818	GO:0010818	T cell chemotaxis	7/1635	23/28891	0.000201495163453918	0.000966947998505135	0.000497480695529714	Cxcl12/Wnt5a/Cxcl16/Stk39/Wnk1/Adam17/Cxcl10	7
GO:0035872	GO:0035872	nucleotide-binding domain, leucine rich repeat containing receptor signaling pathway	7/1635	23/28891	0.000201495163453918	0.000966947998505135	0.000497480695529714	Erbin/Slc15a3/Irgm1/Lacc1/Nfkbia/Irgm2/Rela	7
GO:0051220	GO:0051220	cytoplasmic sequestering of protein	7/1635	23/28891	0.000201495163453918	0.000966947998505135	0.000497480695529714	Ywhab/Pkd2/Flna/Ctnnd1/Nfkbia/Sri/Pkd1	7
GO:0060333	GO:0060333	type II interferon-mediated signaling pathway	7/1635	23/28891	0.000201495163453918	0.000966947998505135	0.000497480695529714	Jak1/Trp53/Irgm1/Irf1/Irgm2/Stat1/Parp14	7
GO:0071800	GO:0071800	podosome assembly	7/1635	23/28891	0.000201495163453918	0.000966947998505135	0.000497480695529714	Gsn/Fscn1/Tns3/Rhoa/Mapk9/Arhgef2/Sh3pxd2b	7
GO:1905244	GO:1905244	regulation of modification of synaptic structure	7/1635	23/28891	0.000201495163453918	0.000966947998505135	0.000497480695529714	Marcks/Rhoa/Cdc42/Abl1/Itsn1/Myh10/Fmr1	7
GO:0030195	GO:0030195	negative regulation of blood coagulation	10/1635	46/28891	0.00020530675558695	0.000984440901789289	0.000506480540098489	Pdgfra/Tfpi/Thbs1/Serping1/Plat/Prkcd/Prkg1/Pros1/Anxa2/Serpine2	10
GO:0021700	GO:0021700	developmental maturation	40/1635	389/28891	0.000208012610696739	0.000996607787443404	0.000512740225983353	Ccl19/Cdh5/Adamts12/Wnt5a/Reck/Fat4/Mmp2/Ctsl/Epas1/App/Pmp22/Id2/Vegfa/Fgfr1/Xbp1/Rhoa/Picalm/Cdkn1c/Pfn1/Rock2/Palm/Hes1/Pten/Ptbp3/Tgfb1/Ctnnb1/Atp6v0a1/Nfia/Hif1a/Tut4/Zdhhc20/Psen1/Tut7/Arcn1/Ano6/Trpc4ap/Akt1/Atp6v1h/Atp6ap1/Klf2	40
GO:0030239	GO:0030239	myofibril assembly	13/1635	73/28891	0.000208244036057109	0.000996909353842975	0.000512895377514189	Pdgfra/Pdgfrb/Itgb1/Tmod3/Csrp1/Tpm1/Cflar/Myl9/Actg1/Myh10/Prkar1a/Cfl2/Flii	13
GO:0071364	GO:0071364	cellular response to epidermal growth factor stimulus	9/1635	38/28891	0.000212944555112581	0.00101694344842707	0.000523202628083416	Foxc1/Egfr/Ptpn12/Zfp36l2/Dab2/Snx6/Iqgap1/Akt1/Ptpn11	9
GO:1903901	GO:1903901	negative regulation of viral life cycle	9/1635	38/28891	0.000212944555112581	0.00101694344842707	0.000523202628083416	Ifitm2/Ifitm1/Gsn/Ly6e/Ifitm3/Trim12a/Trim56/Trim25/Trim26	9
GO:1905476	GO:1905476	negative regulation of protein localization to membrane	9/1635	38/28891	0.000212944555112581	0.00101694344842707	0.000523202628083416	Mrap/Pkdcc/Picalm/Tgfb1/Tmbim1/Wnk1/Dab2/Cltc/Pid1	9
GO:0042552	GO:0042552	myelination	24/1635	191/28891	0.00021323266693173	0.00101749813728633	0.000523488007441903	Hgf/Rarb/Ndrg1/Trf/Ptn/Pmp22/Mapk3/Ctsc/Rxra/Acer3/Pten/Tcf7l2/Tgfb1/Ctnnb1/Rara/Degs1/Dlg1/Ncstn/Map2k1/Ppp3r1/Akt1/Ski/Pikfyve/Eif2b4	24
GO:0032370	GO:0032370	positive regulation of lipid transport	16/1635	103/28891	0.000216107593246047	0.00103015091356488	0.000529997676993079	Ptges/Pla2g4a/Spp1/Abca8a/Lrp1/Prkcd/Acsl1/Ldlrap1/Anxa2/Dab2/Nfkbia/Mapk9/Tmf1/Dennd5b/Nucb2/Nr1h2	16
GO:2000106	GO:2000106	regulation of leukocyte apoptotic process	18/1635	124/28891	0.00021623245473172	0.00103015091356488	0.000529997676993079	Cxcl12/Ccl19/Slc7a11/Axl/Wnt5a/Foxp1/Mertk/Trp53/Pten/Serpinb9/Tsc22d3/Adam17/Hif1a/Anxa1/Bax/Cd44/Bcl10/Fnip1	18
GO:0014743	GO:0014743	regulation of muscle hypertrophy	14/1635	83/28891	0.000218646424036285	0.001040813267114	0.000535483302970687	Igfbp5/Gsn/Nr3c1/Foxp1/Pde5a/Errfi1/Ece1/Tnfrsf1a/Rock2/Ppp3ca/Camk2d/Fdps/Lmna/Becn1	14
GO:0048701	GO:0048701	embryonic cranial skeleton morphogenesis	11/1635	55/28891	0.00021970089055495	0.00104499209759939	0.000537633250537245	Pdgfra/Prrx2/Twist1/Six1/Foxc2/Mmp14/Prrx1/Slc39a1/Tgfbr2/Gas1/Rdh10	11
GO:0014015	GO:0014015	positive regulation of gliogenesis	15/1635	93/28891	0.000220587604537394	0.0010470670265456	0.000538700771331469	Il33/Il34/Egfr/Mdk/Il6st/Trf/Ptn/Id2/Serpine2/Hes1/Aspa/Tgfb1/Hdac1/Rela/Kras	15
GO:0043500	GO:0043500	muscle adaptation	19/1635	135/28891	0.000220668004411419	0.0010470670265456	0.000538700771331469	Gata6/Igfbp5/Gsn/Nr3c1/Foxp1/Pde5a/Errfi1/Ece1/Tnfrsf1a/Cyba/Rock2/Selenon/Cflar/Ppp3ca/Camk2d/Nfatc3/Fdps/Lmna/Becn1	19
GO:0090090	GO:0090090	negative regulation of canonical Wnt signaling pathway	19/1635	135/28891	0.000220668004411419	0.0010470670265456	0.000538700771331469	Gpc3/Rbms3/Tbx18/Dact1/Wnt5a/Mdk/Bicc1/App/Tmem64/Dkk3/Ctnnd1/Lzts2/Tle1/Tcf7l2/Mllt3/Ctnnb1/Hdac1/Dab2/Lats2	19
GO:0001921	GO:0001921	positive regulation of receptor recycling	6/1635	17/28891	0.000234387819550784	0.00110949818262559	0.000570820694013362	Nsg1/Ece1/Anxa2/Dab2/Psen1/Arap1	6
GO:0060947	GO:0060947	cardiac vascular smooth muscle cell differentiation	6/1635	17/28891	0.000234387819550784	0.00110949818262559	0.000570820694013362	Gata6/Pdgfrb/Smad6/Vegfa/Ctnnb1/Pbrm1	6
GO:0061308	GO:0061308	cardiac neural crest cell development involved in heart development	6/1635	17/28891	0.000234387819550784	0.00110949818262559	0.000570820694013362	Twist1/Cited2/Mapk3/Jag1/Cdc42/Hes1	6
GO:0030595	GO:0030595	leukocyte chemotaxis	28/1635	240/28891	0.000237898736232379	0.00112521728400239	0.000578907943274047	Dpep1/Cxcl12/Thbs1/Ccl19/Spp1/Wnt5a/Pgf/Mmp2/Cxcl16/Il34/Itga1/Mdk/Ptn/App/Mapk3/Vegfa/Stk39/Nbl1/Cx3cl1/Ppib/Sbds/Wnk1/Adam17/Cxcl9/Anxa1/Ano6/Pikfyve/Cxcl10	28
GO:0006879	GO:0006879	intracellular iron ion homeostasis	13/1635	74/28891	0.000239696225432905	0.00113190946998124	0.000582350975723073	Scara5/Steap4/Steap3/Trf/Neo1/Ftl1/Bmyc/Picalm/Steap2/Hif1a/Fbxl5/Ncoa4/Atp6ap1	13
GO:1904029	GO:1904029	regulation of cyclin-dependent protein kinase activity	13/1635	74/28891	0.000239696225432905	0.00113190946998124	0.000582350975723073	Nr2f2/Egfr/Pkd2/Rgcc/Cdkn1c/Pten/Adam17/Ccnd3/Lats2/Pkd1/Akt1/Hexim1/Cdkn1a	13
GO:0006417	GO:0006417	regulation of translation	42/1635	418/28891	0.000240915583510396	0.0011367603729115	0.000584846694797336	Cyp1b1/Thbs1/Rbms3/Igfbp5/App/Rpl10-ps3/Mapk3/Dapk1/Sh3bgrl/Zfp36l2/Shfl/Rxra/Rock2/Bzw1/Map3k20/Zfp385a/Pabpc1/Rara/Csde1/Eif4g1/Fech/Tut4/Rc3h2/Serp1/Caprin1/Impact/Tut7/Ppp1ca/Eif4g3/Ythdf3/Eif5a/Ddx3x/Larp1/Akt1/Nck1/Abcf1/Fmr1/Rc3h1/Ythdf1/Eif4e3/Poldip3/Exosc7	42
GO:0007254	GO:0007254	JNK cascade	23/1635	181/28891	0.00024234390067895	0.0011425887333206	0.000587845301542063	Ccl19/Dact1/Cdc42ep5/Wnt5a/Ccn2/Egfr/Mdfic/Rassf2/App/Cdc42/Map3k20/Dab2/Taok1/Mapk9/Itch/Gadd45b/Aida/Atf2/Ripk1/Akt1/Rb1cc1/Gstp1/Gadd45g	23
GO:0032479	GO:0032479	regulation of type I interferon production	19/1635	136/28891	0.000243118975675244	0.00114533039734906	0.000589255847848479	Ptprs/Nmi/Irgm1/Zbtb20/Klhl22/Relb/Irf1/Gbp4/Ifih1/Irgm2/Gbp3/Stat1/Crebbp/Zc3hav1/Ddx3x/Trim56/Ifnar1/Ptpn11/Ilrun	19
GO:0001937	GO:0001937	negative regulation of endothelial cell proliferation	10/1635	47/28891	0.000247687670908457	0.00116407303317342	0.000598898661650648	Thbs1/Xdh/Eng/Nr2f2/Sulf1/Sparc/Rgcc/Krit1/Aimp1/Stat1	10
GO:0046636	GO:0046636	negative regulation of alpha-beta T cell activation	10/1635	47/28891	0.000247687670908457	0.00116407303317342	0.000598898661650648	Twsg1/Smad7/Lgals9/Cblb/Irf1/Itch/Rc3h2/Anxa1/Cd44/Rc3h1	10
GO:1900047	GO:1900047	negative regulation of hemostasis	10/1635	47/28891	0.000247687670908457	0.00116407303317342	0.000598898661650648	Pdgfra/Tfpi/Thbs1/Serping1/Plat/Prkcd/Prkg1/Pros1/Anxa2/Serpine2	10
GO:0032944	GO:0032944	regulation of mononuclear cell proliferation	32/1635	290/28891	0.000249397842419172	0.00117118018539225	0.000602555188200706	Ccl19/Lrrc32/Efnb1/Cd38/Twsg1/Il6st/Pde5a/Vcam1/Lgals9/Flt3l/Cebpb/Tgfbr2/Hes1/Pten/Irgm1/Tgfb1/Ctnnb1/Dlg1/Ppp3ca/Cblb/Peli1/Irf1/Pawr/Itch/Anxa1/Prkar1a/Cd44/Sos2/Nck1/Sdc4/Rc3h1/Cdkn1a	32
GO:0051650	GO:0051650	establishment of vesicle localization	24/1635	193/28891	0.000249765427120184	0.00117197623494856	0.000602964744130867	Steap3/Myo1b/Myo1c/Picalm/Ap3s1/Wipi1/Actn4/Ctnnb1/Sar1a/Rab1a/Psen1/Trappc1/Rab7/Bloc1s1/Trappc4/Pdcd6ip/Ap1ar/Vps4a/Chp1/Map2k1/Vamp7/Sdc4/Fam91a1/Rab11b	24
GO:0002698	GO:0002698	negative regulation of immune effector process	22/1635	170/28891	0.000252412467870076	0.00118341416695099	0.000608849393953599	Twist1/Il33/Svep1/Axl/Serping1/Angpt1/Irak3/Clec2d/Grn/Smad7/Cd47/Lgals9/Parp3/Pten/Cr1l/Serpinb9/Tgfb1/Fgl2/Irf1/Rc3h2/Anxa1/Rc3h1	22
GO:0032801	GO:0032801	receptor catabolic process	8/1635	31/28891	0.000252803026369115	0.00118341416695099	0.000608849393953599	Mylip/Nedd4/Anxa2/Tgfb1/Uvrag/Itch/Dtx3l/Becn1	8
GO:2000629	GO:2000629	negative regulation of miRNA metabolic process	8/1635	31/28891	0.000252803026369115	0.00118341416695099	0.000608849393953599	Twist1/Gata6/App/Tgfb1/Rara/Hif1a/Rela/Nfatc3	8
GO:0006487	GO:0006487	protein N-linked glycosylation	12/1635	65/28891	0.000254902531088249	0.00119135724838007	0.000612935993936324	Ost4/Fut8/Ext2/Magt1/Ostc/Mgat2/Stt3a/Alg11/Mlec/Alg5/Stt3b/Ube2j1	12
GO:0016126	GO:0016126	sterol biosynthetic process	12/1635	65/28891	0.000254902531088249	0.00119135724838007	0.000612935993936324	Por/Insig1/Insig2/Cyp51/Lipa/Erg28/Sc5d/Hmgcs1/Idi1/Fdps/Lbr/Cyb5r3	12
GO:0046580	GO:0046580	negative regulation of Ras protein signal transduction	11/1635	56/28891	0.000259569672461592	0.00121221290604202	0.000623665926771839	Spry1/Spry4/Itgb1/Spry2/Dlc1/Tns3/Timp2/Kctd10/Heg1/Arhgap35/Lztr1	11
GO:0030183	GO:0030183	B cell differentiation	23/1635	182/28891	0.000262818301903953	0.00122260597708706	0.000629013010813763	Mmp14/Itm2a/Lgals1/Foxp1/Id2/Lgals8/Zfp36l2/Xbp1/Trp53/Abl1/Atp11c/Sp3/Pik3r1/Adam17/Notch2/Slc39a7/Bax/Zbtb1/Irf2bp2/Top2b/Bad/Fnip1/Ppp2r3c	23
GO:0010573	GO:0010573	vascular endothelial growth factor production	9/1635	39/28891	0.000263034884034448	0.00122260597708706	0.000629013010813763	Cyp1b1/Ccbe1/Sulf1/Rora/Arnt/Hif1a/Atf4/Rela/Sulf2	9
GO:0044342	GO:0044342	type B pancreatic cell proliferation	9/1635	39/28891	0.000263034884034448	0.00122260597708706	0.000629013010813763	Igfbp4/Dach1/Nupr1/Igfbp5/Errfi1/Sidt2/Nr1d1/Map2k1/Bad	9
GO:0060479	GO:0060479	lung cell differentiation	9/1635	39/28891	0.000263034884034448	0.00122260597708706	0.000629013010813763	Gata6/Eya1/Foxp1/Fndc3b/Sav1/Ctnnb1/Ppp3r1/Klf2/Kras	9
GO:0060487	GO:0060487	lung epithelial cell differentiation	9/1635	39/28891	0.000263034884034448	0.00122260597708706	0.000629013010813763	Gata6/Eya1/Foxp1/Fndc3b/Sav1/Ctnnb1/Ppp3r1/Klf2/Kras	9
GO:0071402	GO:0071402	cellular response to lipoprotein particle stimulus	9/1635	39/28891	0.000263034884034448	0.00122260597708706	0.000629013010813763	Lpl/Mylip/Itgb1/Tgfb1/Ldlr/Adam17/Mia3/Hmgcs1/Akt1	9
GO:0006612	GO:0006612	protein targeting to membrane	18/1635	126/28891	0.000264828714383341	0.00122997763187302	0.0006328056200914	Cemip/Hpca/Myo1c/Srpr/Rab8b/Tcaf1/Sec62/Sec61g/Sec63/Zdhhc20/Ssr3/Irgm2/Sec61a1/Golga7/Vamp7/Fis1/Pikfyve/Zdhhc3	18
GO:0010821	GO:0010821	regulation of mitochondrion organization	20/1635	148/28891	0.000265780289216948	0.00123342899709544	0.000634581297350187	Dcn/Hgf/Ralbp1/Gpx1/Trp53/Tnfsf10/Irgm1/Vps13c/Vat1/Ier3/Plscr3/Hif1a/Rap1gds1/Bok/Bax/Irgm2/Akt1/Fis1/Bad/Lmna	20
GO:0007030	GO:0007030	Golgi organization	19/1635	137/28891	0.000267540485167044	0.00124062464791019	0.000638283355141967	Fam174b/Mapk3/Atl3/Cdc42/Surf4/Lysmd3/Gorasp2/Rab1a/Cltc/Ehd3/Rab1b/Camsap2/Tmed7/Map2k1/Vamp7/Yipf4/Stx5a/Tbc1d20/Bag5	19
GO:0048339	GO:0048339	paraxial mesoderm development	7/1635	24/28891	0.000270625558449961	0.00125394786949759	0.000645137959063006	Foxc1/Foxc2/Wnt5a/Zic2/Bmpr1a/Fgfr1/Nckap1	7
GO:0032651	GO:0032651	regulation of interleukin-1 beta production	15/1635	95/28891	0.000280361753355545	0.00129702931556275	0.000667302737092494	Lpl/Ccl19/Wnt5a/Foxp1/App/Errfi1/Hspb1/S1pr3/Gsdmd/Rad21/Rela/Stat3/Usp50/Ifnar1/Gstp1	15
GO:0061053	GO:0061053	somite development	15/1635	95/28891	0.000280361753355545	0.00129702931556275	0.000667302737092494	Foxc1/Six1/Foxc2/Tbx18/Wnt5a/Ifitm1/Bmpr1a/Trp53/Zeb2/Abi1/Nckap1/Psen1/Lrp6/Smo/Kdm6a	15
GO:0055021	GO:0055021	regulation of cardiac muscle tissue growth	14/1635	85/28891	0.000282661821725347	0.00130664843683506	0.000672251635221795	Gata6/Col14a1/Rbp4/Tbx2/Nr3c1/Cited2/Tgfbr3/Foxp1/Sav1/Bmpr1a/Fgfr1/Tgfbr2/Pten/Fdps	14
GO:0033135	GO:0033135	regulation of peptidyl-serine phosphorylation	21/1635	160/28891	0.000284110782650827	0.00131232123414906	0.000675170207014414	Hgf/Wnt5a/Angpt1/Egfr/Rassf2/Spry2/App/Smad7/Vegfa/Dock7/Pten/Irgm1/Tgfb1/Eif4g1/Bax/Irgm2/Pik3ca/Cd44/Akt1/Nck1/Fnip1	21
GO:0006887	GO:0006887	exocytosis	40/1635	395/28891	0.000285227773005722	0.00131645298976198	0.00067729593524308	Ptgdr/Npy1r/Anxa3/Tnfaip2/Erc2/Steap3/Rab13/S100a10/Myh9/Lgals9/Erc1/Ralb/Anxa2/Rab8b/Mical3/Itsn1/Sdf4/Vamp2/Lamp1/Steap2/Rab10/Rab12/Mia3/Psen1/Cask/Anxa1/Myh10/Rab7/Snx4/Stx4a/Pdcd6ip/Vps4a/Arl8b/Rab9/Vamp7/Sdc4/Fmr1/Rab11b/Vps41/Ptgds	40
GO:0071229	GO:0071229	cellular response to acid chemical	24/1635	195/28891	0.000291713204000686	0.001345336732714	0.000692156201312699	Col1a1/Hpca/Col6a1/Pdgfra/Col3a1/Col1a2/Six1/Col16a1/Mmp2/Egfr/Col5a2/S100a10/Pkd2/Vegfa/Col4a1/Cebpb/Xbp1/Anxa2/Capn2/Klhl22/Pik3ca/Ubr1/Lamtor3/Klf2	24
GO:0046632	GO:0046632	alpha-beta T cell differentiation	19/1635	138/28891	0.000294075887671108	0.00135517681257784	0.000697218779426828	Ccl19/Ctsl/Foxp1/Smad7/Rora/Stat6/Rhoa/Tgfbr2/Tgfb1/Abl1/Rara/Relb/Irf1/Rc3h2/Anxa1/Atf2/Stat3/Rc3h1/Gadd45g	19
GO:0010662	GO:0010662	regulation of striated muscle cell apoptotic process	12/1635	66/28891	0.000295694424065531	0.00135945913535023	0.000699421972271309	Gata6/Nupr1/Mdk/Capn2/Trp53/Pten/Cflar/Nfe2l2/Camk2d/Bag3/Eif5a/Casp12	12
[truncated: 1,308 more rows]
