# Supplementary material for: Diverse Subpopulations of Reactive Astrocytes Following Chronic Toxoplasma Infection
Source: Glia. 2025 Jul 9;73(10):2003–24. doi: 10.1002/glia.70053 (PMC12244103; doi:10.1002/glia.70053)
Supplement: Supplementary file 11 — Data S11 Supporting Information 10. [file GLIA-73-2003-s002.csv]

	ID	Description	GeneRatio	BgRatio	pvalue	p.adjust	qvalue	geneID	Count
GO:0034329	GO:0034329	cell junction assembly	63/1003	481/28891	1.25542283696976e-19	3.7271671469641e-16	2.38428156115075e-16	Agt/Cldn10/Gria1/Gjb6/Nrxn1/Slitrk2/Ctnnd2/Mapt/Mdga2/Gja1/Gpm6b/Grid2/Fam107a/Vegfa/Ntrk3/Pcdh17/Negr1/Adgrl3/Macf1/Gpm6a/Myo6/Farp1/Limch1/Adgrb1/Lrp1/Nfasc/Adgrb3/Plxnb1/Ntrk2/Dst/Fermt2/Ptprd/Clasp2/Ptk2/Adgrl1/Cdh2/Cdh11/Mycbp2/Ogt/Magi2/Vcl/Clasp1/Chd4/Tjp1/Ptprs/Sorbs1/Bcl2/Sdc4/Pik3r1/Nrxn2/Ptpn13/Map4k4/Setd5/Ppp1r9a/Ctnnd1/Ikbkb/Src/Cadm1/Dock7/Hopx/Dlg4/Eif4g1/Ophn1	63
GO:0006397	GO:0006397	mRNA processing	64/1003	496/28891	1.39646577256055e-19	3.7271671469641e-16	2.38428156115075e-16	Plcb1/Son/Malat1/Ahcyl1/Snrnp70/Pabpn1/Ddx17/Luc7l3/Hnrnpa2b1/Prdx6/Pnn/Srrm2/Rnpc3/Prpf4b/Tia1/Tra2a/Srek1/Paxbp1/Rbm5/Rbm26/Rbm25/Rsrp1/Cpsf7/Sfpq/Celf2/Prpf40a/Rbm28/Zranb2/Srsf2/Luc7l2/Rbmx/Safb/Srpk2/Sfswap/Rprd2/Safb2/Prpf39/Tssc4/Mtrex/Srpk1/Cpsf6/Zcchc8/Dhx36/Thoc2/Thoc1/Hnrnpl/Acin1/Aplp1/Cdk12/Sf3b3/Akap8l/Scaf8/Srsf1/Rprd1a/Srrt/Fam172a/Prpf19/Srsf6/Chd8/Rbm6/Khsrp/Luc7l/Sltm/Snrnp48	64
GO:0010001	GO:0010001	glial cell differentiation	47/1003	292/28891	1.54083980039886e-18	2.27754937288255e-15	1.45695611714046e-15	Bcan/Lgi4/Agt/Daam2/Omg/Ptprz1/Fgfr3/Gpr37l1/Plpp3/Cspg5/Gpm6b/Ptn/Ntrk3/Sox8/Egfr/Lrp1/Wasf3/Nfib/Ntrk2/Sox6/Serpine2/Cdh2/Ncan/Phgdh/Kcnj10/Notch1/Id4/Dmd/Nf1/Pou3f2/Metrn/Cntn1/Sox5/Clu/Tcf7l2/Id2/Zeb2/Stat3/Hdac2/Smo/Akt2/Cnp/Mdk/Raf1/Hes1/Prpf19/Dicer1	47
GO:0050767	GO:0050767	regulation of neurogenesis	62/1003	494/28891	2.11132433402702e-18	2.27754937288255e-15	1.45695611714046e-15	Bcan/Daam2/Ptprz1/Fgfr3/Gpr37l1/Mapt/Ptn/Vegfa/Ntrk3/Tnik/Appl2/Sox8/Egfr/Cit/Macf1/Apoe/Lrp1/Plxnb1/Mfn1/Ntrk2/Serpine2/Ptprd/Ptk2/Sema6d/Ncan/Zcchc24/Map2/Notch1/Rgma/Id4/Sox2/Rb1/Nf1/Rufy3/Metrn/Ptprs/Cyfip1/Ppp3ca/Chd7/Id2/Zeb2/Hdac2/Smo/Hook3/Dip2b/Dhx36/Dnm1l/Mdk/Gdi1/Golga4/Ufl1/Hes1/Ist1/Srrt/Dock7/Prpf19/Spen/Dlg4/Dicer1/Sorl1/Ryk/Bmpr1a	62
GO:0042063	GO:0042063	gliogenesis	55/1003	397/28891	2.13333586819272e-18	2.27754937288255e-15	1.45695611714046e-15	Bcan/Lgi4/Agt/Daam2/Omg/Ptprz1/Fgfr3/Gpr37l1/Plpp3/Atp1b2/Cspg5/Gpm6b/Ptn/Ntrk3/Sox8/Adgrg1/Egfr/Lrp1/Wasf3/Nfib/Ntrk2/Sox6/Serpine2/Ptk2/Cdh2/Ncan/Phgdh/Kcnj10/Zcchc24/Notch1/Id4/Dmd/Rb1/Nf1/Pou3f2/Metrn/Cntn1/Sox5/Clu/Tcf7l2/Id2/Zeb2/Stat3/Hdac2/Smo/Akt2/Cnp/Mdk/Creb1/Ufl1/Raf1/Hes1/Prpf19/Zmiz1/Dicer1	55
GO:0050807	GO:0050807	regulation of synapse organization	48/1003	309/28891	2.95594248297939e-18	2.62980349569066e-15	1.68229428329564e-15	Grin2b/Nrcam/Nrxn1/Slitrk2/Dgkb/Sparcl1/Mdga2/Ptn/Grid2/Ntrk3/Negr1/Malat1/Adgrl3/Gpm6a/Farp1/Slc7a11/Apoe/Adgrb1/Kif1a/Prnp/Adgrb3/Mfn1/Ntrk2/Ptprd/Ptk2/Adgrl1/Cdh2/Ncan/Mycbp2/Ogt/Magi2/Nf1/Chd4/Ptprs/Cyfip1/Pik3r1/Asap1/Sparc/Rbmx/Ptpn13/Setd5/Ppp1r9a/Camk1/Dhx36/Dnm1l/Dlg4/Eif4g1/Wasl	48
GO:0031346	GO:0031346	positive regulation of cell projection organization	59/1003	463/28891	6.96128322565635e-18	5.30847569407909e-15	3.39585004271116e-15	Agt/Ptprz1/Nrxn1/Atp1b2/Fut9/Mapt/Ptn/Vegfa/Ntrk3/Tnik/Negr1/Tubb2b/Acsl6/Macf1/Gpm6a/Auts2/Apoe/Kidins220/Lrp1/Itga6/Ccdc88a/Plxnb1/Mfn1/Ntrk2/Apc/Serpine2/Ptprd/Magi2/Rgma/Dmd/Nf1/Rufy3/Metrn/Cntn1/Gprc5b/Cyfip1/Fgfr1/Htt/Pik3r1/Eps8/Plce1/Zeb2/Ppp1r9a/Camk1/Cdc42ep4/Carmil1/Dhx36/Dnm1l/Mdk/Clip1/Kctd17/Nckap1/Ikbkb/Src/Gdi1/Golga4/Ist1/Dlg4/Wasl	59
GO:0050803	GO:0050803	regulation of synapse structure or activity	48/1003	317/28891	8.57109252877231e-18	5.71906148982333e-15	3.6585031793865e-15	Grin2b/Nrcam/Nrxn1/Slitrk2/Dgkb/Sparcl1/Mdga2/Ptn/Grid2/Ntrk3/Negr1/Malat1/Adgrl3/Gpm6a/Farp1/Slc7a11/Apoe/Adgrb1/Kif1a/Prnp/Adgrb3/Mfn1/Ntrk2/Ptprd/Ptk2/Adgrl1/Cdh2/Ncan/Mycbp2/Ogt/Magi2/Nf1/Chd4/Ptprs/Cyfip1/Pik3r1/Asap1/Sparc/Rbmx/Ptpn13/Setd5/Ppp1r9a/Camk1/Dhx36/Dnm1l/Dlg4/Eif4g1/Wasl	48
GO:1901888	GO:1901888	regulation of cell junction assembly	42/1003	246/28891	1.15055666452988e-17	6.82407941695613e-15	4.3653869236666e-15	Agt/Nrxn1/Slitrk2/Mdga2/Gja1/Gpm6b/Grid2/Fam107a/Vegfa/Ntrk3/Negr1/Adgrl3/Macf1/Farp1/Limch1/Adgrb1/Lrp1/Adgrb3/Ntrk2/Fermt2/Ptprd/Clasp2/Ptk2/Adgrl1/Mycbp2/Ogt/Vcl/Clasp1/Chd4/Tjp1/Ptprs/Sdc4/Pik3r1/Ptpn13/Map4k4/Setd5/Ppp1r9a/Ikbkb/Src/Hopx/Dlg4/Eif4g1	42
GO:0030900	GO:0030900	forebrain development	54/1003	425/28891	2.03491449875581e-16	1.07102924261433e-13	6.85141066640548e-14	Bcan/Slc1a2/Atp1a2/Fgfr3/Plcb1/Atp1b2/Dclk1/Tubb2b/Adgrg1/Egfr/Pou3f3/Slc7a11/Ncam1/Kif1a/Fabp7/Nfib/Ntrk2/Rfx4/Cdh2/Mapk8ip3/Notch1/Id4/Sox2/Nf1/Pou3f2/Tubb2a/Ptprs/Herc1/Fgfr1/Htt/Tcf7l2/Chd7/Nr2f1/Id2/Ccdc141/Zeb2/Hdac2/Smo/Hook3/Atrx/Rab3gap1/Aplp1/Arid1a/Mdk/Creb1/Src/Top2b/Hes1/Dock7/Zmiz1/Dicer1/Ophn1/Ryk/Bmpr1a	54
GO:1903311	GO:1903311	regulation of mRNA metabolic process	45/1003	304/28891	2.20706662959116e-16	1.07102924261433e-13	6.85141066640548e-14	Vegfa/Son/Malat1/Ahcyl1/Snrnp70/Pabpn1/Ddx17/Hnrnpa2b1/Tnrc6b/Prdx6/Tia1/Tra2a/Rbm5/Rbm25/Tnrc6a/Celf2/Samd4b/Srsf2/Larp4b/Rc3h1/Rbmx/Safb/Srpk2/Cnot3/Sfswap/Zfp36l2/Safb2/Srpk1/Dhx36/Larp1/Rida/Rc3h2/Hnrnpl/Acin1/Srsf1/Ago2/Tnrc6c/Fam172a/Prpf19/Srsf6/Fto/Dicer1/Khsrp/Sltm/Tut7	45
GO:0048638	GO:0048638	regulation of developmental growth	52/1003	405/28891	4.76662380128497e-16	2.1203531542716e-13	1.35639715889197e-13	Agt/Omg/Fgfr3/Sgip1/Plcb1/Mapt/Gja1/Gpam/Vegfa/Ntrk3/Macf1/Ncam1/Apoe/Ptch1/Spag9/Lrp1/Mgll/Apc/Clasp2/Rims2/Ptk2/Sema6d/Mycbp2/Map2/Notch1/Rgma/Rufy3/Pou3f2/Ptprs/Bcl2/Cyfip1/Fgfr1/Tcf7l2/Chd7/Stat3/Hdac2/Smo/Dip2b/Wwc2/Zmpste24/Lats1/Creb1/Rps6kb1/Atxn2/Gdi1/Golga4/Ist1/Hopx/Nipbl/Fto/Ryk/Bmpr1a	52
GO:0051962	GO:0051962	positive regulation of nervous system development	50/1003	391/28891	2.07414887309296e-15	8.28560787173336e-13	5.30033167082152e-13	Bcan/Ptprz1/Nrxn1/Slitrk2/Mapt/Ptn/Grid2/Vegfa/Ntrk3/Tnik/Sox8/Adgrl3/Egfr/Macf1/Apoe/Adgrb1/Lrp1/Adgrb3/Plxnb1/Mfn1/Ntrk2/Serpine2/Ptprd/Ptk2/Adgrl1/Ncan/Notch1/Id4/Sox2/Rufy3/Metrn/Cyfip1/Pik3r1/Id2/Zeb2/Hdac2/Smo/Dhx36/Dnm1l/Mdk/Gdi1/Golga4/Ufl1/Hes1/Ist1/Srrt/Prpf19/Spen/Dlg4/Dicer1	50
GO:0008380	GO:0008380	RNA splicing	54/1003	449/28891	2.17307062952917e-15	8.28560787173336e-13	5.30033167082152e-13	Son/Malat1/Snrnp70/Ddx17/Luc7l3/Hnrnpa2b1/Prdx6/Pnn/Srrm2/Rnpc3/Prpf4b/Tia1/Ccnl2/Tra2a/Srek1/Clk1/Paxbp1/Rbm5/Rbm25/Rsrp1/Sfpq/Celf2/Clk4/Pik3r1/Prpf40a/Rbm28/Zranb2/Srsf2/Luc7l2/Rbmx/Srpk2/Sfswap/Ccnl1/Prpf39/Tssc4/Mtrex/Srpk1/Zcchc8/Zfp638/Akt2/Thoc2/Thoc1/Hnrnpl/Acin1/Cdk12/Sf3b3/Srsf1/Fam172a/Prpf19/Srsf6/Rbm6/Khsrp/Luc7l/Snrnp48	54
GO:0007416	GO:0007416	synapse assembly	35/1003	222/28891	7.11019760063976e-14	2.530282319481e-11	1.6186302467702e-11	Gria1/Nrxn1/Slitrk2/Mapt/Mdga2/Grid2/Ntrk3/Pcdh17/Negr1/Adgrl3/Gpm6a/Myo6/Farp1/Adgrb1/Adgrb3/Plxnb1/Ntrk2/Ptprd/Ptk2/Adgrl1/Cdh2/Mycbp2/Ogt/Magi2/Chd4/Ptprs/Pik3r1/Nrxn2/Ptpn13/Setd5/Ppp1r9a/Cadm1/Dock7/Dlg4/Eif4g1	35
GO:0021782	GO:0021782	glial cell development	27/1003	139/28891	3.06076248788507e-13	9.61079421195912e-11	6.14805790136172e-11	Lgi4/Agt/Omg/Fgfr3/Cspg5/Gpm6b/Ntrk3/Egfr/Lrp1/Wasf3/Ntrk2/Phgdh/Kcnj10/Id4/Dmd/Nf1/Pou3f2/Cntn1/Clu/Tcf7l2/Id2/Zeb2/Smo/Akt2/Mdk/Raf1/Dicer1	27
GO:0050684	GO:0050684	regulation of mRNA processing	27/1003	139/28891	3.06076248788507e-13	9.61079421195912e-11	6.14805790136172e-11	Son/Malat1/Ahcyl1/Snrnp70/Pabpn1/Ddx17/Hnrnpa2b1/Prdx6/Tia1/Tra2a/Rbm5/Rbm25/Celf2/Srsf2/Rbmx/Safb/Srpk2/Sfswap/Safb2/Srpk1/Dhx36/Hnrnpl/Acin1/Fam172a/Prpf19/Srsf6/Sltm	27
GO:0050769	GO:0050769	positive regulation of neurogenesis	42/1003	329/28891	3.92707786072078e-13	1.16459675669597e-10	7.44996525156622e-11	Bcan/Ptprz1/Mapt/Ptn/Vegfa/Ntrk3/Tnik/Sox8/Egfr/Macf1/Apoe/Lrp1/Plxnb1/Mfn1/Ntrk2/Serpine2/Ptprd/Ptk2/Ncan/Notch1/Id4/Sox2/Rufy3/Metrn/Cyfip1/Id2/Zeb2/Hdac2/Smo/Dhx36/Dnm1l/Mdk/Gdi1/Golga4/Ufl1/Hes1/Ist1/Srrt/Prpf19/Spen/Dlg4/Dicer1	42
GO:0031589	GO:0031589	cell-substrate adhesion	44/1003	368/28891	1.0741833242653e-12	3.01788978154113e-10	1.93055440660201e-10	Bcan/Agt/Ptprz1/Ttyh1/Atp1b2/Cspg5/Gpm6b/Ptn/Fam107a/Vegfa/Macf1/Limch1/Prex1/Sirpa/Mertk/Lrp1/Itga6/Fermt2/Clasp2/Ptk2/Cdh11/Notch1/Dmd/Sned1/Nf1/Vcl/Dock1/Clasp1/Sorbs1/Bcl2/Mink1/Sdc4/Pik3r1/Kank1/Utrn/Map4k4/Carmil1/Itgb8/Mdk/Src/Hsd17b12/Trpm7/Dicer1/Mkln1	44
GO:0099173	GO:0099173	postsynapse organization	35/1003	252/28891	3.16321365572595e-12	8.27372815218571e-10	5.29273217362908e-10	Grin2b/Nrcam/Nrxn1/Dgkb/Ctnnd2/Ptn/Grid2/Ntrk3/Adgrl3/Farp1/Slc7a11/Apoe/Adgrb1/Kif1a/Prnp/Mfn1/Ptprd/Cdh2/Ncan/Magi2/Nf1/Ptprs/Sorbs1/Nrxn2/Asap1/Rbmx/Ppp1r9a/Dhx36/Dnm1l/Stk38/Cadm1/Dock7/Dlg4/Ophn1/Wasl	35
GO:0010976	GO:0010976	positive regulation of neuron projection development	34/1003	239/28891	3.25493239407831e-12	8.27372815218571e-10	5.29273217362908e-10	Agt/Ptprz1/Nrxn1/Atp1b2/Fut9/Mapt/Ptn/Vegfa/Ntrk3/Negr1/Tubb2b/Acsl6/Apoe/Kidins220/Lrp1/Itga6/Mfn1/Ntrk2/Serpine2/Magi2/Rgma/Dmd/Nf1/Cntn1/Gprc5b/Cyfip1/Fgfr1/Ppp1r9a/Camk1/Dhx36/Dnm1l/Mdk/Clip1/Ikbkb	34
GO:0050890	GO:0050890	cognition	43/1003	371/28891	5.52427217854625e-12	1.27120680303372e-09	8.13195336128531e-10	Agt/Grin2b/Gria1/Slc6a1/Ptprz1/Atp1a2/Nrxn1/Plcb1/Ctnnd2/Mapt/Chl1/Ptn/Fam107a/Chst10/Egfr/Slc7a11/Ncam1/Apoe/Syt11/Prnp/Adgrb3/Rapgef3/Ntrk2/Specc1/Tmod2/Nf1/Hmgcr/Cyfip1/Sobp/Kmt2a/Htt/Chd7/S100b/Nrxn2/Camk2n1/Ddhd2/Setd5/Mdk/Creb1/Atp8a1/Nipbl/Crebbp/Trpm7	43
GO:0016358	GO:0016358	dendrite development	40/1003	327/28891	5.60297967615224e-12	1.27120680303372e-09	8.13195336128531e-10	Ptprz1/Prex2/Ctnnd2/Dclk1/Ptn/Tnik/Cit/Myo6/Farp1/Apoe/Kidins220/Prex1/Kif1a/Fat3/Adgrb3/Mfn1/Ntrk2/Ptprd/Spire1/Nsmf/Map2/Klf7/Celsr2/Ptprs/Cyfip1/Mink1/Ppp3ca/Asap1/Hdac2/Ppp1r9a/Camk1/Dhx36/Dnm1l/Clip1/Iqsec1/Abi1/Dlg4/Crebbp/Rere/Wasl	40
GO:0048709	GO:0048709	oligodendrocyte differentiation	24/1003	123/28891	5.7154296127406e-12	1.27120680303372e-09	8.13195336128531e-10	Daam2/Omg/Ptprz1/Fgfr3/Gpm6b/Ptn/Sox8/Wasf3/Ntrk2/Sox6/Kcnj10/Notch1/Id4/Nf1/Cntn1/Sox5/Clu/Tcf7l2/Id2/Hdac2/Cnp/Mdk/Hes1/Dicer1	24
GO:0007015	GO:0007015	actin filament organization	49/1003	471/28891	9.88521930612987e-12	2.11069202624485e-09	1.35021690227728e-09	Daam2/S1pr1/Gja1/Tagln3/Mical2/Fam107a/Cit/Myo6/Limch1/Prex1/Arrb1/Sirpa/Ccdc88a/Elmo2/Wasf3/Rapgef3/Washc2/Nebl/Hip1/Fermt2/Clasp2/Spire1/Tmod2/Fmn2/Rufy3/Clasp1/Tjp1/Sorbs1/Bcl2/Cyfip1/Sdc4/Pik3r1/Eps8/Kank1/Zeb2/Enah/Add3/Ppp1r9a/Cdc42ep4/Carmil1/Rictor/Lats1/Nckap1/Src/Specc1l/Diaph2/Add1/Pfn2/Wasl	49
GO:0032535	GO:0032535	regulation of cellular component size	45/1003	411/28891	1.25564482490085e-11	2.57793541358491e-09	1.64911409391837e-09	Daam2/Omg/Mapt/Vegfa/Ntrk3/Cit/Macf1/Apoe/Aqp4/Prex1/Lrp1/Lrrc8a/Mgll/Rapgef3/Clasp2/Sema6d/Arhgap5/Tmod2/Atp2b2/Ogt/Map2/Rgma/Clcn3/Rufy3/Ptprs/Cyfip1/Eps8/Kank1/Dip2b/Add3/Ppp1r9a/Cdc42ep4/Carmil1/Rictor/Lats1/Creb1/Nckap1/Gdi1/Specc1l/Golga4/Ist1/Rb1cc1/Add1/Pfn2/Ryk	45
GO:0007264	GO:0007264	small GTPase mediated signal transduction	46/1003	428/28891	1.40879238269421e-11	2.70542448959923e-09	1.73066929152648e-09	Adcyap1r1/Mmd2/Adgrg1/Cadm4/Auts2/Apoe/Dock4/Srgap1/Psd2/Arrb1/Ccdc88a/Rapgef3/Spry2/Hacd3/Cdh2/Arhgap5/Ogt/Mras/Rasa2/Notch1/Plcd4/Arhgef12/Nf1/Dock1/Psd3/Nisch/Cyfip1/Eps8/Kank1/Abca1/Cdc42bpa/Plce1/Map4k4/Cdc42ep4/Camk2d/Nckap1/Src/Gdi1/Ccdc88c/Rgl1/Iqsec1/Ralgapa1/Dock7/Gna13/Ophn1/Chuk	46
GO:0061351	GO:0061351	neural precursor cell proliferation	32/1003	225/28891	1.41910613916782e-11	2.70542448959923e-09	1.73066929152648e-09	Bcan/Ptprz1/Fgfr3/Gpr37l1/Ptn/Vegfa/Ntrk3/Appl2/Adgrg1/Acsl6/Pou3f3/Kif1a/Fabp7/Nfib/Cdh2/Ncan/Notch1/Id4/Sox2/Nf1/Pou3f2/Sox5/Fgfr1/Id2/Zeb2/Smo/Hook3/Mdk/Dock7/Rora/Rere/Ryk	32
GO:0043484	GO:0043484	regulation of RNA splicing	29/1003	187/28891	1.48620804130441e-11	2.73564776706308e-09	1.75000322540526e-09	Son/Malat1/Snrnp70/Ddx17/Hnrnpa2b1/Prdx6/Tia1/Ccnl2/Tra2a/Clk1/Rbm5/Rbm25/Celf2/Clk4/Pik3r1/Srsf2/Rbmx/Sfswap/Ccnl1/Zfp638/Akt2/Hnrnpl/Acin1/Cdk12/Sf3b3/Srsf1/Fam172a/Prpf19/Srsf6	29
GO:0010810	GO:0010810	regulation of cell-substrate adhesion	32/1003	228/28891	2.02681197259859e-11	3.60637410324376e-09	2.30700983828415e-09	Ptprz1/Cspg5/Gpm6b/Ptn/Fam107a/Vegfa/Macf1/Limch1/Prex1/Lrp1/Itga6/Fermt2/Clasp2/Ptk2/Notch1/Dmd/Nf1/Vcl/Dock1/Clasp1/Bcl2/Mink1/Sdc4/Pik3r1/Kank1/Utrn/Map4k4/Carmil1/Mdk/Src/Hsd17b12/Dicer1	32
GO:0007626	GO:0007626	locomotory behavior	35/1003	273/28891	3.16882123686674e-11	5.45650572980474e-09	3.49054536244337e-09	Lgi4/Lsamp/Prex2/Atp1a2/Mapt/Chl1/Gnao1/Negr1/Adgrl3/Apba2/Npas3/Myo6/Apoe/Nav2/Kcnj10/Atp2b2/Dmd/Clcn3/Npc1/Selenop/Cntn1/Gprc5b/Sobp/Htt/Chd7/Eps8/Id2/Hipk2/Abat/Vps13a/Ddhd2/Mapk10/Zmpste24/Cnp/Dlg4	35
GO:0031345	GO:0031345	negative regulation of cell projection organization	31/1003	221/28891	4.23029387266422e-11	7.05665896633801e-09	4.51416885622459e-09	Ntm/Grin2b/Ptprz1/Nrxn1/Xylt1/Cit/Apoe/Lrp1/Fat3/Prnp/Spry2/Ptk2/Sema6d/Map2/Rgma/Rufy3/Neo1/Ptprs/Ppp3ca/Nr2f1/Kank1/Map4k4/Hdac2/Dip2b/Thoc2/Gdi1/Hes1/Map4/Dennd5a/Pfn2/Ryk	31
GO:0051961	GO:0051961	negative regulation of nervous system development	28/1003	183/28891	4.61622300870939e-11	7.46709043045173e-09	4.77672326642847e-09	Daam2/Fgfr3/Gpr37l1/Ptn/Ntrk3/Appl2/Cit/Ptk2/Sema6d/Map2/Notch1/Rgma/Id4/Rb1/Nf1/Rufy3/Ptprs/Ppp3ca/Id2/Ptpn13/Hook3/Dip2b/Gdi1/Hes1/Dicer1/Sorl1/Ryk/Bmpr1a	28
GO:0048708	GO:0048708	astrocyte differentiation	20/1003	94/28891	6.36864958210337e-11	9.99877984390230e-09	6.39625363601961e-09	Agt/Fgfr3/Gpr37l1/Plpp3/Ntrk3/Sox8/Egfr/Lrp1/Sox6/Serpine2/Notch1/Id4/Nf1/Pou3f2/Id2/Zeb2/Stat3/Smo/Hes1/Prpf19	20
GO:0042886	GO:0042886	amide transport	45/1003	432/28891	6.6814304134729e-11	1.01901358706052e-08	6.51866474024243e-09	Agt/Grin2b/Slc1a2/Slc1a3/Plcb1/Gja1/Gnao1/Gpld1/Glul/Egfr/Myo6/Pou3f3/Slc7a11/Pfkm/Slc27a1/Arrb1/Lrp1/Glud1/Abcb9/Ntrk2/Rims2/Cpe/Kcnj10/Gabbr1/Slc38a3/Klf7/Abcc5/Nf1/Slc15a2/Hmgcr/Ppp3ca/Htt/Tcf7l2/Chd7/Camk2n1/Abca1/Cpt1a/Abat/Map4k4/Slc25a18/Rab3gap1/Raf1/Srebf1/Rab11fip2/Hmgn3	45
GO:0021537	GO:0021537	telencephalon development	35/1003	281/28891	7.14712451003035e-11	1.05975973984839e-08	6.77931927208727e-09	Bcan/Slc1a2/Atp1a2/Plcb1/Atp1b2/Tubb2b/Adgrg1/Egfr/Pou3f3/Slc7a11/Nfib/Ntrk2/Rfx4/Cdh2/Id4/Sox2/Nf1/Pou3f2/Tubb2a/Ptprs/Herc1/Fgfr1/Htt/Chd7/Nr2f1/Id2/Ccdc141/Zeb2/Hdac2/Smo/Mdk/Hes1/Zmiz1/Dicer1/Ryk	35
GO:0050768	GO:0050768	negative regulation of neurogenesis	27/1003	175/28891	8.4045581476008e-11	1.21252787545657e-08	7.75658225627795e-09	Daam2/Fgfr3/Gpr37l1/Ptn/Ntrk3/Appl2/Cit/Ptk2/Sema6d/Map2/Notch1/Rgma/Id4/Rb1/Nf1/Rufy3/Ptprs/Ppp3ca/Id2/Hook3/Dip2b/Gdi1/Hes1/Dicer1/Sorl1/Ryk/Bmpr1a	27
GO:0000375	GO:0000375	RNA splicing, via transesterification reactions	36/1003	304/28891	1.61362042293267e-10	2.15337645440364e-08	1.37752227684041e-08	Son/Malat1/Snrnp70/Ddx17/Luc7l3/Hnrnpa2b1/Prdx6/Srrm2/Rnpc3/Prpf4b/Tia1/Tra2a/Paxbp1/Rbm5/Rbm25/Rsrp1/Sfpq/Celf2/Prpf40a/Srsf2/Luc7l2/Rbmx/Srpk2/Sfswap/Prpf39/Tssc4/Srpk1/Hnrnpl/Acin1/Sf3b3/Srsf1/Fam172a/Prpf19/Srsf6/Rbm6/Luc7l	36
GO:0000377	GO:0000377	RNA splicing, via transesterification reactions with bulged adenosine as nucleophile	36/1003	304/28891	1.61362042293267e-10	2.15337645440364e-08	1.37752227684041e-08	Son/Malat1/Snrnp70/Ddx17/Luc7l3/Hnrnpa2b1/Prdx6/Srrm2/Rnpc3/Prpf4b/Tia1/Tra2a/Paxbp1/Rbm5/Rbm25/Rsrp1/Sfpq/Celf2/Prpf40a/Srsf2/Luc7l2/Rbmx/Srpk2/Sfswap/Prpf39/Tssc4/Srpk1/Hnrnpl/Acin1/Sf3b3/Srsf1/Fam172a/Prpf19/Srsf6/Rbm6/Luc7l	36
GO:0000398	GO:0000398	mRNA splicing, via spliceosome	36/1003	304/28891	1.61362042293267e-10	2.15337645440364e-08	1.37752227684041e-08	Son/Malat1/Snrnp70/Ddx17/Luc7l3/Hnrnpa2b1/Prdx6/Srrm2/Rnpc3/Prpf4b/Tia1/Tra2a/Paxbp1/Rbm5/Rbm25/Rsrp1/Sfpq/Celf2/Prpf40a/Srsf2/Luc7l2/Rbmx/Srpk2/Sfswap/Prpf39/Tssc4/Srpk1/Hnrnpl/Acin1/Sf3b3/Srsf1/Fam172a/Prpf19/Srsf6/Rbm6/Luc7l	36
GO:0051963	GO:0051963	regulation of synapse assembly	24/1003	144/28891	1.82235198081019e-10	2.37261338379629e-08	1.51776888979416e-08	Nrxn1/Slitrk2/Mdga2/Grid2/Ntrk3/Negr1/Adgrl3/Farp1/Adgrb1/Adgrb3/Ntrk2/Ptprd/Ptk2/Adgrl1/Mycbp2/Ogt/Chd4/Ptprs/Pik3r1/Ptpn13/Setd5/Ppp1r9a/Dlg4/Eif4g1	24
GO:0007160	GO:0007160	cell-matrix adhesion	31/1003	235/28891	2.05009605991747e-10	2.5178773465839e-08	1.61069474321512e-08	Bcan/Agt/Gpm6b/Fam107a/Vegfa/Macf1/Limch1/Sirpa/Lrp1/Itga6/Fermt2/Clasp2/Ptk2/Cdh11/Dmd/Sned1/Nf1/Vcl/Clasp1/Sorbs1/Bcl2/Mink1/Sdc4/Pik3r1/Utrn/Map4k4/Itgb8/Src/Trpm7/Dicer1/Mkln1	31
GO:0000245	GO:0000245	spliceosomal complex assembly	14/1003	45/28891	2.06598338430305e-10	2.5178773465839e-08	1.61069474321512e-08	Luc7l3/Rbm5/Rsrp1/Celf2/Luc7l2/Rbmx/Srpk2/Sfswap/Prpf39/Srpk1/Srsf1/Prpf19/Srsf6/Luc7l	14
GO:0060560	GO:0060560	developmental growth involved in morphogenesis	35/1003	292/28891	2.0754328072254e-10	2.5178773465839e-08	1.61069474321512e-08	Bcan/Omg/S1pr1/Mapt/Dclk1/Vegfa/Ntrk3/Macf1/Auts2/Apoe/Spag9/Lrp1/Mgll/Spry2/Clasp2/Rims2/Sema6d/Map2/Notch1/Rgma/Rufy3/Vcl/Ptprs/Cyfip1/S100b/Zeb2/Smo/Dip2b/Ppp2r3a/Gdi1/Golga4/Ist1/Cadm1/Ryk/Kdm5b	35
GO:0008361	GO:0008361	regulation of cell size	30/1003	222/28891	2.20817847805941e-10	2.61939038130692e-08	1.67563297843853e-08	Omg/Mapt/Vegfa/Ntrk3/Macf1/Apoe/Aqp4/Lrp1/Lrrc8a/Mgll/Rapgef3/Clasp2/Sema6d/Arhgap5/Atp2b2/Ogt/Map2/Rgma/Clcn3/Rufy3/Ptprs/Cyfip1/Dip2b/Creb1/Gdi1/Golga4/Ist1/Rb1cc1/Add1/Ryk	30
GO:1990778	GO:1990778	protein localization to cell periphery	42/1003	400/28891	2.25867292357713e-10	2.62104262305537e-08	1.6766899231314e-08	Grin2c/Ank2/Nrxn1/Acsl3/Tnik/Egfr/Macf1/Camk2g/Ptch1/Kcnip3/Lrp1/Nfasc/Prnp/Ccdc88a/Kif1b/Lgi1/Clasp2/Cd81/Cdh2/Gpc6/Rab34/Ogt/Magi2/Tspan5/Sorbs1/Pik3r1/Ppp2r5a/Mapk10/Camk2d/Akt2/Atp2c1/Clip1/Rabep1/Ikbkb/Golga4/Stx7/Tspan15/Dlg4/Fcho2/Rab11fip2/Eif4g1/Sorl1	42
GO:0019827	GO:0019827	stem cell population maintenance	29/1003	213/28891	3.67616854043688e-10	4.17518886571321e-08	2.67088258570599e-08	Fgfr3/Ptn/Nfib/Apc/Cdh2/Prrx1/Ogt/Sox2/Brd9/Fgfr1/Tcf7l2/Stat3/Hdac2/Smo/Hook3/Cnot3/Zfp36l2/Jmjd1c/Smc5/Arid1a/Raf1/Hes1/Srrt/Tead1/Nipbl/Crebbp/Dicer1/Trim8/Bmpr1a	29
GO:0006338	GO:0006338	chromatin remodeling	47/1003	489/28891	3.83533893405282e-10	4.26521650624457e-08	2.72847357501477e-08	Xist/Ogt/Brd9/Rb1/Chd4/Chd6/Tsix/Kmt2a/Chd7/Sfpq/Nsd1/Hpf1/Dnmt3a/Ino80e/Srpk2/Hdac2/Kmt5b/Nfat5/Rsf1/Atrx/Ino80d/Zmpste24/Tspyl4/Arid1a/Epc1/Usp15/Zfp445/Kat6b/Brd4/Kansl3/Rnf20/Gatad2b/Bptf/Tasor/Mysm1/Fam172a/Brd3/Nipbl/Chd8/Smarcc2/Ubr5/Ubr2/Dicer1/Chd2/Rere/Kdm5b/Msl1	47
GO:1902903	GO:1902903	regulation of supramolecular fiber organization	41/1003	393/28891	4.49684710617567e-10	4.89881017403382e-08	3.1337856095454e-08	Daam2/S1pr1/Mapt/Gja1/Cit/Apoe/Limch1/Prex1/Ccdc88a/Wasf3/Rapgef3/Apc/Washc2/Fermt2/Clasp2/Slc39a12/Tmod2/Map2/Rb1/Clasp1/Tjp1/Cyfip1/Cdk5rap2/Clu/Sdc4/Pik3r1/Eps8/Kank1/Hdac2/Add3/Ppp1r9a/Cdc42ep4/Carmil1/Rictor/Lats1/Clip1/Nckap1/Specc1l/Mid1ip1/Add1/Pfn2	41
GO:0014909	GO:0014909	smooth muscle cell migration	21/1003	116/28891	5.15290718122288e-10	5.32071813088298e-08	3.40368157137197e-08	Agt/F3/Dock4/Lrp1/Rapgef3/Ptk2/Sema6d/Il18/Nf1/Bcl2/Zfp950/Smo/Ppargc1a/Camk2d/Mdk/Rps6kb1/Src/Dock7/Gna13/Sorl1/Bmpr1a	21
GO:0014910	GO:0014910	regulation of smooth muscle cell migration	20/1003	105/28891	5.18316490831613e-10	5.32071813088298e-08	3.40368157137197e-08	Agt/F3/Dock4/Lrp1/Rapgef3/Ptk2/Sema6d/Il18/Nf1/Bcl2/Smo/Ppargc1a/Camk2d/Mdk/Rps6kb1/Src/Dock7/Gna13/Sorl1/Bmpr1a	20
GO:0150115	GO:0150115	cell-substrate junction organization	20/1003	105/28891	5.18316490831613e-10	5.32071813088298e-08	3.40368157137197e-08	Gpm6b/Fam107a/Vegfa/Macf1/Limch1/Lrp1/Dst/Fermt2/Clasp2/Ptk2/Cdh11/Vcl/Clasp1/Sorbs1/Bcl2/Sdc4/Pik3r1/Map4k4/Src/Iqsec1	20
GO:0098727	GO:0098727	maintenance of cell number	29/1003	218/28891	6.40668193896362e-10	6.45261663965807e-08	4.12776091559046e-08	Fgfr3/Ptn/Nfib/Apc/Cdh2/Prrx1/Ogt/Sox2/Brd9/Fgfr1/Tcf7l2/Stat3/Hdac2/Smo/Hook3/Cnot3/Zfp36l2/Jmjd1c/Smc5/Arid1a/Raf1/Hes1/Srrt/Tead1/Nipbl/Crebbp/Dicer1/Trim8/Bmpr1a	29
GO:0150116	GO:0150116	regulation of cell-substrate junction organization	16/1003	69/28891	1.34606258146192e-09	1.33060778885995e-07	8.51194349758768e-08	Gpm6b/Fam107a/Vegfa/Macf1/Limch1/Lrp1/Fermt2/Clasp2/Ptk2/Vcl/Clasp1/Sdc4/Pik3r1/Map4k4/Src/Iqsec1	16
GO:0007611	GO:0007611	learning or memory	36/1003	331/28891	1.69331809941412e-09	1.64344218448593e-07	1.05131558172238e-07	Agt/Grin2b/Gria1/Slc6a1/Ptprz1/Atp1a2/Nrxn1/Plcb1/Ctnnd2/Mapt/Ptn/Chst10/Egfr/Slc7a11/Ncam1/Apoe/Syt11/Prnp/Adgrb3/Rapgef3/Ntrk2/Specc1/Tmod2/Nf1/Hmgcr/Kmt2a/Htt/S100b/Nrxn2/Camk2n1/Ddhd2/Mdk/Creb1/Atp8a1/Crebbp/Trpm7	36
GO:0048511	GO:0048511	rhythmic process	35/1003	317/28891	1.91166208345352e-09	1.82222360740623e-07	1.16568266893293e-07	Agt/Grin2b/Rorb/Bmpr1b/Ptn/Kcna2/Ntrk3/Egfr/Arrb1/Per3/Ntrk2/Tef/Mycbp2/Ogt/Phlpp1/Id4/Mat2a/Kmt2a/Sfpq/Huwe1/Id2/Cry2/Hdac2/Mapk10/Ppargc1a/Fbxl3/Dnm1l/Mdk/Creb1/Src/Srebf1/Id3/Crebbp/Rora/Kdm5b	35
GO:0009895	GO:0009895	negative regulation of catabolic process	37/1003	349/28891	2.0429805802649e-09	1.91323339253579e-07	1.22390193949757e-07	Grin2c/Vegfa/Gpld1/Egfr/Timp4/Adgrb1/Serpine2/Cyp51/Ptk2/Mycbp2/Cst3/Ogt/Fmn2/Npc1/Hmgcr/Bcl2/Herc1/Phf20l1/Mtch2/Larp4b/Hipk2/Bag6/Stat3/Sgta/Timp3/Ppargc1a/Dhx36/Larp1/Nrbp2/Sf3b3/Mdm4/Srsf1/Usp19/Dicer1/Eif4g1/Sorl1/Ophn1	37
GO:0001885	GO:0001885	endothelial cell development	16/1003	71/28891	2.11060821144702e-09	1.94248735046624e-07	1.24261579635828e-07	Agt/Plcb1/Vegfa/Ednrb/Arhgef26/Rapgef3/Dmd/Fasn/Vcl/Tjp1/Ptprs/Akap11/Ikbkb/Add1/Dicer1/Tjp2	16
GO:0022604	GO:0022604	regulation of cell morphogenesis	32/1003	277/28891	3.08982988870126e-09	2.79004340805143e-07	1.78480030283742e-07	Ptn/Vegfa/Tnik/Macf1/Spag9/Plxnb1/Wasf3/Mfn1/Fermt2/Ptprd/Rims2/Ptk2/Cyfip1/S100b/Eps8/Kank1/Sparc/S100a13/Prpf40a/Brwd1/Cdc42ep4/Zmpste24/Dhx36/Dnm1l/Src/Zmym4/Zranb1/Dlg4/Fgd4/Gna13/Myo10/Mkln1	32
GO:0010721	GO:0010721	negative regulation of cell development	35/1003	323/28891	3.13605478612e-09	2.79004340805143e-07	1.78480030283742e-07	Daam2/Fgfr3/Gpr37l1/Ptn/Vegfa/Ntrk3/Appl2/Cit/Ednrb/Zfp608/Ptk2/Sema6d/Map2/Notch1/Rgma/Id4/Rb1/Nf1/Rufy3/Ptprs/Ppp3ca/Pik3r1/Id2/Rc3h1/Hook3/Dip2b/Rc3h2/Mdk/Gdi1/Hes1/Dicer1/Sorl1/Ryk/Bmpr1a/Tjp2	35
GO:0071560	GO:0071560	cellular response to transforming growth factor beta stimulus	30/1003	248/28891	3.24191240246022e-09	2.83693908267749e-07	1.8147996261572e-07	Bmpr1b/Htra1/Appl2/Lrp1/Spry2/Sox6/Fermt2/Ptk2/Zeb1/Ogt/Fut8/Spred1/Sox5/Kmt2a/Zeb2/Hipk2/Stat3/Hdac2/Zfp36l2/Ppargc1a/Itgb8/Lats1/Creb1/Src/Usp15/Tnrc6c/Crebbp/Zmiz1/Zfp451/Bmpr1a	30
GO:0001952	GO:0001952	regulation of cell-matrix adhesion	21/1003	128/28891	3.32549433017603e-09	2.86314334427091e-07	1.83156258184908e-07	Gpm6b/Fam107a/Vegfa/Macf1/Limch1/Lrp1/Fermt2/Clasp2/Ptk2/Dmd/Nf1/Vcl/Clasp1/Bcl2/Mink1/Sdc4/Pik3r1/Utrn/Map4k4/Src/Dicer1	21
GO:0001764	GO:0001764	neuron migration	27/1003	206/28891	3.44198771035815e-09	2.91640165045901e-07	1.86563210232278e-07	Ptprz1/Mapt/Mdga2/Gja1/Dclk1/Chl1/Vegfa/Ntrk3/Tubb2b/Adgrl3/Adgrg1/Gpm6a/Auts2/Cep85l/Fat3/Ntrk2/Ptk2/Nsmf/Mapk8ip3/Neo1/Celsr2/Nr2f1/Stat3/Mdk/Top2b/Nipbl/Zmiz1	27
GO:0048639	GO:0048639	positive regulation of developmental growth	28/1003	221/28891	3.82803495175206e-09	3.1928204019457e-07	2.0424581222835e-07	Agt/Sgip1/Plcb1/Mapt/Gpam/Vegfa/Ntrk3/Macf1/Ncam1/Apoe/Lrp1/Rims2/Notch1/Rufy3/Pou3f2/Bcl2/Cyfip1/Fgfr1/Chd7/Smo/Creb1/Rps6kb1/Gdi1/Golga4/Ist1/Hopx/Nipbl/Bmpr1a	28
GO:0007265	GO:0007265	Ras protein signal transduction	36/1003	342/28891	4.07484021598976e-09	3.34638416506974e-07	2.14069338634344e-07	Mmd2/Adgrg1/Cadm4/Auts2/Apoe/Srgap1/Psd2/Arrb1/Rapgef3/Spry2/Hacd3/Cdh2/Arhgap5/Ogt/Mras/Rasa2/Notch1/Arhgef12/Nf1/Psd3/Nisch/Cyfip1/Eps8/Kank1/Abca1/Plce1/Map4k4/Cdc42ep4/Camk2d/Nckap1/Src/Rgl1/Iqsec1/Gna13/Ophn1/Chuk	36
GO:0071559	GO:0071559	response to transforming growth factor beta	30/1003	252/28891	4.73078455504308e-09	3.82620120527575e-07	2.44763398669215e-07	Bmpr1b/Htra1/Appl2/Lrp1/Spry2/Sox6/Fermt2/Ptk2/Zeb1/Ogt/Fut8/Spred1/Sox5/Kmt2a/Zeb2/Hipk2/Stat3/Hdac2/Zfp36l2/Ppargc1a/Itgb8/Lats1/Creb1/Src/Usp15/Tnrc6c/Crebbp/Zmiz1/Zfp451/Bmpr1a	30
GO:0014013	GO:0014013	regulation of gliogenesis	22/1003	143/28891	4.88870274918808e-09	3.87264139929064e-07	2.4773419375084e-07	Daam2/Ptprz1/Fgfr3/Gpr37l1/Ptn/Ntrk3/Sox8/Egfr/Serpine2/Ptk2/Zcchc24/Notch1/Id4/Rb1/Nf1/Id2/Hdac2/Mdk/Ufl1/Hes1/Prpf19/Dicer1	22
GO:0030336	GO:0030336	negative regulation of cell migration	34/1003	313/28891	4.93330114559318e-09	3.87264139929064e-07	2.4773419375084e-07	Plcb1/Atp1b2/Ptn/Adgrg1/Apoe/Limch1/Srgap1/Adgrb1/Lrp1/Clasp2/Ptk2/Sema6d/Cdh11/Ogt/Magi2/Notch1/Spred1/Nf1/Abr/Clasp1/Nisch/Bcl2/Kank1/Zeb2/Stat3/Hdac2/Ppargc1a/Tcaf1/Rnf20/Krit1/Gna13/Pfn2/Wasl/Bmpr1a	34
GO:0014812	GO:0014812	muscle cell migration	21/1003	131/28891	5.11260086348009e-09	3.9552265810517e-07	2.53017196050792e-07	Agt/F3/Dock4/Lrp1/Rapgef3/Ptk2/Sema6d/Il18/Nf1/Bcl2/Zfp950/Smo/Ppargc1a/Camk2d/Mdk/Rps6kb1/Src/Dock7/Gna13/Sorl1/Bmpr1a	21
GO:0046942	GO:0046942	carboxylic acid transport	37/1003	362/28891	5.52972792828313e-09	4.21681252588219e-07	2.69750938336097e-07	Agt/Grin2b/Slc1a2/Slc7a10/Slc6a1/Slc1a3/Slc6a11/Acsl3/Gja1/Acsl6/Sfxn5/Myo6/Slc7a11/Apoe/Slc27a1/Lrrc8a/Fabp7/Slc6a9/Ntrk2/Slco1c1/Kcnj10/Gabbr1/Slc38a3/Slc7a2/Abcc5/Nf1/Slc3a2/Crot/Abat/Slc25a18/Abcd3/Fabp5/Rab3gap1/Akt2/Rps6kb1/Sfxn1/Slc38a1	37
GO:0006865	GO:0006865	amino acid transport	24/1003	170/28891	5.7581545975918e-09	4.32915904816127e-07	2.76937783759641e-07	Agt/Grin2b/Slc1a2/Slc7a10/Slc6a1/Slc1a3/Gja1/Sfxn5/Myo6/Slc7a11/Lrrc8a/Slc6a9/Ntrk2/Kcnj10/Gabbr1/Slc38a3/Slc7a2/Nf1/Slc3a2/Abat/Slc25a18/Rab3gap1/Sfxn1/Slc38a1	24
GO:0046486	GO:0046486	glycerolipid metabolic process	38/1003	380/28891	6.28972460435985e-09	4.59864974012508e-07	2.94177195420437e-07	Lcat/Plcb1/Dgkb/Acsl3/Gpam/Pla2g7/Gpld1/Acsl6/Pnpla7/Apoe/Agpat5/Slc27a1/Mgll/Prdx6/Mboat2/Plcd4/Pitpnc1/Insig1/Pcyt2/Chka/Tcf7l2/Chpt1/Pik3r1/Cpt1a/Serinc1/Etnk1/Lypla2/Plce1/Ddhd2/Pigt/Fabp5/Smg1/Ip6k1/Srebf1/Abhd3/Pik3c2a/Sorl1/Pisd	38
GO:0031647	GO:0031647	regulation of protein stability	34/1003	316/28891	6.29195651971008e-09	4.59864974012508e-07	2.94177195420437e-07	Ank2/Plpp3/Atp1b2/Fam107a/Per3/Prnp/Hdac8/Hip1/Cd81/Mapk8ip3/Cdc37l1/Bcl2/Clu/Htt/Pik3r1/Glmp/Bag6/Smo/Ccnh/Fbxl3/Rab3gap1/Ctnnd1/Creb1/Nckap1/Src/Ccdc88c/Srebf1/Lamp1/Asph/Usp19/Crebbp/Ubr5/Zfp207/Pfn2	34
GO:0015849	GO:0015849	organic acid transport	37/1003	364/28891	6.41427321171711e-09	4.59864974012508e-07	2.94177195420437e-07	Agt/Grin2b/Slc1a2/Slc7a10/Slc6a1/Slc1a3/Slc6a11/Acsl3/Gja1/Acsl6/Sfxn5/Myo6/Slc7a11/Apoe/Slc27a1/Lrrc8a/Fabp7/Slc6a9/Ntrk2/Slco1c1/Kcnj10/Gabbr1/Slc38a3/Slc7a2/Abcc5/Nf1/Slc3a2/Crot/Abat/Slc25a18/Abcd3/Fabp5/Rab3gap1/Akt2/Rps6kb1/Sfxn1/Slc38a1	37
GO:1905475	GO:1905475	regulation of protein localization to membrane	27/1003	212/28891	6.46119764910793e-09	4.59864974012508e-07	2.94177195420437e-07	Gpc5/Nrxn1/Acsl3/Ptn/Tnik/Egfr/Camk2g/Slc7a11/Lrp1/Prnp/Clasp2/Cd81/Cdh2/Gpc6/Ogt/Magi2/Sorbs1/Pik3r1/Ppp2r5a/Camk2d/Akt2/Tcaf1/Atp2c1/Gdi1/Stx7/Dlg4/Rab11fip2	27
GO:0048041	GO:0048041	focal adhesion assembly	17/1003	87/28891	6.79933844068339e-09	4.77564060478525e-07	3.05499361517686e-07	Gpm6b/Fam107a/Vegfa/Macf1/Limch1/Lrp1/Fermt2/Clasp2/Ptk2/Cdh11/Vcl/Clasp1/Sorbs1/Bcl2/Sdc4/Map4k4/Src	17
GO:0007044	GO:0007044	cell-substrate junction assembly	18/1003	98/28891	6.92378416141027e-09	4.79989089007896e-07	3.07050660555228e-07	Gpm6b/Fam107a/Vegfa/Macf1/Limch1/Lrp1/Dst/Fermt2/Clasp2/Ptk2/Cdh11/Vcl/Clasp1/Sorbs1/Bcl2/Sdc4/Map4k4/Src	18
GO:0050770	GO:0050770	regulation of axonogenesis	25/1003	186/28891	7.75315417384439e-09	5.30594063845915e-07	3.39422835896777e-07	Omg/Mapt/Vegfa/Ntrk3/Macf1/Apoe/Lrp1/Plxnb1/Ntrk2/Ptk2/Cdh2/Sema6d/Map2/Rgma/Rufy3/Pou3f2/Metrn/Ptprs/Cyfip1/Zeb2/Dip2b/Gdi1/Golga4/Ist1/Ryk	25
GO:0014911	GO:0014911	positive regulation of smooth muscle cell migration	15/1003	68/28891	9.17634788307328e-09	6.16887398947283e-07	3.94624977260355e-07	Agt/F3/Dock4/Lrp1/Rapgef3/Ptk2/Sema6d/Il18/Bcl2/Smo/Camk2d/Mdk/Rps6kb1/Src/Dock7	15
GO:0042176	GO:0042176	regulation of protein catabolic process	37/1003	369/28891	9.24522141547071e-09	6.16887398947283e-07	3.94624977260355e-07	Grin2c/Gja1/Gpld1/Egfr/Timp4/Dlgap1/Apoe/Adgrb1/Lrp1/Apc/Serpine2/Cyp51/Cd81/Trib2/Mycbp2/Cst3/Ogt/Rgma/Fbxo2/Fmn2/Hmgcr/Phf20l1/Clu/Rchy1/Bag6/Sgta/Araf/Timp3/Ppp2r3a/Tiparp/Sf3b3/Ufl1/Mdm4/Usp19/Sorl1/Ophn1/Itch	37
GO:0045664	GO:0045664	regulation of neuron differentiation	29/1003	245/28891	9.69794864951207e-09	6.39106788778956e-07	4.08838796868319e-07	Fgfr3/Gpr37l1/Mmd2/Sox8/Cit/Ednrb/Spag9/Tcf4/Zeb1/Mapk8ip3/Notch1/Id4/Sox2/Dmd/Nf1/Gprc5b/Bcl2/Sox5/Cdk5rap2/Fgfr1/Zfhx2/S100b/Id2/Ncoa1/Pbx1/Hes1/Dicer1/Eif4g1/Tcf12	29
GO:0045927	GO:0045927	positive regulation of growth	34/1003	324/28891	1.18396074977927e-08	7.70729571014849e-07	4.9303834047291e-07	Agt/Sgip1/Plcb1/Mapt/Gpam/Vegfa/Ntrk3/Egfr/Macf1/Ncam1/Apoe/Lrp1/Lgi1/Rims2/Ptk2/Notch1/Rufy3/Pou3f2/Bcl2/Cyfip1/Fgfr1/Chd7/Smo/Rictor/Creb1/Rps6kb1/Gdi1/Golga4/Ist1/Hopx/Tead1/Nipbl/Eif4g1/Bmpr1a	34
GO:0021549	GO:0021549	cerebellum development	19/1003	113/28891	1.21761801464392e-08	7.83089754478223e-07	5.00945192074176e-07	Nrxn1/Grid2/Serpine2/Nav2/Cbs/Atp2b2/Gas1/Cntn1/Ptprs/Herc1/Samd4b/Smo/Nr2c2/Mdk/Atxn2/Cplane1/Rora/Ophn1/Rere	19
GO:0042552	GO:0042552	myelination	25/1003	191/28891	1.3366266627922e-08	8.49394419760088e-07	5.43360513044847e-07	Lgi4/Omg/Gjc3/Ptprz1/Fgfr3/Gpm6b/Ptn/Ntrk3/Nfasc/Wasf3/Ntrk2/Cdh2/Kcnj10/Jam2/Id4/Nf1/Pou3f2/Cntn1/Cyfip1/Clu/Tcf7l2/S100b/Akt2/Raf1/Dicer1	25
GO:0061028	GO:0061028	establishment of endothelial barrier	13/1003	51/28891	1.37929403470294e-08	8.5757189691545e-07	5.4859167312688e-07	Plcb1/Vegfa/Ednrb/Rapgef3/Fasn/Vcl/Tjp1/Ptprs/Akap11/Ikbkb/Add1/Dicer1/Tjp2	13
GO:2000146	GO:2000146	negative regulation of cell motility	34/1003	326/28891	1.38162576123508e-08	8.5757189691545e-07	5.4859167312688e-07	Plcb1/Atp1b2/Ptn/Adgrg1/Apoe/Limch1/Srgap1/Adgrb1/Lrp1/Clasp2/Ptk2/Sema6d/Cdh11/Ogt/Magi2/Notch1/Spred1/Nf1/Abr/Clasp1/Nisch/Bcl2/Kank1/Zeb2/Stat3/Hdac2/Ppargc1a/Tcaf1/Rnf20/Krit1/Gna13/Pfn2/Wasl/Bmpr1a	34
GO:0048024	GO:0048024	regulation of mRNA splicing, via spliceosome	19/1003	114/28891	1.41412017935186e-08	8.67652128434512e-07	5.55040031677853e-07	Son/Malat1/Snrnp70/Ddx17/Hnrnpa2b1/Prdx6/Tia1/Tra2a/Rbm5/Rbm25/Celf2/Srsf2/Rbmx/Sfswap/Hnrnpl/Acin1/Fam172a/Prpf19/Srsf6	19
GO:0018209	GO:0018209	peptidyl-serine modification	35/1003	343/28891	1.48557257776366e-08	8.91804677091317e-07	5.70490499592639e-07	Agt/Nrxn1/Dclk1/Vegfa/Ntrk3/Egfr/Arrb1/Ntrk2/Spry2/Ogt/Dmd/Clk1/Bcl2/Nsd1/Hipk2/Srpk2/Mast4/Araf/Camk1/Srpk1/Camk2d/Akt2/Rictor/Lats1/Smg1/Rps6kb1/Ikbkb/Stk38/Galnt1/Raf1/Mark3/Dock7/Eif4g1/Pfn2/Chuk	35
GO:0048813	GO:0048813	dendrite morphogenesis	25/1003	192/28891	1.4868980191294e-08	8.91804677091317e-07	5.70490499592639e-07	Ptprz1/Prex2/Ctnnd2/Dclk1/Ptn/Tnik/Cit/Farp1/Kidins220/Kif1a/Adgrb3/Mfn1/Ptprd/Nsmf/Klf7/Celsr2/Mink1/Ppp3ca/Ppp1r9a/Dhx36/Dnm1l/Abi1/Dlg4/Rere/Wasl	25
GO:0010977	GO:0010977	negative regulation of neuron projection development	23/1003	165/28891	1.52134086925621e-08	9.02324173343294e-07	5.77219857294403e-07	Ntm/Ptprz1/Xylt1/Apoe/Lrp1/Fat3/Ptk2/Sema6d/Map2/Rgma/Rufy3/Neo1/Ptprs/Nr2f1/Kank1/Map4k4/Hdac2/Dip2b/Thoc2/Gdi1/Hes1/Dennd5a/Ryk	23
GO:0006644	GO:0006644	phospholipid metabolic process	36/1003	360/28891	1.56987519116054e-08	9.20878436309336e-07	5.89089082721202e-07	Lcat/Plcb1/Dgkb/Plpp3/Acsl3/Gpam/Pla2g7/Gpld1/Acsl6/Pnpla7/Agpat5/Slc27a1/Prdx6/Mboat2/Pcx/Plcd4/Pitpnc1/Pcyt2/Chka/Chpt1/Pik3r1/Serinc1/Etnk1/Agpat3/Smpd1/Lyst/Pigt/Fabp5/Idh1/Smg1/Ip6k1/Abhd3/Hmgcs1/Pik3c2a/Smpdl3a/Pisd	36
GO:0022037	GO:0022037	metencephalon development	20/1003	127/28891	1.61220902054704e-08	9.27151118294263e-07	5.93101738823251e-07	Nrxn1/Grid2/Serpine2/Nav2/Cbs/Atp2b2/Gas1/Cntn1/Ptprs/Bcl2/Herc1/Samd4b/Smo/Nr2c2/Mdk/Atxn2/Cplane1/Rora/Ophn1/Rere	20
GO:0030902	GO:0030902	hindbrain development	24/1003	179/28891	1.61530636945235e-08	9.27151118294263e-07	5.93101738823251e-07	Nrxn1/Gpr37l1/Atp1b2/Grid2/Nfib/Serpine2/Nav2/Cbs/Atp2b2/Gas1/Cntn1/Ptprs/Bcl2/Herc1/Samd4b/Smo/Nr2c2/Mdk/Atxn2/Hes1/Cplane1/Rora/Ophn1/Rere	24
GO:0022411	GO:0022411	cellular component disassembly	42/1003	462/28891	1.67117090401593e-08	9.49011732514576e-07	6.07086048446547e-07	Mical2/Adgrb3/Apc/Clasp2/Tmod2/Cst3/Ogt/Map2/Nckap5/Lix1/Clasp1/Pbxip1/Chka/Htt/Pik3r1/Snx14/Blcap/Eps8/Huwe1/Map4k4/Klc1/Add3/Gbf1/Carmil1/Zmpste24/Acin1/Dnm1l/Arid1a/Specc1l/Akap8l/Ufl1/Mid1ip1/Iqsec1/Ascc3/Scaf8/Srebf1/Map4/Rb1cc1/Add1/Asph/Smarcc2/Dicer1	42
GO:0007272	GO:0007272	ensheathment of neurons	25/1003	194/28891	1.83577217340693e-08	1.02076581892148e-06	6.5298738273378e-07	Lgi4/Omg/Gjc3/Ptprz1/Fgfr3/Gpm6b/Ptn/Ntrk3/Nfasc/Wasf3/Ntrk2/Cdh2/Kcnj10/Jam2/Id4/Nf1/Pou3f2/Cntn1/Cyfip1/Clu/Tcf7l2/S100b/Akt2/Raf1/Dicer1	25
GO:0008366	GO:0008366	axon ensheathment	25/1003	194/28891	1.83577217340693e-08	1.02076581892148e-06	6.5298738273378e-07	Lgi4/Omg/Gjc3/Ptprz1/Fgfr3/Gpm6b/Ptn/Ntrk3/Nfasc/Wasf3/Ntrk2/Cdh2/Kcnj10/Jam2/Id4/Nf1/Pou3f2/Cntn1/Cyfip1/Clu/Tcf7l2/S100b/Akt2/Raf1/Dicer1	25
GO:0018105	GO:0018105	peptidyl-serine phosphorylation	34/1003	331/28891	2.01994357112745e-08	1.11159368893591e-06	7.11090281577584e-07	Agt/Nrxn1/Dclk1/Vegfa/Ntrk3/Egfr/Arrb1/Ntrk2/Spry2/Ogt/Dmd/Clk1/Bcl2/Nsd1/Hipk2/Srpk2/Mast4/Araf/Camk1/Srpk1/Camk2d/Akt2/Rictor/Lats1/Smg1/Rps6kb1/Ikbkb/Stk38/Raf1/Mark3/Dock7/Eif4g1/Pfn2/Chuk	34
GO:0048863	GO:0048863	stem cell differentiation	31/1003	284/28891	2.08107936796853e-08	1.13355119043021e-06	7.25136570321152e-07	Ptn/Sox8/Ednrb/Gpm6a/Sox6/Cdh2/Sema6d/Notch1/Msi2/Sox2/Chd4/Bcl2/Sox5/Fgfr1/Mtch2/A2m/Zeb2/Stat3/Hdac2/Smo/Zfp36l2/Dhx36/Cdk12/Ufl1/Gatad2b/Hes1/Fam172a/N4bp2l2/Dicer1/Chd2/Bmpr1a	31
GO:0061387	GO:0061387	regulation of extent of cell growth	20/1003	129/28891	2.11795390666188e-08	1.13629041887316e-06	7.26888864117161e-07	Omg/Mapt/Vegfa/Ntrk3/Macf1/Apoe/Lrp1/Mgll/Clasp2/Sema6d/Map2/Rgma/Rufy3/Ptprs/Cyfip1/Dip2b/Gdi1/Golga4/Ist1/Ryk	20
GO:0060485	GO:0060485	mesenchyme development	33/1003	316/28891	2.17947617346206e-08	1.13629041887316e-06	7.26888864117161e-07	Agt/Gja1/Vegfa/Sox8/Ednrb/Ncam1/Ddx17/Spry2/Fermt2/Clasp2/Ptk2/Cdh2/Sema6d/Notch1/Spred1/Clasp1/Bcl2/Fgfr1/Htt/Tcf7l2/Zeb2/Hdac2/Smo/Timp3/Mdk/Nckap1/Mdm4/Hes1/Tasor/Fam172a/Tead1/Dicer1/Bmpr1a	33
GO:0061448	GO:0061448	connective tissue development	33/1003	316/28891	2.17947617346206e-08	1.13629041887316e-06	7.26888864117161e-07	Fgfr3/Bmpr1b/Gpld1/Sox8/Nfib/Trps1/Sox6/Cbs/Csgalnact1/Zeb1/Prrx1/Mboat2/Notch1/Id4/Dmd/Klf7/Rb1/Pbxip1/Sox5/Fgfr1/Id2/Por/Ncoa1/Sik3/Ppargc1a/Zmpste24/Itgb8/Mdk/Fto/Dicer1/Sorl1/Trip11/Bmpr1a	33
GO:0048762	GO:0048762	mesenchymal cell differentiation	29/1003	254/28891	2.18514391688676e-08	1.13629041887316e-06	7.26888864117161e-07	Agt/Gja1/Vegfa/Sox8/Ednrb/Ncam1/Ddx17/Spry2/Fermt2/Clasp2/Ptk2/Cdh2/Sema6d/Notch1/Spred1/Clasp1/Bcl2/Fgfr1/Tcf7l2/Zeb2/Hdac2/Smo/Timp3/Mdk/Hes1/Tasor/Fam172a/Dicer1/Bmpr1a	29
GO:0042177	GO:0042177	negative regulation of protein catabolic process	19/1003	117/28891	2.19254239685155e-08	1.13629041887316e-06	7.26888864117161e-07	Grin2c/Egfr/Timp4/Adgrb1/Serpine2/Cyp51/Mycbp2/Cst3/Ogt/Fmn2/Hmgcr/Phf20l1/Bag6/Sgta/Timp3/Sf3b3/Mdm4/Usp19/Ophn1	19
GO:0043491	GO:0043491	phosphatidylinositol 3-kinase/protein kinase B signal transduction	33/1003	317/28891	2.35349947454276e-08	1.20797886491435e-06	7.72748208038128e-07	Agt/Prex2/Nrxn1/Vegfa/Ntrk3/Egfr/F3/Mertk/Plxnb1/Rapgef3/Ntrk2/Spry2/Fermt2/Serpine2/Ptk2/Phlpp1/Magi2/Il18/Nf1/Fgfr1/Tcf7l2/Pik3r1/Ptpn13/Stat3/Hdac2/Akt2/Rictor/Rps6kb1/Src/Specc1l/Pik3ip1/Pik3c2a/Sesn3	33
GO:0048675	GO:0048675	axon extension	21/1003	143/28891	2.52342398372439e-08	1.28286068810674e-06	8.20650366235781e-07	Mapt/Dclk1/Vegfa/Ntrk3/Macf1/Auts2/Apoe/Lrp1/Mgll/Clasp2/Sema6d/Map2/Rufy3/Vcl/Ptprs/Cyfip1/Smo/Dip2b/Gdi1/Golga4/Ryk	21
GO:0021953	GO:0021953	central nervous system neuron differentiation	26/1003	212/28891	2.69384418975917e-08	1.35657927216363e-06	8.67808396383191e-07	Nrxn1/Bmpr1b/Dclk1/Grid2/Ptch1/Nfib/Ntrk2/Ptk2/Cdh11/Mycbp2/Atp2b2/Id4/Sox2/Sox5/Herc1/Fgfr1/Zeb2/Tulp3/Smo/Atxn2/Hes1/Zmiz1/Dicer1/Rora/Ophn1/Bmpr1a	26
GO:0051893	GO:0051893	regulation of focal adhesion assembly	14/1003	64/28891	3.20617222187678e-08	1.58468030744243e-06	1.01372540816455e-06	Gpm6b/Fam107a/Vegfa/Macf1/Limch1/Lrp1/Fermt2/Clasp2/Ptk2/Vcl/Clasp1/Sdc4/Map4k4/Src	14
GO:0090109	GO:0090109	regulation of cell-substrate junction assembly	14/1003	64/28891	3.20617222187678e-08	1.58468030744243e-06	1.01372540816455e-06	Gpm6b/Fam107a/Vegfa/Macf1/Limch1/Lrp1/Fermt2/Clasp2/Ptk2/Vcl/Clasp1/Sdc4/Map4k4/Src	14
GO:0021987	GO:0021987	cerebral cortex development	19/1003	120/28891	3.34966443669169e-08	1.64041364798718e-06	1.04937821657439e-06	Plcb1/Tubb2b/Adgrg1/Egfr/Pou3f3/Ntrk2/Cdh2/Sox2/Nf1/Pou3f2/Tubb2a/Ptprs/Fgfr1/Nr2f1/Ccdc141/Smo/Mdk/Zmiz1/Dicer1	19
GO:0048588	GO:0048588	developmental cell growth	31/1003	291/28891	3.66404586087181e-08	1.77806152775761e-06	1.13743203566202e-06	Bcan/Agt/Omg/Mapt/Dclk1/Vegfa/Ntrk3/Macf1/Auts2/Apoe/Spag9/Lrp1/Mgll/Clasp2/Rims2/Sema6d/Map2/Rgma/Rufy3/Vcl/Ptprs/Cyfip1/S100b/Zeb2/Smo/Dip2b/Camk2d/Gdi1/Golga4/Ist1/Ryk	31
GO:0040013	GO:0040013	negative regulation of locomotion	35/1003	358/28891	4.37006251903364e-08	2.09297990331128e-06	1.33888639670718e-06	Plcb1/Atp1b2/Ptn/Adgrg1/Apoe/Limch1/Srgap1/Adgrb1/Lrp1/Clasp2/Ptk2/Sema6d/Cdh11/Ogt/Magi2/Notch1/Spred1/Nf1/Abr/Clasp1/Nisch/Bcl2/Kank1/Zeb2/Stat3/Hdac2/Ppargc1a/Tcaf1/Rnf20/Krit1/Gna13/Pfn2/Wasl/Ryk/Bmpr1a	35
GO:0045685	GO:0045685	regulation of glial cell differentiation	17/1003	98/28891	4.3914153085587e-08	2.09297990331128e-06	1.33888639670718e-06	Daam2/Ptprz1/Fgfr3/Gpr37l1/Ptn/Ntrk3/Serpine2/Notch1/Id4/Nf1/Tcf7l2/Id2/Hdac2/Mdk/Hes1/Prpf19/Dicer1	17
GO:0001654	GO:0001654	eye development	39/1003	428/28891	5.07712229611403e-08	2.3983786563413e-06	1.53425102269156e-06	Rorb/Fgfr3/Bmpr1b/Gja1/Ptn/Vegfa/Ntrk3/Sox8/Egfr/Gpm6a/Mertk/Fat3/Fjx1/Nfib/Ntrk2/Apc/Spry2/Kmt2c/Zeb1/Notch1/Sox2/Spred1/Nf1/Gas1/Pou2f1/Bcl2/Chd7/Zeb2/Tulp3/Hipk2/Stat3/Hdac2/Pbx1/Rab3gap1/Ppp2r3a/Arid1a/Hes1/Nipbl/Cc2d2a	39
GO:0110053	GO:0110053	regulation of actin filament organization	30/1003	280/28891	5.32816677411035e-08	2.49489072282465e-06	1.59599012144173e-06	Daam2/S1pr1/Gja1/Cit/Limch1/Prex1/Ccdc88a/Wasf3/Rapgef3/Washc2/Fermt2/Clasp2/Tmod2/Clasp1/Tjp1/Cyfip1/Sdc4/Pik3r1/Eps8/Kank1/Add3/Ppp1r9a/Cdc42ep4/Carmil1/Rictor/Lats1/Nckap1/Specc1l/Add1/Pfn2	30
GO:0007179	GO:0007179	transforming growth factor beta receptor signaling pathway	25/1003	205/28891	5.5529063338364e-08	2.57751426174076e-06	1.64884468164442e-06	Bmpr1b/Htra1/Appl2/Lrp1/Spry2/Fermt2/Ptk2/Zeb1/Ogt/Fut8/Spred1/Zeb2/Hipk2/Stat3/Hdac2/Itgb8/Lats1/Creb1/Src/Usp15/Tnrc6c/Crebbp/Zmiz1/Zfp451/Bmpr1a	25
GO:0150063	GO:0150063	visual system development	39/1003	431/28891	6.11354253952951e-08	2.81328362724211e-06	1.79966715047493e-06	Rorb/Fgfr3/Bmpr1b/Gja1/Ptn/Vegfa/Ntrk3/Sox8/Egfr/Gpm6a/Mertk/Fat3/Fjx1/Nfib/Ntrk2/Apc/Spry2/Kmt2c/Zeb1/Notch1/Sox2/Spred1/Nf1/Gas1/Pou2f1/Bcl2/Chd7/Zeb2/Tulp3/Hipk2/Stat3/Hdac2/Pbx1/Rab3gap1/Ppp2r3a/Arid1a/Hes1/Nipbl/Cc2d2a	39
GO:0042692	GO:0042692	muscle cell differentiation	41/1003	468/28891	6.87669565768387e-08	3.13741892484757e-06	2.00701760805457e-06	Agt/Ank2/Vegfa/Ednrb/Spag9/Adgrb1/Adgrb3/Lama2/Nebl/Syne1/Sox6/Cd81/Cdh2/Zeb1/Tmod2/Notch1/Dmd/Rb1/Dock1/Neo1/Bcl2/Ppp3ca/Csrp1/Ccnt2/Id2/Hdac2/Smo/Camk1/Camk2d/Zmpste24/Ankrd17/Arid1a/Epc1/Hes1/Hopx/Dicer1/Rora/Atp11a/Chuk/Bmpr1a/Setd3	41
GO:0099175	GO:0099175	regulation of postsynapse organization	20/1003	139/28891	7.64283288744281e-08	3.45741033501438e-06	2.21171720667837e-06	Grin2b/Nrcam/Nrxn1/Dgkb/Grid2/Apoe/Kif1a/Prnp/Mfn1/Ptprd/Cdh2/Ncan/Nf1/Ptprs/Asap1/Rbmx/Ppp1r9a/Dhx36/Dnm1l/Wasl	20
GO:0048880	GO:0048880	sensory system development	39/1003	435/28891	7.80664549367248e-08	3.50183812144737e-06	2.24013781348726e-06	Rorb/Fgfr3/Bmpr1b/Gja1/Ptn/Vegfa/Ntrk3/Sox8/Egfr/Gpm6a/Mertk/Fat3/Fjx1/Nfib/Ntrk2/Apc/Spry2/Kmt2c/Zeb1/Notch1/Sox2/Spred1/Nf1/Gas1/Pou2f1/Bcl2/Chd7/Zeb2/Tulp3/Hipk2/Stat3/Hdac2/Pbx1/Rab3gap1/Ppp2r3a/Arid1a/Hes1/Nipbl/Cc2d2a	39
GO:0001667	GO:0001667	ameboidal-type cell migration	41/1003	471/28891	8.18631081448294e-08	3.64154392730916e-06	2.3295080949283e-06	Agt/Daam2/Plpp3/Vegfa/Appl2/Gpld1/Sox8/Glul/Ednrb/Macf1/Apoe/Adgrb1/Sash1/Apc/Clasp2/Ptk2/Cdh2/Sema6d/Arhgap5/Notch1/Fut8/Spred1/Nf1/Dock1/Clasp1/Fgfr1/Sdc4/Kank1/Sparc/Zeb2/Map4k4/Smo/Nckap1/Src/Iqsec1/Ago2/Krit1/Pik3c2a/Gna13/Dicer1/Pfn2	41
GO:0032956	GO:0032956	regulation of actin cytoskeleton organization	34/1003	351/28891	8.48998454268673e-08	3.74541632139353e-06	2.39595562039806e-06	Daam2/S1pr1/Gja1/Gpm6b/Fam107a/Cit/Limch1/Prex1/Lrp1/Ccdc88a/Wasf3/Rapgef3/Washc2/Fermt2/Clasp2/Tmod2/Clasp1/Tjp1/Cyfip1/Sdc4/Pik3r1/Eps8/Kank1/Hdac2/Add3/Ppp1r9a/Cdc42ep4/Carmil1/Rictor/Lats1/Nckap1/Specc1l/Add1/Pfn2	34
GO:0032970	GO:0032970	regulation of actin filament-based process	37/1003	402/28891	8.62947188477635e-08	3.77574761647018e-06	2.4153586535129e-06	Daam2/S1pr1/Atp1a2/Ank2/Gja1/Gpm6b/Fam107a/Cit/Limch1/Prex1/Lrp1/Ccdc88a/Wasf3/Rapgef3/Washc2/Fermt2/Clasp2/Tmod2/Clasp1/Tjp1/Cyfip1/Sdc4/Pik3r1/Eps8/Kank1/Zeb2/Hdac2/Add3/Ppp1r9a/Cdc42ep4/Carmil1/Rictor/Lats1/Nckap1/Specc1l/Add1/Pfn2	37
GO:0043254	GO:0043254	regulation of protein-containing complex assembly	39/1003	437/28891	8.80969338104238e-08	3.82326368032555e-06	2.44575484194279e-06	Daam2/Lcat/Trim9/Mapt/Vegfa/Ncam1/Apoe/Prex1/Syt11/Apc/Fermt2/Clasp2/Slc39a12/Tmod2/Map2/Cyfip1/Cdk5rap2/Clu/Eps8/Kank1/Abca1/Add3/Ppp1r9a/Cdc42ep4/Carmil1/Rab3gap1/Rictor/Lats1/Creb1/Clip1/Nckap1/Src/Raf1/Hes1/Riok3/Add1/Eif4g1/Sorl1/Pfn2	39
GO:0051402	GO:0051402	neuron apoptotic process	35/1003	369/28891	9.23113476354521e-08	3.97385462643583e-06	2.54208838479972e-06	Agt/Ptprz1/Fgfr3/Chl1/Grid2/Vegfa/Cntfr/Cit/Apoe/Kcnip3/Arrb1/Lrp1/Prodh/Prnp/Cpeb4/Ntrk2/Mt1/Nsmf/Ppp2r2b/Il18/Rb1/Nf1/Bcl2/Clu/Htt/Hipk2/Srpk2/Smo/Pigt/Ppargc1a/Nae1/Akt2/Mdk/Nrbp2/Trim2	35
GO:0021543	GO:0021543	pallium development	23/1003	182/28891	9.70927199773973e-08	4.12215924873791e-06	2.63695935850324e-06	Bcan/Plcb1/Tubb2b/Adgrg1/Egfr/Pou3f3/Ntrk2/Cdh2/Id4/Sox2/Nf1/Pou3f2/Tubb2a/Ptprs/Fgfr1/Nr2f1/Ccdc141/Zeb2/Hdac2/Smo/Mdk/Zmiz1/Dicer1	23
GO:0010038	GO:0010038	response to metal ion	32/1003	320/28891	9.76872779723217e-08	4.12215924873791e-06	2.63695935850324e-06	Lcat/Nrxn1/Mapt/Gpld1/Egfr/Ncam1/Kcnip3/Ahcyl1/Syt11/Glud1/Prnp/Slc30a10/Mt1/S100a16/Kcnj10/Sox2/Npc1/Mt2/Bcl2/Slc41a1/Ppp3ca/Htt/Id2/Abat/Smpd1/Creb1/Gdi1/Cpne2/Add1/Asph/Dlg4/Chuk	32
GO:1990138	GO:1990138	neuron projection extension	25/1003	211/28891	9.80731031453193e-08	4.12215924873791e-06	2.63695935850324e-06	Bcan/Mapt/Dclk1/Vegfa/Ntrk3/Macf1/Auts2/Apoe/Spag9/Lrp1/Mgll/Clasp2/Rims2/Sema6d/Map2/Rufy3/Vcl/Ptprs/Cyfip1/S100b/Smo/Dip2b/Gdi1/Golga4/Ryk	25
GO:0042326	GO:0042326	negative regulation of phosphorylation	35/1003	372/28891	1.1251510577601e-07	4.66616189942123e-06	2.98495971322247e-06	Agt/Plpp3/Mapt/Ntrk3/Cadm4/Apoe/Spag9/Arrb1/Sirpa/Prnp/Apc/Spry2/Ogt/Il18/Spred1/Dmd/Rb1/Nf1/Hmgcr/Cdk5rap2/Camk2n1/Ppp2r5a/Ptpn13/Prpsap1/Smpd1/Dbndd2/Ppargc1a/Lats1/Stk38/Gadd45g/Cadm1/Pik3ip1/Ctdsp2/Eif4g1/Sorl1	35
GO:0090596	GO:0090596	sensory organ morphogenesis	32/1003	322/28891	1.12764122335208e-07	4.66616189942123e-06	2.98495971322247e-06	Rorb/Gjb6/Fgfr3/Ptn/Vegfa/Sox8/Lrig1/Myo6/Fat3/Fjx1/Ntrk2/Spry2/Zeb1/Prrx1/Atp2b2/Notch1/Insig1/Sox2/Nf1/Gas1/Abr/Pou2f1/Bcl2/Sobp/Fgfr1/Chd7/Hipk2/Stat3/Hdac2/Ppp2r3a/Arid1a/Nipbl	32
GO:0034249	GO:0034249	negative regulation of amide metabolic process	27/1003	243/28891	1.16387000993025e-07	4.7790293176982e-06	3.05716138640787e-06	Spon1/Apoe/Prnp/Cpeb4/Ntrk2/Tnrc6b/Tia1/Tnrc6a/Clu/Samd4b/Rtn3/Rc3h1/Cnot3/Zfp36l2/Dhx36/Larp1/Rida/Rc3h2/Xrn1/Ago2/Tnrc6c/Fto/Eif4g1/Sorl1/Khsrp/Trim2/Tut7	27
GO:0044843	GO:0044843	cell cycle G1/S phase transition	28/1003	260/28891	1.32029937398293e-07	5.37996798345105e-06	3.44158390454048e-06	Plcb1/Fam107a/Appl2/Egfr/Camk2g/Apc/Id4/Sox2/Rb1/Gas1/Crlf3/Bcl2/Ppp3ca/Id2/Kmt2e/Nacc2/Rbl2/Ccnh/Camk2d/Ankrd17/Lats1/Arid1a/Rps6kb1/Brd4/Ctdsp2/Crebbp/Smarcc2/Eif4g1	28
GO:0045446	GO:0045446	endothelial cell differentiation	18/1003	118/28891	1.3738722380301e-07	5.55585606560962e-06	3.55410011177804e-06	Agt/Plcb1/Vegfa/Ednrb/Arhgef26/Rapgef3/Zeb1/Notch1/Dmd/Fasn/Vcl/Tjp1/Ptprs/Akap11/Ikbkb/Add1/Dicer1/Tjp2	18
GO:0035264	GO:0035264	multicellular organism growth	26/1003	230/28891	1.41051121708947e-07	5.61888722151014e-06	3.59442135761056e-06	Agt/Slc1a2/Sgip1/Gpam/Apba2/Ptch1/Kmt2c/Dmd/Pou3f2/Bcl2/Tcf7l2/Chd7/Zfp950/Stat3/Smo/Atrx/Sik3/Zmpste24/Rc3h2/Creb1/Atxn2/Add1/Nipbl/Fto/Dicer1/Ankrd11	26
GO:0051056	GO:0051056	regulation of small GTPase mediated signal transduction	26/1003	230/28891	1.41051121708947e-07	5.61888722151014e-06	3.59442135761056e-06	Adcyap1r1/Mmd2/Adgrg1/Cadm4/Auts2/Apoe/Psd2/Arrb1/Spry2/Cdh2/Ogt/Rasa2/Notch1/Nf1/Psd3/Eps8/Kank1/Abca1/Cdc42bpa/Plce1/Map4k4/Camk2d/Src/Iqsec1/Ralgapa1/Ophn1	26
GO:0031098	GO:0031098	stress-activated protein kinase signaling cascade	28/1003	261/28891	1.43095082798975e-07	5.65808557022908e-06	3.61949667524268e-06	Agt/Fgfr3/Plcb1/Vegfa/Tnik/Egfr/Sirpa/Sash1/Ptk2/Hacd3/Mapk8ip3/Phlpp1/Tlr3/Hmgcr/Mink1/Hipk2/Map4k4/Nr2c2/Mapk10/Irak1/Zmpste24/Ccdc88c/Rnf13/Gadd45g/Rb1cc1/Zmynd11/Fgd4/Itch	28
GO:0034248	GO:0034248	regulation of amide metabolic process	41/1003	482/28891	1.52763583373055e-07	5.9890097101713e-06	3.83118997846536e-06	Spon1/Slc7a11/Apoe/Gsap/Prnp/Cpeb4/Ntrk2/Apc/Tnrc6b/Tia1/Ogt/Msi1/Msi2/Tnrc6a/Cyfip1/Clu/Samd4b/Poldip3/Rtn3/Larp4b/Rc3h1/Cnot3/Zfp36l2/Dhx36/Akt2/Larp1/Rida/Rc3h2/Aplp1/Rps6kb1/Xrn1/Ago2/Tnrc6c/Fto/Eif4g1/Sorl1/Dnajc1/Khsrp/Trim2/Tut7/Eif4g3	41
GO:0043523	GO:0043523	regulation of neuron apoptotic process	31/1003	310/28891	1.54271982279474e-07	5.9890097101713e-06	3.83118997846536e-06	Agt/Ptprz1/Fgfr3/Chl1/Grid2/Vegfa/Cntfr/Apoe/Kcnip3/Arrb1/Lrp1/Prodh/Prnp/Cpeb4/Ntrk2/Mt1/Nsmf/Ppp2r2b/Il18/Nf1/Bcl2/Clu/Htt/Hipk2/Srpk2/Smo/Ppargc1a/Nae1/Mdk/Nrbp2/Trim2	31
GO:0018394	GO:0018394	peptidyl-lysine acetylation	15/1003	83/28891	1.54830149869546e-07	5.9890097101713e-06	3.83118997846536e-06	Auts2/Hdac8/Phf20l1/Por/Bag6/Hdac2/Smo/Dip2b/Meaf6/Smc5/Kat6b/Kansl3/Brd8/Crebbp/Msl1	15
GO:0010563	GO:0010563	negative regulation of phosphorus metabolic process	38/1003	430/28891	1.65347353876619e-07	6.30445839280993e-06	4.03298357876504e-06	Agt/Plpp3/Mapt/Ntrk3/Cadm4/Apoe/Spag9/Slc27a1/Arrb1/Sirpa/Prnp/Apc/Spry2/Ogt/Il18/Spred1/Dmd/Rb1/Nf1/Hmgcr/Cdk5rap2/Camk2n1/Ppp2r5a/Ptpn13/Cry2/Prpsap1/Smpd1/Dbndd2/Ppargc1a/Lats1/Ikbkb/Stk38/Gadd45g/Cadm1/Pik3ip1/Ctdsp2/Eif4g1/Sorl1	38
GO:0045936	GO:0045936	negative regulation of phosphate metabolic process	38/1003	430/28891	1.65347353876619e-07	6.30445839280993e-06	4.03298357876504e-06	Agt/Plpp3/Mapt/Ntrk3/Cadm4/Apoe/Spag9/Slc27a1/Arrb1/Sirpa/Prnp/Apc/Spry2/Ogt/Il18/Spred1/Dmd/Rb1/Nf1/Hmgcr/Cdk5rap2/Camk2n1/Ppp2r5a/Ptpn13/Cry2/Prpsap1/Smpd1/Dbndd2/Ppargc1a/Lats1/Ikbkb/Stk38/Gadd45g/Cadm1/Pik3ip1/Ctdsp2/Eif4g1/Sorl1	38
GO:0001503	GO:0001503	ossification	41/1003	484/28891	1.70679324527512e-07	6.46160449877913e-06	4.13351047978536e-06	Rorb/S1pr1/Fgfr3/Bmpr1b/Gja1/Gpm6b/Ptn/Vegfa/Gpld1/Xylt1/Sox8/Ptch1/Zhx3/Plxnb1/Hdac8/Apc/Fermt2/Slc20a2/Ptk2/Cbs/Csgalnact1/Gabbr1/Notch1/Id4/Sox2/Nf1/Bcl2/Ppp3ca/Fgfr1/Tcf7l2/Id2/Smo/Pbx1/Sik3/Zmpste24/Dhx36/Mdk/Nipbl/Id3/Asxl2/Bmpr1a	41
GO:0051017	GO:0051017	actin filament bundle assembly	22/1003	174/28891	1.81749192281783e-07	6.79773984209826e-06	4.34853740761704e-06	S1pr1/Fam107a/Limch1/Arrb1/Ccdc88a/Rapgef3/Fermt2/Clasp2/Spire1/Fmn2/Clasp1/Tjp1/Sorbs1/Sdc4/Pik3r1/Eps8/Zeb2/Ppp1r9a/Carmil1/Src/Add1/Pfn2	22
GO:0000082	GO:0000082	G1/S transition of mitotic cell cycle	26/1003	233/28891	1.82521026210486e-07	6.79773984209826e-06	4.34853740761704e-06	Plcb1/Fam107a/Appl2/Egfr/Camk2g/Apc/Id4/Rb1/Crlf3/Bcl2/Ppp3ca/Id2/Kmt2e/Nacc2/Rbl2/Ccnh/Camk2d/Ankrd17/Lats1/Arid1a/Rps6kb1/Brd4/Ctdsp2/Crebbp/Smarcc2/Eif4g1	26
GO:0033002	GO:0033002	muscle cell proliferation	29/1003	280/28891	1.83378519532063e-07	6.79773984209826e-06	4.34853740761704e-06	Agt/S1pr1/Gja1/Ndrg2/Vegfa/Egfr/Ncam1/Apoe/Apc/Ptk2/Il18/Notch1/Nf1/Paxbp1/Hmgcr/Fgfr1/Tcf7l2/Pik3r1/Id2/Stat3/Hdac2/Timp3/Irak1/Ppargc1a/Camk2d/Rps6kb1/Src/Gna13/Bmpr1a	29
GO:0031032	GO:0031032	actomyosin structure organization	25/1003	218/28891	1.8505236070335e-07	6.81247932023781e-06	4.35796630215367e-06	S1pr1/Limch1/Arrb1/Ccdc88a/Rapgef3/Nebl/Fermt2/Clasp2/Tmod2/Clasp1/Tjp1/Myo18a/Sorbs1/Csrp1/Sdc4/Pik3r1/Cdc42bpa/Zeb2/Hdac2/Ppp1r9a/Carmil1/Src/Trpm7/Cdc42bpb/Pfn2	25
GO:0043010	GO:0043010	camera-type eye development	35/1003	380/28891	1.88437706054815e-07	6.84489753547353e-06	4.37870434522611e-06	Rorb/Fgfr3/Bmpr1b/Gja1/Ptn/Vegfa/Ntrk3/Sox8/Egfr/Gpm6a/Mertk/Fat3/Fjx1/Nfib/Ntrk2/Apc/Spry2/Kmt2c/Zeb1/Notch1/Sox2/Spred1/Nf1/Gas1/Pou2f1/Chd7/Zeb2/Tulp3/Hipk2/Stat3/Hdac2/Rab3gap1/Arid1a/Hes1/Cc2d2a	35
GO:0006376	GO:0006376	mRNA splice site recognition	9/1003	27/28891	1.88497552962647e-07	6.84489753547353e-06	4.37870434522611e-06	Luc7l3/Celf2/Luc7l2/Rbmx/Sfswap/Prpf39/Srsf1/Srsf6/Luc7l	9
GO:0010632	GO:0010632	regulation of epithelial cell migration	27/1003	250/28891	2.07779644943436e-07	7.49410638316259e-06	4.79400546370204e-06	Agt/Plpp3/Vegfa/Gpld1/Glul/Macf1/Apoe/Adgrb1/Sash1/Apc/Clasp2/Ptk2/Arhgap5/Notch1/Spred1/Nf1/Dock1/Clasp1/Fgfr1/Sparc/Map4k4/Src/Iqsec1/Krit1/Pik3c2a/Dicer1/Pfn2	27
GO:0051258	GO:0051258	protein polymerization	29/1003	282/28891	2.13355791874831e-07	7.63488331786545e-06	4.8840609499232e-06	Daam2/Mapt/Fam107a/Prex1/Apc/Clasp2/Slc39a12/Spire1/Tmod2/Map2/Clasp1/Cyfip1/Cdk5rap2/Eps8/Kank1/Add3/Ppp1r9a/Cdc42ep4/Carmil1/Rictor/Lats1/Clip1/Nckap1/Diaph2/Mid1ip1/Map4/Add1/Pfn2/Wasl	29
GO:2000736	GO:2000736	regulation of stem cell differentiation	15/1003	85/28891	2.14543367868081e-07	7.63488331786545e-06	4.8840609499232e-06	Ptn/Sox6/Notch1/Chd4/Sox5/Mtch2/Stat3/Hdac2/Zfp36l2/Dhx36/Cdk12/Gatad2b/Hes1/N4bp2l2/Dicer1	15
GO:0072659	GO:0072659	protein localization to plasma membrane	31/1003	315/28891	2.20286834957883e-07	7.771231122368e-06	4.97128310641908e-06	Ank2/Nrxn1/Acsl3/Tnik/Egfr/Macf1/Camk2g/Ptch1/Kcnip3/Lrp1/Nfasc/Prnp/Ccdc88a/Clasp2/Cd81/Cdh2/Rab34/Tspan5/Sorbs1/Pik3r1/Ppp2r5a/Camk2d/Akt2/Atp2c1/Ikbkb/Golga4/Stx7/Tspan15/Fcho2/Rab11fip2/Sorl1	31
GO:0015800	GO:0015800	acidic amino acid transport	14/1003	74/28891	2.21286461333821e-07	7.771231122368e-06	4.97128310641908e-06	Grin2b/Slc1a2/Slc6a1/Slc1a3/Gja1/Myo6/Slc7a11/Ntrk2/Kcnj10/Gabbr1/Nf1/Abat/Slc25a18/Rab3gap1	14
GO:1902652	GO:1902652	secondary alcohol metabolic process	21/1003	162/28891	2.24673695225206e-07	7.83861558896831e-06	5.01438917998328e-06	Lcat/Apoe/Lrp1/Cyp51/Msmo1/Insig1/Soat1/Npc1/Hmgcr/Sc5d/Fgfr1/Abca1/Por/Smpd1/Srebf2/Idh1/Aco2/Idh3b/Srebf1/Hmgcs1/Sqle	21
GO:0015711	GO:0015711	organic anion transport	38/1003	436/28891	2.35017341270176e-07	8.14625043961168e-06	5.21118424525257e-06	Agt/Grin2b/Slc1a2/Slc7a10/Slc6a1/Slc4a4/Slc1a3/Slc6a11/Acsl3/Gja1/Acsl6/Sfxn5/Myo6/Slc7a11/Apoe/Slc27a1/Lrrc8a/Fabp7/Slc6a9/Ntrk2/Slco1c1/Kcnj10/Gabbr1/Slc38a3/Slc7a2/Abcc5/Nf1/Slc3a2/Crot/Abat/Slc25a18/Abcd3/Fabp5/Rab3gap1/Akt2/Rps6kb1/Sfxn1/Slc38a1	38
GO:0007411	GO:0007411	axon guidance	27/1003	252/28891	2.44123813853659e-07	8.35341614327455e-06	5.34370885385472e-06	Nrcam/Bmpr1b/Chl1/Vegfa/Tubb2b/Ncam1/Ptch1/Lrp1/Nfasc/Plxnb1/Nfib/Lama2/Lgi1/Sema6d/Mycbp2/Mapk8ip3/Notch1/Alcam/Klf7/Gas1/Cntn1/Neo1/Cyfip1/Enah/Smo/Trio/Ryk	27
GO:0097485	GO:0097485	neuron projection guidance	27/1003	252/28891	2.44123813853659e-07	8.35341614327455e-06	5.34370885385472e-06	Nrcam/Bmpr1b/Chl1/Vegfa/Tubb2b/Ncam1/Ptch1/Lrp1/Nfasc/Plxnb1/Nfib/Lama2/Lgi1/Sema6d/Mycbp2/Mapk8ip3/Notch1/Alcam/Klf7/Gas1/Cntn1/Neo1/Cyfip1/Enah/Smo/Trio/Ryk	27
GO:0061572	GO:0061572	actin filament bundle organization	22/1003	177/28891	2.45873742039602e-07	8.35970722934648e-06	5.34773328311411e-06	S1pr1/Fam107a/Limch1/Arrb1/Ccdc88a/Rapgef3/Fermt2/Clasp2/Spire1/Fmn2/Clasp1/Tjp1/Sorbs1/Sdc4/Pik3r1/Eps8/Zeb2/Ppp1r9a/Carmil1/Src/Add1/Pfn2	22
GO:0048545	GO:0048545	response to steroid hormone	27/1003	253/28891	2.64426437519675e-07	8.9335969840508e-06	5.7148525204119e-06	Acsbg1/Lcat/Atp1a2/Paqr8/Fam107a/Ddx17/Hdac8/Ntrk2/Agl/Paqr7/Npc1/Bcl2/Pik3r1/Por/Ncoa1/Safb/Cry2/Zfp36l2/Safb2/Lats1/Idh1/Arid1a/Rps6kb1/Src/Ufl1/Zmiz1/Ubr5	27
GO:0048710	GO:0048710	regulation of astrocyte differentiation	10/1003	36/28891	2.71781036298203e-07	9.12432183496733e-06	5.83685985932717e-06	Fgfr3/Gpr37l1/Ntrk3/Serpine2/Notch1/Id4/Nf1/Id2/Hes1/Prpf19	10
GO:0003158	GO:0003158	endothelium development	19/1003	137/28891	2.89841773714557e-07	9.66984617555192e-06	6.18583364427648e-06	Agt/Plcb1/Vegfa/Ednrb/Arhgef26/Rapgef3/Zeb1/Notch1/Dmd/Fasn/Vcl/Tjp1/Ptprs/Akap11/Ikbkb/Add1/Krit1/Dicer1/Tjp2	19
GO:0000380	GO:0000380	alternative mRNA splicing, via spliceosome	14/1003	76/28891	3.12695057803147e-07	1.03674920407031e-05	6.63212008835181e-06	Malat1/Ddx17/Tia1/Rbm5/Rbm25/Sfpq/Celf2/Srsf2/Rbmx/Sfswap/Hnrnpl/Srsf1/Fam172a/Srsf6	14
GO:0016055	GO:0016055	Wnt signaling pathway	39/1003	460/28891	3.32422984761219e-07	1.09535425472555e-05	7.00701860016501e-06	Gpc5/Daam2/Fgfr3/Plpp3/Ctnnd2/Ndrg2/Tnik/Egfr/Ednrb/Macf1/Apoe/Lrp1/Apc/Tle4/Fermt2/Cdh2/Cpe/Notch1/Sox2/Pbxip1/Celsr2/Gprc5b/Amer2/Tcf7l2/Daam1/Kank1/Usp34/Zeb2/Hdac2/Ppp2r3a/Lats1/Ctnnd1/Mdk/Src/Ccdc88c/Zranb1/Chd8/Ubr5/Ryk	39
GO:0015807	GO:0015807	L-amino acid transport	15/1003	88/28891	3.43541428129508e-07	1.12504548672105e-05	7.19695442590976e-06	Agt/Slc1a2/Slc7a10/Slc1a3/Slc7a11/Slc6a9/Kcnj10/Slc38a3/Slc7a2/Nf1/Slc3a2/Slc25a18/Rab3gap1/Sfxn1/Slc38a1	15
GO:0198738	GO:0198738	cell-cell signaling by wnt	39/1003	462/28891	3.71186926708201e-07	1.20674978595416e-05	7.71961962027037e-06	Gpc5/Daam2/Fgfr3/Plpp3/Ctnnd2/Ndrg2/Tnik/Egfr/Ednrb/Macf1/Apoe/Lrp1/Apc/Tle4/Fermt2/Cdh2/Cpe/Notch1/Sox2/Pbxip1/Celsr2/Gprc5b/Amer2/Tcf7l2/Daam1/Kank1/Usp34/Zeb2/Hdac2/Ppp2r3a/Lats1/Ctnnd1/Mdk/Src/Ccdc88c/Zranb1/Chd8/Ubr5/Ryk	39
GO:0030516	GO:0030516	regulation of axon extension	17/1003	113/28891	3.73011829678601e-07	1.20674978595416e-05	7.71961962027037e-06	Mapt/Vegfa/Ntrk3/Macf1/Apoe/Lrp1/Mgll/Clasp2/Sema6d/Map2/Rufy3/Ptprs/Cyfip1/Dip2b/Gdi1/Golga4/Ryk	17
GO:0030111	GO:0030111	regulation of Wnt signaling pathway	31/1003	323/28891	3.82634650109168e-07	1.2287314979435e-05	7.86023738307015e-06	Gpc5/Daam2/Fgfr3/Plpp3/Ctnnd2/Egfr/Macf1/Apoe/Lrp1/Apc/Tle4/Cdh2/Notch1/Sox2/Pbxip1/Gprc5b/Amer2/Tcf7l2/Kank1/Usp34/Zeb2/Hdac2/Ppp2r3a/Lats1/Ctnnd1/Mdk/Src/Ccdc88c/Zranb1/Chd8/Ubr5	31
GO:0002064	GO:0002064	epithelial cell development	26/1003	242/28891	3.84410191376103e-07	1.2287314979435e-05	7.86023738307015e-06	Agt/Fgfr3/Plcb1/Gja1/Vegfa/Sox8/Ednrb/Arhgef26/Rapgef3/Cdh2/Notch1/Dmd/Fasn/Vcl/Tjp1/Ptprs/Smo/Akap11/Jmjd1c/Atrx/Ikbkb/Src/Ccdc88c/Add1/Dicer1/Tjp2	26
GO:0018205	GO:0018205	peptidyl-lysine modification	25/1003	227/28891	4.0132173877235e-07	1.27515204855167e-05	8.15719123168863e-06	Auts2/Hdac8/Ogt/Setbp1/Phf20l1/Kmt2a/Por/Bag6/Hdac2/Smo/Dip2b/Kmt5b/Meaf6/Senp5/Smc5/Ash1l/Kat6b/Kansl3/Brd8/Senp7/Crebbp/Zmiz1/Zfp451/Setd3/Msl1	25
GO:0008154	GO:0008154	actin polymerization or depolymerization	23/1003	197/28891	4.11405114172199e-07	1.29945591683503e-05	8.31266390765877e-06	Daam2/Mical2/Fam107a/Cit/Prex1/Spire1/Tmod2/Cyfip1/Eps8/Kank1/Enah/Add3/Ppp1r9a/Cdc42ep4/Carmil1/Rictor/Lats1/Nckap1/Specc1l/Diaph2/Add1/Pfn2/Wasl	23
GO:0046889	GO:0046889	positive regulation of lipid biosynthetic process	17/1003	114/28891	4.24367438396439e-07	1.33251375656482e-05	8.52413603813032e-06	Agt/Acsl3/Gpam/Gpld1/Apoe/Slc27a1/Ogt/Pcx/Sorbs1/Elovl5/Tcf7l2/Por/Srebf2/Ppargc1a/Creb1/Mid1ip1/Srebf1	17
GO:0015833	GO:0015833	peptide transport	32/1003	343/28891	4.70271481690268e-07	1.4594820751527e-05	9.33635671115808e-06	Agt/Plcb1/Gja1/Gnao1/Gpld1/Glul/Egfr/Slc7a11/Pfkm/Arrb1/Lrp1/Glud1/Abcb9/Rims2/Cpe/Gabbr1/Klf7/Slc15a2/Hmgcr/Ppp3ca/Htt/Tcf7l2/Chd7/Camk2n1/Abca1/Cpt1a/Abat/Map4k4/Raf1/Srebf1/Rab11fip2/Hmgn3	32
GO:0071900	GO:0071900	regulation of protein serine/threonine kinase activity	32/1003	343/28891	4.70271481690268e-07	1.4594820751527e-05	9.33635671115808e-06	Agt/Nrxn1/Vegfa/Ntrk3/Egfr/Apoe/Sash1/Apc/Spry2/Fermt2/Trib2/Cbs/Mapk8ip3/Rb1/Nf1/Hgs/Hmgcr/Cdk5rap2/Fgfr1/Htt/Zeb2/Smpd1/Camk1/Ccnh/Irak1/Lats1/Cdk12/Stk38/Src/Tead1/Fgd4/Sorl1	32
GO:0046578	GO:0046578	regulation of Ras protein signal transduction	23/1003	199/28891	4.92859391009931e-07	1.52074186659596e-05	9.72823769051546e-06	Mmd2/Adgrg1/Cadm4/Auts2/Apoe/Psd2/Arrb1/Spry2/Cdh2/Ogt/Rasa2/Notch1/Nf1/Psd3/Eps8/Kank1/Abca1/Plce1/Map4k4/Camk2d/Src/Iqsec1/Ophn1	23
GO:0043087	GO:0043087	regulation of GTPase activity	32/1003	345/28891	5.34950491591385e-07	1.64112972650277e-05	1.04983629444795e-05	S1pr1/Prex2/Gnao1/Ntrk3/Fgd6/Prex1/Arrb1/Itga6/Mtss2/Arhgef26/Plxnb1/Rapgef3/Ntrk2/Spry2/Fermt2/Rasa2/Arap2/Rgma/Nf1/Abr/Pbxip1/Asap1/Asap2/Map4k4/Rab3gap1/Akt2/Rictor/Rgl1/Ralgapa1/Dock7/Rab11fip2/Rabgap1	32
GO:1901890	GO:1901890	positive regulation of cell junction assembly	18/1003	129/28891	5.3969384771929e-07	1.64622043378604e-05	1.05309283729406e-05	Agt/Nrxn1/Slitrk2/Grid2/Vegfa/Ntrk3/Adgrl3/Adgrb1/Adgrb3/Ntrk2/Fermt2/Ptprd/Adgrl1/Sdc4/Pik3r1/Map4k4/Hopx/Dlg4	18
GO:0051222	GO:0051222	positive regulation of protein transport	32/1003	346/28891	5.70300637509097e-07	1.72969591080884e-05	1.10649238521502e-05	Plcb1/Acsl3/Gja1/Gpld1/Glul/Egfr/Pfkm/Arrb1/Lrp1/Glud1/Prnp/Frmd4a/Rapgef3/Cd81/Rab34/Rufy3/Myo18a/Tcf7l2/Pik3r1/Camk2n1/Abat/Smo/Camk1/Akt2/Tcaf1/Atp2c1/Dnm1l/Src/Tm9sf4/Asph/Ubr5/Sorl1	32
GO:0048732	GO:0048732	gland development	40/1003	489/28891	5.93322077641412e-07	1.78935211889823e-05	1.14465466539919e-05	Gja1/Ptn/Vegfa/Egfr/Ptch1/Nfib/Apc/Serpine2/Arhgap5/Atp2b2/Il18/Notch1/Id4/Tet2/Sox2/Fasn/Nf1/Pou3f2/Npc1/Bcl2/Fgfr1/Tcf7l2/Id2/Hipk2/Smo/Pbx1/Zmpste24/Lats1/Ctnnd1/Mdk/Creb1/Ash1l/Src/Raf1/Hes1/Cadm1/Rb1cc1/Chuk/Bmpr1a/Kdm5b	40
GO:0030038	GO:0030038	contractile actin filament bundle assembly	17/1003	117/28891	6.19285806567169e-07	1.8416509940681e-05	1.17811043457177e-05	S1pr1/Limch1/Arrb1/Ccdc88a/Rapgef3/Fermt2/Clasp2/Clasp1/Tjp1/Sorbs1/Sdc4/Pik3r1/Zeb2/Ppp1r9a/Carmil1/Src/Pfn2	17
GO:0043149	GO:0043149	stress fiber assembly	17/1003	117/28891	6.19285806567169e-07	1.8416509940681e-05	1.17811043457177e-05	S1pr1/Limch1/Arrb1/Ccdc88a/Rapgef3/Fermt2/Clasp2/Clasp1/Tjp1/Sorbs1/Sdc4/Pik3r1/Zeb2/Ppp1r9a/Carmil1/Src/Pfn2	17
GO:0097581	GO:0097581	lamellipodium organization	15/1003	92/28891	6.23315218955199e-07	1.8416509940681e-05	1.17811043457177e-05	S1pr1/Auts2/Mtss2/Ccdc88a/Wasf3/Vcl/Cyfip1/Pik3r1/Kank1/Plce1/Carmil1/Nckap1/Src/Abi1/Fgd4	15
GO:0006475	GO:0006475	internal protein amino acid acetylation	13/1003	69/28891	6.27913976995868e-07	1.8416509940681e-05	1.17811043457177e-05	Auts2/Hdac8/Phf20l1/Por/Bag6/Smo/Meaf6/Smc5/Kat6b/Kansl3/Brd8/Crebbp/Msl1	13
GO:0018393	GO:0018393	internal peptidyl-lysine acetylation	13/1003	69/28891	6.27913976995868e-07	1.8416509940681e-05	1.17811043457177e-05	Auts2/Hdac8/Phf20l1/Por/Bag6/Smo/Meaf6/Smc5/Kat6b/Kansl3/Brd8/Crebbp/Msl1	13
GO:1905039	GO:1905039	carboxylic acid transmembrane transport	19/1003	144/28891	6.35434372648255e-07	1.85352386950622e-05	1.18570555356396e-05	Agt/Slc1a2/Slc7a10/Slc1a3/Acsl6/Slc7a11/Slc27a1/Lrrc8a/Slc6a9/Kcnj10/Slc38a3/Slc7a2/Abcc5/Slc3a2/Slc25a18/Abcd3/Akt2/Sfxn1/Slc38a1	19
GO:0044772	GO:0044772	mitotic cell cycle phase transition	38/1003	454/28891	6.44382104966533e-07	1.86940851973443e-05	1.19586701859922e-05	Plcb1/Fam107a/Appl2/Egfr/Cit/Camk2g/Nfib/Apc/Clasp2/Id4/Rb1/Crlf3/Clasp1/Bcl2/Cdk5rap2/Ppp3ca/Eps8/Id2/Kmt2e/Pbx1/Zfp36l2/Uimc1/Nacc2/Rbl2/Ccnh/Nae1/Camk2d/Ankrd17/Smc5/Lats1/Arid1a/Rps6kb1/Brd4/Ctdsp2/Crebbp/Smarcc2/Zfp207/Eif4g1	38
GO:0031400	GO:0031400	negative regulation of protein modification process	39/1003	473/28891	6.71377254448929e-07	1.93719555905318e-05	1.23923061930716e-05	Agt/Plpp3/Mapt/Ntrk3/Cadm4/Fry/Apoe/Spag9/Adgrb1/Arrb1/Sirpa/Prnp/Hdac8/Apc/Spry2/Ogt/Il18/Spred1/Dmd/Rb1/Nf1/Hmgcr/Cdk5rap2/Camk2n1/Ptpn13/Cry2/Smpd1/Hdac2/Dbndd2/Ppargc1a/Lats1/Ikbkb/Stk38/Ufl1/Gadd45g/Cadm1/Ctdsp2/Eif4g1/Sorl1	39
GO:1903313	GO:1903313	positive regulation of mRNA metabolic process	19/1003	145/28891	7.07784255497018e-07	2.01544119912312e-05	1.2892846226569e-05	Snrnp70/Tnrc6b/Prdx6/Tra2a/Tnrc6a/Samd4b/Rc3h1/Rbmx/Cnot3/Zfp36l2/Dhx36/Rida/Rc3h2/Ago2/Tnrc6c/Prpf19/Fto/Khsrp/Tut7	19
GO:1903825	GO:1903825	organic acid transmembrane transport	19/1003	145/28891	7.07784255497018e-07	2.01544119912312e-05	1.2892846226569e-05	Agt/Slc1a2/Slc7a10/Slc1a3/Acsl6/Slc7a11/Slc27a1/Lrrc8a/Slc6a9/Kcnj10/Slc38a3/Slc7a2/Abcc5/Slc3a2/Slc25a18/Abcd3/Akt2/Sfxn1/Slc38a1	19
GO:0014014	GO:0014014	negative regulation of gliogenesis	12/1003	59/28891	7.1359757705933e-07	2.01544119912312e-05	1.2892846226569e-05	Daam2/Fgfr3/Gpr37l1/Ptn/Ntrk3/Notch1/Id4/Rb1/Nf1/Id2/Hes1/Dicer1	12
GO:0048713	GO:0048713	regulation of oligodendrocyte differentiation	12/1003	59/28891	7.1359757705933e-07	2.01544119912312e-05	1.2892846226569e-05	Daam2/Ptprz1/Ptn/Notch1/Id4/Nf1/Tcf7l2/Id2/Hdac2/Mdk/Hes1/Dicer1	12
GO:0060828	GO:0060828	regulation of canonical Wnt signaling pathway	26/1003	251/28891	7.77855945145901e-07	2.1822881576675e-05	1.39601719222129e-05	Gpc5/Daam2/Fgfr3/Ctnnd2/Egfr/Apoe/Apc/Tle4/Cdh2/Notch1/Sox2/Gprc5b/Amer2/Tcf7l2/Kank1/Usp34/Zeb2/Hdac2/Ppp2r3a/Lats1/Ctnnd1/Mdk/Src/Ccdc88c/Chd8/Ubr5	26
GO:0033135	GO:0033135	regulation of peptidyl-serine phosphorylation	20/1003	160/28891	7.80848703848807e-07	2.1822881576675e-05	1.39601719222129e-05	Agt/Nrxn1/Vegfa/Ntrk3/Egfr/Arrb1/Ntrk2/Spry2/Ogt/Dmd/Bcl2/Nsd1/Araf/Akt2/Rictor/Lats1/Raf1/Dock7/Eif4g1/Pfn2	20
GO:0070570	GO:0070570	regulation of neuron projection regeneration	10/1003	40/28891	7.98941522930169e-07	2.22122387989648e-05	1.42092450679028e-05	Omg/Ptn/Ntrk3/Xylt1/Lrp1/Prrx1/Rgma/Neo1/Ptprs/Map4k4	10
GO:0001558	GO:0001558	regulation of cell growth	38/1003	459/28891	8.42791282927757e-07	2.33099475039812e-05	1.49114530778164e-05	Agt/Omg/Mapt/Gja1/Fam107a/Vegfa/Ntrk3/Egfr/Macf1/Apoe/Spag9/Lrp1/Mgll/Lgi1/Serpine2/Clasp2/Rims2/Ptk2/Sema6d/Map2/Rgma/Rb1/Gas1/Rufy3/Crlf3/Eno1/Ptprs/Bcl2/Cyfip1/Dip2b/Meaf6/Rictor/Gdi1/Golga4/Ist1/Tead1/Eif4g1/Ryk	38
GO:1902414	GO:1902414	protein localization to cell junction	18/1003	133/28891	8.53755315309779e-07	2.34914735728021e-05	1.50275759243892e-05	Grin2c/Nrxn1/Mapt/Tnik/Dlgap1/Lgi1/Fermt2/Gpc6/Ogt/Mapk8ip3/Magi2/Vcl/Tjp1/Nrxn2/Klc1/Mapk10/Dlg4/Tjp2	18
GO:0030534	GO:0030534	adult behavior	22/1003	191/28891	9.2001782869441e-07	2.51848983054911e-05	1.61108655130077e-05	Lgi4/Slc1a2/Prex2/Atp1a2/Nrxn1/Mapt/Chl1/Pcdh17/Slc7a11/Kcnj10/Clcn3/Npc1/Chd7/Zfhx2/Eps8/Nrxn2/Id2/Hipk2/Abat/Zmpste24/Cnp/Crebbp	22
GO:0021700	GO:0021700	developmental maturation	34/1003	389/28891	9.39308227320363e-07	2.55817720277352e-05	1.63647469894052e-05	Bcan/Lgi4/Nrcam/S1pr1/Nrxn1/Fgfr3/Plcb1/Gja1/Vegfa/Xylt1/Sox8/Ednrb/Nfasc/Adgrb3/Plxnb1/Adgrl1/Notch1/Clcn3/Rb1/Nf1/Bcl2/Fgfr1/Atp6v0a1/Id2/Trpc4ap/Atp6v1h/Ankrd17/Sclt1/Hes1/Ap3d1/Dlg4/Rere/Asxl2/Tut7	34
GO:0007612	GO:0007612	learning	22/1003	192/28891	1.00558259322747e-06	2.72477151403463e-05	1.74304564917441e-05	Agt/Grin2b/Slc6a1/Atp1a2/Nrxn1/Ctnnd2/Ptn/Chst10/Slc7a11/Syt11/Adgrb3/Rapgef3/Ntrk2/Specc1/Nf1/Hmgcr/Kmt2a/Htt/Nrxn2/Ddhd2/Creb1/Atp8a1	22
GO:0008654	GO:0008654	phospholipid biosynthetic process	24/1003	223/28891	1.03332179511609e-06	2.78579380925743e-05	1.7820818199663e-05	Lcat/Dgkb/Acsl3/Gpam/Acsl6/Agpat5/Slc27a1/Mboat2/Pcx/Pcyt2/Chka/Chpt1/Pik3r1/Serinc1/Etnk1/Agpat3/Pigt/Fabp5/Idh1/Smg1/Ip6k1/Hmgcs1/Pik3c2a/Pisd	24
GO:1901652	GO:1901652	response to peptide	38/1003	464/28891	1.09691458745445e-06	2.94237691850848e-05	1.88224857006202e-05	Agt/Plcb1/Gja1/Gpam/Appl2/Gpld1/Ednrb/Ahcyl1/Slc27a1/Lrp1/Prnp/Apc/Slc30a10/Ptk2/Ogt/Il18/Notch1/Insig1/Rb1/Sorbs1/Cyfip1/Ppp3ca/Pik3r1/Kank1/Ncoa1/Cry2/Stat3/Akt2/Creb1/Rps6kb1/Ikbkb/Src/Raf1/Srebf1/Sorl1/Sesn3/Chuk/Tcf12	38
GO:0006650	GO:0006650	glycerophospholipid metabolic process	27/1003	272/28891	1.1083131226718e-06	2.94337087006074e-05	1.88288440426673e-05	Lcat/Plcb1/Dgkb/Acsl3/Gpam/Pla2g7/Gpld1/Pnpla7/Agpat5/Slc27a1/Prdx6/Mboat2/Plcd4/Pitpnc1/Pcyt2/Chka/Chpt1/Pik3r1/Serinc1/Etnk1/Pigt/Fabp5/Smg1/Ip6k1/Abhd3/Pik3c2a/Pisd	27
GO:0006898	GO:0006898	receptor-mediated endocytosis	27/1003	272/28891	1.1083131226718e-06	2.94337087006074e-05	1.88288440426673e-05	Gria2/Gria1/Sgip1/Vegfa/Grk3/Myo6/Apoe/Syt11/Arrb1/Lrp1/Eps15/Hip1/Cd81/Magi2/Bicd1/Hgs/Clu/Atxn2/Iqsec1/Ston2/Dlg4/Fcho2/Sorl1/Ophn1/Mkln1/Wasl/Itch	27
GO:0090287	GO:0090287	regulation of cellular response to growth factor stimulus	30/1003	323/28891	1.16745473423456e-06	3.08508582739807e-05	1.97353994677276e-05	Agt/Nrxn1/Htra1/Vegfa/Cadm4/Lrp1/Tcf4/Spry2/Zeb1/Ogt/Notch1/Rgma/Spred1/Dmd/Zdhhc17/Neo1/Hgs/Cyfip1/Fgfr1/Tcf7l2/Zeb2/Hipk2/Epn2/Hdac2/Lats1/Usp15/Hes1/Crebbp/Sorl1/Zfp451	30
GO:0008202	GO:0008202	steroid metabolic process	32/1003	358/28891	1.20195868984974e-06	3.16061846621571e-05	2.02185843394998e-05	Lcat/Bmpr1b/Chst10/Ednrb/Cyp2d22/Apoe/Lrp1/Cyp51/Msmo1/Insig1/Soat1/Npc1/Hmgcr/Sc5d/Fgfr1/Abca1/Por/Smpd1/Pbx1/Abcd3/Asah1/Srebf2/Ppargc1a/Erg28/Creb1/Tiparp/Srebf1/Hsd17b12/Hmgcs1/Rora/Sqle/Hsd17b11	32
GO:0021575	GO:0021575	hindbrain morphogenesis	12/1003	62/28891	1.25128393395958e-06	3.27419296052756e-05	2.09451242609126e-05	Nrxn1/Grid2/Serpine2/Cbs/Atp2b2/Gas1/Herc1/Smo/Atxn2/Hes1/Rora/Ophn1	12
GO:0010464	GO:0010464	regulation of mesenchymal cell proliferation	10/1003	42/28891	1.30218619377802e-06	3.3904367964829e-05	2.1688740052041e-05	Ptn/Nfib/Arhgap5/Zeb1/Prrx1/Gas1/Fgfr1/Phf14/Smo/Bmpr1a	10
GO:0001933	GO:0001933	negative regulation of protein phosphorylation	31/1003	342/28891	1.3084113527079e-06	3.3904367964829e-05	2.1688740052041e-05	Agt/Plpp3/Ntrk3/Cadm4/Apoe/Spag9/Arrb1/Sirpa/Prnp/Apc/Spry2/Ogt/Il18/Spred1/Dmd/Rb1/Nf1/Hmgcr/Cdk5rap2/Camk2n1/Ptpn13/Smpd1/Dbndd2/Ppargc1a/Lats1/Stk38/Gadd45g/Cadm1/Ctdsp2/Eif4g1/Sorl1	31
GO:2000177	GO:2000177	regulation of neural precursor cell proliferation	18/1003	137/28891	1.32564550564164e-06	3.41850034256768e-05	2.18682635153903e-05	Bcan/Ptprz1/Fgfr3/Gpr37l1/Ptn/Vegfa/Ntrk3/Appl2/Adgrg1/Cdh2/Ncan/Notch1/Id4/Sox2/Nf1/Id2/Smo/Mdk	18
GO:0098742	GO:0098742	cell-cell adhesion via plasma-membrane adhesion molecules	23/1003	211/28891	1.38197732634672e-06	3.54663219617249e-05	2.2687927361684e-05	Nrcam/Nrxn1/Slitrk2/Sparcl1/Mdga2/Grid2/Cadm2/Pcdh17/Adgrl3/Pcdh10/Cadm4/Fat3/Ptprd/Adgrl1/Cdh2/Cdh11/Magi2/Alcam/Celsr2/Ptprs/Igsf11/Atp2c1/Cadm1	23
GO:1902074	GO:1902074	response to salt	31/1003	343/28891	1.39168807066158e-06	3.55446455559402e-05	2.27380312325669e-05	Slc1a2/Slc1a3/Nrxn1/Fgfr3/Plcb1/Gpld1/Adgrl3/Egfr/Ednrb/Ncam1/Ptch1/Ahcyl1/Syt11/Mt1/S100a16/Kcnj10/Sorbs1/Ppp3ca/Fgfr1/Htt/Id2/Abat/Smpd1/Nfat5/Gdi1/Cpne2/Ufl1/Add1/Asph/Dlg4/Crebbp	31
GO:0043434	GO:0043434	response to peptide hormone	34/1003	396/28891	1.40395029866918e-06	3.5687079496648e-05	2.28291467111921e-05	Agt/Plcb1/Gpam/Appl2/Gpld1/Ednrb/Ahcyl1/Slc27a1/Apc/Slc30a10/Ptk2/Ogt/Il18/Insig1/Rb1/Sorbs1/Cyfip1/Ppp3ca/Pik3r1/Kank1/Ncoa1/Cry2/Stat3/Akt2/Creb1/Rps6kb1/Ikbkb/Src/Raf1/Srebf1/Sorl1/Sesn3/Chuk/Tcf12	34
GO:0006835	GO:0006835	dicarboxylic acid transport	15/1003	98/28891	1.43212002666071e-06	3.62306004849045e-05	2.31768389448108e-05	Grin2b/Slc1a2/Slc1a3/Gja1/Myo6/Slc7a11/Lrrc8a/Ntrk2/Kcnj10/Gabbr1/Abcc5/Nf1/Abat/Slc25a18/Rab3gap1	15
GO:0031102	GO:0031102	neuron projection regeneration	12/1003	63/28891	1.49719304988555e-06	3.75212042267093e-05	2.40024425689584e-05	Omg/Ptn/Ntrk3/Xylt1/Lrp1/Prrx1/Mapk8ip3/Rgma/Neo1/Ptprs/Bcl2/Map4k4	12
GO:0099172	GO:0099172	presynapse organization	12/1003	63/28891	1.49719304988555e-06	3.75212042267093e-05	2.40024425689584e-05	Nrxn1/Slitrk2/Mdga2/Grid2/Ntrk3/Pcdh17/Farp1/Ptprd/Chd4/Ptprs/Cadm1/Eif4g1	12
GO:1904951	GO:1904951	positive regulation of establishment of protein localization	32/1003	362/28891	1.52746809201116e-06	3.81010498839044e-05	2.43733718174333e-05	Plcb1/Acsl3/Gja1/Gpld1/Glul/Egfr/Pfkm/Arrb1/Lrp1/Glud1/Prnp/Frmd4a/Rapgef3/Cd81/Rab34/Rufy3/Myo18a/Tcf7l2/Pik3r1/Camk2n1/Abat/Smo/Camk1/Akt2/Tcaf1/Atp2c1/Dnm1l/Src/Tm9sf4/Asph/Ubr5/Sorl1	32
GO:0007623	GO:0007623	circadian rhythm	24/1003	228/28891	1.53716150508668e-06	3.81082592879382e-05	2.43779836978312e-05	Rorb/Kcna2/Ntrk3/Per3/Ntrk2/Mycbp2/Ogt/Phlpp1/Id4/Mat2a/Kmt2a/Sfpq/Huwe1/Id2/Cry2/Hdac2/Mapk10/Ppargc1a/Fbxl3/Creb1/Srebf1/Id3/Rora/Kdm5b	24
GO:0031099	GO:0031099	regeneration	20/1003	167/28891	1.54418775795572e-06	3.81082592879382e-05	2.43779836978312e-05	Omg/Gja1/Ptn/Ntrk3/Xylt1/Egfr/Lrp1/Nfib/Cd81/Prrx1/Mapk8ip3/Rgma/Dmd/Neo1/Ptprs/Bcl2/Map4k4/Mdk/Hopx/Dicer1	20
GO:0043405	GO:0043405	regulation of MAP kinase activity	22/1003	197/28891	1.55323596347677e-06	3.81082592879382e-05	2.43779836978312e-05	Agt/Vegfa/Ntrk3/Egfr/Apoe/Sash1/Spry2/Trib2/Cbs/Mapk8ip3/Nf1/Hgs/Hmgcr/Fgfr1/Zeb2/Smpd1/Irak1/Cdk12/Stk38/Src/Fgd4/Sorl1	22
GO:0009306	GO:0009306	protein secretion	36/1003	434/28891	1.55631332423577e-06	3.81082592879382e-05	2.43779836978312e-05	Plcb1/Gja1/Gnao1/Gpld1/Glul/Egfr/Ednrb/Apoe/Pfkm/Arrb1/Lrp1/Glud1/Frmd4a/Cyp51/Rims2/Rab34/Klf7/Neo1/Hmgcr/Myo18a/Ppp3ca/Htt/Tcf7l2/Camk2n1/Abca1/Cpt1a/Abat/Map4k4/Lyst/Dnm1l/Raf1/Srebf1/Rab11fip2/Dnajc1/Mia2/Hmgn3	36
GO:0010631	GO:0010631	epithelial cell migration	30/1003	328/28891	1.60401151674619e-06	3.90968651890007e-05	2.50103982712071e-05	Agt/Daam2/Plpp3/Vegfa/Gpld1/Glul/Macf1/Apoe/Adgrb1/Sash1/Apc/Clasp2/Ptk2/Arhgap5/Notch1/Spred1/Nf1/Dock1/Clasp1/Fgfr1/Kank1/Sparc/Zeb2/Map4k4/Src/Iqsec1/Krit1/Pik3c2a/Dicer1/Pfn2	30
GO:0035592	GO:0035592	establishment of protein localization to extracellular region	36/1003	435/28891	1.64149577782102e-06	3.98286566454937e-05	2.54785277667531e-05	Plcb1/Gja1/Gnao1/Gpld1/Glul/Egfr/Ednrb/Apoe/Pfkm/Arrb1/Lrp1/Glud1/Frmd4a/Cyp51/Rims2/Rab34/Klf7/Neo1/Hmgcr/Myo18a/Ppp3ca/Htt/Tcf7l2/Camk2n1/Abca1/Cpt1a/Abat/Map4k4/Lyst/Dnm1l/Raf1/Srebf1/Rab11fip2/Dnajc1/Mia2/Hmgn3	36
GO:1901653	GO:1901653	cellular response to peptide	31/1003	346/28891	1.67181524833624e-06	4.03807683059677e-05	2.58317154827472e-05	Agt/Plcb1/Gja1/Gpam/Appl2/Gpld1/Ahcyl1/Slc27a1/Lrp1/Prnp/Apc/Slc30a10/Ptk2/Ogt/Il18/Insig1/Rb1/Sorbs1/Cyfip1/Ppp3ca/Pik3r1/Kank1/Ncoa1/Stat3/Akt2/Rps6kb1/Src/Raf1/Srebf1/Sorl1/Sesn3	31
GO:0071826	GO:0071826	protein-RNA complex organization	21/1003	183/28891	1.71767956085705e-06	4.1301682413761e-05	2.64208273846386e-05	Luc7l3/Rbm5/Rsrp1/Cpsf7/Celf2/Luc7l2/Rbmx/Srpk2/Sfswap/Klc1/Prpf39/Tssc4/Srpk1/Cpsf6/Dhx30/Srsf1/Ago2/Prpf19/Srsf6/Dicer1/Luc7l	21
GO:0034103	GO:0034103	regulation of tissue remodeling	14/1003	87/28891	1.72713012855426e-06	4.13426933911328e-05	2.64470622470144e-05	Agt/S1pr1/Fgfr3/Gja1/Vegfa/Egfr/Lrp1/Cst3/Il18/Nf1/Abr/Ppp3ca/Mdk/Src	14
GO:0051648	GO:0051648	vesicle localization	23/1003	214/28891	1.76462033628077e-06	4.20515328351195e-05	2.69005092617238e-05	Nrxn1/Pcdh17/Myo6/Kif1a/Syt11/Kif1b/Syn2/Clasp2/Cdh2/Map2/Magi2/Clasp1/Hgs/Htt/Tcf7l2/Sdc4/Exoc1/Gbf1/Rab3gap1/Ap3d1/Dctn2/Trip11/Wasl	23
GO:0010171	GO:0010171	body morphogenesis	12/1003	64/28891	1.78487972722248e-06	4.23452799285048e-05	2.7088420281215e-05	Clasp2/Clasp1/Tcf7l2/Zfp950/Rab3gap1/Tiparp/Nckap1/Specc1l/Asph/Nipbl/Crebbp/Ankrd11	12
GO:0090132	GO:0090132	epithelium migration	30/1003	330/28891	1.81744889027198e-06	4.29271777711143e-05	2.74606623197126e-05	Agt/Daam2/Plpp3/Vegfa/Gpld1/Glul/Macf1/Apoe/Adgrb1/Sash1/Apc/Clasp2/Ptk2/Arhgap5/Notch1/Spred1/Nf1/Dock1/Clasp1/Fgfr1/Kank1/Sparc/Zeb2/Map4k4/Src/Iqsec1/Krit1/Pik3c2a/Dicer1/Pfn2	30
GO:0071375	GO:0071375	cellular response to peptide hormone stimulus	28/1003	296/28891	1.83773496360157e-06	4.32151067652211e-05	2.76448514812126e-05	Agt/Plcb1/Gpam/Appl2/Gpld1/Ahcyl1/Slc27a1/Apc/Slc30a10/Ptk2/Ogt/Il18/Insig1/Rb1/Sorbs1/Cyfip1/Ppp3ca/Pik3r1/Kank1/Ncoa1/Stat3/Akt2/Rps6kb1/Src/Raf1/Srebf1/Sorl1/Sesn3	28
GO:0060491	GO:0060491	regulation of cell projection assembly	23/1003	215/28891	1.91226074380879e-06	4.47703853089971e-05	2.8639768480682e-05	Daam2/Nrxn1/Gpm6a/Auts2/Ccdc88a/Apc/Syne1/Cyfip1/Htt/Pik3r1/Eps8/Kank1/Plce1/Ppp1r9a/Cdc42ep4/Kctd17/Nckap1/Src/Map4/Odf2/Myo10/Pfn2/Wasl	23
GO:0090130	GO:0090130	tissue migration	30/1003	332/28891	2.05681117799342e-06	4.76515379884556e-05	3.04828516957957e-05	Agt/Daam2/Plpp3/Vegfa/Gpld1/Glul/Macf1/Apoe/Adgrb1/Sash1/Apc/Clasp2/Ptk2/Arhgap5/Notch1/Spred1/Nf1/Dock1/Clasp1/Fgfr1/Kank1/Sparc/Zeb2/Map4k4/Src/Iqsec1/Krit1/Pik3c2a/Dicer1/Pfn2	30
GO:0051403	GO:0051403	stress-activated MAPK cascade	25/1003	248/28891	2.07244067073795e-06	4.76515379884556e-05	3.04828516957957e-05	Agt/Fgfr3/Plcb1/Vegfa/Tnik/Egfr/Sirpa/Sash1/Ptk2/Hacd3/Mapk8ip3/Phlpp1/Tlr3/Hmgcr/Mink1/Hipk2/Map4k4/Nr2c2/Mapk10/Irak1/Gadd45g/Rb1cc1/Zmynd11/Fgd4/Itch	25
GO:1901550	GO:1901550	regulation of endothelial cell development	7/1003	19/28891	2.07995660384229e-06	4.76515379884556e-05	3.04828516957957e-05	Plcb1/Vegfa/Vcl/Akap11/Ikbkb/Add1/Dicer1	7
GO:1902430	GO:1902430	negative regulation of amyloid-beta formation	7/1003	19/28891	2.07995660384229e-06	4.76515379884556e-05	3.04828516957957e-05	Spon1/Apoe/Prnp/Ntrk2/Clu/Rtn3/Sorl1	7
GO:1903140	GO:1903140	regulation of establishment of endothelial barrier	7/1003	19/28891	2.07995660384229e-06	4.76515379884556e-05	3.04828516957957e-05	Plcb1/Vegfa/Vcl/Akap11/Ikbkb/Add1/Dicer1	7
GO:0050772	GO:0050772	positive regulation of axonogenesis	15/1003	101/28891	2.11687691226631e-06	4.81631245109826e-05	3.08101153425544e-05	Mapt/Vegfa/Ntrk3/Macf1/Apoe/Lrp1/Plxnb1/Ntrk2/Rufy3/Metrn/Cyfip1/Zeb2/Gdi1/Golga4/Ist1	15
GO:0016126	GO:0016126	sterol biosynthetic process	12/1003	65/28891	2.12033238293011e-06	4.81631245109826e-05	3.08101153425544e-05	Apoe/Cyp51/Msmo1/Insig1/Hmgcr/Sc5d/Por/Srebf2/Erg28/Srebf1/Hmgcs1/Sqle	12
GO:0008360	GO:0008360	regulation of cell shape	18/1003	142/28891	2.2421968450666e-06	5.06828981612043e-05	3.2422023157687e-05	Ptn/Vegfa/Plxnb1/Wasf3/Fermt2/Ptk2/Cyfip1/S100b/Eps8/S100a13/Prpf40a/Brwd1/Cdc42ep4/Zmpste24/Fgd4/Gna13/Myo10/Mkln1	18
GO:0071692	GO:0071692	protein localization to extracellular region	36/1003	441/28891	2.25025231626179e-06	5.06828981612043e-05	3.2422023157687e-05	Plcb1/Gja1/Gnao1/Gpld1/Glul/Egfr/Ednrb/Apoe/Pfkm/Arrb1/Lrp1/Glud1/Frmd4a/Cyp51/Rims2/Rab34/Klf7/Neo1/Hmgcr/Myo18a/Ppp3ca/Htt/Tcf7l2/Camk2n1/Abca1/Cpt1a/Abat/Map4k4/Lyst/Dnm1l/Raf1/Srebf1/Rab11fip2/Dnajc1/Mia2/Hmgn3	36
GO:0040014	GO:0040014	regulation of multicellular organism growth	14/1003	89/28891	2.2854760234371e-06	5.12599622399463e-05	3.27911730209197e-05	Agt/Sgip1/Gpam/Ptch1/Pou3f2/Bcl2/Chd7/Stat3/Smo/Zmpste24/Creb1/Atxn2/Nipbl/Fto	14
GO:0007178	GO:0007178	transmembrane receptor protein serine/threonine kinase signaling pathway	34/1003	405/28891	2.31430816981486e-06	5.1689443558459e-05	3.30659136880837e-05	Bmpr1b/Htra1/Appl2/Lrp1/Trps1/Spry2/Fermt2/Ptk2/Zeb1/Ogt/Magi2/Notch1/Rgma/Fut8/Spred1/Neo1/Tcf7l2/Zeb2/Hipk2/Stat3/Hdac2/Itgb8/Lats1/Lnpep/Creb1/Src/Usp15/Hes1/Tnrc6c/Crebbp/Zmiz1/Sorl1/Zfp451/Bmpr1a	34
GO:0071679	GO:0071679	commissural neuron axon guidance	6/1003	13/28891	2.40069828730539e-06	5.3395531073484e-05	3.41573037018363e-05	Vegfa/Ncam1/Ptch1/Nfib/Smo/Ryk	6
GO:0044242	GO:0044242	cellular lipid catabolic process	24/1003	234/28891	2.43438574733664e-06	5.39201291256555e-05	3.44928908685741e-05	Plcb1/Pla2g7/Gpld1/Pnpla7/Lrp1/Mgll/Prdx6/Ivd/Crot/Cpt1a/Lypla2/Smpd1/Ddhd2/Abcd3/Asah1/Akt2/Idh1/Lonp2/Eci2/Abhd3/Acox1/Hadhb/Sorl1/Smpdl3a	24
GO:0099054	GO:0099054	presynapse assembly	11/1003	55/28891	2.46735234646489e-06	5.44244910141717e-05	3.48155328922666e-05	Nrxn1/Slitrk2/Mdga2/Grid2/Ntrk3/Pcdh17/Farp1/Ptprd/Ptprs/Cadm1/Eif4g1	11
GO:0035249	GO:0035249	synaptic transmission, glutamatergic	17/1003	129/28891	2.484422589862e-06	5.45755052867628e-05	3.49121372385199e-05	Gria2/Grin2b/Gria1/Grin2c/Gria4/Nrxn1/Grm3/Grid2/Glul/Egfr/Ntrk2/Serpine2/Cdh2/Clcn3/Nf1/Rab3gap1/Ophn1	17
GO:0045747	GO:0045747	positive regulation of Notch signaling pathway	10/1003	45/28891	2.56879905344257e-06	5.5968364682761e-05	3.5803154154104e-05	Enho/Lfng/Notch1/Sox2/Tspan5/Epn2/Stat3/Src/Hes1/Zmiz1	10
GO:0097106	GO:0097106	postsynaptic density organization	10/1003	45/28891	2.56879905344257e-06	5.5968364682761e-05	3.5803154154104e-05	Nrxn1/Grid2/Ntrk3/Adgrl3/Ptprd/Cdh2/Ptprs/Nrxn2/Cadm1/Ophn1	10
GO:0030856	GO:0030856	regulation of epithelial cell differentiation	20/1003	173/28891	2.68408758438457e-06	5.82425183961172e-05	3.72579380562411e-05	Fgfr3/Plcb1/Vegfa/Ptch1/Apc/Spry2/Zeb1/Notch1/Sox2/Spred1/Klf7/Vcl/Zeb2/Smo/Akap11/Ikbkb/Hes1/Add1/Srsf6/Dicer1	20
GO:0099560	GO:0099560	synaptic membrane adhesion	9/1003	36/28891	2.85813722958416e-06	6.17681640952237e-05	3.9513305658517e-05	Nrxn1/Slitrk2/Sparcl1/Mdga2/Pcdh17/Ptprd/Magi2/Ptprs/Cadm1	9
GO:0099084	GO:0099084	postsynaptic specialization organization	11/1003	56/28891	2.97473353872917e-06	6.4028740442485e-05	4.09594040731639e-05	Nrxn1/Grid2/Ntrk3/Adgrl3/Ptprd/Cdh2/Ptprs/Nrxn2/Cadm1/Dock7/Ophn1	11
GO:0010586	GO:0010586	miRNA metabolic process	15/1003	104/28891	3.08141087211271e-06	6.60585190174202e-05	4.22578603641244e-05	Egfr/Ddx17/Nfib/Rc3h1/Stat3/Hdac2/Srebf2/Rc3h2/Srebf1/Ago2/Tead1/Dicer1/Khsrp/Bmpr1a/Tut7	15
GO:0014009	GO:0014009	glial cell proliferation	13/1003	79/28891	3.11239013654974e-06	6.64557541956099e-05	4.25119730651257e-05	Lgi4/Ptn/Egfr/Nfib/Ptk2/Notch1/Rb1/Nf1/Clu/Creb1/Ufl1/Hes1/Dicer1	13
GO:0009914	GO:0009914	hormone transport	34/1003	411/28891	3.19682080201838e-06	6.79460235410998e-05	4.34653034582887e-05	Agt/Plcb1/Gja1/Gnao1/Gpld1/Glul/Egfr/Pfkm/Arrb1/Lrp1/Glud1/Rims2/Cpe/Slco1c1/Gabbr1/Klf7/Hmgcr/Ppp3ca/Fgfr1/Htt/Tcf7l2/Chd7/Slc3a2/Camk2n1/Cpt1a/Abat/Cry2/Map4k4/Creb1/Raf1/Srebf1/Rab11fip2/Hmgn3/Kdm5b	34
GO:0022618	GO:0022618	protein-RNA complex assembly	20/1003	175/28891	3.2076429247578e-06	6.79460235410998e-05	4.34653034582887e-05	Luc7l3/Rbm5/Rsrp1/Cpsf7/Celf2/Luc7l2/Rbmx/Srpk2/Sfswap/Prpf39/Tssc4/Srpk1/Cpsf6/Dhx30/Srsf1/Ago2/Prpf19/Srsf6/Dicer1/Luc7l	20
GO:0048167	GO:0048167	regulation of synaptic plasticity	33/1003	393/28891	3.2293719819096e-06	6.81359195234524e-05	4.3586780567151e-05	Agt/Grin2b/Gria1/Kcnn2/Grin2c/Ctnnd2/Mapt/Ptn/Grid2/Fam107a/Myo6/Apoe/Adgrb1/Mgll/Prnp/Ntrk2/Serpine2/Rims2/Nsmf/Kcnj10/Atp2b2/Nf1/Hmgcr/Kmt2a/Htt/S100b/Igsf11/Ppp1r9a/Rab3gap1/Lnpep/Creb1/Slc38a1/Dlg4	33
GO:0032271	GO:0032271	regulation of protein polymerization	22/1003	206/28891	3.2662445033557e-06	6.86425714917823e-05	4.39108875627264e-05	Daam2/Mapt/Prex1/Apc/Clasp2/Slc39a12/Tmod2/Map2/Cyfip1/Cdk5rap2/Eps8/Kank1/Add3/Ppp1r9a/Cdc42ep4/Carmil1/Rictor/Lats1/Clip1/Nckap1/Add1/Pfn2	22
GO:0007163	GO:0007163	establishment or maintenance of cell polarity	24/1003	239/28891	3.52354948451909e-06	7.37515662224625e-05	4.71791289514441e-05	Gja1/Macf1/Frmd4a/Apc/Dst/Spry2/Clasp2/Map2/Rufy3/Clasp1/Myo18a/Cdk5rap2/Htt/Kank1/Gbf1/Rictor/Nckap1/Hes1/Map4/Dock7/Krit1/Dlg4/Rab11fip2/Ophn1	24
GO:0098739	GO:0098739	import across plasma membrane	22/1003	207/28891	3.53698032089741e-06	7.37515662224625e-05	4.71791289514441e-05	Agt/Slc1a2/Slc6a1/Slc1a3/Atp1a2/Atp1b2/Acsl6/Slc7a11/Slc27a1/Lrrc8a/Prnp/Slc6a9/Slc39a12/Kcnj16/Kcnj10/Slc38a3/Slc7a2/Slc15a2/Ppp3ca/Slc3a2/Akt2/Slc38a1	22
GO:0051216	GO:0051216	cartilage development	23/1003	223/28891	3.56676607815302e-06	7.38871295032009e-05	4.72658492454071e-05	Fgfr3/Bmpr1b/Gpld1/Nfib/Trps1/Sox6/Cbs/Csgalnact1/Zeb1/Prrx1/Mboat2/Rb1/Pbxip1/Sox5/Fgfr1/Por/Sik3/Zmpste24/Itgb8/Mdk/Dicer1/Trip11/Bmpr1a	23
GO:0000381	GO:0000381	regulation of alternative mRNA splicing, via spliceosome	11/1003	57/28891	3.57116512023714e-06	7.38871295032009e-05	4.72658492454071e-05	Malat1/Ddx17/Tia1/Rbm5/Rbm25/Celf2/Srsf2/Rbmx/Hnrnpl/Fam172a/Srsf6	11
GO:0045686	GO:0045686	negative regulation of glial cell differentiation	9/1003	37/28891	3.66082830702835e-06	7.54498127525766e-05	4.82655030603535e-05	Daam2/Fgfr3/Gpr37l1/Ntrk3/Notch1/Id4/Nf1/Id2/Hes1	9
GO:1902806	GO:1902806	regulation of cell cycle G1/S phase transition	21/1003	192/28891	3.71733778622694e-06	7.62989930828139e-05	4.8808726619599e-05	Plcb1/Fam107a/Appl2/Egfr/Apc/Sox2/Rb1/Gas1/Crlf3/Bcl2/Id2/Kmt2e/Nacc2/Rbl2/Ccnh/Ankrd17/Arid1a/Ctdsp2/Crebbp/Smarcc2/Eif4g1	21
GO:0045165	GO:0045165	cell fate commitment	28/1003	307/28891	3.73061768351713e-06	7.62989930828139e-05	4.8808726619599e-05	Fgfr3/Ntrk3/Sox8/Ptch1/Nfib/Apc/Spry2/Sox6/Prrx1/Notch1/Sox2/Gas1/Pou3f2/Chd4/Bcl2/Sox5/Fgfr1/Tcf7l2/Id2/Stat3/Hdac2/Smo/Mga/Lats1/Gatad2b/Hes1/Dock7/Bmpr1a	28
GO:0014015	GO:0014015	positive regulation of gliogenesis	14/1003	93/28891	3.90550785204097e-06	7.9570995855705e-05	5.09018379751744e-05	Ptprz1/Ptn/Sox8/Egfr/Serpine2/Ptk2/Notch1/Id2/Hdac2/Mdk/Ufl1/Hes1/Prpf19/Dicer1	14
GO:0048660	GO:0048660	regulation of smooth muscle cell proliferation	21/1003	193/28891	4.03709532019248e-06	8.19392198448192e-05	5.24167989541901e-05	Agt/S1pr1/Ndrg2/Vegfa/Egfr/Apoe/Ptk2/Il18/Nf1/Hmgcr/Tcf7l2/Pik3r1/Id2/Timp3/Irak1/Ppargc1a/Camk2d/Rps6kb1/Src/Gna13/Bmpr1a	21
GO:0042391	GO:0042391	regulation of membrane potential	38/1003	491/28891	4.20230161920097e-06	8.48822627401236e-05	5.42994735518844e-05	Ntsr2/Agt/Grin2b/Gria1/Kcnn2/Grin2c/Slc4a4/Gabrg1/Nrcam/Gabrb1/Ank2/Nrxn1/Atp1b2/Mapt/Gja1/Ptn/Grid2/Kcna2/Ntrk3/Mfn1/Ntrk2/Rims2/Kcnj10/Dmd/Kcnk1/Bcl2/Ppp3ca/Mtch2/Abat/Igsf11/Ppp1r9a/Camk2d/Zmpste24/Rab3gap1/Akt2/Src/Slc25a36/Dlg4	38
GO:0030100	GO:0030100	regulation of endocytosis	30/1003	344/28891	4.2167489442752e-06	8.48822627401236e-05	5.42994735518844e-05	Vegfa/Appl2/Apoe/Syt11/Arrb1/Sirpa/Mertk/Lrp1/Hip1/Ptk2/Magi2/Bicd1/Abr/Myo18a/Ppp3ca/Clu/Epn2/Smpd1/Ankfy1/Arhgap21/Dnm1l/Atxn2/Src/Iqsec1/Add1/Ston2/Dlg4/Ophn1/Mkln1/Wasl	30
GO:0019216	GO:0019216	regulation of lipid metabolic process	33/1003	398/28891	4.22980177760826e-06	8.48822627401236e-05	5.42994735518844e-05	Agt/Fgfr3/Acsl3/Gpam/Appl2/Gpld1/Apoe/Slc27a1/Ogt/Pcx/Insig1/Sorbs1/Elovl5/Tcf7l2/Cpt1a/Id2/Ppp2r5a/Por/Ubr4/Asah1/Srebf2/Fabp5/Ppargc1a/Zmpste24/Akt2/Idh1/Creb1/Lonp2/Mid1ip1/Srebf1/Pik3ip1/Sorl1/Rora	33
GO:0021587	GO:0021587	cerebellum morphogenesis	11/1003	58/28891	4.26961165075421e-06	8.53602509053408e-05	5.46052442146527e-05	Nrxn1/Grid2/Serpine2/Cbs/Atp2b2/Gas1/Herc1/Smo/Atxn2/Rora/Ophn1	11
GO:0006694	GO:0006694	steroid biosynthetic process	20/1003	179/28891	4.54141609652682e-06	9.04555191166425e-05	5.7864704702015e-05	Bmpr1b/Apoe/Cyp51/Msmo1/Insig1/Hmgcr/Sc5d/Por/Pbx1/Abcd3/Asah1/Srebf2/Ppargc1a/Erg28/Creb1/Srebf1/Hsd17b12/Hmgcs1/Sqle/Hsd17b11	20
GO:0021846	GO:0021846	cell proliferation in forebrain	9/1003	38/28891	4.64967108559608e-06	9.22674507617542e-05	5.90238035674963e-05	Pou3f3/Kif1a/Fabp7/Nfib/Pou3f2/Fgfr1/Zeb2/Hook3/Dock7	9
GO:0001659	GO:0001659	temperature homeostasis	21/1003	195/28891	4.75258507761143e-06	9.39603672010733e-05	6.0106767999109e-05	Gja1/Vegfa/Appl2/Ednrb/Sfxn5/Slc27a1/Apc/Ogt/Il18/Notch1/Rb1/Abat/Stat3/Cnot3/Fabp5/Ppargc1a/Lnpep/Ip6k1/Gadd45g/Dock7/Fto	21
GO:0048736	GO:0048736	appendage development	22/1003	211/28891	4.83640164666447e-06	9.49143823157903e-05	6.0717054728249e-05	Gja1/Slc7a11/Ptch1/Itga6/Fermt2/Prrx1/Notch1/Dmd/Gas1/Fgfr1/Chd7/Tulp3/Hdac2/Pbx1/Atrx/Sik3/Rc3h2/Asph/Nipbl/Cplane1/Dicer1/Bmpr1a	22
GO:0060173	GO:0060173	limb development	22/1003	211/28891	4.83640164666447e-06	9.49143823157903e-05	6.0717054728249e-05	Gja1/Slc7a11/Ptch1/Itga6/Fermt2/Prrx1/Notch1/Dmd/Gas1/Fgfr1/Chd7/Tulp3/Hdac2/Pbx1/Atrx/Sik3/Rc3h2/Asph/Nipbl/Cplane1/Dicer1/Bmpr1a	22
GO:0002790	GO:0002790	peptide secretion	29/1003	329/28891	4.92724950793229e-06	9.6343069133123e-05	6.16309905676975e-05	Agt/Plcb1/Gja1/Gnao1/Gpld1/Glul/Egfr/Pfkm/Arrb1/Lrp1/Glud1/Rims2/Cpe/Gabbr1/Klf7/Hmgcr/Ppp3ca/Htt/Tcf7l2/Chd7/Camk2n1/Abca1/Cpt1a/Abat/Map4k4/Raf1/Srebf1/Rab11fip2/Hmgn3	29
GO:0120032	GO:0120032	regulation of plasma membrane bounded cell projection assembly	22/1003	212/28891	5.22270609198978e-06	0.000101747463938108	6.50882003934493e-05	Daam2/Nrxn1/Gpm6a/Auts2/Ccdc88a/Apc/Syne1/Cyfip1/Htt/Pik3r1/Eps8/Kank1/Plce1/Ppp1r9a/Cdc42ep4/Kctd17/Nckap1/Map4/Odf2/Myo10/Pfn2/Wasl	22
GO:0043488	GO:0043488	regulation of mRNA stability	19/1003	166/28891	5.48576984869338e-06	0.000106097969030164	6.78712333682736e-05	Vegfa/Tnrc6b/Tnrc6a/Samd4b/Larp4b/Rc3h1/Cnot3/Zfp36l2/Dhx36/Larp1/Rida/Rc3h2/Srsf1/Ago2/Tnrc6c/Fto/Dicer1/Khsrp/Tut7	19
GO:2000045	GO:2000045	regulation of G1/S transition of mitotic cell cycle	19/1003	166/28891	5.48576984869338e-06	0.000106097969030164	6.78712333682736e-05	Plcb1/Fam107a/Appl2/Egfr/Apc/Rb1/Crlf3/Bcl2/Id2/Kmt2e/Nacc2/Rbl2/Ccnh/Ankrd17/Arid1a/Ctdsp2/Crebbp/Smarcc2/Eif4g1	19
GO:0021695	GO:0021695	cerebellar cortex development	12/1003	71/28891	5.5673193847963e-06	0.000107286465256472	6.8631518465815e-05	Nrxn1/Grid2/Serpine2/Nav2/Atp2b2/Herc1/Smo/Mdk/Atxn2/Rora/Ophn1/Rere	12
GO:0031331	GO:0031331	positive regulation of cellular catabolic process	30/1003	349/28891	5.61987788882893e-06	0.000107909741620751	6.9030230486032e-05	Slc4a4/Gpld1/Apoe/Tnrc6b/Rgma/Tnrc6a/Htt/Cpt1a/Samd4b/Rc3h1/Smo/Cnot3/Zfp36l2/Dhx36/Rab3gap1/Akt2/Larp1/Rida/Rc3h2/Ufl1/Ago2/Rb1cc1/Tnrc6c/Pik3c2a/Fto/Sesn3/Trim8/Khsrp/Itch/Tut7	30
GO:0014003	GO:0014003	oligodendrocyte development	10/1003	49/28891	5.83497250983186e-06	0.000111638291245457	7.14153964229185e-05	Omg/Fgfr3/Gpm6b/Wasf3/Kcnj10/Id4/Cntn1/Clu/Tcf7l2/Id2	10
GO:0031644	GO:0031644	regulation of nervous system process	19/1003	167/28891	5.99178376574755e-06	0.00011422907764843	7.30727313386656e-05	Agt/Grin2b/Grin2c/Nrxn1/Grm3/Dlgap1/Mgll/Wasf3/Rims2/Jam2/Zfhx2/S100b/Nrxn2/Abat/Igsf11/Fabp5/Src/Dlg4/Dicer1	19
GO:0036293	GO:0036293	response to decreased oxygen levels	25/1003	264/28891	6.32529338258781e-06	0.000120158064328305	7.68655243795275e-05	Grin2b/Ddah1/Vegfa/Camk2g/Itpr2/Cpeb4/Cbs/Ogt/Il18/Notch1/Fmn2/Sox2/Nf1/Eno1/Bcl2/Npepps/Dnmt3a/Zeb2/Abat/Stat3/Camk2d/Raf1/Tm9sf4/Usp19/Rora	25
GO:1902992	GO:1902992	negative regulation of amyloid precursor protein catabolic process	7/1003	22/28891	6.42539756552704e-06	0.000121626851790012	7.78051127382222e-05	Spon1/Apoe/Prnp/Ntrk2/Clu/Rtn3/Sorl1	7
GO:0061157	GO:0061157	mRNA destabilization	14/1003	97/28891	6.4761304026177e-06	0.000122154007382238	7.8142335972073e-05	Tnrc6b/Tnrc6a/Samd4b/Rc3h1/Cnot3/Zfp36l2/Dhx36/Rida/Rc3h2/Ago2/Tnrc6c/Fto/Khsrp/Tut7	14
GO:0006631	GO:0006631	fatty acid metabolic process	36/1003	463/28891	6.73594476626104e-06	0.000126607299867259	8.09911223934426e-05	Acsbg1/Agt/Cyp2j9/Acsl3/Gpam/Appl2/Acsl6/Cyp2d22/Slc27a1/Scd2/Mgll/Hacd3/Ivd/Insig1/Fads2/Fasn/Hacd2/Elovl5/Crot/Cpt1a/Lypla2/Por/Ubr4/Abcd3/Asah1/Fabp5/Ppargc1a/Akt2/Lonp2/Mid1ip1/Eci2/Srebf1/Abhd3/Acox1/Fads1/Hadhb	36
GO:0050678	GO:0050678	regulation of epithelial cell proliferation	34/1003	426/28891	6.93073202546027e-06	0.000129811394918972	8.30407929477124e-05	Fgfr3/Gja1/Ptn/Htra1/Vegfa/Glul/Egfr/Ednrb/F3/Apoe/Ptch1/Nfib/Apc/Zeb1/Il18/Notch1/Sox2/Rb1/Nf1/Gas1/Fgfr1/Tcf7l2/Sparc/Stat3/Smo/Rida/Rictor/Mdk/Hes1/Krit1/Srsf6/Dicer1/Bmpr1a/Kdm5b	34
GO:0006402	GO:0006402	mRNA catabolic process	24/1003	249/28891	7.13344966745827e-06	0.000133141099038085	8.51708160516549e-05	Vegfa/Tnrc6b/Zcchc7/Tnrc6a/Samd4b/Larp4b/Rc3h1/Cnot3/Zfp36l2/Smg7/Dhx36/Larp1/Rida/Rc3h2/Smg1/Xrn1/Srsf1/Ago2/Tnrc6c/Smg6/Fto/Dicer1/Khsrp/Tut7	24
GO:0051896	GO:0051896	regulation of phosphatidylinositol 3-kinase/protein kinase B signal transduction	25/1003	266/28891	7.2188173941925e-06	0.000134264972997211	8.58897620640399e-05	Agt/Nrxn1/Vegfa/Ntrk3/Egfr/F3/Plxnb1/Rapgef3/Ntrk2/Spry2/Fermt2/Serpine2/Ptk2/Phlpp1/Magi2/Il18/Fgfr1/Tcf7l2/Ptpn13/Hdac2/Rictor/Src/Specc1l/Pik3ip1/Sesn3	25
GO:0007405	GO:0007405	neuroblast proliferation	14/1003	98/28891	7.31679879861056e-06	0.000135614833288136	8.67532723051632e-05	Bcan/Fgfr3/Ptn/Vegfa/Acsl6/Ncan/Notch1/Id4/Sox2/Nf1/Sox5/Fgfr1/Smo/Dock7	14
GO:0006066	GO:0006066	alcohol metabolic process	30/1003	354/28891	7.44002176287249e-06	0.000137421578443645	8.79090533555212e-05	Lcat/Adcyap1r1/Plcb1/Plpp3/Grk3/Ednrb/Apoe/Lrp1/Cyp51/Msmo1/Insig1/Soat1/Npc1/Chka/Hmgcr/Sc5d/Fgfr1/Abca1/Por/Smpd1/Asah1/Srebf2/Idh1/Aco2/Ip6k1/Idh3b/Srebf1/Hmgcs1/Sqle/Nudt3	30
GO:0045834	GO:0045834	positive regulation of lipid metabolic process	20/1003	185/28891	7.4938618586962e-06	0.000137615271424957	8.80329594175938e-05	Agt/Fgfr3/Acsl3/Gpam/Gpld1/Apoe/Slc27a1/Ogt/Pcx/Sorbs1/Elovl5/Tcf7l2/Cpt1a/Por/Srebf2/Ppargc1a/Akt2/Creb1/Mid1ip1/Srebf1	20
GO:0048168	GO:0048168	regulation of neuronal synaptic plasticity	12/1003	73/28891	7.5020689368045e-06	0.000137615271424957	8.80329594175938e-05	Agt/Grin2b/Kcnn2/Grin2c/Nsmf/Kcnj10/Nf1/Kmt2a/S100b/Rab3gap1/Lnpep/Dlg4	12
GO:0030010	GO:0030010	establishment of cell polarity	19/1003	170/28891	7.77225243039584e-06	0.000141598237110761	9.05808761782077e-05	Gja1/Frmd4a/Spry2/Clasp2/Map2/Rufy3/Clasp1/Myo18a/Cdk5rap2/Htt/Kank1/Gbf1/Rictor/Hes1/Map4/Dock7/Krit1/Rab11fip2/Ophn1	19
GO:0030041	GO:0030041	actin filament polymerization	19/1003	170/28891	7.77225243039584e-06	0.000141598237110761	9.05808761782077e-05	Daam2/Fam107a/Prex1/Spire1/Tmod2/Cyfip1/Eps8/Kank1/Add3/Ppp1r9a/Cdc42ep4/Carmil1/Rictor/Lats1/Nckap1/Diaph2/Add1/Pfn2/Wasl	19
GO:0048592	GO:0048592	eye morphogenesis	20/1003	186/28891	8.12743033935406e-06	0.000147565384868952	9.43980809912803e-05	Rorb/Fgfr3/Ptn/Vegfa/Sox8/Fat3/Fjx1/Ntrk2/Zeb1/Notch1/Sox2/Nf1/Gas1/Pou2f1/Bcl2/Hipk2/Stat3/Ppp2r3a/Arid1a/Nipbl	20
GO:0048659	GO:0048659	smooth muscle cell proliferation	21/1003	202/28891	8.25483988319581e-06	0.000148865997623308	9.52300874149617e-05	Agt/S1pr1/Ndrg2/Vegfa/Egfr/Apoe/Ptk2/Il18/Nf1/Hmgcr/Tcf7l2/Pik3r1/Id2/Timp3/Irak1/Ppargc1a/Camk2d/Rps6kb1/Src/Gna13/Bmpr1a	21
GO:0050821	GO:0050821	protein stabilization	21/1003	202/28891	8.25483988319581e-06	0.000148865997623308	9.52300874149617e-05	Ank2/Plpp3/Atp1b2/Per3/Hip1/Mapk8ip3/Cdc37l1/Clu/Pik3r1/Glmp/Bag6/Smo/Ccnh/Rab3gap1/Ctnnd1/Creb1/Nckap1/Lamp1/Usp19/Zfp207/Pfn2	21
GO:2001236	GO:2001236	regulation of extrinsic apoptotic signaling pathway	19/1003	171/28891	8.46387429469914e-06	0.000152121754158599	9.73128059968244e-05	Agt/Bmpr1b/Vegfa/Itga6/Trps1/Nf1/Gas1/Bcl2/Fgfr1/Htt/Tcf7l2/Pea15a/Timp3/Rps6kb1/Src/Raf1/Rb1cc1/Zmynd11/Birc6	19
GO:1904375	GO:1904375	regulation of protein localization to cell periphery	18/1003	156/28891	8.58585794352753e-06	0.000153796341283725	9.83840451035087e-05	Nrxn1/Acsl3/Tnik/Egfr/Camk2g/Lrp1/Prnp/Gpc6/Ogt/Magi2/Sorbs1/Pik3r1/Ppp2r5a/Camk2d/Atp2c1/Stx7/Rab11fip2/Eif4g1	18
GO:0032922	GO:0032922	circadian regulation of gene expression	12/1003	74/28891	8.6737333574167e-06	0.000154492395166205	9.88293131508293e-05	Per3/Mycbp2/Ogt/Id4/Kmt2a/Huwe1/Id2/Cry2/Hdac2/Ppargc1a/Id3/Rora	12
GO:0030072	GO:0030072	peptide hormone secretion	28/1003	321/28891	8.68259995314006e-06	0.000154492395166205	9.88293131508293e-05	Agt/Plcb1/Gja1/Gnao1/Gpld1/Glul/Egfr/Pfkm/Arrb1/Lrp1/Glud1/Rims2/Cpe/Gabbr1/Klf7/Hmgcr/Ppp3ca/Htt/Tcf7l2/Chd7/Camk2n1/Cpt1a/Abat/Map4k4/Raf1/Srebf1/Rab11fip2/Hmgn3	28
GO:0033138	GO:0033138	positive regulation of peptidyl-serine phosphorylation	16/1003	127/28891	8.76310640573236e-06	0.000155406850477739	9.94142933386808e-05	Agt/Nrxn1/Vegfa/Ntrk3/Egfr/Arrb1/Ntrk2/Spry2/Bcl2/Araf/Akt2/Lats1/Raf1/Dock7/Eif4g1/Pfn2	16
GO:0032869	GO:0032869	cellular response to insulin stimulus	22/1003	219/28891	8.8117061254983e-06	0.00015575128244341	9.96346276441843e-05	Agt/Plcb1/Gpam/Appl2/Gpld1/Slc27a1/Apc/Ogt/Insig1/Rb1/Sorbs1/Cyfip1/Pik3r1/Kank1/Ncoa1/Akt2/Rps6kb1/Src/Raf1/Srebf1/Sorl1/Sesn3	22
GO:0045601	GO:0045601	regulation of endothelial cell differentiation	9/1003	41/28891	9.10118456223111e-06	0.00016033704024155	0.000102568152579044	Plcb1/Vegfa/Zeb1/Notch1/Vcl/Akap11/Ikbkb/Add1/Dicer1	9
GO:0003333	GO:0003333	amino acid transmembrane transport	14/1003	100/28891	9.29316816942571e-06	0.000162645677666867	0.000104044995829567	Agt/Slc1a2/Slc7a10/Slc1a3/Slc7a11/Lrrc8a/Slc6a9/Kcnj10/Slc38a3/Slc7a2/Slc3a2/Slc25a18/Sfxn1/Slc38a1	14
GO:0035418	GO:0035418	protein localization to synapse	14/1003	100/28891	9.29316816942571e-06	0.000162645677666867	0.000104044995829567	Grin2c/Nrxn1/Mapt/Tnik/Dlgap1/Lgi1/Gpc6/Ogt/Mapk8ip3/Magi2/Nrxn2/Klc1/Mapk10/Dlg4	14
GO:0043547	GO:0043547	positive regulation of GTPase activity	24/1003	253/28891	9.34493707914683e-06	0.000162732452637485	0.000104100506074817	S1pr1/Prex2/Gnao1/Ntrk3/Prex1/Itga6/Mtss2/Arhgef26/Plxnb1/Rapgef3/Fermt2/Arap2/Rgma/Nf1/Abr/Asap1/Asap2/Map4k4/Rab3gap1/Akt2/Rgl1/Ralgapa1/Dock7/Rab11fip2	24
GO:0099003	GO:0099003	vesicle-mediated transport in synapse	25/1003	270/28891	9.35909759455002e-06	0.000162732452637485	0.000104100506074817	Nrxn1/Trim9/Cspg5/Pcdh17/Myo6/Syt11/Eps15/Syn2/Hip1/Rims2/Cdh2/Magi2/Clcn3/Cyfip1/Atp6v0a1/Mapk10/Rab3gap1/Atp6v1h/Dnm1l/Iqsec1/Ston2/Ap3d1/Fcho2/Pfn2/Ophn1	25
GO:0060070	GO:0060070	canonical Wnt signaling pathway	27/1003	305/28891	9.55838674682142e-06	0.000165658014462769	0.000105971997972278	Gpc5/Daam2/Fgfr3/Ctnnd2/Egfr/Ednrb/Apoe/Apc/Tle4/Cdh2/Notch1/Sox2/Gprc5b/Amer2/Tcf7l2/Kank1/Usp34/Zeb2/Hdac2/Ppp2r3a/Lats1/Ctnnd1/Mdk/Src/Ccdc88c/Chd8/Ubr5	27
GO:1990845	GO:1990845	adaptive thermogenesis	19/1003	173/28891	1.00155712564142e-05	0.000173019803775855	0.000110681359754072	Gja1/Vegfa/Appl2/Sfxn5/Ckb/Apc/Ogt/Il18/Notch1/Rb1/S100b/Cnot3/Fabp5/Ppargc1a/Lnpep/Ip6k1/Gadd45g/Dock7/Sorl1	19
GO:0051656	GO:0051656	establishment of organelle localization	37/1003	491/28891	1.01834601078259e-05	0.0001753526130825	0.000112173665839685	Mapt/Myo6/Kif1a/Syt11/Kif1b/Apc/Syne1/Spry2/Clasp2/Ptk2/Spire1/Map2/Bicd1/Fmn2/Rb1/Clasp1/Hgs/Cdk5rap2/Clmn/Htt/Sdc4/Cdc42bpa/Abraxas2/Hook3/Exoc1/Arhgap21/Gbf1/Rab3gap1/Dnm1l/Map4/Dock7/Lamp1/Ap3d1/Dctn2/Zfp207/Trip11/Wasl	37
GO:0021681	GO:0021681	cerebellar granular layer development	6/1003	16/28891	1.02426627370489e-05	0.00017580493148028	0.0001124630154645	Nrxn1/Grid2/Serpine2/Atp2b2/Mdk/Ophn1	6
GO:0051966	GO:0051966	regulation of synaptic transmission, glutamatergic	13/1003	88/28891	1.06177414937492e-05	0.000181658666966774	0.000116207670059793	Gria2/Grin2b/Grin2c/Gria4/Nrxn1/Grm3/Glul/Egfr/Ntrk2/Serpine2/Cdh2/Rab3gap1/Ophn1	13
GO:0048640	GO:0048640	negative regulation of developmental growth	16/1003	129/28891	1.07178765552155e-05	0.00018269180891361	0.000116868574493848	Fgfr3/Gja1/Ptch1/Spag9/Apc/Ptk2/Sema6d/Map2/Rgma/Ptprs/Tcf7l2/Hdac2/Dip2b/Wwc2/Atxn2/Ryk	16
GO:0045765	GO:0045765	regulation of angiogenesis	27/1003	307/28891	1.07627687031026e-05	0.00018269180891361	0.000116868574493848	Agt/Ddah1/Ptn/Vegfa/Glul/F3/Adgrb1/Sash1/Adgrb3/Tcf4/Rapgef3/Spry2/Slc39a12/Tlr3/Spred1/Nf1/Tjp1/Hgs/Sparc/Hipk2/Epn2/Stat3/Itgb8/Mdk/Ago2/Add1/Krit1	27
GO:0048661	GO:0048661	positive regulation of smooth muscle cell proliferation	15/1003	115/28891	1.08607192858e-05	0.00018269180891361	0.000116868574493848	Agt/S1pr1/Vegfa/Egfr/Ptk2/Il18/Nf1/Hmgcr/Id2/Irak1/Ppargc1a/Camk2d/Rps6kb1/Src/Bmpr1a	15
GO:0006646	GO:0006646	phosphatidylethanolamine biosynthetic process	5/1003	10/28891	1.08786462386138e-05	0.00018269180891361	0.000116868574493848	Slc27a1/Pcyt2/Chka/Etnk1/Pisd	5
GO:0060312	GO:0060312	regulation of blood vessel remodeling	5/1003	10/28891	1.08786462386138e-05	0.00018269180891361	0.000116868574493848	Gja1/Lrp1/Cst3/Il18/Abr	5
GO:1903034	GO:1903034	regulation of response to wounding	19/1003	174/28891	1.08834760649172e-05	0.00018269180891361	0.000116868574493848	Omg/Ptn/Ntrk3/Xylt1/Cadm4/Apoe/Lrp1/Fermt2/Serpine2/Clasp2/Ptk2/Rgma/Clasp1/Neo1/Ptprs/Kank1/Stat3/Mdk/Srsf6	19
GO:0046890	GO:0046890	regulation of lipid biosynthetic process	22/1003	222/28891	1.09416792129184e-05	0.000183093052158491	0.000117125251168808	Agt/Acsl3/Gpam/Gpld1/Apoe/Slc27a1/Ogt/Pcx/Insig1/Sorbs1/Elovl5/Tcf7l2/Por/Ubr4/Asah1/Srebf2/Fabp5/Ppargc1a/Idh1/Creb1/Mid1ip1/Srebf1	22
GO:0040018	GO:0040018	positive regulation of multicellular organism growth	9/1003	42/28891	1.12281841172637e-05	0.00018671665675375	0.000119443283411719	Agt/Sgip1/Gpam/Pou3f2/Bcl2/Chd7/Smo/Creb1/Nipbl	9
GO:0060325	GO:0060325	face morphogenesis	9/1003	42/28891	1.12281841172637e-05	0.00018671665675375	0.000119443283411719	Tcf7l2/Zfp950/Rab3gap1/Tiparp/Specc1l/Asph/Nipbl/Crebbp/Ankrd11	9
GO:0060324	GO:0060324	face development	11/1003	64/28891	1.15329580599682e-05	0.00019118922398792	0.000122304399955989	Tcf7l2/Chd7/Zfp950/Rab3gap1/Tiparp/Specc1l/Raf1/Asph/Nipbl/Crebbp/Ankrd11	11
GO:0050779	GO:0050779	RNA destabilization	14/1003	102/28891	1.17278449406269e-05	0.000193219865102057	0.000123603408016224	Tnrc6b/Tnrc6a/Samd4b/Rc3h1/Cnot3/Zfp36l2/Dhx36/Rida/Rc3h2/Ago2/Tnrc6c/Fto/Khsrp/Tut7	14
GO:0061014	GO:0061014	positive regulation of mRNA catabolic process	14/1003	102/28891	1.17278449406269e-05	0.000193219865102057	0.000123603408016224	Tnrc6b/Tnrc6a/Samd4b/Rc3h1/Cnot3/Zfp36l2/Dhx36/Rida/Rc3h2/Ago2/Tnrc6c/Fto/Khsrp/Tut7	14
GO:0006473	GO:0006473	protein acetylation	15/1003	116/28891	1.20785644100139e-05	0.000198385774832781	0.000126908058124972	Auts2/Hdac8/Phf20l1/Por/Bag6/Hdac2/Smo/Dip2b/Meaf6/Smc5/Kat6b/Kansl3/Brd8/Crebbp/Msl1	15
GO:0043583	GO:0043583	ear development	24/1003	257/28891	1.21619279426371e-05	0.000199142243428824	0.000127391973671019	Gjb6/Fgfr3/Cxcl14/Lrig1/Myo6/Gsdme/Spry2/Zeb1/Prrx1/Atp2b2/Notch1/Insig1/Sox2/Gas1/Abr/Bcl2/Sobp/Fgfr1/Chd7/Sdc4/Hes1/Nipbl/Dicer1/Trip11	24
GO:0031103	GO:0031103	axon regeneration	10/1003	53/28891	1.22103921666348e-05	0.000199324383441885	0.00012750848925982	Omg/Ptn/Ntrk3/Xylt1/Lrp1/Mapk8ip3/Rgma/Neo1/Ptprs/Bcl2	10
GO:0050773	GO:0050773	regulation of dendrite development	17/1003	145/28891	1.22539785958415e-05	0.000199426029709152	0.000127573512724358	Ptprz1/Ptn/Tnik/Cit/Prex1/Fat3/Adgrb3/Mfn1/Ntrk2/Ptprd/Nsmf/Cyfip1/Ppp3ca/Dhx36/Dnm1l/Clip1/Dlg4	17
GO:0051957	GO:0051957	positive regulation of amino acid transport	8/1003	33/28891	1.31519433037866e-05	0.000213389280716148	0.00013650585211161	Agt/Grin2b/Slc6a1/Gabbr1/Slc38a3/Abat/Rab3gap1/Slc38a1	8
GO:0006633	GO:0006633	fatty acid biosynthetic process	18/1003	161/28891	1.33112836762033e-05	0.000215320097768404	0.000137741002378321	Acsbg1/Agt/Acsl3/Scd2/Mgll/Hacd3/Insig1/Fads2/Fasn/Hacd2/Elovl5/Ubr4/Abcd3/Fabp5/Mid1ip1/Srebf1/Abhd3/Fads1	18
GO:0001708	GO:0001708	cell fate specification	15/1003	117/28891	1.34160102614023e-05	0.000216358497810773	0.000138405270434057	Ntrk3/Ptch1/Nfib/Apc/Sox6/Notch1/Sox2/Pou3f2/Chd4/Fgfr1/Hdac2/Smo/Mga/Gatad2b/Bmpr1a	15
GO:1901342	GO:1901342	regulation of vasculature development	27/1003	311/28891	1.3595292849663e-05	0.000217704456665393	0.000139266284913043	Agt/Ddah1/Ptn/Vegfa/Glul/F3/Adgrb1/Sash1/Adgrb3/Tcf4/Rapgef3/Spry2/Slc39a12/Tlr3/Spred1/Nf1/Tjp1/Hgs/Sparc/Hipk2/Epn2/Stat3/Itgb8/Mdk/Ago2/Add1/Krit1	27
GO:0045995	GO:0045995	regulation of embryonic development	13/1003	90/28891	1.36337466331487e-05	0.000217704456665393	0.000139266284913043	Plcb1/Lama2/Clasp2/Notch1/Clasp1/Ino80e/Bag6/Nr2c2/Ino80d/Dhx36/Zzz3/Hes1/Nipbl	13
GO:0051146	GO:0051146	striated muscle cell differentiation	29/1003	347/28891	1.36602919228828e-05	0.000217704456665393	0.000139266284913043	Agt/Vegfa/Spag9/Adgrb1/Adgrb3/Nebl/Sox6/Cd81/Cdh2/Tmod2/Notch1/Dmd/Rb1/Dock1/Neo1/Bcl2/Ppp3ca/Csrp1/Hdac2/Smo/Camk2d/Zmpste24/Arid1a/Epc1/Hopx/Dicer1/Atp11a/Chuk/Bmpr1a	29
GO:0060541	GO:0060541	respiratory system development	25/1003	276/28891	1.36626064036918e-05	0.000217704456665393	0.000139266284913043	Fgfr3/Vegfa/Slc7a11/Nfib/Spry2/Mapk8ip3/Notch1/Sox2/Pou2f1/Fgfr1/Chd7/Sparc/Tulp3/Hipk2/Bag6/Phf14/Asah1/Rc3h2/Creb1/Hes1/Tnrc6c/Srsf6/Hopx/Dicer1/Bmpr1a	25
GO:0097191	GO:0097191	extrinsic apoptotic signaling pathway	23/1003	242/28891	1.38090919028125e-05	0.000219383727908373	0.000140340520465927	Agt/Fgfr3/Bmpr1b/Vegfa/Itga6/Trps1/Il18/Tlr3/Nf1/Gas1/Bcl2/Fgfr1/Htt/Tcf7l2/Pik3r1/Pea15a/Timp3/Rps6kb1/Src/Raf1/Rb1cc1/Zmynd11/Birc6	23
GO:0046879	GO:0046879	hormone secretion	32/1003	403/28891	1.4167122609455e-05	0.000224403859018608	0.000143551915492963	Agt/Plcb1/Gja1/Gnao1/Gpld1/Glul/Egfr/Pfkm/Arrb1/Lrp1/Glud1/Rims2/Cpe/Gabbr1/Klf7/Hmgcr/Ppp3ca/Fgfr1/Htt/Tcf7l2/Chd7/Camk2n1/Cpt1a/Abat/Cry2/Map4k4/Creb1/Raf1/Srebf1/Rab11fip2/Hmgn3/Kdm5b	32
GO:0050806	GO:0050806	positive regulation of synaptic transmission	29/1003	348/28891	1.44195010724403e-05	0.000227725729954694	0.000145676927682954	Gria2/Grin2b/Gria1/Grin2c/Slc7a10/Slc1a3/Gria4/Nrxn1/Ptn/Fam107a/Glul/Egfr/Apoe/Prnp/Ntrk2/Lama2/Lgi1/Serpine2/Rims2/Ptk2/Nf1/Hmgcr/S100b/Igsf11/Ppp1r9a/Rab3gap1/Dnm1l/Creb1/Dlg4	29
GO:0045773	GO:0045773	positive regulation of axon extension	10/1003	54/28891	1.45224284740117e-05	0.000228674699688126	0.000146283986864444	Mapt/Vegfa/Ntrk3/Macf1/Apoe/Lrp1/Rufy3/Cyfip1/Gdi1/Golga4	10
GO:1902904	GO:1902904	negative regulation of supramolecular fiber organization	19/1003	178/28891	1.50711359277779e-05	0.000236616834066114	0.000151364597367528	S1pr1/Apoe/Apc/Clasp2/Tmod2/Map2/Clasp1/Tjp1/Clu/Pik3r1/Eps8/Kank1/Add3/Ppp1r9a/Carmil1/Specc1l/Mid1ip1/Add1/Pfn2	19
GO:0050708	GO:0050708	regulation of protein secretion	28/1003	331/28891	1.5317077433531e-05	0.000239772901290875	0.000153383544356767	Plcb1/Gja1/Gnao1/Gpld1/Glul/Egfr/Apoe/Pfkm/Arrb1/Lrp1/Glud1/Frmd4a/Cyp51/Rab34/Klf7/Neo1/Hmgcr/Myo18a/Ppp3ca/Tcf7l2/Camk2n1/Cpt1a/Abat/Map4k4/Dnm1l/Srebf1/Dnajc1/Hmgn3	28
GO:0045665	GO:0045665	negative regulation of neuron differentiation	13/1003	91/28891	1.54061340544097e-05	0.000240461823340464	0.000153824250146214	Fgfr3/Gpr37l1/Sox8/Cit/Spag9/Notch1/Id4/Sox2/Dmd/Cdk5rap2/Id2/Pbx1/Hes1	13
GO:0051098	GO:0051098	regulation of binding	32/1003	405/28891	1.56391485534228e-05	0.000243387099061723	0.000155695559021954	Spon1/Apoe/Arrb1/Lrp1/Nfib/Rapgef3/Map2/Lfng/Rgma/Rb1/Pbxip1/Eno1/Ppp3ca/Tcf7l2/Nsd1/Id2/Hipk2/Hdac2/Smo/Rsf1/Camk1/Zmpste24/Src/Brd4/Ufl1/Mark3/Hes1/Add1/Krit1/Hopx/Eif4g1/Sorl1	32
GO:0016125	GO:0016125	sterol metabolic process	18/1003	163/28891	1.57765860966494e-05	0.000244812257511379	0.000156607237752542	Lcat/Apoe/Lrp1/Cyp51/Msmo1/Insig1/Soat1/Npc1/Hmgcr/Sc5d/Abca1/Por/Smpd1/Srebf2/Erg28/Srebf1/Hmgcs1/Sqle	18
GO:0099072	GO:0099072	regulation of postsynaptic membrane neurotransmitter receptor levels	16/1003	133/28891	1.58278435720453e-05	0.000244895736195878	0.000156660639352296	Ctnnd2/Tnik/Myo6/Eps15/Lgi1/Hip1/Gpc6/Ogt/Magi2/Eps8/Mapk10/Ctnnd1/Clptm1/Iqsec1/Dlg4/Ophn1	16
GO:0010639	GO:0010639	negative regulation of organelle organization	31/1003	387/28891	1.61769308136534e-05	0.000249573574229138	0.000159653068328237	S1pr1/Fgfr3/Trim9/Mapt/Mfn1/Apc/Clasp2/Tmod2/Map2/Clasp1/Tjp1/Cdk5rap2/Pik3r1/Eps8/Kank1/Huwe1/Add3/Ppp1r9a/Atrx/Ppargc1a/Carmil1/Dnm1l/Src/Specc1l/Mid1ip1/Map4/Add1/Smg6/Tom1l1/Zfp207/Pfn2	31
GO:0089718	GO:0089718	amino acid import across plasma membrane	10/1003	55/28891	1.72013342801332e-05	0.000264613032816573	0.000169273861382533	Agt/Slc1a2/Slc1a3/Slc7a11/Slc6a9/Kcnj10/Slc38a3/Slc7a2/Slc3a2/Slc38a1	10
GO:0060996	GO:0060996	dendritic spine development	16/1003	134/28891	1.74032161316064e-05	0.000266949332501479	0.000170768400275049	Ctnnd2/Apoe/Kif1a/Mfn1/Spire1/Ptprs/Asap1/Hdac2/Ppp1r9a/Camk1/Dhx36/Dnm1l/Iqsec1/Dlg4/Crebbp/Wasl	16
GO:0062012	GO:0062012	regulation of small molecule metabolic process	31/1003	389/28891	1.78852164423665e-05	0.00027355669160273	0.000174995150472137	Agt/Slc4a4/Adcyap1r1/Appl2/Gpld1/Slc7a11/Apoe/Apc/Ogt/Insig1/Eno1/Sorbs1/Elovl5/Tcf7l2/Mtch2/Cpt1a/Por/Stat3/Ubr4/Srebf2/Fabp5/Ppargc1a/Zmpste24/Akt2/Dnm1l/Creb1/Lonp2/Src/Mid1ip1/Srebf1/Rora	31
GO:0030323	GO:0030323	respiratory tube development	23/1003	246/28891	1.79865947863561e-05	0.000274321265627339	0.000175484251088539	Fgfr3/Vegfa/Slc7a11/Nfib/Spry2/Mapk8ip3/Notch1/Sox2/Fgfr1/Sparc/Tulp3/Hipk2/Bag6/Phf14/Asah1/Rc3h2/Creb1/Hes1/Tnrc6c/Srsf6/Hopx/Dicer1/Bmpr1a	23
GO:0001649	GO:0001649	osteoblast differentiation	22/1003	230/28891	1.9080419697019e-05	0.000288491784856696	0.000184549180665955	Rorb/Bmpr1b/Gja1/Vegfa/Sox8/Ptch1/Zhx3/Hdac8/Apc/Fermt2/Ptk2/Gabbr1/Notch1/Id4/Sox2/Nf1/Ppp3ca/Fgfr1/Id2/Smo/Id3/Bmpr1a	22
GO:0007254	GO:0007254	JNK cascade	19/1003	181/28891	1.91047014414841e-05	0.000288491784856696	0.000184549180665955	Plcb1/Tnik/Egfr/Sirpa/Ptk2/Hacd3/Mapk8ip3/Phlpp1/Tlr3/Mink1/Hipk2/Map4k4/Mapk10/Irak1/Gadd45g/Rb1cc1/Zmynd11/Fgd4/Itch	19
GO:0071695	GO:0071695	anatomical structure maturation	27/1003	317/28891	1.91274961251603e-05	0.000288491784856696	0.000184549180665955	Lgi4/Nrcam/S1pr1/Nrxn1/Fgfr3/Plcb1/Gja1/Vegfa/Xylt1/Sox8/Ednrb/Nfasc/Adgrb3/Plxnb1/Notch1/Rb1/Nf1/Bcl2/Fgfr1/Id2/Trpc4ap/Ankrd17/Sclt1/Hes1/Rere/Asxl2/Tut7	27
GO:0008203	GO:0008203	cholesterol metabolic process	17/1003	150/28891	1.91859467261385e-05	0.000288491784856696	0.000184549180665955	Lcat/Apoe/Lrp1/Cyp51/Msmo1/Insig1/Soat1/Npc1/Hmgcr/Sc5d/Abca1/Por/Smpd1/Srebf2/Srebf1/Hmgcs1/Sqle	17
GO:0031623	GO:0031623	receptor internalization	17/1003	150/28891	1.91859467261385e-05	0.000288491784856696	0.000184549180665955	Gria2/Gria1/Vegfa/Grk3/Myo6/Arrb1/Eps15/Hip1/Cd81/Magi2/Hgs/Atxn2/Iqsec1/Dlg4/Ophn1/Mkln1/Itch	17
GO:0008593	GO:0008593	regulation of Notch signaling pathway	13/1003	93/28891	1.95667737160497e-05	0.000293391680045712	0.000187683660363292	Arrb1/Enho/Lfng/Notch1/Sox2/Tspan5/Epn2/Stat3/Src/Hes1/Tspan15/Zmiz1/Dicer1	13
GO:0010463	GO:0010463	mesenchymal cell proliferation	10/1003	56/28891	2.02940735717427e-05	0.000302228595442961	0.000193336665342227	Ptn/Nfib/Arhgap5/Zeb1/Prrx1/Gas1/Fgfr1/Phf14/Smo/Bmpr1a	10
GO:0060251	GO:0060251	regulation of glial cell proliferation	10/1003	56/28891	2.02940735717427e-05	0.000302228595442961	0.000193336665342227	Ptn/Egfr/Ptk2/Notch1/Rb1/Nf1/Creb1/Ufl1/Hes1/Dicer1	10
GO:0035196	GO:0035196	miRNA processing	9/1003	45/28891	2.03259771007911e-05	0.000302228595442961	0.000193336665342227	Hnrnpa2b1/Nr2f1/Stat3/Zmpste24/Ago2/Srrt/Dicer1/Zc3h7a/Tut7	9
GO:0051235	GO:0051235	maintenance of location	30/1003	373/28891	2.03985199689678e-05	0.000302464721095417	0.00019348771572904	Ank2/Plcb1/Gja1/Apoe/Ccdc88a/Itpr2/Syne1/Insig1/Dmd/Soat1/Npc1/Tnrc6a/Htt/Chd7/Plce1/Cry2/Vps13a/Aup1/Igsf11/Srebf2/Arhgap21/Camk2d/Lats1/Ctnnd1/Asph/Fto/Sorl1/Sqle/Pisd/Asxl2	30
GO:0043487	GO:0043487	regulation of RNA stability	19/1003	182/28891	2.06495636163893e-05	0.000305338976687773	0.000195326386853964	Vegfa/Tnrc6b/Tnrc6a/Samd4b/Larp4b/Rc3h1/Cnot3/Zfp36l2/Dhx36/Larp1/Rida/Rc3h2/Srsf1/Ago2/Tnrc6c/Fto/Dicer1/Khsrp/Tut7	19
GO:0048679	GO:0048679	regulation of axon regeneration	8/1003	35/28891	2.09632804208254e-05	0.000309121521785542	0.000197746093879493	Omg/Ptn/Ntrk3/Xylt1/Lrp1/Rgma/Neo1/Ptprs	8
GO:0048715	GO:0048715	negative regulation of oligodendrocyte differentiation	6/1003	18/28891	2.23690857550056e-05	0.000328942643967548	0.000210425733476115	Daam2/Notch1/Id4/Nf1/Id2/Hes1	6
GO:0005976	GO:0005976	polysaccharide metabolic process	14/1003	108/28891	2.2739656180438e-05	0.000333473309591149	0.00021332401575865	Fut9/Phkg1/Phka1/Pfkm/Agl/Csgalnact1/Npc1/Sorbs1/Tcf7l2/Phkb/Ugp2/Akt2/Rb1cc1/Pygb	14
GO:0009791	GO:0009791	post-embryonic development	16/1003	137/28891	2.29972866139723e-05	0.000336327440946258	0.000215149813340234	Vegfa/Sox6/Mapk8ip3/Tet2/Selenop/Bcl2/Kmt2a/Tcf7l2/Zfp950/Atrx/Rc3h2/Tiparp/Ash1l/Ago2/Dicer1/Kdm5b	16
GO:0001666	GO:0001666	response to hypoxia	22/1003	233/28891	2.33259989070204e-05	0.000340202683512773	0.000217628819253305	Grin2b/Ddah1/Vegfa/Camk2g/Itpr2/Cbs/Ogt/Il18/Notch1/Fmn2/Nf1/Eno1/Bcl2/Npepps/Dnmt3a/Abat/Stat3/Camk2d/Raf1/Tm9sf4/Usp19/Rora	22
GO:0051965	GO:0051965	positive regulation of synapse assembly	12/1003	82/28891	2.53961254113255e-05	0.000369385606118953	0.00023629723457433	Nrxn1/Slitrk2/Grid2/Ntrk3/Adgrl3/Adgrb1/Adgrb3/Ntrk2/Ptprd/Adgrl1/Pik3r1/Dlg4	12
GO:0006470	GO:0006470	protein dephosphorylation	22/1003	235/28891	2.66099728326467e-05	0.000385989225490946	0.000246918626627878	Ptprz1/Ptprd/Nsmf/Ppp2r2b/Phlpp1/Magi2/Dusp11/Ppp6r2/Ptprs/Bcl2/Ptpn4/Ppp3ca/Htt/Ppp2r5a/Ptpn13/Cry2/Smpd1/Ilkap/Ppp6r3/Ppp2r3a/Ikbkb/Ctdsp2	22
GO:0051090	GO:0051090	regulation of DNA-binding transcription factor activity	33/1003	436/28891	2.76306355048451e-05	0.000399708217682556	0.000255694712816196	Plpp3/Nwd1/Ptch1/Arrb1/Prnp/Sox6/Trib2/Il18/Tlr3/Crebzf/Ppp3ca/Clu/Tcf7l2/Id2/Hipk2/Stat3/Hdac2/Smo/Pbx1/Irak1/Ppargc1a/Ikbkb/Ufl1/Med13/Ralgapa1/Hes1/Id3/Crebbp/Trim26/Trim8/Chuk/Hmgn3/Itch	33
GO:1902475	GO:1902475	L-alpha-amino acid transmembrane transport	11/1003	70/28891	2.77666039025378e-05	0.000400589544950667	0.000256258500881459	Agt/Slc1a2/Slc1a3/Slc7a11/Slc6a9/Kcnj10/Slc38a3/Slc7a2/Slc3a2/Slc25a18/Slc38a1	11
GO:0045687	GO:0045687	positive regulation of glial cell differentiation	10/1003	58/28891	2.79318324390912e-05	0.000401887120107463	0.0002570885641436	Ptprz1/Ptn/Serpine2/Notch1/Id2/Hdac2/Mdk/Hes1/Prpf19/Dicer1	10
GO:0061013	GO:0061013	regulation of mRNA catabolic process	19/1003	186/28891	2.80075730312162e-05	0.00040189361516299	0.000257092719052817	Vegfa/Tnrc6b/Tnrc6a/Samd4b/Larp4b/Rc3h1/Cnot3/Zfp36l2/Dhx36/Larp1/Rida/Rc3h2/Srsf1/Ago2/Tnrc6c/Fto/Dicer1/Khsrp/Tut7	19
GO:0045017	GO:0045017	glycerolipid biosynthetic process	21/1003	219/28891	2.8202808467026e-05	0.000403610165139369	0.000258190801938852	Lcat/Dgkb/Acsl3/Gpam/Gpld1/Acsl6/Slc27a1/Pcyt2/Chka/Tcf7l2/Chpt1/Pik3r1/Etnk1/Plce1/Pigt/Fabp5/Smg1/Ip6k1/Srebf1/Pik3c2a/Pisd	21
GO:0007422	GO:0007422	peripheral nervous system development	12/1003	83/28891	2.8760798593794e-05	0.00041049503447506	0.000262595076381277	Lgi4/Agt/Ntrk3/Sox8/Ednrb/Ntrk2/Dmd/Nf1/Pou3f2/Akt2/Raf1/Dicer1	12
GO:0021696	GO:0021696	cerebellar cortex morphogenesis	9/1003	47/28891	2.93709513395668e-05	0.00041808570200162	0.000267450852338399	Nrxn1/Grid2/Serpine2/Atp2b2/Herc1/Smo/Atxn2/Rora/Ophn1	9
GO:0000956	GO:0000956	nuclear-transcribed mRNA catabolic process	15/1003	125/28891	2.9777256720462e-05	0.000421620680036675	0.000269712189867873	Tnrc6b/Zcchc7/Tnrc6a/Samd4b/Rc3h1/Cnot3/Zfp36l2/Smg7/Dhx36/Rc3h2/Smg1/Xrn1/Ago2/Tnrc6c/Smg6	15
GO:0045445	GO:0045445	myoblast differentiation	15/1003	125/28891	2.9777256720462e-05	0.000421620680036675	0.000269712189867873	Plcb1/Cxcl14/Cmtm5/Sox8/Ddx17/Il18/Notch1/Rb1/Tcf7l2/Pik3r1/Nr2c2/Arid1a/Id3/Smarcc2/Dicer1	15
GO:0043409	GO:0043409	negative regulation of MAPK cascade	19/1003	187/28891	3.01788496620633e-05	0.00042617645369337	0.000272626533844983	Agt/Ndrg2/Apoe/Arrb1/Sirpa/Apc/Spry2/Phlpp1/Spred1/Dmd/Nf1/Hmgcr/Smpd1/Timp3/Stk38/Ash1l/Zmynd11/Sorl1/Itch	19
GO:0045807	GO:0045807	positive regulation of endocytosis	20/1003	204/28891	3.15997026707692e-05	0.000445063886165082	0.000284708888943134	Vegfa/Appl2/Apoe/Arrb1/Sirpa/Mertk/Lrp1/Hip1/Ptk2/Magi2/Bicd1/Abr/Myo18a/Ppp3ca/Clu/Smpd1/Ankfy1/Dnm1l/Add1/Wasl	20
GO:0021683	GO:0021683	cerebellar granular layer morphogenesis	5/1003	12/28891	3.22583395147126e-05	0.000451921276346991	0.000289095584876977	Nrxn1/Grid2/Serpine2/Atp2b2/Ophn1	5
GO:0046777	GO:0046777	protein autophosphorylation	22/1003	238/28891	3.2317604651129e-05	0.000451921276346991	0.000289095584876977	Fgfr3/Vegfa/Tnik/Phka1/Egfr/Camk2g/Ntrk2/Ptk2/Clk1/Mink1/Fgfr1/Clk4/Irak1/Camk2d/Ctnnd1/Smg1/Cdk12/Src/Brd4/Mark3/Trpm7/Tom1l1	22
GO:0016042	GO:0016042	lipid catabolic process	28/1003	345/28891	3.23813089683369e-05	0.000451921276346991	0.000289095584876977	Plcb1/Pla2g7/Gpld1/Pnpla7/Apoe/Lrp1/Mgll/Prdx6/Ivd/Plcd4/Crot/Cpt1a/Lypla2/Plce1/Smpd1/Ddhd2/Abcd3/Asah1/Akt2/Idh1/Lonp2/Eci2/Abhd3/Acox1/Hadhb/Sorl1/Smpdl3a/Hsd17b11	28
GO:1903531	GO:1903531	negative regulation of secretion by cell	19/1003	188/28891	3.24990253122257e-05	0.000451921276346991	0.000289095584876977	Trim9/Gnao1/Apoe/Syt11/Frmd4a/Cyp51/Gabbr1/Notch1/Klf7/Nf1/Abr/Neo1/Hmgcr/Ppp3ca/Abat/Cry2/Map4k4/Ppp1r9a/Srebf1	19
GO:0006695	GO:0006695	cholesterol biosynthetic process	10/1003	59/28891	3.25945469077542e-05	0.000451921276346991	0.000289095584876977	Apoe/Cyp51/Msmo1/Insig1/Hmgcr/Sc5d/Por/Srebf2/Srebf1/Hmgcs1	10
GO:1902653	GO:1902653	secondary alcohol biosynthetic process	10/1003	59/28891	3.25945469077542e-05	0.000451921276346991	0.000289095584876977	Apoe/Cyp51/Msmo1/Insig1/Hmgcr/Sc5d/Por/Srebf2/Srebf1/Hmgcs1	10
GO:0008344	GO:0008344	adult locomotory behavior	14/1003	112/28891	3.4396388744473e-05	0.00047566819460621	0.000304286569640225	Lgi4/Prex2/Atp1a2/Mapt/Chl1/Kcnj10/Clcn3/Npc1/Chd7/Eps8/Id2/Hipk2/Zmpste24/Cnp	14
GO:0001941	GO:0001941	postsynaptic membrane organization	9/1003	48/28891	3.50429088729757e-05	0.00048087158756798	0.000307615197899968	Nrxn1/Ptn/Slc7a11/Apoe/Cdh2/Magi2/Sorbs1/Nrxn2/Dlg4	9
GO:0043114	GO:0043114	regulation of vascular permeability	9/1003	48/28891	3.50429088729757e-05	0.00048087158756798	0.000307615197899968	Ddah1/Vegfa/Apoe/Fermt2/Il18/Abr/Tjp1/Zeb2/Tjp2	9
GO:0060323	GO:0060323	head morphogenesis	9/1003	48/28891	3.50429088729757e-05	0.00048087158756798	0.000307615197899968	Tcf7l2/Zfp950/Rab3gap1/Tiparp/Specc1l/Asph/Nipbl/Crebbp/Ankrd11	9
GO:0044042	GO:0044042	glucan metabolic process	12/1003	85/28891	3.66674834709655e-05	0.000501874427610292	0.000321050786450235	Phkg1/Phka1/Pfkm/Agl/Npc1/Sorbs1/Tcf7l2/Phkb/Ugp2/Akt2/Rb1cc1/Pygb	12
GO:0036315	GO:0036315	cellular response to sterol	7/1003	28/28891	3.71780891019674e-05	0.000507561738174685	0.000324688978454118	Gpld1/Ptch1/Mlc1/Insig1/Gramd1b/Smo/Rora	7
GO:0043543	GO:0043543	protein acylation	17/1003	158/28891	3.76488386580399e-05	0.000512677297848512	0.000327961419459402	Glul/Auts2/Hdac8/Zdhhc17/Phf20l1/Por/Bag6/Hdac2/Smo/Dip2b/Meaf6/Smc5/Kat6b/Kansl3/Brd8/Crebbp/Msl1	17
GO:0045599	GO:0045599	negative regulation of fat cell differentiation	10/1003	60/28891	3.79070560486347e-05	0.000514880064090616	0.000329370536552219	Slc7a10/Vegfa/Fermt2/Trib2/Id4/Insig1/Tcf7l2/Zfp36l2/Trio/Rora	10
GO:0110020	GO:0110020	regulation of actomyosin structure organization	14/1003	113/28891	3.80235794112738e-05	0.00051515194644005	0.000329544460620284	S1pr1/Limch1/Ccdc88a/Rapgef3/Fermt2/Clasp2/Clasp1/Tjp1/Sdc4/Pik3r1/Hdac2/Ppp1r9a/Carmil1/Pfn2	14
GO:0006892	GO:0006892	post-Golgi vesicle-mediated transport	13/1003	99/28891	3.8511111827893e-05	0.000519122007417406	0.000332084122194803	Acsl3/Macf1/Eps15/Rab34/Ankfy1/Exoc1/Gbf1/Atp2c1/Rabep1/Golga4/Lamp1/Ap3d1/Sorl1	13
GO:0051492	GO:0051492	regulation of stress fiber assembly	13/1003	99/28891	3.8511111827893e-05	0.000519122007417406	0.000332084122194803	S1pr1/Limch1/Ccdc88a/Rapgef3/Fermt2/Clasp2/Clasp1/Tjp1/Sdc4/Pik3r1/Ppp1r9a/Carmil1/Pfn2	13
GO:0051261	GO:0051261	protein depolymerization	15/1003	128/28891	3.94263075112077e-05	0.000530119973538607	0.000339119558707034	Mical2/Apc/Clasp2/Tmod2/Map2/Nckap5/Clasp1/Htt/Eps8/Add3/Carmil1/Specc1l/Mid1ip1/Add1/Asph	15
GO:0043954	GO:0043954	cellular component maintenance	12/1003	86/28891	4.12830184825978e-05	0.000553690333316852	0.000354197598406631	Grin2b/Nrxn1/Adgrl3/Apoe/Prnp/Adgrb3/Fermt2/Rims2/Tjp1/Neat1/Cadm1/Ophn1	12
GO:0030032	GO:0030032	lamellipodium assembly	11/1003	73/28891	4.153939280092e-05	0.00055415908465852	0.000354497460241809	S1pr1/Auts2/Ccdc88a/Wasf3/Vcl/Cyfip1/Pik3r1/Plce1/Carmil1/Nckap1/Fgd4	11
GO:0048678	GO:0048678	response to axon injury	11/1003	73/28891	4.153939280092e-05	0.00055415908465852	0.000354497460241809	Omg/Fgfr3/Ptn/Ntrk3/Xylt1/Lrp1/Mapk8ip3/Rgma/Neo1/Ptprs/Bcl2	11
GO:0060348	GO:0060348	bone development	22/1003	242/28891	4.16294104436243e-05	0.00055415908465852	0.000354497460241809	Fgfr3/Bmpr1b/Gja1/Xylt1/Plxnb1/Cbs/Csgalnact1/Insig1/Dmd/Sparc/Por/Tulp3/Timp3/Sik3/Zmpste24/Nsd2/Src/Cadm1/Ankrd11/Trip11/Asxl2/Tjp2	22
GO:1905477	GO:1905477	positive regulation of protein localization to membrane	14/1003	114/28891	4.19814458935483e-05	0.000556861377979843	0.000356226126514289	Nrxn1/Acsl3/Ptn/Egfr/Lrp1/Prnp/Clasp2/Cd81/Sorbs1/Akt2/Tcaf1/Atp2c1/Dlg4/Rab11fip2	14
GO:0033674	GO:0033674	positive regulation of kinase activity	32/1003	426/28891	4.20410519531429e-05	0.000556861377979843	0.000356226126514289	Agt/Nrxn1/Fgfr3/Mmd2/Vegfa/Ntrk3/Egfr/Mertk/Prnp/Sash1/Ccdc88a/Ntrk2/Fermt2/Ptk2/Mapk8ip3/Il18/Gprc5b/Clu/Fgfr1/Sdc4/Zeb2/Ppp1r9a/Camk1/Irak1/Tab2/Src/Abi1/Tead1/Dlg4/Fgd4/Tom1l1/Ryk	32
GO:0008589	GO:0008589	regulation of smoothened signaling pathway	13/1003	100/28891	4.28770114550205e-05	0.000566528433531929	0.000362410174987198	Fgfr3/Gpr37l1/Ptch1/Rfx4/Serpine2/Rab34/Prrx1/Rb1/Gas1/Por/Tulp3/Smo/Rora	13
GO:0048565	GO:0048565	digestive tract development	15/1003	129/28891	4.32037326369963e-05	0.000569435863743916	0.000364270068029671	Fgfr3/Egfr/Ednrb/Notch1/Rb1/Bcl2/Tcf7l2/Id2/Smo/Nckap1/Src/Hes1/Nipbl/Chd8/Dicer1	15
GO:0000288	GO:0000288	nuclear-transcribed mRNA catabolic process, deadenylation-dependent decay	10/1003	61/28891	4.39418033473482e-05	0.000577737306079175	0.000369580529060922	Tnrc6b/Tnrc6a/Samd4b/Rc3h1/Cnot3/Zfp36l2/Dhx36/Rc3h2/Ago2/Tnrc6c	10
GO:0030324	GO:0030324	lung development	22/1003	243/28891	4.43040225437548e-05	0.000580698053907645	0.000371474529564868	Fgfr3/Vegfa/Slc7a11/Nfib/Spry2/Mapk8ip3/Notch1/Sox2/Fgfr1/Sparc/Hipk2/Bag6/Phf14/Asah1/Rc3h2/Creb1/Hes1/Tnrc6c/Srsf6/Hopx/Dicer1/Bmpr1a	22
GO:0051494	GO:0051494	negative regulation of cytoskeleton organization	18/1003	176/28891	4.43845646298837e-05	0.000580698053907645	0.000371474529564868	S1pr1/Apc/Clasp2/Tmod2/Map2/Clasp1/Tjp1/Cdk5rap2/Pik3r1/Eps8/Kank1/Add3/Ppp1r9a/Carmil1/Specc1l/Mid1ip1/Add1/Pfn2	18
GO:0006401	GO:0006401	RNA catabolic process	25/1003	297/28891	4.65771499627604e-05	0.000607894441323265	0.000388872151535697	Vegfa/Tnrc6b/Zcchc7/Tnrc6a/Samd4b/Larp4b/Rc3h1/Cnot3/Zfp36l2/Smg7/Mtrex/Dhx36/Larp1/Rida/Rc3h2/Smg1/Xrn1/Srsf1/Ago2/Tnrc6c/Smg6/Fto/Dicer1/Khsrp/Tut7	25
GO:0010996	GO:0010996	response to auditory stimulus	7/1003	29/28891	4.75440594031644e-05	0.000619000461205102	0.00039597671040787	Slc1a3/Atp1a2/Nrxn1/Ptn/Htt/Nrxn2/Mdk	7
GO:0070302	GO:0070302	regulation of stress-activated protein kinase signaling cascade	20/1003	210/28891	4.77581569451232e-05	0.000620275040810384	0.000396792063337123	Plcb1/Vegfa/Tnik/Egfr/Sirpa/Sash1/Mapk8ip3/Phlpp1/Tlr3/Hmgcr/Mink1/Hipk2/Map4k4/Zmpste24/Rnf13/Gadd45g/Rb1cc1/Zmynd11/Fgd4/Itch	20
GO:0099170	GO:0099170	postsynaptic modulation of chemical synaptic transmission	8/1003	39/28891	4.84575151777402e-05	0.000626004097701534	0.000400456960608897	Grm3/Plcb1/Fbxo2/Cyfip1/Ppp3ca/Snx14/Iqsec1/Trio	8
GO:1902003	GO:1902003	regulation of amyloid-beta formation	8/1003	39/28891	4.84575151777402e-05	0.000626004097701534	0.000400456960608897	Spon1/Apoe/Gsap/Prnp/Ntrk2/Clu/Rtn3/Sorl1	8
GO:0032868	GO:0032868	response to insulin	23/1003	262/28891	4.85510858839331e-05	0.000626004097701534	0.000400456960608897	Agt/Plcb1/Gpam/Appl2/Gpld1/Slc27a1/Apc/Ogt/Insig1/Rb1/Sorbs1/Cyfip1/Pik3r1/Kank1/Ncoa1/Cry2/Akt2/Rps6kb1/Src/Raf1/Srebf1/Sorl1/Sesn3	23
GO:0099068	GO:0099068	postsynapse assembly	9/1003	50/28891	4.91980995953884e-05	0.000632817965398032	0.000404815815060089	Nrxn1/Grid2/Ntrk3/Ptprd/Cdh2/Magi2/Ptprs/Nrxn2/Dock7	9
GO:0048562	GO:0048562	embryonic organ morphogenesis	27/1003	335/28891	5.01051056000997e-05	0.000642935225224356	0.000411287860745758	Gjb6/Gja1/Lrig1/Myo6/Spry2/Zeb1/Prrx1/Atp2b2/Notch1/Insig1/Sox2/Gas1/Abr/Sobp/Fgfr1/Tcf7l2/Chd7/Id2/Tulp3/Hipk2/Smo/Arid1a/Nckap1/Hes1/Tead1/Nipbl/Asxl2	27
GO:0046470	GO:0046470	phosphatidylcholine metabolic process	10/1003	62/28891	5.07771944288954e-05	0.000648705422134782	0.000414979075428454	Lcat/Acsl3/Pla2g7/Pnpla7/Slc27a1/Mboat2/Chka/Chpt1/Fabp5/Abhd3	10
GO:0048312	GO:0048312	intracellular distribution of mitochondria	5/1003	13/28891	5.09193652818422e-05	0.000648705422134782	0.000414979075428454	Mapt/Mfn1/Ogt/Armc1/Dnm1l	5
GO:1900272	GO:1900272	negative regulation of long-term synaptic potentiation	5/1003	13/28891	5.09193652818422e-05	0.000648705422134782	0.000414979075428454	Ptn/Fam107a/Apoe/Prnp/Ppp1r9a	5
GO:0045926	GO:0045926	negative regulation of growth	23/1003	263/28891	5.14938215517437e-05	0.000654461951055256	0.000418661546651269	Agt/Fgfr3/Gja1/Ptch1/Spag9/Apc/Serpine2/Ptk2/Sema6d/Map2/Rgma/Rb1/Gas1/Crlf3/Eno1/Ptprs/Bcl2/Tcf7l2/Hdac2/Dip2b/Wwc2/Atxn2/Ryk	23
GO:0010634	GO:0010634	positive regulation of epithelial cell migration	17/1003	162/28891	5.17764801529641e-05	0.000656491332675825	0.000419959749009165	Agt/Plpp3/Vegfa/Gpld1/Sash1/Clasp2/Ptk2/Arhgap5/Dock1/Clasp1/Fgfr1/Sparc/Map4k4/Src/Iqsec1/Pik3c2a/Dicer1	17
GO:2000628	GO:2000628	regulation of miRNA metabolic process	12/1003	88/28891	5.20422084123084e-05	0.000658296939585077	0.000421114801919502	Egfr/Nfib/Rc3h1/Stat3/Hdac2/Srebf2/Rc3h2/Srebf1/Tead1/Dicer1/Khsrp/Bmpr1a	12
GO:0042632	GO:0042632	cholesterol homeostasis	13/1003	102/28891	5.29173013694586e-05	0.000666208855448514	0.00042617608153556	Lcat/Apoe/Il18/Insig1/Soat1/Npc1/Gramd1b/Abca1/Srebf2/Med13/Acox1/Rora/Mia2	13
GO:2001237	GO:2001237	negative regulation of extrinsic apoptotic signaling pathway	13/1003	102/28891	5.29173013694586e-05	0.000666208855448514	0.00042617608153556	Vegfa/Itga6/Gas1/Bcl2/Htt/Tcf7l2/Pea15a/Rps6kb1/Src/Raf1/Rb1cc1/Zmynd11/Birc6	13
GO:0043113	GO:0043113	receptor clustering	11/1003	75/28891	5.36845154664857e-05	0.00067427751425906	0.000431337630150538	Grin2b/Nrxn1/Ptn/Slc7a11/Apoe/Cd81/Cdh2/Magi2/Sorbs1/Nrxn2/Dlg4	11
GO:0046883	GO:0046883	regulation of hormone secretion	27/1003	337/28891	5.54657646681931e-05	0.000695014675584072	0.000444603263117417	Agt/Plcb1/Gja1/Gnao1/Gpld1/Glul/Egfr/Pfkm/Arrb1/Lrp1/Glud1/Gabbr1/Klf7/Hmgcr/Ppp3ca/Fgfr1/Tcf7l2/Chd7/Camk2n1/Cpt1a/Abat/Cry2/Map4k4/Creb1/Srebf1/Hmgn3/Kdm5b	27
GO:0003018	GO:0003018	vascular process in circulatory system	22/1003	247/28891	5.66071848894865e-05	0.000707656095878405	0.000452690022880548	Agt/Atp1a2/Ddah1/Gja1/Vegfa/Egfr/Ednrb/Apoe/Dock4/Slc27a1/Lrp1/Mgll/Fermt2/Ptk2/Cbs/Il18/Abr/Tjp1/Hmgcr/Zeb2/Add3/Tjp2	22
GO:0000266	GO:0000266	mitochondrial fission	9/1003	51/28891	5.79148190212937e-05	0.000720627748101785	0.000460988033137227	Mapt/Ddhd1/Mfn1/Spire1/Ppp2r2b/Mtch2/Ddhd2/Ppargc1a/Dnm1l	9
GO:0016601	GO:0016601	Rac protein signal transduction	9/1003	51/28891	5.79148190212937e-05	0.000720627748101785	0.000460988033137227	Cadm4/Auts2/Ogt/Nf1/Nisch/Cyfip1/Eps8/Camk2d/Nckap1	9
GO:0031641	GO:0031641	regulation of myelination	10/1003	63/28891	5.84978901519835e-05	0.000726190087514624	0.000464546280668383	Lgi4/Ptprz1/Ptn/Wasf3/Cdh2/Jam2/Cyfip1/Tcf7l2/S100b/Dicer1	10
GO:0055092	GO:0055092	sterol homeostasis	13/1003	103/28891	5.86622942835908e-05	0.000726541361684008	0.000464770991954985	Lcat/Apoe/Il18/Insig1/Soat1/Npc1/Gramd1b/Abca1/Srebf2/Med13/Acox1/Rora/Mia2	13
GO:0006656	GO:0006656	phosphatidylcholine biosynthetic process	6/1003	21/28891	5.97977146966464e-05	0.000738278016629511	0.00047227897023252	Lcat/Acsl3/Slc27a1/Chka/Chpt1/Fabp5	6
GO:0032984	GO:0032984	protein-containing complex disassembly	22/1003	248/28891	6.01243412117976e-05	0.000738278016629511	0.00047227897023252	Mical2/Apc/Clasp2/Tmod2/Map2/Nckap5/Lix1/Clasp1/Htt/Snx14/Eps8/Klc1/Add3/Carmil1/Zmpste24/Arid1a/Specc1l/Mid1ip1/Scaf8/Add1/Asph/Smarcc2	22
GO:0022010	GO:0022010	central nervous system myelination	7/1003	30/28891	6.01631579681223e-05	0.000738278016629511	0.00047227897023252	Omg/Fgfr3/Gpm6b/Kcnj10/Id4/Cntn1/Clu	7
GO:0032291	GO:0032291	axon ensheathment in central nervous system	7/1003	30/28891	6.01631579681223e-05	0.000738278016629511	0.00047227897023252	Omg/Fgfr3/Gpm6b/Kcnj10/Id4/Cntn1/Clu	7
GO:0001837	GO:0001837	epithelial to mesenchymal transition	17/1003	164/28891	6.04567352414951e-05	0.000738485246496798	0.000472411535886812	Agt/Gja1/Vegfa/Ncam1/Ddx17/Spry2/Fermt2/Clasp2/Ptk2/Notch1/Spred1/Clasp1/Fgfr1/Tcf7l2/Hdac2/Mdk/Tasor	17
GO:0016570	GO:0016570	histone modification	17/1003	164/28891	6.04567352414951e-05	0.000738485246496798	0.000472411535886812	Auts2/Hdac8/Ogt/Setbp1/Phf20l1/Kmt2a/Hdac2/Kmt5b/Jmjd1c/Meaf6/Ash1l/Kat6b/Kansl3/Rnf20/Brd8/Crebbp/Msl1	17
GO:0030073	GO:0030073	insulin secretion	23/1003	266/28891	6.13042111835876e-05	0.000747127578305915	0.000477940065079448	Plcb1/Gja1/Gnao1/Gpld1/Glul/Pfkm/Arrb1/Lrp1/Glud1/Rims2/Klf7/Hmgcr/Ppp3ca/Htt/Tcf7l2/Camk2n1/Cpt1a/Abat/Map4k4/Raf1/Srebf1/Rab11fip2/Hmgn3	23
GO:0030705	GO:0030705	cytoskeleton-dependent intracellular transport	20/1003	214/28891	6.22719224678617e-05	0.000757192533333589	0.000484378651206674	Mapt/Myo6/Kif1a/Ccdc88a/Kif1b/Dst/Map2/Mapk8ip3/Bicd1/Htt/Sfpq/Hook3/Klc1/Arhgap21/Ccdc88c/Arl8a/Lamp1/Ap3d1/Myo10/Wasl	20
GO:2001233	GO:2001233	regulation of apoptotic signaling pathway	32/1003	437/28891	6.82265724706946e-05	0.000827712372383109	0.000529490433241468	Agt/Bmpr1b/Vegfa/Itga6/Prodh/Gsdme/Trps1/Grina/Rb1/Nf1/Gas1/Eno1/Bcl2/Clu/Fgfr1/Htt/Tcf7l2/Sfpq/Mtch2/Hdac2/Pea15a/Nacc2/Timp3/Dnm1l/Rps6kb1/Src/Usp15/Mdm4/Raf1/Rb1cc1/Zmynd11/Birc6	32
GO:0006417	GO:0006417	regulation of translation	31/1003	418/28891	6.97592555176001e-05	0.000843766884243639	0.00053976055934341	Cpeb4/Tnrc6b/Tia1/Ogt/Msi1/Msi2/Tnrc6a/Cyfip1/Samd4b/Poldip3/Larp4b/Rc3h1/Cnot3/Zfp36l2/Dhx36/Akt2/Larp1/Rida/Rc3h2/Aplp1/Rps6kb1/Xrn1/Ago2/Tnrc6c/Fto/Eif4g1/Dnajc1/Khsrp/Trim2/Tut7/Eif4g3	31
GO:0006639	GO:0006639	acylglycerol metabolic process	16/1003	150/28891	7.00241157212311e-05	0.000843766884243639	0.00053976055934341	Dgkb/Gpam/Gpld1/Acsl6/Apoe/Agpat5/Slc27a1/Mgll/Insig1/Tcf7l2/Cpt1a/Lypla2/Plce1/Ddhd2/Srebf1/Sorl1	16
GO:0120161	GO:0120161	regulation of cold-induced thermogenesis	16/1003	150/28891	7.00241157212311e-05	0.000843766884243639	0.00053976055934341	Gja1/Vegfa/Appl2/Sfxn5/Apc/Ogt/Il18/Notch1/Rb1/Cnot3/Fabp5/Ppargc1a/Lnpep/Ip6k1/Gadd45g/Dock7	16
GO:0008064	GO:0008064	regulation of actin polymerization or depolymerization	17/1003	166/28891	7.0395961087848e-05	0.000846337027673271	0.000541404688878565	Daam2/Cit/Prex1/Tmod2/Cyfip1/Eps8/Kank1/Add3/Ppp1r9a/Cdc42ep4/Carmil1/Rictor/Lats1/Nckap1/Specc1l/Add1/Pfn2	17
GO:0045879	GO:0045879	negative regulation of smoothened signaling pathway	8/1003	41/28891	7.07734832182033e-05	0.000848963715547796	0.000543084990088353	Fgfr3/Gpr37l1/Ptch1/Rfx4/Serpine2/Rb1/Gas1/Tulp3	8
GO:0043242	GO:0043242	negative regulation of protein-containing complex disassembly	12/1003	91/28891	7.26989666472294e-05	0.000870105569423566	0.00055660950626295	Apc/Clasp2/Tmod2/Map2/Clasp1/Eps8/Add3/Carmil1/Specc1l/Mid1ip1/Scaf8/Add1	12
GO:0090090	GO:0090090	negative regulation of canonical Wnt signaling pathway	15/1003	135/28891	7.32825873575029e-05	0.000875128526430314	0.000559822709025643	Apoe/Apc/Tle4/Cdh2/Notch1/Sox2/Amer2/Tcf7l2/Hdac2/Ppp2r3a/Lats1/Ctnnd1/Mdk/Ccdc88c/Chd8	15
GO:0016053	GO:0016053	organic acid biosynthetic process	26/1003	324/28891	7.36252011797665e-05	0.000875303616698427	0.000559934714868509	Acsbg1/Agt/Slc1a3/Acsl3/Glul/Scd2/Mgll/Hacd3/Cbs/Phgdh/Insig1/Fads2/Fasn/Hacd2/Elovl5/Htt/Abat/Ubr4/Abcd3/Fabp5/Csad/Mid1ip1/Srebf1/Abhd3/Fads1/Slc38a1	26
GO:0070482	GO:0070482	response to oxygen levels	26/1003	324/28891	7.36252011797665e-05	0.000875303616698427	0.000559934714868509	Grin2b/Ddah1/Vegfa/Camk2g/Itpr2/Cpeb4/Cbs/Ogt/Il18/Notch1/Fmn2/Sox2/Nf1/Eno1/Bcl2/Npepps/Dnmt3a/Zeb2/Abat/Stat3/Camk2d/Atp6v0a2/Raf1/Tm9sf4/Usp19/Rora	26
GO:0033555	GO:0033555	multicellular organismal response to stress	14/1003	120/28891	7.419514956742e-05	0.000880119351979751	0.000563015357185288	Grin2b/Atp1a2/Adam11/Gja1/Ednrb/Ncam1/Apoe/Kcnip3/Spire1/Bcl2/Ppp3ca/Mdk/Rps6kb1/Eif4g1	14
GO:1901990	GO:1901990	regulation of mitotic cell cycle phase transition	27/1003	343/28891	7.47847343989493e-05	0.000885146146832797	0.000566231015031373	Plcb1/Fam107a/Appl2/Egfr/Apc/Rb1/Crlf3/Bcl2/Cdk5rap2/Id2/Kmt2e/Pbx1/Zfp36l2/Uimc1/Nacc2/Rbl2/Ccnh/Nae1/Camk2d/Ankrd17/Arid1a/Brd4/Ctdsp2/Crebbp/Smarcc2/Zfp207/Eif4g1	27
GO:0021533	GO:0021533	cell differentiation in hindbrain	7/1003	31/28891	7.53926710442697e-05	0.000890367429279451	0.000569571087255731	Nrxn1/Grid2/Atp2b2/Herc1/Atxn2/Rora/Ophn1	7
GO:0009991	GO:0009991	response to extracellular stimulus	33/1003	460/28891	7.84346954305977e-05	0.000924248132910663	0.000591244689152687	Slc1a2/Sgip1/Mapt/Fam107a/Appl2/Glul/Apoe/Itga6/Cpeb4/Agl/Cbs/Ogt/Slc38a3/Sox2/Xpr1/Tnrc6a/Chka/Bcl2/Tcf7l2/Ncoa1/Zeb2/Srebf2/Ppargc1a/Larp1/Rictor/Rps6kb1/Srebf1/Fads1/Pik3c2a/Crebbp/Eif4g1/Sorl1/Sesn3	33
GO:0050679	GO:0050679	positive regulation of epithelial cell proliferation	21/1003	235/28891	7.89295413678759e-05	0.000928030598726259	0.000593664345461139	Fgfr3/Ptn/Htra1/Vegfa/Glul/Egfr/F3/Il18/Notch1/Nf1/Gas1/Fgfr1/Tcf7l2/Stat3/Smo/Rictor/Mdk/Srsf6/Dicer1/Bmpr1a/Kdm5b	21
GO:0031124	GO:0031124	mRNA 3'-end processing	9/1003	53/28891	7.92873569876987e-05	0.000930188816704034	0.000595044964877026	Ahcyl1/Pabpn1/Cpsf7/Rprd2/Cpsf6/Dhx36/Aplp1/Scaf8/Rprd1a	9
GO:0031668	GO:0031668	cellular response to extracellular stimulus	23/1003	271/28891	8.14100160138187e-05	0.000952997073424922	0.000609635484646417	Slc1a2/Fam107a/Glul/Itga6/Cpeb4/Cbs/Ogt/Slc38a3/Xpr1/Tnrc6a/Chka/Bcl2/Tcf7l2/Ncoa1/Srebf2/Rictor/Rps6kb1/Srebf1/Fads1/Pik3c2a/Crebbp/Eif4g1/Sesn3	23
GO:0007224	GO:0007224	smoothened signaling pathway	17/1003	168/28891	8.17471207031195e-05	0.000954849300466634	0.00061082036061481	Fgfr3/Gpr37l1/Ptch1/Rfx4/Serpine2/Rab34/Prrx1/Rb1/Gas1/Por/Tulp3/Hipk2/Smo/Hes1/Dzip1l/Rora/Cc2d2a	17
GO:0006638	GO:0006638	neutral lipid metabolic process	16/1003	152/28891	8.20806904706046e-05	0.00095665223958971	0.000611973706933213	Dgkb/Gpam/Gpld1/Acsl6/Apoe/Agpat5/Slc27a1/Mgll/Insig1/Tcf7l2/Cpt1a/Lypla2/Plce1/Ddhd2/Srebf1/Sorl1	16
GO:0038179	GO:0038179	neurotrophin signaling pathway	8/1003	42/28891	8.4784141830189e-05	0.000983864671933802	0.000629381592899618	Agt/Kidins220/Spry2/Magi2/Zdhhc17/Cyfip1/Src/Raf1	8
GO:0051968	GO:0051968	positive regulation of synaptic transmission, glutamatergic	8/1003	42/28891	8.4784141830189e-05	0.000983864671933802	0.000629381592899618	Grin2b/Grin2c/Gria4/Nrxn1/Glul/Egfr/Ntrk2/Rab3gap1	8
GO:0032386	GO:0032386	regulation of intracellular transport	27/1003	346/28891	8.65475463457688e-05	0.00100214924597335	0.000641078297398502	Mapt/Prnp/Rapgef3/Cd81/Mlc1/Ogt/Map2/Insig1/Nf1/Gas1/Rufy3/Pik3r1/Smo/Camk1/Cpsf6/Akt2/Tcaf1/Thoc2/Src/Gdi1/Akap8l/Srebf1/Tm9sf4/Lamp1/Asph/Ubr5/Sorl1	27
GO:0008286	GO:0008286	insulin receptor signaling pathway	15/1003	137/28891	8.67465576068316e-05	0.00100227949027114	0.000641161615120897	Agt/Plcb1/Gpld1/Apc/Ogt/Sorbs1/Pik3r1/Kank1/Akt2/Rps6kb1/Src/Raf1/Srebf1/Sorl1/Sesn3	15
GO:0048008	GO:0048008	platelet-derived growth factor receptor signaling pathway	10/1003	66/28891	8.79183925447338e-05	0.00100592116680399	0.000643491208044044	Vegfa/F3/Lrp1/Hip1/Clasp2/Hgs/Zfp950/Phf14/Tiparp/Src	10
GO:1902692	GO:1902692	regulation of neuroblast proliferation	10/1003	66/28891	8.79183925447338e-05	0.00100592116680399	0.000643491208044044	Bcan/Fgfr3/Ptn/Vegfa/Ncan/Notch1/Id4/Sox2/Nf1/Smo	10
GO:0030832	GO:0030832	regulation of actin filament length	17/1003	169/28891	8.80039686956658e-05	0.00100592116680399	0.000643491208044044	Daam2/Cit/Prex1/Tmod2/Cyfip1/Eps8/Kank1/Add3/Ppp1r9a/Cdc42ep4/Carmil1/Rictor/Lats1/Nckap1/Specc1l/Add1/Pfn2	17
GO:0043433	GO:0043433	negative regulation of DNA-binding transcription factor activity	17/1003	169/28891	8.80039686956658e-05	0.00100592116680399	0.000643491208044044	Nwd1/Ptch1/Arrb1/Prnp/Trib2/Tcf7l2/Id2/Hdac2/Pbx1/Irak1/Ufl1/Med13/Ralgapa1/Hes1/Id3/Chuk/Itch	17
GO:0050680	GO:0050680	negative regulation of epithelial cell proliferation	17/1003	169/28891	8.80039686956658e-05	0.00100592116680399	0.000643491208044044	Fgfr3/Gja1/Ptn/Apoe/Ptch1/Nfib/Apc/Zeb1/Notch1/Sox2/Rb1/Nf1/Gas1/Sparc/Smo/Rida/Krit1	17
GO:0062013	GO:0062013	positive regulation of small molecule metabolic process	18/1003	186/28891	9.12832031717839e-05	0.00103819849802397	0.000664139127130161	Agt/Slc4a4/Adcyap1r1/Gpld1/Apoe/Eno1/Sorbs1/Elovl5/Tcf7l2/Cpt1a/Por/Stat3/Srebf2/Ppargc1a/Akt2/Src/Mid1ip1/Srebf1	18
GO:0001505	GO:0001505	regulation of neurotransmitter levels	20/1003	220/28891	9.14112577877981e-05	0.00103819849802397	0.000664139127130161	Slc1a2/Slc6a1/Atp1a2/Nrxn1/Trim9/Slc6a11/Cspg5/Gpm6b/Syt11/Slc6a9/Ntrk2/Syn2/Rims2/Kcnj10/Nf1/Nrxn2/Ppp1r9a/Rab3gap1/Dnm1l/Pfn2	20
GO:0017148	GO:0017148	negative regulation of translation	20/1003	220/28891	9.14112577877981e-05	0.00103819849802397	0.000664139127130161	Cpeb4/Tnrc6b/Tia1/Tnrc6a/Samd4b/Rc3h1/Cnot3/Zfp36l2/Dhx36/Larp1/Rida/Rc3h2/Xrn1/Ago2/Tnrc6c/Fto/Eif4g1/Khsrp/Trim2/Tut7	20
GO:0022011	GO:0022011	myelination in peripheral nervous system	7/1003	32/28891	9.36255327531633e-05	0.00105884130050082	0.000677344398419406	Lgi4/Ntrk3/Ntrk2/Nf1/Pou3f2/Akt2/Dicer1	7
GO:0032292	GO:0032292	peripheral nervous system axon ensheathment	7/1003	32/28891	9.36255327531633e-05	0.00105884130050082	0.000677344398419406	Lgi4/Ntrk3/Ntrk2/Nf1/Pou3f2/Akt2/Dicer1	7
GO:0007266	GO:0007266	Rho protein signal transduction	15/1003	138/28891	9.42537305574783e-05	0.00106369220658736	0.000680447539620473	Adgrg1/Apoe/Srgap1/Arrb1/Hacd3/Cdh2/Arhgap5/Arhgef12/Eps8/Kank1/Abca1/Cdc42ep4/Gna13/Ophn1/Chuk	15
GO:0106106	GO:0106106	cold-induced thermogenesis	16/1003	154/28891	9.59197514694625e-05	0.00108021019692825	0.000691014154490198	Gja1/Vegfa/Appl2/Sfxn5/Apc/Ogt/Il18/Notch1/Rb1/Cnot3/Fabp5/Ppargc1a/Lnpep/Ip6k1/Gadd45g/Dock7	16
GO:0071248	GO:0071248	cellular response to metal ion	18/1003	187/28891	9.77913591669023e-05	0.00109896900049037	0.000703014225235305	Nrxn1/Gpld1/Egfr/Syt11/Prnp/Mt1/Kcnj10/Sox2/Mt2/Slc41a1/Id2/Smpd1/Creb1/Cpne2/Add1/Asph/Dlg4/Chuk	18
GO:0044270	GO:0044270	cellular nitrogen compound catabolic process	32/1003	446/28891	9.97671955948642e-05	0.00111745588818046	0.000714840350467833	Vegfa/Entpd2/Tnrc6b/Tet2/Zcchc7/Tnrc6a/Samd4b/Larp4b/Por/Rc3h1/Cnot3/Zfp36l2/Smg7/Mtrex/Dhx36/Larp1/Rida/Rc3h2/Cnp/Smg1/Xrn1/Nt5c2/Srsf1/Ago2/Tnrc6c/Smg6/Fto/Dicer1/Nudt3/Smpdl3a/Khsrp/Tut7	32
GO:0006112	GO:0006112	energy reserve metabolic process	12/1003	94/28891	0.000100064427604021	0.00111745588818046	0.000714840350467833	Phkg1/Phka1/Pfkm/Agl/Sorbs1/Tcf7l2/S100b/Phkb/Ugp2/Akt2/Rb1cc1/Pygb	12
GO:0043648	GO:0043648	dicarboxylic acid metabolic process	12/1003	94/28891	0.000100064427604021	0.00111745588818046	0.000714840350467833	Glul/Slc7a11/Glud1/Prodh/Apc/Aldh1l1/Pcx/Htt/Idh1/Cs/Idh3b/Ddo	12
GO:0031667	GO:0031667	response to nutrient levels	31/1003	427/28891	0.000102913760961961	0.00114687610859071	0.000733660566005061	Sgip1/Mapt/Fam107a/Appl2/Glul/Apoe/Cpeb4/Agl/Cbs/Ogt/Slc38a3/Sox2/Xpr1/Tnrc6a/Chka/Bcl2/Tcf7l2/Ncoa1/Zeb2/Srebf2/Ppargc1a/Larp1/Rictor/Rps6kb1/Srebf1/Fads1/Pik3c2a/Crebbp/Eif4g1/Sorl1/Sesn3	31
GO:0045860	GO:0045860	positive regulation of protein kinase activity	28/1003	369/28891	0.000104327399690281	0.00116020762405567	0.000742188782007175	Agt/Nrxn1/Mmd2/Vegfa/Ntrk3/Egfr/Prnp/Sash1/Ccdc88a/Fermt2/Ptk2/Mapk8ip3/Il18/Gprc5b/Clu/Fgfr1/Sdc4/Zeb2/Ppp1r9a/Camk1/Irak1/Tab2/Src/Abi1/Tead1/Dlg4/Fgd4/Tom1l1	28
GO:0060253	GO:0060253	negative regulation of glial cell proliferation	6/1003	23/28891	0.000104819096605736	0.00116325226129193	0.000744136446851972	Ptn/Notch1/Rb1/Nf1/Hes1/Dicer1	6
GO:1901880	GO:1901880	negative regulation of protein depolymerization	11/1003	81/28891	0.000110002657542461	0.00121824519909057	0.000779315617094875	Apc/Clasp2/Tmod2/Map2/Clasp1/Eps8/Add3/Carmil1/Specc1l/Mid1ip1/Add1	11
GO:1901879	GO:1901879	regulation of protein depolymerization	12/1003	95/28891	0.000110963299106783	0.00122403847448785	0.000783021595164477	Apc/Clasp2/Tmod2/Map2/Clasp1/Eps8/Add3/Carmil1/Specc1l/Mid1ip1/Add1/Asph	12
GO:0010811	GO:0010811	positive regulation of cell-substrate adhesion	15/1003	140/28891	0.000110984380227073	0.00122403847448785	0.000783021595164477	Cspg5/Ptn/Vegfa/Prex1/Itga6/Fermt2/Dmd/Dock1/Sdc4/Utrn/Map4k4/Carmil1/Mdk/Hsd17b12/Dicer1	15
GO:0048711	GO:0048711	positive regulation of astrocyte differentiation	5/1003	15/28891	0.000112116110103578	0.00122890307132012	0.000786133494382379	Serpine2/Notch1/Id2/Hes1/Prpf19	5
GO:1900153	GO:1900153	positive regulation of nuclear-transcribed mRNA catabolic process, deadenylation-dependent decay	5/1003	15/28891	0.000112116110103578	0.00122890307132012	0.000786133494382379	Tnrc6b/Zfp36l2/Dhx36/Ago2/Tnrc6c	5
GO:2000811	GO:2000811	negative regulation of anoikis	5/1003	15/28891	0.000112116110103578	0.00122890307132012	0.000786133494382379	Ntrk2/Ptk2/Notch1/Bcl2/Src	5
GO:1901987	GO:1901987	regulation of cell cycle phase transition	32/1003	449/28891	0.000112887928514645	0.00123482738199011	0.000789923296163737	Plcb1/Fam107a/Appl2/Egfr/Apc/Sox2/Rb1/Gas1/Crlf3/Bcl2/Cdk5rap2/Id2/Kmt2e/Pbx1/Zfp36l2/Uimc1/Nacc2/Rbl2/Ccnh/Nae1/Camk2d/Ankrd17/Thoc1/Arid1a/Brd4/Ufl1/Ctdsp2/Prpf19/Crebbp/Smarcc2/Zfp207/Eif4g1	32
GO:0048286	GO:0048286	lung alveolus development	10/1003	68/28891	0.000113818773836345	0.00124246342482292	0.000794808098859334	Fgfr3/Vegfa/Slc7a11/Mapk8ip3/Sox2/Phf14/Rc3h2/Creb1/Tnrc6c/Hopx	10
GO:0021697	GO:0021697	cerebellar cortex formation	7/1003	33/28891	0.00011529149914338	0.00125597147434155	0.00080344924429887	Nrxn1/Grid2/Atp2b2/Herc1/Atxn2/Rora/Ophn1	7
GO:0048839	GO:0048839	inner ear development	20/1003	224/28891	0.000117007759315759	0.0012720721369196	0.000813748893172523	Fgfr3/Cxcl14/Lrig1/Myo6/Gsdme/Spry2/Zeb1/Prrx1/Atp2b2/Notch1/Insig1/Sox2/Abr/Sobp/Fgfr1/Chd7/Sdc4/Hes1/Dicer1/Trip11	20
GO:0042220	GO:0042220	response to cocaine	8/1003	44/28891	0.000119737619909787	0.00129646940178183	0.000829355906880215	Slc1a2/Slc1a3/Adgrl3/Ncam1/Abat/Smpd1/Dlg4/Crebbp	8
GO:0051647	GO:0051647	nucleus localization	8/1003	44/28891	0.000119737619909787	0.00129646940178183	0.000829355906880215	Kif1a/Syne1/Ptk2/Dmd/Clmn/Cdc42bpa/Hook3/Dock7	8
GO:0051348	GO:0051348	negative regulation of transferase activity	22/1003	260/28891	0.000120352838854976	0.00129949425138658	0.000831290913509508	Agt/Mapt/Apoe/Apc/Spry2/Spred1/Rb1/Nf1/Hmgcr/Cdk5rap2/Camk2n1/Ppp2r5a/Prpsap1/Smpd1/Dbndd2/Lats1/Stk38/Src/Gadd45g/Parp3/Pik3ip1/Sorl1	22
GO:0048593	GO:0048593	camera-type eye morphogenesis	16/1003	157/28891	0.000120503869321161	0.00129949425138658	0.000831290913509508	Rorb/Fgfr3/Ptn/Vegfa/Sox8/Fat3/Fjx1/Ntrk2/Zeb1/Notch1/Sox2/Nf1/Pou2f1/Hipk2/Stat3/Arid1a	16
GO:0042490	GO:0042490	mechanoreceptor differentiation	12/1003	96/28891	0.000122865207028335	0.00132228724822026	0.000845871671476906	Fgfr3/Ntrk3/Myo6/Ntrk2/Gsdme/Atp2b2/Notch1/Fgfr1/Sdc4/Hes1/Dicer1/Trip11	12
GO:0033673	GO:0033673	negative regulation of kinase activity	20/1003	225/28891	0.000124321155562201	0.00133526424223548	0.000854173098896075	Agt/Mapt/Apoe/Apc/Spry2/Spred1/Rb1/Nf1/Hmgcr/Cdk5rap2/Camk2n1/Ppp2r5a/Prpsap1/Smpd1/Dbndd2/Lats1/Stk38/Gadd45g/Pik3ip1/Sorl1	20
GO:0034284	GO:0034284	response to monosaccharide	19/1003	208/28891	0.000127319239046156	0.00136471907234614	0.000873015454376938	Plcb1/Gpam/Gpld1/Glul/Aqp4/Arrb1/Lrp1/Rab34/Ogt/Klf7/Hmgcr/Ppp3ca/Tcf7l2/Camk2n1/Map4k4/Raf1/Srebf1/Rab11fip2/Hmgn3	19
GO:0042593	GO:0042593	glucose homeostasis	24/1003	298/28891	0.000129795171743479	0.00138847019392122	0.000888209128015707	Appl2/Gpld1/Ptch1/Aqp4/Pfkm/Arrb1/Lrp1/Rab34/Ogt/Klf7/Hmgcr/Gprc5b/Ppp3ca/Tcf7l2/Pik3r1/Camk2n1/Cry2/Map4k4/Stat3/Fabp5/Raf1/Rab11fip2/Sesn3/Hmgn3	24
GO:0055123	GO:0055123	digestive system development	15/1003	142/28891	0.000130243884982343	0.0013904837160715	0.000889497185016255	Fgfr3/Egfr/Ednrb/Notch1/Rb1/Bcl2/Tcf7l2/Id2/Smo/Nckap1/Src/Hes1/Nipbl/Chd8/Dicer1	15
GO:0001822	GO:0001822	kidney development	26/1003	336/28891	0.000132854845730156	0.00141552727845822	0.000905517637459029	Agt/Vegfa/Sox8/Ednrb/Pou3f3/Ptch1/Apc/Notch1/Tet2/Nf1/Bcl2/Ppp3ca/Fgfr1/Zfp950/Id2/Plce1/Bag6/Smo/Pbx1/Zmpste24/Ctnnd1/Tiparp/Hes1/Id3/Cplane1/Cc2d2a	26
GO:0006814	GO:0006814	sodium ion transport	22/1003	262/28891	0.000134430371749125	0.00142946080557137	0.000914430962369809	Slc6a1/Slc4a4/Atp1a2/Plcb1/Slc6a11/Atp1b2/Ednrb/Ahcyl1/Nkain4/Slc6a9/Serpine2/Slc20a2/Slc38a3/Dmd/Cntn1/Kcnk1/Klhl24/Slc20a1/Camk2d/Akt2/Ikbkb/Slc38a1	22
GO:0010640	GO:0010640	regulation of platelet-derived growth factor receptor signaling pathway	6/1003	24/28891	0.000135668634534147	0.00143975978358504	0.000921019253800924	F3/Lrp1/Hip1/Hgs/Phf14/Src	6
GO:0034655	GO:0034655	nucleobase-containing compound catabolic process	30/1003	414/28891	0.00013656316276183	0.00144377312150392	0.000923586599782834	Vegfa/Entpd2/Tnrc6b/Zcchc7/Tnrc6a/Samd4b/Larp4b/Rc3h1/Cnot3/Zfp36l2/Smg7/Mtrex/Dhx36/Larp1/Rida/Rc3h2/Cnp/Smg1/Xrn1/Nt5c2/Srsf1/Ago2/Tnrc6c/Smg6/Fto/Dicer1/Nudt3/Smpdl3a/Khsrp/Tut7	30
GO:0033500	GO:0033500	carbohydrate homeostasis	24/1003	299/28891	0.000136587753158389	0.00144377312150392	0.000923586599782834	Appl2/Gpld1/Ptch1/Aqp4/Pfkm/Arrb1/Lrp1/Rab34/Ogt/Klf7/Hmgcr/Gprc5b/Ppp3ca/Tcf7l2/Pik3r1/Camk2n1/Cry2/Map4k4/Stat3/Fabp5/Raf1/Rab11fip2/Sesn3/Hmgn3	24
GO:0005977	GO:0005977	glycogen metabolic process	11/1003	83/28891	0.000137525281891959	0.00144794862867708	0.000926257685990898	Phkg1/Phka1/Pfkm/Agl/Sorbs1/Tcf7l2/Phkb/Ugp2/Akt2/Rb1cc1/Pygb	11
GO:0048844	GO:0048844	artery morphogenesis	11/1003	83/28891	0.000137525281891959	0.00144794862867708	0.000926257685990898	Vegfa/Apoe/Lrp1/Prrx1/Notch1/Nf1/Chd7/Mdk/Hes1/Zmiz1/Bmpr1a	11
GO:0048193	GO:0048193	Golgi vesicle transport	23/1003	281/28891	0.000140017466473836	0.00147128589771129	0.000941186616744973	Plpp3/Acsl3/Macf1/Eps15/Spire1/Rab34/Insig1/Gas1/Myo18a/Htt/Ankfy1/Exoc1/Gbf1/Atp2c1/Tmed5/Rabep1/Golga4/Lamp1/Ap3d1/Sorl1/Tmed7/Mia2/Trip11	23
GO:0007097	GO:0007097	nuclear migration	7/1003	34/28891	0.000140858177018979	0.00147143042842918	0.000941279073539125	Kif1a/Syne1/Ptk2/Clmn/Cdc42bpa/Hook3/Dock7	7
GO:0036314	GO:0036314	response to sterol	7/1003	34/28891	0.000140858177018979	0.00147143042842918	0.000941279073539125	Gpld1/Ptch1/Mlc1/Insig1/Gramd1b/Smo/Rora	7
GO:1904752	GO:1904752	regulation of vascular associated smooth muscle cell migration	7/1003	34/28891	0.000140858177018979	0.00147143042842918	0.000941279073539125	Agt/Dock4/Lrp1/Nf1/Smo/Dock7/Gna13	7
GO:0001662	GO:0001662	behavioral fear response	9/1003	57/28891	0.000142196077694642	0.00147961532696686	0.000946514981104787	Grin2b/Atp1a2/Gja1/Apoe/Spire1/Bcl2/Mdk/Rps6kb1/Eif4g1	9
GO:1901861	GO:1901861	regulation of muscle tissue development	9/1003	57/28891	0.000142196077694642	0.00147961532696686	0.000946514981104787	Gja1/Hmgcr/Bcl2/Tcf7l2/Ppargc1a/Creb1/Rps6kb1/Usp19/Luc7l	9
GO:0030307	GO:0030307	positive regulation of cell growth	19/1003	210/28891	0.000144324306970506	0.00149592844778361	0.0009569505402398	Mapt/Vegfa/Ntrk3/Egfr/Macf1/Apoe/Lrp1/Lgi1/Rims2/Ptk2/Rufy3/Bcl2/Cyfip1/Rictor/Gdi1/Golga4/Ist1/Tead1/Eif4g1	19
GO:0051048	GO:0051048	negative regulation of secretion	19/1003	210/28891	0.000144324306970506	0.00149592844778361	0.0009569505402398	Trim9/Gnao1/Apoe/Syt11/Frmd4a/Cyp51/Gabbr1/Notch1/Klf7/Nf1/Abr/Neo1/Hmgcr/Ppp3ca/Abat/Cry2/Map4k4/Ppp1r9a/Srebf1	19
GO:0051897	GO:0051897	positive regulation of phosphatidylinositol 3-kinase/protein kinase B signal transduction	18/1003	193/28891	0.000146125999634718	0.00151166780242273	0.00096701905919018	Agt/Nrxn1/Vegfa/Ntrk3/Egfr/F3/Plxnb1/Ntrk2/Spry2/Fermt2/Ptk2/Phlpp1/Il18/Fgfr1/Tcf7l2/Rictor/Src/Specc1l	18
GO:0090276	GO:0090276	regulation of peptide hormone secretion	22/1003	264/28891	0.000149947351015729	0.00154555291793122	0.000988695483380111	Plcb1/Gja1/Gnao1/Gpld1/Glul/Egfr/Pfkm/Arrb1/Lrp1/Glud1/Gabbr1/Klf7/Hmgcr/Ppp3ca/Tcf7l2/Chd7/Camk2n1/Cpt1a/Abat/Map4k4/Srebf1/Hmgn3	22
GO:0048864	GO:0048864	stem cell development	12/1003	98/28891	0.000149980594134202	0.00154555291793122	0.000988695483380111	Sox8/Ednrb/Cdh2/Sema6d/Msi2/Bcl2/Zeb2/Smo/Hes1/Fam172a/Dicer1/Bmpr1a	12
GO:0030278	GO:0030278	regulation of ossification	15/1003	144/28891	0.00015234517119953	0.00156689503634507	0.0010023481094641	S1pr1/Fgfr3/Bmpr1b/Gja1/Gpm6b/Ptn/Slc20a2/Notch1/Bcl2/Pbx1/Zmpste24/Mdk/Nipbl/Asxl2/Bmpr1a	15
GO:0046394	GO:0046394	carboxylic acid biosynthetic process	25/1003	321/28891	0.000160486840039931	0.0016474591387176	0.00105388524107193	Acsbg1/Agt/Slc1a3/Acsl3/Glul/Scd2/Mgll/Hacd3/Cbs/Phgdh/Insig1/Fads2/Fasn/Hacd2/Elovl5/Htt/Abat/Ubr4/Abcd3/Fabp5/Mid1ip1/Srebf1/Abhd3/Fads1/Slc38a1	25
GO:0071326	GO:0071326	cellular response to monosaccharide stimulus	16/1003	161/28891	0.000161737430894366	0.00165711018448009	0.00106005904802773	Plcb1/Gpld1/Aqp4/Arrb1/Lrp1/Rab34/Ogt/Klf7/Hmgcr/Ppp3ca/Tcf7l2/Camk2n1/Map4k4/Raf1/Rab11fip2/Hmgn3	16
GO:0002209	GO:0002209	behavioral defense response	9/1003	58/28891	0.000163183388047702	0.00166872207930773	0.00106748721683151	Grin2b/Atp1a2/Gja1/Apoe/Spire1/Bcl2/Mdk/Rps6kb1/Eif4g1	9
GO:0014044	GO:0014044	Schwann cell development	8/1003	46/28891	0.000165807940127169	0.0016858316432197	0.0010784322633363	Lgi4/Ntrk3/Ntrk2/Nf1/Pou3f2/Akt2/Raf1/Dicer1	8
GO:1902991	GO:1902991	regulation of amyloid precursor protein catabolic process	8/1003	46/28891	0.000165807940127169	0.0016858316432197	0.0010784322633363	Spon1/Apoe/Gsap/Prnp/Ntrk2/Clu/Rtn3/Sorl1	8
GO:0035107	GO:0035107	appendage morphogenesis	17/1003	178/28891	0.000166119790995421	0.0016858316432197	0.0010784322633363	Gja1/Ptch1/Prrx1/Notch1/Gas1/Fgfr1/Chd7/Tulp3/Hdac2/Pbx1/Atrx/Sik3/Asph/Nipbl/Cplane1/Dicer1/Bmpr1a	17
GO:0035108	GO:0035108	limb morphogenesis	17/1003	178/28891	0.000166119790995421	0.0016858316432197	0.0010784322633363	Gja1/Ptch1/Prrx1/Notch1/Gas1/Fgfr1/Chd7/Tulp3/Hdac2/Pbx1/Atrx/Sik3/Asph/Nipbl/Cplane1/Dicer1/Bmpr1a	17
GO:0048705	GO:0048705	skeletal system morphogenesis	22/1003	266/28891	0.00016702832195561	0.00168798067490378	0.00107980700624872	Fgfr3/Bmpr1b/Vegfa/Sox6/Cbs/Csgalnact1/Zeb1/Prrx1/Insig1/Gas1/Sox5/Zfp950/Por/Tulp3/Sik3/Zmpste24/Tiparp/Nipbl/Ankrd11/Trip11/Asxl2/Ryk	22
GO:0006836	GO:0006836	neurotransmitter transport	20/1003	230/28891	0.000167280213005639	0.00168798067490378	0.00107980700624872	Slc1a2/Slc6a1/Atp1a2/Nrxn1/Trim9/Slc6a11/Cspg5/Gpm6b/Syt11/Slc6a9/Ntrk2/Syn2/Rims2/Kcnj10/Nf1/Nrxn2/Ppp1r9a/Rab3gap1/Dnm1l/Pfn2	20
GO:0099504	GO:0099504	synaptic vesicle cycle	20/1003	230/28891	0.000167280213005639	0.00168798067490378	0.00107980700624872	Nrxn1/Trim9/Cspg5/Pcdh17/Syt11/Syn2/Rims2/Cdh2/Magi2/Clcn3/Cyfip1/Atp6v0a1/Rab3gap1/Atp6v1h/Dnm1l/Ston2/Ap3d1/Fcho2/Pfn2/Ophn1	20
GO:1901617	GO:1901617	organic hydroxy compound biosynthetic process	21/1003	248/28891	0.000168364789952416	0.00169571933729434	0.00108475745502609	Adcyap1r1/Cyp2d22/Slc7a11/Apoe/Cyp51/Msmo1/Insig1/Hmgcr/Sc5d/Htt/Por/Zeb2/Abcd3/Asah1/Srebf2/Erg28/Creb1/Ip6k1/Srebf1/Hmgcs1/Sqle	21
GO:0000038	GO:0000038	very long-chain fatty acid metabolic process	7/1003	35/28891	0.000170831901168518	0.00171732709686921	0.0010985800126686	Acsbg1/Acsl6/Hacd3/Hacd2/Elovl5/Abcd3/Acox1	7
GO:0097150	GO:0097150	neuronal stem cell population maintenance	6/1003	25/28891	0.000173290612151194	0.00173876933771254	0.00111229668741289	Cdh2/Prrx1/Sox2/Hook3/Hes1/Srrt	6
GO:0045667	GO:0045667	regulation of osteoblast differentiation	16/1003	162/28891	0.000173787946044109	0.00174048790991267	0.00111339606392236	Rorb/Bmpr1b/Vegfa/Ptch1/Zhx3/Hdac8/Apc/Fermt2/Ptk2/Notch1/Sox2/Ppp3ca/Fgfr1/Id2/Id3/Bmpr1a	16
GO:0030833	GO:0030833	regulation of actin filament polymerization	15/1003	146/28891	0.000177630571628841	0.00177232147916776	0.00113376010696303	Daam2/Prex1/Tmod2/Cyfip1/Eps8/Kank1/Add3/Ppp1r9a/Cdc42ep4/Carmil1/Rictor/Lats1/Nckap1/Add1/Pfn2	15
GO:0042471	GO:0042471	ear morphogenesis	15/1003	146/28891	0.000177630571628841	0.00177232147916776	0.00113376010696303	Gjb6/Lrig1/Myo6/Spry2/Zeb1/Prrx1/Atp2b2/Insig1/Sox2/Gas1/Abr/Sobp/Fgfr1/Chd7/Nipbl	15
GO:0032231	GO:0032231	regulation of actin filament bundle assembly	13/1003	115/28891	0.000182803971118777	0.00182053656311947	0.00116460346093738	S1pr1/Limch1/Ccdc88a/Rapgef3/Fermt2/Clasp2/Clasp1/Tjp1/Sdc4/Pik3r1/Ppp1r9a/Carmil1/Pfn2	13
GO:0048608	GO:0048608	reproductive structure development	26/1003	343/28891	0.00018438357092564	0.00183284823389398	0.00117247927880579	Agt/Bmpr1b/Gja1/Vegfa/Sox8/Adgrg1/Arrb1/Mertk/Apc/Serpine2/Lfng/Notch1/Id4/Sox2/Bcl2/Tcf7l2/Chd7/Safb2/Jmjd1c/Atrx/Tiparp/Ash1l/Src/Nipbl/Dicer1/Kdm5b	26
GO:0032892	GO:0032892	positive regulation of organic acid transport	9/1003	59/28891	0.000186689379452893	0.00185231953070547	0.00118493513391741	Agt/Grin2b/Slc6a1/Acsl6/Gabbr1/Slc38a3/Abat/Rab3gap1/Slc38a1	9
GO:0045661	GO:0045661	regulation of myoblast differentiation	11/1003	86/28891	0.000189675198724061	0.00187497446442414	0.00119942757243831	Plcb1/Cxcl14/Cmtm5/Sox8/Il18/Notch1/Pik3r1/Nr2c2/Arid1a/Id3/Smarcc2	11
GO:0060998	GO:0060998	regulation of dendritic spine development	11/1003	86/28891	0.000189675198724061	0.00187497446442414	0.00119942757243831	Apoe/Kif1a/Mfn1/Ptprs/Asap1/Hdac2/Ppp1r9a/Camk1/Dhx36/Dnm1l/Crebbp	11
GO:0031047	GO:0031047	regulatory ncRNA-mediated gene silencing	19/1003	215/28891	0.000195856318874354	0.00192912515137271	0.00123406795193411	Ddx17/Hnrnpa2b1/Tnrc6b/Tnrc6a/Nr2f1/Stat3/Cnot3/Helz/Zmpste24/Tsnax/Ago2/Srrt/Tnrc6c/Fam172a/Tial1/Dicer1/Zc3h7a/Eif4g1/Tut7	19
GO:0002791	GO:0002791	regulation of peptide secretion	22/1003	269/28891	0.000195875952050207	0.00192912515137271	0.00123406795193411	Plcb1/Gja1/Gnao1/Gpld1/Glul/Egfr/Pfkm/Arrb1/Lrp1/Glud1/Gabbr1/Klf7/Hmgcr/Ppp3ca/Tcf7l2/Chd7/Camk2n1/Cpt1a/Abat/Map4k4/Srebf1/Hmgn3	22
GO:0010717	GO:0010717	regulation of epithelial to mesenchymal transition	12/1003	101/28891	0.000200177289205533	0.00196495558215466	0.0012569888009524	Agt/Vegfa/Spry2/Fermt2/Clasp2/Ptk2/Notch1/Spred1/Clasp1/Tcf7l2/Hdac2/Mdk	12
GO:0007613	GO:0007613	memory	16/1003	164/28891	0.000200250250410666	0.00196495558215466	0.0012569888009524	Grin2b/Gria1/Slc6a1/Plcb1/Mapt/Ptn/Chst10/Apoe/Syt11/Ntrk2/S100b/Camk2n1/Mdk/Creb1/Crebbp/Trpm7	16
GO:0021915	GO:0021915	neural tube development	18/1003	198/28891	0.000201270959028901	0.0019713474849473	0.00126107772301257	Ptch1/Phgdh/Notch1/Rgma/Nf1/Gas1/Tcf7l2/Sdc4/Zeb2/Tulp3/Enah/Smo/Arid1a/Nckap1/Specc1l/Hes1/Dzip1l/Cc2d2a	18
GO:0071539	GO:0071539	protein localization to centrosome	7/1003	36/28891	0.000205758454922013	0.00200793168624078	0.00128448076160302	Apc/Bicd1/Htt/Hook3/Nudcd3/Cep350/Dctn2	7
GO:1901889	GO:1901889	negative regulation of cell junction assembly	7/1003	36/28891	0.000205758454922013	0.00200793168624078	0.00128448076160302	Fam107a/Lrp1/Clasp2/Ptk2/Ptpn13/Ikbkb/Src	7
GO:0090150	GO:0090150	establishment of protein localization to membrane	22/1003	270/28891	0.000206423792620167	0.00200801232268204	0.00128453234501007	Acsl3/Macf1/Prnp/Rab34/Ogt/Npc1/Mtch2/Bag6/Sgta/Mapk10/Emc7/Rab3gap1/Akt2/Tcaf1/Emc3/Atp2c1/Clip1/Gdi1/Golga4/Vps37a/Sorl1/Emc8	22
GO:0042476	GO:0042476	odontogenesis	14/1003	132/28891	0.000206895237443822	0.00200801232268204	0.00128453234501007	Fam20a/Itga6/Apc/Gas1/Fgfr1/Tcf7l2/Hdac2/Smo/Src/Id3/Dicer1/Ankrd11/Chuk/Bmpr1a	14
GO:0045739	GO:0045739	positive regulation of DNA repair	14/1003	132/28891	0.000206895237443822	0.00200801232268204	0.00128453234501007	Egfr/Spire1/Fmn2/Ino80e/Kmt5b/Uimc1/Meaf6/Ino80d/Arid1a/Epc1/Parp3/Brd8/Smarcc2/Fam168a	14
GO:0008088	GO:0008088	axo-dendritic transport	11/1003	87/28891	0.000210413351274154	0.00203845094210787	0.00130400403387784	Mapt/Kif1a/Kif1b/Dst/Map2/Mapk8ip3/Htt/Sfpq/Klc1/Arl8a/Ap3d1	11
GO:0030857	GO:0030857	negative regulation of epithelial cell differentiation	9/1003	60/28891	0.000212945083583055	0.00205924068146078	0.00131730330118885	Fgfr3/Vegfa/Spry2/Zeb1/Notch1/Spred1/Smo/Hes1/Srsf6	9
GO:0090087	GO:0090087	regulation of peptide transport	22/1003	271/28891	0.000217469186537195	0.00209701405507203	0.00134146705737487	Plcb1/Gja1/Gnao1/Gpld1/Glul/Egfr/Pfkm/Arrb1/Lrp1/Glud1/Gabbr1/Klf7/Hmgcr/Ppp3ca/Tcf7l2/Chd7/Camk2n1/Cpt1a/Abat/Map4k4/Srebf1/Hmgn3	22
GO:0071816	GO:0071816	tail-anchored membrane protein insertion into ER membrane	5/1003	17/28891	0.000218029749075493	0.00209701405507203	0.00134146705737487	Bag6/Sgta/Emc7/Emc3/Emc8	5
GO:0072350	GO:0072350	tricarboxylic acid metabolic process	5/1003	17/28891	0.000218029749075493	0.00209701405507203	0.00134146705737487	Glud1/Idh1/Aco2/Cs/Idh3b	5
GO:1900151	GO:1900151	regulation of nuclear-transcribed mRNA catabolic process, deadenylation-dependent decay	6/1003	26/28891	0.000218693806835663	0.00209961787929635	0.00134313273262948	Tnrc6b/Rc3h1/Zfp36l2/Dhx36/Ago2/Tnrc6c	6
GO:0002028	GO:0002028	regulation of sodium ion transport	12/1003	102/28891	0.000219811954250343	0.00210656411452124	0.00134757626304094	Atp1a2/Plcb1/Atp1b2/Ahcyl1/Nkain4/Serpine2/Dmd/Cntn1/Klhl24/Camk2d/Akt2/Ikbkb	12
GO:0061458	GO:0061458	reproductive system development	26/1003	347/28891	0.000221204852190492	0.00211611380106245	0.00135368523015649	Agt/Bmpr1b/Gja1/Vegfa/Sox8/Adgrg1/Arrb1/Mertk/Apc/Serpine2/Lfng/Notch1/Id4/Sox2/Bcl2/Tcf7l2/Chd7/Safb2/Jmjd1c/Atrx/Tiparp/Ash1l/Src/Nipbl/Dicer1/Kdm5b	26
GO:0045598	GO:0045598	regulation of fat cell differentiation	15/1003	149/28891	0.000222354754564935	0.00212330890852884	0.00135828796499134	Slc7a10/Vegfa/Fermt2/Trib2/Id4/Insig1/Tcf7l2/Id2/Zfp36l2/Creb1/Hes1/Trio/Fto/Rora/Asxl2	15
GO:0046700	GO:0046700	heterocycle catabolic process	31/1003	446/28891	0.000223041456432998	0.00212606302578454	0.00136004978321174	Vegfa/Entpd2/Tnrc6b/Tet2/Zcchc7/Tnrc6a/Samd4b/Larp4b/Rc3h1/Cnot3/Zfp36l2/Smg7/Mtrex/Dhx36/Larp1/Rida/Rc3h2/Cnp/Smg1/Xrn1/Nt5c2/Srsf1/Ago2/Tnrc6c/Smg6/Fto/Dicer1/Nudt3/Smpdl3a/Khsrp/Tut7	31
GO:0019439	GO:0019439	aromatic compound catabolic process	32/1003	467/28891	0.000229648516129912	0.00218514042620583	0.00139784179815261	Vegfa/Entpd2/Tnrc6b/Tet2/Zcchc7/Tnrc6a/Samd4b/Larp4b/Rc3h1/Cnot3/Zfp36l2/Smg7/Mtrex/Dhx36/Larp1/Rida/Rc3h2/Cnp/Smg1/Pon2/Xrn1/Nt5c2/Srsf1/Ago2/Tnrc6c/Smg6/Fto/Dicer1/Nudt3/Smpdl3a/Khsrp/Tut7	32
GO:1902905	GO:1902905	positive regulation of supramolecular fiber organization	17/1003	183/28891	0.000231563664685308	0.00219944277951989	0.00140699106244454	Mapt/Limch1/Ccdc88a/Wasf3/Rapgef3/Apc/Fermt2/Rb1/Cyfip1/Cdk5rap2/Sdc4/Cdc42ep4/Carmil1/Rictor/Clip1/Nckap1/Pfn2	17
GO:0045666	GO:0045666	positive regulation of neuron differentiation	13/1003	118/28891	0.000236636663315455	0.00223965693045726	0.0014327161922272	Mmd2/Spag9/Tcf4/Zeb1/Mapk8ip3/Sox2/Dmd/Gprc5b/Fgfr1/S100b/Ncoa1/Eif4g1/Tcf12	13
GO:0120034	GO:0120034	positive regulation of plasma membrane bounded cell projection assembly	13/1003	118/28891	0.000236636663315455	0.00223965693045726	0.0014327161922272	Gpm6a/Auts2/Ccdc88a/Apc/Cyfip1/Htt/Pik3r1/Eps8/Plce1/Cdc42ep4/Kctd17/Nckap1/Wasl	13
GO:0010812	GO:0010812	negative regulation of cell-substrate adhesion	9/1003	61/28891	0.000242195651316159	0.00228480057662204	0.00146159473695291	Ptprz1/Fam107a/Lrp1/Clasp2/Notch1/Nf1/Pik3r1/Kank1/Src	9
GO:0043244	GO:0043244	regulation of protein-containing complex disassembly	14/1003	134/28891	0.000242262481522682	0.00228480057662204	0.00146159473695291	Apc/Clasp2/Tmod2/Map2/Clasp1/Eps8/Add3/Carmil1/Zmpste24/Specc1l/Mid1ip1/Scaf8/Add1/Asph	14
GO:0014047	GO:0014047	glutamate secretion	7/1003	37/28891	0.000246223630219963	0.00230151861954271	0.00147228932614158	Grin2b/Gja1/Myo6/Ntrk2/Gabbr1/Nf1/Rab3gap1	7
GO:0034389	GO:0034389	lipid droplet organization	7/1003	37/28891	0.000246223630219963	0.00230151861954271	0.00147228932614158	Chka/Ddhd2/Aup1/Faf2/Rab3gap1/Sqle/Pisd	7
GO:0048169	GO:0048169	regulation of long-term neuronal synaptic plasticity	7/1003	37/28891	0.000246223630219963	0.00230151861954271	0.00147228932614158	Agt/Grin2b/Kcnj10/Nf1/S100b/Lnpep/Dlg4	7
GO:1902745	GO:1902745	positive regulation of lamellipodium organization	7/1003	37/28891	0.000246223630219963	0.00230151861954271	0.00147228932614158	Auts2/Cyfip1/Pik3r1/Plce1/Carmil1/Nckap1/Src	7
GO:1905508	GO:1905508	protein localization to microtubule organizing center	7/1003	37/28891	0.000246223630219963	0.00230151861954271	0.00147228932614158	Apc/Bicd1/Htt/Hook3/Nudcd3/Cep350/Dctn2	7
GO:0031214	GO:0031214	biomineral tissue development	17/1003	184/28891	0.000247053235106402	0.00230151861954271	0.00147228932614158	S1pr1/Fgfr3/Bmpr1b/Gja1/Gpm6b/Ptn/Fam20a/Slc20a2/Atp2b2/Notch1/Fgfr1/Tcf7l2/Slc20a1/Zmpste24/Dicer1/Asxl2/Bmpr1a	17
GO:0055088	GO:0055088	lipid homeostasis	17/1003	184/28891	0.000247053235106402	0.00230151861954271	0.00147228932614158	Lcat/Gpam/Tlcd1/Apoe/Il18/Insig1/Soat1/Npc1/Gramd1b/Mtch2/Abca1/Lyst/Srebf2/Med13/Acox1/Rora/Mia2	17
GO:0021684	GO:0021684	cerebellar granular layer formation	4/1003	10/28891	0.000256430613013051	0.00237643509073554	0.00152021364878351	Nrxn1/Grid2/Atp2b2/Ophn1	4
GO:0021707	GO:0021707	cerebellar granule cell differentiation	4/1003	10/28891	0.000256430613013051	0.00237643509073554	0.00152021364878351	Nrxn1/Grid2/Atp2b2/Ophn1	4
GO:0097104	GO:0097104	postsynaptic membrane assembly	4/1003	10/28891	0.000256430613013051	0.00237643509073554	0.00152021364878351	Nrxn1/Cdh2/Magi2/Nrxn2	4
GO:0003407	GO:0003407	neural retina development	11/1003	89/28891	0.000257683716078682	0.00237978490731488	0.001522356537897	Rorb/Ptn/Sox8/Gpm6a/Fat3/Fjx1/Ntrk2/Notch1/Hipk2/Stat3/Hes1	11
GO:0035019	GO:0035019	somatic stem cell population maintenance	11/1003	89/28891	0.000257683716078682	0.00237978490731488	0.001522356537897	Fgfr3/Apc/Sox2/Tcf7l2/Stat3/Smo/Zfp36l2/Raf1/Hes1/Nipbl/Bmpr1a	11
GO:0034205	GO:0034205	amyloid-beta formation	8/1003	49/28891	0.000261434361071294	0.00240195631566018	0.00153653966358416	Spon1/Apoe/Gsap/Prnp/Ntrk2/Clu/Rtn3/Sorl1	8
GO:1990089	GO:1990089	response to nerve growth factor	8/1003	49/28891	0.000261434361071294	0.00240195631566018	0.00153653966358416	Gria2/Gria1/Ntrk3/Kidins220/Ntrk2/Magi2/Dync1li2/Hes1	8
GO:1990090	GO:1990090	cellular response to nerve growth factor stimulus	8/1003	49/28891	0.000261434361071294	0.00240195631566018	0.00153653966358416	Gria2/Gria1/Ntrk3/Kidins220/Ntrk2/Magi2/Dync1li2/Hes1	8
GO:1901361	GO:1901361	organic cyclic compound catabolic process	33/1003	491/28891	0.000262312268280003	0.00240588125099425	0.00153905045813046	Vegfa/Apoe/Entpd2/Tnrc6b/Tet2/Zcchc7/Tnrc6a/Samd4b/Larp4b/Rc3h1/Cnot3/Zfp36l2/Smg7/Mtrex/Dhx36/Larp1/Rida/Rc3h2/Cnp/Smg1/Xrn1/Nt5c2/Srsf1/Ago2/Tnrc6c/Smg6/Fto/Dicer1/Nudt3/Smpdl3a/Hsd17b11/Khsrp/Tut7	33
GO:0046474	GO:0046474	glycerophospholipid biosynthetic process	16/1003	168/28891	0.000263829638322067	0.00241564770045145	0.00154529808922413	Lcat/Dgkb/Acsl3/Gpam/Slc27a1/Pcyt2/Chka/Chpt1/Pik3r1/Etnk1/Pigt/Fabp5/Smg1/Ip6k1/Pik3c2a/Pisd	16
GO:0000289	GO:0000289	nuclear-transcribed mRNA poly(A) tail shortening	6/1003	27/28891	0.000272965666751917	0.00248650295071968	0.00159062443496177	Tnrc6b/Tnrc6a/Samd4b/Cnot3/Ago2/Tnrc6c	6
GO:0097107	GO:0097107	postsynaptic density assembly	6/1003	27/28891	0.000272965666751917	0.00248650295071968	0.00159062443496177	Nrxn1/Grid2/Ntrk3/Ptprd/Ptprs/Nrxn2	6
GO:1900037	GO:1900037	regulation of cellular response to hypoxia	6/1003	27/28891	0.000272965666751917	0.00248650295071968	0.00159062443496177	Ddah1/Ogt/Eno1/Dnmt3a/Stat3/Usp19	6
GO:0016573	GO:0016573	histone acetylation	9/1003	62/28891	0.000274700672297015	0.00249379623932222	0.00159528997660494	Auts2/Hdac8/Phf20l1/Meaf6/Kat6b/Kansl3/Brd8/Crebbp/Msl1	9
GO:0051653	GO:0051653	spindle localization	9/1003	62/28891	0.000274700672297015	0.00249379623932222	0.00159528997660494	Spry2/Clasp2/Spire1/Fmn2/Clasp1/Cdk5rap2/Htt/Map4/Wasl	9
GO:0072001	GO:0072001	renal system development	26/1003	352/28891	0.000276306493022778	0.00250411555136772	0.0016018912757857	Agt/Vegfa/Sox8/Ednrb/Pou3f3/Ptch1/Apc/Notch1/Tet2/Nf1/Bcl2/Ppp3ca/Fgfr1/Zfp950/Id2/Plce1/Bag6/Smo/Pbx1/Zmpste24/Ctnnd1/Tiparp/Hes1/Id3/Cplane1/Cc2d2a	26
GO:0031669	GO:0031669	cellular response to nutrient levels	20/1003	239/28891	0.000278242056837624	0.00251475505382482	0.00160869740186699	Fam107a/Glul/Cpeb4/Ogt/Slc38a3/Xpr1/Tnrc6a/Chka/Bcl2/Tcf7l2/Ncoa1/Srebf2/Rictor/Rps6kb1/Srebf1/Fads1/Pik3c2a/Crebbp/Eif4g1/Sesn3	20
GO:0050796	GO:0050796	regulation of insulin secretion	19/1003	221/28891	0.000278422674561721	0.00251475505382482	0.00160869740186699	Plcb1/Gja1/Gnao1/Gpld1/Glul/Pfkm/Arrb1/Lrp1/Glud1/Klf7/Hmgcr/Ppp3ca/Tcf7l2/Camk2n1/Cpt1a/Abat/Map4k4/Srebf1/Hmgn3	19
GO:1903076	GO:1903076	regulation of protein localization to plasma membrane	13/1003	120/28891	0.000279612791743112	0.00252123831473772	0.0016128447660289	Nrxn1/Acsl3/Egfr/Camk2g/Lrp1/Prnp/Sorbs1/Pik3r1/Ppp2r5a/Camk2d/Atp2c1/Stx7/Rab11fip2	13
GO:0072594	GO:0072594	establishment of protein localization to organelle	31/1003	452/28891	0.000281169355412392	0.00253099834602251	0.00161908829139576	Agt/Mapt/Appl2/Macf1/Eps15/Ppp2r2b/Notch1/Nf1/Hgs/Timm44/Ppp3ca/Clu/Pik3r1/Mtch2/Cry2/Bag6/Zfyve16/Vps13a/Stat3/Smo/Sgta/Rab3gap1/Kpna3/Lonp2/Srebf1/Lamp1/Ap3d1/Vps37a/Nipbl/Ubr5/Sorl1	31
GO:0030178	GO:0030178	negative regulation of Wnt signaling pathway	16/1003	169/28891	0.000282216636452932	0.0025318863956063	0.00161965637974933	Apoe/Lrp1/Apc/Tle4/Cdh2/Notch1/Sox2/Amer2/Tcf7l2/Hdac2/Ppp2r3a/Lats1/Ctnnd1/Mdk/Ccdc88c/Chd8	16
GO:0071322	GO:0071322	cellular response to carbohydrate stimulus	16/1003	169/28891	0.000282216636452932	0.0025318863956063	0.00161965637974933	Plcb1/Gpld1/Aqp4/Arrb1/Lrp1/Rab34/Ogt/Klf7/Hmgcr/Ppp3ca/Tcf7l2/Camk2n1/Map4k4/Raf1/Rab11fip2/Hmgn3	16
GO:0044282	GO:0044282	small molecule catabolic process	26/1003	353/28891	0.000288680319008902	0.00258338738536452	0.00165260173889738	Ddah1/Apoe/Pfkm/Glud1/Prodh/Aldh1l1/Asrgl1/Ivd/Cbs/Hibadh/Eno1/Haghl/Crot/Cpt1a/Abat/Abcd3/Pfkp/Akt2/Csad/Lonp2/Eci2/Abhd3/Acox1/Ddo/Hadhb/Nudt3	26
GO:0007249	GO:0007249	canonical NF-kappaB signal transduction	21/1003	258/28891	0.000288925115972765	0.00258338738536452	0.00165260173889738	Agt/Ednrb/Sirpa/Hacd3/Tlr3/Myo18a/Gprc5b/S100b/S100a13/Irak1/Dhx36/Tab2/Ankrd17/Ikbkb/Ash1l/Brd4/Riok3/Zmynd11/Rora/Trim8/Chuk	21
GO:0009749	GO:0009749	response to glucose	18/1003	204/28891	0.000290759741780135	0.00258341451020165	0.00165261909074839	Gpam/Gpld1/Glul/Aqp4/Arrb1/Lrp1/Rab34/Ogt/Klf7/Hmgcr/Ppp3ca/Tcf7l2/Camk2n1/Map4k4/Raf1/Srebf1/Rab11fip2/Hmgn3	18
GO:0050905	GO:0050905	neuromuscular process	18/1003	204/28891	0.000290759741780135	0.00258341451020165	0.00165261909074839	Grin2b/Grin2c/Slc1a3/Nrxn1/Grid2/Npas3/Fabp7/Mycbp2/Atp2b2/Sox2/Dmd/Abr/Herc1/Hipk2/Zmpste24/Atxn2/Chd8/Dlg4	18
GO:0021536	GO:0021536	diencephalon development	10/1003	76/28891	0.000291120673640295	0.00258341451020165	0.00165261909074839	Ncam1/Sox2/Pou3f2/Tcf7l2/Zeb2/Smo/Rab3gap1/Creb1/Hes1/Bmpr1a	10
GO:1902807	GO:1902807	negative regulation of cell cycle G1/S phase transition	10/1003	76/28891	0.000291120673640295	0.00258341451020165	0.00165261909074839	Fam107a/Apc/Sox2/Rb1/Gas1/Crlf3/Bcl2/Nacc2/Rbl2/Ctdsp2	10
GO:0090140	GO:0090140	regulation of mitochondrial fission	7/1003	38/28891	0.000292853624582752	0.00258341451020165	0.00165261909074839	Mapt/Ddhd1/Mfn1/Spire1/Ddhd2/Ppargc1a/Dnm1l	7
GO:0098698	GO:0098698	postsynaptic specialization assembly	7/1003	38/28891	0.000292853624582752	0.00258341451020165	0.00165261909074839	Nrxn1/Grid2/Ntrk3/Ptprd/Ptprs/Nrxn2/Dock7	7
GO:1904861	GO:1904861	excitatory synapse assembly	7/1003	38/28891	0.000292853624582752	0.00258341451020165	0.00165261909074839	Nrxn1/Grid2/Ntrk3/Ptprd/Ptprs/Nrxn2/Ptpn13	7
GO:0070571	GO:0070571	negative regulation of neuron projection regeneration	5/1003	18/28891	0.000293283850352604	0.00258341451020165	0.00165261909074839	Xylt1/Rgma/Neo1/Ptprs/Map4k4	5
GO:1900221	GO:1900221	regulation of amyloid-beta clearance	5/1003	18/28891	0.000293283850352604	0.00258341451020165	0.00165261909074839	Apoe/Lrp1/Cyp51/Hmgcr/Clu	5
GO:0035265	GO:0035265	organ growth	19/1003	222/28891	0.000294793651554041	0.00259243576935004	0.0016583900210549	Agt/S1pr1/Gja1/Ncam1/Apc/Spry2/Ptk2/Notch1/Bcl2/Fgfr1/Tcf7l2/Por/Hdac2/Smo/Wwc2/Camk2d/Zmpste24/Lats1/Bmpr1a	19
GO:0046328	GO:0046328	regulation of JNK cascade	15/1003	153/28891	0.000296897128631373	0.00260663959314847	0.00166747625567897	Plcb1/Tnik/Egfr/Sirpa/Mapk8ip3/Phlpp1/Tlr3/Mink1/Hipk2/Map4k4/Gadd45g/Rb1cc1/Zmynd11/Fgd4/Itch	15
GO:0007219	GO:0007219	Notch signaling pathway	17/1003	187/28891	0.00029904849266746	0.00262121650879951	0.00167680115843616	Timp4/Arrb1/Enho/Lfng/Notch1/Sox2/Cntn1/Tspan5/Epn2/Stat3/Dtx3/Src/Hes1/Tspan15/Spen/Zmiz1/Dicer1	17
GO:0071456	GO:0071456	cellular response to hypoxia	13/1003	121/28891	0.000303488169639282	0.0026557702451385	0.00169890530165631	Ddah1/Vegfa/Cbs/Ogt/Notch1/Fmn2/Eno1/Bcl2/Npepps/Dnmt3a/Stat3/Usp19/Rora	13
GO:0016054	GO:0016054	organic acid catabolic process	20/1003	241/28891	0.000310236245454559	0.00270587373121778	0.0017309566729251	Ddah1/Glud1/Prodh/Aldh1l1/Asrgl1/Ivd/Cbs/Hibadh/Crot/Cpt1a/Abat/Abcd3/Akt2/Csad/Lonp2/Eci2/Abhd3/Acox1/Ddo/Hadhb	20
GO:0046395	GO:0046395	carboxylic acid catabolic process	20/1003	241/28891	0.000310236245454559	0.00270587373121778	0.0017309566729251	Ddah1/Glud1/Prodh/Aldh1l1/Asrgl1/Ivd/Cbs/Hibadh/Crot/Cpt1a/Abat/Abcd3/Akt2/Csad/Lonp2/Eci2/Abhd3/Acox1/Ddo/Hadhb	20
GO:0042596	GO:0042596	fear response	9/1003	63/28891	0.000310734469321187	0.00270587373121778	0.0017309566729251	Grin2b/Atp1a2/Gja1/Apoe/Spire1/Bcl2/Mdk/Rps6kb1/Eif4g1	9
GO:0009743	GO:0009743	response to carbohydrate	19/1003	223/28891	0.000311997649751726	0.00271244862276012	0.0017351626535138	Plcb1/Gpam/Gpld1/Glul/Aqp4/Arrb1/Lrp1/Rab34/Ogt/Klf7/Hmgcr/Ppp3ca/Tcf7l2/Camk2n1/Map4k4/Raf1/Srebf1/Rab11fip2/Hmgn3	19
GO:0060041	GO:0060041	retina development in camera-type eye	17/1003	188/28891	0.000318369224062612	0.00276334133015646	0.00176771889235621	Rorb/Bmpr1b/Ptn/Sox8/Gpm6a/Mertk/Fat3/Fjx1/Nfib/Ntrk2/Apc/Notch1/Sox2/Chd7/Hipk2/Stat3/Hes1	17
GO:0042982	GO:0042982	amyloid precursor protein metabolic process	10/1003	77/28891	0.000324309026454192	0.00280577242011747	0.00179486220560846	Spon1/Apoe/Gsap/Prnp/Ntrk2/Soat1/Clu/Rtn3/Ago2/Sorl1	10
GO:0046847	GO:0046847	filopodium assembly	10/1003	77/28891	0.000324309026454192	0.00280577242011747	0.00179486220560846	Daam2/Nrxn1/Ttyh1/Gpm6a/Itga6/Pik3r1/Ppp1r9a/Fgd4/Myo10/Wasl	10
GO:0032872	GO:0032872	regulation of stress-activated MAPK cascade	18/1003	206/28891	0.000327445485477258	0.00282832362698641	0.00180928828970912	Plcb1/Vegfa/Tnik/Egfr/Sirpa/Sash1/Mapk8ip3/Phlpp1/Tlr3/Hmgcr/Mink1/Hipk2/Map4k4/Gadd45g/Rb1cc1/Zmynd11/Fgd4/Itch	18
GO:0022404	GO:0022404	molting cycle process	13/1003	122/28891	0.00032908000930172	0.0028332727252461	0.00181245424477891	Egfr/Lrig1/Apc/Trps1/Notch1/Nf1/Bcl2/Hdac2/Smo/Trpc4ap/Zmpste24/Mysm1/Dicer1	13
GO:0022405	GO:0022405	hair cycle process	13/1003	122/28891	0.00032908000930172	0.0028332727252461	0.00181245424477891	Egfr/Lrig1/Apc/Trps1/Notch1/Nf1/Bcl2/Hdac2/Smo/Trpc4ap/Zmpste24/Mysm1/Dicer1	13
GO:0099558	GO:0099558	maintenance of synapse structure	6/1003	28/28891	0.000337271369747357	0.00289609009131483	0.00185263872852543	Nrxn1/Adgrl3/Adgrb3/Rims2/Cadm1/Ophn1	6
GO:0090092	GO:0090092	regulation of transmembrane receptor protein serine/threonine kinase signaling pathway	21/1003	261/28891	0.000337461228324808	0.00289609009131483	0.00185263872852543	Htra1/Lrp1/Spry2/Zeb1/Ogt/Magi2/Notch1/Rgma/Spred1/Neo1/Tcf7l2/Zeb2/Hipk2/Hdac2/Lats1/Usp15/Hes1/Crebbp/Sorl1/Zfp451/Bmpr1a	21
GO:1904950	GO:1904950	negative regulation of establishment of protein localization	15/1003	155/28891	0.00034162213879019	0.00292709306077373	0.00187247143403798	Mapt/Gnao1/Apoe/Frmd4a/Cyp51/Ogt/Insig1/Klf7/Nf1/Neo1/Hmgcr/Ppp3ca/Map4k4/Gdi1/Srebf1	15
GO:0051047	GO:0051047	positive regulation of secretion	30/1003	437/28891	0.000344286445807841	0.00293759173074169	0.00187918746909468	Agt/Grin2b/Slc6a1/Plcb1/Acsl3/Gja1/Gpld1/Glul/Egfr/Pfkm/Arrb1/Lrp1/Glud1/Frmd4a/Clasp2/Rab34/Gabbr1/Clasp1/Hgs/Myo18a/Ppp3ca/Fgfr1/Tcf7l2/Sdc4/Camk2n1/Abat/Rab3gap1/Dnm1l/Creb1/Lamp1	30
GO:0070167	GO:0070167	regulation of biomineral tissue development	12/1003	107/28891	0.000344417944168055	0.00293759173074169	0.00187918746909468	S1pr1/Fgfr3/Bmpr1b/Gja1/Gpm6b/Ptn/Slc20a2/Notch1/Zmpste24/Dicer1/Asxl2/Bmpr1a	12
GO:0014002	GO:0014002	astrocyte development	7/1003	39/28891	0.000346315273515098	0.00293759173074169	0.00187918746909468	Agt/Egfr/Lrp1/Nf1/Pou3f2/Zeb2/Smo	7
GO:0051938	GO:0051938	L-glutamate import	7/1003	39/28891	0.000346315273515098	0.00293759173074169	0.00187918746909468	Slc1a2/Slc1a3/Slc7a11/Kcnj10/Nf1/Slc25a18/Rab3gap1	7
GO:1904738	GO:1904738	vascular associated smooth muscle cell migration	7/1003	39/28891	0.000346315273515098	0.00293759173074169	0.00187918746909468	Agt/Dock4/Lrp1/Nf1/Smo/Dock7/Gna13	7
GO:1905606	GO:1905606	regulation of presynapse assembly	7/1003	39/28891	0.000346315273515098	0.00293759173074169	0.00187918746909468	Nrxn1/Slitrk2/Mdga2/Grid2/Ntrk3/Farp1/Eif4g1	7
GO:1902743	GO:1902743	regulation of lamellipodium organization	8/1003	51/28891	0.000347245524311033	0.00293759173074169	0.00187918746909468	Auts2/Cyfip1/Pik3r1/Kank1/Plce1/Carmil1/Nckap1/Src	8
GO:0009746	GO:0009746	response to hexose	18/1003	207/28891	0.000347249977912702	0.00293759173074169	0.00187918746909468	Gpam/Gpld1/Glul/Aqp4/Arrb1/Lrp1/Rab34/Ogt/Klf7/Hmgcr/Ppp3ca/Tcf7l2/Camk2n1/Map4k4/Raf1/Srebf1/Rab11fip2/Hmgn3	18
GO:0002062	GO:0002062	chondrocyte differentiation	13/1003	123/28891	0.000356486945778771	0.00300620429157517	0.00192307915873673	Bmpr1b/Gpld1/Nfib/Trps1/Sox6/Mboat2/Rb1/Sox5/Fgfr1/Por/Mdk/Trip11/Bmpr1a	13
GO:0008306	GO:0008306	associative learning	13/1003	123/28891	0.000356486945778771	0.00300620429157517	0.00192307915873673	Agt/Grin2b/Slc6a1/Atp1a2/Slc7a11/Rapgef3/Specc1/Nf1/Hmgcr/Kmt2a/Htt/Ddhd2/Creb1	13
GO:1903828	GO:1903828	negative regulation of protein localization	20/1003	244/28891	0.00036424713560602	0.00306680001555983	0.00196184245044982	Mapt/Dclk1/Gpm6b/Gnao1/Apoe/Frmd4a/Cyp51/Ogt/Insig1/Klf7/Nf1/Neo1/Hmgcr/Ppp3ca/Ppp2r5a/Map4k4/Lats1/Gdi1/Srebf1/Mark3	20
GO:0016050	GO:0016050	vesicle organization	26/1003	359/28891	0.000373740375366206	0.00314177342315717	0.0020098031955043	Trim9/Apoe/Syt11/Serpine2/Rims2/Rab34/Insig1/Tmcc1/Stx16/Clcn3/Myo18a/Bcl2/Sdc4/Atp6v0a1/Abca1/Zeb2/Lyst/Hook3/Ankfy1/Gbf1/Atp6v1h/Creb1/Stx7/Ap3d1/Dlg4/Wasl	26
GO:0048477	GO:0048477	oogenesis	13/1003	124/28891	0.000385811669514453	0.00322024436311155	0.00206000132396006	Plcb1/Bmpr1b/Paqr8/Ptn/Cyp51/Fmn2/Paqr7/Bcl2/Mdk/Src/Diaph2/Marf1/Tut7	13
GO:0022613	GO:0022613	ribonucleoprotein complex biogenesis	30/1003	440/28891	0.000385826419955254	0.00322024436311155	0.00206000132396006	Glul/Utp14b/Ddx17/Luc7l3/Rbm5/Rsrp1/Cpsf7/Chd7/Celf2/Mphosph10/Luc7l2/Rbmx/Srpk2/Sfswap/Prpf39/Tssc4/Ddx52/Mtrex/Srpk1/Cpsf6/Las1l/Dhx30/Srsf1/Riok3/Ago2/Prpf19/Nop56/Srsf6/Dicer1/Luc7l	30
GO:0010801	GO:0010801	negative regulation of peptidyl-threonine phosphorylation	5/1003	19/28891	0.000386694761475179	0.00322024436311155	0.00206000132396006	Cadm4/Spry2/Ogt/Spred1/Eif4g1	5
GO:0010867	GO:0010867	positive regulation of triglyceride biosynthetic process	5/1003	19/28891	0.000386694761475179	0.00322024436311155	0.00206000132396006	Gpam/Gpld1/Slc27a1/Tcf7l2/Srebf1	5
GO:0044539	GO:0044539	long-chain fatty acid import into cell	5/1003	19/28891	0.000386694761475179	0.00322024436311155	0.00206000132396006	Acsl3/Acsl6/Slc27a1/Akt2/Rps6kb1	5
GO:1905874	GO:1905874	regulation of postsynaptic density organization	5/1003	19/28891	0.000386694761475179	0.00322024436311155	0.00206000132396006	Nrxn1/Grid2/Ptprd/Cdh2/Ptprs	5
GO:0072330	GO:0072330	monocarboxylic acid biosynthetic process	19/1003	227/28891	0.000389865387584882	0.00324159102636776	0.00207365685739524	Acsbg1/Agt/Acsl3/Scd2/Mgll/Hacd3/Insig1/Fads2/Fasn/Hacd2/Elovl5/Htt/Ubr4/Abcd3/Fabp5/Mid1ip1/Srebf1/Abhd3/Fads1	19
GO:0031333	GO:0031333	negative regulation of protein-containing complex assembly	15/1003	157/28891	0.000392016266090748	0.00325440564291199	0.00208185441139132	Trim9/Syt11/Tmod2/Map2/Clu/Eps8/Kank1/Add3/Carmil1/Src/Raf1/Riok3/Add1/Sorl1/Pfn2	15
GO:0014037	GO:0014037	Schwann cell differentiation	8/1003	52/28891	0.000398036178004091	0.00329925018351838	0.00211054161726916	Lgi4/Ntrk3/Ntrk2/Nf1/Pou3f2/Akt2/Raf1/Dicer1	8
GO:0035329	GO:0035329	hippo signaling	7/1003	40/28891	0.000407316117964428	0.00336148081780144	0.00215035076668728	Cit/Wwc2/Lats1/Src/Mark3/Tead1/Tial1	7
GO:0046686	GO:0046686	response to cadmium ion	7/1003	40/28891	0.000407316117964428	0.00336148081780144	0.00215035076668728	Egfr/Prnp/Mt1/Sox2/Npc1/Mt2/Chuk	7
GO:0048872	GO:0048872	homeostasis of number of cells	28/1003	401/28891	0.000408684186970867	0.00336148081780144	0.00215035076668728	Plcb1/Gpam/Vegfa/Adgrg1/Slc7a11/Mertk/Sox6/Cdh2/Il18/Notch1/Tet2/Rb1/Nf1/Bcl2/Kmt2a/Mtch2/Id2/Rc3h1/Stat3/Kmt2e/Smo/Rc3h2/Atxn2/Ikbkb/Ufl1/Sfxn1/Add1/Tsc22d3	28
GO:0016525	GO:0016525	negative regulation of angiogenesis	12/1003	109/28891	0.000408788063853126	0.00336148081780144	0.00215035076668728	Agt/Ptn/Adgrb1/Adgrb3/Tcf4/Spry2/Spred1/Nf1/Hgs/Sparc/Epn2/Krit1	12
GO:0071901	GO:0071901	negative regulation of protein serine/threonine kinase activity	12/1003	109/28891	0.000408788063853126	0.00336148081780144	0.00215035076668728	Agt/Apoe/Apc/Spry2/Rb1/Nf1/Hmgcr/Cdk5rap2/Smpd1/Lats1/Stk38/Sorl1	12
GO:0018108	GO:0018108	peptidyl-tyrosine phosphorylation	24/1003	322/28891	0.000409361417026442	0.00336148081780144	0.00215035076668728	Agt/Ptprz1/Fgfr3/Plpp3/Vegfa/Egfr/Cadm4/Prnp/Ptk2/Il18/Clk1/Cntn1/Gprc5b/Snhg20/Ptpn4/Fgfr1/Clk4/Hdac2/Rictor/Ctnnd1/Src/Hes1/Abi1/Dlg4	24
GO:0070304	GO:0070304	positive regulation of stress-activated protein kinase signaling cascade	14/1003	141/28891	0.000409952044284139	0.00336148081780144	0.00215035076668728	Plcb1/Vegfa/Tnik/Sash1/Mapk8ip3/Tlr3/Hmgcr/Mink1/Hipk2/Map4k4/Rnf13/Gadd45g/Rb1cc1/Fgd4	14
GO:1901863	GO:1901863	positive regulation of muscle tissue development	6/1003	29/28891	0.000412852407228451	0.00337633074090401	0.00215985031324419	Gja1/Hmgcr/Bcl2/Ppargc1a/Creb1/Rps6kb1	6
GO:0043524	GO:0043524	negative regulation of neuron apoptotic process	18/1003	210/28891	0.000413028095505867	0.00337633074090401	0.00215985031324419	Agt/Ptprz1/Chl1/Vegfa/Cntfr/Apoe/Arrb1/Lrp1/Cpeb4/Ntrk2/Mt1/Bcl2/Clu/Hipk2/Smo/Ppargc1a/Mdk/Nrbp2	18
GO:0046620	GO:0046620	regulation of organ growth	13/1003	125/28891	0.000417161006288468	0.0034049013020915	0.00217812699887299	Agt/Gja1/Ncam1/Apc/Ptk2/Notch1/Fgfr1/Tcf7l2/Hdac2/Smo/Wwc2/Lats1/Bmpr1a	13
GO:0022612	GO:0022612	gland morphogenesis	15/1003	158/28891	0.000419517310006837	0.00341369420856173	0.00218375185119091	Ptn/Egfr/Ptch1/Nfib/Il18/Notch1/Id4/Tet2/Bcl2/Fgfr1/Smo/Ctnnd1/Mdk/Src/Kdm5b	15
GO:0071333	GO:0071333	cellular response to glucose stimulus	15/1003	158/28891	0.000419517310006837	0.00341369420856173	0.00218375185119091	Gpld1/Aqp4/Arrb1/Lrp1/Rab34/Ogt/Klf7/Hmgcr/Ppp3ca/Tcf7l2/Camk2n1/Map4k4/Raf1/Rab11fip2/Hmgn3	15
GO:0007517	GO:0007517	muscle organ development	27/1003	382/28891	0.000426059331515219	0.00346165100704451	0.00221442997906813	S1pr1/Gja1/Cntfr/Sox8/Adgrb1/Ddx17/Notch1/Dmd/Rb1/Nf1/Paxbp1/Hmgcr/Bcl2/Ppp3ca/Tcf7l2/Chd7/S100b/Ccnt2/Smo/Kmt5b/Creb1/Rps6kb1/Usp19/Id3/Chd2/Luc7l/Bmpr1a	27
GO:0051650	GO:0051650	establishment of vesicle localization	17/1003	193/28891	0.000432052597638778	0.00350501028297234	0.00224216705605535	Myo6/Kif1a/Syt11/Kif1b/Clasp2/Map2/Clasp1/Hgs/Htt/Sdc4/Exoc1/Gbf1/Rab3gap1/Ap3d1/Dctn2/Trip11/Wasl	17
GO:0030177	GO:0030177	positive regulation of Wnt signaling pathway	14/1003	142/28891	0.000440545124207772	0.00356848235663291	0.00228277035848576	Gpc5/Daam2/Fgfr3/Egfr/Macf1/Pbxip1/Gprc5b/Kank1/Usp34/Zeb2/Ppp2r3a/Src/Zranb1/Ubr5	14
GO:0042551	GO:0042551	neuron maturation	9/1003	66/28891	0.000442978169839249	0.00358275374333623	0.00229189981333098	Lgi4/Nrcam/Nrxn1/Ednrb/Nfasc/Adgrb3/Rb1/Bcl2/Sclt1	9
GO:0001678	GO:0001678	intracellular glucose homeostasis	16/1003	176/28891	0.000444801977795656	0.00359206196289442	0.0022978543131923	Gpld1/Aqp4/Arrb1/Lrp1/Rab34/Ogt/Klf7/Hmgcr/Ppp3ca/Tcf7l2/Pik3r1/Camk2n1/Map4k4/Raf1/Rab11fip2/Hmgn3	16
GO:0018212	GO:0018212	peptidyl-tyrosine modification	24/1003	324/28891	0.00044746153581718	0.00360808108488234	0.0023081018002718	Agt/Ptprz1/Fgfr3/Plpp3/Vegfa/Egfr/Cadm4/Prnp/Ptk2/Il18/Clk1/Cntn1/Gprc5b/Snhg20/Ptpn4/Fgfr1/Clk4/Hdac2/Rictor/Ctnnd1/Src/Hes1/Abi1/Dlg4	24
GO:0034440	GO:0034440	lipid oxidation	13/1003	126/28891	0.000450645994797944	0.00362827800939883	0.00232102184190606	Pla2g7/Appl2/Ivd/Crot/Cpt1a/Por/Abcd3/Ppargc1a/Akt2/Lonp2/Eci2/Acox1/Hadhb	13
GO:0034331	GO:0034331	cell junction maintenance	8/1003	53/28891	0.000454702635073671	0.00365542570184225	0.00233838831353676	Nrxn1/Adgrl3/Adgrb3/Fermt2/Rims2/Tjp1/Cadm1/Ophn1	8
GO:0006869	GO:0006869	lipid transport	30/1003	445/28891	0.000464972995448727	0.00373236969880497	0.00238760965134258	Agt/Lcat/Acsl3/Acsl6/Apoe/Ptch1/Slc27a1/Lrp1/Fabp7/Slco1c1/Pitpnc1/Soat1/Npc1/Gramd1b/Abca1/Crot/Cry2/Vps13a/Abcd3/Srebf2/Pitpnm2/Irak1/Fabp5/Akt2/Rps6kb1/Atp11b/Atp8a1/Osbpl9/Atp11a/Kdm5b	30
GO:0042303	GO:0042303	molting cycle	14/1003	143/28891	0.000473062729434234	0.00377876772054364	0.00241729062440961	Egfr/Lrig1/Apc/Trps1/Notch1/Nf1/Bcl2/Hdac2/Smo/Trpc4ap/Zmpste24/Mysm1/Nipbl/Dicer1	14
GO:0042633	GO:0042633	hair cycle	14/1003	143/28891	0.000473062729434234	0.00377876772054364	0.00241729062440961	Egfr/Lrig1/Apc/Trps1/Notch1/Nf1/Bcl2/Hdac2/Smo/Trpc4ap/Zmpste24/Mysm1/Nipbl/Dicer1	14
GO:0061008	GO:0061008	hepaticobiliary system development	14/1003	143/28891	0.000473062729434234	0.00377876772054364	0.00241729062440961	Ptn/Egfr/Il18/Notch1/Tet2/Nf1/Npc1/Smo/Zmpste24/Mdk/Hes1/Cadm1/Rb1cc1/Nipbl	14
GO:0010594	GO:0010594	regulation of endothelial cell migration	16/1003	177/28891	0.000473584789255094	0.00377876772054364	0.00241729062440961	Agt/Plpp3/Vegfa/Gpld1/Glul/Apoe/Adgrb1/Sash1/Notch1/Spred1/Nf1/Fgfr1/Sparc/Krit1/Pik3c2a/Dicer1	16
GO:0071331	GO:0071331	cellular response to hexose stimulus	15/1003	160/28891	0.000479506245720779	0.00382030498456346	0.00244386215415272	Gpld1/Aqp4/Arrb1/Lrp1/Rab34/Ogt/Klf7/Hmgcr/Ppp3ca/Tcf7l2/Camk2n1/Map4k4/Raf1/Rab11fip2/Hmgn3	15
GO:0019217	GO:0019217	regulation of fatty acid metabolic process	12/1003	111/28891	0.000483028401147813	0.00383691310316522	0.00245448642437893	Agt/Appl2/Insig1/Elovl5/Cpt1a/Ubr4/Fabp5/Ppargc1a/Akt2/Lonp2/Mid1ip1/Srebf1	12
GO:2000181	GO:2000181	negative regulation of blood vessel morphogenesis	12/1003	111/28891	0.000483028401147813	0.00383691310316522	0.00245448642437893	Agt/Ptn/Adgrb1/Adgrb3/Tcf4/Spry2/Spred1/Nf1/Hgs/Sparc/Epn2/Krit1	12
GO:0031330	GO:0031330	negative regulation of cellular catabolic process	17/1003	195/28891	0.000486479919286029	0.00385286321832169	0.00246468976755252	Vegfa/Gpld1/Timp4/Ptk2/Npc1/Bcl2/Herc1/Larp4b/Stat3/Timp3/Dhx36/Larp1/Nrbp2/Srsf1/Dicer1/Eif4g1/Sorl1	17
GO:0051495	GO:0051495	positive regulation of cytoskeleton organization	17/1003	195/28891	0.000486479919286029	0.00385286321832169	0.00246468976755252	Mapt/Limch1/Ccdc88a/Wasf3/Rapgef3/Apc/Fermt2/Cyfip1/Cdk5rap2/Sdc4/Add3/Cdc42ep4/Carmil1/Rictor/Clip1/Nckap1/Pfn2	17
GO:0046503	GO:0046503	glycerolipid catabolic process	9/1003	67/28891	0.000496173742382811	0.00392381546198436	0.00251007816029604	Plcb1/Pla2g7/Gpld1/Pnpla7/Mgll/Prdx6/Lypla2/Ddhd2/Sorl1	9
GO:0007029	GO:0007029	endoplasmic reticulum organization	11/1003	96/28891	0.000499624957902157	0.00393304404841674	0.00251598171857465	Tmcc1/Htt/Rtn3/Bag6/Sgta/Emc7/Rab3gap1/Emc3/Atl3/Emc8/Reep3	11
GO:0048712	GO:0048712	negative regulation of astrocyte differentiation	5/1003	20/28891	0.000500925340111882	0.00393304404841674	0.00251598171857465	Fgfr3/Gpr37l1/Ntrk3/Id4/Nf1	5
GO:0097091	GO:0097091	synaptic vesicle clustering	5/1003	20/28891	0.000500925340111882	0.00393304404841674	0.00251598171857465	Nrxn1/Pcdh17/Syn2/Cdh2/Magi2	5
GO:1904889	GO:1904889	regulation of excitatory synapse assembly	5/1003	20/28891	0.000500925340111882	0.00393304404841674	0.00251598171857465	Nrxn1/Grid2/Ptprd/Ptprs/Ptpn13	5
GO:0045070	GO:0045070	positive regulation of viral genome replication	6/1003	30/28891	0.000501024719543534	0.00393304404841674	0.00251598171857465	Hacd3/Notch1/Srpk2/Srpk1/Larp1/Top2b	6
GO:0030326	GO:0030326	embryonic limb morphogenesis	14/1003	144/28891	0.000507601543397971	0.00397298686020289	0.00254153327177499	Gja1/Ptch1/Prrx1/Notch1/Gas1/Fgfr1/Chd7/Tulp3/Hdac2/Pbx1/Nipbl/Cplane1/Dicer1/Bmpr1a	14
GO:0035113	GO:0035113	embryonic appendage morphogenesis	14/1003	144/28891	0.000507601543397971	0.00397298686020289	0.00254153327177499	Gja1/Ptch1/Prrx1/Notch1/Gas1/Fgfr1/Chd7/Tulp3/Hdac2/Pbx1/Nipbl/Cplane1/Dicer1/Bmpr1a	14
GO:0048546	GO:0048546	digestive tract morphogenesis	8/1003	54/28891	0.000517739555488146	0.00404640372942273	0.00258849829391007	Fgfr3/Egfr/Notch1/Bcl2/Tcf7l2/Id2/Nckap1/Nipbl	8
GO:1901343	GO:1901343	negative regulation of vasculature development	12/1003	112/28891	0.000524211282611986	0.00409099389851284	0.00261702277745965	Agt/Ptn/Adgrb1/Adgrb3/Tcf4/Spry2/Spred1/Nf1/Hgs/Sparc/Epn2/Krit1	12
GO:0006816	GO:0006816	calcium ion transport	31/1003	469/28891	0.000525467973334751	0.00409481465935898	0.00261946693123002	Atp13a4/Agt/Grin2b/Grin2c/Atp1a2/Ank2/Adcyap1r1/Plcb1/Gja1/Gnao1/Ednrb/Camk2g/Trpm3/Prnp/Itpr2/Rapgef3/Atp2b2/Dmd/Bcl2/Ppp3ca/Htt/Chd7/Plce1/Camk2d/Tmem165/Zmpste24/Atp2c1/Dnm1l/Hes1/Asph/Trpm7	31
GO:0007292	GO:0007292	female gamete generation	16/1003	179/28891	0.000535973204504831	0.00417059032893117	0.00266794088601146	Agt/Plcb1/Bmpr1b/Paqr8/Ptn/Cyp51/Spire1/Fmn2/Paqr7/Bcl2/Mdk/Src/Diaph2/Marf1/Zmiz1/Tut7	16
GO:0010324	GO:0010324	membrane invagination	10/1003	82/28891	0.000541307438210762	0.00420596667419075	0.0026905712549693	Appl2/Adgrb1/Syt11/Sirpa/Spire1/Clcn3/Hgs/Abca1/Fcho2/Wasl	10
GO:0035270	GO:0035270	endocrine system development	14/1003	145/28891	0.000544261695207451	0.0042227746061299	0.00270132334647027	Cdh2/Sox2/Nf1/Pou3f2/Clu/Tcf7l2/Hipk2/Smo/Pbx1/Mdk/Creb1/Raf1/Hes1/Bmpr1a	14
GO:0071453	GO:0071453	cellular response to oxygen levels	15/1003	162/28891	0.000546680847170787	0.00422946783945771	0.00270560503070356	Ddah1/Vegfa/Cpeb4/Cbs/Ogt/Notch1/Fmn2/Eno1/Bcl2/Npepps/Dnmt3a/Stat3/Atp6v0a2/Usp19/Rora	15
GO:0051099	GO:0051099	positive regulation of binding	17/1003	197/28891	0.000546709031327429	0.00422946783945771	0.00270560503070356	Spon1/Apoe/Arrb1/Lrp1/Rapgef3/Lfng/Rb1/Eno1/Tcf7l2/Hipk2/Brd4/Ufl1/Mark3/Hes1/Add1/Krit1/Eif4g1	17
GO:0099601	GO:0099601	regulation of neurotransmitter receptor activity	9/1003	68/28891	0.000554499076567865	0.00428095520537335	0.00273854167463295	Nrxn1/Dlgap1/Slc6a9/Mink1/Nrxn2/Klhl24/Ppargc1a/Src/Dlg4	9
GO:0035640	GO:0035640	exploration behavior	7/1003	42/28891	0.000554968340599167	0.00428095520537335	0.00273854167463295	Lsamp/Atp1a2/Chl1/Apoe/Kmt2a/Abat/Dlg4	7
GO:0016032	GO:0016032	viral process	24/1003	329/28891	0.00055660023293402	0.00428734782597662	0.00274263105587903	Apoe/Eps15/Hacd3/Pcx/Bicd1/Notch1/Npc1/Bcl2/Slc3a2/Ccnt2/Srpk2/Smpd1/Rsf1/Srpk1/Larp1/Smc5/Top2b/Brd4/Ist1/Tasor/Crebbp/Trim26/Dicer1/Trim8	24
GO:0009615	GO:0009615	response to virus	27/1003	389/28891	0.000563011012856907	0.00433047951964002	0.00277022254771395	Gpam/Htra1/Ddx17/Gsdme/Tlr3/Xpr1/Ptprs/Bcl2/Crebzf/Smpd1/Lyst/Aup1/Gbf1/Zmpste24/Dhx36/Itgb8/Nt5c2/Ttc4/Riok3/Senp7/Zmynd11/Crebbp/Trim26/Dicer1/Trim8/Chuk/Itch	27
GO:0018027	GO:0018027	peptidyl-lysine dimethylation	4/1003	12/28891	0.00057170955385799	0.0043784585344246	0.00280091488743535	Setbp1/Kmt5b/Ash1l/Setd3	4
GO:0033262	GO:0033262	regulation of nuclear cell cycle DNA replication	4/1003	12/28891	0.00057170955385799	0.0043784585344246	0.00280091488743535	Fgfr1/Ilkap/Atrx/Zmpste24	4
GO:1902947	GO:1902947	regulation of tau-protein kinase activity	4/1003	12/28891	0.00057170955385799	0.0043784585344246	0.00280091488743535	Apoe/Rb1/Clu/Sorl1	4
GO:0036294	GO:0036294	cellular response to decreased oxygen levels	14/1003	146/28891	0.000583146814374879	0.00445965285835688	0.00285285517392868	Ddah1/Vegfa/Cpeb4/Cbs/Ogt/Notch1/Fmn2/Eno1/Bcl2/Npepps/Dnmt3a/Stat3/Usp19/Rora	14
GO:1903532	GO:1903532	positive regulation of secretion by cell	27/1003	390/28891	0.000585434328807417	0.00447074169838912	0.00285994874279235	Agt/Grin2b/Plcb1/Gja1/Gpld1/Glul/Egfr/Pfkm/Arrb1/Lrp1/Glud1/Frmd4a/Clasp2/Rab34/Gabbr1/Clasp1/Hgs/Myo18a/Fgfr1/Tcf7l2/Sdc4/Camk2n1/Abat/Rab3gap1/Dnm1l/Creb1/Lamp1	27
GO:0070918	GO:0070918	regulatory ncRNA processing	10/1003	83/28891	0.000596620062364022	0.00454316389857226	0.00290627747174546	Hnrnpa2b1/Nr2f1/Stat3/Zmpste24/Tsnax/Ago2/Srrt/Dicer1/Zc3h7a/Tut7	10
GO:2000179	GO:2000179	positive regulation of neural precursor cell proliferation	10/1003	83/28891	0.000596620062364022	0.00454316389857226	0.00290627747174546	Bcan/Gpr37l1/Vegfa/Adgrg1/Ncan/Notch1/Id4/Sox2/Smo/Mdk	10
GO:2000737	GO:2000737	negative regulation of stem cell differentiation	6/1003	31/28891	0.000603176411183357	0.00458654655683299	0.00293402950649094	Notch1/Stat3/Zfp36l2/Cdk12/Hes1/N4bp2l2	6
GO:0016311	GO:0016311	dephosphorylation	24/1003	331/28891	0.000606371667472695	0.00460428443950106	0.00294537649065123	Ptprz1/Plpp3/Ptprd/Nsmf/Ppp2r2b/Phlpp1/Magi2/Dusp11/Ppp6r2/Ptprs/Bcl2/Ptpn4/Ppp3ca/Htt/Ppp2r5a/Ptpn13/Cry2/Smpd1/Ilkap/Ppp6r3/Ppp2r3a/Ikbkb/Src/Ctdsp2	24
GO:0060078	GO:0060078	regulation of postsynaptic membrane potential	13/1003	130/28891	0.000608314817548785	0.00461247797737985	0.00295061792483292	Grin2b/Gria1/Grin2c/Gabrg1/Nrxn1/Grid2/Rims2/Ppp3ca/Abat/Igsf11/Ppp1r9a/Rab3gap1/Dlg4	13
GO:0009064	GO:0009064	glutamine family amino acid metabolic process	9/1003	69/28891	0.000618321503855354	0.00468170239373032	0.00299490102054015	Ddah1/Glul/Slc7a11/Glud1/Prodh/Apc/Asrgl1/Phgdh/Slc38a1	9
GO:0034377	GO:0034377	plasma lipoprotein particle assembly	5/1003	21/28891	0.000638777723054143	0.0048025288530465	0.0030721941194776	Lcat/Acsl3/Apoe/Soat1/Abca1	5
GO:0043117	GO:0043117	positive regulation of vascular permeability	5/1003	21/28891	0.000638777723054143	0.0048025288530465	0.0030721941194776	Vegfa/Apoe/Il18/Tjp1/Tjp2	5
GO:0045292	GO:0045292	mRNA cis splicing, via spliceosome	5/1003	21/28891	0.000638777723054143	0.0048025288530465	0.0030721941194776	Prpf4b/Prpf40a/Sfswap/Prpf39/Srsf1	5
GO:0048143	GO:0048143	astrocyte activation	5/1003	21/28891	0.000638777723054143	0.0048025288530465	0.0030721941194776	Agt/Egfr/Lrp1/Zeb2/Smo	5
GO:1904754	GO:1904754	positive regulation of vascular associated smooth muscle cell migration	5/1003	21/28891	0.000638777723054143	0.0048025288530465	0.0030721941194776	Agt/Dock4/Lrp1/Smo/Dock7	5
GO:0099174	GO:0099174	regulation of presynapse organization	7/1003	43/28891	0.000643236645121744	0.00482925064931065	0.00308928814386696	Nrxn1/Slitrk2/Mdga2/Grid2/Ntrk3/Farp1/Eif4g1	7
GO:0048814	GO:0048814	regulation of dendrite morphogenesis	11/1003	99/28891	0.000650107288898562	0.00487397852266928	0.00311790071730771	Ptprz1/Tnik/Cit/Adgrb3/Mfn1/Ptprd/Nsmf/Ppp3ca/Dhx36/Dnm1l/Dlg4	11
GO:0060042	GO:0060042	retina morphogenesis in camera-type eye	10/1003	84/28891	0.000656521409769541	0.00491516309305724	0.00314424662772923	Rorb/Ptn/Sox8/Fat3/Fjx1/Ntrk2/Notch1/Sox2/Hipk2/Stat3	10
GO:1900180	GO:1900180	regulation of protein localization to nucleus	15/1003	165/28891	0.000662421514754615	0.00495238941983212	0.00316806043618454	Dclk1/Glul/Fermt2/Ogt/Nf1/Htt/Tcf7l2/Pik3r1/Smo/Lats1/Src/Mark3/Crebbp/Ubr5/Trim8	15
GO:0051954	GO:0051954	positive regulation of amine transport	8/1003	56/28891	0.000665025262730117	0.00496490189154317	0.00317606470709827	Agt/Grin2b/Slc6a1/Gabbr1/Slc38a3/Abat/Rab3gap1/Slc38a1	8
GO:0007389	GO:0007389	pattern specification process	32/1003	498/28891	0.000694866493268028	0.00518044321377756	0.0033139472275235	Daam2/Bmpr1b/Mdga2/Gja1/Adgrg1/Ptch1/Rfx4/Apc/Zeb1/Lfng/Notch1/Gas1/Celsr2/Kmt2a/Fgfr1/Htt/Nr2f1/Zeb2/Tulp3/Hipk2/Smo/Pbx1/Ppp2r3a/Nckap1/Bptf/Hes1/Abi1/Tasor/Dzip1l/Asph/Cc2d2a/Bmpr1a	32
GO:0045931	GO:0045931	positive regulation of mitotic cell cycle	13/1003	132/28891	0.000703171928643339	0.00522776010459351	0.00334421600427942	Plcb1/Egfr/Rb1/Fgfr1/Kmt2e/Pbx1/Camk2d/Ankrd17/Rps6kb1/Brd4/Hes1/Crebbp/Eif4g1	13
GO:0048259	GO:0048259	regulation of receptor-mediated endocytosis	13/1003	132/28891	0.000703171928643339	0.00522776010459351	0.00334421600427942	Vegfa/Syt11/Arrb1/Hip1/Magi2/Bicd1/Clu/Atxn2/Iqsec1/Dlg4/Ophn1/Mkln1/Wasl	13
GO:0007162	GO:0007162	negative regulation of cell adhesion	23/1003	315/28891	0.000709189448583136	0.00526160423087131	0.00336586620751839	Ptprz1/Fam107a/Vegfa/Lrp1/Prnp/Plxnb1/Zfp608/Serpine2/Clasp2/Ptk2/Jam2/Notch1/Nf1/Nat8f1/Sdc4/Pik3r1/Kank1/Rc3h1/Rc3h2/Mdk/Src/Specc1l/Itch	23
GO:0060562	GO:0060562	epithelial tube morphogenesis	27/1003	395/28891	0.000709695587528539	0.00526160423087131	0.00336586620751839	Agt/Gja1/Vegfa/Sox8/Ptch1/Spry2/Notch1/Rgma/Sox2/Bcl2/Sdc4/Zeb2/Tulp3/Enah/Smo/Pbx1/Arid1a/Mdk/Nckap1/Src/Specc1l/Hes1/Tead1/Gna13/Dicer1/Cc2d2a/Kdm5b	27
GO:0034504	GO:0034504	protein localization to nucleus	24/1003	335/28891	0.000717670729655797	0.0053059921813056	0.00339426133110279	Agt/Dclk1/Appl2/Glul/Syne1/Fermt2/Ogt/Notch1/Nf1/Ppp3ca/Htt/Tcf7l2/Pik3r1/Cry2/Stat3/Smo/Kpna3/Lats1/Src/Mark3/Srsf1/Crebbp/Ubr5/Trim8	24
GO:0071496	GO:0071496	cellular response to external stimulus	24/1003	335/28891	0.000717670729655797	0.0053059921813056	0.00339426133110279	Slc1a2/Atp1a2/Fam107a/Glul/Itga6/Cpeb4/Cbs/Ogt/Slc38a3/Xpr1/Tnrc6a/Chka/Bcl2/Tcf7l2/Ncoa1/Srebf2/Rictor/Rps6kb1/Srebf1/Fads1/Pik3c2a/Crebbp/Eif4g1/Sesn3	24
GO:0007263	GO:0007263	nitric oxide mediated signal transduction	6/1003	32/28891	0.000720765075436479	0.00531414913353581	0.00339947936132006	Vegfa/Egfr/Apoe/Cbs/Mt1/Mt2	6
GO:0048011	GO:0048011	neurotrophin TRK receptor signaling pathway	6/1003	32/28891	0.000720765075436479	0.00531414913353581	0.00339947936132006	Agt/Spry2/Zdhhc17/Cyfip1/Src/Raf1	6
GO:0001504	GO:0001504	neurotransmitter uptake	7/1003	44/28891	0.000742277001242925	0.00545017143416057	0.00348649329187294	Slc1a2/Slc6a1/Atp1a2/Slc6a11/Gpm6b/Slc6a9/Kcnj10	7
GO:0002052	GO:0002052	positive regulation of neuroblast proliferation	7/1003	44/28891	0.000742277001242925	0.00545017143416057	0.00348649329187294	Bcan/Vegfa/Ncan/Notch1/Id4/Sox2/Smo	7
GO:0010765	GO:0010765	positive regulation of sodium ion transport	7/1003	44/28891	0.000742277001242925	0.00545017143416057	0.00348649329187294	Plcb1/Atp1b2/Ahcyl1/Dmd/Cntn1/Akt2/Ikbkb	7
GO:0050435	GO:0050435	amyloid-beta metabolic process	8/1003	57/28891	0.000750385129674682	0.00548706277014172	0.0035100928055727	Spon1/Apoe/Gsap/Prnp/Ntrk2/Clu/Rtn3/Sorl1	8
GO:0051293	GO:0051293	establishment of spindle localization	8/1003	57/28891	0.000750385129674682	0.00548706277014172	0.0035100928055727	Spry2/Clasp2/Spire1/Fmn2/Clasp1/Cdk5rap2/Htt/Map4	8
GO:0051955	GO:0051955	regulation of amino acid transport	8/1003	57/28891	0.000750385129674682	0.00548706277014172	0.0035100928055727	Agt/Grin2b/Slc6a1/Gabbr1/Slc38a3/Abat/Rab3gap1/Slc38a1	8
GO:0050771	GO:0050771	negative regulation of axonogenesis	9/1003	71/28891	0.000764006940088071	0.00557140580080618	0.00356404733052301	Ptk2/Sema6d/Map2/Rgma/Rufy3/Ptprs/Dip2b/Gdi1/Ryk	9
GO:0140115	GO:0140115	export across plasma membrane	9/1003	71/28891	0.000764006940088071	0.00557140580080618	0.00356404733052301	Slc4a4/Atp1a2/Atp1b2/Gja1/Kcna2/Slc27a1/Slc30a10/Abcc5/Abca1	9
GO:0008544	GO:0008544	epidermis development	27/1003	397/28891	0.000765511865441007	0.00557476444437121	0.0035661958662894	Fgfr3/Egfr/Myo6/Ptch1/Gsdme/Apc/Trps1/Atp2b2/Il18/Notch1/Klf7/Nf1/Pou3f2/Bcl2/Ppp3ca/Fgfr1/Hdac2/Smo/Asah1/Trpc4ap/Zmpste24/Atp2c1/Lats1/Hes1/Mysm1/Srsf6/Dicer1	27
GO:0035773	GO:0035773	insulin secretion involved in cellular response to glucose stimulus	11/1003	101/28891	0.000770018021705612	0.00559232136035994	0.00357742708544648	Gpld1/Arrb1/Lrp1/Klf7/Hmgcr/Tcf7l2/Camk2n1/Map4k4/Raf1/Rab11fip2/Hmgn3	11
GO:0120162	GO:0120162	positive regulation of cold-induced thermogenesis	11/1003	101/28891	0.000770018021705612	0.00559232136035994	0.00357742708544648	Gja1/Vegfa/Appl2/Sfxn5/Apc/Ogt/Il18/Cnot3/Fabp5/Ppargc1a/Gadd45g	11
GO:0019395	GO:0019395	fatty acid oxidation	12/1003	117/28891	0.000777115329822495	0.005620923618689	0.00359572404784507	Appl2/Ivd/Crot/Cpt1a/Por/Abcd3/Ppargc1a/Akt2/Lonp2/Eci2/Acox1/Hadhb	12
GO:0043473	GO:0043473	pigmentation	12/1003	117/28891	0.000777115329822495	0.005620923618689	0.00359572404784507	Grk3/Ednrb/Apoe/Nf1/Bcl2/Sparc/Zeb2/Lyst/Dock7/Mysm1/Ap3d1/Dctn2	12
GO:0099565	GO:0099565	chemical synaptic transmission, postsynaptic	12/1003	117/28891	0.000777115329822495	0.005620923618689	0.00359572404784507	Grin2b/Gria1/Grin2c/Nrxn1/Grid2/Rims2/Ppp3ca/Abat/Igsf11/Ppp1r9a/Rab3gap1/Dlg4	12
GO:0035304	GO:0035304	regulation of protein dephosphorylation	10/1003	86/28891	0.000791248697420381	0.00571540669395128	0.00365616519397723	Nsmf/Ppp2r2b/Magi2/Ppp6r2/Htt/Ppp2r5a/Cry2/Smpd1/Ppp6r3/Ikbkb	10
GO:0031223	GO:0031223	auditory behavior	4/1003	13/28891	0.000803171859891832	0.00573177960838682	0.00366663900329452	Slc1a3/Nrxn1/Htt/Nrxn2	4
GO:0034088	GO:0034088	maintenance of mitotic sister chromatid cohesion	4/1003	13/28891	0.000803171859891832	0.00573177960838682	0.00366663900329452	Rb1/Atrx/Smc5/Nipbl	4
GO:0035791	GO:0035791	platelet-derived growth factor receptor-beta signaling pathway	4/1003	13/28891	0.000803171859891832	0.00573177960838682	0.00366663900329452	Lrp1/Hip1/Clasp2/Src	4
GO:0060213	GO:0060213	positive regulation of nuclear-transcribed mRNA poly(A) tail shortening	4/1003	13/28891	0.000803171859891832	0.00573177960838682	0.00366663900329452	Tnrc6b/Tnrc6a/Ago2/Tnrc6c	4
GO:0090557	GO:0090557	establishment of endothelial intestinal barrier	4/1003	13/28891	0.000803171859891832	0.00573177960838682	0.00366663900329452	Fasn/Tjp1/Ptprs/Tjp2	4
GO:0035330	GO:0035330	regulation of hippo signaling	5/1003	22/28891	0.000803179308181593	0.00573177960838682	0.00366663900329452	Cit/Wwc2/Src/Mark3/Tial1	5
GO:0071397	GO:0071397	cellular response to cholesterol	5/1003	22/28891	0.000803179308181593	0.00573177960838682	0.00366663900329452	Gpld1/Ptch1/Mlc1/Gramd1b/Smo	5
GO:1903909	GO:1903909	regulation of receptor clustering	5/1003	22/28891	0.000803179308181593	0.00573177960838682	0.00366663900329452	Ptn/Slc7a11/Cd81/Sorbs1/Dlg4	5
GO:2000209	GO:2000209	regulation of anoikis	5/1003	22/28891	0.000803179308181593	0.00573177960838682	0.00366663900329452	Ntrk2/Ptk2/Notch1/Bcl2/Src	5
GO:0031109	GO:0031109	microtubule polymerization or depolymerization	13/1003	134/28891	0.000810181067640999	0.00577402742198618	0.0036936650740319	Mapt/Apc/Clasp2/Slc39a12/Map2/Nckap5/Clasp1/Cdk5rap2/Htt/Clip1/Specc1l/Mid1ip1/Map4	13
GO:0002244	GO:0002244	hematopoietic progenitor cell differentiation	16/1003	186/28891	0.000812859418924107	0.00577768785381742	0.00369600666478352	Ptprz1/Vegfa/Agpat5/Sirpa/Notch1/Tet2/Dock1/Bcl2/Prrc2c/Dhx36/Ufl1/Hes1/Dock7/Ston2/N4bp2l2/Chd2	16
GO:0071383	GO:0071383	cellular response to steroid hormone stimulus	16/1003	186/28891	0.000812859418924107	0.00577768785381742	0.00369600666478352	Atp1a2/Fam107a/Ddx17/Ntrk2/Npc1/Safb/Cry2/Zfp36l2/Safb2/Lats1/Arid1a/Rps6kb1/Src/Ufl1/Zmiz1/Ubr5	16
GO:0051224	GO:0051224	negative regulation of protein transport	14/1003	151/28891	0.000814825452992721	0.00578396046286589	0.00370001927422787	Gnao1/Apoe/Frmd4a/Cyp51/Ogt/Insig1/Klf7/Nf1/Neo1/Hmgcr/Ppp3ca/Map4k4/Gdi1/Srebf1	14
GO:0034332	GO:0034332	adherens junction organization	8/1003	58/28891	0.000844337408334999	0.00596963322608241	0.00381879477537642	Vegfa/Fermt2/Cdh2/Cdh11/Vcl/Tjp1/Specc1l/Add1	8
GO:0045010	GO:0045010	actin nucleation	8/1003	58/28891	0.000844337408334999	0.00596963322608241	0.00381879477537642	Wasf3/Washc2/Spire1/Fmn2/Cyfip1/Carmil1/Nckap1/Wasl	8
GO:0061900	GO:0061900	glial cell activation	8/1003	58/28891	0.000844337408334999	0.00596963322608241	0.00381879477537642	Agt/Egfr/Syt11/Lrp1/Tlr3/Clu/Zeb2/Smo	8
GO:0002053	GO:0002053	positive regulation of mesenchymal cell proliferation	6/1003	33/28891	0.000855314759057167	0.00602331158818886	0.00385313300705659	Arhgap5/Prrx1/Gas1/Fgfr1/Smo/Bmpr1a	6
GO:0045662	GO:0045662	negative regulation of myoblast differentiation	6/1003	33/28891	0.000855314759057167	0.00602331158818886	0.00385313300705659	Cxcl14/Cmtm5/Sox8/Il18/Notch1/Id3	6
GO:0048668	GO:0048668	collateral sprouting	6/1003	33/28891	0.000855314759057167	0.00602331158818886	0.00385313300705659	Omg/Lrp1/Rgma/Ptprs/Zeb2/Ist1	6
GO:0010506	GO:0010506	regulation of autophagy	22/1003	300/28891	0.000865535830483083	0.00608725989870711	0.00389404095983236	Mapt/Ptk2/Npc1/Soga3/Bcl2/Herc1/Htt/Atp6v0a1/Stat3/Smo/Zmpste24/Rab3gap1/Larp1/Dnm1l/Nrbp2/Ufl1/Srebf1/Rb1cc1/Pik3c2a/Eif4g1/Sesn3/Trim8	22
GO:0014032	GO:0014032	neural crest cell development	10/1003	87/28891	0.000866681859257554	0.00608729969041687	0.00389406641472508	Sox8/Ednrb/Cdh2/Sema6d/Zeb2/Smo/Hes1/Fam172a/Dicer1/Bmpr1a	10
GO:0001942	GO:0001942	hair follicle development	12/1003	119/28891	0.000903454010416818	0.00633723719790404	0.00405395229240219	Egfr/Apc/Trps1/Notch1/Nf1/Bcl2/Hdac2/Smo/Trpc4ap/Zmpste24/Mysm1/Dicer1	12
GO:0050714	GO:0050714	positive regulation of protein secretion	16/1003	188/28891	0.000911406557483916	0.0063846301887784	0.00408426975062553	Plcb1/Gja1/Gpld1/Glul/Egfr/Pfkm/Arrb1/Lrp1/Glud1/Frmd4a/Rab34/Myo18a/Tcf7l2/Camk2n1/Abat/Dnm1l	16
GO:0051054	GO:0051054	positive regulation of DNA metabolic process	23/1003	321/28891	0.000914987367316891	0.00640131397999681	0.00409494242888321	Vegfa/Egfr/Hnrnpa2b1/Spire1/Cst3/Fmn2/Fgfr1/Ino80e/Kmt5b/Uimc1/Atrx/Meaf6/Ppargc1a/Ino80d/Camk2d/Dhx36/Nsd2/Arid1a/Epc1/Parp3/Brd8/Smarcc2/Fam168a	23
GO:0001936	GO:0001936	regulation of endothelial cell proliferation	14/1003	153/28891	0.000927105085023523	0.00647760071185283	0.00414374331195413	Fgfr3/Gja1/Vegfa/F3/Apoe/Apc/Nf1/Fgfr1/Sparc/Stat3/Rictor/Mdk/Krit1/Dicer1	14
GO:0006006	GO:0006006	glucose metabolic process	18/1003	225/28891	0.000928738225944579	0.00648052895436884	0.00414561651869861	Aldoc/Gpld1/Pfkm/Ogt/Pcx/Nisch/Eno1/Sorbs1/Tcf7l2/Pik3r1/Cpt1a/Pfkp/Fabp5/Ppargc1a/Zmpste24/Akt2/Src/Rora	18
GO:0009636	GO:0009636	response to toxic substance	13/1003	136/28891	0.000930538989996415	0.00648461766135883	0.00414823207853287	Gria1/Slc6a1/Gabrb1/Slc7a11/Slc30a10/Prdx6/Mt1/Mt2/Bcl2/Gstm5/Ppp1r9a/Cnp/Pon2	13
GO:0033044	GO:0033044	regulation of chromosome organization	19/1003	244/28891	0.000938915781536493	0.00653446211452646	0.00418011774556287	Cit/Hdac8/Apc/Hnrnpa2b1/Rb1/Cdk5rap2/Sfpq/Ino80e/Atrx/Ino80d/Dhx36/Smc5/Arid1a/Smg1/Src/Tasor/Smg6/Smarcc2/Zfp207	19
GO:0007019	GO:0007019	microtubule depolymerization	8/1003	59/28891	0.000947497883453764	0.00656288944623198	0.00419830280680258	Apc/Clasp2/Map2/Nckap5/Clasp1/Htt/Specc1l/Mid1ip1	8
GO:1900024	GO:1900024	regulation of substrate adhesion-dependent cell spreading	8/1003	59/28891	0.000947497883453764	0.00656288944623198	0.00419830280680258	Cspg5/Prex1/Fermt2/Ptk2/Dock1/Kank1/Carmil1/Mdk	8
GO:1900271	GO:1900271	regulation of long-term synaptic potentiation	8/1003	59/28891	0.000947497883453764	0.00656288944623198	0.00419830280680258	Ptn/Fam107a/Apoe/Prnp/Nf1/Igsf11/Ppp1r9a/Creb1	8
GO:0030500	GO:0030500	regulation of bone mineralization	10/1003	88/28891	0.000947918277078467	0.00656288944623198	0.00419830280680258	S1pr1/Fgfr3/Bmpr1b/Gja1/Gpm6b/Ptn/Slc20a2/Zmpste24/Asxl2/Bmpr1a	10
GO:0050731	GO:0050731	positive regulation of peptidyl-tyrosine phosphorylation	16/1003	189/28891	0.000964367923172596	0.0066681294998644	0.00426562522875907	Agt/Ptprz1/Fgfr3/Plpp3/Vegfa/Prnp/Il18/Cntn1/Gprc5b/Hdac2/Rictor/Ctnnd1/Src/Hes1/Abi1/Dlg4	16
GO:0021761	GO:0021761	limbic system development	12/1003	120/28891	0.000972769701380567	0.00671752220694627	0.0042972219122742	Bcan/Atp1a2/Id4/Nf1/Pou3f2/Ptprs/Fgfr1/Zeb2/Hdac2/Smo/Rab3gap1/Mdk	12
GO:0032092	GO:0032092	positive regulation of protein binding	11/1003	104/28891	0.000983858420296759	0.00678531814928178	0.00434059120827239	Spon1/Apoe/Arrb1/Lrp1/Lfng/Tcf7l2/Hipk2/Ufl1/Mark3/Add1/Krit1	11
GO:0007030	GO:0007030	Golgi organization	13/1003	137/28891	0.000996118779291038	0.00684175340576121	0.00437669303470438	Cit/Syne1/Clasp2/Clasp1/Myo18a/Htt/Huwe1/Arhgap21/Gbf1/Atl3/Tmed5/Tmed7/Trip11	13
GO:0048670	GO:0048670	regulation of collateral sprouting	5/1003	23/28891	0.000997168255841555	0.00684175340576121	0.00437669303470438	Omg/Lrp1/Rgma/Ptprs/Ist1	5
GO:0051043	GO:0051043	regulation of membrane protein ectodomain proteolysis	5/1003	23/28891	0.000997168255841555	0.00684175340576121	0.00437669303470438	Gpld1/Timp4/Apoe/Rgma/Timp3	5
GO:0060221	GO:0060221	retinal rod cell differentiation	5/1003	23/28891	0.000997168255841555	0.00684175340576121	0.00437669303470438	Rorb/Ptn/Sox8/Ntrk2/Stat3	5
GO:0051497	GO:0051497	negative regulation of stress fiber assembly	6/1003	34/28891	0.00100841259806535	0.00691002111485602	0.0044203641215107	S1pr1/Clasp2/Clasp1/Tjp1/Pik3r1/Ppp1r9a	6
GO:0010565	GO:0010565	regulation of cellular ketone metabolic process	15/1003	172/28891	0.00101585187415439	0.00695207346696938	0.00444726515486752	Agt/Appl2/Slc7a11/Apc/Insig1/Elovl5/Cpt1a/Ubr4/Fabp5/Ppargc1a/Akt2/Creb1/Lonp2/Mid1ip1/Srebf1	15
GO:0010761	GO:0010761	fibroblast migration	9/1003	74/28891	0.00103386752390662	0.00706630581640655	0.00452033997918062	Appl2/Apc/Clasp2/Ptk2/Fut8/Fgfr1/Sdc4/Zeb2/Gna13	9
GO:0060113	GO:0060113	inner ear receptor cell differentiation	10/1003	89/28891	0.00103528974049616	0.00706697779382162	0.00452076984542946	Fgfr3/Myo6/Gsdme/Atp2b2/Notch1/Fgfr1/Sdc4/Hes1/Dicer1/Trip11	10
GO:0017015	GO:0017015	regulation of transforming growth factor beta receptor signaling pathway	13/1003	138/28891	0.0010655195571965	0.00726404009746475	0.00464683127451158	Htra1/Lrp1/Spry2/Zeb1/Ogt/Spred1/Zeb2/Hipk2/Hdac2/Lats1/Usp15/Crebbp/Zfp451	13
GO:0010635	GO:0010635	regulation of mitochondrial fusion	4/1003	14/28891	0.00109366354625837	0.00741801271909423	0.00474532808675469	Mfn1/Mtch2/Huwe1/Dnm1l	4
GO:0034086	GO:0034086	maintenance of sister chromatid cohesion	4/1003	14/28891	0.00109366354625837	0.00741801271909423	0.00474532808675469	Rb1/Atrx/Smc5/Nipbl	4
GO:0048505	GO:0048505	regulation of timing of cell differentiation	4/1003	14/28891	0.00109366354625837	0.00741801271909423	0.00474532808675469	Serpine2/Notch1/Sox5/Hes1	4
GO:0098917	GO:0098917	retrograde trans-synaptic signaling	4/1003	14/28891	0.00109366354625837	0.00741801271909423	0.00474532808675469	Plcb1/Farp1/Fabp5/Cadm1	4
GO:0006623	GO:0006623	protein targeting to vacuole	7/1003	47/28891	0.00111328211152227	0.00753193905108474	0.00481820715066138	Hgs/Clu/Zfyve16/Vps13a/Ap3d1/Vps37a/Sorl1	7
GO:0034968	GO:0034968	histone lysine methylation	7/1003	47/28891	0.00111328211152227	0.00753193905108474	0.00481820715066138	Auts2/Ogt/Setbp1/Kmt2a/Kmt5b/Ash1l/Kansl3	7
GO:0018210	GO:0018210	peptidyl-threonine modification	12/1003	122/28891	0.00112471084230703	0.00759002082962697	0.00485536226288377	Cadm4/Spry2/Ogt/Spred1/Clk1/Bcl2/Cdc42bpa/Hipk2/Camk2d/Galnt1/Cdc42bpb/Eif4g1	12
GO:0042472	GO:0042472	inner ear morphogenesis	12/1003	122/28891	0.00112471084230703	0.00759002082962697	0.00485536226288377	Lrig1/Myo6/Spry2/Zeb1/Prrx1/Atp2b2/Insig1/Sox2/Abr/Sobp/Fgfr1/Chd7	12
GO:0032874	GO:0032874	positive regulation of stress-activated MAPK cascade	13/1003	139/28891	0.00113891280532258	0.00764967852542195	0.0048935254947583	Plcb1/Vegfa/Tnik/Sash1/Mapk8ip3/Tlr3/Hmgcr/Mink1/Hipk2/Map4k4/Gadd45g/Rb1cc1/Fgd4	13
GO:0032388	GO:0032388	positive regulation of intracellular transport	16/1003	192/28891	0.00113917872971906	0.00764967852542195	0.0048935254947583	Prnp/Rapgef3/Cd81/Mlc1/Map2/Rufy3/Pik3r1/Smo/Camk1/Cpsf6/Akt2/Tcaf1/Tm9sf4/Asph/Ubr5/Sorl1	16
GO:0061614	GO:0061614	miRNA transcription	9/1003	75/28891	0.00113928333227996	0.00764967852542195	0.0048935254947583	Egfr/Ddx17/Nfib/Stat3/Hdac2/Srebf2/Srebf1/Tead1/Bmpr1a	9
GO:1904377	GO:1904377	positive regulation of protein localization to cell periphery	9/1003	75/28891	0.00113928333227996	0.00764967852542195	0.0048935254947583	Nrxn1/Acsl3/Egfr/Lrp1/Prnp/Sorbs1/Atp2c1/Rab11fip2/Eif4g1	9
GO:0070371	GO:0070371	ERK1 and ERK2 cascade	25/1003	367/28891	0.00115108084144859	0.00771918282870929	0.00493798763509553	Ntsr2/Agt/Nrxn1/Fgfr3/Ndrg2/Vegfa/Egfr/Apoe/Arrb1/Sirpa/Lrp1/Slc30a10/Spry2/Fermt2/Phlpp1/Notch1/Spred1/Dmd/Nf1/Zdhhc17/Hmgcr/Zfp36l2/Timp3/Camk2d/Src	25
GO:0150117	GO:0150117	positive regulation of cell-substrate junction organization	6/1003	35/28891	0.00118170515604401	0.00788070205933812	0.00504131203890534	Vegfa/Fermt2/Sdc4/Pik3r1/Map4k4/Iqsec1	6
GO:0001974	GO:0001974	blood vessel remodeling	8/1003	61/28891	0.00118402455069112	0.00788070205933812	0.00504131203890534	Gja1/Vegfa/Lrp1/Cbs/Cst3/Il18/Abr/Chd7	8
GO:0042987	GO:0042987	amyloid precursor protein catabolic process	8/1003	61/28891	0.00118402455069112	0.00788070205933812	0.00504131203890534	Spon1/Apoe/Gsap/Prnp/Ntrk2/Clu/Rtn3/Sorl1	8
GO:0043407	GO:0043407	negative regulation of MAP kinase activity	8/1003	61/28891	0.00118402455069112	0.00788070205933812	0.00504131203890534	Agt/Apoe/Spry2/Nf1/Hmgcr/Smpd1/Stk38/Sorl1	8
GO:0044091	GO:0044091	membrane biogenesis	8/1003	61/28891	0.00118402455069112	0.00788070205933812	0.00504131203890534	Nrxn1/Tlcd1/Ptprd/Cdh2/Magi2/Nrxn2/Serinc1/Reep3	8
GO:0097479	GO:0097479	synaptic vesicle localization	8/1003	61/28891	0.00118402455069112	0.00788070205933812	0.00504131203890534	Nrxn1/Pcdh17/Syn2/Cdh2/Map2/Magi2/Rab3gap1/Ap3d1	8
GO:0001763	GO:0001763	morphogenesis of a branching structure	19/1003	249/28891	0.0011925557267334	0.00792145463898485	0.0050673816033734	Agt/Ctnnd2/Vegfa/Sox8/Ptch1/Spry2/Cpe/Notch1/Sox2/Bcl2/Fgfr1/Smo/Pbx1/Mdk/Src/Gna13/Dicer1/Rere/Kdm5b	19
GO:0040029	GO:0040029	epigenetic regulation of gene expression	18/1003	230/28891	0.0011931153109299	0.00792145463898485	0.0050673816033734	Xist/Ogt/Rb1/Tsix/Kmt2a/Dnmt3a/Hdac2/Atrx/Zmpste24/Epc1/Zfp445/Kansl3/Tasor/Fam172a/Ubr5/Ubr2/Dicer1/Msl1	18
GO:0006275	GO:0006275	regulation of DNA replication	12/1003	123/28891	0.00120776207436415	0.00800873782975878	0.00512321695879345	Egfr/Ccdc88a/Cst3/Fgfr1/Ino80e/Ilkap/Atrx/Meaf6/Ino80d/Zmpste24/Ankrd17/Id3	12
GO:0001935	GO:0001935	endothelial cell proliferation	15/1003	175/28891	0.00121004309506831	0.00801390824004298	0.00512652448792164	Fgfr3/Gja1/Vegfa/F3/Apoe/Apc/Nf1/Fgfr1/Sparc/Zeb2/Stat3/Rictor/Mdk/Krit1/Dicer1	15
GO:0001889	GO:0001889	liver development	13/1003	140/28891	0.00121647496225084	0.00804652211709418	0.00514738769652611	Ptn/Egfr/Il18/Notch1/Tet2/Nf1/Npc1/Smo/Zmpste24/Mdk/Hes1/Cadm1/Rb1cc1	13
GO:0048339	GO:0048339	paraxial mesoderm development	5/1003	24/28891	0.00122387868250139	0.00806551161381783	0.00515953534247501	Fgfr1/Htt/Nckap1/Tead1/Bmpr1a	5
GO:0140354	GO:0140354	lipid import into cell	5/1003	24/28891	0.00122387868250139	0.00806551161381783	0.00515953534247501	Acsl3/Acsl6/Slc27a1/Akt2/Rps6kb1	5
GO:2001224	GO:2001224	positive regulation of neuron migration	5/1003	24/28891	0.00122387868250139	0.00806551161381783	0.00515953534247501	Ptprz1/Nsmf/Mapk8ip3/Mdk/Nipbl	5
GO:1903706	GO:1903706	regulation of hemopoiesis	29/1003	452/28891	0.0012368965320359	0.00814124992356056	0.00520798539804588	Fgfr3/Ptn/Zfp608/Apc/Zeb1/Il18/Rb1/Nf1/Ppp3ca/Pik3r1/Id2/Rc3h1/Stat3/Zfp36l2/Meaf6/Rc3h2/Arid1a/Mdk/Creb1/Clptm1/Kat6b/Cnot4/Mysm1/Ap3d1/Smarcc2/Zmiz1/Dicer1/Asxl2/Tjp2	29
GO:0019058	GO:0019058	viral life cycle	19/1003	250/28891	0.00124974156829189	0.00819811891101418	0.00524436468366429	Apoe/Eps15/Hacd3/Pcx/Notch1/Npc1/Bcl2/Slc3a2/Srpk2/Smpd1/Srpk1/Larp1/Smc5/Top2b/Ist1/Tasor/Trim26/Dicer1/Trim8	19
GO:0043542	GO:0043542	endothelial cell migration	18/1003	231/28891	0.00125303300102291	0.00819811891101418	0.00524436468366429	Agt/Plpp3/Vegfa/Gpld1/Glul/Apoe/Adgrb1/Sash1/Ptk2/Notch1/Spred1/Nf1/Fgfr1/Sparc/Zeb2/Krit1/Pik3c2a/Dicer1	18
GO:0045216	GO:0045216	cell-cell junction organization	18/1003	231/28891	0.00125303300102291	0.00819811891101418	0.00524436468366429	Agt/Cldn10/Gjb6/Ctnnd2/Gja1/Vegfa/Nfasc/Fermt2/Cdh2/Cdh11/Vcl/Tjp1/Ctnnd1/Ikbkb/Specc1l/Add1/Hopx/Tjp2	18
GO:1901224	GO:1901224	positive regulation of non-canonical NF-kappaB signal transduction	9/1003	76/28891	0.00125321562970917	0.00819811891101418	0.00524436468366429	Egfr/Sash1/Il18/Tlr3/Rc3h1/Nfat5/Irak1/Rc3h2/Crebbp	9
GO:1904705	GO:1904705	regulation of vascular associated smooth muscle cell proliferation	9/1003	76/28891	0.00125321562970917	0.00819811891101418	0.00524436468366429	Agt/Ndrg2/Nf1/Timp3/Ppargc1a/Camk2d/Src/Gna13/Bmpr1a	9
GO:0030501	GO:0030501	positive regulation of bone mineralization	7/1003	48/28891	0.00126484690979485	0.00825397653360013	0.00528009699572062	Fgfr3/Bmpr1b/Gpm6b/Ptn/Slc20a2/Asxl2/Bmpr1a	7
GO:0048536	GO:0048536	spleen development	7/1003	48/28891	0.00126484690979485	0.00825397653360013	0.00528009699572062	Tet2/Bcl2/Kmt2a/Rc3h1/Pbx1/Rc3h2/Dicer1	7
GO:0009416	GO:0009416	response to light stimulus	23/1003	329/28891	0.00126834282365244	0.00826668375171763	0.00528822584657609	Slc1a2/Slc1a3/Atp1a2/Egfr/Slc7a11/Arrb1/Per3/Nf1/Hmgcr/Bcl2/Kmt2a/Htt/Pik3r1/Id2/Cry2/Smpd1/Ddhd2/Mapk10/Fbxl3/Dhx36/Akt2/Creb1/Crebbp	23
GO:1901605	GO:1901605	alpha-amino acid metabolic process	16/1003	194/28891	0.00127002367230118	0.00826754434480941	0.00528877637091789	Ddah1/Glul/Cyp2d22/Slc7a11/Glud1/Prodh/Apc/Asrgl1/Ivd/Cbs/Phgdh/Hibadh/Htt/Csad/Slc38a1/Ddo	16
GO:0045444	GO:0045444	fat cell differentiation	20/1003	270/28891	0.00128867952146976	0.00837877135883748	0.00535992867189935	Slc7a10/Plcb1/Vegfa/Sox8/Itga6/Fermt2/Trib2/Id4/Insig1/Tcf7l2/Id2/Zfp36l2/Creb1/Srebf1/Hes1/Trio/Nipbl/Fto/Rora/Asxl2	20
GO:1903844	GO:1903844	regulation of cellular response to transforming growth factor beta stimulus	13/1003	141/28891	0.00129838744610684	0.00843162066583733	0.00539373655419462	Htra1/Lrp1/Spry2/Zeb1/Ogt/Spred1/Zeb2/Hipk2/Hdac2/Lats1/Usp15/Crebbp/Zfp451	13
GO:0033157	GO:0033157	regulation of intracellular protein transport	18/1003	232/28891	0.00131548764146382	0.00853228800745307	0.00545813379664723	Prnp/Rapgef3/Cd81/Ogt/Insig1/Nf1/Rufy3/Pik3r1/Smo/Camk1/Akt2/Tcaf1/Gdi1/Srebf1/Tm9sf4/Asph/Ubr5/Sorl1	18
GO:0031110	GO:0031110	regulation of microtubule polymerization or depolymerization	10/1003	92/28891	0.00133770144243166	0.00865533369660629	0.00553684654449544	Mapt/Apc/Clasp2/Slc39a12/Map2/Clasp1/Cdk5rap2/Clip1/Specc1l/Mid1ip1	10
GO:0050709	GO:0050709	negative regulation of protein secretion	10/1003	92/28891	0.00133770144243166	0.00865533369660629	0.00553684654449544	Gnao1/Apoe/Frmd4a/Cyp51/Klf7/Neo1/Hmgcr/Ppp3ca/Map4k4/Srebf1	10
GO:0050795	GO:0050795	regulation of behavior	11/1003	108/28891	0.0013430751338355	0.00865861722755305	0.00553894703046323	Nrxn1/Sgip1/Gja1/Kcna2/Apoe/Per3/Stat3/Hdac2/Nr2c2/Mdk/Dlg4	11
GO:0097061	GO:0097061	dendritic spine organization	11/1003	108/28891	0.0013430751338355	0.00865861722755305	0.00553894703046323	Grin2b/Ctnnd2/Apoe/Kif1a/Prnp/Mfn1/Ppp1r9a/Dhx36/Dnm1l/Dlg4/Wasl	11
GO:2000243	GO:2000243	positive regulation of reproductive process	11/1003	108/28891	0.0013430751338355	0.00865861722755305	0.00553894703046323	Plcb1/Gja1/Vegfa/Ednrb/Cyp51/Il18/Lfng/Hdac2/Src/Ago2/Eif4g3	11
GO:0003002	GO:0003002	regionalization	29/1003	455/28891	0.00136689274210468	0.00880153613673675	0.00563037274507977	Daam2/Bmpr1b/Gja1/Adgrg1/Ptch1/Rfx4/Apc/Lfng/Notch1/Gas1/Celsr2/Kmt2a/Fgfr1/Htt/Nr2f1/Zeb2/Tulp3/Hipk2/Smo/Pbx1/Ppp2r3a/Nckap1/Bptf/Hes1/Abi1/Tasor/Dzip1l/Cc2d2a/Bmpr1a	29
GO:0006635	GO:0006635	fatty acid beta-oxidation	9/1003	77/28891	0.00137615915072821	0.00884460026604181	0.00565792101576377	Ivd/Crot/Cpt1a/Abcd3/Akt2/Lonp2/Eci2/Acox1/Hadhb	9
GO:0007026	GO:0007026	negative regulation of microtubule depolymerization	6/1003	36/28891	0.0013768944962684	0.00884460026604181	0.00565792101576377	Apc/Clasp2/Map2/Clasp1/Specc1l/Mid1ip1	6
GO:0006520	GO:0006520	amino acid metabolic process	20/1003	272/28891	0.00140793628563997	0.00903312967878142	0.00577852392537456	Slc1a3/Ddah1/Glul/Cyp2d22/Slc7a11/Glud1/Prodh/Apc/Asrgl1/Ivd/Lars2/Cbs/Phgdh/Hibadh/Htt/Abat/Iars2/Csad/Slc38a1/Ddo	20
GO:0007215	GO:0007215	glutamate receptor signaling pathway	7/1003	49/28891	0.00143208233458211	0.00917701740936291	0.00587056939835012	Gria2/Grin2b/Grin2c/Grm3/Plcb1/Prnp/Cpeb4	7
GO:2001234	GO:2001234	negative regulation of apoptotic signaling pathway	19/1003	253/28891	0.00143551851707492	0.00918800700736924	0.00587759948175067	Vegfa/Itga6/Grina/Rb1/Gas1/Eno1/Bcl2/Clu/Htt/Tcf7l2/Hdac2/Pea15a/Rps6kb1/Src/Mdm4/Raf1/Rb1cc1/Zmynd11/Birc6	19
GO:0048771	GO:0048771	tissue remodeling	17/1003	215/28891	0.00144244941411151	0.00921815335129607	0.00589688420098291	Agt/S1pr1/Fgfr3/Gja1/Ptn/Vegfa/Egfr/Lrp1/Cbs/Cst3/Il18/Nf1/Abr/Ppp3ca/Chd7/Mdk/Src	17
GO:0090263	GO:0090263	positive regulation of canonical Wnt signaling pathway	11/1003	109/28891	0.00144794409067026	0.00921815335129607	0.00589688420098291	Gpc5/Daam2/Fgfr3/Egfr/Gprc5b/Kank1/Usp34/Zeb2/Ppp2r3a/Src/Ubr5	11
GO:0048681	GO:0048681	negative regulation of axon regeneration	4/1003	15/28891	0.00145058988667829	0.00921815335129607	0.00589688420098291	Xylt1/Rgma/Neo1/Ptprs	4
GO:0060211	GO:0060211	regulation of nuclear-transcribed mRNA poly(A) tail shortening	4/1003	15/28891	0.00145058988667829	0.00921815335129607	0.00589688420098291	Tnrc6b/Tnrc6a/Ago2/Tnrc6c	4
GO:0090209	GO:0090209	negative regulation of triglyceride metabolic process	4/1003	15/28891	0.00145058988667829	0.00921815335129607	0.00589688420098291	Gpld1/Apoe/Srebf1/Sorl1	4
GO:0099151	GO:0099151	regulation of postsynaptic density assembly	4/1003	15/28891	0.00145058988667829	0.00921815335129607	0.00589688420098291	Nrxn1/Grid2/Ptprd/Ptprs	4
GO:0001754	GO:0001754	eye photoreceptor cell differentiation	8/1003	63/28891	0.00146535806916332	0.00927886283890129	0.00593572026767285	Rorb/Ptn/Vegfa/Sox8/Ntrk2/Notch1/Stat3/Ppp2r3a	8
GO:0018022	GO:0018022	peptidyl-lysine methylation	8/1003	63/28891	0.00146535806916332	0.00927886283890129	0.00593572026767285	Auts2/Ogt/Setbp1/Kmt2a/Kmt5b/Ash1l/Kansl3/Setd3	8
GO:1903078	GO:1903078	positive regulation of protein localization to plasma membrane	8/1003	63/28891	0.00146535806916332	0.00927886283890129	0.00593572026767285	Nrxn1/Acsl3/Egfr/Lrp1/Prnp/Sorbs1/Atp2c1/Rab11fip2	8
GO:0034453	GO:0034453	microtubule anchoring	5/1003	25/28891	0.00148652570008895	0.00940174666715023	0.00601432947254744	Clasp2/Bicd1/Clasp1/Hook3/Cep350	5
GO:1901606	GO:1901606	alpha-amino acid catabolic process	9/1003	78/28891	0.00150862406267004	0.00953021922666588	0.00609651380791231	Ddah1/Glud1/Prodh/Asrgl1/Ivd/Cbs/Hibadh/Csad/Ddo	9
GO:0070588	GO:0070588	calcium ion transmembrane transport	24/1003	354/28891	0.00152313628467838	0.00961052185297069	0.00614788367238606	Atp13a4/Grin2b/Grin2c/Atp1a2/Ank2/Adcyap1r1/Plcb1/Ednrb/Trpm3/Prnp/Itpr2/Rapgef3/Atp2b2/Dmd/Bcl2/Ppp3ca/Htt/Chd7/Plce1/Camk2d/Tmem165/Atp2c1/Asph/Trpm7	24
GO:0022898	GO:0022898	regulation of transmembrane transporter activity	21/1003	294/28891	0.0015530941303723	0.00978758996644469	0.00626115474968874	Atp1a2/Ank2/Nrxn1/Plcb1/Atp1b2/Gja1/Ahcyl1/Prnp/Slc6a9/Rapgef3/Dmd/Bcl2/Mink1/Htt/Klhl24/Ppargc1a/Camk2d/Tcaf1/Ikbkb/Asph/Dlg4	21
GO:0010948	GO:0010948	negative regulation of cell cycle process	22/1003	314/28891	0.00155486629665513	0.00978758996644469	0.00626115474968874	Fgfr3/Fam107a/Apc/Sox2/Rb1/Gas1/Crlf3/Bcl2/Cdk5rap2/Zfp36l2/Uimc1/Nacc2/Atrx/Rbl2/Nae1/Thoc1/Brd4/Ufl1/Ctdsp2/Prpf19/Tom1l1/Zfp207	22
GO:0046165	GO:0046165	alcohol biosynthetic process	13/1003	144/28891	0.00157211607275861	0.00988451778137276	0.00632315980413978	Adcyap1r1/Apoe/Cyp51/Msmo1/Insig1/Hmgcr/Sc5d/Por/Asah1/Srebf2/Ip6k1/Srebf1/Hmgcs1	13
GO:1903035	GO:1903035	negative regulation of response to wounding	10/1003	94/28891	0.00157657363680983	0.00990088243916573	0.0063336283316546	Xylt1/Apoe/Serpine2/Clasp2/Rgma/Clasp1/Neo1/Ptprs/Stat3/Mdk	10
GO:0042752	GO:0042752	regulation of circadian rhythm	12/1003	127/28891	0.00159243561497373	0.0099626060724883	0.00637311315082567	Rorb/Kcna2/Per3/Phlpp1/Sfpq/Id2/Cry2/Mapk10/Ppargc1a/Fbxl3/Rora/Kdm5b	12
GO:0048534	GO:0048534	hematopoietic or lymphoid organ development	12/1003	127/28891	0.00159243561497373	0.0099626060724883	0.00637311315082567	Apc/Tet2/Bcl2/Kmt2a/Id2/Rc3h1/Pbx1/Zmpste24/Rc3h2/Raf1/Hes1/Dicer1	12
GO:0043122	GO:0043122	regulation of canonical NF-kappaB signal transduction	17/1003	217/28891	0.00159339662727311	0.0099626060724883	0.00637311315082567	Agt/Tlr3/Gprc5b/S100b/S100a13/Irak1/Dhx36/Tab2/Ankrd17/Ikbkb/Ash1l/Brd4/Riok3/Zmynd11/Rora/Trim8/Chuk	17
GO:0001953	GO:0001953	negative regulation of cell-matrix adhesion	6/1003	37/28891	0.00159573401872939	0.0099626060724883	0.00637311315082567	Fam107a/Lrp1/Clasp2/Nf1/Pik3r1/Src	6
GO:0014912	GO:0014912	negative regulation of smooth muscle cell migration	6/1003	37/28891	0.00159573401872939	0.0099626060724883	0.00637311315082567	Lrp1/Sema6d/Nf1/Ppargc1a/Gna13/Bmpr1a	6
GO:0072006	GO:0072006	nephron development	14/1003	162/28891	0.00160676289532431	0.0100197433822911	0.00640966408316779	Agt/Vegfa/Sox8/Ednrb/Pou3f3/Ptch1/Notch1/Bcl2/Ppp3ca/Plce1/Smo/Pbx1/Ctnnd1/Hes1	14
GO:0007157	GO:0007157	heterophilic cell-cell adhesion via plasma membrane cell adhesion molecules	7/1003	50/28891	0.00161607196557299	0.0100543032077257	0.00643177212160321	Nrxn1/Grid2/Ptprd/Adgrl1/Cdh2/Alcam/Cadm1	7
GO:0045923	GO:0045923	positive regulation of fatty acid metabolic process	7/1003	50/28891	0.00161607196557299	0.0100543032077257	0.00643177212160321	Agt/Elovl5/Cpt1a/Ppargc1a/Akt2/Mid1ip1/Srebf1	7
GO:0046850	GO:0046850	regulation of bone remodeling	8/1003	64/28891	0.00162461116959348	0.010095662890908	0.00645823005227775	S1pr1/Fgfr3/Gja1/Vegfa/Egfr/Nf1/Mdk/Src	8
GO:0010959	GO:0010959	regulation of metal ion transport	29/1003	461/28891	0.00166274534490173	0.0103206216873087	0.00660213696311044	Agt/Kcnn2/Atp1a2/Ank2/Adcyap1r1/Plcb1/Atp1b2/Gja1/Gnao1/Kcnip3/Ahcyl1/Nkain4/Prnp/Rapgef3/Serpine2/Atp2b2/Dmd/Cntn1/Bcl2/Ppp3ca/Htt/Chd7/Klhl24/Camk2d/Akt2/Ikbkb/Hes1/Pik3c2a/Asph	29
GO:0000819	GO:0000819	sister chromatid segregation	17/1003	218/28891	0.00167372708927168	0.0103646812094341	0.00663032198998331	Cit/Apc/Clasp2/Rb1/Clasp1/Akap8/Cdk5rap2/Abraxas2/Lats1/Arid1a/Top2b/Stag1/Akap8l/Nipbl/Smarcc2/Dctn2/Zfp207	17
GO:0001101	GO:0001101	response to acid chemical	17/1003	218/28891	0.00167372708927168	0.0103646812094341	0.00663032198998331	Gria2/Slc1a2/Slc1a3/Vegfa/Egfr/Cpeb4/Ntrk2/Nsmf/Zeb1/Eno1/Bcl2/Dnmt3a/Nfat5/Ubr1/Ufl1/Ubr2/Sesn3	17
GO:0007041	GO:0007041	lysosomal transport	12/1003	128/28891	0.00170291289300902	0.0105090039254654	0.00672264572463758	Lrp1/Rab34/Hgs/Clu/Zfyve16/Lyst/Hook3/Ankfy1/Stx7/Lamp1/Ap3d1/Sorl1	12
GO:0038061	GO:0038061	non-canonical NF-kappaB signal transduction	12/1003	128/28891	0.00170291289300902	0.0105090039254654	0.00672264572463758	Egfr/Sash1/Il18/Tlr3/Rc3h1/Nfat5/Irak1/Tab2/Rc3h2/Crebbp/Dicer1/Chuk	12
GO:0051147	GO:0051147	regulation of muscle cell differentiation	14/1003	163/28891	0.0017029390025342	0.0105090039254654	0.00672264572463758	Lama2/Sox6/Zeb1/Notch1/Bcl2/Ccnt2/Id2/Camk1/Ankrd17/Epc1/Hopx/Atp11a/Bmpr1a/Setd3	14
GO:0060079	GO:0060079	excitatory postsynaptic potential	10/1003	95/28891	0.00170835235057791	0.0105302365443243	0.00673622830348211	Grin2b/Grin2c/Nrxn1/Grid2/Rims2/Ppp3ca/Igsf11/Ppp1r9a/Rab3gap1/Dlg4	10
GO:0006091	GO:0006091	generation of precursor metabolites and energy	30/1003	484/28891	0.00174970955986549	0.0107727216038777	0.00689134682474794	Slc4a4/Slc1a3/Aldoc/Phkg1/Phka1/Pfkm/Aldh1l1/Agl/Ogt/Eno1/Sorbs1/Tcf7l2/S100b/Mtch2/Crot/Phkb/Por/Stat3/Slc25a18/Ugp2/Pfkp/Ppargc1a/Akt2/Idh1/Aco2/Cs/Idh3b/Acox1/Rb1cc1/Pygb	30
GO:0005980	GO:0005980	glycogen catabolic process	5/1003	26/28891	0.00178839043657782	0.0109226866709982	0.00698727999067621	Phkg1/Pfkm/Agl/Rb1cc1/Pygb	5
GO:0007064	GO:0007064	mitotic sister chromatid cohesion	5/1003	26/28891	0.00178839043657782	0.0109226866709982	0.00698727999067621	Hdac8/Rb1/Atrx/Smc5/Nipbl	5
GO:0010866	GO:0010866	regulation of triglyceride biosynthetic process	5/1003	26/28891	0.00178839043657782	0.0109226866709982	0.00698727999067621	Gpam/Gpld1/Slc27a1/Tcf7l2/Srebf1	5
GO:0038083	GO:0038083	peptidyl-tyrosine autophosphorylation	5/1003	26/28891	0.00178839043657782	0.0109226866709982	0.00698727999067621	Vegfa/Egfr/Ptk2/Ctnnd1/Src	5
GO:0046337	GO:0046337	phosphatidylethanolamine metabolic process	5/1003	26/28891	0.00178839043657782	0.0109226866709982	0.00698727999067621	Slc27a1/Pcyt2/Chka/Etnk1/Pisd	5
GO:0048311	GO:0048311	mitochondrion distribution	5/1003	26/28891	0.00178839043657782	0.0109226866709982	0.00698727999067621	Mapt/Mfn1/Ogt/Armc1/Dnm1l	5
GO:0065005	GO:0065005	protein-lipid complex assembly	5/1003	26/28891	0.00178839043657782	0.0109226866709982	0.00698727999067621	Lcat/Acsl3/Apoe/Soat1/Abca1	5
GO:0071241	GO:0071241	cellular response to inorganic substance	19/1003	258/28891	0.00179723880575752	0.0109641837087242	0.00701382578752168	Nrxn1/Gpld1/Egfr/Syt11/Prnp/Mt1/Kcnj10/Sox2/Mt2/Slc41a1/Id2/Smpd1/Atrx/Creb1/Cpne2/Add1/Asph/Dlg4/Chuk	19
GO:0051057	GO:0051057	positive regulation of small GTPase mediated signal transduction	9/1003	80/28891	0.00180423450719746	0.010986833121636	0.0070283146943636	Adcyap1r1/Mmd2/Adgrg1/Auts2/Arrb1/Notch1/Map4k4/Camk2d/Src	9
GO:0032102	GO:0032102	negative regulation of response to external stimulus	30/1003	485/28891	0.00180506793699415	0.010986833121636	0.0070283146943636	Nrxn1/Grid2/Htra1/Xylt1/Fndc4/Apoe/Syt11/Sirpa/Fabp7/Serpine2/Clasp2/Sema6d/Notch1/Rgma/Rb1/Abr/Clasp1/Neo1/Ptprs/A2m/Stat3/Mdk/Ash1l/Usp15/Nt5c2/Riok3/Chd8/Rora/Ryk/Itch	30
GO:0003279	GO:0003279	cardiac septum development	12/1003	129/28891	0.00181961267605659	0.0110627476819932	0.00707687749805487	Ank2/Lrp1/Notch1/Chd7/Id2/Smo/Nsd2/Mdm4/Hes1/Cplane1/Trip11/Bmpr1a	12
GO:0001964	GO:0001964	startle response	6/1003	38/28891	0.00184002409263189	0.011174116730909	0.00714812065923937	Grin2b/Nrxn1/Grid2/Npas3/Fabp7/Chd8	6
GO:0030098	GO:0030098	lymphocyte differentiation	30/1003	486/28891	0.0018619301118751	0.0112942987922606	0.0072250015345967	Prex1/Mertk/Zfp608/Apc/Zeb1/Il18/Lfng/Bcl2/Mink1/Kmt2a/Chd7/Pik3r1/Id2/Rc3h1/Phf14/Stat3/Pbx1/Zfp36l2/Rc3h2/Arid1a/Mdk/Gon4l/Clptm1/Top2b/Gadd45g/Ap3d1/Smarcc2/Zmiz1/Dicer1/Rora	30
GO:0030217	GO:0030217	T cell differentiation	23/1003	339/28891	0.00186979898071846	0.0113090605992571	0.00723444471297942	Prex1/Zfp608/Apc/Zeb1/Il18/Lfng/Bcl2/Mink1/Kmt2a/Chd7/Rc3h1/Stat3/Zfp36l2/Rc3h2/Arid1a/Mdk/Clptm1/Gadd45g/Ap3d1/Smarcc2/Zmiz1/Dicer1/Rora	23
GO:0019318	GO:0019318	hexose metabolic process	19/1003	259/28891	0.00187813880772192	0.0113090605992571	0.00723444471297942	Aldoc/Gpld1/Pfkm/Ogt/Pcx/Nisch/Eno1/Sorbs1/Tcf7l2/Pmm1/Pik3r1/Cpt1a/Pfkp/Fabp5/Ppargc1a/Zmpste24/Akt2/Src/Rora	19
GO:0007638	GO:0007638	mechanosensory behavior	4/1003	16/28891	0.00188131244139008	0.0113090605992571	0.00723444471297942	Slc1a3/Nrxn1/Htt/Nrxn2	4
GO:0040034	GO:0040034	regulation of development, heterochronic	4/1003	16/28891	0.00188131244139008	0.0113090605992571	0.00723444471297942	Serpine2/Notch1/Sox5/Hes1	4
GO:0051895	GO:0051895	negative regulation of focal adhesion assembly	4/1003	16/28891	0.00188131244139008	0.0113090605992571	0.00723444471297942	Fam107a/Lrp1/Clasp2/Src	4
GO:0099527	GO:0099527	postsynapse to nucleus signaling pathway	4/1003	16/28891	0.00188131244139008	0.0113090605992571	0.00723444471297942	Nsmf/Htt/Stat3/Abi1	4
GO:0150118	GO:0150118	negative regulation of cell-substrate junction organization	4/1003	16/28891	0.00188131244139008	0.0113090605992571	0.00723444471297942	Fam107a/Lrp1/Clasp2/Src	4
GO:1902043	GO:1902043	positive regulation of extrinsic apoptotic signaling pathway via death domain receptors	4/1003	16/28891	0.00188131244139008	0.0113090605992571	0.00723444471297942	Bmpr1b/Trps1/Pea15a/Timp3	4
GO:0051592	GO:0051592	response to calcium ion	13/1003	147/28891	0.00189200949390186	0.0113605699420114	0.00726739541556763	Nrxn1/Gpld1/Egfr/Ahcyl1/Syt11/S100a16/Ppp3ca/Htt/Smpd1/Gdi1/Cpne2/Add1/Asph	13
GO:0007034	GO:0007034	vacuolar transport	14/1003	165/28891	0.00190968045973211	0.0114537913416292	0.00732702946347838	Lrp1/Rab34/Hgs/Clu/Zfyve16/Vps13a/Lyst/Hook3/Ankfy1/Stx7/Lamp1/Ap3d1/Vps37a/Sorl1	14
GO:0009952	GO:0009952	anterior/posterior pattern specification	18/1003	240/28891	0.00191707122580739	0.0114852145941188	0.00734713102548192	Apc/Lfng/Notch1/Celsr2/Kmt2a/Htt/Zeb2/Tulp3/Hipk2/Smo/Pbx1/Ppp2r3a/Nckap1/Bptf/Hes1/Abi1/Tasor/Bmpr1a	18
GO:0015931	GO:0015931	nucleobase-containing compound transport	16/1003	202/28891	0.00192736071446158	0.0115339142307129	0.00737828434943753	Mapt/Gja1/Tst/Pabpn1/Lrrc8a/Hnrnpa2b1/Abcc5/Htt/Poldip3/Cpsf6/Thoc2/Thoc1/Akap8l/Srsf1/Slc25a36/Khsrp	16
GO:0018107	GO:0018107	peptidyl-threonine phosphorylation	11/1003	113/28891	0.0019366758648027	0.0115766805893805	0.00740564213522715	Cadm4/Spry2/Ogt/Spred1/Clk1/Bcl2/Cdc42bpa/Hipk2/Camk2d/Cdc42bpb/Eif4g1	11
GO:0007632	GO:0007632	visual behavior	9/1003	81/28891	0.00196847534091828	0.0117273676002475	0.00750203713103724	Slc1a2/Atp1a2/Slc7a11/Nf1/Hmgcr/Kmt2a/Htt/Ddhd2/Creb1	9
GO:0072665	GO:0072665	protein localization to vacuole	9/1003	81/28891	0.00196847534091828	0.0117273676002475	0.00750203713103724	Cd81/Hgs/Clu/Glmp/Zfyve16/Vps13a/Ap3d1/Vps37a/Sorl1	9
GO:1990874	GO:1990874	vascular associated smooth muscle cell proliferation	9/1003	81/28891	0.00196847534091828	0.0117273676002475	0.00750203713103724	Agt/Ndrg2/Nf1/Timp3/Ppargc1a/Camk2d/Src/Gna13/Bmpr1a	9
GO:0033344	GO:0033344	cholesterol efflux	8/1003	66/28891	0.00198404588699317	0.0117938050609906	0.00754453740171827	Apoe/Ptch1/Lrp1/Soat1/Npc1/Abca1/Srebf2/Irak1	8
GO:0045778	GO:0045778	positive regulation of ossification	8/1003	66/28891	0.00198404588699317	0.0117938050609906	0.00754453740171827	Fgfr3/Bmpr1b/Gpm6b/Ptn/Slc20a2/Nipbl/Asxl2/Bmpr1a	8
GO:0009063	GO:0009063	amino acid catabolic process	10/1003	97/28891	0.00199864308897772	0.0118541742321812	0.00758315576683476	Ddah1/Glud1/Prodh/Asrgl1/Ivd/Cbs/Hibadh/Abat/Csad/Ddo	10
GO:1901992	GO:1901992	positive regulation of mitotic cell cycle phase transition	10/1003	97/28891	0.00199864308897772	0.0118541742321812	0.00758315576683476	Plcb1/Egfr/Rb1/Kmt2e/Pbx1/Camk2d/Ankrd17/Brd4/Crebbp/Eif4g1	10
GO:0043123	GO:0043123	positive regulation of canonical NF-kappaB signal transduction	13/1003	148/28891	0.00200987473581565	0.011907559755587	0.00761730666859742	Agt/Tlr3/Gprc5b/S100b/S100a13/Irak1/Dhx36/Tab2/Ankrd17/Ikbkb/Brd4/Trim8/Chuk	13
GO:0010762	GO:0010762	regulation of fibroblast migration	7/1003	52/28891	0.00203880320152782	0.0120255596571884	0.00769279160890521	Appl2/Apc/Ptk2/Fgfr1/Sdc4/Zeb2/Gna13	7
GO:0042304	GO:0042304	regulation of fatty acid biosynthetic process	7/1003	52/28891	0.00203880320152782	0.0120255596571884	0.00769279160890521	Agt/Insig1/Elovl5/Ubr4/Fabp5/Mid1ip1/Srebf1	7
GO:0043666	GO:0043666	regulation of phosphoprotein phosphatase activity	7/1003	52/28891	0.00203880320152782	0.0120255596571884	0.00769279160890521	Ppp2r2b/Magi2/Ppp6r2/Htt/Cry2/Ppp6r3/Ikbkb	7
GO:0060043	GO:0060043	regulation of cardiac muscle cell proliferation	7/1003	52/28891	0.00203880320152782	0.0120255596571884	0.00769279160890521	Gja1/Ncam1/Apc/Notch1/Fgfr1/Hdac2/Bmpr1a	7
GO:0006641	GO:0006641	triglyceride metabolic process	11/1003	114/28891	0.00207777492268075	0.0122419012552647	0.0078311860685214	Gpam/Gpld1/Acsl6/Apoe/Slc27a1/Insig1/Tcf7l2/Cpt1a/Ddhd2/Srebf1/Sorl1	11
GO:0006909	GO:0006909	phagocytosis	18/1003	242/28891	0.00209924621773348	0.0123547699120853	0.00790338853400734	Appl2/Mfge8/Adgrb1/Syt11/Sirpa/Mertk/Lrp1/Elmo2/Ptk2/Rab34/Clcn3/Dock1/Abr/Myo18a/Abca1/Lyst/Tm9sf4/Rab11fip2	18
GO:0021983	GO:0021983	pituitary gland development	6/1003	39/28891	0.00211160751428949	0.012400177020107	0.00793243561618331	Sox2/Pou3f2/Tcf7l2/Creb1/Hes1/Bmpr1a	6
GO:0031114	GO:0031114	regulation of microtubule depolymerization	6/1003	39/28891	0.00211160751428949	0.012400177020107	0.00793243561618331	Apc/Clasp2/Map2/Clasp1/Specc1l/Mid1ip1	6
GO:0006469	GO:0006469	negative regulation of protein kinase activity	16/1003	204/28891	0.00213009970019204	0.0124342882196026	0.00795425666707242	Agt/Apoe/Apc/Spry2/Spred1/Rb1/Nf1/Hmgcr/Cdk5rap2/Camk2n1/Smpd1/Dbndd2/Lats1/Stk38/Gadd45g/Sorl1	16
GO:0009251	GO:0009251	glucan catabolic process	5/1003	27/28891	0.0021328051569928	0.0124342882196026	0.00795425666707242	Phkg1/Pfkm/Agl/Rb1cc1/Pygb	5
GO:0009649	GO:0009649	entrainment of circadian clock	5/1003	27/28891	0.0021328051569928	0.0124342882196026	0.00795425666707242	Per3/Phlpp1/Id2/Cry2/Fbxl3	5
GO:2000738	GO:2000738	positive regulation of stem cell differentiation	5/1003	27/28891	0.0021328051569928	0.0124342882196026	0.00795425666707242	Ptn/Sox6/Sox5/Mtch2/Dhx36	5
GO:0016441	GO:0016441	post-transcriptional gene silencing	13/1003	149/28891	0.00213372199497115	0.0124342882196026	0.00795425666707242	Tnrc6b/Tnrc6a/Celf2/Nr2f1/Stat3/Helz/Zmpste24/Tsnax/Ago2/Tnrc6c/Tial1/Dicer1/Eif4g1	13
GO:0090101	GO:0090101	negative regulation of transmembrane receptor protein serine/threonine kinase signaling pathway	13/1003	149/28891	0.00213372199497115	0.0124342882196026	0.00795425666707242	Htra1/Lrp1/Spry2/Ogt/Magi2/Notch1/Spred1/Tcf7l2/Hipk2/Hdac2/Usp15/Sorl1/Zfp451	13
GO:0090277	GO:0090277	positive regulation of peptide hormone secretion	13/1003	149/28891	0.00213372199497115	0.0124342882196026	0.00795425666707242	Plcb1/Gja1/Gpld1/Glul/Egfr/Pfkm/Arrb1/Lrp1/Glud1/Gabbr1/Tcf7l2/Camk2n1/Abat	13
GO:0008625	GO:0008625	extrinsic apoptotic signaling pathway via death domain receptors	9/1003	82/28891	0.0021444275481014	0.0124830471665924	0.00798544793209083	Bmpr1b/Trps1/Il18/Nf1/Bcl2/Pik3r1/Pea15a/Timp3/Raf1	9
GO:0031123	GO:0031123	RNA 3'-end processing	10/1003	98/28891	0.00215800639446344	0.0125484075529911	0.00802725919463297	Ahcyl1/Pabpn1/Cpsf7/Rprd2/Cpsf6/Dhx36/Aplp1/Scaf8/Rprd1a/Tut7	10
GO:0070372	GO:0070372	regulation of ERK1 and ERK2 cascade	23/1003	343/28891	0.00217085362311698	0.0126093761046773	0.00806626098550083	Ntsr2/Nrxn1/Fgfr3/Ndrg2/Vegfa/Egfr/Apoe/Arrb1/Sirpa/Lrp1/Slc30a10/Spry2/Fermt2/Phlpp1/Notch1/Spred1/Dmd/Nf1/Zdhhc17/Hmgcr/Timp3/Camk2d/Src	23
GO:1903539	GO:1903539	protein localization to postsynaptic membrane	8/1003	67/28891	0.00218579126253356	0.0126823410428306	0.00811293690578819	Grin2c/Tnik/Lgi1/Gpc6/Ogt/Magi2/Mapk10/Dlg4	8
GO:0032024	GO:0032024	positive regulation of insulin secretion	11/1003	115/28891	0.00222710954583004	0.0129080464230627	0.00825732140884924	Plcb1/Gja1/Gpld1/Glul/Pfkm/Arrb1/Lrp1/Glud1/Tcf7l2/Camk2n1/Abat	11
GO:0006605	GO:0006605	protein targeting	21/1003	303/28891	0.00223678829983746	0.012950082369341	0.00828421194733728	Macf1/Myo6/Prnp/Ogt/Ppp2r2b/Hgs/Timm44/Clu/Mtch2/Bag6/Zfyve16/Vps13a/Sgta/Akt2/Tcaf1/Lonp2/Gdi1/Srebf1/Ap3d1/Vps37a/Sorl1	21
GO:0009755	GO:0009755	hormone-mediated signaling pathway	14/1003	168/28891	0.00225848568886017	0.013061534785629	0.00835550843891475	Appl2/Slc27a1/Ddx17/Ntrk2/Ncoa1/Safb/Cry2/Safb2/Lats1/Arid1a/Src/Ufl1/Zmiz1/Ubr5	14
GO:0090316	GO:0090316	positive regulation of intracellular protein transport	13/1003	150/28891	0.00226377769851354	0.0130779711630576	0.00836602284572558	Prnp/Rapgef3/Cd81/Rufy3/Pik3r1/Smo/Camk1/Akt2/Tcaf1/Tm9sf4/Asph/Ubr5/Sorl1	13
GO:0045787	GO:0045787	positive regulation of cell cycle	24/1003	365/28891	0.00227656357802513	0.0131282667392448	0.00839819709769286	Plcb1/Gja1/Egfr/Cit/Lfng/Rb1/Fgfr1/Sfpq/Id2/Srpk2/Kmt2e/Pbx1/Atrx/Camk2d/Ankrd17/Smc5/Thoc1/Rps6kb1/Brd4/Hes1/Usp19/Crebbp/Eif4g1/Eif4g3	24
GO:0090207	GO:0090207	regulation of triglyceride metabolic process	7/1003	53/28891	0.00227986198337954	0.0131282667392448	0.00839819709769286	Gpam/Gpld1/Apoe/Slc27a1/Tcf7l2/Srebf1/Sorl1	7
GO:0090659	GO:0090659	walking behavior	7/1003	53/28891	0.00227986198337954	0.0131282667392448	0.00839819709769286	Mapt/Kcnj10/Dmd/Npc1/Chd7/Hipk2/Zmpste24	7
GO:0031503	GO:0031503	protein-containing complex localization	18/1003	244/28891	0.00229574663502518	0.0132054908812117	0.00844759764521518	Nrxn1/Tnik/Myo6/Eps15/Lgi1/Hip1/Gpc6/Ogt/Magi2/Sfpq/Nacc2/Mapk10/Stx7/Iqsec1/Ap3d1/Dlg4/Ophn1/Wasl	18
GO:0001570	GO:0001570	vasculogenesis	10/1003	99/28891	0.00232743326025725	0.0133589663905948	0.00854577645305548	Ntrk2/Ptk2/Notch1/Spred1/Fgfr1/Zfp950/Smo/Itgb8/Tiparp/Zmiz1	10
GO:0021675	GO:0021675	nerve development	10/1003	99/28891	0.00232743326025725	0.0133589663905948	0.00854577645305548	Slc1a3/Fgfr3/Kcna2/Lrig1/Serpine2/Nav2/Dmd/Chd7/Hes1/Dicer1	10
GO:0002090	GO:0002090	regulation of receptor internalization	9/1003	83/28891	0.00233267440447485	0.0133746680677624	0.00855582086959854	Vegfa/Arrb1/Hip1/Magi2/Atxn2/Iqsec1/Dlg4/Ophn1/Mkln1	9
GO:0043161	GO:0043161	proteasome-mediated ubiquitin-dependent protein catabolic process	28/1003	451/28891	0.0023884205765968	0.0135897060232508	0.00869338138459616	Trim9/Arrb1/Apc/Trib2/Ogt/Fbxo2/Phf20l1/Clu/Rchy1/Bag6/Aup1/Herc2/Sgta/Araf/Trpc4ap/Ubr1/Ecpas/Fbxl3/Faf2/Stt3b/Kctd17/Ufl1/Ascc3/Nemf/Usp19/Ubr2/Itch/Trim2	28
GO:0032328	GO:0032328	alanine transport	4/1003	17/28891	0.00239309173133303	0.0135897060232508	0.00869338138459616	Slc7a10/Slc38a3/Slc3a2/Sfxn1	4
GO:0051386	GO:0051386	regulation of neurotrophin TRK receptor signaling pathway	4/1003	17/28891	0.00239309173133303	0.0135897060232508	0.00869338138459616	Agt/Spry2/Zdhhc17/Cyfip1	4
GO:0055091	GO:0055091	phospholipid homeostasis	4/1003	17/28891	0.00239309173133303	0.0135897060232508	0.00869338138459616	Gpam/Tlcd1/Abca1/Lyst	4
GO:0061000	GO:0061000	negative regulation of dendritic spine development	4/1003	17/28891	0.00239309173133303	0.0135897060232508	0.00869338138459616	Apoe/Ptprs/Asap1/Hdac2	4
GO:0061158	GO:0061158	3'-UTR-mediated mRNA destabilization	4/1003	17/28891	0.00239309173133303	0.0135897060232508	0.00869338138459616	Rc3h1/Zfp36l2/Dhx36/Khsrp	4
GO:0098712	GO:0098712	L-glutamate import across plasma membrane	4/1003	17/28891	0.00239309173133303	0.0135897060232508	0.00869338138459616	Slc1a2/Slc1a3/Slc7a11/Kcnj10	4
GO:1901201	GO:1901201	regulation of extracellular matrix assembly	4/1003	17/28891	0.00239309173133303	0.0135897060232508	0.00869338138459616	Agt/Clasp2/Notch1/Clasp1	4
GO:1902001	GO:1902001	fatty acid transmembrane transport	4/1003	17/28891	0.00239309173133303	0.0135897060232508	0.00869338138459616	Acsl6/Slc27a1/Abcd3/Akt2	4
GO:0062237	GO:0062237	protein localization to postsynapse	8/1003	68/28891	0.00240329688732899	0.0136186823615309	0.00871191764721783	Grin2c/Tnik/Lgi1/Gpc6/Ogt/Magi2/Mapk10/Dlg4	8
GO:2000134	GO:2000134	negative regulation of G1/S transition of mitotic cell cycle	8/1003	68/28891	0.00240329688732899	0.0136186823615309	0.00871191764721783	Fam107a/Apc/Rb1/Crlf3/Bcl2/Nacc2/Rbl2/Ctdsp2	8
GO:0032232	GO:0032232	negative regulation of actin filament bundle assembly	6/1003	40/28891	0.00241236481952331	0.0136555709508117	0.00873551540384399	S1pr1/Clasp2/Clasp1/Tjp1/Pik3r1/Ppp1r9a	6
GO:0014033	GO:0014033	neural crest cell differentiation	10/1003	100/28891	0.00250737516031359	0.0141475985169079	0.00905026711933291	Sox8/Ednrb/Cdh2/Sema6d/Zeb2/Smo/Hes1/Fam172a/Dicer1/Bmpr1a	10
GO:0016482	GO:0016482	cytosolic transport	14/1003	170/28891	0.0025190273763442	0.0141475985169079	0.00905026711933291	Spag9/Kif1a/Eps15/Kif1b/Washc2/Map2/Stx16/Hook3/Ankfy1/Gbf1/Src/Dennd5a/Lamp1/Sorl1	14
GO:0015740	GO:0015740	C4-dicarboxylate transport	5/1003	28/28891	0.00252313858900268	0.0141475985169079	0.00905026711933291	Slc1a2/Slc1a3/Lrrc8a/Abat/Slc25a18	5
GO:0015813	GO:0015813	L-glutamate transmembrane transport	5/1003	28/28891	0.00252313858900268	0.0141475985169079	0.00905026711933291	Slc1a2/Slc1a3/Slc7a11/Kcnj10/Slc25a18	5
GO:0035020	GO:0035020	regulation of Rac protein signal transduction	5/1003	28/28891	0.00252313858900268	0.0141475985169079	0.00905026711933291	Cadm4/Auts2/Ogt/Nf1/Camk2d	5
GO:0045048	GO:0045048	protein insertion into ER membrane	5/1003	28/28891	0.00252313858900268	0.0141475985169079	0.00905026711933291	Bag6/Sgta/Emc7/Emc3/Emc8	5
GO:0051291	GO:0051291	protein heterooligomerization	5/1003	28/28891	0.00252313858900268	0.0141475985169079	0.00905026711933291	Grin2b/Mat2a/Cpsf7/Sgta/Cpsf6	5
GO:0070723	GO:0070723	response to cholesterol	5/1003	28/28891	0.00252313858900268	0.0141475985169079	0.00905026711933291	Gpld1/Ptch1/Mlc1/Gramd1b/Smo	5
GO:0071276	GO:0071276	cellular response to cadmium ion	5/1003	28/28891	0.00252313858900268	0.0141475985169079	0.00905026711933291	Egfr/Mt1/Sox2/Mt2/Chuk	5
GO:0010718	GO:0010718	positive regulation of epithelial to mesenchymal transition	7/1003	54/28891	0.0025423057492357	0.0141805936148591	0.00907137419624993	Agt/Fermt2/Ptk2/Notch1/Tcf7l2/Hdac2/Mdk	7
GO:0015804	GO:0015804	neutral amino acid transport	7/1003	54/28891	0.0025423057492357	0.0141805936148591	0.00907137419624993	Slc7a10/Slc7a11/Slc6a9/Slc38a3/Slc3a2/Sfxn1/Slc38a1	7
GO:0021795	GO:0021795	cerebral cortex cell migration	7/1003	54/28891	0.0025423057492357	0.0141805936148591	0.00907137419624993	Adgrg1/Egfr/Pou3f3/Pou3f2/Fgfr1/Ccdc141/Zmiz1	7
GO:0033120	GO:0033120	positive regulation of RNA splicing	7/1003	54/28891	0.0025423057492357	0.0141805936148591	0.00907137419624993	Snrnp70/Prdx6/Tra2a/Pik3r1/Rbmx/Srsf1/Prpf19	7
GO:0071709	GO:0071709	membrane assembly	7/1003	54/28891	0.0025423057492357	0.0141805936148591	0.00907137419624993	Nrxn1/Tlcd1/Ptprd/Cdh2/Magi2/Nrxn2/Reep3	7
GO:0009612	GO:0009612	response to mechanical stimulus	15/1003	189/28891	0.00257809345287208	0.0143652013062956	0.00918946836734097	Grin2b/Slc1a3/Atp1a2/Nrxn1/Ptn/Serpine2/Atp2b2/Il18/Sox2/Dmd/Htt/Nrxn2/Mdk/Raf1/Chuk	15
GO:0030258	GO:0030258	lipid modification	16/1003	208/28891	0.00258916487444037	0.0143968355205862	0.00920970488232957	Dgkb/Plpp3/Pla2g7/Appl2/Ivd/Mboat2/Crot/Cpt1a/Por/Abcd3/Ppargc1a/Akt2/Lonp2/Eci2/Acox1/Hadhb	16
GO:0045732	GO:0045732	positive regulation of protein catabolic process	16/1003	208/28891	0.00258916487444037	0.0143968355205862	0.00920970488232957	Gja1/Gpld1/Apoe/Lrp1/Apc/Cd81/Trib2/Rgma/Clu/Rchy1/Bag6/Sgta/Ppp2r3a/Tiparp/Sorl1/Itch	16
GO:0032409	GO:0032409	regulation of transporter activity	21/1003	307/28891	0.00261390912983453	0.0145192996202463	0.00928804558539154	Atp1a2/Ank2/Nrxn1/Plcb1/Atp1b2/Gja1/Ahcyl1/Prnp/Slc6a9/Rapgef3/Dmd/Bcl2/Mink1/Htt/Klhl24/Ppargc1a/Camk2d/Tcaf1/Ikbkb/Asph/Dlg4	21
GO:0048524	GO:0048524	positive regulation of viral process	8/1003	69/28891	0.00263739201958783	0.0146193131885356	0.00935202460681305	Hacd3/Notch1/Srpk2/Smpd1/Rsf1/Srpk1/Larp1/Top2b	8
GO:0051932	GO:0051932	synaptic transmission, GABAergic	8/1003	69/28891	0.00263739201958783	0.0146193131885356	0.00935202460681305	Slc6a1/Gabrg1/Nrxn1/Gabbr1/Clcn3/Nf1/Nisch/Slc38a1	8
GO:0009314	GO:0009314	response to radiation	27/1003	433/28891	0.00266203824264166	0.0147406225510593	0.0094296266205826	Slc1a2/Slc1a3/Atp1a2/Egfr/Slc7a11/Arrb1/Per3/Nf1/Hmgcr/Bcl2/Kmt2a/Htt/Pik3r1/Mtch2/Id2/Cry2/Smpd1/Ddhd2/Uimc1/Mapk10/Fbxl3/Zmpste24/Dhx36/Akt2/Creb1/Nipbl/Crebbp	27
GO:0030522	GO:0030522	intracellular receptor signaling pathway	22/1003	328/28891	0.00266732325474747	0.0147545819003544	0.0094385564640314	Ddx17/Ntrk2/Tlr3/Slc15a2/Ptprs/Ncoa1/Safb/Cry2/Stat3/Safb2/Fabp5/Ankrd17/Lats1/Arid1a/Src/Usp15/Ufl1/Riok3/Zmiz1/Ubr5/Rora/Asxl2	22
GO:0043393	GO:0043393	regulation of protein binding	17/1003	228/28891	0.00268206198846337	0.0148207524786931	0.00948088600912628	Spon1/Apoe/Arrb1/Lrp1/Map2/Lfng/Rgma/Tcf7l2/Hipk2/Camk1/Src/Ufl1/Mark3/Add1/Krit1/Hopx/Sorl1	17
GO:0002793	GO:0002793	positive regulation of peptide secretion	13/1003	153/28891	0.00269353342663218	0.0148489596372777	0.00949893022486814	Plcb1/Gja1/Gpld1/Glul/Egfr/Pfkm/Arrb1/Lrp1/Glud1/Gabbr1/Tcf7l2/Camk2n1/Abat	13
GO:0019915	GO:0019915	lipid storage	10/1003	101/28891	0.00269829352719358	0.0148489596372777	0.00949893022486814	Apoe/Soat1/Npc1/Cry2/Aup1/Srebf2/Fto/Sqle/Pisd/Asxl2	10
GO:0032890	GO:0032890	regulation of organic acid transport	10/1003	101/28891	0.00269829352719358	0.0148489596372777	0.00949893022486814	Agt/Grin2b/Slc6a1/Acsl6/Gabbr1/Slc38a3/Abat/Rab3gap1/Akt2/Slc38a1	10
GO:0060021	GO:0060021	roof of mouth development	10/1003	101/28891	0.00269829352719358	0.0148489596372777	0.00949893022486814	Prrx1/Insig1/Gas1/Chd7/Zfp950/Itgb8/Tiparp/Asph/Cplane1/Bmpr1a	10
GO:0030518	GO:0030518	intracellular steroid hormone receptor signaling pathway	11/1003	118/28891	0.00272805006053339	0.0149664246897505	0.00957407302036058	Ddx17/Ntrk2/Safb/Cry2/Safb2/Lats1/Arid1a/Src/Ufl1/Zmiz1/Ubr5	11
GO:0045814	GO:0045814	negative regulation of gene expression, epigenetic	11/1003	118/28891	0.00272805006053339	0.0149664246897505	0.00957407302036058	Rb1/Dnmt3a/Hdac2/Atrx/Epc1/Zfp445/Tasor/Fam172a/Ubr5/Ubr2/Dicer1	11
GO:0106027	GO:0106027	neuron projection organization	11/1003	118/28891	0.00272805006053339	0.0149664246897505	0.00957407302036058	Grin2b/Ctnnd2/Apoe/Kif1a/Prnp/Mfn1/Ppp1r9a/Dhx36/Dnm1l/Dlg4/Wasl	11
GO:0099633	GO:0099633	protein localization to postsynaptic specialization membrane	6/1003	41/28891	0.00274420947873229	0.0149934393014053	0.00959135435975601	Tnik/Lgi1/Gpc6/Ogt/Magi2/Dlg4	6
GO:0099645	GO:0099645	neurotransmitter receptor localization to postsynaptic specialization membrane	6/1003	41/28891	0.00274420947873229	0.0149934393014053	0.00959135435975601	Tnik/Lgi1/Gpc6/Ogt/Magi2/Dlg4	6
GO:1900026	GO:1900026	positive regulation of substrate adhesion-dependent cell spreading	6/1003	41/28891	0.00274420947873229	0.0149934393014053	0.00959135435975601	Cspg5/Prex1/Fermt2/Dock1/Carmil1/Mdk	6
GO:2000463	GO:2000463	positive regulation of excitatory postsynaptic potential	6/1003	41/28891	0.00274420947873229	0.0149934393014053	0.00959135435975601	Grin2b/Grin2c/Nrxn1/Rims2/Igsf11/Dlg4	6
GO:0016571	GO:0016571	histone methylation	7/1003	55/28891	0.00282735738414405	0.0154004425679193	0.00985171574023983	Auts2/Ogt/Setbp1/Kmt2a/Kmt5b/Ash1l/Kansl3	7
GO:0031113	GO:0031113	regulation of microtubule polymerization	7/1003	55/28891	0.00282735738414405	0.0154004425679193	0.00985171574023983	Mapt/Apc/Clasp2/Slc39a12/Map2/Cdk5rap2/Clip1	7
GO:0061462	GO:0061462	protein localization to lysosome	7/1003	55/28891	0.00282735738414405	0.0154004425679193	0.00985171574023983	Cd81/Hgs/Clu/Glmp/Zfyve16/Ap3d1/Sorl1	7
GO:0048754	GO:0048754	branching morphogenesis of an epithelial tube	15/1003	191/28891	0.00285087009818836	0.0155126856107334	0.00992351799830789	Agt/Vegfa/Sox8/Ptch1/Spry2/Notch1/Sox2/Bcl2/Smo/Pbx1/Mdk/Src/Gna13/Dicer1/Kdm5b	15
GO:0045668	GO:0045668	negative regulation of osteoblast differentiation	8/1003	70/28891	0.00288892333299442	0.0156877647523135	0.010035516723493	Rorb/Ptch1/Hdac8/Notch1/Sox2/Fgfr1/Id2/Id3	8
GO:0097006	GO:0097006	regulation of plasma lipoprotein particle levels	8/1003	70/28891	0.00288892333299442	0.0156877647523135	0.010035516723493	Lcat/Acsl3/Pla2g7/Gpld1/Apoe/Soat1/Abca1/Khsrp	8
GO:0034446	GO:0034446	substrate adhesion-dependent cell spreading	10/1003	102/28891	0.00290065951412311	0.015735488299176	0.0100660456395115	Cspg5/Prex1/Mertk/Fermt2/Ptk2/Dock1/Kank1/Carmil1/Mdk/Src	10
GO:0033119	GO:0033119	negative regulation of RNA splicing	5/1003	29/28891	0.00296278154353897	0.0159750786660718	0.010219312415992	Hnrnpa2b1/Sfswap/Akt2/Acin1/Srsf6	5
GO:0034315	GO:0034315	regulation of Arp2/3 complex-mediated actin nucleation	5/1003	29/28891	0.00296278154353897	0.0159750786660718	0.010219312415992	Wasf3/Washc2/Cyfip1/Carmil1/Nckap1	5
GO:0042659	GO:0042659	regulation of cell fate specification	5/1003	29/28891	0.00296278154353897	0.0159750786660718	0.010219312415992	Chd4/Fgfr1/Hdac2/Gatad2b/Bmpr1a	5
GO:0090208	GO:0090208	positive regulation of triglyceride metabolic process	5/1003	29/28891	0.00296278154353897	0.0159750786660718	0.010219312415992	Gpam/Gpld1/Slc27a1/Tcf7l2/Srebf1	5
GO:1902473	GO:1902473	regulation of protein localization to synapse	5/1003	29/28891	0.00296278154353897	0.0159750786660718	0.010219312415992	Mapt/Tnik/Gpc6/Ogt/Magi2	5
GO:1904385	GO:1904385	cellular response to angiotensin	5/1003	29/28891	0.00296278154353897	0.0159750786660718	0.010219312415992	Agt/Ahcyl1/Slc30a10/Ppp3ca/Src	5
GO:0046530	GO:0046530	photoreceptor cell differentiation	9/1003	86/28891	0.0029772167323497	0.0159768306529053	0.0102204331679566	Rorb/Ptn/Vegfa/Sox8/Ntrk2/Notch1/Stat3/Ppp2r3a/Tug1	9
GO:2000781	GO:2000781	positive regulation of double-strand break repair	9/1003	86/28891	0.0029772167323497	0.0159768306529053	0.0102204331679566	Spire1/Fmn2/Kmt5b/Meaf6/Arid1a/Epc1/Parp3/Brd8/Smarcc2	9
GO:0051651	GO:0051651	maintenance of location in cell	18/1003	250/28891	0.00297999364686635	0.0159768306529053	0.0102204331679566	Ank2/Plcb1/Gja1/Apoe/Ccdc88a/Itpr2/Syne1/Insig1/Dmd/Tnrc6a/Htt/Chd7/Plce1/Vps13a/Arhgap21/Camk2d/Asph/Sorl1	18
GO:0021702	GO:0021702	cerebellar Purkinje cell differentiation	4/1003	18/28891	0.00299303684018459	0.0159768306529053	0.0102204331679566	Atp2b2/Herc1/Atxn2/Rora	4
GO:0045605	GO:0045605	negative regulation of epidermal cell differentiation	4/1003	18/28891	0.00299303684018459	0.0159768306529053	0.0102204331679566	Fgfr3/Notch1/Hes1/Srsf6	4
GO:0045683	GO:0045683	negative regulation of epidermis development	4/1003	18/28891	0.00299303684018459	0.0159768306529053	0.0102204331679566	Fgfr3/Notch1/Hes1/Srsf6	4
GO:0048368	GO:0048368	lateral mesoderm development	4/1003	18/28891	0.00299303684018459	0.0159768306529053	0.0102204331679566	Fgfr1/Smo/Tead1/Bmpr1a	4
GO:0060134	GO:0060134	prepulse inhibition	4/1003	18/28891	0.00299303684018459	0.0159768306529053	0.0102204331679566	Nrxn1/Grid2/Fabp7/Chd8	4
GO:0060644	GO:0060644	mammary gland epithelial cell differentiation	4/1003	18/28891	0.00299303684018459	0.0159768306529053	0.0102204331679566	Ptch1/Id2/Smo/Lats1	4
GO:1905809	GO:1905809	negative regulation of synapse organization	4/1003	18/28891	0.00299303684018459	0.0159768306529053	0.0102204331679566	Ptn/Apoe/Ptk2/Ptpn13	4
GO:1903008	GO:1903008	organelle disassembly	12/1003	137/28891	0.00300979180441068	0.0160502184335107	0.0102673795820056	Ogt/Chka/Htt/Huwe1/Klc1/Gbf1/Dnm1l/Ufl1/Ascc3/Srebf1/Map4/Rb1cc1	12
GO:0032527	GO:0032527	protein exit from endoplasmic reticulum	6/1003	42/28891	0.00310908300175448	0.0164934409931641	0.0105509105680867	Cd81/Insig1/Aup1/Faf2/Tm9sf4/Sorl1	6
GO:0071827	GO:0071827	plasma lipoprotein particle organization	6/1003	42/28891	0.00310908300175448	0.0164934409931641	0.0105509105680867	Lcat/Acsl3/Pla2g7/Apoe/Soat1/Abca1	6
GO:0072009	GO:0072009	nephron epithelium development	11/1003	120/28891	0.00310978127467095	0.0164934409931641	0.0105509105680867	Agt/Vegfa/Sox8/Ednrb/Pou3f3/Ptch1/Notch1/Bcl2/Smo/Pbx1/Hes1	11
GO:1901989	GO:1901989	positive regulation of cell cycle phase transition	11/1003	120/28891	0.00310978127467095	0.0164934409931641	0.0105509105680867	Plcb1/Egfr/Rb1/Kmt2e/Pbx1/Camk2d/Ankrd17/Thoc1/Brd4/Crebbp/Eif4g1	11
GO:1901988	GO:1901988	negative regulation of cell cycle phase transition	19/1003	271/28891	0.0031142182754274	0.0164934409931641	0.0105509105680867	Fam107a/Apc/Sox2/Rb1/Gas1/Crlf3/Bcl2/Cdk5rap2/Zfp36l2/Uimc1/Nacc2/Rbl2/Nae1/Thoc1/Brd4/Ufl1/Ctdsp2/Prpf19/Zfp207	19
GO:0007269	GO:0007269	neurotransmitter secretion	14/1003	174/28891	0.00311453512946974	0.0164934409931641	0.0105509105680867	Nrxn1/Trim9/Cspg5/Syt11/Slc6a9/Ntrk2/Syn2/Rims2/Nf1/Nrxn2/Ppp1r9a/Rab3gap1/Dnm1l/Pfn2	14
GO:0099643	GO:0099643	signal release from synapse	14/1003	174/28891	0.00311453512946974	0.0164934409931641	0.0105509105680867	Nrxn1/Trim9/Cspg5/Syt11/Slc6a9/Ntrk2/Syn2/Rims2/Nf1/Nrxn2/Ppp1r9a/Rab3gap1/Dnm1l/Pfn2	14
GO:0006282	GO:0006282	regulation of DNA repair	16/1003	212/28891	0.00312748925774348	0.0165456270147024	0.0105842941444055	Egfr/Spire1/Fmn2/Ino80e/Kmt5b/Uimc1/Meaf6/Ino80d/Nsd2/Arid1a/Epc1/Sf3b3/Parp3/Brd8/Smarcc2/Fam168a	16
GO:0007062	GO:0007062	sister chromatid cohesion	7/1003	56/28891	0.00313626197291747	0.0165592150459282	0.0105929864544164	Hdac8/Rb1/Sfpq/Atrx/Smc5/Stag1/Nipbl	7
GO:0038066	GO:0038066	p38MAPK cascade	7/1003	56/28891	0.00313626197291747	0.0165592150459282	0.0105929864544164	Fgfr3/Vegfa/Sash1/Phlpp1/Mink1/Nr2c2/Gadd45g	7
GO:0050885	GO:0050885	neuromuscular process controlling balance	8/1003	71/28891	0.00315875398606189	0.0166614908869549	0.0106584126594391	Grin2c/Slc1a3/Nrxn1/Atp2b2/Sox2/Abr/Herc1/Dlg4	8
GO:0035194	GO:0035194	regulatory ncRNA-mediated post-transcriptional gene silencing	12/1003	138/28891	0.00319496058985966	0.0168358337894085	0.0107699404099389	Tnrc6b/Tnrc6a/Nr2f1/Stat3/Helz/Zmpste24/Tsnax/Ago2/Tnrc6c/Tial1/Dicer1/Eif4g1	12
GO:0097120	GO:0097120	receptor localization to synapse	9/1003	87/28891	0.00322073998693726	0.0169549408779794	0.0108461336215348	Nrxn1/Tnik/Lgi1/Gpc6/Ogt/Magi2/Mapk10/Stx7/Dlg4	9
GO:0046887	GO:0046887	positive regulation of hormone secretion	15/1003	194/28891	0.00330429911891427	0.0173776834450881	0.0111165634863966	Plcb1/Gja1/Gpld1/Glul/Egfr/Pfkm/Arrb1/Lrp1/Glud1/Gabbr1/Fgfr1/Tcf7l2/Camk2n1/Abat/Creb1	15
GO:0060840	GO:0060840	artery development	11/1003	121/28891	0.00331611419495329	0.0174226550912014	0.0111453320021016	Vegfa/Apoe/Lrp1/Prrx1/Notch1/Nf1/Chd7/Mdk/Hes1/Zmiz1/Bmpr1a	11
GO:0045185	GO:0045185	maintenance of protein location	10/1003	104/28891	0.00334166600624319	0.0175224097655463	0.0112091454081821	Gja1/Ccdc88a/Syne1/Insig1/Tnrc6a/Vps13a/Igsf11/Lats1/Ctnnd1/Sorl1	10
GO:0046330	GO:0046330	positive regulation of JNK cascade	10/1003	104/28891	0.00334166600624319	0.0175224097655463	0.0112091454081821	Plcb1/Tnik/Mapk8ip3/Tlr3/Mink1/Hipk2/Map4k4/Gadd45g/Rb1cc1/Fgd4	10
GO:0006820	GO:0006820	monoatomic anion transport	13/1003	157/28891	0.00336804850075696	0.0176434179558789	0.0112865547610718	Slc1a2/Slc6a1/Slc4a4/Gabrg1/Slc1a3/Gabrb1/Ttyh1/Ttyh3/Ahcyl1/Lrrc8a/Prnp/Clcn3/Tcaf1	13
GO:0050900	GO:0050900	leukocyte migration	25/1003	398/28891	0.00341082800332267	0.0178499998840553	0.0114187059265003	S1pr1/Plcb1/Cxcl14/Fut9/Ptn/Pla2g7/Vegfa/Ednrb/Chst2/Prex1/Sirpa/Itga6/Ptk2/Cd81/Jam2/Nf1/Abr/Pik3r1/Eps8/Lyst/Gbf1/Dnm1l/Mdk/Cadm1/Wasl	25
GO:0031334	GO:0031334	positive regulation of protein-containing complex assembly	16/1003	214/28891	0.00342946703389337	0.0179299657462516	0.0114698603618229	Mapt/Vegfa/Apc/Fermt2/Cdk5rap2/Clu/Abca1/Cdc42ep4/Carmil1/Rictor/Creb1/Clip1/Nckap1/Src/Eif4g1/Pfn2	16
GO:0007548	GO:0007548	sex differentiation	22/1003	335/28891	0.00343814195967936	0.0179577316837265	0.011487622326913	Agt/Bmpr1b/Gja1/Vegfa/Cntfr/Sox8/Adgrg1/Arrb1/Mertk/Lfng/Sox2/Bcl2/Tcf7l2/Chd7/Pbx1/Safb2/Jmjd1c/Atrx/Tiparp/Src/Nipbl/Bmpr1a	22
GO:0000272	GO:0000272	polysaccharide catabolic process	5/1003	30/28891	0.00345513290833807	0.0180112299460045	0.0115218453481175	Phkg1/Pfkm/Agl/Rb1cc1/Pygb	5
GO:0010592	GO:0010592	positive regulation of lamellipodium assembly	5/1003	30/28891	0.00345513290833807	0.0180112299460045	0.0115218453481175	Auts2/Cyfip1/Pik3r1/Plce1/Nckap1	5
GO:0009395	GO:0009395	phospholipid catabolic process	7/1003	57/28891	0.00347028473097145	0.0180373708801612	0.0115385677930317	Plcb1/Pla2g7/Pnpla7/Prdx6/Smpd1/Idh1/Smpdl3a	7
GO:0061383	GO:0061383	trabecula morphogenesis	7/1003	57/28891	0.00347028473097145	0.0180373708801612	0.0115385677930317	S1pr1/Fgfr3/Vegfa/Plxnb1/Notch1/Chd7/Bmpr1a	7
GO:0072698	GO:0072698	protein localization to microtubule cytoskeleton	7/1003	57/28891	0.00347028473097145	0.0180373708801612	0.0115385677930317	Apc/Bicd1/Htt/Hook3/Nudcd3/Cep350/Dctn2	7
GO:0046785	GO:0046785	microtubule polymerization	9/1003	88/28891	0.00347966904249079	0.0180509945080814	0.0115472828743697	Mapt/Apc/Clasp2/Slc39a12/Map2/Clasp1/Cdk5rap2/Clip1/Map4	9
GO:0072384	GO:0072384	organelle transport along microtubule	9/1003	88/28891	0.00347966904249079	0.0180509945080814	0.0115472828743697	Mapt/Kif1a/Kif1b/Map2/Bicd1/Htt/Arhgap21/Lamp1/Ap3d1	9
GO:0007616	GO:0007616	long-term memory	6/1003	43/28891	0.00350894997850573	0.0181324056004488	0.0115993618283717	Gria1/Chst10/Apoe/Ntrk2/Camk2n1/Crebbp	6
GO:0010453	GO:0010453	regulation of cell fate commitment	6/1003	43/28891	0.00350894997850573	0.0181324056004488	0.0115993618283717	Chd4/Fgfr1/Hdac2/Gatad2b/Hes1/Bmpr1a	6
GO:0050685	GO:0050685	positive regulation of mRNA processing	6/1003	43/28891	0.00350894997850573	0.0181324056004488	0.0115993618283717	Snrnp70/Prdx6/Tra2a/Rbmx/Dhx36/Prpf19	6
GO:1904707	GO:1904707	positive regulation of vascular associated smooth muscle cell proliferation	6/1003	43/28891	0.00350894997850573	0.0181324056004488	0.0115993618283717	Agt/Nf1/Ppargc1a/Camk2d/Src/Bmpr1a	6
GO:0021510	GO:0021510	spinal cord development	10/1003	105/28891	0.00358129502023086	0.0184704858144853	0.0118156328966478	Daam2/Ptch1/Rfx4/Sox6/Phgdh/Nf1/Ptprs/Tulp3/Smo/Dicer1	10
GO:0072080	GO:0072080	nephron tubule development	10/1003	105/28891	0.00358129502023086	0.0184704858144853	0.0118156328966478	Agt/Vegfa/Sox8/Pou3f3/Ptch1/Notch1/Bcl2/Smo/Pbx1/Hes1	10
GO:0048469	GO:0048469	cell maturation	17/1003	235/28891	0.00365425332078837	0.0188285755080776	0.012044704097376	Lgi4/Nrcam/Nrxn1/Plcb1/Gja1/Vegfa/Sox8/Ednrb/Nfasc/Adgrb3/Rb1/Bcl2/Fgfr1/Id2/Sclt1/Hes1/Tut7	17
GO:0042180	GO:0042180	cellular ketone metabolic process	18/1003	255/28891	0.00367275956435497	0.0188391116974917	0.0120514441337507	Agt/Appl2/Ednrb/Slc7a11/Apc/Insig1/Hmgcr/Elovl5/Haghl/Cpt1a/Ubr4/Fabp5/Ppargc1a/Akt2/Creb1/Lonp2/Mid1ip1/Srebf1	18
GO:0007252	GO:0007252	I-kappaB phosphorylation	4/1003	19/28891	0.00368806139450708	0.0188391116974917	0.0120514441337507	Sirpa/Tlr3/Ikbkb/Chuk	4
GO:0014051	GO:0014051	gamma-aminobutyric acid secretion	4/1003	19/28891	0.00368806139450708	0.0188391116974917	0.0120514441337507	Slc6a1/Gabbr1/Nf1/Abat	4
GO:0021924	GO:0021924	cell proliferation in external granule layer	4/1003	19/28891	0.00368806139450708	0.0188391116974917	0.0120514441337507	Gpr37l1/Smo/Rora/Rere	4
GO:0021930	GO:0021930	cerebellar granule cell precursor proliferation	4/1003	19/28891	0.00368806139450708	0.0188391116974917	0.0120514441337507	Gpr37l1/Smo/Rora/Rere	4
GO:0035235	GO:0035235	ionotropic glutamate receptor signaling pathway	4/1003	19/28891	0.00368806139450708	0.0188391116974917	0.0120514441337507	Gria2/Grin2b/Grin2c/Cpeb4	4
GO:0048268	GO:0048268	clathrin coat assembly	4/1003	19/28891	0.00368806139450708	0.0188391116974917	0.0120514441337507	Syt11/Eps15/Hip1/Fcho2	4
GO:0060019	GO:0060019	radial glial cell differentiation	4/1003	19/28891	0.00368806139450708	0.0188391116974917	0.0120514441337507	Cdh2/Metrn/Stat3/Hes1	4
GO:0098696	GO:0098696	regulation of neurotransmitter receptor localization to postsynaptic specialization membrane	4/1003	19/28891	0.00368806139450708	0.0188391116974917	0.0120514441337507	Tnik/Gpc6/Ogt/Magi2	4
GO:0070507	GO:0070507	regulation of microtubule cytoskeleton organization	13/1003	159/28891	0.00375342520991913	0.0190873048070814	0.0122102141141315	Mapt/Fam107a/Apc/Clasp2/Slc39a12/Map2/Bicd1/Clasp1/Cdk5rap2/Clip1/Specc1l/Mid1ip1/Parp3	13
GO:0014855	GO:0014855	striated muscle cell proliferation	9/1003	89/28891	0.00375466171396518	0.0190873048070814	0.0122102141141315	Gja1/Ncam1/Apc/Notch1/Paxbp1/Fgfr1/Stat3/Hdac2/Bmpr1a	9
GO:0046579	GO:0046579	positive regulation of Ras protein signal transduction	8/1003	73/28891	0.00375684246744939	0.0190873048070814	0.0122102141141315	Mmd2/Adgrg1/Auts2/Arrb1/Notch1/Map4k4/Camk2d/Src	8
GO:1902893	GO:1902893	regulation of miRNA transcription	8/1003	73/28891	0.00375684246744939	0.0190873048070814	0.0122102141141315	Egfr/Nfib/Stat3/Hdac2/Srebf2/Srebf1/Tead1/Bmpr1a	8
GO:0038127	GO:0038127	ERBB signaling pathway	11/1003	123/28891	0.00376167940371855	0.0190873048070814	0.0122102141141315	Agt/Egfr/Ccdc88a/Slc30a10/Spry2/Hip1/Ptk2/Plce1/Src/Raf1/Cadm1	11
GO:0043401	GO:0043401	steroid hormone mediated signaling pathway	11/1003	123/28891	0.00376167940371855	0.0190873048070814	0.0122102141141315	Ddx17/Ntrk2/Safb/Cry2/Safb2/Lats1/Arid1a/Src/Ufl1/Zmiz1/Ubr5	11
GO:0051101	GO:0051101	regulation of DNA binding	11/1003	123/28891	0.00376167940371855	0.0190873048070814	0.0122102141141315	Nfib/Rb1/Nsd1/Id2/Hipk2/Hdac2/Smo/Rsf1/Zmpste24/Brd4/Hes1	11
GO:0090068	GO:0090068	positive regulation of cell cycle process	19/1003	276/28891	0.00379968121759572	0.0192618217849249	0.0123218532212531	Plcb1/Gja1/Egfr/Cit/Rb1/Fgfr1/Sfpq/Kmt2e/Pbx1/Atrx/Camk2d/Ankrd17/Smc5/Thoc1/Brd4/Usp19/Crebbp/Eif4g1/Eif4g3	19
GO:0055001	GO:0055001	muscle cell development	17/1003	236/28891	0.0038143054036554	0.0193176112378677	0.0123575419249557	Agt/Ank2/Vegfa/Nebl/Tmod2/Notch1/Dmd/Bcl2/Ppp3ca/Csrp1/Hdac2/Smo/Camk2d/Zmpste24/Hes1/Dicer1/Bmpr1a	17
GO:0051489	GO:0051489	regulation of filopodium assembly	7/1003	58/28891	0.00383070887329409	0.0193273383418184	0.0123637643865944	Daam2/Nrxn1/Gpm6a/Pik3r1/Ppp1r9a/Myo10/Wasl	7
GO:0051496	GO:0051496	positive regulation of stress fiber assembly	7/1003	58/28891	0.00383070887329409	0.0193273383418184	0.0123637643865944	Limch1/Ccdc88a/Rapgef3/Fermt2/Sdc4/Carmil1/Pfn2	7
GO:0070169	GO:0070169	positive regulation of biomineral tissue development	7/1003	58/28891	0.00383070887329409	0.0193273383418184	0.0123637643865944	Fgfr3/Bmpr1b/Gpm6b/Ptn/Slc20a2/Asxl2/Bmpr1a	7
GO:2001222	GO:2001222	regulation of neuron migration	7/1003	58/28891	0.00383070887329409	0.0193273383418184	0.0123637643865944	Ptprz1/Adgrg1/Nsmf/Mapk8ip3/Stat3/Mdk/Nipbl	7
GO:0072091	GO:0072091	regulation of stem cell proliferation	10/1003	106/28891	0.00383434806848083	0.0193274315293208	0.0123638239989581	Ptch1/Nfib/Fermt2/Prrx1/Notch1/Nf1/Fgfr1/Pbx1/N4bp2l2/Tial1	10
GO:0010874	GO:0010874	regulation of cholesterol efflux	6/1003	44/28891	0.00394579308017879	0.0198143400395056	0.0126753010368867	Apoe/Ptch1/Lrp1/Abca1/Srebf2/Irak1	6
GO:0044331	GO:0044331	cell-cell adhesion mediated by cadherin	6/1003	44/28891	0.00394579308017879	0.0198143400395056	0.0126753010368867	Vegfa/Cdh2/Cdh11/Notch1/Tjp1/Ctnnd1	6
GO:0046621	GO:0046621	negative regulation of organ growth	6/1003	44/28891	0.00394579308017879	0.0198143400395056	0.0126753010368867	Gja1/Apc/Ptk2/Tcf7l2/Hdac2/Wwc2	6
GO:0060219	GO:0060219	camera-type eye photoreceptor cell differentiation	6/1003	44/28891	0.00394579308017879	0.0198143400395056	0.0126753010368867	Rorb/Ptn/Sox8/Ntrk2/Notch1/Stat3	6
GO:0006536	GO:0006536	glutamate metabolic process	5/1003	31/28891	0.00400358608086782	0.020066800469176	0.0128368008365063	Glul/Slc7a11/Glud1/Prodh/Apc	5
GO:0043276	GO:0043276	anoikis	5/1003	31/28891	0.00400358608086782	0.020066800469176	0.0128368008365063	Ntrk2/Ptk2/Notch1/Bcl2/Src	5
GO:0031507	GO:0031507	heterochromatin formation	9/1003	90/28891	0.00404638642381646	0.020224354616416	0.0129375887629219	Rb1/Dnmt3a/Hdac2/Atrx/Tasor/Fam172a/Ubr5/Ubr2/Dicer1	9
GO:0098661	GO:0098661	inorganic anion transmembrane transport	9/1003	90/28891	0.00404638642381646	0.020224354616416	0.0129375887629219	Slc6a1/Gabrg1/Slc1a3/Gabrb1/Lrrc8a/Slc20a2/Clcn3/Xpr1/Slc20a1	9
GO:1900076	GO:1900076	regulation of cellular response to insulin stimulus	9/1003	90/28891	0.00404638642381646	0.020224354616416	0.0129375887629219	Agt/Appl2/Gpld1/Sorbs1/Kank1/Ncoa1/Rps6kb1/Src/Sorl1	9
GO:0060675	GO:0060675	ureteric bud morphogenesis	8/1003	74/28891	0.00408690003636367	0.0204077384416364	0.0130549000226121	Agt/Vegfa/Sox8/Ptch1/Bcl2/Smo/Pbx1/Hes1	8
GO:0060993	GO:0060993	kidney morphogenesis	10/1003	107/28891	0.00410134069730137	0.0204416028405179	0.013076563194305	Agt/Vegfa/Sox8/Ptch1/Bcl2/Ppp3ca/Smo/Pbx1/Zmpste24/Hes1	10
GO:0090288	GO:0090288	negative regulation of cellular response to growth factor stimulus	10/1003	107/28891	0.00410134069730137	0.0204416028405179	0.013076563194305	Agt/Htra1/Cadm4/Spry2/Notch1/Hgs/Tcf7l2/Hipk2/Epn2/Sorl1	10
GO:0002520	GO:0002520	immune system development	18/1003	258/28891	0.00414892383748004	0.0206042097769292	0.013180583407221	Apc/Phlpp1/Tet2/Bcl2/Kmt2a/Id2/Rc3h1/Pbx1/Kmt5b/Zmpste24/Nsd2/Rc3h2/Thoc1/Raf1/Hes1/Parp3/Dicer1/Itch	18
GO:0022027	GO:0022027	interkinetic nuclear migration	3/1003	10/28891	0.00416870486307298	0.0206042097769292	0.013180583407221	Kif1a/Hook3/Dock7	3
GO:0051823	GO:0051823	regulation of synapse structural plasticity	3/1003	10/28891	0.00416870486307298	0.0206042097769292	0.013180583407221	Ncan/Ppp1r9a/Camk1	3
GO:0090161	GO:0090161	Golgi ribbon formation	3/1003	10/28891	0.00416870486307298	0.0206042097769292	0.013180583407221	Myo18a/Tmed5/Trip11	3
GO:0097119	GO:0097119	postsynaptic density protein 95 clustering	3/1003	10/28891	0.00416870486307298	0.0206042097769292	0.013180583407221	Nrxn1/Cdh2/Nrxn2	3
GO:0098598	GO:0098598	learned vocalization behavior or vocal learning	3/1003	10/28891	0.00416870486307298	0.0206042097769292	0.013180583407221	Nrxn1/Htt/Nrxn2	3
GO:1900454	GO:1900454	positive regulation of long-term synaptic depression	3/1003	10/28891	0.00416870486307298	0.0206042097769292	0.013180583407221	Mapt/Grid2/Ppp1r9a	3
GO:1902746	GO:1902746	regulation of lens fiber cell differentiation	3/1003	10/28891	0.00416870486307298	0.0206042097769292	0.013180583407221	Spry2/Spred1/Zeb2	3
GO:2000807	GO:2000807	regulation of synaptic vesicle clustering	3/1003	10/28891	0.00416870486307298	0.0206042097769292	0.013180583407221	Pcdh17/Cdh2/Magi2	3
GO:0030042	GO:0030042	actin filament depolymerization	7/1003	59/28891	0.00421883342961875	0.0207407861345952	0.0132679517699566	Mical2/Tmod2/Eps8/Add3/Carmil1/Specc1l/Add1	7
GO:0046460	GO:0046460	neutral lipid biosynthetic process	7/1003	59/28891	0.00421883342961875	0.0207407861345952	0.0132679517699566	Gpam/Gpld1/Acsl6/Slc27a1/Tcf7l2/Plce1/Srebf1	7
GO:0046463	GO:0046463	acylglycerol biosynthetic process	7/1003	59/28891	0.00421883342961875	0.0207407861345952	0.0132679517699566	Gpam/Gpld1/Acsl6/Slc27a1/Tcf7l2/Plce1/Srebf1	7
GO:1990542	GO:1990542	mitochondrial transmembrane transport	7/1003	59/28891	0.00421883342961875	0.0207407861345952	0.0132679517699566	Slc1a3/Sfxn5/Tst/Timm44/Slc25a18/Sfxn1/Slc25a36	7
GO:2000630	GO:2000630	positive regulation of miRNA metabolic process	7/1003	59/28891	0.00421883342961875	0.0207407861345952	0.0132679517699566	Egfr/Stat3/Srebf2/Srebf1/Tead1/Dicer1/Bmpr1a	7
GO:0010970	GO:0010970	transport along microtubule	14/1003	180/28891	0.0042196503825722	0.0207407861345952	0.0132679517699566	Mapt/Kif1a/Kif1b/Dst/Map2/Mapk8ip3/Bicd1/Htt/Sfpq/Klc1/Arhgap21/Arl8a/Lamp1/Ap3d1	14
GO:0045861	GO:0045861	negative regulation of proteolysis	23/1003	362/28891	0.0042241498927625	0.0207438014053047	0.0132698806489338	Itih3/Vegfa/Timp4/Arrb1/Serpine2/Cst3/Ogt/Gas1/Phf20l1/Htt/Pik3r1/A2m/Por/Hipk2/Bag6/Sgta/Timp3/Akt2/Src/Usp19/Sorl1/Ophn1/Birc6	23
GO:0001656	GO:0001656	metanephros development	9/1003	91/28891	0.00435552161247229	0.0213300682269515	0.0136449175382522	Sox8/Pou3f3/Ptch1/Nf1/Bcl2/Id2/Smo/Hes1/Id3	9
GO:0002088	GO:0002088	lens development in camera-type eye	9/1003	91/28891	0.00435552161247229	0.0213300682269515	0.0136449175382522	Fgfr3/Gja1/Ntrk3/Spry2/Sox2/Spred1/Pou2f1/Zeb2/Hipk2	9
GO:0061178	GO:0061178	regulation of insulin secretion involved in cellular response to glucose stimulus	9/1003	91/28891	0.00435552161247229	0.0213300682269515	0.0136449175382522	Gpld1/Arrb1/Lrp1/Klf7/Hmgcr/Tcf7l2/Camk2n1/Map4k4/Hmgn3	9
GO:1902105	GO:1902105	regulation of leukocyte differentiation	23/1003	363/28891	0.00436650101445832	0.0213642368608419	0.0136667753301199	Fgfr3/Zfp608/Apc/Zeb1/Il18/Rb1/Nf1/Ppp3ca/Pik3r1/Id2/Rc3h1/Zfp36l2/Rc3h2/Arid1a/Mdk/Creb1/Clptm1/Ap3d1/Smarcc2/Zmiz1/Dicer1/Asxl2/Tjp2	23
GO:0003205	GO:0003205	cardiac chamber development	15/1003	200/28891	0.00438920519791671	0.0214556569106954	0.0137252570484305	Ank2/Lrp1/Cpe/Notch1/Chd7/Id2/Smo/Zmpste24/Nsd2/Arid1a/Mdm4/Hes1/Cplane1/Trip11/Bmpr1a	15
GO:0098773	GO:0098773	skin epidermis development	13/1003	162/28891	0.00439771580848886	0.0214775910207809	0.0137392883736099	Egfr/Apc/Trps1/Il18/Notch1/Nf1/Bcl2/Hdac2/Smo/Trpc4ap/Zmpste24/Mysm1/Dicer1	13
GO:0006509	GO:0006509	membrane protein ectodomain proteolysis	6/1003	45/28891	0.00442160804453113	0.0214902197383027	0.0137473670073661	Gpld1/Timp4/Apoe/Rgma/Rbmx/Timp3	6
GO:0019432	GO:0019432	triglyceride biosynthetic process	6/1003	45/28891	0.00442160804453113	0.0214902197383027	0.0137473670073661	Gpam/Gpld1/Acsl6/Slc27a1/Tcf7l2/Srebf1	6
GO:0021955	GO:0021955	central nervous system neuron axonogenesis	6/1003	45/28891	0.00442160804453113	0.0214902197383027	0.0137473670073661	Dclk1/Nfib/Ptk2/Cdh11/Mycbp2/Zeb2	6
GO:0043550	GO:0043550	regulation of lipid kinase activity	6/1003	45/28891	0.00442160804453113	0.0214902197383027	0.0137473670073661	Fgfr3/Rb1/Pik3r1/Ppp2r5a/Rbl2/Pik3ip1	6
GO:1900087	GO:1900087	positive regulation of G1/S transition of mitotic cell cycle	6/1003	45/28891	0.00442160804453113	0.0214902197383027	0.0137473670073661	Plcb1/Egfr/Kmt2e/Ankrd17/Crebbp/Eif4g1	6
GO:0048738	GO:0048738	cardiac muscle tissue development	19/1003	280/28891	0.00443422595855922	0.0214902197383027	0.0137473670073661	Agt/S1pr1/Gja1/Vegfa/Ncam1/Apc/Nebl/Sox6/Notch1/Fgfr1/Chd7/Id2/Hdac2/Camk2d/Zmpste24/Arid1a/Creb1/Dicer1/Bmpr1a	19
GO:0008542	GO:0008542	visual learning	8/1003	75/28891	0.00443885426968709	0.0214902197383027	0.0137473670073661	Atp1a2/Slc7a11/Nf1/Hmgcr/Kmt2a/Htt/Ddhd2/Creb1	8
GO:0050805	GO:0050805	negative regulation of synaptic transmission	8/1003	75/28891	0.00443885426968709	0.0214902197383027	0.0137473670073661	Gria1/Slc6a1/Mapt/Grid2/Pcdh17/Mgll/Gabbr1/Ppp1r9a	8
GO:0000280	GO:0000280	nuclear division	27/1003	450/28891	0.00447163644289742	0.0214902197383027	0.0137473670073661	Fgfr3/Plcb1/Gja1/Cit/Nfib/Apc/Clasp2/Spire1/Fmn2/Rb1/Clasp1/Akap8/Cdk5rap2/Eps8/Bag6/Abraxas2/Top2b/Stag1/Akap8l/Marf1/Nipbl/Dctn2/Ubr2/Tom1l1/Zfp207/Reep3/Eif4g3	27
GO:0015810	GO:0015810	aspartate transmembrane transport	4/1003	20/28891	0.00448484540810589	0.0214902197383027	0.0137473670073661	Slc1a2/Slc1a3/Lrrc8a/Slc25a18	4
GO:0021534	GO:0021534	cell proliferation in hindbrain	4/1003	20/28891	0.00448484540810589	0.0214902197383027	0.0137473670073661	Gpr37l1/Smo/Rora/Rere	4
GO:0021694	GO:0021694	cerebellar Purkinje cell layer formation	4/1003	20/28891	0.00448484540810589	0.0214902197383027	0.0137473670073661	Atp2b2/Herc1/Atxn2/Rora	4
GO:0032011	GO:0032011	ARF protein signal transduction	4/1003	20/28891	0.00448484540810589	0.0214902197383027	0.0137473670073661	Psd2/Psd3/Map4k4/Iqsec1	4
GO:0032012	GO:0032012	regulation of ARF protein signal transduction	4/1003	20/28891	0.00448484540810589	0.0214902197383027	0.0137473670073661	Psd2/Psd3/Map4k4/Iqsec1	4
GO:0032252	GO:0032252	secretory granule localization	4/1003	20/28891	0.00448484540810589	0.0214902197383027	0.0137473670073661	Kif1a/Kif1b/Map2/Tcf7l2	4
GO:0035633	GO:0035633	maintenance of blood-brain barrier	4/1003	20/28891	0.00448484540810589	0.0214902197383027	0.0137473670073661	Vegfa/Tjp1/Zeb2/Tjp2	4
GO:0038166	GO:0038166	angiotensin-activated signaling pathway	4/1003	20/28891	0.00448484540810589	0.0214902197383027	0.0137473670073661	Agt/Ahcyl1/Ppp3ca/Src	4
GO:0043116	GO:0043116	negative regulation of vascular permeability	4/1003	20/28891	0.00448484540810589	0.0214902197383027	0.0137473670073661	Ddah1/Vegfa/Apoe/Fermt2	4
GO:0098885	GO:0098885	modification of postsynaptic actin cytoskeleton	4/1003	20/28891	0.00448484540810589	0.0214902197383027	0.0137473670073661	Wasf3/Ptk2/Cyfip1/Pfn2	4
GO:0099150	GO:0099150	regulation of postsynaptic specialization assembly	4/1003	20/28891	0.00448484540810589	0.0214902197383027	0.0137473670073661	Nrxn1/Grid2/Ptprd/Ptprs	4
GO:1905564	GO:1905564	positive regulation of vascular endothelial cell proliferation	4/1003	20/28891	0.00448484540810589	0.0214902197383027	0.0137473670073661	Fgfr1/Stat3/Mdk/Dicer1	4
GO:0014706	GO:0014706	striated muscle tissue development	20/1003	301/28891	0.0045055269906138	0.0215699579156022	0.0137983757918821	Agt/S1pr1/Gja1/Vegfa/Ncam1/Apc/Nebl/Sox6/Notch1/Fgfr1/Chd7/Id2/Hdac2/Camk2d/Zmpste24/Arid1a/Creb1/Dicer1/Luc7l/Bmpr1a	20
GO:0035303	GO:0035303	regulation of dephosphorylation	11/1003	126/28891	0.00451837174453945	0.0216120684340068	0.0138253140344142	Nsmf/Ppp2r2b/Magi2/Ppp6r2/Htt/Ppp2r5a/Cry2/Smpd1/Ppp6r3/Ikbkb/Src	11
GO:0097553	GO:0097553	calcium ion transmembrane import into cytosol	15/1003	201/28891	0.00459541499034245	0.021920099605096	0.0140223626272271	Grin2b/Grin2c/Ank2/Adcyap1r1/Plcb1/Prnp/Itpr2/Dmd/Bcl2/Ppp3ca/Htt/Chd7/Plce1/Camk2d/Asph	15
GO:0021952	GO:0021952	central nervous system projection neuron axonogenesis	5/1003	32/28891	0.00461151589668843	0.021920099605096	0.0140223626272271	Dclk1/Nfib/Cdh11/Mycbp2/Zeb2	5
GO:0034063	GO:0034063	stress granule assembly	5/1003	32/28891	0.00461151589668843	0.021920099605096	0.0140223626272271	Tia1/Bicd1/Atxn2l/Prrc2c/Atxn2	5
GO:0048641	GO:0048641	regulation of skeletal muscle tissue development	5/1003	32/28891	0.00461151589668843	0.021920099605096	0.0140223626272271	Hmgcr/Bcl2/Tcf7l2/Rps6kb1/Usp19	5
GO:1902683	GO:1902683	regulation of receptor localization to synapse	5/1003	32/28891	0.00461151589668843	0.021920099605096	0.0140223626272271	Tnik/Gpc6/Ogt/Magi2/Stx7	5
GO:1990776	GO:1990776	response to angiotensin	5/1003	32/28891	0.00461151589668843	0.021920099605096	0.0140223626272271	Agt/Ahcyl1/Slc30a10/Ppp3ca/Src	5
GO:1990806	GO:1990806	ligand-gated ion channel signaling pathway	5/1003	32/28891	0.00461151589668843	0.021920099605096	0.0140223626272271	Gria2/Grin2b/Grin2c/Plcb1/Cpeb4	5
GO:0006893	GO:0006893	Golgi to plasma membrane transport	7/1003	60/28891	0.00463597101380284	0.021997167352604	0.0140716631286797	Acsl3/Macf1/Rab34/Exoc1/Atp2c1/Rabep1/Golga4	7
GO:0072666	GO:0072666	establishment of protein localization to vacuole	7/1003	60/28891	0.00463597101380284	0.021997167352604	0.0140716631286797	Hgs/Clu/Zfyve16/Vps13a/Ap3d1/Vps37a/Sorl1	7
GO:0035148	GO:0035148	tube formation	14/1003	182/28891	0.00465181429393705	0.0220136389193581	0.0140822000462223	Vegfa/Sox8/Ptch1/Nfib/Notch1/Rgma/Sdc4/Zeb2/Tulp3/Enah/Arid1a/Nckap1/Specc1l/Cc2d2a	14
GO:0045766	GO:0045766	positive regulation of angiogenesis	14/1003	182/28891	0.00465181429393705	0.0220136389193581	0.0140822000462223	Ddah1/Vegfa/F3/Sash1/Rapgef3/Slc39a12/Tlr3/Tjp1/Hipk2/Stat3/Itgb8/Mdk/Ago2/Add1	14
GO:1904018	GO:1904018	positive regulation of vasculature development	14/1003	182/28891	0.00465181429393705	0.0220136389193581	0.0140822000462223	Ddah1/Vegfa/F3/Sash1/Rapgef3/Slc39a12/Tlr3/Tjp1/Hipk2/Stat3/Itgb8/Mdk/Ago2/Add1	14
GO:0007156	GO:0007156	homophilic cell adhesion via plasma membrane adhesion molecules	10/1003	109/28891	0.00467924609192889	0.0220428102792269	0.0141008610648207	Nrcam/Cadm2/Pcdh10/Cadm4/Fat3/Cdh2/Cdh11/Celsr2/Igsf11/Cadm1	10
GO:0009062	GO:0009062	fatty acid catabolic process	10/1003	109/28891	0.00467924609192889	0.0220428102792269	0.0141008610648207	Ivd/Crot/Cpt1a/Abcd3/Akt2/Lonp2/Eci2/Abhd3/Acox1/Hadhb	10
GO:0010660	GO:0010660	regulation of muscle cell apoptotic process	10/1003	109/28891	0.00467924609192889	0.0220428102792269	0.0141008610648207	Agt/Gria4/Arrb1/Rapgef3/Hmgcr/Bcl2/Pik3r1/Camk2d/Mdk/Dicer1	10
GO:0045069	GO:0045069	regulation of viral genome replication	9/1003	92/28891	0.00468275512488634	0.0220428102792269	0.0141008610648207	Hacd3/Notch1/Bcl2/Srpk2/Srpk1/Larp1/Top2b/Tasor/Dicer1	9
GO:0046209	GO:0046209	nitric oxide metabolic process	9/1003	92/28891	0.00468275512488634	0.0220428102792269	0.0141008610648207	Agt/Ddah1/Sirpa/Slc7a2/Clu/Por/Akt2/Rora/Khsrp	9
GO:0098656	GO:0098656	monoatomic anion transmembrane transport	9/1003	92/28891	0.00468275512488634	0.0220428102792269	0.0141008610648207	Slc1a2/Slc6a1/Gabrg1/Slc1a3/Gabrb1/Lrrc8a/Prnp/Clcn3/Tcaf1	9
GO:0000723	GO:0000723	telomere maintenance	12/1003	145/28891	0.00476435548249043	0.0223677480787458	0.0143087248856168	Hdac8/Hnrnpa2b1/Ino80e/Atrx/Ino80d/Dhx36/Smc5/Smg1/Src/Xrn1/Parp3/Smg6	12
GO:0050657	GO:0050657	nucleic acid transport	12/1003	145/28891	0.00476435548249043	0.0223677480787458	0.0143087248856168	Mapt/Tst/Pabpn1/Hnrnpa2b1/Htt/Poldip3/Cpsf6/Thoc2/Thoc1/Akap8l/Srsf1/Khsrp	12
GO:0050658	GO:0050658	RNA transport	12/1003	145/28891	0.00476435548249043	0.0223677480787458	0.0143087248856168	Mapt/Tst/Pabpn1/Hnrnpa2b1/Htt/Poldip3/Cpsf6/Thoc2/Thoc1/Akap8l/Srsf1/Khsrp	12
GO:0070646	GO:0070646	protein modification by small protein removal	11/1003	127/28891	0.00479583120510172	0.0224957354770061	0.0143905988616687	Usp40/Usp34/Abraxas2/Senp5/Usp24/Usp15/Cops3/Senp7/Zranb1/Usp19/Itch	11
GO:0071902	GO:0071902	positive regulation of protein serine/threonine kinase activity	15/1003	202/28891	0.00480943003920988	0.0225001621344097	0.0143934306095374	Agt/Nrxn1/Vegfa/Ntrk3/Egfr/Sash1/Fermt2/Mapk8ip3/Fgfr1/Zeb2/Camk1/Irak1/Src/Tead1/Fgd4	15
GO:1902075	GO:1902075	cellular response to salt	15/1003	202/28891	0.00480943003920988	0.0225001621344097	0.0143934306095374	Slc1a2/Slc1a3/Nrxn1/Plcb1/Gpld1/Syt11/Mt1/Kcnj10/Sorbs1/Id2/Smpd1/Cpne2/Add1/Asph/Dlg4	15
GO:0060997	GO:0060997	dendritic spine morphogenesis	8/1003	76/28891	0.00481363528615509	0.0225001621344097	0.0143934306095374	Ctnnd2/Kif1a/Mfn1/Ppp1r9a/Dhx36/Dnm1l/Dlg4/Wasl	8
GO:2000036	GO:2000036	regulation of stem cell population maintenance	8/1003	76/28891	0.00481363528615509	0.0225001621344097	0.0143934306095374	Ptn/Ogt/Brd9/Hdac2/Smo/Cnot3/Arid1a/Tead1	8
GO:0030835	GO:0030835	negative regulation of actin filament depolymerization	6/1003	46/28891	0.00493839866749544	0.0230429825936107	0.0147406747123254	Tmod2/Eps8/Add3/Carmil1/Specc1l/Add1	6
GO:0071825	GO:0071825	protein-lipid complex organization	6/1003	46/28891	0.00493839866749544	0.0230429825936107	0.0147406747123254	Lcat/Acsl3/Pla2g7/Apoe/Soat1/Abca1	6
GO:0001894	GO:0001894	tissue homeostasis	19/1003	283/28891	0.0049654957604993	0.0231088198513908	0.0147827910311198	S1pr1/Atp1b2/Vegfa/Egfr/Nfib/Notch1/Clcn3/Rb1/Nf1/Tjp1/Bcl2/Kmt2a/Zeb2/Smo/Creb1/Src/Add1/Ankrd11/Tjp2	19
GO:0032412	GO:0032412	regulation of monoatomic ion transmembrane transporter activity	19/1003	283/28891	0.0049654957604993	0.0231088198513908	0.0147827910311198	Atp1a2/Ank2/Nrxn1/Plcb1/Atp1b2/Ahcyl1/Prnp/Slc6a9/Rapgef3/Dmd/Mink1/Htt/Klhl24/Ppargc1a/Camk2d/Tcaf1/Ikbkb/Asph/Dlg4	19
GO:0060249	GO:0060249	anatomical structure homeostasis	19/1003	283/28891	0.0049654957604993	0.0231088198513908	0.0147827910311198	S1pr1/Atp1b2/Vegfa/Egfr/Nfib/Notch1/Clcn3/Rb1/Nf1/Tjp1/Bcl2/Kmt2a/Zeb2/Smo/Creb1/Src/Add1/Ankrd11/Tjp2	19
GO:0031960	GO:0031960	response to corticosteroid	10/1003	110/28891	0.0049912280643873	0.0232083409474734	0.0148464550163877	Acsbg1/Lcat/Fam107a/Hdac8/Agl/Bcl2/Pik3r1/Por/Zfp36l2/Rps6kb1	10
GO:0032273	GO:0032273	positive regulation of protein polymerization	9/1003	93/28891	0.0050287835744381	0.0233626168149265	0.0149451458160205	Mapt/Apc/Cdk5rap2/Cdc42ep4/Carmil1/Rictor/Clip1/Nckap1/Pfn2	9
GO:0044380	GO:0044380	protein localization to cytoskeleton	7/1003	61/28891	0.0050834455553173	0.0235755276926879	0.0150813456321271	Apc/Bicd1/Htt/Hook3/Nudcd3/Cep350/Dctn2	7
GO:0098926	GO:0098926	postsynaptic signal transduction	7/1003	61/28891	0.0050834455553173	0.0235755276926879	0.0150813456321271	Plcb1/Nsmf/Nf1/Sorbs1/Htt/Stat3/Abi1	7
GO:0045930	GO:0045930	negative regulation of mitotic cell cycle	17/1003	243/28891	0.00510386268283251	0.0236291578499219	0.0151156530269856	Fgfr3/Fam107a/Egfr/Apc/Rb1/Gas1/Crlf3/Bcl2/Cdk5rap2/Zfp36l2/Uimc1/Nacc2/Rbl2/Nae1/Ctdsp2/Tom1l1/Zfp207	17
GO:0050920	GO:0050920	regulation of chemotaxis	17/1003	243/28891	0.00510386268283251	0.0236291578499219	0.0151156530269856	S1pr1/Cxcl14/Ptn/Pla2g7/Vegfa/Ntrk3/Tubb2b/Ptk2/Sema6d/Mycbp2/Notch1/Fgfr1/Akt2/Dnm1l/Mdk/Wasl/Ryk	17
GO:0030879	GO:0030879	mammary gland development	13/1003	165/28891	0.00512826830526487	0.0237215738418578	0.0151747718528498	Gja1/Vegfa/Ptch1/Arhgap5/Atp2b2/Fasn/Id2/Smo/Lats1/Creb1/Src/Chuk/Kdm5b	13
GO:1904036	GO:1904036	negative regulation of epithelial cell apoptotic process	8/1003	77/28891	0.00521218324388574	0.0240888607410061	0.0154097265374029	Apc/Rb1/Npc1/Bcl2/Tcf7l2/Mdk/Krit1/Srsf6	8
GO:0070296	GO:0070296	sarcoplasmic reticulum calcium ion transport	5/1003	33/28891	0.00528226609983687	0.024391640519835	0.0156034157966407	Ank2/Dmd/Chd7/Camk2d/Zmpste24	5
GO:0035641	GO:0035641	locomotory exploration behavior	4/1003	21/28891	0.00538980251047101	0.0247378314236238	0.0158248753008688	Lsamp/Atp1a2/Apoe/Dlg4	4
GO:0045540	GO:0045540	regulation of cholesterol biosynthetic process	4/1003	21/28891	0.00538980251047101	0.0247378314236238	0.0158248753008688	Apoe/Por/Srebf2/Srebf1	4
GO:0051930	GO:0051930	regulation of sensory perception of pain	4/1003	21/28891	0.00538980251047101	0.0247378314236238	0.0158248753008688	Grm3/Mgll/Zfhx2/Fabp5	4
GO:0071071	GO:0071071	regulation of phospholipid biosynthetic process	4/1003	21/28891	0.00538980251047101	0.0247378314236238	0.0158248753008688	Acsl3/Slc27a1/Pcx/Idh1	4
GO:0071786	GO:0071786	endoplasmic reticulum tubular network organization	4/1003	21/28891	0.00538980251047101	0.0247378314236238	0.0158248753008688	Rtn3/Rab3gap1/Atl3/Reep3	4
GO:0106118	GO:0106118	regulation of sterol biosynthetic process	4/1003	21/28891	0.00538980251047101	0.0247378314236238	0.0158248753008688	Apoe/Por/Srebf2/Srebf1	4
GO:0006575	GO:0006575	cellular modified amino acid metabolic process	11/1003	129/28891	0.00539116977758764	0.0247378314236238	0.0158248753008688	Ckb/Slc27a1/Aldh1l1/Slco1c1/Cbs/Mboat2/Crot/Cpt1a/Serinc1/Csad/Cpq	11
GO:2001057	GO:2001057	reactive nitrogen species metabolic process	9/1003	94/28891	0.0053943116854811	0.0247378314236238	0.0158248753008688	Agt/Ddah1/Sirpa/Slc7a2/Clu/Por/Akt2/Rora/Khsrp	9
GO:0042060	GO:0042060	wound healing	23/1003	370/28891	0.00547914812517219	0.0251053156155958	0.0160599561943154	Plpp3/Vegfa/F3/Macf1/Slc7a11/Cadm4/Apoe/Entpd2/Syt11/Mertk/Dst/Fermt2/Serpine2/Clasp2/Ptk2/Nf1/Clasp1/Sdc4/Kank1/Smpd1/Lyst/Srsf6/Gna13	23
GO:0001937	GO:0001937	negative regulation of endothelial cell proliferation	6/1003	47/28891	0.0054981718220281	0.0251381832345839	0.0160809817225041	Gja1/Apoe/Apc/Nf1/Sparc/Krit1	6
GO:0007628	GO:0007628	adult walking behavior	6/1003	47/28891	0.0054981718220281	0.0251381832345839	0.0160809817225041	Mapt/Kcnj10/Npc1/Chd7/Hipk2/Zmpste24	6
GO:0030308	GO:0030308	negative regulation of cell growth	15/1003	205/28891	0.005500449235293	0.0251381832345839	0.0160809817225041	Agt/Gja1/Spag9/Serpine2/Sema6d/Map2/Rgma/Rb1/Gas1/Crlf3/Eno1/Ptprs/Bcl2/Dip2b/Ryk	15
GO:1903053	GO:1903053	regulation of extracellular matrix organization	7/1003	62/28891	0.00556259000062325	0.0251797134645905	0.0161075487525649	Agt/Lama2/Clasp2/Cst3/Notch1/Rb1/Clasp1	7
GO:0019932	GO:0019932	second-messenger-mediated signaling	21/1003	328/28891	0.00558332834034054	0.0251797134645905	0.0161075487525649	Ank2/Adcyap1r1/Mapt/Vegfa/Egfr/Ednrb/Ncam1/Apoe/Prnp/Ntrk2/Adgrl1/Cbs/Mt1/Dmd/Mt2/Ppp3ca/Htt/Nfat5/Ppp1r9a/Zmpste24/Creb1	21
GO:0006534	GO:0006534	cysteine metabolic process	3/1003	11/28891	0.0055850095058215	0.0251797134645905	0.0161075487525649	Slc7a11/Cbs/Csad	3
GO:0015808	GO:0015808	L-alanine transport	3/1003	11/28891	0.0055850095058215	0.0251797134645905	0.0161075487525649	Slc38a3/Slc3a2/Sfxn1	3
GO:0019227	GO:0019227	neuronal action potential propagation	3/1003	11/28891	0.0055850095058215	0.0251797134645905	0.0161075487525649	Nrcam/Ntrk3/Ntrk2	3
GO:0030388	GO:0030388	fructose 1,6-bisphosphate metabolic process	3/1003	11/28891	0.0055850095058215	0.0251797134645905	0.0161075487525649	Aldoc/Pfkm/Pfkp	3
GO:0045050	GO:0045050	protein insertion into ER membrane by stop-transfer membrane-anchor sequence	3/1003	11/28891	0.0055850095058215	0.0251797134645905	0.0161075487525649	Emc7/Emc3/Emc8	3
GO:0045542	GO:0045542	positive regulation of cholesterol biosynthetic process	3/1003	11/28891	0.0055850095058215	0.0251797134645905	0.0161075487525649	Por/Srebf2/Srebf1	3
GO:0060352	GO:0060352	cell adhesion molecule production	3/1003	11/28891	0.0055850095058215	0.0251797134645905	0.0161075487525649	Aqp4/Notch1/Crebbp	3
GO:0098870	GO:0098870	action potential propagation	3/1003	11/28891	0.0055850095058215	0.0251797134645905	0.0161075487525649	Nrcam/Ntrk3/Ntrk2	3
GO:0099545	GO:0099545	trans-synaptic signaling by trans-synaptic complex	3/1003	11/28891	0.0055850095058215	0.0251797134645905	0.0161075487525649	Farp1/Ptprd/Cadm1	3
GO:0106120	GO:0106120	positive regulation of sterol biosynthetic process	3/1003	11/28891	0.0055850095058215	0.0251797134645905	0.0161075487525649	Por/Srebf2/Srebf1	3
GO:0110011	GO:0110011	regulation of basement membrane organization	3/1003	11/28891	0.0055850095058215	0.0251797134645905	0.0161075487525649	Lama2/Clasp2/Clasp1	3
GO:1900147	GO:1900147	regulation of Schwann cell migration	3/1003	11/28891	0.0055850095058215	0.0251797134645905	0.0161075487525649	Ptprz1/Lrp1/Nf1	3
GO:1903911	GO:1903911	positive regulation of receptor clustering	3/1003	11/28891	0.0055850095058215	0.0251797134645905	0.0161075487525649	Ptn/Cd81/Dlg4	3
GO:1904383	GO:1904383	response to sodium phosphate	3/1003	11/28891	0.0055850095058215	0.0251797134645905	0.0161075487525649	Fgfr3/Ednrb/Fgfr1	3
GO:0010821	GO:0010821	regulation of mitochondrion organization	12/1003	148/28891	0.0056019451393542	0.0252134765209719	0.0161291470951141	Mapt/Ddhd1/Mfn1/Spire1/Htt/Mtch2/Huwe1/Ddhd2/Ppargc1a/Dnm1l/Srebf1/Pisd	12
GO:0051236	GO:0051236	establishment of RNA localization	12/1003	148/28891	0.0056019451393542	0.0252134765209719	0.0161291470951141	Mapt/Tst/Pabpn1/Hnrnpa2b1/Htt/Poldip3/Cpsf6/Thoc2/Thoc1/Akap8l/Srsf1/Khsrp	12
GO:0007369	GO:0007369	gastrulation	14/1003	186/28891	0.00562345831043226	0.0252790057885351	0.0161710663915143	Plpp3/Macf1/Clasp2/Sox2/Clasp1/Fgfr1/Htt/Nat8f1/Nsd1/Arid1a/Nckap1/Tnrc6c/Tasor/Bmpr1a	14
GO:0043279	GO:0043279	response to alkaloid	8/1003	78/28891	0.00563544715031038	0.0252790057885351	0.0161710663915143	Slc1a2/Slc1a3/Adgrl3/Ncam1/Abat/Smpd1/Dlg4/Crebbp	8
GO:0070972	GO:0070972	protein localization to endoplasmic reticulum	8/1003	78/28891	0.00563544715031038	0.0252790057885351	0.0161710663915143	Ank2/Gja1/Macf1/Insig1/Bag6/Sgta/Gbf1/Rab3gap1	8
GO:0072171	GO:0072171	mesonephric tubule morphogenesis	8/1003	78/28891	0.00563544715031038	0.0252790057885351	0.0161710663915143	Agt/Vegfa/Sox8/Ptch1/Bcl2/Smo/Pbx1/Hes1	8
GO:0001843	GO:0001843	neural tube closure	10/1003	112/28891	0.00566397505492395	0.0253572174087523	0.0162210986322479	Ptch1/Rgma/Sdc4/Zeb2/Tulp3/Enah/Arid1a/Nckap1/Specc1l/Cc2d2a	10
GO:0061326	GO:0061326	renal tubule development	10/1003	112/28891	0.00566397505492395	0.0253572174087523	0.0162210986322479	Agt/Vegfa/Sox8/Pou3f3/Ptch1/Notch1/Bcl2/Smo/Pbx1/Hes1	10
GO:0016052	GO:0016052	carbohydrate catabolic process	13/1003	167/28891	0.00566713382702163	0.0253572174087523	0.0162210986322479	Slc4a4/Aldoc/Phkg1/Pfkm/Agl/Ogt/Eno1/Mtch2/Stat3/Pfkp/Ppargc1a/Rb1cc1/Pygb	13
GO:0050730	GO:0050730	regulation of peptidyl-tyrosine phosphorylation	18/1003	266/28891	0.00567248153924812	0.025359888154528	0.0162228071174477	Agt/Ptprz1/Fgfr3/Plpp3/Vegfa/Egfr/Cadm4/Prnp/Il18/Cntn1/Gprc5b/Hdac2/Rictor/Ctnnd1/Src/Hes1/Abi1/Dlg4	18
GO:0005996	GO:0005996	monosaccharide metabolic process	19/1003	287/28891	0.00575423106428071	0.0256900848010502	0.0164340350406434	Aldoc/Gpld1/Pfkm/Ogt/Pcx/Nisch/Eno1/Sorbs1/Tcf7l2/Pmm1/Pik3r1/Cpt1a/Pfkp/Fabp5/Ppargc1a/Zmpste24/Akt2/Src/Rora	19
GO:0042445	GO:0042445	hormone metabolic process	17/1003	246/28891	0.00575596504721919	0.0256900848010502	0.0164340350406434	Agt/Bmpr1b/Chst10/Ednrb/Cyp2d22/Cpe/Slco1c1/Htt/Tcf7l2/Por/Safb/Ppargc1a/Zmpste24/Tiparp/Cpq/Ddo/Hsd17b11	17
GO:0042475	GO:0042475	odontogenesis of dentin-containing tooth	9/1003	95/28891	0.00578005161587794	0.0257545204720838	0.0164752547596064	Fam20a/Itga6/Tcf7l2/Hdac2/Smo/Dicer1/Ankrd11/Chuk/Bmpr1a	9
GO:0061053	GO:0061053	somite development	9/1003	95/28891	0.00578005161587794	0.0257545204720838	0.0164752547596064	Ptch1/Lfng/Notch1/Zeb2/Smo/Ppp2r3a/Nckap1/Abi1/Bmpr1a	9
GO:0045862	GO:0045862	positive regulation of proteolysis	23/1003	372/28891	0.00583702306842323	0.0259866798492437	0.0166237679065581	Grin2b/Spon1/Gpld1/F3/Apoe/Arrb1/Hip1/Ptk2/Trib2/Ogt/Rgma/Eno1/Clu/Mtch2/Rchy1/Bag6/Stat3/Hdac2/Sgta/Ctnnd1/Src/Ist1/Asph	23
GO:0050792	GO:0050792	regulation of viral process	14/1003	187/28891	0.00589020282096314	0.0261854173412302	0.0167509009593482	Hacd3/Notch1/Bcl2/Srpk2/Smpd1/Rsf1/Srpk1/Larp1/Top2b/Tasor/Crebbp/Trim26/Dicer1/Trim8	14
GO:0140014	GO:0140014	mitotic nuclear division	18/1003	267/28891	0.00589147362810368	0.0261854173412302	0.0167509009593482	Fgfr3/Cit/Nfib/Apc/Clasp2/Rb1/Clasp1/Akap8/Cdk5rap2/Eps8/Abraxas2/Stag1/Akap8l/Nipbl/Dctn2/Tom1l1/Zfp207/Reep3	18
GO:0007043	GO:0007043	cell-cell junction assembly	13/1003	168/28891	0.00595302044506098	0.0264369576836402	0.016911812176003	Agt/Cldn10/Gjb6/Ctnnd2/Gja1/Nfasc/Cdh2/Cdh11/Vcl/Tjp1/Ctnnd1/Ikbkb/Hopx	13
GO:0060964	GO:0060964	regulation of miRNA-mediated gene silencing	5/1003	34/28891	0.00601913739324576	0.0266480583185217	0.017046853973553	Nr2f1/Stat3/Zmpste24/Tnrc6c/Tial1	5
GO:0099010	GO:0099010	modification of postsynaptic structure	5/1003	34/28891	0.00601913739324576	0.0266480583185217	0.017046853973553	Wasf3/Ptk2/Nf1/Cyfip1/Pfn2	5
GO:0015908	GO:0015908	fatty acid transport	10/1003	113/28891	0.00602584876270271	0.0266480583185217	0.017046853973553	Acsl3/Acsl6/Apoe/Slc27a1/Fabp7/Crot/Abcd3/Fabp5/Akt2/Rps6kb1	10
GO:0060606	GO:0060606	tube closure	10/1003	113/28891	0.00602584876270271	0.0266480583185217	0.017046853973553	Ptch1/Rgma/Sdc4/Zeb2/Tulp3/Enah/Arid1a/Nckap1/Specc1l/Cc2d2a	10
GO:0002285	GO:0002285	lymphocyte activation involved in immune response	16/1003	227/28891	0.00603050851419525	0.0266480583185217	0.017046853973553	Cd81/Il18/Lfng/Kmt2a/Rc3h1/Phf14/Stat3/Kmt5b/Nsd2/Rc3h2/Thoc1/Mdk/Gadd45g/Parp3/Lamp1/Rora	16
GO:0060538	GO:0060538	skeletal muscle organ development	16/1003	227/28891	0.00603050851419525	0.0266480583185217	0.017046853973553	Cntfr/Sox8/Ddx17/Notch1/Dmd/Rb1/Nf1/Hmgcr/Bcl2/Ppp3ca/Tcf7l2/S100b/Ccnt2/Smo/Rps6kb1/Usp19	16
GO:0042491	GO:0042491	inner ear auditory receptor cell differentiation	7/1003	63/28891	0.00607474399205574	0.0268213262444943	0.0171576940579242	Fgfr3/Myo6/Gsdme/Atp2b2/Notch1/Fgfr1/Hes1	7
GO:0007492	GO:0007492	endoderm development	8/1003	79/28891	0.00608438364719478	0.0268416858749799	0.017170718183123	Notch1/Sox2/Tnrc6a/Ankrd17/Nckap1/Bptf/Tnrc6c/Bmpr1a	8
GO:0048873	GO:0048873	homeostasis of number of cells within a tissue	6/1003	48/28891	0.00610293252377571	0.02687908730356	0.0171946440048015	Vegfa/Notch1/Bcl2/Kmt2a/Smo/Add1	6
GO:0072583	GO:0072583	clathrin-dependent endocytosis	6/1003	48/28891	0.00610293252377571	0.02687908730356	0.0171946440048015	Sgip1/Syt11/Magi2/Ston2/Fcho2/Wasl	6
GO:1903522	GO:1903522	regulation of blood circulation	18/1003	268/28891	0.00611730885250492	0.0269201934498527	0.0172209397470612	Agt/Kcnn2/Atp1a2/Ank2/Gja1/Gnao1/Egfr/Ednrb/Dock4/Mgll/Dmd/Hmgcr/Pik3r1/Add3/Zmpste24/Mdm4/Srebf1/Hopx	18
GO:0032204	GO:0032204	regulation of telomere maintenance	9/1003	96/28891	0.00618672226089284	0.0271584896617154	0.0173733786481444	Hdac8/Hnrnpa2b1/Ino80e/Atrx/Ino80d/Dhx36/Smg1/Src/Smg6	9
GO:0051384	GO:0051384	response to glucocorticoid	9/1003	96/28891	0.00618672226089284	0.0271584896617154	0.0173733786481444	Acsbg1/Lcat/Fam107a/Agl/Bcl2/Pik3r1/Por/Zfp36l2/Rps6kb1	9
GO:0070555	GO:0070555	response to interleukin-1	9/1003	96/28891	0.00618672226089284	0.0271584896617154	0.0173733786481444	Plcb1/Sirpa/Rc3h1/Rbmx/Smpd1/Irak1/Ikbkb/Src/Rora	9
GO:0032200	GO:0032200	telomere organization	12/1003	150/28891	0.00622242270904804	0.0272927628766626	0.017459273682612	Hdac8/Hnrnpa2b1/Ino80e/Atrx/Ino80d/Dhx36/Smc5/Smg1/Src/Xrn1/Parp3/Smg6	12
GO:0055074	GO:0055074	calcium ion homeostasis	22/1003	353/28891	0.00631351768115113	0.027669587341531	0.0177003295805499	Atp13a4/Grin2b/Ank2/Fgfr3/Plcb1/Fam20a/Apoe/Itpr2/Grina/Atp2b2/Dmd/Bcl2/Fgfr1/Htt/Chd7/S100b/Plce1/Camk2d/Tmem165/Atp2c1/Kctd17/Asph	22
GO:0006541	GO:0006541	glutamine metabolic process	4/1003	22/28891	0.00640905211097978	0.0278822495260066	0.0178363703067116	Glul/Glud1/Phgdh/Slc38a1	4
GO:0007620	GO:0007620	copulation	4/1003	22/28891	0.00640905211097978	0.0278822495260066	0.0178363703067116	Ednrb/Serpine2/Abat/Ddo	4
GO:0010232	GO:0010232	vascular transport	4/1003	22/28891	0.00640905211097978	0.0278822495260066	0.0178363703067116	Gja1/Apoe/Slc27a1/Lrp1	4
GO:0051931	GO:0051931	regulation of sensory perception	4/1003	22/28891	0.00640905211097978	0.0278822495260066	0.0178363703067116	Grm3/Mgll/Zfhx2/Fabp5	4
GO:0071625	GO:0071625	vocalization behavior	4/1003	22/28891	0.00640905211097978	0.0278822495260066	0.0178363703067116	Nrxn1/Auts2/Nrxn2/Dlg4	4
GO:0072578	GO:0072578	neurotransmitter-gated ion channel clustering	4/1003	22/28891	0.00640905211097978	0.0278822495260066	0.0178363703067116	Nrxn1/Slc7a11/Apoe/Dlg4	4
GO:0090205	GO:0090205	positive regulation of cholesterol metabolic process	4/1003	22/28891	0.00640905211097978	0.0278822495260066	0.0178363703067116	Apoe/Por/Srebf2/Srebf1	4
GO:1900006	GO:1900006	positive regulation of dendrite development	4/1003	22/28891	0.00640905211097978	0.0278822495260066	0.0178363703067116	Ptprz1/Ptn/Cyfip1/Clip1	4
GO:2000114	GO:2000114	regulation of establishment of cell polarity	4/1003	22/28891	0.00640905211097978	0.0278822495260066	0.0178363703067116	Rufy3/Kank1/Rictor/Krit1	4
GO:0061138	GO:0061138	morphogenesis of a branching epithelium	16/1003	229/28891	0.00654441619019615	0.0284479589766018	0.0181982565755154	Agt/Vegfa/Sox8/Ptch1/Spry2/Notch1/Sox2/Bcl2/Fgfr1/Smo/Pbx1/Mdk/Src/Gna13/Dicer1/Kdm5b	16
GO:1903312	GO:1903312	negative regulation of mRNA metabolic process	9/1003	97/28891	0.0066150485398387	0.0287118120844693	0.0183670443103111	Vegfa/Hnrnpa2b1/Larp4b/Sfswap/Larp1/Acin1/Srsf1/Srsf6/Dicer1	9
GO:0010517	GO:0010517	regulation of phospholipase activity	7/1003	64/28891	0.00662125153165637	0.0287118120844693	0.0183670443103111	Agt/Fgfr3/Adcyap1r1/Lrp1/Bicd1/Fgfr1/Gna13	7
GO:0048260	GO:0048260	positive regulation of receptor-mediated endocytosis	7/1003	64/28891	0.00662125153165637	0.0287118120844693	0.0183670443103111	Vegfa/Arrb1/Hip1/Magi2/Bicd1/Clu/Wasl	7
GO:0031111	GO:0031111	negative regulation of microtubule polymerization or depolymerization	6/1003	49/28891	0.00675467906180272	0.0292245752386975	0.01869506065239	Apc/Clasp2/Map2/Clasp1/Specc1l/Mid1ip1	6
GO:1903018	GO:1903018	regulation of glycoprotein metabolic process	6/1003	49/28891	0.00675467906180272	0.0292245752386975	0.01869506065239	Plcb1/Cst3/Soat1/Bcl2/Tcf7l2/Ago2	6
GO:0015748	GO:0015748	organophosphate ester transport	11/1003	133/28891	0.00675592466177459	0.0292245752386975	0.01869506065239	Gja1/Apoe/Lrrc8a/Pitpnc1/Abcc5/Abca1/Pitpnm2/Atp11b/Atp8a1/Slc25a36/Atp11a	11
GO:0008053	GO:0008053	mitochondrial fusion	5/1003	35/28891	0.00682537609944606	0.0294534014703663	0.0188414415747803	Mfn1/Mtch2/Huwe1/Chchd3/Dnm1l	5
GO:0009048	GO:0009048	dosage compensation by inactivation of X chromosome	5/1003	35/28891	0.00682537609944606	0.0294534014703663	0.0188414415747803	Xist/Ogt/Tsix/Kansl3/Msl1	5
GO:1900368	GO:1900368	regulation of post-transcriptional gene silencing by regulatory ncRNA	5/1003	35/28891	0.00682537609944606	0.0294534014703663	0.0188414415747803	Nr2f1/Stat3/Zmpste24/Tnrc6c/Tial1	5
GO:0021954	GO:0021954	central nervous system neuron development	9/1003	98/28891	0.00706576066689912	0.0304660989013792	0.019489267582196	Dclk1/Nfib/Ntrk2/Ptk2/Cdh11/Mycbp2/Fgfr1/Zeb2/Zmiz1	9
GO:0045786	GO:0045786	negative regulation of cell cycle	24/1003	400/28891	0.00707305679578427	0.0304729436447913	0.019493646187948	Fgfr3/Fam107a/Egfr/Apc/Sox2/Rb1/Gas1/Crlf3/Bcl2/Cdk5rap2/Zfp36l2/Uimc1/Nacc2/Atrx/Rbl2/Nae1/Thoc1/Lats1/Brd4/Ufl1/Ctdsp2/Prpf19/Tom1l1/Zfp207	24
GO:0051028	GO:0051028	mRNA transport	10/1003	116/28891	0.00722023897306671	0.0309617205888108	0.0198063184693858	Mapt/Pabpn1/Hnrnpa2b1/Htt/Poldip3/Thoc2/Thoc1/Akap8l/Srsf1/Khsrp	10
GO:0055017	GO:0055017	cardiac muscle tissue growth	10/1003	116/28891	0.00722023897306671	0.0309617205888108	0.0198063184693858	Agt/S1pr1/Gja1/Ncam1/Apc/Notch1/Fgfr1/Hdac2/Camk2d/Bmpr1a	10
GO:0015911	GO:0015911	long-chain fatty acid import across plasma membrane	3/1003	12/28891	0.00725610948980935	0.0309617205888108	0.0198063184693858	Acsl6/Slc27a1/Akt2	3
GO:0030948	GO:0030948	negative regulation of vascular endothelial growth factor receptor signaling pathway	3/1003	12/28891	0.00725610948980935	0.0309617205888108	0.0198063184693858	Cadm4/Hgs/Epn2	3
GO:0035331	GO:0035331	negative regulation of hippo signaling	3/1003	12/28891	0.00725610948980935	0.0309617205888108	0.0198063184693858	Cit/Wwc2/Mark3	3
GO:0036135	GO:0036135	Schwann cell migration	3/1003	12/28891	0.00725610948980935	0.0309617205888108	0.0198063184693858	Ptprz1/Lrp1/Nf1	3
GO:0045607	GO:0045607	regulation of inner ear auditory receptor cell differentiation	3/1003	12/28891	0.00725610948980935	0.0309617205888108	0.0198063184693858	Fgfr3/Notch1/Hes1	3
GO:0045631	GO:0045631	regulation of mechanoreceptor differentiation	3/1003	12/28891	0.00725610948980935	0.0309617205888108	0.0198063184693858	Fgfr3/Notch1/Hes1	3
GO:0070863	GO:0070863	positive regulation of protein exit from endoplasmic reticulum	3/1003	12/28891	0.00725610948980935	0.0309617205888108	0.0198063184693858	Cd81/Tm9sf4/Sorl1	3
GO:0097090	GO:0097090	presynaptic membrane organization	3/1003	12/28891	0.00725610948980935	0.0309617205888108	0.0198063184693858	Nrxn1/Apoe/Ptprd	3
GO:0099519	GO:0099519	dense core granule cytoskeletal transport	3/1003	12/28891	0.00725610948980935	0.0309617205888108	0.0198063184693858	Kif1a/Kif1b/Map2	3
GO:2000980	GO:2000980	regulation of inner ear receptor cell differentiation	3/1003	12/28891	0.00725610948980935	0.0309617205888108	0.0198063184693858	Fgfr3/Notch1/Hes1	3
GO:0003015	GO:0003015	heart process	17/1003	252/28891	0.00726342899031626	0.0309681980433771	0.019810462119208	Agt/Kcnn2/Atp1a2/Ank2/Gja1/Gnao1/Ednrb/Dmd/Pik3r1/Camk2d/Zmpste24/Dnm1l/Src/Mdm4/Srebf1/Srsf1/Hopx	17
GO:0003007	GO:0003007	heart morphogenesis	19/1003	294/28891	0.0073797681918171	0.0314189169725383	0.0200987885584812	S1pr1/Gja1/Vegfa/Ptch1/Cpe/Notch1/Chd7/Id2/Smo/Zmpste24/Nsd2/Mdm4/Hes1/Tead1/Nipbl/Zmiz1/Dicer1/Asxl2/Bmpr1a	19
GO:1903050	GO:1903050	regulation of proteolysis involved in protein catabolic process	16/1003	232/28891	0.00738091455293425	0.0314189169725383	0.0200987885584812	Dlgap1/Apoe/Ptk2/Trib2/Ogt/Phf20l1/Clu/Rchy1/Hipk2/Bag6/Sgta/Araf/Lats1/Ufl1/Usp19/Ophn1	16
GO:0070828	GO:0070828	heterochromatin organization	9/1003	99/28891	0.00753959340756331	0.0318524413261786	0.020376115569033	Rb1/Dnmt3a/Hdac2/Atrx/Tasor/Fam172a/Ubr5/Ubr2/Dicer1	9
GO:0009065	GO:0009065	glutamine family amino acid catabolic process	4/1003	23/28891	0.00754839608048256	0.0318524413261786	0.020376115569033	Ddah1/Glud1/Prodh/Asrgl1	4
GO:0010880	GO:0010880	regulation of release of sequestered calcium ion into cytosol by sarcoplasmic reticulum	4/1003	23/28891	0.00754839608048256	0.0318524413261786	0.020376115569033	Ank2/Dmd/Chd7/Camk2d	4
GO:0043171	GO:0043171	peptide catabolic process	4/1003	23/28891	0.00754839608048256	0.0318524413261786	0.020376115569033	Cpe/Npepps/Lnpep/Cpq	4
GO:0051568	GO:0051568	histone H3-K4 methylation	4/1003	23/28891	0.00754839608048256	0.0318524413261786	0.020376115569033	Auts2/Ogt/Kmt2a/Kansl3	4
GO:0070861	GO:0070861	regulation of protein exit from endoplasmic reticulum	4/1003	23/28891	0.00754839608048256	0.0318524413261786	0.020376115569033	Cd81/Insig1/Tm9sf4/Sorl1	4
GO:0090141	GO:0090141	positive regulation of mitochondrial fission	4/1003	23/28891	0.00754839608048256	0.0318524413261786	0.020376115569033	Ddhd1/Spire1/Ddhd2/Dnm1l	4
GO:0090190	GO:0090190	positive regulation of branching involved in ureteric bud morphogenesis	4/1003	23/28891	0.00754839608048256	0.0318524413261786	0.020376115569033	Agt/Vegfa/Sox8/Smo	4
GO:0098974	GO:0098974	postsynaptic actin cytoskeleton organization	4/1003	23/28891	0.00754839608048256	0.0318524413261786	0.020376115569033	Farp1/Adgrb1/Ppp1r9a/Wasl	4
GO:0099188	GO:0099188	postsynaptic cytoskeleton organization	4/1003	23/28891	0.00754839608048256	0.0318524413261786	0.020376115569033	Farp1/Adgrb1/Ppp1r9a/Wasl	4
GO:1900746	GO:1900746	regulation of vascular endothelial growth factor signaling pathway	4/1003	23/28891	0.00754839608048256	0.0318524413261786	0.020376115569033	Vegfa/Cadm4/Tcf4/Spry2	4
GO:0006403	GO:0006403	RNA localization	13/1003	173/28891	0.00755943335614264	0.0318738193168163	0.0203897911427012	Mapt/Tst/Pabpn1/Hnrnpa2b1/Htt/Poldip3/Cpsf6/Dhx36/Thoc2/Thoc1/Akap8l/Srsf1/Khsrp	13
GO:0046626	GO:0046626	regulation of insulin receptor signaling pathway	8/1003	82/28891	0.00759488351318996	0.031998017516502	0.0204692411554756	Agt/Ogt/Sorbs1/Kank1/Rps6kb1/Src/Sorl1/Sesn3	8
GO:0006913	GO:0006913	nucleocytoplasmic transport	22/1003	359/28891	0.00762765411785642	0.0320854355249153	0.0205251627542003	Agt/Appl2/Ahcyl1/Pabpn1/Rapgef3/Hnrnpa2b1/Notch1/Nf1/Ppp3ca/Pik3r1/Poldip3/Cry2/Stat3/Smo/Camk1/Cpsf6/Thoc2/Thoc1/Kpna3/Akap8l/Nemf/Ubr5	22
GO:0051169	GO:0051169	nuclear transport	22/1003	359/28891	0.00762765411785642	0.0320854355249153	0.0205251627542003	Agt/Appl2/Ahcyl1/Pabpn1/Rapgef3/Hnrnpa2b1/Notch1/Nf1/Ppp3ca/Pik3r1/Poldip3/Cry2/Stat3/Smo/Camk1/Cpsf6/Thoc2/Thoc1/Kpna3/Akap8l/Nemf/Ubr5	22
GO:0032369	GO:0032369	negative regulation of lipid transport	5/1003	36/28891	0.0077041634547973	0.0322547643307513	0.0206334829699587	Apoe/Cry2/Srebf2/Irak1/Akt2	5
GO:0032607	GO:0032607	interferon-alpha production	5/1003	36/28891	0.0077041634547973	0.0322547643307513	0.0206334829699587	Tlr3/Ptprs/Dhx36/Ap3d1/Chuk	5
GO:0060147	GO:0060147	regulation of post-transcriptional gene silencing	5/1003	36/28891	0.0077041634547973	0.0322547643307513	0.0206334829699587	Nr2f1/Stat3/Zmpste24/Tnrc6c/Tial1	5
GO:0072576	GO:0072576	liver morphogenesis	5/1003	36/28891	0.0077041634547973	0.0322547643307513	0.0206334829699587	Ptn/Il18/Tet2/Smo/Mdk	5
GO:0090183	GO:0090183	regulation of kidney development	5/1003	36/28891	0.0077041634547973	0.0322547643307513	0.0206334829699587	Agt/Vegfa/Sox8/Ppp3ca/Smo	5
GO:1904994	GO:1904994	regulation of leukocyte adhesion to vascular endothelial cell	5/1003	36/28891	0.0077041634547973	0.0322547643307513	0.0206334829699587	Fut9/Chst2/Nfat5/Irak1/Mdk	5
GO:0031396	GO:0031396	regulation of protein ubiquitination	15/1003	213/28891	0.0077415260813401	0.0323857885753867	0.0207172996270148	Fgfr3/Fam107a/Adgrb1/Arrb1/Sash1/Hdac8/Spry2/Trib2/Mycbp2/Ogt/Fbxo2/Tcf25/Huwe1/Rchy1/Ufl1	15
GO:0001954	GO:0001954	positive regulation of cell-matrix adhesion	7/1003	66/28891	0.00782271099738643	0.0325722553073703	0.0208365830326969	Vegfa/Fermt2/Dmd/Sdc4/Utrn/Map4k4/Dicer1	7
GO:0019098	GO:0019098	reproductive behavior	7/1003	66/28891	0.00782271099738643	0.0325722553073703	0.0208365830326969	Ednrb/Npas3/Serpine2/Ncoa1/Abat/Hdac2/Ddo	7
GO:0042311	GO:0042311	vasodilation	7/1003	66/28891	0.00782271099738643	0.0325722553073703	0.0208365830326969	Agt/Gja1/Vegfa/Egfr/Ednrb/Apoe/Ptk2	7
GO:0060038	GO:0060038	cardiac muscle cell proliferation	7/1003	66/28891	0.00782271099738643	0.0325722553073703	0.0208365830326969	Gja1/Ncam1/Apc/Notch1/Fgfr1/Hdac2/Bmpr1a	7
GO:0060688	GO:0060688	regulation of morphogenesis of a branching structure	7/1003	66/28891	0.00782271099738643	0.0325722553073703	0.0208365830326969	Agt/Vegfa/Sox8/Cpe/Fgfr1/Smo/Mdk	7
GO:0060999	GO:0060999	positive regulation of dendritic spine development	7/1003	66/28891	0.00782271099738643	0.0325722553073703	0.0208365830326969	Apoe/Mfn1/Ppp1r9a/Camk1/Dhx36/Dnm1l/Crebbp	7
GO:0006302	GO:0006302	double-strand break repair	19/1003	296/28891	0.00790702349834263	0.0328976550538994	0.0210447423625741	Spire1/Fmn2/Chd4/Sfpq/Hpf1/Kmt5b/Uimc1/Meaf6/Smc5/Nsd2/Arid1a/Epc1/Rev3l/Parp3/Marf1/Brd8/Prpf19/Nipbl/Smarcc2	19
GO:0015698	GO:0015698	inorganic anion transport	12/1003	155/28891	0.00801262811051795	0.0332592603840939	0.0212760625280513	Slc6a1/Gabrg1/Slc1a3/Gabrb1/Ttyh1/Ttyh3/Lrrc8a/Slc20a2/Clcn3/Xpr1/Fgfr1/Slc20a1	12
GO:0072073	GO:0072073	kidney epithelium development	12/1003	155/28891	0.00801262811051795	0.0332592603840939	0.0212760625280513	Agt/Vegfa/Sox8/Ednrb/Pou3f3/Ptch1/Notch1/Bcl2/Fgfr1/Smo/Pbx1/Hes1	12
GO:0098876	GO:0098876	vesicle-mediated transport to the plasma membrane	12/1003	155/28891	0.00801262811051795	0.0332592603840939	0.0212760625280513	Acsl3/Macf1/Eps15/Rab34/Stx16/Hgs/Exoc1/Mapk10/Atp2c1/Rabep1/Golga4/Sorl1	12
GO:2001242	GO:2001242	regulation of intrinsic apoptotic signaling pathway	14/1003	194/28891	0.00805385577127366	0.0334044150015997	0.0213689184329217	Prodh/Gsdme/Grina/Eno1/Bcl2/Clu/Sfpq/Mtch2/Hdac2/Nacc2/Dnm1l/Src/Usp15/Mdm4	14
GO:0045833	GO:0045833	negative regulation of lipid metabolic process	10/1003	118/28891	0.00811287460689535	0.0336216767077942	0.0215079014888455	Appl2/Gpld1/Apoe/Slc27a1/Insig1/Ppp2r5a/Ubr4/Srebf1/Pik3ip1/Sorl1	10
GO:0015850	GO:0015850	organic hydroxy compound transport	20/1003	318/28891	0.00811883500868241	0.0336216767077942	0.0215079014888455	Agt/Lcat/Gpm6b/Kcna2/Apoe/Ptch1/Syt11/Lrp1/Slco1c1/Gabbr1/Soat1/Npc1/Gramd1b/Nisch/Abca1/Abat/Abcd3/Srebf2/Irak1/Kdm5b	20
GO:0030433	GO:0030433	ubiquitin-dependent ERAD pathway	8/1003	83/28891	0.00815618581811956	0.0337501704628854	0.0215900993830925	Fbxo2/Bag6/Aup1/Sgta/Ecpas/Faf2/Stt3b/Usp19	8
GO:0030520	GO:0030520	intracellular estrogen receptor signaling pathway	6/1003	51/28891	0.00820706054378148	0.0339081185624656	0.0216911393221665	Ddx17/Safb/Lats1/Arid1a/Src/Ufl1	6
GO:0061005	GO:0061005	cell differentiation involved in kidney development	6/1003	51/28891	0.00820706054378148	0.0339081185624656	0.0216911393221665	Ednrb/Pou3f3/Ptch1/Notch1/Smo/Hes1	6
GO:0006090	GO:0006090	pyruvate metabolic process	11/1003	137/28891	0.00837707331328135	0.0345570458626707	0.0221062603337547	Slc4a4/Aldoc/Pfkm/Ogt/Pcx/Eno1/Htt/Mtch2/Stat3/Pfkp/Ppargc1a	11
GO:0030282	GO:0030282	bone mineralization	11/1003	137/28891	0.00837707331328135	0.0345570458626707	0.0221062603337547	S1pr1/Fgfr3/Bmpr1b/Gja1/Gpm6b/Ptn/Slc20a2/Tcf7l2/Zmpste24/Asxl2/Bmpr1a	11
GO:0007519	GO:0007519	skeletal muscle tissue development	15/1003	215/28891	0.00840235528877467	0.0346345733833816	0.0221558549536964	Sox8/Ddx17/Notch1/Dmd/Rb1/Nf1/Hmgcr/Bcl2/Ppp3ca/Tcf7l2/S100b/Ccnt2/Smo/Rps6kb1/Usp19	15
GO:1903900	GO:1903900	regulation of viral life cycle	12/1003	156/28891	0.00841469836808634	0.0346586881858371	0.0221712812752372	Hacd3/Notch1/Bcl2/Srpk2/Smpd1/Srpk1/Larp1/Top2b/Tasor/Trim26/Dicer1/Trim8	12
GO:0001658	GO:0001658	branching involved in ureteric bud morphogenesis	7/1003	67/28891	0.00848035163311927	0.0348216284750697	0.0222755147350922	Agt/Vegfa/Sox8/Ptch1/Bcl2/Smo/Pbx1	7
GO:0015909	GO:0015909	long-chain fatty acid transport	7/1003	67/28891	0.00848035163311927	0.0348216284750697	0.0222755147350922	Acsl3/Acsl6/Apoe/Slc27a1/Abcd3/Akt2/Rps6kb1	7
GO:0032835	GO:0032835	glomerulus development	7/1003	67/28891	0.00848035163311927	0.0348216284750697	0.0222755147350922	Ednrb/Notch1/Bcl2/Ppp3ca/Plce1/Ctnnd1/Hes1	7
GO:0098930	GO:0098930	axonal transport	7/1003	67/28891	0.00848035163311927	0.0348216284750697	0.0222755147350922	Kif1a/Kif1b/Dst/Map2/Mapk8ip3/Arl8a/Ap3d1	7
GO:0007229	GO:0007229	integrin-mediated signaling pathway	9/1003	101/28891	0.00855957799771772	0.0351199287869464	0.0224663384640125	Plpp3/Ptn/Itga6/Lama2/Fermt2/Ptk2/Fut8/Itgb8/Src	9
GO:0010657	GO:0010657	muscle cell apoptotic process	10/1003	119/28891	0.00858984580503992	0.035190020650271	0.0225111764685136	Agt/Gria4/Arrb1/Rapgef3/Hmgcr/Bcl2/Pik3r1/Camk2d/Mdk/Dicer1	10
GO:0014020	GO:0014020	primary neural tube formation	10/1003	119/28891	0.00858984580503992	0.035190020650271	0.0225111764685136	Ptch1/Rgma/Sdc4/Zeb2/Tulp3/Enah/Arid1a/Nckap1/Specc1l/Cc2d2a	10
GO:0007549	GO:0007549	dosage compensation	5/1003	37/28891	0.00865860555418289	0.0353091187534212	0.0225873639321051	Xist/Ogt/Tsix/Kansl3/Msl1	5
GO:0048026	GO:0048026	positive regulation of mRNA splicing, via spliceosome	5/1003	37/28891	0.00865860555418289	0.0353091187534212	0.0225873639321051	Snrnp70/Prdx6/Tra2a/Rbmx/Prpf19	5
GO:0060966	GO:0060966	regulation of gene silencing by regulatory ncRNA	5/1003	37/28891	0.00865860555418289	0.0353091187534212	0.0225873639321051	Nr2f1/Stat3/Zmpste24/Tnrc6c/Tial1	5
GO:0070306	GO:0070306	lens fiber cell differentiation	5/1003	37/28891	0.00865860555418289	0.0353091187534212	0.0225873639321051	Fgfr3/Ntrk3/Spry2/Spred1/Zeb2	5
GO:0090313	GO:0090313	regulation of protein targeting to membrane	5/1003	37/28891	0.00865860555418289	0.0353091187534212	0.0225873639321051	Prnp/Ogt/Akt2/Tcaf1/Gdi1	5
GO:0097242	GO:0097242	amyloid-beta clearance	5/1003	37/28891	0.00865860555418289	0.0353091187534212	0.0225873639321051	Apoe/Lrp1/Cyp51/Hmgcr/Clu	5
GO:0032272	GO:0032272	negative regulation of protein polymerization	8/1003	84/28891	0.00874801456067537	0.0356192995613159	0.0227857876549287	Tmod2/Map2/Eps8/Kank1/Add3/Carmil1/Add1/Pfn2	8
GO:0060191	GO:0060191	regulation of lipase activity	8/1003	84/28891	0.00874801456067537	0.0356192995613159	0.0227857876549287	Agt/Fgfr3/Adcyap1r1/Lrp1/Bicd1/Fgfr1/Por/Gna13	8
GO:0003283	GO:0003283	atrial septum development	4/1003	24/28891	0.0088132995600788	0.0357727781337532	0.0228839684222152	Ank2/Smo/Nsd2/Mdm4	4
GO:0007625	GO:0007625	grooming behavior	4/1003	24/28891	0.0088132995600788	0.0357727781337532	0.0228839684222152	Nrxn1/Htt/Ddo/Dlg4	4
GO:0045742	GO:0045742	positive regulation of epidermal growth factor receptor signaling pathway	4/1003	24/28891	0.0088132995600788	0.0357727781337532	0.0228839684222152	Agt/Ccdc88a/Spry2/Hip1	4
GO:0048025	GO:0048025	negative regulation of mRNA splicing, via spliceosome	4/1003	24/28891	0.0088132995600788	0.0357727781337532	0.0228839684222152	Hnrnpa2b1/Sfswap/Acin1/Srsf6	4
GO:0008277	GO:0008277	regulation of G protein-coupled receptor signaling pathway	11/1003	138/28891	0.00882591772239659	0.0357727781337532	0.0228839684222152	Plcb1/Grk3/Arrb1/Mgll/Tmod2/Bicd1/Ppp3ca/Plce1/Tulp3/Aplp1/Rgs12	11
GO:0030316	GO:0030316	osteoclast differentiation	11/1003	138/28891	0.00882591772239659	0.0357727781337532	0.0228839684222152	Fgfr3/Apc/Cd81/Nf1/Ppp3ca/Pik3r1/Creb1/Src/Chuk/Asxl2/Tjp2	11
GO:0007617	GO:0007617	mating behavior	6/1003	52/28891	0.00901161584929283	0.0364700571671912	0.02333002020279	Ednrb/Serpine2/Ncoa1/Abat/Hdac2/Ddo	6
GO:0021532	GO:0021532	neural tube patterning	6/1003	52/28891	0.00901161584929283	0.0364700571671912	0.02333002020279	Ptch1/Gas1/Tulp3/Smo/Hes1/Dzip1l	6
GO:0000070	GO:0000070	mitotic sister chromatid segregation	13/1003	177/28891	0.00907614607166173	0.0366170498336956	0.0234240519138863	Cit/Apc/Clasp2/Rb1/Clasp1/Akap8/Cdk5rap2/Abraxas2/Stag1/Akap8l/Nipbl/Dctn2/Zfp207	13
GO:0043200	GO:0043200	response to amino acid	14/1003	197/28891	0.00915497831779162	0.0366170498336956	0.0234240519138863	Gria2/Slc1a2/Slc1a3/Egfr/Cpeb4/Ntrk2/Nsmf/Zeb1/Bcl2/Dnmt3a/Ubr1/Ufl1/Ubr2/Sesn3	14
GO:0000768	GO:0000768	syncytium formation by plasma membrane fusion	7/1003	68/28891	0.00917771857116077	0.0366170498336956	0.0234240519138863	Adgrb1/Adgrb3/Rapgef3/Cd81/Dock1/Neo1/Camk1	7
GO:0022029	GO:0022029	telencephalon cell migration	7/1003	68/28891	0.00917771857116077	0.0366170498336956	0.0234240519138863	Adgrg1/Egfr/Pou3f3/Pou3f2/Fgfr1/Ccdc141/Zmiz1	7
GO:0030837	GO:0030837	negative regulation of actin filament polymerization	7/1003	68/28891	0.00917771857116077	0.0366170498336956	0.0234240519138863	Tmod2/Eps8/Kank1/Add3/Carmil1/Add1/Pfn2	7
GO:0032233	GO:0032233	positive regulation of actin filament bundle assembly	7/1003	68/28891	0.00917771857116077	0.0366170498336956	0.0234240519138863	Limch1/Ccdc88a/Rapgef3/Fermt2/Sdc4/Carmil1/Pfn2	7
GO:0042698	GO:0042698	ovulation cycle	7/1003	68/28891	0.00917771857116077	0.0366170498336956	0.0234240519138863	Agt/Bmpr1b/Ptn/Egfr/Arrb1/Mdk/Src	7
GO:0140253	GO:0140253	cell-cell fusion	7/1003	68/28891	0.00917771857116077	0.0366170498336956	0.0234240519138863	Adgrb1/Adgrb3/Rapgef3/Cd81/Dock1/Neo1/Camk1	7
GO:0006828	GO:0006828	manganese ion transport	3/1003	13/28891	0.00919199077878459	0.0366170498336956	0.0234240519138863	Slc30a10/Tmem165/Atp2c1	3
GO:0010642	GO:0010642	negative regulation of platelet-derived growth factor receptor signaling pathway	3/1003	13/28891	0.00919199077878459	0.0366170498336956	0.0234240519138863	Lrp1/Hgs/Phf14	3
GO:0010749	GO:0010749	regulation of nitric oxide mediated signal transduction	3/1003	13/28891	0.00919199077878459	0.0366170498336956	0.0234240519138863	Vegfa/Egfr/Cbs	3
GO:0014052	GO:0014052	regulation of gamma-aminobutyric acid secretion	3/1003	13/28891	0.00919199077878459	0.0366170498336956	0.0234240519138863	Slc6a1/Gabbr1/Abat	3
GO:0042761	GO:0042761	very long-chain fatty acid biosynthetic process	3/1003	13/28891	0.00919199077878459	0.0366170498336956	0.0234240519138863	Hacd3/Hacd2/Elovl5	3
GO:0043201	GO:0043201	response to leucine	3/1003	13/28891	0.00919199077878459	0.0366170498336956	0.0234240519138863	Ubr1/Ubr2/Sesn3	3
GO:0048340	GO:0048340	paraxial mesoderm morphogenesis	3/1003	13/28891	0.00919199077878459	0.0366170498336956	0.0234240519138863	Htt/Nckap1/Bmpr1a	3
GO:0051571	GO:0051571	positive regulation of histone H3-K4 methylation	3/1003	13/28891	0.00919199077878459	0.0366170498336956	0.0234240519138863	Auts2/Ogt/Kansl3	3
GO:0051589	GO:0051589	negative regulation of neurotransmitter transport	3/1003	13/28891	0.00919199077878459	0.0366170498336956	0.0234240519138863	Gpm6b/Nf1/Ppp1r9a	3
GO:0070471	GO:0070471	uterine smooth muscle contraction	3/1003	13/28891	0.00919199077878459	0.0366170498336956	0.0234240519138863	Agt/Abat/Setd3	3
GO:0071233	GO:0071233	cellular response to leucine	3/1003	13/28891	0.00919199077878459	0.0366170498336956	0.0234240519138863	Ubr1/Ubr2/Sesn3	3
GO:0097501	GO:0097501	stress response to metal ion	3/1003	13/28891	0.00919199077878459	0.0366170498336956	0.0234240519138863	Slc30a10/Mt1/Mt2	3
GO:1902667	GO:1902667	regulation of axon guidance	3/1003	13/28891	0.00919199077878459	0.0366170498336956	0.0234240519138863	Vegfa/Tubb2b/Mycbp2	3
GO:0032368	GO:0032368	regulation of lipid transport	12/1003	158/28891	0.00926598337744261	0.0368842798424971	0.0235949998637496	Agt/Acsl6/Apoe/Ptch1/Lrp1/Abca1/Cry2/Srebf2/Irak1/Akt2/Atp8a1/Kdm5b	12
GO:0010469	GO:0010469	regulation of signaling receptor activity	11/1003	139/28891	0.00929313283107004	0.0369647861790252	0.0236465000423494	Nrxn1/Dlgap1/Slc6a9/Bicd1/Mink1/Nrxn2/Klhl24/Hdac2/Ppargc1a/Src/Dlg4	11
GO:0016197	GO:0016197	endosomal transport	16/1003	238/28891	0.00931070740145647	0.0370071154943966	0.0236735782500488	Spag9/Eps15/Washc2/Tmcc1/Stx16/Hgs/Htt/Abca1/Zfyve16/Lyst/Ankfy1/Gbf1/Dnm1l/Dennd5a/Ap3d1/Sorl1	16
GO:0035023	GO:0035023	regulation of Rho protein signal transduction	8/1003	85/28891	0.00937134566976673	0.0371375227804119	0.0237570002365673	Adgrg1/Apoe/Arrb1/Cdh2/Eps8/Kank1/Abca1/Ophn1	8
GO:0043112	GO:0043112	receptor metabolic process	8/1003	85/28891	0.00937134566976673	0.0371375227804119	0.0237570002365673	Gria2/Gria1/Apoe/Eps15/Fut8/Dmd/Sorl1/Itch	8
GO:0070373	GO:0070373	negative regulation of ERK1 and ERK2 cascade	8/1003	85/28891	0.00937134566976673	0.0371375227804119	0.0237570002365673	Ndrg2/Arrb1/Sirpa/Spry2/Phlpp1/Spred1/Dmd/Timp3	8
GO:0150076	GO:0150076	neuroinflammatory response	8/1003	85/28891	0.00937134566976673	0.0371375227804119	0.0237570002365673	Agt/Egfr/Syt11/Lrp1/Tlr3/Clu/Zeb2/Smo	8
GO:0035051	GO:0035051	cardiocyte differentiation	14/1003	198/28891	0.00954725331216224	0.037806556513592	0.0241849834020415	Agt/Vegfa/Egfr/Nebl/Sox6/Notch1/Hdac2/Camk2d/Zmpste24/Dhx36/Arid1a/Hes1/Dicer1/Bmpr1a	14
GO:0060047	GO:0060047	heart contraction	16/1003	239/28891	0.00966810578030869	0.0382085838145189	0.0244421616403343	Agt/Kcnn2/Atp1a2/Ank2/Gja1/Gnao1/Ednrb/Dmd/Pik3r1/Camk2d/Zmpste24/Dnm1l/Mdm4/Srebf1/Srsf1/Hopx	16
GO:1900182	GO:1900182	positive regulation of protein localization to nucleus	9/1003	103/28891	0.00968094243827728	0.0382085838145189	0.0244421616403343	Fermt2/Ogt/Tcf7l2/Pik3r1/Smo/Src/Crebbp/Ubr5/Trim8	9
GO:0051125	GO:0051125	regulation of actin nucleation	5/1003	38/28891	0.00969172395744821	0.0382085838145189	0.0244421616403343	Wasf3/Washc2/Cyfip1/Carmil1/Nckap1	5
GO:0061098	GO:0061098	positive regulation of protein tyrosine kinase activity	5/1003	38/28891	0.00969172395744821	0.0382085838145189	0.0244421616403343	Agt/Prnp/Gprc5b/Abi1/Dlg4	5
GO:0098884	GO:0098884	postsynaptic neurotransmitter receptor internalization	5/1003	38/28891	0.00969172395744821	0.0382085838145189	0.0244421616403343	Myo6/Eps15/Hip1/Iqsec1/Ophn1	5
GO:0140239	GO:0140239	postsynaptic endocytosis	5/1003	38/28891	0.00969172395744821	0.0382085838145189	0.0244421616403343	Myo6/Eps15/Hip1/Iqsec1/Ophn1	5
GO:0008089	GO:0008089	anterograde axonal transport	6/1003	53/28891	0.0098709886832392	0.0388292834127714	0.0248392252945181	Kif1a/Kif1b/Map2/Mapk8ip3/Arl8a/Ap3d1	6
GO:0021988	GO:0021988	olfactory lobe development	6/1003	53/28891	0.0098709886832392	0.0388292834127714	0.0248392252945181	Atp1a2/Fgfr1/Htt/Chd7/Id2/Dicer1	6
GO:1902895	GO:1902895	positive regulation of miRNA transcription	6/1003	53/28891	0.0098709886832392	0.0388292834127714	0.0248392252945181	Egfr/Stat3/Srebf2/Srebf1/Tead1/Bmpr1a	6
GO:0070613	GO:0070613	regulation of protein processing	7/1003	69/28891	0.00991614253666094	0.0389781803097909	0.0249344751483824	Spon1/Rfx4/Serpine2/Gas1/Eno1/Ctnnd1/Src	7
GO:0072078	GO:0072078	nephron tubule morphogenesis	8/1003	86/28891	0.0100271537659121	0.039385538485974	0.0251950635657943	Agt/Vegfa/Sox8/Ptch1/Bcl2/Smo/Pbx1/Hes1	8
GO:0015812	GO:0015812	gamma-aminobutyric acid transport	4/1003	25/28891	0.0102088755334102	0.0398355099395786	0.0254829118423997	Slc6a1/Gabbr1/Nf1/Abat	4
GO:0021692	GO:0021692	cerebellar Purkinje cell layer morphogenesis	4/1003	25/28891	0.0102088755334102	0.0398355099395786	0.0254829118423997	Atp2b2/Herc1/Atxn2/Rora	4
GO:0032930	GO:0032930	positive regulation of superoxide anion generation	4/1003	25/28891	0.0102088755334102	0.0398355099395786	0.0254829118423997	Agt/Mapt/Egfr/Il18	4
GO:0043153	GO:0043153	entrainment of circadian clock by photoperiod	4/1003	25/28891	0.0102088755334102	0.0398355099395786	0.0254829118423997	Per3/Id2/Cry2/Fbxl3	4
GO:0050686	GO:0050686	negative regulation of mRNA processing	4/1003	25/28891	0.0102088755334102	0.0398355099395786	0.0254829118423997	Hnrnpa2b1/Sfswap/Acin1/Srsf6	4
GO:0051788	GO:0051788	response to misfolded protein	4/1003	25/28891	0.0102088755334102	0.0398355099395786	0.0254829118423997	Clu/Bag6/Aup1/Dnajb14	4
GO:0090189	GO:0090189	regulation of branching involved in ureteric bud morphogenesis	4/1003	25/28891	0.0102088755334102	0.0398355099395786	0.0254829118423997	Agt/Vegfa/Sox8/Smo	4
GO:1902547	GO:1902547	regulation of cellular response to vascular endothelial growth factor stimulus	4/1003	25/28891	0.0102088755334102	0.0398355099395786	0.0254829118423997	Vegfa/Cadm4/Tcf4/Spry2	4
GO:2000345	GO:2000345	regulation of hepatocyte proliferation	4/1003	25/28891	0.0102088755334102	0.0398355099395786	0.0254829118423997	Ptn/Il18/Smo/Mdk	4
GO:0001938	GO:0001938	positive regulation of endothelial cell proliferation	9/1003	104/28891	0.0102815054686805	0.0400311277839653	0.0256080492459592	Fgfr3/Vegfa/F3/Nf1/Fgfr1/Stat3/Rictor/Mdk/Dicer1	9
GO:0006096	GO:0006096	glycolytic process	9/1003	104/28891	0.0102815054686805	0.0400311277839653	0.0256080492459592	Slc4a4/Aldoc/Pfkm/Ogt/Eno1/Mtch2/Stat3/Pfkp/Ppargc1a	9
GO:0007173	GO:0007173	epidermal growth factor receptor signaling pathway	9/1003	104/28891	0.0102815054686805	0.0400311277839653	0.0256080492459592	Agt/Egfr/Ccdc88a/Slc30a10/Spry2/Hip1/Ptk2/Plce1/Src	9
GO:0008217	GO:0008217	regulation of blood pressure	15/1003	221/28891	0.0106570814965485	0.0414631931695161	0.0265241463670427	Agt/Atp1a2/Ddah1/Gpr37l1/Gja1/Ednrb/Nav2/Arhgef12/Nisch/Pik3r1/Camk2n1/Id2/Abat/Lnpep/Gna13	15
GO:0006949	GO:0006949	syncytium formation	7/1003	70/28891	0.0106969446704017	0.0415577078970919	0.026584607761268	Adgrb1/Adgrb3/Rapgef3/Cd81/Dock1/Neo1/Camk1	7
GO:0035315	GO:0035315	hair cell differentiation	7/1003	70/28891	0.0106969446704017	0.0415577078970919	0.026584607761268	Fgfr3/Myo6/Gsdme/Atp2b2/Notch1/Fgfr1/Hes1	7
GO:0051952	GO:0051952	regulation of amine transport	10/1003	123/28891	0.0107157890129444	0.0415728206083491	0.0265942754143055	Agt/Grin2b/Slc6a1/Kcna2/Syt11/Gabbr1/Slc38a3/Abat/Rab3gap1/Slc38a1	10
GO:0006809	GO:0006809	nitric oxide biosynthetic process	8/1003	87/28891	0.0107164108574538	0.0415728206083491	0.0265942754143055	Agt/Ddah1/Sirpa/Slc7a2/Clu/Akt2/Rora/Khsrp	8
GO:0061756	GO:0061756	leukocyte adhesion to vascular endothelial cell	6/1003	54/28891	0.0107870740499896	0.0416496851211106	0.0266434459057961	Fut9/Chst2/Jam2/Nfat5/Irak1/Mdk	6
GO:0098586	GO:0098586	cellular response to virus	6/1003	54/28891	0.0107870740499896	0.0416496851211106	0.0266434459057961	Gsdme/Tlr3/Gbf1/Riok3/Crebbp/Chuk	6
GO:1902275	GO:1902275	regulation of chromatin organization	6/1003	54/28891	0.0107870740499896	0.0416496851211106	0.0266434459057961	Ogt/Setd5/Epc1/Kansl3/Tasor/Msl1	6
GO:0035909	GO:0035909	aorta morphogenesis	5/1003	39/28891	0.0108064469637951	0.0416496851211106	0.0266434459057961	Lrp1/Notch1/Chd7/Hes1/Bmpr1a	5
GO:0045940	GO:0045940	positive regulation of steroid metabolic process	5/1003	39/28891	0.0108064469637951	0.0416496851211106	0.0266434459057961	Apoe/Por/Srebf2/Ppargc1a/Srebf1	5
GO:0055090	GO:0055090	acylglycerol homeostasis	5/1003	39/28891	0.0108064469637951	0.0416496851211106	0.0266434459057961	Apoe/Il18/Med13/Rora/Mia2	5
GO:0060292	GO:0060292	long-term synaptic depression	5/1003	39/28891	0.0108064469637951	0.0416496851211106	0.0266434459057961	Gria1/Mapt/Grid2/Mgll/Ppp1r9a	5
GO:0070328	GO:0070328	triglyceride homeostasis	5/1003	39/28891	0.0108064469637951	0.0416496851211106	0.0266434459057961	Apoe/Il18/Med13/Rora/Mia2	5
GO:0090311	GO:0090311	regulation of protein deacetylation	5/1003	39/28891	0.0108064469637951	0.0416496851211106	0.0266434459057961	Mapt/Fry/Spred1/Hdac2/Zzz3	5
GO:0099111	GO:0099111	microtubule-based transport	15/1003	222/28891	0.0110751836599934	0.0426546395216775	0.0272863186701745	Mapt/Aqp4/Kif1a/Kif1b/Dst/Map2/Mapk8ip3/Bicd1/Htt/Sfpq/Klc1/Arhgap21/Arl8a/Lamp1/Ap3d1	15
GO:0007059	GO:0007059	chromosome segregation	24/1003	416/28891	0.0111230601905515	0.0428081436893754	0.0273845158108367	Cit/Apc/Clasp2/Fmn2/Rb1/Clasp1/Akap8/Cdk5rap2/Bag6/Abraxas2/Srpk1/Smc5/Lats1/Arid1a/Top2b/Stag1/Akap8l/Brd4/Arl8a/Nipbl/Smarcc2/Dctn2/Zfp207/Dicer1	24
GO:0051259	GO:0051259	protein complex oligomerization	17/1003	264/28891	0.0112284175257588	0.0431824875738475	0.0276239848730179	Gria2/Grin2b/Slc1a2/Mapt/Kcna2/Appl2/Aqp4/Lrrc8a/Prnp/Mat2a/Cpsf7/Sgta/Nacc2/Cpsf6/Atl3/Dnm1l/Trpm7	17
GO:1901991	GO:1901991	negative regulation of mitotic cell cycle phase transition	13/1003	182/28891	0.0112961124533815	0.0432219735827962	0.0276492442078821	Fam107a/Apc/Rb1/Crlf3/Bcl2/Cdk5rap2/Zfp36l2/Uimc1/Nacc2/Rbl2/Nae1/Ctdsp2/Zfp207	13
GO:0015918	GO:0015918	sterol transport	10/1003	124/28891	0.0113047426090339	0.0432219735827962	0.0276492442078821	Lcat/Apoe/Ptch1/Lrp1/Soat1/Npc1/Gramd1b/Abca1/Srebf2/Irak1	10
GO:0046434	GO:0046434	organophosphate catabolic process	11/1003	143/28891	0.0113552878045173	0.0432219735827962	0.0276492442078821	Plcb1/Pla2g7/Pnpla7/Entpd2/Prdx6/Smpd1/Cnp/Idh1/Nt5c2/Nudt3/Smpdl3a	11
GO:0030497	GO:0030497	fatty acid elongation	3/1003	14/28891	0.0114006254785645	0.0432219735827962	0.0276492442078821	Hacd3/Hacd2/Elovl5	3
GO:0031440	GO:0031440	regulation of mRNA 3'-end processing	3/1003	14/28891	0.0114006254785645	0.0432219735827962	0.0276492442078821	Ahcyl1/Pabpn1/Dhx36	3
GO:0032253	GO:0032253	dense core granule localization	3/1003	14/28891	0.0114006254785645	0.0432219735827962	0.0276492442078821	Kif1a/Kif1b/Map2	3
GO:0032933	GO:0032933	SREBP signaling pathway	3/1003	14/28891	0.0114006254785645	0.0432219735827962	0.0276492442078821	Insig1/Srebf2/Srebf1	3
GO:0035435	GO:0035435	phosphate ion transmembrane transport	3/1003	14/28891	0.0114006254785645	0.0432219735827962	0.0276492442078821	Slc20a2/Xpr1/Slc20a1	3
GO:0043967	GO:0043967	histone H4 acetylation	3/1003	14/28891	0.0114006254785645	0.0432219735827962	0.0276492442078821	Auts2/Kansl3/Msl1	3
GO:0045161	GO:0045161	neuronal ion channel clustering	3/1003	14/28891	0.0114006254785645	0.0432219735827962	0.0276492442078821	Nrcam/Nfasc/Sclt1	3
GO:0046831	GO:0046831	regulation of RNA export from nucleus	3/1003	14/28891	0.0114006254785645	0.0432219735827962	0.0276492442078821	Cpsf6/Thoc2/Akap8l	3
GO:0048680	GO:0048680	positive regulation of axon regeneration	3/1003	14/28891	0.0114006254785645	0.0432219735827962	0.0276492442078821	Ptn/Ntrk3/Lrp1	3
GO:0051569	GO:0051569	regulation of histone H3-K4 methylation	3/1003	14/28891	0.0114006254785645	0.0432219735827962	0.0276492442078821	Auts2/Ogt/Kansl3	3
GO:0060430	GO:0060430	lung saccule development	3/1003	14/28891	0.0114006254785645	0.0432219735827962	0.0276492442078821	Fgfr3/Creb1/Tnrc6c	3
GO:0097113	GO:0097113	AMPA glutamate receptor clustering	3/1003	14/28891	0.0114006254785645	0.0432219735827962	0.0276492442078821	Slc7a11/Apoe/Dlg4	3
GO:0097688	GO:0097688	glutamate receptor clustering	3/1003	14/28891	0.0114006254785645	0.0432219735827962	0.0276492442078821	Slc7a11/Apoe/Dlg4	3
GO:0140042	GO:0140042	lipid droplet formation	3/1003	14/28891	0.0114006254785645	0.0432219735827962	0.0276492442078821	Aup1/Sqle/Pisd	3
GO:1901533	GO:1901533	negative regulation of hematopoietic progenitor cell differentiation	3/1003	14/28891	0.0114006254785645	0.0432219735827962	0.0276492442078821	Notch1/Hes1/N4bp2l2	3
GO:1901950	GO:1901950	dense core granule transport	3/1003	14/28891	0.0114006254785645	0.0432219735827962	0.0276492442078821	Kif1a/Kif1b/Map2	3
GO:2000347	GO:2000347	positive regulation of hepatocyte proliferation	3/1003	14/28891	0.0114006254785645	0.0432219735827962	0.0276492442078821	Ptn/Il18/Mdk	3
GO:0006935	GO:0006935	chemotaxis	26/1003	462/28891	0.0114253721281573	0.0432487067548978	0.0276663455094336	S1pr1/Cxcl14/Cmtm5/Ptn/Pla2g7/Vegfa/Ntrk3/Tubb2b/Ednrb/Dock4/Prex1/Lrp1/Elmo2/Ptk2/Sema6d/Mycbp2/Notch1/Fgfr1/Lyst/Gbf1/Akt2/Dnm1l/Mdk/Creb1/Wasl/Ryk	26
GO:0003281	GO:0003281	ventricular septum development	8/1003	88/28891	0.0114400850389501	0.0432487067548978	0.0276663455094336	Notch1/Id2/Nsd2/Mdm4/Hes1/Cplane1/Trip11/Bmpr1a	8
GO:0006304	GO:0006304	DNA modification	8/1003	88/28891	0.0114400850389501	0.0432487067548978	0.0276663455094336	Tet2/Kmt2a/Dnmt3a/Kmt2e/Zmpste24/Ascc3/Parp3/Fto	8
GO:0072088	GO:0072088	nephron epithelium morphogenesis	8/1003	88/28891	0.0114400850389501	0.0432487067548978	0.0276663455094336	Agt/Vegfa/Sox8/Ptch1/Bcl2/Smo/Pbx1/Hes1	8
GO:0021885	GO:0021885	forebrain cell migration	7/1003	71/28891	0.0115214342765013	0.0434946366110072	0.0278236676788285	Adgrg1/Egfr/Pou3f3/Pou3f2/Fgfr1/Ccdc141/Zmiz1	7
GO:0060612	GO:0060612	adipose tissue development	7/1003	71/28891	0.0115214342765013	0.0434946366110072	0.0278236676788285	Sox8/Klf7/Id2/Ncoa1/Ppargc1a/Fto/Sorl1	7
GO:0006479	GO:0006479	protein methylation	9/1003	106/28891	0.0115661215298482	0.0435401669438149	0.0278527935883212	Auts2/Ogt/Setbp1/Kmt2a/Kmt5b/Ash1l/Ndufaf7/Kansl3/Setd3	9
GO:0006885	GO:0006885	regulation of pH	9/1003	106/28891	0.0115661215298482	0.0435401669438149	0.0278527935883212	Slc4a4/Ednrb/Kcnj16/Bcl2/Atp6v0a1/Tmem165/Dmxl1/Atp6v0a2/Tm9sf4	9
GO:0008213	GO:0008213	protein alkylation	9/1003	106/28891	0.0115661215298482	0.0435401669438149	0.0278527935883212	Auts2/Ogt/Setbp1/Kmt2a/Kmt5b/Ash1l/Ndufaf7/Kansl3/Setd3	9
GO:1901222	GO:1901222	regulation of non-canonical NF-kappaB signal transduction	9/1003	106/28891	0.0115661215298482	0.0435401669438149	0.0278527935883212	Egfr/Sash1/Il18/Tlr3/Rc3h1/Nfat5/Irak1/Rc3h2/Crebbp	9
GO:0032886	GO:0032886	regulation of microtubule-based process	17/1003	265/28891	0.0116238209196298	0.0437265370465003	0.0279720151799111	Mapt/Fam107a/Macf1/Apc/Clasp2/Slc39a12/Map2/Bicd1/Ccnl2/Clasp1/Cdk5rap2/Ccnl1/Clip1/Specc1l/Mid1ip1/Parp3/Lamp1	17
GO:0009648	GO:0009648	photoperiodism	4/1003	26/28891	0.0117398728237433	0.0439049874131169	0.0280861704892728	Per3/Id2/Cry2/Fbxl3	4
GO:0014808	GO:0014808	release of sequestered calcium ion into cytosol by sarcoplasmic reticulum	4/1003	26/28891	0.0117398728237433	0.0439049874131169	0.0280861704892728	Ank2/Dmd/Chd7/Camk2d	4
GO:0042474	GO:0042474	middle ear morphogenesis	4/1003	26/28891	0.0117398728237433	0.0439049874131169	0.0280861704892728	Prrx1/Insig1/Gas1/Fgfr1	4
GO:0050927	GO:0050927	positive regulation of positive chemotaxis	4/1003	26/28891	0.0117398728237433	0.0439049874131169	0.0280861704892728	S1pr1/Vegfa/Ntrk3/Akt2	4
GO:0150146	GO:0150146	cell junction disassembly	4/1003	26/28891	0.0117398728237433	0.0439049874131169	0.0280861704892728	Adgrb3/Pik3r1/Map4k4/Iqsec1	4
GO:1901186	GO:1901186	positive regulation of ERBB signaling pathway	4/1003	26/28891	0.0117398728237433	0.0439049874131169	0.0280861704892728	Agt/Ccdc88a/Spry2/Hip1	4
GO:1902993	GO:1902993	positive regulation of amyloid precursor protein catabolic process	4/1003	26/28891	0.0117398728237433	0.0439049874131169	0.0280861704892728	Spon1/Apoe/Gsap/Clu	4
GO:1903975	GO:1903975	regulation of glial cell migration	4/1003	26/28891	0.0117398728237433	0.0439049874131169	0.0280861704892728	Ptprz1/Atp1b2/Lrp1/Nf1	4
GO:0030834	GO:0030834	regulation of actin filament depolymerization	6/1003	55/28891	0.0117617332335626	0.0439049874131169	0.0280861704892728	Tmod2/Eps8/Add3/Carmil1/Specc1l/Add1	6
GO:0032330	GO:0032330	regulation of chondrocyte differentiation	6/1003	55/28891	0.0117617332335626	0.0439049874131169	0.0280861704892728	Trps1/Sox6/Mboat2/Sox5/Por/Mdk	6
GO:1901799	GO:1901799	negative regulation of proteasomal protein catabolic process	6/1003	55/28891	0.0117617332335626	0.0439049874131169	0.0280861704892728	Ogt/Phf20l1/Bag6/Sgta/Usp19/Ophn1	6
GO:0019079	GO:0019079	viral genome replication	10/1003	125/28891	0.0119178672642611	0.0444256811847946	0.0284192600744363	Hacd3/Notch1/Bcl2/Srpk2/Srpk1/Larp1/Smc5/Top2b/Tasor/Dicer1	10
GO:0060419	GO:0060419	heart growth	10/1003	125/28891	0.0119178672642611	0.0444256811847946	0.0284192600744363	Agt/S1pr1/Gja1/Ncam1/Apc/Notch1/Fgfr1/Hdac2/Camk2d/Bmpr1a	10
GO:0021680	GO:0021680	cerebellar Purkinje cell layer development	5/1003	40/28891	0.0120056015558339	0.0445350250903692	0.0284892077445047	Atp2b2/Herc1/Atxn2/Rora/Rere	5
GO:0021799	GO:0021799	cerebral cortex radially oriented cell migration	5/1003	40/28891	0.0120056015558339	0.0445350250903692	0.0284892077445047	Adgrg1/Pou3f3/Pou3f2/Ccdc141/Zmiz1	5
GO:0043001	GO:0043001	Golgi to plasma membrane protein transport	5/1003	40/28891	0.0120056015558339	0.0445350250903692	0.0284892077445047	Acsl3/Macf1/Rab34/Atp2c1/Golga4	5
GO:0048753	GO:0048753	pigment granule organization	5/1003	40/28891	0.0120056015558339	0.0445350250903692	0.0284892077445047	Apoe/Bcl2/Zeb2/Lyst/Ap3d1	5
GO:0051693	GO:0051693	actin filament capping	5/1003	40/28891	0.0120056015558339	0.0445350250903692	0.0284892077445047	Tmod2/Eps8/Add3/Carmil1/Add1	5
GO:0090162	GO:0090162	establishment of epithelial cell polarity	5/1003	40/28891	0.0120056015558339	0.0445350250903692	0.0284892077445047	Gja1/Frmd4a/Myo18a/Hes1/Ophn1	5
GO:1905332	GO:1905332	positive regulation of morphogenesis of an epithelium	5/1003	40/28891	0.0120056015558339	0.0445350250903692	0.0284892077445047	Agt/Vegfa/Sox8/Smo/Mdk	5
GO:0042330	GO:0042330	taxis	26/1003	464/28891	0.0120210622415998	0.0445614098928194	0.0285060861927996	S1pr1/Cxcl14/Cmtm5/Ptn/Pla2g7/Vegfa/Ntrk3/Tubb2b/Ednrb/Dock4/Prex1/Lrp1/Elmo2/Ptk2/Sema6d/Mycbp2/Notch1/Fgfr1/Lyst/Gbf1/Akt2/Dnm1l/Mdk/Creb1/Wasl/Ryk	26
GO:0001657	GO:0001657	ureteric bud development	9/1003	107/28891	0.0122516626267147	0.0453847155457343	0.0290327576325377	Agt/Vegfa/Sox8/Ptch1/Bcl2/Fgfr1/Smo/Pbx1/Hes1	9
GO:0009267	GO:0009267	cellular response to starvation	13/1003	184/28891	0.0122935785584487	0.0455084066192781	0.0291118832349861	Glul/Cpeb4/Slc38a3/Xpr1/Tnrc6a/Chka/Bcl2/Tcf7l2/Srebf2/Srebf1/Fads1/Pik3c2a/Sesn3	13
GO:0032507	GO:0032507	maintenance of protein location in cell	7/1003	72/28891	0.0123909066059778	0.0457734667562003	0.029281443110393	Gja1/Ccdc88a/Syne1/Insig1/Tnrc6a/Vps13a/Sorl1	7
GO:0042733	GO:0042733	embryonic digit morphogenesis	7/1003	72/28891	0.0123909066059778	0.0457734667562003	0.029281443110393	Gja1/Notch1/Gas1/Tulp3/Hdac2/Cplane1/Bmpr1a	7
GO:1903051	GO:1903051	negative regulation of proteolysis involved in protein catabolic process	7/1003	72/28891	0.0123909066059778	0.0457734667562003	0.029281443110393	Ogt/Phf20l1/Hipk2/Bag6/Sgta/Usp19/Ophn1	7
GO:0050866	GO:0050866	negative regulation of cell activation	15/1003	225/28891	0.0124070888210012	0.0458015491884541	0.0292994075382748	Apoe/Syt11/Mertk/Prnp/Zfp608/Serpine2/Abr/Sdc4/Id2/Rc3h1/Rc3h2/Thoc1/Mdk/Parp3/Itch	15
GO:0048145	GO:0048145	regulation of fibroblast proliferation	10/1003	126/28891	0.0125557548090647	0.0463183270012353	0.0296299920711497	Agt/Ptprz1/Egfr/Kmt2c/Nf1/Kmt2a/Zmpste24/Creb1/Zmiz1/Dicer1	10
GO:0009101	GO:0009101	glycoprotein biosynthetic process	18/1003	289/28891	0.012727361191801	0.0469189599736422	0.0300142190362042	Plcb1/Fut9/Chst10/Xylt1/Csgalnact1/Ogt/Fut8/Tet2/Soat1/Npc1/Bcl2/Tcf7l2/Pmm1/Tmem165/Stt3b/Galnt1/Ago2/Trip11	18
GO:0050921	GO:0050921	positive regulation of chemotaxis	12/1003	165/28891	0.0127822507636522	0.0470449475698869	0.0300948137320726	S1pr1/Cxcl14/Ptn/Pla2g7/Vegfa/Ntrk3/Ptk2/Fgfr1/Akt2/Dnm1l/Mdk/Wasl	12
GO:0031529	GO:0031529	ruffle organization	6/1003	56/28891	0.01279678978484	0.0470449475698869	0.0300948137320726	Arhgef26/Cyfip1/Eps8/Kank1/Carmil1/Pfn2	6
GO:0051646	GO:0051646	mitochondrion localization	6/1003	56/28891	0.01279678978484	0.0470449475698869	0.0300948137320726	Mapt/Kif1b/Mfn1/Ogt/Armc1/Dnm1l	6
GO:0072132	GO:0072132	mesenchyme morphogenesis	6/1003	56/28891	0.01279678978484	0.0470449475698869	0.0300948137320726	Notch1/Fgfr1/Htt/Nckap1/Mdm4/Bmpr1a	6
GO:0006163	GO:0006163	purine nucleotide metabolic process	25/1003	444/28891	0.0128634007943564	0.047257283854284	0.0302306459788404	Atp1a2/Acsl3/Gpam/Acsl6/Mfn1/Aldh1l1/Adk/Atp2b2/Pcx/Fasn/Hmgcr/Eno1/Crot/Prpsap1/Stat3/Nadk2/Ppargc1a/Idh1/Dnm1l/Cs/Idh3b/Nt5c2/Hmgcs1/Rora/Nudt3	25
GO:0046849	GO:0046849	bone remodeling	9/1003	108/28891	0.0129670141048667	0.0476051728279081	0.0304531917441451	S1pr1/Fgfr3/Gja1/Ptn/Vegfa/Egfr/Nf1/Mdk/Src	9
GO:0072028	GO:0072028	nephron morphogenesis	8/1003	90/28891	0.0129945297087176	0.0476734017767248	0.030496838035869	Agt/Vegfa/Sox8/Ptch1/Bcl2/Smo/Pbx1/Hes1	8
GO:0014902	GO:0014902	myotube differentiation	11/1003	146/28891	0.0131183666792747	0.0480616618627098	0.0307452093397154	Adgrb1/Adgrb3/Cd81/Notch1/Dmd/Dock1/Neo1/Bcl2/Ppp3ca/Smo/Atp11a	11
GO:0046488	GO:0046488	phosphatidylinositol metabolic process	11/1003	146/28891	0.0131183666792747	0.0480616618627098	0.0307452093397154	Plcb1/Gpld1/Agpat5/Slc27a1/Plcd4/Pitpnc1/Pik3r1/Pigt/Smg1/Ip6k1/Pik3c2a	11
GO:0003230	GO:0003230	cardiac atrium development	5/1003	41/28891	0.0132919060109869	0.0484017184020555	0.0309627446700456	Ank2/Notch1/Smo/Nsd2/Mdm4	5
GO:0010591	GO:0010591	regulation of lamellipodium assembly	5/1003	41/28891	0.0132919060109869	0.0484017184020555	0.0309627446700456	Auts2/Cyfip1/Pik3r1/Plce1/Nckap1	5
GO:0040001	GO:0040001	establishment of mitotic spindle localization	5/1003	41/28891	0.0132919060109869	0.0484017184020555	0.0309627446700456	Spry2/Clasp2/Clasp1/Cdk5rap2/Htt	5
GO:0046461	GO:0046461	neutral lipid catabolic process	5/1003	41/28891	0.0132919060109869	0.0484017184020555	0.0309627446700456	Gpld1/Mgll/Lypla2/Ddhd2/Sorl1	5
GO:0046464	GO:0046464	acylglycerol catabolic process	5/1003	41/28891	0.0132919060109869	0.0484017184020555	0.0309627446700456	Gpld1/Mgll/Lypla2/Ddhd2/Sorl1	5
GO:0099518	GO:0099518	vesicle cytoskeletal trafficking	7/1003	73/28891	0.0133066406812763	0.0484017184020555	0.0309627446700456	Myo6/Kif1a/Kif1b/Map2/Htt/Ap3d1/Wasl	7
GO:1903317	GO:1903317	regulation of protein maturation	7/1003	73/28891	0.0133066406812763	0.0484017184020555	0.0309627446700456	Spon1/Rfx4/Serpine2/Gas1/Eno1/Ctnnd1/Src	7
GO:0098813	GO:0098813	nuclear chromosome segregation	19/1003	312/28891	0.0133099606616743	0.0484017184020555	0.0309627446700456	Cit/Apc/Clasp2/Fmn2/Rb1/Clasp1/Akap8/Cdk5rap2/Bag6/Abraxas2/Lats1/Arid1a/Top2b/Stag1/Akap8l/Nipbl/Smarcc2/Dctn2/Zfp207	19
GO:0051091	GO:0051091	positive regulation of DNA-binding transcription factor activity	17/1003	269/28891	0.0133165662469269	0.0484017184020555	0.0309627446700456	Plpp3/Il18/Tlr3/Ppp3ca/Clu/Hipk2/Stat3/Hdac2/Smo/Irak1/Ppargc1a/Ikbkb/Crebbp/Trim26/Trim8/Chuk/Hmgn3	17
GO:0035296	GO:0035296	regulation of tube diameter	13/1003	186/28891	0.0133577019213295	0.0484017184020555	0.0309627446700456	Agt/Atp1a2/Gja1/Vegfa/Egfr/Ednrb/Apoe/Dock4/Mgll/Ptk2/Cbs/Hmgcr/Add3	13
GO:0097746	GO:0097746	blood vessel diameter maintenance	13/1003	186/28891	0.0133577019213295	0.0484017184020555	0.0309627446700456	Agt/Atp1a2/Gja1/Vegfa/Egfr/Ednrb/Apoe/Dock4/Mgll/Ptk2/Cbs/Hmgcr/Add3	13
GO:0006883	GO:0006883	intracellular sodium ion homeostasis	4/1003	27/28891	0.0134106672005695	0.0484017184020555	0.0309627446700456	Agt/Slc1a3/Atp1a2/Atp1b2	4
GO:0010954	GO:0010954	positive regulation of protein processing	4/1003	27/28891	0.0134106672005695	0.0484017184020555	0.0309627446700456	Spon1/Eno1/Ctnnd1/Src	4
GO:0022038	GO:0022038	corpus callosum development	4/1003	27/28891	0.0134106672005695	0.0484017184020555	0.0309627446700456	Ptprs/Herc1/Zeb2/Ryk	4
GO:0032878	GO:0032878	regulation of establishment or maintenance of cell polarity	4/1003	27/28891	0.0134106672005695	0.0484017184020555	0.0309627446700456	Rufy3/Kank1/Rictor/Krit1	4
GO:0050926	GO:0050926	regulation of positive chemotaxis	4/1003	27/28891	0.0134106672005695	0.0484017184020555	0.0309627446700456	S1pr1/Vegfa/Ntrk3/Akt2	4
GO:0051016	GO:0051016	barbed-end actin filament capping	4/1003	27/28891	0.0134106672005695	0.0484017184020555	0.0309627446700456	Eps8/Add3/Carmil1/Add1	4
GO:0060065	GO:0060065	uterus development	4/1003	27/28891	0.0134106672005695	0.0484017184020555	0.0309627446700456	Ash1l/Src/Nipbl/Kdm5b	4
GO:0070841	GO:0070841	inclusion body assembly	4/1003	27/28891	0.0134106672005695	0.0484017184020555	0.0309627446700456	Dlgap1/Apoe/Clu/Sorl1	4
GO:1903514	GO:1903514	release of sequestered calcium ion into cytosol by endoplasmic reticulum	4/1003	27/28891	0.0134106672005695	0.0484017184020555	0.0309627446700456	Ank2/Dmd/Chd7/Camk2d	4
GO:1904996	GO:1904996	positive regulation of leukocyte adhesion to vascular endothelial cell	4/1003	27/28891	0.0134106672005695	0.0484017184020555	0.0309627446700456	Chst2/Nfat5/Irak1/Mdk	4
GO:1905962	GO:1905962	glutamatergic neuron differentiation	4/1003	27/28891	0.0134106672005695	0.0484017184020555	0.0309627446700456	Nrxn1/Grid2/Atp2b2/Ophn1	4
GO:0002685	GO:0002685	regulation of leukocyte migration	16/1003	249/28891	0.0138725733724104	0.0495102196564121	0.0316718567106546	Plcb1/Cxcl14/Fut9/Ptn/Pla2g7/Vegfa/Chst2/Ptk2/Cd81/Jam2/Nf1/Abr/Pik3r1/Dnm1l/Mdk/Wasl	16
GO:1903320	GO:1903320	regulation of protein modification by small protein conjugation or removal	16/1003	249/28891	0.0138725733724104	0.0495102196564121	0.0316718567106546	Fgfr3/Fam107a/Adgrb1/Arrb1/Sash1/Hdac8/Spry2/Trib2/Mycbp2/Ogt/Fbxo2/Tcf25/Huwe1/Rchy1/Ufl1/Itch	16
GO:0010172	GO:0010172	embryonic body morphogenesis	3/1003	15/28891	0.013888134376536	0.0495102196564121	0.0316718567106546	Clasp2/Clasp1/Nckap1	3
GO:0014049	GO:0014049	positive regulation of glutamate secretion	3/1003	15/28891	0.013888134376536	0.0495102196564121	0.0316718567106546	Grin2b/Gabbr1/Rab3gap1	3
GO:0030007	GO:0030007	intracellular potassium ion homeostasis	3/1003	15/28891	0.013888134376536	0.0495102196564121	0.0316718567106546	Atp1a2/Atp1b2/Camk2d	3
GO:0032372	GO:0032372	negative regulation of sterol transport	3/1003	15/28891	0.013888134376536	0.0495102196564121	0.0316718567106546	Apoe/Srebf2/Irak1	3
GO:0032375	GO:0032375	negative regulation of cholesterol transport	3/1003	15/28891	0.013888134376536	0.0495102196564121	0.0316718567106546	Apoe/Srebf2/Irak1	3
GO:0035729	GO:0035729	cellular response to hepatocyte growth factor stimulus	3/1003	15/28891	0.013888134376536	0.0495102196564121	0.0316718567106546	Appl2/Creb1/Crebbp	3
GO:0036376	GO:0036376	sodium ion export across plasma membrane	3/1003	15/28891	0.013888134376536	0.0495102196564121	0.0316718567106546	Slc4a4/Atp1a2/Atp1b2	3
GO:0045651	GO:0045651	positive regulation of macrophage differentiation	3/1003	15/28891	0.013888134376536	0.0495102196564121	0.0316718567106546	Rb1/Id2/Asxl2	3
GO:0051127	GO:0051127	positive regulation of actin nucleation	3/1003	15/28891	0.013888134376536	0.0495102196564121	0.0316718567106546	Wasf3/Cyfip1/Nckap1	3
GO:0051290	GO:0051290	protein heterotetramerization	3/1003	15/28891	0.013888134376536	0.0495102196564121	0.0316718567106546	Grin2b/Cpsf7/Cpsf6	3
GO:0070572	GO:0070572	positive regulation of neuron projection regeneration	3/1003	15/28891	0.013888134376536	0.0495102196564121	0.0316718567106546	Ptn/Ntrk3/Lrp1	3
GO:0071501	GO:0071501	cellular response to sterol depletion	3/1003	15/28891	0.013888134376536	0.0495102196564121	0.0316718567106546	Insig1/Srebf2/Srebf1	3
GO:0097084	GO:0097084	vascular associated smooth muscle cell development	3/1003	15/28891	0.013888134376536	0.0495102196564121	0.0316718567106546	Vegfa/Notch1/Hes1	3
GO:1900095	GO:1900095	regulation of dosage compensation by inactivation of X chromosome	3/1003	15/28891	0.013888134376536	0.0495102196564121	0.0316718567106546	Ogt/Kansl3/Msl1	3
GO:1905048	GO:1905048	regulation of metallopeptidase activity	3/1003	15/28891	0.013888134376536	0.0495102196564121	0.0316718567106546	Stat3/Timp3/Sorl1	3
GO:0021545	GO:0021545	cranial nerve development	6/1003	57/28891	0.0138940256735304	0.0495102196564121	0.0316718567106546	Slc1a3/Kcna2/Nav2/Dmd/Chd7/Hes1	6
GO:0031648	GO:0031648	protein destabilization	6/1003	57/28891	0.0138940256735304	0.0495102196564121	0.0316718567106546	Prnp/Htt/Fbxl3/Src/Ccdc88c/Crebbp	6
GO:0001676	GO:0001676	long-chain fatty acid metabolic process	10/1003	128/28891	0.013908180697474	0.0495210477759567	0.0316787834957314	Acsbg1/Cyp2j9/Acsl3/Acsl6/Cyp2d22/Slc27a1/Mgll/Cpt1a/Abcd3/Fads1	10
GO:0035150	GO:0035150	regulation of tube size	13/1003	187/28891	0.0139156185207821	0.0495210477759567	0.0316787834957314	Agt/Atp1a2/Gja1/Vegfa/Egfr/Ednrb/Apoe/Dock4/Mgll/Ptk2/Cbs/Hmgcr/Add3	13
