# Supplementary material for: Diverse Subpopulations of Reactive Astrocytes Following Chronic Toxoplasma Infection
Source: Glia. 2025 Jul 9;73(10):2003–24. doi: 10.1002/glia.70053 (PMC12244103; doi:10.1002/glia.70053)
Supplement: Supplementary file 12 — Data S12 Supporting Information 11. [file GLIA-73-2003-s013.csv]

	ID	Description	GeneRatio	BgRatio	pvalue	p.adjust	qvalue	geneID	Count
GO:0032970	GO:0032970	regulation of actin filament-based process	72/1149	402/28891	3.88771120608627e-27	2.10519561809571e-23	1.22155978422816e-23	Esam/Pdgfrb/Dlc1/Rgs4/Mef2c/Cacna1c/Phldb2/Arhgap6/Atp1a2/Daam2/Pde4d/Casq2/Myh9/Sptbn1/Fermt2/Tmod3/Svil/Pik3r1/Rhoc/Tmsb10/Eps8/Tpm1/Rhoa/Wasf2/Cnn2/Tmsb4x/Tjp1/Pde4b/Tgfb1/Rock2/Zeb2/Lima1/Rock1/Cdc42/Frmd6/Cdc42ep4/Lrp1/Myadm/Ap1ar/Ilk/Vasp/Carmil1/Cgnl1/Cd2ap/Arpc5/Sri/Rictor/Flna/Nck1/Fer/Abi2/Crk/Arhgap35/Dlg1/Flii/Cfl2/Nckap1/Tgfb2/Tmod2/Smad4/Capza1/Capzb/Braf/Add1/Taok2/Ep300/Pik3ca/Jam…	72
GO:0031589	GO:0031589	cell-substrate adhesion	68/1149	368/28891	1.63513423925949e-26	4.42712595279506e-23	2.56888194957346e-23	Vtn/Itga1/Nid1/Ajap1/Dlc1/Egflam/Ptn/Itga7/Phldb2/Arhgap6/Lamc1/Ecm2/Lims1/Itga4/Spry4/Lamc3/Pten/Vcl/Itgb1/Apod/Dmd/Notch1/Myh9/Fermt2/Utrn/Marcks/Atp1b2/Pik3r1/Rras/Ptk2/Dag1/Rhoa/Rsu1/Gcnt2/Ptprk/Bcam/Actn4/Itgav/Rock1/Cdc42/Lamb2/Nf1/Lrp1/Myadm/Ap1ar/Ilk/Peak1/Carmil1/Lamb1/Fndc3b/Dnm2/Gsk3b/Flna/Src/Fer/Mkln1/Crk/Emp2/Pdpk1/Csf1/Braf/Iqgap1/Dusp3/Dicer1/Taok2/Jam3/Efemp2/Sorbs1	68
GO:0007264	GO:0007264	small GTPase mediated signal transduction	72/1149	428/28891	2.04851537189487e-25	3.69757024627023e-22	2.14555031056357e-22	Pdgfrb/Dlc1/Rasgrp2/Ednra/Dock6/Rapgef5/Spry4/Itgb1/Cyth3/Rhoj/Tnfaip1/Notch1/Rhob/Rapgef4/Sipa1/Dock10/Rhoc/Arhgdib/Arhgap42/Eps8/Chn1/Rhoa/Dab2ip/Wasf2/Psd3/Rsu1/Stard8/Cadm4/Spry2/Arhgap31/Plce1/Rock2/Mapre2/Itgav/Rock1/Cdh2/Cdc42/Ogt/Cdc42ep4/Nf1/Rapgef2/Col1a2/Gdi1/Ralbp1/Cgnl1/Cd2ap/Dnm2/Synj2bp/Rab12/Rgl1/Arhgdia/Camk2d/Src/Abi2/Crk/Arhgap35/Phactr4/Rap1b/Arhgef12/Cdc42bpa/Cbl/Rap1a/Ralgap…	72
GO:0001667	GO:0001667	ameboidal-type cell migration	74/1149	471/28891	3.28764082207034e-24	4.45064376287772e-21	2.58252838259999e-21	Tbxa2r/Cd248/Akap12/Mef2c/Ednra/Tns1/Nr2f2/Daam2/Itga4/Pten/Vstm4/Itgb1/Ets1/Rhoj/Notch1/Fstl1/Rhob/Myh9/Pik3cd/Cygb/Sparc/Sema6d/Ptp4a3/Rras/Arhgdib/Ptk2/Rhoa/Dab2ip/Wasf2/Tgfb1/Rock2/Zeb2/Mapre2/Actn4/Itgav/Rock1/Cdh2/Cdc42/Foxp1/Pdcd10/Pkn2/Krit1/Bmpr2/Nf1/Hspb1/Ilk/Mecp2/Spred1/Glul/Fndc3b/Arid5b/Synj2bp/Pik3c2a/Adipor1/Src/Fer/Sash1/Phactr4/Emp2/Pafah1b1/Tgfbr3/Pdpk1/Lgals8/Nckap1/Tgfb2/Sp1/…	74
GO:0032956	GO:0032956	regulation of actin cytoskeleton organization	62/1149	351/28891	3.40771432950842e-23	3.69055461885762e-20	2.1414794260174e-20	Esam/Pdgfrb/Dlc1/Rgs4/Mef2c/Phldb2/Arhgap6/Daam2/Sptbn1/Fermt2/Tmod3/Svil/Pik3r1/Rhoc/Tmsb10/Eps8/Tpm1/Rhoa/Wasf2/Tmsb4x/Tjp1/Tgfb1/Rock2/Lima1/Rock1/Cdc42/Cdc42ep4/Lrp1/Myadm/Ap1ar/Ilk/Vasp/Carmil1/Cgnl1/Cd2ap/Arpc5/Rictor/Flna/Nck1/Fer/Abi2/Crk/Arhgap35/Dlg1/Flii/Cfl2/Nckap1/Tgfb2/Tmod2/Smad4/Capza1/Capzb/Braf/Add1/Taok2/Ep300/Pik3ca/Jam3/Akap13/Rgcc/Specc1l/Arfgef1	62
GO:0007015	GO:0007015	actin filament organization	72/1149	471/28891	7.28121371948197e-23	6.57129538183247e-20	3.81305665836029e-20	Esam/Dlc1/Myo1b/Rgs4/Phldb2/Arhgap6/Cald1/Daam2/Rhoj/Tpm2/Tnfaip1/Rhob/Myh9/Sptbn1/Fermt2/Marcks/Tmod3/Svil/Pik3r1/Rhoc/Tmsb10/Eps8/Tpm1/Rhoa/Wasf2/Tagln2/Cnn2/Diaph2/Tmsb4x/Tjp1/Rock2/Zeb2/Actn4/Lima1/Cdc42/Cdc42ep4/Tpm4/Myadm/Ap1ar/Vasp/Carmil1/Arpc1b/Cgnl1/Cd2ap/Arpc5/Rictor/Pls3/Flna/Src/Nck1/Fer/Abi2/Arhgap35/Dlg1/Emp2/Myo6/Flii/Cfl2/Nckap1/Tmod2/Arpc4/Capza1/Capzb/Braf/Iqgap1/Add1/Wasl/Pik3…	72
GO:0006338	GO:0006338	chromatin remodeling	73/1149	489/28891	1.53145363467425e-22	1.18468877596587e-19	6.87426932256037e-20	Xist/H3f3b/Actb/Ogt/Atrx/Top1/Lmna/Mecp2/Sf3b1/Gsk3b/Hp1bp3/Tsix/Cdk9/Mybbp1a/Sfpq/Kat2b/Ctr9/Nr3c1/Ss18/Hcfc1/Hmg20b/Gatad2a/Smarcd1/Pbrm1/Rere/Tspyl1/Kansl1/Nfat5/Gatad2b/Znfx1/Atf2/Kmt5b/Kansl3/Lrif1/Epc1/Ino80d/Rlim/Ino80e/Chd1/Brd9/Smarcb1/Kdm5a/Nap1l1/H1f0/Bcl7c/Yy1/Mier1/Gatad1/Smarce1/Rnf20/Brd2/Phf20/Hpf1/Cabin1/Mbd2/Rsf1/Tspyl4/Zbtb7a/Brd3/Arid1a/Dicer1/Kdm2a/Ep300/Pik3ca/Usp16/Bcl7b/Ar…	73
GO:0010810	GO:0010810	regulation of cell-substrate adhesion	49/1149	228/28891	2.0688987984309e-22	1.40038587418792e-19	8.12587225436347e-20	Vtn/Nid1/Ajap1/Dlc1/Egflam/Ptn/Phldb2/Arhgap6/Ecm2/Lims1/Spry4/Pten/Vcl/Itgb1/Apod/Dmd/Notch1/Myh9/Fermt2/Utrn/Pik3r1/Rras/Ptk2/Dag1/Rhoa/Rsu1/Gcnt2/Actn4/Rock1/Cdc42/Nf1/Lrp1/Myadm/Ap1ar/Ilk/Peak1/Carmil1/Dnm2/Gsk3b/Flna/Src/Crk/Emp2/Csf1/Braf/Iqgap1/Dusp3/Dicer1/Efemp2	49
GO:1902903	GO:1902903	regulation of supramolecular fiber organization	64/1149	393/28891	6.13124394908539e-22	3.68896510936638e-19	2.14055709801402e-19	Esam/Dlc1/Rgs4/Mef2c/Phldb2/Arhgap6/Daam2/Sptbn1/Fermt2/Tmod3/Svil/Pik3r1/Rhoc/Tmsb10/Eps8/Tpm1/Rhoa/Wasf2/Tmsb4x/Tjp1/Ldlr/Rock2/Lima1/Cdc42/Eml4/Cdc42ep4/App/Myadm/Ap1ar/Vasp/Carmil1/Mecp2/Cgnl1/Arpc5/Eml2/Rictor/Flna/Nck1/Fer/Abi2/Slain2/Arhgap35/Dlg1/Flii/Vbp1/Cfl2/Nckap1/Tmod2/Smad4/Capza1/Capzb/Cdkn1b/Braf/Mapre3/Add1/Ep300/Pik3ca/Efemp2/Akap13/Dctn1/Rgcc/Clip1/Specc1l/Arfgef1	64
GO:0060485	GO:0060485	mesenchyme development	57/1149	316/28891	6.98700103544773e-22	3.78346106069495e-19	2.195389272717e-19	Heyl/Tbx2/Tbx3/Mef2c/Ednra/Phldb2/Foxc1/Foxd1/Itga4/Pten/Hey2/Notch1/Fermt2/Eng/Sema6d/Ptk2/Dag1/Cited2/Dab2ip/Gcnt2/Spry2/Tgfb1/Mark1/Rock2/Zeb2/Ncam1/Axin2/Hes1/Rock1/Cdh2/Cdc42/Nedd4/Bmpr2/Mapk3/Spred1/Timp3/Zfp703/Gsk3b/Flna/Adipor1/Phactr4/Emp2/Mdm4/Tgfbr3/Bmpr1a/Nckap1/Tgfb2/Tead1/Smad4/Yap1/Wwtr1/Lrp6/Tcf7l2/Dicer1/Ppp3r1/Anxa6/Rgcc	57
GO:2000146	GO:2000146	negative regulation of cell motility	56/1149	326/28891	1.79170572121703e-20	8.82007861853655e-18	5.11793452424194e-18	Tbxa2r/Dlc1/Ptn/Mef2c/Phldb2/Nbl1/Nr2f2/Ifitm1/Pten/Apod/Notch1/Rhob/Myh9/Cygb/Atp1b2/Eng/Sema6d/Rras/Arhgdib/Ptk2/Cd200/Dag1/Tpm1/Rhoa/Cited2/Dab2ip/Prkg1/Cnn2/Ptprk/Tgfb1/Zeb2/Pdcd10/Ogt/Krit1/Nf1/Lrp1/Ap1ar/Ilk/Mecp2/Spred1/Gsk3b/Synj2bp/Arhgdia/Adipor1/Crk/Tgfbr3/Bmpr1a/Tcaf1/Zmynd8/Braf/Rnf20/Dusp3/Stat3/Wasl/Arid4b/Rgcc	56
GO:0030336	GO:0030336	negative regulation of cell migration	54/1149	313/28891	7.08140912858349e-20	3.1954858692733e-17	1.85421107445804e-17	Tbxa2r/Dlc1/Ptn/Mef2c/Phldb2/Nbl1/Nr2f2/Ifitm1/Pten/Apod/Notch1/Rhob/Myh9/Cygb/Atp1b2/Eng/Sema6d/Rras/Arhgdib/Ptk2/Cd200/Dag1/Tpm1/Rhoa/Cited2/Dab2ip/Prkg1/Cnn2/Ptprk/Tgfb1/Zeb2/Pdcd10/Ogt/Krit1/Nf1/Lrp1/Ilk/Mecp2/Spred1/Gsk3b/Synj2bp/Arhgdia/Adipor1/Tgfbr3/Bmpr1a/Tcaf1/Zmynd8/Braf/Rnf20/Dusp3/Stat3/Wasl/Arid4b/Rgcc	54
GO:0042692	GO:0042692	muscle cell differentiation	67/1149	468/28891	8.77490529026479e-20	3.6550855497526e-17	2.12089816125023e-17	Kcnj8/Gper1/Pdgfrb/Tbx2/Nid1/Myl9/Rgs4/Tbx3/Mef2c/Ednra/Lama2/Tmem204/Tbx18/Lamc1/Cfh/Itgb1/Hey2/Dmd/Notch1/Casq2/Myh9/Eng/Tmod3/Cd81/Svil/Prkar1a/H3f3b/Uchl1/Tpm1/Tmsb4x/Tgfb1/Actn4/Hes1/Mef2a/Cdh2/Foxp1/Lamb2/Bmpr2/Zeb1/Lmna/Mecp2/Lamb1/Sort1/Gsk3b/Cdk9/Camk2d/Nr3c1/Setd3/Pbrm1/Camk1/Flii/Bmpr1a/Ppp3cb/Cfl2/Ifrd1/Xbp1/Ccnt2/Epc1/Tmod2/Smad4/Yy1/Arid1a/Dicer1/Ep300/Bnip2/Efemp2/Akap13	67
GO:0048762	GO:0048762	mesenchymal cell differentiation	48/1149	254/28891	1.67779584865935e-19	6.48947465749312e-17	3.76557940469786e-17	Heyl/Tbx3/Mef2c/Ednra/Phldb2/Foxc1/Pten/Hey2/Notch1/Fermt2/Eng/Sema6d/Ptk2/Dag1/Cited2/Dab2ip/Gcnt2/Spry2/Tgfb1/Mark1/Rock2/Zeb2/Ncam1/Axin2/Hes1/Rock1/Cdh2/Cdc42/Mapk3/Spred1/Timp3/Zfp703/Gsk3b/Flna/Adipor1/Phactr4/Emp2/Tgfbr3/Bmpr1a/Tgfb2/Smad4/Wwtr1/Lrp6/Tcf7l2/Dicer1/Ppp3r1/Anxa6/Rgcc	48
GO:0007265	GO:0007265	Ras protein signal transduction	56/1149	342/28891	1.82611133125628e-19	6.59226190583516e-17	3.82522268336841e-17	Pdgfrb/Dlc1/Rasgrp2/Ednra/Rapgef5/Spry4/Itgb1/Cyth3/Rhoj/Tnfaip1/Notch1/Rapgef4/Arhgdib/Arhgap42/Eps8/Rhoa/Dab2ip/Wasf2/Psd3/Rsu1/Stard8/Cadm4/Spry2/Plce1/Rock2/Mapre2/Rock1/Cdh2/Cdc42/Ogt/Cdc42ep4/Nf1/Rapgef2/Col1a2/Dnm2/Synj2bp/Rab12/Rgl1/Arhgdia/Camk2d/Src/Abi2/Crk/Arhgap35/Phactr4/Rap1b/Arhgef12/Cbl/Rap1a/Shoc2/Nckap1/Tgfb2/Csf1/Rasa2/Akap13/Arfgef1	56
GO:0040013	GO:0040013	negative regulation of locomotion	57/1149	358/28891	3.37364074019755e-19	1.14176653801061e-16	6.62520895361163e-17	Tbxa2r/Dlc1/Ptn/Mef2c/Phldb2/Nbl1/Nr2f2/Ifitm1/Pten/Apod/Notch1/Rhob/Myh9/Cygb/Atp1b2/Eng/Sema6d/Rras/Arhgdib/Ptk2/Cd200/Dag1/Tpm1/Rhoa/Cited2/Dab2ip/Prkg1/Cnn2/Ptprk/Tgfb1/Zeb2/Pdcd10/Ogt/Krit1/Nf1/Lrp1/Ap1ar/Ilk/Mecp2/Spred1/Gsk3b/Synj2bp/Ryk/Arhgdia/Adipor1/Crk/Tgfbr3/Bmpr1a/Tcaf1/Zmynd8/Braf/Rnf20/Dusp3/Stat3/Wasl/Arid4b/Rgcc	57
GO:0007160	GO:0007160	cell-matrix adhesion	44/1149	235/28891	7.89392867492527e-18	2.51444845733649e-15	1.45903263743975e-15	Vtn/Itga1/Nid1/Ajap1/Dlc1/Itga7/Phldb2/Arhgap6/Lims1/Itga4/Pten/Vcl/Itgb1/Apod/Dmd/Myh9/Fermt2/Utrn/Pik3r1/Rras/Ptk2/Dag1/Rhoa/Ptprk/Bcam/Itgav/Rock1/Nf1/Lrp1/Ilk/Peak1/Gsk3b/Src/Mkln1/Emp2/Pdpk1/Csf1/Iqgap1/Dusp3/Dicer1/Taok2/Jam3/Efemp2/Sorbs1	44
GO:0110053	GO:0110053	regulation of actin filament organization	48/1149	280/28891	1.06734411539425e-17	3.2109268804777e-15	1.86317086810049e-15	Esam/Dlc1/Rgs4/Phldb2/Arhgap6/Daam2/Sptbn1/Fermt2/Tmod3/Svil/Pik3r1/Rhoc/Tmsb10/Eps8/Tpm1/Rhoa/Wasf2/Tmsb4x/Tjp1/Rock2/Lima1/Cdc42/Cdc42ep4/Myadm/Ap1ar/Vasp/Carmil1/Cgnl1/Arpc5/Rictor/Flna/Nck1/Fer/Abi2/Arhgap35/Dlg1/Flii/Cfl2/Nckap1/Tmod2/Capza1/Capzb/Braf/Add1/Pik3ca/Rgcc/Specc1l/Arfgef1	48
GO:0034329	GO:0034329	cell junction assembly	64/1149	481/28891	2.51524799569026e-17	7.16845678771725e-15	4.15956524495038e-15	Kcnj8/Ace2/Esam/Dlc1/Gjc1/Mef2c/Phldb2/Arhgap6/Tns1/Lamc1/Lims1/Pten/Vcl/Itgb1/Agrn/Apod/Myh9/Fermt2/Pik3r1/Rhoc/Ptk2/Rhoa/Ptprk/Tjp1/Actb/Rock2/Actn4/Itgav/Rock1/Cdh2/Cdc42/Ogt/Pkn2/App/Rapgef2/Lrp1/Nptn/Peak1/Mecp2/Ctnnd1/Zfp703/Gsk3b/Mycbp2/Src/Abi2/Crk/Dlg1/Myo6/Pdpk1/Rap1a/Ptprs/Ptpn13/Ube2v2/Capza1/Iqgap1/Plxnb1/Dock7/Dusp3/Setd5/Taok2/Jam3/Clstn1/Tln1/Sorbs1	64
GO:0003012	GO:0003012	muscle system process	61/1149	446/28891	3.78327569082449e-17	1.02432189329073e-14	5.94372523005847e-15	Kcnj8/Abcc9/Ace2/Gper1/Tbxa2r/Gucy1a1/Tbx2/Rgs4/Mylk/Tbx3/Mef2c/Gatm/Cacna1c/Ednra/Atp1a2/Cald1/Rem1/Pde4d/Pde5a/Rcsd1/Hey2/Ece1/Agrn/Tpm2/Dmd/Notch1/Casq2/Tmod3/Ptk2/Arhgap42/Tpm1/Rhoa/Prkg1/Ehd3/Pde4b/Rock2/Mef2a/Rock1/Foxp1/Myl6/Apbb2/Tpm4/Tnfrsf1a/Lmna/Gsk3b/Cdk9/Sri/Flna/Camk2d/Nr3c1/Setd3/Dlg1/Tmod2/Tead1/Smad4/Yy1/Ep300/Cacna1d/Pik3ca/Akap13/Anxa6	61
GO:0043254	GO:0043254	regulation of protein-containing complex assembly	60/1149	437/28891	5.73275067145176e-17	1.47823070885292e-14	8.57757431292407e-15	Esam/Daam2/Sptbn1/Fermt2/Tmod3/Svil/H3f3b/Rhoc/Tmsb10/Eps8/Tpm1/Rhoa/Dab2ip/Tmsb4x/Tgfb1/Ncam1/Hes1/Cdc42/Rab3a/Msn/Cdc42ep4/Myadm/Vasp/Carmil1/Csnk1a1/Mecp2/Xaf1/Thra/Gsk3b/Arpc5/Eml2/Irgm1/Rictor/Src/Nck1/Fer/Slain2/Ddx3x/Hcfc1/Dlg1/Nek7/Raf1/Flii/Nckap1/Tmod2/Aida/Nr1h2/Capza1/Capzb/Ice1/Cdkn1b/Nop53/Birc2/Mapre3/Add1/Ep300/Jam3/Dctn1/Clip1/Arfgef1	60
GO:0010631	GO:0010631	epithelial cell migration	51/1149	328/28891	7.16184988463295e-17	1.76279168751306e-14	1.02287664620236e-14	Tbxa2r/Mef2c/Nr2f2/Daam2/Pten/Vstm4/Itgb1/Ets1/Rhoj/Notch1/Fstl1/Rhob/Myh9/Pik3cd/Sparc/Ptp4a3/Rras/Ptk2/Rhoa/Dab2ip/Tgfb1/Rock2/Zeb2/Mapre2/Actn4/Itgav/Rock1/Foxp1/Pdcd10/Pkn2/Krit1/Bmpr2/Nf1/Hspb1/Mecp2/Spred1/Glul/Synj2bp/Pik3c2a/Adipor1/Src/Sash1/Emp2/Tgfbr3/Pdpk1/Lgals8/Tgfb2/Sp1/Smad4/Dicer1/Rgcc	51
GO:0031032	GO:0031032	actomyosin structure organization	41/1149	218/28891	8.86623009669029e-17	2.08741895537295e-14	1.21124470657302e-14	Pdgfrb/Dlc1/Myl9/Mef2c/Phldb2/Arhgap6/Itgb1/Tnfaip1/Casq2/Myh9/Fermt2/Tmod3/Prkar1a/Pik3r1/Epb41l2/Rhoc/Tpm1/Rhoa/Wasf2/Cnn2/Tjp1/Rock2/Zeb2/Mef2a/Rock1/Cdc42/Carmil1/Cgnl1/Src/Cdc42bpa/Flii/Cfl2/Tmod2/Cdc42bpb/Smad4/Braf/Iqgap1/Ep300/Akap13/Sorbs1/Rgcc	41
GO:0090132	GO:0090132	epithelium migration	51/1149	330/28891	9.2871488540213e-17	2.09541296018856e-14	1.21588330391463e-14	Tbxa2r/Mef2c/Nr2f2/Daam2/Pten/Vstm4/Itgb1/Ets1/Rhoj/Notch1/Fstl1/Rhob/Myh9/Pik3cd/Sparc/Ptp4a3/Rras/Ptk2/Rhoa/Dab2ip/Tgfb1/Rock2/Zeb2/Mapre2/Actn4/Itgav/Rock1/Foxp1/Pdcd10/Pkn2/Krit1/Bmpr2/Nf1/Hspb1/Mecp2/Spred1/Glul/Synj2bp/Pik3c2a/Adipor1/Src/Sash1/Emp2/Tgfbr3/Pdpk1/Lgals8/Tgfb2/Sp1/Smad4/Dicer1/Rgcc	51
GO:0090130	GO:0090130	tissue migration	51/1149	332/28891	1.20165479335299e-16	2.60278428240258e-14	1.51029034027734e-14	Tbxa2r/Mef2c/Nr2f2/Daam2/Pten/Vstm4/Itgb1/Ets1/Rhoj/Notch1/Fstl1/Rhob/Myh9/Pik3cd/Sparc/Ptp4a3/Rras/Ptk2/Rhoa/Dab2ip/Tgfb1/Rock2/Zeb2/Mapre2/Actn4/Itgav/Rock1/Foxp1/Pdcd10/Pkn2/Krit1/Bmpr2/Nf1/Hspb1/Mecp2/Spred1/Glul/Synj2bp/Pik3c2a/Adipor1/Src/Sash1/Emp2/Tgfbr3/Pdpk1/Lgals8/Tgfb2/Sp1/Smad4/Dicer1/Rgcc	51
GO:0001837	GO:0001837	epithelial to mesenchymal transition	35/1149	164/28891	2.68416797162321e-16	5.58321055144125e-14	3.23971103582682e-14	Heyl/Tbx3/Ednra/Phldb2/Foxc1/Pten/Hey2/Notch1/Fermt2/Eng/Ptk2/Dag1/Dab2ip/Gcnt2/Spry2/Tgfb1/Mark1/Rock2/Ncam1/Axin2/Rock1/Spred1/Zfp703/Gsk3b/Flna/Adipor1/Emp2/Tgfbr3/Tgfb2/Smad4/Wwtr1/Lrp6/Tcf7l2/Ppp3r1/Rgcc	35
GO:0033002	GO:0033002	muscle cell proliferation	46/1149	280/28891	2.78387229711752e-16	5.58321055144125e-14	3.23971103582682e-14	Rgs5/Ace2/Notch3/Gper1/Pdgfrb/Tbx2/Mef2c/Ednra/Pde4d/Foxc1/Pten/Hey2/Apod/Notch1/Prkar1a/Pik3r1/Ptk2/Tpm1/Rhoa/Cited2/Prkg1/Tgfb1/Ncam1/Foxp1/Bmpr2/Nf1/Ogn/Ilk/Timp3/Sav1/Gsk3b/Comt/Camk2d/Src/Tgfbr3/Bmpr1a/Tgfb2/Yap1/Nampt/Cdkn1b/Tcf7l2/Stat3/Gnaq/Rps6kb1/Pik3ca/Efemp2	46
GO:0003158	GO:0003158	endothelium development	32/1149	137/28891	3.20659107657783e-16	6.12264328424305e-14	3.55272201068484e-14	Apold1/Ednra/Nr2f2/Pde4d/S1pr3/Vcl/Hey2/Dmd/Notch1/Fstl1/Rhob/Rhoa/Tjp1/Rock2/Rock1/Btg1/Foxp1/Pdcd10/Msn/Krit1/Bmpr2/Zeb1/Rapgef2/Tnfrsf1a/Myadm/Pbrm1/Rap1a/Ptprs/Smad4/Akap11/Add1/Dicer1	32
GO:1900180	GO:1900180	regulation of protein localization to nucleus	35/1149	165/28891	3.27897793615971e-16	6.12264328424305e-14	3.55272201068484e-14	Gper1/Zic1/Apod/Fermt2/Pik3r1/Lzts2/Fyn/Tgfb1/Ogt/App/Ywhaz/Nf1/Tnfrsf1a/Gbp4/Jak1/Lmna/Lats2/Glul/Cd2ap/Gsk3b/Flna/Src/Larp7/Mark3/Ppp3cb/Xbp1/Tgfb2/Yap1/Pkig/Wwtr1/Tcf7l2/Ep300/Parp9/Dtx3l/Crebbp	35
GO:0098727	GO:0098727	maintenance of cell number	40/1149	218/28891	5.10795720170147e-16	9.21986274907115e-14	5.34991306915049e-14	Ptn/Tbx3/Zic1/Lbh/Ncoa3/Actb/Hook3/Hes1/Cdh2/Ogt/Sav1/Gnl3/Jmjd1c/Ctr9/Ss18/Smarcd1/Cnot2/Raf1/Zfp322a/Cnot3/Bmpr1a/Med21/Brd9/Smarcb1/Tead1/Bcl7c/Yap1/Braf/Smarce1/Tcf7l2/Stat3/Arid1a/Dicer1/Elavl1/Bcl7b/Arid4b/Smc1a/Stag2/Crebbp/Rest	40
GO:0051056	GO:0051056	regulation of small GTPase mediated signal transduction	41/1149	230/28891	6.30365594765298e-16	1.1011063534368e-13	6.38927436459903e-14	Pdgfrb/Dlc1/Spry4/Itgb1/Cyth3/Tnfaip1/Notch1/Sipa1/Arhgdib/Arhgap42/Eps8/Chn1/Dab2ip/Psd3/Stard8/Cadm4/Spry2/Plce1/Mapre2/Itgav/Cdh2/Ogt/Nf1/Cgnl1/Cd2ap/Dnm2/Arhgdia/Camk2d/Src/Crk/Arhgap35/Cdc42bpa/Cbl/Ralgapa1/Shoc2/Tgfb2/Csf1/Rasa2/Bnip2/Akap13/Arfgef1	41
GO:0034504	GO:0034504	protein localization to nucleus	50/1149	335/28891	7.92743645255346e-16	1.32358788880513e-13	7.68024463835023e-14	Gper1/Zic1/Apod/Notch1/Fermt2/Pik3r1/Lzts2/Fyn/Tgfb1/Ogt/App/Ywhaz/Nf1/Tnfrsf1a/Gbp4/Jak1/Pttg1ip/Lmna/Lats2/Nfkbia/Glul/Cd2ap/Gsk3b/Flna/Cnep1r1/Src/Larp7/Mark3/Tbrg1/Ppp3cb/Atf2/Xbp1/Tgfb2/Sec13/Tor1aip2/Yap1/Pkig/Kpna4/Wwtr1/Nop53/Tcf7l2/Zbtb7a/Stat3/Ep300/Ppp3r1/Elavl1/Parp9/Dtx3l/Tnpo1/Crebbp	50
GO:0008380	GO:0008380	RNA splicing	59/1149	449/28891	8.06618657997587e-16	1.32358788880513e-13	7.68024463835023e-14	Malat1/Pik3r1/Son/Luc7l2/Fus/Mbnl2/Rbm39/Prpf4b/Prpf39/Ptbp3/Pabpc1/Clk1/Rbfox2/Sf3b1/Syf2/Ccnl2/Srsf7/Crnkl1/Acin1/Cdc40/Sfpq/Kat2b/Larp7/Zcchc8/Rbm5/Prpf19/Cirbp/Hnrnph3/Mtrex/Sf3a3/Eif4a3/Scaf11/Sf3b3/Smn1/Cdk13/Clk4/Thoc2/Bud31/Rbm42/Zfp638/Rp9/Cdc5l/Snu13/Thrap3/Snrnp48/Ccnl1/Zbtb7a/Smndc1/Prmt1/Cdk12/Ppil2/Rbm7/Celf1/Wtap/Hnrnph1/Rbmx/Rest/U2af2/Tia1	59
GO:0019827	GO:0019827	stem cell population maintenance	39/1149	213/28891	1.2764565134428e-15	2.03294471185082e-13	1.17963550855318e-13	Ptn/Tbx3/Lbh/Ncoa3/Actb/Hook3/Hes1/Cdh2/Ogt/Sav1/Gnl3/Jmjd1c/Ctr9/Ss18/Smarcd1/Cnot2/Raf1/Zfp322a/Cnot3/Bmpr1a/Med21/Brd9/Smarcb1/Tead1/Bcl7c/Yap1/Braf/Smarce1/Tcf7l2/Stat3/Arid1a/Dicer1/Elavl1/Bcl7b/Arid4b/Smc1a/Stag2/Crebbp/Rest	39
GO:0051098	GO:0051098	regulation of binding	55/1149	405/28891	1.87494626593815e-15	2.90080972287288e-13	1.68322243724072e-13	Gper1/Vtn/Cald1/Foxc1/Itga4/Hey2/Atp2a3/Agrn/Plcl1/Tgfb1/Actb/Hes1/Rock1/Cdc42/Aplp2/Krit1/Nes/App/Rapgef2/Lrp1/Gtf2f1/Csnk1a1/Mecp2/Mapk3/Ppp1r2/Map1lc3b/Gsk3b/Sri/Kat2b/Src/Larp7/Crk/Tgfbr3/Eif4a3/Camk1/Ddrgk1/Mark3/Tgfb2/H1f0/Smad4/Eif2s1/Mapre3/Tcf7l2/Mbd2/Ufl1/Add1/Rsf1/Zbtb7a/Snapin/Ep300/Parp9/Tmed2/Dtx3l/Brd4/Rest	55
GO:0016055	GO:0016055	Wnt signaling pathway	59/1149	460/28891	2.44207557797086e-15	3.6732886818645e-13	2.13146070182544e-13	Nid1/Apcdd1/Ednra/Tbx18/Daam2/Foxd1/Pten/Rbms3/Hic1/Notch1/Limd1/Fermt2/Dab2ip/Csnk1e/Wls/Lzts2/Tgfb1/Mark1/Zeb2/Axin2/Cdh2/Daam1/Pkd2/App/Lrp1/Ilk/Lats2/Csnk1a1/Thra/Xiap/Ctnnd1/Zfp703/Gsk3b/Ryk/Ctr9/Src/Ddx3x/Usp47/Zranb1/Mllt3/Rnf213/Mesd/Ccny/Dcdc2a/Csnk2a2/Lrrfip2/Yap1/Amotl2/Rnf14/Wwtr1/Lrp6/Tmem9/Tcf7l2/Mbd2/Ppp2r3a/Gnaq/Emd/Bcl7b/G3bp1	59
GO:0198738	GO:0198738	cell-cell signaling by wnt	59/1149	462/28891	2.97440136632492e-15	4.35307659422957e-13	2.52591410483069e-13	Nid1/Apcdd1/Ednra/Tbx18/Daam2/Foxd1/Pten/Rbms3/Hic1/Notch1/Limd1/Fermt2/Dab2ip/Csnk1e/Wls/Lzts2/Tgfb1/Mark1/Zeb2/Axin2/Cdh2/Daam1/Pkd2/App/Lrp1/Ilk/Lats2/Csnk1a1/Thra/Xiap/Ctnnd1/Zfp703/Gsk3b/Ryk/Ctr9/Src/Ddx3x/Usp47/Zranb1/Mllt3/Rnf213/Mesd/Ccny/Dcdc2a/Csnk2a2/Lrrfip2/Yap1/Amotl2/Rnf14/Wwtr1/Lrp6/Tmem9/Tcf7l2/Mbd2/Ppp2r3a/Gnaq/Emd/Bcl7b/G3bp1	59
GO:0043484	GO:0043484	regulation of RNA splicing	36/1149	187/28891	3.12002565382037e-15	4.44603655669403e-13	2.57985500738333e-13	Malat1/Pik3r1/Son/Fus/Mbnl2/Rbm39/Ptbp3/Clk1/Rbfox2/Ccnl2/Srsf7/Acin1/Kat2b/Larp7/Rbm5/Prpf19/Cirbp/Hnrnph3/Eif4a3/Sf3b3/Smn1/Clk4/Rbm42/Zfp638/Thrap3/Ccnl1/Zbtb7a/Cdk12/Rbm7/Celf1/Wtap/Hnrnph1/Rbmx/Rest/U2af2/Tia1	36
GO:0032535	GO:0032535	regulation of cellular component size	55/1149	411/28891	3.55000645523996e-15	4.92904742439087e-13	2.86012665827025e-13	Esam/Daam2/Pten/Sptbn1/Tmod3/Svil/Sema6d/Slc12a2/Tmsb10/Eps8/Tpm1/Rhoa/Tmsb4x/Lima1/Ogt/Bmpr2/Cdc42ep4/Lrp1/Myadm/Bloc1s1/Ilk/Picalm/Vasp/Gdi1/Carmil1/Dnm2/Gsk3b/Arpc5/Hp1bp3/Ryk/Rictor/Nck1/Fer/Arhgap35/Dlg1/Ap2m1/Pafah1b1/Flii/Rab22a/Pum2/Cfl2/Ifrd1/Nckap1/Ptprs/Tmod2/Capza1/Capzb/Ist1/Add1/Ano6/Snapin/Ep300/Pik3ca/Specc1l/Arfgef1	55
GO:0043542	GO:0043542	endothelial cell migration	40/1149	231/28891	3.96028482970078e-15	5.36123558820743e-13	3.1109079517518e-13	Tbxa2r/Mef2c/Nr2f2/Pten/Vstm4/Itgb1/Ets1/Rhoj/Notch1/Fstl1/Rhob/Myh9/Pik3cd/Sparc/Ptp4a3/Rras/Ptk2/Rhoa/Dab2ip/Tgfb1/Rock2/Zeb2/Itgav/Foxp1/Pdcd10/Krit1/Nf1/Hspb1/Mecp2/Spred1/Glul/Synj2bp/Pik3c2a/Sash1/Emp2/Pdpk1/Lgals8/Sp1/Dicer1/Rgcc	40
GO:1990778	GO:1990778	protein localization to cell periphery	54/1149	400/28891	4.36499515686421e-15	5.76498750595603e-13	3.34518884293702e-13	Gper1/Lin7a/Itgb1/Ptpn9/Rapgef4/Sptbn1/Gpc6/Cd81/Pik3r1/Epb41l2/Pid1/Dag1/Csk/Ehd3/Tgfb1/Myl12a/Actb/Rock2/Rock1/Cdh2/Ogt/Rab3a/Rapgef2/Tnfrsf1a/Lrp1/Myadm/Picalm/Gsk3b/Rab12/Flna/Camk2d/Rabep1/Dlg1/Emp2/Ap2m1/Rap1a/Fcho2/Rab11fip2/Atp2c1/Vps4a/Lrp6/Adam10/Ppp2r5a/Rab8b/Stx7/Tspan15/Slmap/Ppil2/Clstn1/Tmed2/Sorbs1/Arl6ip5/Clip1/Rer1	54
GO:0150115	GO:0150115	cell-substrate junction organization	27/1149	105/28891	5.12227906560732e-15	6.60408122387229e-13	3.8320809550972e-13	Dlc1/Phldb2/Arhgap6/Tns1/Lamc1/Lims1/Pten/Vcl/Apod/Myh9/Fermt2/Pik3r1/Ptk2/Ptprk/Mapre2/Itgav/Rock1/Lrp1/Peak1/Src/Pdpk1/Iqgap1/Rab8b/Dusp3/Taok2/Tln1/Sorbs1	27
GO:0016358	GO:0016358	dendrite development	48/1149	327/28891	5.804645855e-15	7.30980402437791e-13	4.24158332366585e-13	Ptn/Mef2c/Pten/Itgb1/Btbd3/Rapgef4/Klf7/Marcks/Dock10/Rhoa/Dab2ip/Prkg1/Wls/Fyn/Prex2/Mark1/Rock2/Mef2a/Cdc42/Nedd4/Sdc2/App/Rapgef2/Ilk/Picalm/Mecp2/Rbfox2/Gsk3b/Nr3c1/Abi2/Crk/Pafah1b1/Myo6/Pbrm1/Rere/Camk1/Ube3a/Dcdc2a/Ptprs/Tmem106b/Zmynd8/Abi1/Iqgap1/Adam10/Taok2/Wasl/Clip1/Crebbp	48
GO:1905475	GO:1905475	regulation of protein localization to membrane	38/1149	212/28891	6.06662806318637e-15	7.46608885503504e-13	4.33226908339983e-13	Gper1/Ptn/Itgb1/Ptpn9/Rapgef4/Sptbn1/Gpc6/Cd81/Pik3r1/Pid1/Dag1/Csk/Fyn/Tgfb1/Actb/Cdh2/Ogt/Lrp1/Picalm/Gdi1/Gsk3b/Camk2d/Dlg1/Ap2m1/Rap1a/Tcaf1/Mesd/Rab11fip2/Atp2c1/Zmynd8/Vps4a/Adam10/Ppp2r5a/Stx7/Pik3ca/Tmed2/Sorbs1/Rer1	38
GO:0014909	GO:0014909	smooth muscle cell migration	28/1149	116/28891	9.28505018507487e-15	1.11730103893734e-12	6.48324556782421e-13	Vtn/Pdgfrb/Mef2c/Pde4d/Itga4/Rapgef4/Myh9/Plat/Sema6d/Ptk2/Tpm1/Rhoa/Prkg1/Tmsb4x/Nf1/Lrp1/Ilk/Arpc5/Zfp950/Camk2d/Src/Crk/Pdgfa/Bmpr1a/Iqgap1/Dock7/Il6st/Rps6kb1	28
GO:0050807	GO:0050807	regulation of synapse organization	46/1149	309/28891	1.25866967260077e-14	1.4816731037246e-12	8.59754913664369e-13	Ptn/Mef2c/Pten/Malat1/Sparcl1/Itgb1/Agrn/Rhob/Rapgef4/Marcks/Sparc/Pik3r1/Ptk2/Dag1/Rhoa/Dab2ip/Fyn/Rock2/Rock1/Cdh2/Cdc42/Ogt/Nedd4/App/Ywhaz/Nf1/Picalm/Mecp2/Gsk3b/Mycbp2/Abi2/Pafah1b1/Camk1/Ube3a/Ptprs/Ptpn13/Ube2v2/Zmynd8/Adam10/Abhd17a/Setd5/Taok2/Wasl/Clstn1/Rbmx/Dctn1	46
GO:0071559	GO:0071559	response to transforming growth factor beta	41/1149	252/28891	1.63356349661972e-14	1.88207368812676e-12	1.09209116179392e-12	Aspn/Mef2c/Col4a2/Fermt2/Eng/Ptk2/Cited2/Gcnt2/Zfhx3/Ptprk/Fyn/Spry2/Tgfb1/Rock2/Zeb2/Rock1/Ogt/Zeb1/Lrp1/Col1a2/Lats2/Spred1/Zfp703/Dnm2/Sox5/Src/Nr3c1/Crk/Tgfbr3/Glg1/Bmpr1a/Tnrc6c/Xbp1/Tgfb2/Smad4/Zbtb7a/Stat3/Ep300/Arid4b/Crebbp/Twsg1	41
GO:0001952	GO:0001952	regulation of cell-matrix adhesion	29/1149	128/28891	1.84252536220738e-14	2.0785989242402e-12	1.20612679960286e-12	Ajap1/Dlc1/Phldb2/Arhgap6/Lims1/Pten/Vcl/Apod/Dmd/Myh9/Fermt2/Utrn/Pik3r1/Rras/Ptk2/Dag1/Rock1/Nf1/Lrp1/Ilk/Peak1/Gsk3b/Src/Emp2/Csf1/Iqgap1/Dusp3/Dicer1/Efemp2	29
GO:0007178	GO:0007178	transmembrane receptor protein serine/threonine kinase signaling pathway	53/1149	405/28891	2.85950730359269e-14	3.16004735692947e-12	1.83364754054225e-12	Aspn/Nbl1/Foxd1/Notch1/Fstl1/Sptbn1/Fermt2/Rbpms/Eng/Ptk2/Cited2/Gcnt2/Akap7/Ptprk/Spry2/Tgfb1/Zeb2/Hes1/Ogt/Bmpr2/Zeb1/Lrp1/Col1a2/Ilk/Lats2/Mapk3/Spred1/Zfp703/Dnm2/Synj2bp/Ctdspl2/Src/Tgfbr3/Glg1/Hivep1/Crim1/Bmpr1a/Atf2/Tnrc6c/Xbp1/Tgfb2/Lnpep/Smad4/Wwtr1/Tcf7l2/Zbtb7a/Stat3/Prmt1/Ep300/Arid4b/Crebbp/Trps1/Twsg1	53
GO:0043491	GO:0043491	phosphatidylinositol 3-kinase/protein kinase B signal transduction	46/1149	317/28891	3.29852319753766e-14	3.50225551267969e-12	2.03221707835911e-12	Gper1/Pdgfrb/Inpp4b/Sh2b3/Pten/Itgb1/Pik3cd/Fermt2/Eng/Pik3r1/Rras/Ptk2/Dag1/Pear1/Dab2ip/Gcnt2/Spry2/Prex2/Tgfb1/Cdc42/Nedd4/Nf1/Ilk/Extl3/Gsk3b/Pik3c2a/Rictor/Src/Fer/Dlg1/Pdgfa/Cbl/Ube3a/Xbp1/Tgfb2/Ptpn13/Plxnb1/Nop53/Tcf7l2/Stat3/Rps6kb1/Ep300/Pik3ca/Specc1l/Arfgef1/Sesn3	46
GO:0050803	GO:0050803	regulation of synapse structure or activity	46/1149	317/28891	3.29852319753766e-14	3.50225551267969e-12	2.03221707835911e-12	Ptn/Mef2c/Pten/Malat1/Sparcl1/Itgb1/Agrn/Rhob/Rapgef4/Marcks/Sparc/Pik3r1/Ptk2/Dag1/Rhoa/Dab2ip/Fyn/Rock2/Rock1/Cdh2/Cdc42/Ogt/Nedd4/App/Ywhaz/Nf1/Picalm/Mecp2/Gsk3b/Mycbp2/Abi2/Pafah1b1/Camk1/Ube3a/Ptprs/Ptpn13/Ube2v2/Zmynd8/Adam10/Abhd17a/Setd5/Taok2/Wasl/Clstn1/Rbmx/Dctn1	46
GO:0014812	GO:0014812	muscle cell migration	29/1149	131/28891	3.50399280088799e-14	3.64886942630933e-12	2.11729119648799e-12	Vtn/Pdgfrb/Mef2c/Pde4d/Itga4/Rapgef4/Myh9/Plat/Sema6d/Ptk2/Tpm1/Rhoa/Prkg1/Tmsb4x/Rock1/Nf1/Lrp1/Ilk/Arpc5/Zfp950/Camk2d/Src/Crk/Pdgfa/Bmpr1a/Iqgap1/Dock7/Il6st/Rps6kb1	29
GO:0043087	GO:0043087	regulation of GTPase activity	48/1149	345/28891	4.65751436071899e-14	4.75857363458365e-12	2.76120762000917e-12	Adap2/Rgs4/Rasgrp2/Dock6/Arhgap6/Arhgap29/Rapgef5/Lims1/Itgb1/Agrn/Tbc1d1/Rapgef4/Fermt2/Sipa1/Dock10/Arhgap42/Chn1/Dab2ip/Prkg1/Rsu1/Asap2/Spry2/Prex2/Mapre2/Snx18/Arap2/Nf1/Rapgef2/Picalm/Ralbp1/Gsk3b/Dennd1b/Rgl1/Rictor/Crk/Arhgap35/Pafah1b1/Rap1a/Ralgapa1/Rab11fip2/Iqgap1/Plxnb1/Eif2s1/Dock7/Rasa2/Tmed2/Rabgap1/Arfgef1	48
GO:1901342	GO:1901342	regulation of vasculature development	45/1149	311/28891	6.96843606990108e-14	6.98779283676192e-12	4.05473326874361e-12	Tbxa2r/Ptn/Col4a2/Sh2b3/Foxc1/Cysltr2/Itgb1/Ets1/Rhoj/Tcf4/Rhob/Pik3cd/Eng/Sparc/Slc12a2/Rras/Dab2ip/Tjp1/Spry2/Rock2/Rock1/Btg1/Pdcd10/Krit1/Nf1/Tnfrsf1a/Jak1/Hspb1/Mecp2/Spred1/Glul/Synj2bp/Gab1/Epn2/Pdcl3/Sash1/Emp2/Atf2/Xbp1/Tgfb2/Sp1/Adam10/Add1/Stat3/Rgcc	45
GO:0090257	GO:0090257	regulation of muscle system process	41/1149	263/28891	7.19846667428887e-14	7.08721764386804e-12	4.11242545889995e-12	Ace2/Gper1/Tbxa2r/Gucy1a1/Rgs4/Mef2c/Cacna1c/Atp1a2/Cald1/Rem1/Pde4d/Pde5a/Ece1/Agrn/Dmd/Notch1/Casq2/Ptk2/Arhgap42/Rhoa/Prkg1/Ehd3/Pde4b/Rock2/Mef2a/Rock1/Foxp1/Tnfrsf1a/Lmna/Gsk3b/Cdk9/Sri/Camk2d/Nr3c1/Setd3/Dlg1/Tead1/Smad4/Yy1/Ep300/Anxa6	41
GO:0010563	GO:0010563	negative regulation of phosphorus metabolic process	54/1149	430/28891	9.05029584027951e-14	8.59778104826553e-12	4.9889442443646e-12	Nr2f2/Adora2a/Pde4d/Spry4/Pten/Ctdspl/Dmd/Mprip/Eng/Prkar1a/Pid1/Uchl1/Dab2ip/Csk/Cadm4/Spry2/Tgfb1/Actb/Rock2/Rock1/Ogt/Ywhab/Nf1/Myadm/Gbp4/Hspb1/Ilk/Lats2/Spred1/Parp14/Dbndd2/Gsk3b/Kat2b/Nck1/Pdgfa/Cbl/Tgfb2/Ptpn13/Stk38/Aida/Ggnbp2/Irf1/Cdkn1b/Pkig/Iqgap1/Wwtr1/Lrp6/Ppp2r5a/Tiprl/Dusp3/Gnaq/Tmed2/Ctdsp2/Dnajc10	54
GO:0045936	GO:0045936	negative regulation of phosphate metabolic process	54/1149	430/28891	9.05029584027951e-14	8.59778104826553e-12	4.9889442443646e-12	Nr2f2/Adora2a/Pde4d/Spry4/Pten/Ctdspl/Dmd/Mprip/Eng/Prkar1a/Pid1/Uchl1/Dab2ip/Csk/Cadm4/Spry2/Tgfb1/Actb/Rock2/Rock1/Ogt/Ywhab/Nf1/Myadm/Gbp4/Hspb1/Ilk/Lats2/Spred1/Parp14/Dbndd2/Gsk3b/Kat2b/Nck1/Pdgfa/Cbl/Tgfb2/Ptpn13/Stk38/Aida/Ggnbp2/Irf1/Cdkn1b/Pkig/Iqgap1/Wwtr1/Lrp6/Ppp2r5a/Tiprl/Dusp3/Gnaq/Tmed2/Ctdsp2/Dnajc10	54
GO:0035051	GO:0035051	cardiocyte differentiation	35/1149	198/28891	1.09401459469116e-13	1.02139466038838e-11	5.92673968267353e-12	Kcnj8/Gper1/Pdgfrb/Tbx2/Rgs4/Tbx3/Mef2c/Ednra/Tbx18/Itgb1/Hey2/Notch1/Cited2/Tgfb1/Hes1/Mef2a/Cdc42/Foxp1/Lmna/Mapk3/Gsk3b/Camk2d/Nr3c1/Tgfbr3/Pbrm1/Bmpr1a/Tgfb2/Smad4/Yy1/Lrp6/Arid1a/Dicer1/Ep300/Akap13/Rest	35
GO:0045446	GO:0045446	endothelial cell differentiation	27/1149	118/28891	1.13213089215203e-13	1.03906589508529e-11	6.02927870307548e-12	Apold1/Ednra/Nr2f2/Pde4d/S1pr3/Vcl/Hey2/Dmd/Notch1/Fstl1/Tjp1/Rock2/Rock1/Btg1/Msn/Bmpr2/Zeb1/Rapgef2/Tnfrsf1a/Myadm/Pbrm1/Rap1a/Ptprs/Smad4/Akap11/Add1/Dicer1	27
GO:2000036	GO:2000036	regulation of stem cell population maintenance	22/1149	76/28891	1.19069503341029e-13	1.07460226765279e-11	6.23548188549073e-12	Ptn/Lbh/Ncoa3/Actb/Ogt/Sav1/Ss18/Smarcd1/Cnot2/Zfp322a/Cnot3/Brd9/Smarcb1/Tead1/Bcl7c/Yap1/Smarce1/Arid1a/Elavl1/Bcl7b/Arid4b/Rest	22
GO:0060562	GO:0060562	epithelial tube morphogenesis	51/1149	395/28891	1.49855947408308e-13	1.31952034349266e-11	7.65664231972703e-12	Tbx2/Dlc1/Tbx3/Col4a1/Mgp/Mef2c/Ednra/Foxd1/Notch1/Rhob/Pik3cd/Eng/Slc12a2/Dag1/Rhoa/Cited2/Ncoa3/Lzts2/Spry2/Tgfb1/Rock2/Zeb2/Hes1/Foxp1/Pkd2/Ilk/Vasp/Src/Nr3c1/Arhgap35/Phactr4/Dlg1/Gatad2a/Luzp1/Lias/Nckap1/Tgfb2/Tead1/Smad4/Csf1/Yap1/Lrp6/Brd2/Prkacb/Arid1a/Dicer1/Kdm2a/Ppp3r1/Mib1/Tmed2/Specc1l	51
GO:0071900	GO:0071900	regulation of protein serine/threonine kinase activity	47/1149	343/28891	1.51613993881175e-13	1.31952034349266e-11	7.65664231972703e-12	Pdgfrb/Il34/Mef2c/Nr2f2/Pde5a/Spry4/Pten/Fermt2/Marcks/Prkar1a/Uchl1/Rhoa/Trib2/Dab2ip/Csk/Spry2/Tgfb1/Actb/Zeb2/Pdcd10/Pkd2/App/Nf1/Rapgef2/Ilk/Lats2/Gsk3b/Gab1/Irgm1/Kat2b/Src/Sash1/Ddx3x/Pdgfa/Camk1/Ccny/Stk38/Aida/Tead1/Cdkn1b/Pkig/Iqgap1/Lrp6/Mapre3/Cdk12/Akap13/Rgcc	47
GO:0031346	GO:0031346	positive regulation of cell projection organization	56/1149	463/28891	1.53517602290004e-13	1.31952034349266e-11	7.65664231972703e-12	Ptn/Itgb1/Agrn/Dmd/Marcks/Atp1b2/Pik3r1/Eps8/Tmem30a/Dab2ip/Wasf2/Wls/Fyn/Plce1/Zeb2/Cdc42/Bmpr2/Cdc42ep4/Itpr1/Nf1/Rapgef2/Lrp1/Nptn/Hspb1/Ilk/Picalm/Gdi1/Carmil1/Dnm2/Gsk3b/Flna/Kat2b/Src/Nck1/Abi2/Arhgap35/Pafah1b1/Rap1a/Camk1/Pum2/Shoc2/Nckap1/Tmem106b/Ube2v2/Zmynd8/Kctd17/Braf/Iqgap1/Plxnb1/Lrp6/Ist1/Rab8b/Ep300/Wasl/Stk25/Clip1	56
GO:0034446	GO:0034446	substrate adhesion-dependent cell spreading	25/1149	102/28891	1.71763673147845e-13	1.45328170327434e-11	8.43280533464337e-12	Lamc1/Lims1/Itga4/Spry4/Lamc3/Fermt2/Ptk2/Rhoa/Actn4/Itgav/Cdc42/Lamb2/Myadm/Ap1ar/Ilk/Peak1/Carmil1/Lamb1/Fndc3b/Dnm2/Flna/Src/Fer/Crk/Braf	25
GO:0042063	GO:0042063	gliogenesis	51/1149	397/28891	1.8282623729144e-13	1.52308319220484e-11	8.83783511441211e-12	Cspg4/Vtn/Trpc4/Ano1/Il34/Ptn/Apcdd1/Tnfrsf21/Adora2a/Daam2/Cysltr2/Lamc3/Pten/Dmd/Notch1/Atp1b2/Rras/Ptk2/Dag1/Rhoa/Dab2ip/Ldlr/Tgfb1/Zeb2/Hes1/Cdh2/Lamb2/App/Ppp1cc/Nf1/Lrp1/Ilk/Mecp2/Mapk3/Lamb1/Sox5/Nr3c1/Pafah1b1/Prpf19/Raf1/Tgfb2/Mxra8/Csf1/Lrp6/Tcf7l2/Ufl1/Il6st/Stat3/Dicer1/Ppp3r1/Ndufs2	51
GO:0045765	GO:0045765	regulation of angiogenesis	44/1149	307/28891	1.85778903518474e-13	1.52423145841294e-11	8.84449803831970e-12	Tbxa2r/Ptn/Col4a2/Sh2b3/Foxc1/Cysltr2/Itgb1/Ets1/Rhoj/Tcf4/Rhob/Pik3cd/Eng/Sparc/Slc12a2/Rras/Dab2ip/Tjp1/Spry2/Rock2/Rock1/Btg1/Pdcd10/Krit1/Nf1/Tnfrsf1a/Jak1/Hspb1/Mecp2/Spred1/Glul/Synj2bp/Gab1/Epn2/Pdcl3/Sash1/Emp2/Atf2/Xbp1/Tgfb2/Sp1/Add1/Stat3/Rgcc	44
GO:0051222	GO:0051222	positive regulation of protein transport	47/1149	346/28891	2.097467831756e-13	1.69519228491921e-11	9.8365144977088e-12	Gper1/Ano1/Cacna1c/Adora2a/Zic1/Rapgef4/Myh9/Cd81/Prkar1a/Pik3r1/Tmem30a/Wls/Fyn/Tgfb1/Asph/Cdc42/Pdcd10/App/Itpr1/Tnfrsf1a/Lrp1/Glud1/Glul/Frmd4a/Cd2ap/Gsk3b/Sri/Ctdspl2/Gna11/Flna/Src/Hcfc1/Camk1/Tcaf1/Ppp3cb/Xbp1/Oaz2/Tgfb2/Atp2c1/Nr1h2/Ice1/Tcf7l2/Gnaq/Ep300/Emd/Cacna1d/Crebrf	47
GO:0010811	GO:0010811	positive regulation of cell-substrate adhesion	29/1149	140/28891	2.15384957227331e-13	1.7151610932147e-11	9.95238540748578e-12	Vtn/Nid1/Egflam/Ptn/Ecm2/Lims1/Itgb1/Dmd/Myh9/Fermt2/Utrn/Rras/Dag1/Rsu1/Rock1/Cdc42/Myadm/Ilk/Carmil1/Dnm2/Gsk3b/Flna/Crk/Emp2/Csf1/Braf/Iqgap1/Dicer1/Efemp2	29
GO:1904951	GO:1904951	positive regulation of establishment of protein localization	48/1149	362/28891	2.89536242011233e-13	2.27223007317511e-11	1.31848311579486e-11	Gper1/Ano1/Cacna1c/Adora2a/Zic1/Rapgef4/Myh9/Cd81/Prkar1a/Pik3r1/Ptp4a3/Tmem30a/Wls/Fyn/Tgfb1/Asph/Cdc42/Pdcd10/App/Itpr1/Tnfrsf1a/Lrp1/Glud1/Glul/Frmd4a/Cd2ap/Gsk3b/Sri/Ctdspl2/Gna11/Flna/Src/Hcfc1/Camk1/Tcaf1/Ppp3cb/Xbp1/Oaz2/Tgfb2/Atp2c1/Nr1h2/Ice1/Tcf7l2/Gnaq/Ep300/Emd/Cacna1d/Crebrf	48
GO:0031400	GO:0031400	negative regulation of protein modification process	56/1149	473/28891	3.74107529581729e-13	2.89398896097866e-11	1.67926462526536e-11	Nr2f2/Adora2a/Pde4d/Spry4/Pten/Fry/Ctdspl/Dmd/Mprip/Eng/Prkar1a/Pid1/Uchl1/Dab2ip/Cadm4/Fyn/Spry2/Tgfb1/Actb/Rock2/Rock1/Ncoa7/Ogt/Ywhab/Nf1/Myadm/Gbp4/Hspb1/Ilk/Lats2/Spred1/Parp14/Dbndd2/Gsk3b/Kat2b/Nck1/Hmg20b/Cbl/Ptpn13/Stk38/Aida/Ggnbp2/Irf1/Cdkn1b/Pkig/Wwtr1/Lrp6/Tiprl/Dusp3/Ufl1/Gnaq/Tmed2/Dtx3l/Ctdsp2/Dnajc10/U2af2	56
GO:0008154	GO:0008154	actin polymerization or depolymerization	34/1149	197/28891	5.00899125329788e-13	3.8202376952969e-11	2.21672926480269e-11	Esam/Daam2/Sptbn1/Tmod3/Svil/Tmsb10/Eps8/Tpm1/Rhoa/Diaph2/Tmsb4x/Lima1/Cdc42ep4/Myadm/Vasp/Carmil1/Arpc5/Rictor/Nck1/Fer/Arhgap35/Dlg1/Flii/Cfl2/Nckap1/Tmod2/Arpc4/Capza1/Capzb/Add1/Wasl/Pik3ca/Specc1l/Arfgef1	34
GO:0007044	GO:0007044	cell-substrate junction assembly	24/1149	98/28891	5.32965509922453e-13	4.00834477254178e-11	2.32588018584579e-11	Dlc1/Phldb2/Arhgap6/Tns1/Lamc1/Lims1/Pten/Vcl/Apod/Myh9/Fermt2/Ptk2/Ptprk/Itgav/Rock1/Lrp1/Peak1/Src/Pdpk1/Iqgap1/Dusp3/Taok2/Tln1/Sorbs1	24
GO:0008064	GO:0008064	regulation of actin polymerization or depolymerization	31/1149	166/28891	6.08521490872363e-13	4.51389571653952e-11	2.61923093043115e-11	Esam/Daam2/Sptbn1/Tmod3/Svil/Tmsb10/Eps8/Tpm1/Rhoa/Tmsb4x/Lima1/Cdc42ep4/Myadm/Vasp/Carmil1/Arpc5/Rictor/Nck1/Fer/Arhgap35/Dlg1/Flii/Cfl2/Nckap1/Tmod2/Capza1/Capzb/Add1/Pik3ca/Specc1l/Arfgef1	31
GO:1904375	GO:1904375	regulation of protein localization to cell periphery	30/1149	156/28891	6.4688324861981e-13	4.73361188010307e-11	2.74672332450943e-11	Gper1/Itgb1/Ptpn9/Rapgef4/Sptbn1/Gpc6/Pik3r1/Epb41l2/Pid1/Dag1/Csk/Tgfb1/Actb/Ogt/Lrp1/Picalm/Gsk3b/Camk2d/Dlg1/Ap2m1/Rap1a/Rab11fip2/Atp2c1/Vps4a/Adam10/Ppp2r5a/Stx7/Tmed2/Sorbs1/Rer1	30
GO:0031333	GO:0031333	negative regulation of protein-containing complex assembly	30/1149	157/28891	7.69738645135568e-13	5.5575130178788e-11	3.22479979751533e-11	Sptbn1/Tmod3/Svil/Tmsb10/Eps8/Tpm1/Tmsb4x/Cdc42/Myadm/Carmil1/Csnk1a1/Xaf1/Thra/Gsk3b/Eml2/Irgm1/Src/Ddx3x/Raf1/Flii/Tmod2/Aida/Capza1/Capzb/Nop53/Birc2/Add1/Ep300/Jam3/Arfgef1	30
GO:0055001	GO:0055001	muscle cell development	37/1149	236/28891	9.94763040351056e-13	7.03723697142467e-11	4.08342369824612e-11	Pdgfrb/Myl9/Rgs4/Tbx3/Mef2c/Ednra/Tbx18/Itgb1/Hey2/Dmd/Notch1/Casq2/Eng/Tmod3/Prkar1a/Uchl1/Tpm1/Actn4/Hes1/Mef2a/Foxp1/Lmna/Gsk3b/Camk2d/Nr3c1/Pbrm1/Flii/Bmpr1a/Ppp3cb/Cfl2/Tmod2/Smad4/Yy1/Dicer1/Ep300/Efemp2/Akap13	37
GO:0030832	GO:0030832	regulation of actin filament length	31/1149	169/28891	1.00067820276953e-12	7.03723697142467e-11	4.08342369824612e-11	Esam/Daam2/Sptbn1/Tmod3/Svil/Tmsb10/Eps8/Tpm1/Rhoa/Tmsb4x/Lima1/Cdc42ep4/Myadm/Vasp/Carmil1/Arpc5/Rictor/Nck1/Fer/Arhgap35/Dlg1/Flii/Cfl2/Nckap1/Tmod2/Capza1/Capzb/Add1/Pik3ca/Specc1l/Arfgef1	31
GO:0071560	GO:0071560	cellular response to transforming growth factor beta stimulus	38/1149	248/28891	1.01948337485445e-12	7.07756727543183e-11	4.10682574081042e-11	Aspn/Mef2c/Col4a2/Fermt2/Eng/Ptk2/Cited2/Gcnt2/Ptprk/Fyn/Spry2/Tgfb1/Zeb2/Ogt/Zeb1/Lrp1/Col1a2/Lats2/Spred1/Zfp703/Dnm2/Sox5/Src/Nr3c1/Crk/Tgfbr3/Glg1/Bmpr1a/Tnrc6c/Xbp1/Tgfb2/Smad4/Zbtb7a/Stat3/Ep300/Arid4b/Crebbp/Twsg1	38
GO:0048659	GO:0048659	smooth muscle cell proliferation	34/1149	202/28891	1.05045988329502e-12	7.20030413676267e-11	4.17804497219936e-11	Rgs5/Ace2/Notch3/Gper1/Pdgfrb/Mef2c/Ednra/Pde4d/Pten/Apod/Pik3r1/Ptk2/Tpm1/Rhoa/Prkg1/Tgfb1/Foxp1/Bmpr2/Nf1/Ogn/Ilk/Timp3/Gsk3b/Comt/Camk2d/Src/Bmpr1a/Nampt/Cdkn1b/Tcf7l2/Gnaq/Rps6kb1/Pik3ca/Efemp2	34
GO:0010717	GO:0010717	regulation of epithelial to mesenchymal transition	24/1149	101/28891	1.08329957894891e-12	7.33258402501041e-11	4.25480163574011e-11	Phldb2/Foxc1/Pten/Notch1/Fermt2/Eng/Ptk2/Dag1/Dab2ip/Gcnt2/Spry2/Tgfb1/Mark1/Axin2/Spred1/Zfp703/Adipor1/Emp2/Tgfbr3/Tgfb2/Smad4/Wwtr1/Tcf7l2/Rgcc	24
GO:0030111	GO:0030111	regulation of Wnt signaling pathway	44/1149	323/28891	1.1143333967356e-12	7.44952511521392e-11	4.32265781579697e-11	Apcdd1/Tbx18/Daam2/Rbms3/Hic1/Notch1/Limd1/Dab2ip/Csnk1e/Wls/Lzts2/Tgfb1/Zeb2/Axin2/Cdh2/App/Lrp1/Ilk/Lats2/Csnk1a1/Thra/Xiap/Ctnnd1/Zfp703/Gsk3b/Src/Ddx3x/Usp47/Zranb1/Mllt3/Rnf213/Ccny/Dcdc2a/Yap1/Rnf14/Wwtr1/Lrp6/Tmem9/Tcf7l2/Mbd2/Ppp2r3a/Gnaq/Emd/G3bp1	44
GO:0010632	GO:0010632	regulation of epithelial cell migration	38/1149	250/28891	1.31424125644616e-12	8.67880049226335e-11	5.03595654748624e-11	Tbxa2r/Mef2c/Nr2f2/Pten/Ets1/Rhoj/Notch1/Rhob/Pik3cd/Sparc/Rras/Ptk2/Rhoa/Dab2ip/Tgfb1/Rock2/Mapre2/Foxp1/Pdcd10/Krit1/Bmpr2/Nf1/Hspb1/Mecp2/Spred1/Glul/Synj2bp/Pik3c2a/Adipor1/Src/Sash1/Emp2/Tgfbr3/Pdpk1/Tgfb2/Sp1/Dicer1/Rgcc	38
GO:0048660	GO:0048660	regulation of smooth muscle cell proliferation	33/1149	193/28891	1.43917847461827e-12	9.29146096402256e-11	5.39145861449334e-11	Rgs5/Ace2/Notch3/Gper1/Pdgfrb/Mef2c/Pde4d/Pten/Apod/Pik3r1/Ptk2/Tpm1/Rhoa/Prkg1/Tgfb1/Foxp1/Bmpr2/Nf1/Ogn/Ilk/Timp3/Gsk3b/Comt/Camk2d/Src/Bmpr1a/Nampt/Cdkn1b/Tcf7l2/Gnaq/Rps6kb1/Pik3ca/Efemp2	33
GO:0048638	GO:0048638	regulation of developmental growth	50/1149	405/28891	1.44133466477912e-12	9.29146096402256e-11	5.39145861449334e-11	Tbx2/Rgs4/Mef2c/Cacna1c/Foxc1/Pten/Hey2/Agrn/Sgip1/Notch1/Sema6d/Ptk2/Cited2/Ncam1/Foxp1/Bmpr2/App/Lrp1/Ppib/Ilk/Picalm/Lats2/Gdi1/Mecp2/Sav1/Dnm2/Gsk3b/Ryk/Mycbp2/Nr3c1/Dlg1/Pafah1b1/Fto/Tgfbr3/Bmpr1a/Pum2/Ifrd1/Ptprs/Yy1/Csf1/Yap1/Cdkn1b/Ist1/Tcf7l2/Stat3/Rps6kb1/Ep300/Pik3ca/Celf1/Ybx3	50
GO:0048738	GO:0048738	cardiac muscle tissue development	40/1149	280/28891	2.58359109665008e-12	1.64589950451296e-10	9.55048845015540e-11	Kcnj8/Pdgfrb/Tbx2/Gjc1/Rgs4/Tbx3/Mef2c/Ednra/Tbx18/Foxc1/Pten/Itgb1/Hey2/Notch1/Eng/Prkar1a/Tpm1/Cited2/Tgfb1/Ncam1/Mef2a/Cdc42/Foxp1/Lmna/Sav1/Gsk3b/Camk2d/Nr3c1/Tgfbr3/Bmpr1a/Tgfb2/Smad4/Yy1/Yap1/Lrp6/Arid1a/Prmt1/Dicer1/Ep300/Akap13	40
GO:0014910	GO:0014910	regulation of smooth muscle cell migration	24/1149	105/28891	2.6734202775372e-12	1.68332218637953e-10	9.76763712172404e-11	Vtn/Pdgfrb/Mef2c/Pde4d/Rapgef4/Myh9/Sema6d/Ptk2/Tpm1/Rhoa/Prkg1/Tmsb4x/Nf1/Lrp1/Ilk/Camk2d/Src/Crk/Pdgfa/Bmpr1a/Iqgap1/Dock7/Il6st/Rps6kb1	24
GO:0042326	GO:0042326	negative regulation of phosphorylation	47/1149	372/28891	2.96802281831101e-12	1.84733834036254e-10	1.07193564581468e-10	Nr2f2/Adora2a/Pde4d/Spry4/Pten/Ctdspl/Dmd/Eng/Prkar1a/Pid1/Uchl1/Dab2ip/Csk/Cadm4/Spry2/Tgfb1/Actb/Rock1/Ogt/Nf1/Myadm/Gbp4/Hspb1/Ilk/Lats2/Spred1/Parp14/Dbndd2/Gsk3b/Kat2b/Nck1/Cbl/Ptpn13/Stk38/Aida/Ggnbp2/Irf1/Cdkn1b/Pkig/Wwtr1/Lrp6/Ppp2r5a/Dusp3/Gnaq/Tmed2/Ctdsp2/Dnajc10	47
GO:0003007	GO:0003007	heart morphogenesis	41/1149	294/28891	3.05152388517959e-12	1.86482673569247e-10	1.08208345357283e-10	Kcnj8/Abcc9/Heyl/Tbx2/Dlc1/Tbx3/Mef2c/Ednra/Foxc1/Hey2/Notch1/Eng/Dag1/Tpm1/Cited2/Tgfb1/Axin2/Hes1/Cdc42/Nedd4/Bmpr2/Pkd2/Ilk/Sav1/Flna/Ncor2/Emp2/Mdm4/Tgfbr3/Pbrm1/Bmpr1a/Atf2/Tgfb2/Tead1/Smad4/Yap1/Lrp6/Dicer1/Kdm2a/Mib1/Tmed2	41
GO:0007219	GO:0007219	Notch signaling pathway	32/1149	187/28891	3.06499685090729e-12	1.86482673569247e-10	1.08208345357283e-10	Notch3/Heyl/Tbx2/Foxc1/S1pr3/Hey2/Perp/Notch1/Ptp4a3/Dtx3/Tgfb1/Hes1/Pdcd10/App/Mecp2/Nfkbia/Synj2bp/Epn2/Src/Sel1l/Maml2/Tgfb2/Yap1/Cdkn1b/Adam10/Il6st/Zbtb7a/Stat3/Tspan15/Dicer1/Mib1/Dtx3l	32
GO:0003151	GO:0003151	outflow tract morphogenesis	22/1149	88/28891	3.15039185688062e-12	1.89548576722317e-10	1.09987364827937e-10	Heyl/Tbx2/Tbx3/Mef2c/Ednra/Foxc1/Hey2/Notch1/Eng/Cited2/Hes1/Cdc42/Nedd4/Bmpr2/Ilk/Tgfbr3/Bmpr1a/Atf2/Tgfb2/Smad4/Lrp6/Dicer1	22
GO:0051258	GO:0051258	protein polymerization	40/1149	282/28891	3.25173020111095e-12	1.93495813615558e-10	1.12277786585497e-10	Esam/Vtn/Daam2/Casq2/Sptbn1/Tmod3/Svil/Tmsb10/Eps8/Tpm1/Rhoa/Diaph2/Tmsb4x/Cdc42ep4/Myadm/Vasp/Carmil1/Mecp2/Arpc5/Eml2/Ssna1/Rictor/Nck1/Fer/Slain2/Dlg1/Flii/Nckap1/Tmod2/Arpc4/Capza1/Capzb/Map4/Cdkn1b/Mapre3/Add1/Wasl/Dctn1/Clip1/Arfgef1	40
GO:0046578	GO:0046578	regulation of Ras protein signal transduction	33/1149	199/28891	3.44874085494668e-12	2.02988388364525e-10	1.17785943386909e-10	Pdgfrb/Dlc1/Spry4/Itgb1/Cyth3/Tnfaip1/Notch1/Arhgdib/Arhgap42/Eps8/Dab2ip/Psd3/Stard8/Cadm4/Spry2/Plce1/Mapre2/Cdh2/Ogt/Nf1/Dnm2/Arhgdia/Camk2d/Src/Crk/Arhgap35/Cbl/Shoc2/Tgfb2/Csf1/Rasa2/Akap13/Arfgef1	33
GO:1902459	GO:1902459	positive regulation of stem cell population maintenance	17/1149	50/28891	3.94695407355984e-12	2.298145839605e-10	1.33352098580375e-10	Lbh/Ncoa3/Actb/Ogt/Ss18/Smarcd1/Zfp322a/Brd9/Smarcb1/Tead1/Bcl7c/Yap1/Smarce1/Arid1a/Bcl7b/Arid4b/Rest	17
GO:0014706	GO:0014706	striated muscle tissue development	41/1149	301/28891	6.57962161319333e-12	3.79028202504701e-10	2.19934720217045e-10	Kcnj8/Pdgfrb/Tbx2/Gjc1/Rgs4/Tbx3/Mef2c/Ednra/Tbx18/Foxc1/Pten/Itgb1/Hey2/Notch1/Eng/Prkar1a/Tpm1/Cited2/Tgfb1/Ncam1/Mef2a/Cdc42/Foxp1/Lmna/Sav1/Gsk3b/Camk2d/Nr3c1/Tgfbr3/Bmpr1a/Ifrd1/Tgfb2/Smad4/Yy1/Yap1/Lrp6/Arid1a/Prmt1/Dicer1/Ep300/Akap13	41
GO:0007163	GO:0007163	establishment or maintenance of cell polarity	36/1149	239/28891	6.69957414582824e-12	3.81875726312209e-10	2.21587022994984e-10	Kcnj8/Phldb2/Lin7a/Lims1/Itgb1/Cyth3/Rhoj/Myh9/Sipa1/Rhoa/Spry2/Actb/Hes1/Cdc42/Msn/Krit1/Lmna/Ilk/Frmd4a/Gsk3b/Arpc5/Rictor/Crk/Arhgap35/Dlg1/Pafah1b1/Nckap1/Rab11fip2/Gbf1/Map4/Amotl2/Dock7/Jam3/Stk25/Dctn1/Arfgef1	36
GO:0030522	GO:0030522	intracellular receptor signaling pathway	43/1149	328/28891	7.34894089102025e-12	4.08505922509465e-10	2.3703944767279e-10	Kcnj8/Gper1/Heyl/Colec12/Lbh/Rhoa/Cited2/Irf2/Ncoa3/Klf9/Actn4/Foxp1/Nedd4/Csnk1a1/Thra/Rbfox2/Nfkbia/Ifih1/Irgm1/Src/Nr3c1/Ddx3x/Ncor2/Lsm14a/Cnot2/Nek7/Ddrgk1/Pum2/Ube3a/Strn3/Ptprs/Nr1h2/Irf1/Yap1/Rnf14/Peli1/Clock/Nop53/Ufl1/Zbtb7a/Stat3/Arid1a/Ep300	43
GO:0007162	GO:0007162	negative regulation of cell adhesion	42/1149	315/28891	7.39308964098385e-12	4.08505922509465e-10	2.3703944767279e-10	Ajap1/Dlc1/Phldb2/Arhgap6/Tnfrsf21/Adora2a/Sh2b3/Pde5a/Spry4/Pten/Apod/Notch1/Prkar1a/Pik3r1/Ptk2/Rhoa/Prkg1/Gcnt2/Tgfb1/Actn4/Nf1/Lrp1/Myadm/Ap1ar/Itch/Hspb1/Lamb1/Zfp703/Src/Dlg1/Cd274/Rc3h2/Irf1/Peli1/Plxnb1/Adam10/Dusp3/Jam3/Rgcc/Specc1l/Rc3h1/Twsg1	42
GO:0072659	GO:0072659	protein localization to plasma membrane	42/1149	315/28891	7.39308964098385e-12	4.08505922509465e-10	2.3703944767279e-10	Gper1/Itgb1/Ptpn9/Sptbn1/Cd81/Pik3r1/Pid1/Csk/Ehd3/Tgfb1/Myl12a/Actb/Rock2/Rock1/Cdh2/Rab3a/Rapgef2/Tnfrsf1a/Lrp1/Picalm/Rab12/Flna/Camk2d/Dlg1/Emp2/Ap2m1/Rap1a/Fcho2/Rab11fip2/Atp2c1/Vps4a/Lrp6/Ppp2r5a/Rab8b/Stx7/Tspan15/Slmap/Ppil2/Tmed2/Sorbs1/Arl6ip5/Rer1	42
GO:0043393	GO:0043393	regulation of protein binding	35/1149	228/28891	7.5562925162051e-12	4.13306302780309e-10	2.39824913991198e-10	Gper1/Vtn/Cald1/Itga4/Atp2a3/Agrn/Plcl1/Actb/Rock1/Cdc42/Aplp2/Krit1/Nes/App/Rapgef2/Lrp1/Gtf2f1/Mecp2/Mapk3/Ppp1r2/Map1lc3b/Gsk3b/Src/Crk/Tgfbr3/Camk1/Mark3/Mapre3/Tcf7l2/Ufl1/Add1/Snapin/Ep300/Tmed2/Dtx3l	35
GO:0001933	GO:0001933	negative regulation of protein phosphorylation	44/1149	342/28891	7.96130827681646e-12	4.31104843189611e-10	2.50152686382075e-10	Nr2f2/Adora2a/Pde4d/Spry4/Pten/Ctdspl/Dmd/Eng/Prkar1a/Pid1/Uchl1/Dab2ip/Cadm4/Spry2/Tgfb1/Actb/Ogt/Nf1/Myadm/Gbp4/Hspb1/Ilk/Lats2/Spred1/Parp14/Dbndd2/Gsk3b/Kat2b/Nck1/Cbl/Ptpn13/Stk38/Aida/Ggnbp2/Irf1/Cdkn1b/Pkig/Wwtr1/Lrp6/Dusp3/Gnaq/Tmed2/Ctdsp2/Dnajc10	44
GO:0007229	GO:0007229	integrin-mediated signaling pathway	23/1149	101/28891	8.25453027385596e-12	4.42557241910198e-10	2.5679804968692e-10	Itga1/Nid1/Ptn/Itga7/Lama2/Lamc1/Lims1/Itga4/Itgb1/Fermt2/Ptk2/Rhoa/Itgav/Cdc42/Lamb2/Ilk/Lamb1/Flna/Src/Arhgap35/Phactr4/Emp2/Tln1	23
GO:0043547	GO:0043547	positive regulation of GTPase activity	37/1149	253/28891	8.40769414490694e-12	4.46349645045795e-10	2.58998627683666e-10	Adap2/Rgs4/Rasgrp2/Dock6/Arhgap6/Arhgap29/Rapgef5/Lims1/Itgb1/Agrn/Tbc1d1/Rapgef4/Fermt2/Sipa1/Dock10/Arhgap42/Chn1/Rsu1/Asap2/Prex2/Mapre2/Snx18/Arap2/Nf1/Rapgef2/Picalm/Ralbp1/Gsk3b/Dennd1b/Rgl1/Crk/Arhgap35/Rap1a/Ralgapa1/Rab11fip2/Plxnb1/Dock7	37
GO:0032271	GO:0032271	regulation of protein polymerization	33/1149	206/28891	9.13913334327854e-12	4.80469971396634e-10	2.78797271637061e-10	Esam/Daam2/Sptbn1/Tmod3/Svil/Tmsb10/Eps8/Tpm1/Rhoa/Tmsb4x/Cdc42ep4/Myadm/Vasp/Carmil1/Mecp2/Arpc5/Eml2/Rictor/Nck1/Fer/Slain2/Dlg1/Flii/Nckap1/Tmod2/Capza1/Capzb/Cdkn1b/Mapre3/Add1/Dctn1/Clip1/Arfgef1	33
GO:0060070	GO:0060070	canonical Wnt signaling pathway	41/1149	305/28891	1.00891459960403e-11	5.25314668928445e-10	3.04818833989679e-10	Nid1/Ednra/Tbx18/Daam2/Foxd1/Pten/Rbms3/Notch1/Limd1/Dab2ip/Csnk1e/Wls/Lzts2/Tgfb1/Zeb2/Axin2/Cdh2/App/Ilk/Lats2/Csnk1a1/Thra/Xiap/Ctnnd1/Zfp703/Gsk3b/Src/Ddx3x/Usp47/Mllt3/Ccny/Yap1/Rnf14/Wwtr1/Lrp6/Tmem9/Tcf7l2/Ppp2r3a/Gnaq/Emd/G3bp1	41
GO:0051147	GO:0051147	regulation of muscle cell differentiation	29/1149	163/28891	1.17966905935424e-11	6.0539314151771e-10	3.51285129499998e-10	Gper1/Nid1/Rgs4/Mef2c/Lama2/Lamc1/Notch1/Eng/Tmsb4x/Tgfb1/Foxp1/Lamb2/Bmpr2/Zeb1/Mecp2/Lamb1/Gsk3b/Cdk9/Nr3c1/Setd3/Camk1/Bmpr1a/Xbp1/Ccnt2/Epc1/Smad4/Yy1/Ep300/Efemp2	29
GO:0051017	GO:0051017	actin filament bundle assembly	30/1149	174/28891	1.1962523756675e-11	6.0539314151771e-10	3.51285129499998e-10	Dlc1/Myo1b/Phldb2/Arhgap6/Cald1/Tnfaip1/Myh9/Fermt2/Marcks/Pik3r1/Rhoc/Eps8/Tpm1/Rhoa/Wasf2/Tjp1/Rock2/Zeb2/Actn4/Lima1/Cdc42/Carmil1/Cgnl1/Pls3/Flna/Src/Braf/Add1/Sorbs1/Rgcc	30
GO:1903034	GO:1903034	regulation of response to wounding	30/1149	174/28891	1.1962523756675e-11	6.0539314151771e-10	3.51285129499998e-10	Vtn/Tbxa2r/Ajap1/Mylk/Ptn/Phldb2/Tfpi/Sh2b3/Pten/Itgb1/Fermt2/Plat/Slc12a2/Ptk2/Prkg1/Cadm4/Serping1/Pros1/Lrp1/Extl3/Flna/Crk/Pdgfa/Pum2/Xbp1/Ptprs/Braf/Ano6/Stat3/Arfgef1	30
GO:1900182	GO:1900182	positive regulation of protein localization to nucleus	23/1149	103/28891	1.27185235109407e-11	6.37692637145775e-10	3.70027219104852e-10	Gper1/Zic1/Fermt2/Pik3r1/Fyn/Tgfb1/Ogt/Tnfrsf1a/Jak1/Cd2ap/Flna/Src/Larp7/Ppp3cb/Xbp1/Tgfb2/Yap1/Wwtr1/Tcf7l2/Ep300/Parp9/Dtx3l/Crebbp	23
GO:1901873	GO:1901873	regulation of post-translational protein modification	40/1149	295/28891	1.37201005112525e-11	6.81599488701214e-10	3.95504587407907e-10	Epas1/Pten/Trib2/Fyn/Spry2/Tgfb1/Ogt/App/Gbp4/Itch/Pttg1ip/Mecp2/Sf3b1/Xiap/Gsk3b/Mycbp2/Mybbp1a/Gnl3/Sash1/Ddx3x/Hcfc1/Hmg20b/Kansl1/Ube3a/Xbp1/Nmi/Kansl3/Ube2i/Ube2v2/Peli1/Nop53/Phf20/Birc2/Ndfip2/Ufl1/Rchy1/Uba2/Ep300/Dtx3l/U2af2	40
GO:0043401	GO:0043401	steroid hormone mediated signaling pathway	25/1149	123/28891	1.50302774434026e-11	7.39899566872953e-10	4.29333762378532e-10	Gper1/Heyl/Lbh/Rhoa/Ncoa3/Klf9/Foxp1/Nedd4/Rbfox2/Src/Nr3c1/Ncor2/Cnot2/Ddrgk1/Ube3a/Strn3/Yap1/Rnf14/Clock/Ufl1/Zbtb7a/Arid1a/Ep300/Akap13/Crebrf	25
GO:0090287	GO:0090287	regulation of cellular response to growth factor stimulus	42/1149	323/28891	1.6810203605405e-11	8.20065338047459e-10	4.75850713723413e-10	Aspn/Tmem204/Nbl1/Foxd1/Spry4/Tcf4/Dmd/Notch1/Fstl1/Eng/Ptp4a3/Cited2/Dab2ip/Cadm4/Spry2/Tgfb1/Zeb2/Hes1/Ogt/Nedd4/Zeb1/Lrp1/Nptn/Ilk/Lats2/Spred1/Zfp703/Dnm2/Epn2/Ctdspl2/Tgfbr3/Glg1/Crim1/Xbp1/Smad4/Tcf7l2/Zbtb7a/Prmt1/Ep300/Arid4b/Crebbp/Twsg1	42
GO:0022411	GO:0022411	cellular component disassembly	52/1149	462/28891	1.78255388994114e-11	8.61832974467080e-10	5.0008678209345e-10	Gper1/Lamc1/Itgb1/Ets1/Sptbn1/Eng/Tmod3/Svil/Pik3r1/Eps8/Tpm1/Rhoa/Mapre2/Lima1/Asph/Ogt/Eml4/Nes/Carmil1/Map1lc3b/Gsk3b/Plin2/Irgm1/Acin1/Arhgef1/Cisd2/Pafah1b1/Smarcd1/Smn1/Flii/Ddrgk1/Cfl2/Mcts1/Tgfb2/Tmod2/Smarcb1/Capza1/Gbf1/Capzb/Map4/Vps4a/Smarce1/Atg12/Dusp3/Ufl1/Add1/Arid1a/Dicer1/Snapin/Pik3ca/Dctn1/Specc1l	52
GO:0045927	GO:0045927	positive regulation of growth	42/1149	324/28891	1.85887835466001e-11	8.80028623784516e-10	5.10644980705988e-10	Tbx2/Mef2c/Hey2/Agrn/Sgip1/Notch1/Ptk2/Rhoa/Ncoa3/Ncam1/Cdc42/Bmpr2/Lrp1/Ppib/Ilk/Picalm/Gdi1/Mecp2/Extl3/Gsk3b/Rictor/Nr3c1/Crk/Ddx3x/Usp47/Dlg1/Pafah1b1/Tgfbr3/Bmpr1a/Pum2/Tgfb2/Smarcb1/Tead1/Derl2/Csf1/Yap1/Adam10/Ist1/Rps6kb1/Ep300/Celf1/Ybx3	42
GO:0010594	GO:0010594	regulation of endothelial cell migration	30/1149	177/28891	1.86894352234939e-11	8.80028623784516e-10	5.10644980705988e-10	Tbxa2r/Mef2c/Nr2f2/Ets1/Rhoj/Notch1/Rhob/Pik3cd/Sparc/Rras/Rhoa/Dab2ip/Tgfb1/Rock2/Foxp1/Pdcd10/Krit1/Nf1/Hspb1/Mecp2/Spred1/Glul/Synj2bp/Pik3c2a/Sash1/Emp2/Pdpk1/Sp1/Dicer1/Rgcc	30
GO:0061572	GO:0061572	actin filament bundle organization	30/1149	177/28891	1.86894352234939e-11	8.80028623784516e-10	5.10644980705988e-10	Dlc1/Myo1b/Phldb2/Arhgap6/Cald1/Tnfaip1/Myh9/Fermt2/Marcks/Pik3r1/Rhoc/Eps8/Tpm1/Rhoa/Wasf2/Tjp1/Rock2/Zeb2/Actn4/Lima1/Cdc42/Carmil1/Cgnl1/Pls3/Flna/Src/Braf/Add1/Sorbs1/Rgcc	30
GO:0048041	GO:0048041	focal adhesion assembly	21/1149	87/28891	2.02330975589238e-11	9.44501924841142e-10	5.48056226981739e-10	Dlc1/Phldb2/Arhgap6/Lims1/Pten/Vcl/Apod/Myh9/Fermt2/Ptk2/Ptprk/Itgav/Rock1/Lrp1/Peak1/Src/Pdpk1/Iqgap1/Dusp3/Taok2/Sorbs1	21
GO:1902904	GO:1902904	negative regulation of supramolecular fiber organization	30/1149	178/28891	2.16363763218152e-11	1.00137587848401e-09	5.81057879627695e-10	Dlc1/Phldb2/Arhgap6/Sptbn1/Tmod3/Svil/Pik3r1/Tmsb10/Eps8/Tpm1/Wasf2/Tmsb4x/Tjp1/Ldlr/Lima1/Eml4/Myadm/Carmil1/Cgnl1/Eml2/Flii/Vbp1/Tmod2/Smad4/Capza1/Capzb/Add1/Pik3ca/Specc1l/Arfgef1	30
GO:0009755	GO:0009755	hormone-mediated signaling pathway	29/1149	168/28891	2.54638700773405e-11	1.16853268193897e-09	6.78052205003223e-10	Gper1/Heyl/Lbh/Acsl1/Rhoa/Ncoa3/Klf9/Foxp1/Nedd4/Lats2/Thra/Rbfox2/Adipor1/Src/Nr3c1/Ncor2/Cnot2/Ddrgk1/Ube3a/Strn3/Yap1/Rnf14/Clock/Ufl1/Zbtb7a/Arid1a/Ep300/Akap13/Crebrf	29
GO:0006397	GO:0006397	mRNA processing	54/1149	496/28891	2.61599458047552e-11	1.19038744985504e-09	6.90733641991989e-10	Malat1/Son/Luc7l2/Mbnl2/Rbm39/Prpf4b/Prpf39/App/Ptbp3/Pabpc1/Rbfox2/Sf3b1/Syf2/Srsf7/Crnkl1/Cdk9/Acin1/Cdc40/Sfpq/Larp7/Zcchc8/Rbm5/Prpf19/Cirbp/Mtrex/Sf3a3/Eif4a3/Scaf11/Sf3b3/Smn1/Cdk13/Pcf11/Thoc2/Bud31/Rbm42/Pcbp1/Cdc5l/Snu13/Thrap3/Snrnp48/Zbtb7a/Smndc1/Wdr33/Cdk12/Ppil2/Rbm7/Celf1/Wtap/Hnrnph1/Rbmx/Rbbp6/Rest/U2af2/Tia1	54
GO:0060828	GO:0060828	regulation of canonical Wnt signaling pathway	36/1149	251/28891	2.84053655454967e-11	1.28179212024054e-09	7.43772071520244e-10	Tbx18/Daam2/Rbms3/Notch1/Limd1/Dab2ip/Csnk1e/Wls/Lzts2/Tgfb1/Zeb2/Axin2/Cdh2/App/Ilk/Lats2/Csnk1a1/Thra/Xiap/Ctnnd1/Zfp703/Gsk3b/Src/Ddx3x/Usp47/Mllt3/Ccny/Yap1/Rnf14/Wwtr1/Tmem9/Tcf7l2/Ppp2r3a/Gnaq/Emd/G3bp1	36
GO:0003015	GO:0003015	heart process	36/1149	252/28891	3.18966044965126e-11	1.42743895329434e-09	8.28285031945106e-10	Kcnj8/Abcc9/Ace2/Gjc1/Rgs4/Cacna1c/Ednra/Epas1/Atp1a2/Tbx18/Pde4d/Pde5a/Hey2/Agrn/Dmd/Casq2/Pik3r1/Tpm1/Ehd3/Pde4b/Fyn/Mef2a/Cdc42/Thra/Sri/Flna/Camk2d/Src/Dlg1/Mdm4/Tgfb2/Yap1/Wwtr1/Cacna1d/Pik3ca/Akap13	36
GO:0030041	GO:0030041	actin filament polymerization	29/1149	170/28891	3.43393607940624e-11	1.50942187209921e-09	8.75856400489119e-10	Esam/Daam2/Sptbn1/Tmod3/Svil/Tmsb10/Eps8/Tpm1/Rhoa/Diaph2/Tmsb4x/Cdc42ep4/Myadm/Vasp/Carmil1/Arpc5/Rictor/Nck1/Fer/Dlg1/Flii/Nckap1/Tmod2/Arpc4/Capza1/Capzb/Add1/Wasl/Arfgef1	29
GO:0010171	GO:0010171	body morphogenesis	18/1149	64/28891	3.45647852521334e-11	1.50942187209921e-09	8.75856400489119e-10	Phldb2/Rras/Dag1/Tgfb1/Asph/Arid5b/Ankrd11/Zfp950/Tiparp/Gatad2a/Nckap1/Tgfb2/Braf/Lrp6/Tcf7l2/Ep300/Specc1l/Crebbp	18
GO:0060324	GO:0060324	face development	18/1149	64/28891	3.45647852521334e-11	1.50942187209921e-09	8.75856400489119e-10	Ednra/Itga4/Rras/Tgfb1/Asph/Mapk3/Arid5b/Ankrd11/Zfp950/Tiparp/Raf1/Tgfb2/Braf/Lrp6/Tcf7l2/Ep300/Specc1l/Crebbp	18
GO:1903311	GO:1903311	regulation of mRNA metabolic process	40/1149	304/28891	3.52537986920798e-11	1.5271945593409e-09	8.86169171333544e-10	Malat1/Son/Fus/Mbnl2/Rock2/Axin2/Rock1/Rbm39/Ptbp3/Tnrc6a/Pabpc1/Rbfox2/Srsf7/Cdk9/Acin1/Larp7/Fto/Rbm5/Prpf19/Cirbp/Cnot2/Eif4a3/Cnot3/Pum2/Tnrc6c/Rbm42/Rc3h2/Thrap3/Zbtb7a/Dicer1/Elavl1/Rbm7/Celf1/Wtap/Rbmx/Tut7/Rc3h1/Rest/U2af2/Tia1	40
GO:0007179	GO:0007179	transforming growth factor beta receptor signaling pathway	32/1149	205/28891	3.78964007231081e-11	1.62864293583834e-09	9.45035556879513e-10	Aspn/Fermt2/Eng/Ptk2/Cited2/Gcnt2/Ptprk/Spry2/Tgfb1/Zeb2/Ogt/Zeb1/Lrp1/Col1a2/Lats2/Spred1/Zfp703/Dnm2/Src/Tgfbr3/Glg1/Bmpr1a/Tnrc6c/Xbp1/Tgfb2/Smad4/Zbtb7a/Stat3/Ep300/Arid4b/Crebbp/Twsg1	32
GO:0002064	GO:0002064	epithelial cell development	35/1149	242/28891	4.2123394461286e-11	1.79604866935326e-09	1.04217432629042e-09	Ednra/Epas1/Pde4d/S1pr3/Vcl/Dmd/Notch1/Sipa1/Tjp1/Tgfb1/Rock2/Rock1/Cdh2/Frmd6/Lamb2/Msn/Atrx/Rapgef2/Tnfrsf1a/Myadm/Flna/Jmjd1c/Src/Abi2/Pdpk1/Rap1a/Xbp1/Ptprs/Akap11/Yap1/Clock/Add1/Il6st/Dicer1/Arid4b	35
GO:0030048	GO:0030048	actin filament-based movement	25/1149	130/28891	5.34555267773272e-11	2.26141935546271e-09	1.31221009399936e-09	Kcnj8/Abcc9/Myo1b/Cacna1c/Atp1a2/Pde4d/Casq2/Myh9/Tpm1/Wasf2/Pde4b/Zeb2/Actn4/Rock1/Frmd6/Myl6/Sri/Flna/Camk2d/Dlg1/Emp2/Myo6/Cacna1d/Wasl/Pik3ca	25
GO:0048863	GO:0048863	stem cell differentiation	38/1149	284/28891	6.60510891860628e-11	2.7726096739731e-09	1.60883313929333e-09	Tbx2/Ptn/Tbx3/Mef2c/Ednra/Sh2b3/Tbx18/Foxc1/Lbh/Itgb1/Notch1/Sema6d/Cited2/Ncoa3/Zeb2/Hes1/Cdh2/Cdc42/Mapk3/Gsk3b/Sox5/Phactr4/N4bp2l2/Gatad2a/Mllt3/Bmpr1a/Gatad2b/Cdk13/Tgfb2/Smad4/Yap1/Lrp6/Ufl1/Stat3/Dicer1/Cdk12/Anxa6/Rest	38
GO:0071383	GO:0071383	cellular response to steroid hormone stimulus	30/1149	186/28891	6.70970878788994e-11	2.79485177587877e-09	1.62173933051429e-09	Gper1/Heyl/Atp1a2/Lbh/Rhoa/Ncoa3/Klf9/Tgfb1/Foxp1/Nedd4/Rbfox2/Gsk3b/Src/Nr3c1/Ncor2/Cnot2/Ddrgk1/Ube3a/Strn3/Yap1/Rnf14/Clock/Ufl1/Zbtb7a/Arid1a/Rps6kb1/Ep300/Akap13/Crebrf/Rest	30
GO:0061028	GO:0061028	establishment of endothelial barrier	16/1149	51/28891	6.82393383534732e-11	2.82073295560349e-09	1.63675713125848e-09	Ednra/Pde4d/S1pr3/Vcl/Tjp1/Rock2/Rock1/Msn/Rapgef2/Tnfrsf1a/Myadm/Rap1a/Ptprs/Akap11/Add1/Dicer1	16
GO:0006936	GO:0006936	muscle contraction	41/1149	324/28891	6.90540693575066e-11	2.83278625432499e-09	1.64375117250524e-09	Kcnj8/Abcc9/Ace2/Gper1/Tbxa2r/Gucy1a1/Tbx2/Mylk/Tbx3/Cacna1c/Ednra/Atp1a2/Cald1/Rem1/Pde4d/Pde5a/Rcsd1/Agrn/Tpm2/Dmd/Casq2/Tmod3/Arhgap42/Tpm1/Rhoa/Prkg1/Ehd3/Pde4b/Rock2/Myl6/Apbb2/Tpm4/Sri/Flna/Camk2d/Setd3/Dlg1/Tmod2/Cacna1d/Pik3ca/Anxa6	41
GO:0006470	GO:0006470	protein dephosphorylation	34/1149	235/28891	7.89133971409223e-11	3.21290259788041e-09	1.86431729691851e-09	Pdgfrb/Itga1/Dlc1/Tns2/Pten/Ptpn9/Mprip/Ptp4a3/Ptprk/Tgfb1/Rock2/Rock1/Ywhab/Ppp1cc/Ppp1r2/Ppp1r12a/Ublcp1/Ctdspl2/Cnep1r1/Nck1/Ppp4r3a/Ppp2r2a/Dusp11/Ppp3cb/Ptprs/Ptpn13/Ppp6r3/Ppp2r5a/Tiprl/Dusp3/Ppp2r3a/Ppm1g/Ppp3r1/Ctdsp2	34
GO:0051494	GO:0051494	negative regulation of cytoskeleton organization	29/1149	176/28891	8.18630281975935e-11	3.30812162455201e-09	1.91956904296792e-09	Dlc1/Phldb2/Arhgap6/Sptbn1/Tmod3/Svil/Pik3r1/Tmsb10/Eps8/Tpm1/Wasf2/Tmsb4x/Tjp1/Lima1/Eml4/Myadm/Carmil1/Cgnl1/Eml2/Kat2b/Flii/Tmod2/Smad4/Capza1/Capzb/Add1/Pik3ca/Specc1l/Arfgef1	29
GO:0042176	GO:0042176	regulation of protein catabolic process	44/1149	369/28891	1.00017720235739e-10	4.01182188945574e-09	2.3278978160131e-09	Cbfa2t3/Nupr1/Cd81/Trib2/Dab2ip/Csnk1e/Ldlr/Fyn/Axin2/Ogt/Nedd4/Msn/App/Lrp1/Usp25/Itch/Pttg1ip/Csnk1a1/Timp3/Samd9l/Gsk3b/Mycbp2/Flna/Dda1/Ubr3/Tiparp/Phf20l1/Mdm4/Araf/Rad23b/Sf3b3/Arih1/Ddrgk1/Oaz2/Ube2v2/Smad4/Rnf14/Tmem9/Nop53/Ppp2r3a/Ufl1/Rchy1/Crebrf/Zyg11b	44
GO:0048024	GO:0048024	regulation of mRNA splicing, via spliceosome	23/1149	114/28891	1.13910605078456e-10	4.53548475367529e-09	2.63175817460674e-09	Malat1/Son/Mbnl2/Rbm39/Ptbp3/Rbfox2/Srsf7/Acin1/Larp7/Rbm5/Prpf19/Cirbp/Eif4a3/Rbm42/Thrap3/Zbtb7a/Rbm7/Celf1/Wtap/Rbmx/Rest/U2af2/Tia1	23
GO:0061448	GO:0061448	connective tissue development	40/1149	316/28891	1.16595113841064e-10	4.60848570400993e-09	2.6741176705e-09	Pdgfrb/Pth1r/Bgn/Mgp/Mef2c/Foxd1/Cfh/Dmd/Notch1/Klf7/Selenom/Tgfb1/Axin2/Bmpr2/Zeb1/Serpinh1/Ogn/Lmna/Mapk3/Thra/Arid5b/Sox5/Sik3/Fto/Glg1/Bmpr1a/Ddrgk1/Pum2/Atf2/Xbp1/Tgfb2/Csf1/Lrp6/Zbtb7a/Dicer1/Ep300/Pik3ca/Anxa6/Trps1/Twsg1	40
GO:0045786	GO:0045786	negative regulation of cell cycle	46/1149	400/28891	1.27968026753705e-10	5.02135409327037e-09	2.9136884810054e-09	Gper1/Nr2f2/Foxc1/Pten/Ets1/Ctdspl/Rhob/Nupr1/Map3k20/Dab2ip/Ptprk/Tgfb1/Btg1/Apbb2/Xpc/Pkd2/Atrx/Lats2/Syf2/Kat2b/Crlf3/Usp47/Dlg1/Rnf167/Prpf19/Uimc1/Nae1/Btg3/Atf2/Ppp1r10/Zfp207/Cdkn1b/Vps4a/Cdc5l/Clock/Nop53/Tiprl/Ufl1/Prkacb/Taok2/Parp9/Bub3/Dtx3l/Rgcc/Brd4/Ctdsp2	46
GO:0030833	GO:0030833	regulation of actin filament polymerization	26/1149	146/28891	1.32394349626487e-10	5.07480758020892e-09	2.94470537530712e-09	Esam/Daam2/Sptbn1/Tmod3/Svil/Tmsb10/Eps8/Tpm1/Rhoa/Tmsb4x/Cdc42ep4/Myadm/Vasp/Carmil1/Arpc5/Rictor/Nck1/Fer/Dlg1/Flii/Nckap1/Tmod2/Capza1/Capzb/Add1/Arfgef1	26
GO:0000375	GO:0000375	RNA splicing, via transesterification reactions	39/1149	304/28891	1.3307897994269e-10	5.07480758020892e-09	2.94470537530712e-09	Malat1/Son/Luc7l2/Mbnl2/Rbm39/Prpf4b/Prpf39/Ptbp3/Rbfox2/Sf3b1/Syf2/Srsf7/Crnkl1/Acin1/Cdc40/Sfpq/Larp7/Rbm5/Prpf19/Cirbp/Sf3a3/Eif4a3/Scaf11/Sf3b3/Smn1/Cdk13/Bud31/Rbm42/Cdc5l/Snu13/Thrap3/Zbtb7a/Rbm7/Celf1/Wtap/Rbmx/Rest/U2af2/Tia1	39
GO:0000377	GO:0000377	RNA splicing, via transesterification reactions with bulged adenosine as nucleophile	39/1149	304/28891	1.3307897994269e-10	5.07480758020892e-09	2.94470537530712e-09	Malat1/Son/Luc7l2/Mbnl2/Rbm39/Prpf4b/Prpf39/Ptbp3/Rbfox2/Sf3b1/Syf2/Srsf7/Crnkl1/Acin1/Cdc40/Sfpq/Larp7/Rbm5/Prpf19/Cirbp/Sf3a3/Eif4a3/Scaf11/Sf3b3/Smn1/Cdk13/Bud31/Rbm42/Cdc5l/Snu13/Thrap3/Zbtb7a/Rbm7/Celf1/Wtap/Rbmx/Rest/U2af2/Tia1	39
GO:0000398	GO:0000398	mRNA splicing, via spliceosome	39/1149	304/28891	1.3307897994269e-10	5.07480758020892e-09	2.94470537530712e-09	Malat1/Son/Luc7l2/Mbnl2/Rbm39/Prpf4b/Prpf39/Ptbp3/Rbfox2/Sf3b1/Syf2/Srsf7/Crnkl1/Acin1/Cdc40/Sfpq/Larp7/Rbm5/Prpf19/Cirbp/Sf3a3/Eif4a3/Scaf11/Sf3b3/Smn1/Cdk13/Bud31/Rbm42/Cdc5l/Snu13/Thrap3/Zbtb7a/Rbm7/Celf1/Wtap/Rbmx/Rest/U2af2/Tia1	39
GO:0016311	GO:0016311	dephosphorylation	41/1149	331/28891	1.34538209571542e-10	5.09457625755174e-09	2.95617633839568e-09	Pdgfrb/Itga1/Dlc1/Inpp4b/Mef2c/Tns2/Pten/Ptpn9/Mprip/Ptp4a3/Ptprk/Tgfb1/Rock2/Rock1/Plppr4/Ywhab/Ppp1cc/Ppp1r2/Ppp1r12a/Ublcp1/Ctdspl2/Cnep1r1/Src/Nck1/Ppp4r3a/Ppp2r2a/Dusp11/Ppp3cb/Ptprs/Tgfb2/Ptpn13/Ppp6r3/Mtmr6/Iqgap1/Ppp2r5a/Tiprl/Dusp3/Ppp2r3a/Ppm1g/Ppp3r1/Ctdsp2	41
GO:0150116	GO:0150116	regulation of cell-substrate junction organization	18/1149	69/28891	1.36984037207242e-10	5.151170565814e-09	2.98901572414925e-09	Dlc1/Phldb2/Arhgap6/Lims1/Pten/Vcl/Apod/Myh9/Fermt2/Pik3r1/Ptk2/Mapre2/Rock1/Lrp1/Peak1/Src/Iqgap1/Dusp3	18
GO:0048813	GO:0048813	dendrite morphogenesis	30/1149	192/28891	1.50124016865108e-10	5.57063030556561e-09	3.23241122848099e-09	Ptn/Pten/Itgb1/Btbd3/Klf7/Marcks/Dock10/Wls/Fyn/Prex2/Rock2/Mef2a/Cdc42/Nedd4/Sdc2/Rapgef2/Ilk/Picalm/Rbfox2/Gsk3b/Abi2/Pafah1b1/Rere/Ube3a/Dcdc2a/Tmem106b/Abi1/Adam10/Taok2/Wasl	30
GO:0060560	GO:0060560	developmental growth involved in morphogenesis	38/1149	292/28891	1.50577868352334e-10	5.57063030556561e-09	3.23241122848099e-09	Tbx2/Ednra/Raph1/Itga4/Pten/Vcl/Itgb1/Notch1/Sema6d/Slc12a2/Prkg1/Lzts2/Spry2/Tgfb1/Zeb2/Lamb2/Bmpr2/App/Lrp1/Ilk/Picalm/Gdi1/Mecp2/Dnm2/Gsk3b/Ssna1/Ryk/Pafah1b1/Pum2/Ifrd1/Ptprs/Csf1/Yap1/Iqgap1/Lrp6/Ist1/Ppp2r3a/Ep300	38
GO:0051896	GO:0051896	regulation of phosphatidylinositol 3-kinase/protein kinase B signal transduction	36/1149	266/28891	1.51224867020895e-10	5.57063030556561e-09	3.23241122848099e-09	Gper1/Pdgfrb/Inpp4b/Sh2b3/Pten/Itgb1/Pik3cd/Fermt2/Eng/Rras/Ptk2/Dag1/Dab2ip/Gcnt2/Spry2/Tgfb1/Cdc42/Nedd4/Ilk/Extl3/Rictor/Src/Fer/Dlg1/Pdgfa/Cbl/Ube3a/Tgfb2/Ptpn13/Plxnb1/Nop53/Tcf7l2/Pik3ca/Specc1l/Arfgef1/Sesn3	36
GO:1901987	GO:1901987	regulation of cell cycle phase transition	49/1149	449/28891	2.01214333288854e-10	7.36199739702123e-09	4.27186902466023e-09	Tbx2/Pten/Ctdspl/Tmod3/Map3k20/Tgfb1/Actb/Apbb2/Xpc/Pkd2/App/Mecp2/Syf2/Camk2d/Crlf3/Larp7/Ddx3x/Usp47/Dlg1/Smarcd1/Prpf19/Pbrm1/Uimc1/Cirbp/Nae1/Atf2/Ppp1r10/Smarcb1/Bcl7c/Zfp207/Cdkn1b/Anapc5/Vps4a/Smarce1/Cdc5l/Clock/Nop53/Tiprl/Ufl1/Arid1a/Taok2/Bcl7b/Parp9/Bub3/Dtx3l/Rgcc/Brd4/Ctdsp2/Crebbp	49
GO:0051090	GO:0051090	regulation of DNA-binding transcription factor activity	48/1149	436/28891	2.28596877844366e-10	8.30773217132378e-09	4.8206406242701e-09	Heyl/Pten/Slco3a1/Nupr1/Cd200/Trib2/Dab2ip/Ncoa3/Tgfb1/Hes1/Pkd2/App/Itch/Mapk3/Thra/Sav1/Nfkbia/Trim12a/Arid5b/Sri/Flna/Fer/Tgfbr3/Ralgapa1/Ddrgk1/Crtc3/Atf2/Ifrd1/Bud31/Rlim/Lrrfip2/Smarcb1/Kdm5a/Med13/Trim26/Peli1/Lrp6/Clock/Tcf7l2/Ufl1/Zbtb7a/Stat3/Siva1/Ep300/Cacna1d/Rgcc/Psma6/Crebbp	48
GO:0030518	GO:0030518	intracellular steroid hormone receptor signaling pathway	23/1149	118/28891	2.35920482364778e-10	8.5167294133685e-09	4.94191326216746e-09	Gper1/Heyl/Lbh/Rhoa/Ncoa3/Klf9/Foxp1/Nedd4/Rbfox2/Src/Nr3c1/Ncor2/Cnot2/Ddrgk1/Ube3a/Strn3/Yap1/Rnf14/Clock/Ufl1/Zbtb7a/Arid1a/Ep300	23
GO:0010611	GO:0010611	regulation of cardiac muscle hypertrophy	19/1149	80/28891	2.46433566886045e-10	8.8373361899863e-09	5.12794839424777e-09	Rgs4/Mef2c/Pde5a/Ece1/Notch1/Ptk2/Rock2/Mef2a/Rock1/Foxp1/Tnfrsf1a/Lmna/Gsk3b/Cdk9/Camk2d/Nr3c1/Smad4/Yy1/Ep300	19
GO:0030856	GO:0030856	regulation of epithelial cell differentiation	28/1149	173/28891	2.65076924387731e-10	9.44336543131292e-09	5.47960262671314e-09	Ajap1/Apold1/Tbx3/Foxc1/S1pr3/Vcl/Hey2/Notch1/Klf7/Ncoa3/Spry2/Rock2/Zeb2/Hes1/Rock1/Btg1/Foxp1/Zeb1/Tnfrsf1a/Spred1/Extl3/Tgfb2/Akap11/Yap1/Cdkn1b/Wwtr1/Add1/Dicer1	28
GO:1901888	GO:1901888	regulation of cell junction assembly	34/1149	246/28891	2.76261461449481e-10	9.73575900908075e-09	5.64926678176722e-09	Ace2/Dlc1/Mef2c/Phldb2/Arhgap6/Lims1/Pten/Vcl/Agrn/Apod/Myh9/Fermt2/Pik3r1/Ptk2/Rhoa/Tjp1/Rock2/Rock1/Ogt/App/Rapgef2/Lrp1/Peak1/Gsk3b/Mycbp2/Src/Rap1a/Ptprs/Ptpn13/Ube2v2/Iqgap1/Dusp3/Setd5/Clstn1	34
GO:0031345	GO:0031345	negative regulation of cell projection organization	32/1149	221/28891	2.76880311615593e-10	9.73575900908075e-09	5.64926678176722e-09	Cspg4/Pten/Itgb1/Ptpn9/Sema6d/Ptk2/Rhoa/Dync1i2/Fyn/Spry2/Hes1/App/Rapgef2/Lrp1/Gdi1/Dleu2/Prkcsh/Dnm2/Gsk3b/Ryk/Flna/Nr2f1/Pafah1b1/Ube3a/Ifrd1/Ptprs/Thoc2/Capzb/Map4/Yap1/Dennd5a/Snapin	32
GO:0007517	GO:0007517	muscle organ development	44/1149	382/28891	3.06729826343313e-10	1.07157549009616e-08	6.21791872077956e-09	Heyl/Mylk/Mef2c/Ednra/Nr2f2/Foxc1/Itgb1/Hey2/Dmd/Notch1/Nupr1/Eng/Svil/Dag1/Tpm1/Rhoa/Cited2/Gpcpd1/Zfhx3/Tgfb1/Foxp1/Myl6/Etv1/Nf1/Lmna/Arid5b/Hmg20b/Tgfbr3/Bmpr1a/Ppp3cb/Cfl2/Xbp1/Kmt5b/Ccnt2/Tgfb2/Smad4/Lrp6/Tcf7l2/Rps6kb1/Ep300/Emd/Efemp2/Psma6/Ybx3	44
GO:0035265	GO:0035265	organ growth	32/1149	222/28891	3.1139778121234e-10	1.08090960593899e-08	6.27208081591656e-09	Pdgfrb/Tbx2/Rgs4/Mef2c/Cacna1c/Foxc1/Pten/Hey2/Notch1/Prkar1a/Ptk2/Cited2/Spry2/Ncam1/Foxp1/Lats2/Sav1/Gsk3b/Camk2d/Nr3c1/Tgfbr3/Bmpr1a/Ube3a/Atf2/Tgfb2/Yy1/Yap1/Tcf7l2/Ep300/Akap13/Anxa6/Ybx3	32
GO:0090092	GO:0090092	regulation of transmembrane receptor protein serine/threonine kinase signaling pathway	35/1149	261/28891	3.49756525256364e-10	1.20632584984918e-08	6.99982050211362e-09	Aspn/Nbl1/Foxd1/Notch1/Fstl1/Eng/Cited2/Spry2/Tgfb1/Zeb2/Hes1/Ogt/Bmpr2/Zeb1/Lrp1/Ilk/Lats2/Spred1/Zfp703/Dnm2/Synj2bp/Ctdspl2/Tgfbr3/Glg1/Crim1/Bmpr1a/Xbp1/Smad4/Tcf7l2/Zbtb7a/Prmt1/Ep300/Arid4b/Crebbp/Twsg1	35
GO:0051145	GO:0051145	smooth muscle cell differentiation	19/1149	82/28891	3.88606778920012e-10	1.33183905560245e-08	7.72812281862916e-09	Gper1/Pdgfrb/Tbx2/Tbx3/Mef2c/Ednra/Tmem204/Tbx18/Cfh/Hey2/Notch1/Eng/Tmsb4x/Tgfb1/Hes1/Zeb1/Mecp2/Pbrm1/Efemp2	19
GO:0070372	GO:0070372	regulation of ERK1 and ERK2 cascade	41/1149	343/28891	4.02298755399345e-10	1.37009293112418e-08	7.95009457045379e-09	Ace2/Gper1/Pdgfrb/Slc30a10/Akap12/Ednra/Cysltr2/Pten/Ece1/Dmd/Notch1/Myh9/Fermt2/Ackr3/Rras/Dab2ip/Gcnt2/Csk/Spry2/Tgfb1/App/Ywhaz/Nf1/Rapgef2/Lrp1/Nptn/Mapk3/Spred1/Timp3/Synj2bp/Camk2d/Src/Prxl2c/Dlg1/Rap1b/Pdgfa/Rap1a/Xbp1/Smad4/Braf/Dusp3	41
GO:0014743	GO:0014743	regulation of muscle hypertrophy	19/1149	83/28891	4.85324974959657e-10	1.64252171212909e-08	9.53088848851695e-09	Rgs4/Mef2c/Pde5a/Ece1/Notch1/Ptk2/Rock2/Mef2a/Rock1/Foxp1/Tnfrsf1a/Lmna/Gsk3b/Cdk9/Camk2d/Nr3c1/Smad4/Yy1/Ep300	19
GO:1901875	GO:1901875	positive regulation of post-translational protein modification	28/1149	178/28891	5.21136921389233e-10	1.75276796852341e-08	1.01706028790249e-08	Pten/Trib2/Tgfb1/Ogt/App/Pttg1ip/Sf3b1/Xiap/Gsk3b/Mycbp2/Mybbp1a/Gnl3/Ddx3x/Hcfc1/Kansl1/Ube3a/Xbp1/Nmi/Kansl3/Ube2v2/Peli1/Nop53/Phf20/Birc2/Ndfip2/Rchy1/Uba2/Ep300	28
GO:0071902	GO:0071902	positive regulation of protein serine/threonine kinase activity	30/1149	202/28891	5.32775336634107e-10	1.78085089374919e-08	1.03335567241898e-08	Pdgfrb/Il34/Mef2c/Pde5a/Fermt2/Marcks/Rhoa/Dab2ip/Csk/Tgfb1/Zeb2/Pdcd10/Pkd2/App/Rapgef2/Ilk/Gab1/Irgm1/Src/Sash1/Ddx3x/Pdgfa/Camk1/Ccny/Tead1/Cdkn1b/Iqgap1/Mapre3/Akap13/Rgcc	30
GO:0010001	GO:0010001	glial cell differentiation	37/1149	292/28891	5.60739688013794e-10	1.86282540527282e-08	1.08092216255807e-08	Vtn/Trpc4/Ano1/Il34/Ptn/Tnfrsf21/Adora2a/Daam2/Lamc3/Pten/Dmd/Notch1/Dag1/Rhoa/Ldlr/Tgfb1/Zeb2/Hes1/Cdh2/Lamb2/App/Nf1/Lrp1/Ilk/Mecp2/Mapk3/Sox5/Nr3c1/Prpf19/Raf1/Mxra8/Lrp6/Tcf7l2/Il6st/Stat3/Dicer1/Ppp3r1	37
GO:1901889	GO:1901889	negative regulation of cell junction assembly	13/1149	36/28891	5.73576242439208e-10	1.89385082488312e-08	1.09892495743327e-08	Dlc1/Phldb2/Arhgap6/Pten/Apod/Ptk2/Rhoa/Rock2/Rock1/Lrp1/Gsk3b/Src/Ptpn13	13
GO:1901652	GO:1901652	response to peptide	49/1149	464/28891	6.21218662863919e-10	2.03872670267159e-08	1.18299056373129e-08	Kcnj8/Gper1/Ano1/Slc30a10/Gatm/Ednra/Itga4/Tns2/Pten/Notch1/Marcks/Prkar1a/Pik3r1/Pid1/Ptk2/Eif4ebp2/Csk/Fyn/Rock2/Rock1/Ogt/App/Lrp1/Jak1/Mapk3/Nfkbia/Sort1/Gsk3b/Kat2b/Adipor1/Src/Nck1/Fer/Crk/Tgfbr3/Pdpk1/Raf1/Xbp1/Tcf12/Sp1/Leprotl1/Irf1/Braf/Stat3/Stat2/Rps6kb1/Pik3ca/Sorbs1/Sesn3	49
GO:0050680	GO:0050680	negative regulation of epithelial cell proliferation	27/1149	169/28891	7.41768450623603e-10	2.41968443381133e-08	1.40404491129452e-08	Ptn/Mef2c/Nr2f2/Lims1/Pten/Notch1/Nupr1/Eng/Sparc/Dab2ip/Ptprk/Klf9/Tgfb1/Pdcd10/Krit1/Zeb1/Nf1/Sav1/Synj2bp/Dlg1/Tgfbr3/Atf2/Tgfb2/Cdkn1b/Lrp6/Celf1/Rgcc	27
GO:2000736	GO:2000736	regulation of stem cell differentiation	19/1149	85/28891	7.49076757861365e-10	2.4288926010894e-08	1.40938803795536e-08	Ptn/Tbx3/Foxc1/Lbh/Notch1/Ncoa3/Hes1/Gsk3b/Sox5/N4bp2l2/Gatad2a/Gatad2b/Cdk13/Tgfb2/Yap1/Stat3/Dicer1/Cdk12/Rest	19
GO:0030900	GO:0030900	forebrain development	46/1149	425/28891	9.42167672509495e-10	3.0250415366424e-08	1.75530912900376e-08	Notch3/Dlc1/Tbx3/Atp1a2/Nr2f2/Zic1/Pten/Btbd3/Notch1/Atp1b2/Rhoa/Dab2ip/Prkg1/Fyn/Zeb2/Hook3/Ncam1/Hes1/Cdh2/Aplp2/App/Atrx/Nf1/Rapgef2/Ccdc141/Tacc1/Lamb1/Gsk3b/Ryk/Herc1/Src/Crk/Nr2f1/Arhgap35/Ncor2/Pafah1b1/Bmpr1a/Ptprs/Lrp6/Dock7/Tcf7l2/Arid1a/Dicer1/Gnaq/Celf1/Twsg1	46
GO:0070371	GO:0070371	ERK1 and ERK2 cascade	42/1149	367/28891	9.44103452802522e-10	3.0250415366424e-08	1.75530912900376e-08	Ace2/Gper1/Pdgfrb/Slc30a10/Akap12/Ednra/Cysltr2/Pten/Ece1/Dmd/Notch1/Myh9/Fermt2/Ackr3/Rras/Dab2ip/Gcnt2/Csk/Spry2/Tgfb1/Itgav/App/Ywhaz/Nf1/Rapgef2/Lrp1/Nptn/Mapk3/Spred1/Timp3/Synj2bp/Camk2d/Src/Prxl2c/Dlg1/Rap1b/Pdgfa/Rap1a/Xbp1/Smad4/Braf/Dusp3	42
GO:1902905	GO:1902905	positive regulation of supramolecular fiber organization	28/1149	183/28891	9.98218537687404e-10	3.16142503943625e-08	1.83444695392277e-08	Fermt2/Rhoc/Tpm1/Rhoa/Wasf2/Rock2/Cdc42/Cdc42ep4/App/Vasp/Carmil1/Mecp2/Rictor/Flna/Nck1/Fer/Abi2/Slain2/Dlg1/Cfl2/Nckap1/Cdkn1b/Braf/Ep300/Efemp2/Dctn1/Rgcc/Clip1	28
GO:0055017	GO:0055017	cardiac muscle tissue growth	22/1149	116/28891	9.98344749295659e-10	3.16142503943625e-08	1.83444695392277e-08	Tbx2/Rgs4/Mef2c/Foxc1/Pten/Hey2/Notch1/Prkar1a/Cited2/Ncam1/Foxp1/Sav1/Gsk3b/Camk2d/Nr3c1/Tgfbr3/Bmpr1a/Tgfb2/Yy1/Yap1/Ep300/Akap13	22
GO:0050678	GO:0050678	regulation of epithelial cell proliferation	46/1149	426/28891	1.01656239720975e-09	3.2003984772621e-08	1.85706166197742e-08	Ptn/Mef2c/Ednra/Nr2f2/Tbx18/Lims1/Itga4/Pten/Notch1/Pik3cd/Nupr1/Eng/Sparc/Dab2ip/Ptprk/Klf9/Tgfb1/Hes1/Cdc42/Foxp1/Pdcd10/Krit1/Zeb1/Itpr1/Nf1/Sav1/Glul/Zfp703/Synj2bp/Rictor/Pdcl3/Dlg1/Tgfbr3/Bmpr1a/Atf2/Xbp1/Tgfb2/Sp1/Yap1/Cdkn1b/Lrp6/Tcf7l2/Stat3/Dicer1/Celf1/Rgcc	46
GO:2000737	GO:2000737	negative regulation of stem cell differentiation	12/1149	31/28891	1.03592553865114e-09	3.24250681606702e-08	1.88149542614765e-08	Tbx3/Lbh/Notch1/Ncoa3/Hes1/Gsk3b/N4bp2l2/Cdk13/Yap1/Stat3/Cdk12/Rest	12
GO:0001666	GO:0001666	response to hypoxia	32/1149	233/28891	1.08052914137032e-09	3.36268120719556e-08	1.9512277598248e-08	Kcnj8/Cbfa2t3/Sod3/Ednra/Epas1/Pten/Itpr2/Ece1/Notch1/Limd1/Plat/Eng/Cited2/Tgfb1/Rock2/Ogt/Itpr1/Nf1/Mecp2/Cr1l/Hp1bp3/Camk2d/Raf1/Atf2/Tgfb2/Smad4/Nop53/Birc2/Stat3/Ep300/Rgcc/Rest	32
GO:0045860	GO:0045860	positive regulation of protein kinase activity	42/1149	369/28891	1.11403929358805e-09	3.44715587130246e-08	2.00024498728441e-08	Pdgfrb/Il34/Mef2c/Pde5a/Agrn/Fermt2/Marcks/Ptk2/Dag1/Rhoa/Dab2ip/Csk/Tgfb1/Zeb2/Axin2/Pdcd10/Pkd2/App/Rapgef2/Ilk/Gab1/Irgm1/Src/Sash1/Abi2/Ddx3x/Dlg1/Emp2/Pdgfa/Rap1a/Camk1/Ccny/Tgfb2/Tead1/Csf1/Cdkn1b/Abi1/Iqgap1/Mapre3/Pik3ca/Akap13/Rgcc	42
GO:0003018	GO:0003018	vascular process in circulatory system	33/1149	247/28891	1.22207345416643e-09	3.75995895131319e-08	2.18175195017153e-08	Kcnj8/Gper1/Tbxa2r/Gucy1a1/Itga1/Akap12/Sod3/Cacna1c/Ednra/Atp1a2/Adora2a/Foxc1/Pde5a/Vstm4/Ece1/Fermt2/Ptp4a3/Ptk2/Arhgap42/Rhoa/Prkg1/Tjp1/Tgfb1/Rock2/Zeb2/Rock1/Bmpr2/Lrp1/Rbfox2/Kat2b/Nr3c1/Arhgap35/Tgfbr3	33
GO:0048732	GO:0048732	gland development	50/1149	489/28891	1.25704817029694e-09	3.84571516506097e-08	2.2315128090017e-08	Vtn/Pdgfrb/Tbx2/Ptn/Tbx3/Ednra/Foxc1/Lims1/Pten/Lbh/Notch1/Slc12a2/Dag1/Cited2/Ncoa3/Wls/Tgfb1/Hes1/Msn/Pkd2/Itpr1/Nf1/Mapk3/Thra/Prkcsh/Ctnnd1/Zfp703/Arid5b/Src/Nr3c1/Btbd7/Arhgap35/Tgfbr3/Pdgfa/Raf1/Bmpr1a/Ube3a/Atf2/Xbp1/Sp1/Smarcb1/Smad4/Csf1/Cdkn1b/Braf/Lrp6/Tcf7l2/Pik3ca/Sec63/Twsg1	50
GO:0051099	GO:0051099	positive regulation of binding	29/1149	197/28891	1.27148081517829e-09	3.86801607538788e-08	2.24445312436853e-08	Vtn/Cald1/Foxc1/Agrn/Plcl1/Tgfb1/Hes1/Krit1/App/Rapgef2/Lrp1/Map1lc3b/Gsk3b/Kat2b/Ddrgk1/Mark3/Tgfb2/H1f0/Eif2s1/Mapre3/Tcf7l2/Mbd2/Ufl1/Add1/Ep300/Parp9/Tmed2/Dtx3l/Brd4	29
GO:0050684	GO:0050684	regulation of mRNA processing	24/1149	139/28891	1.29505666700133e-09	3.91772729151518e-08	2.27329853043161e-08	Malat1/Son/Mbnl2/Rbm39/Ptbp3/Rbfox2/Srsf7/Cdk9/Acin1/Larp7/Rbm5/Prpf19/Cirbp/Eif4a3/Rbm42/Thrap3/Zbtb7a/Rbm7/Celf1/Wtap/Rbmx/Rest/U2af2/Tia1	24
GO:0010812	GO:0010812	negative regulation of cell-substrate adhesion	16/1149	61/28891	1.32625343681257e-09	3.98981242241116e-08	2.31512661338335e-08	Ajap1/Dlc1/Phldb2/Arhgap6/Spry4/Pten/Apod/Notch1/Pik3r1/Rhoa/Gcnt2/Actn4/Nf1/Lrp1/Ap1ar/Src	16
GO:0018209	GO:0018209	peptidyl-serine modification	40/1149	343/28891	1.36234831386562e-09	4.07575476220018e-08	2.36499547361958e-08	Pde4d/Pten/Dmd/Mast4/Csnk1e/Spry2/Tgfb1/Rock2/Rock1/Pdcd10/Ogt/Pkn2/App/Top1/Ilk/Lats2/Csnk1a1/Clk1/Mapk3/Gsk3b/Irgm1/Rictor/Camk2d/Galnt1/Nck1/Araf/Pdpk1/Nek7/Camk1/Raf1/Mark3/Csnk2a2/Stk38/Ggnbp2/Braf/Dock7/Prkacb/Rps6kb1/Pik3ca/Smg1	40
GO:2000628	GO:2000628	regulation of miRNA metabolic process	19/1149	88/28891	1.40114893998774e-09	4.16880302749098e-08	2.41898761472724e-08	Ets1/Tgfb1/App/Gnl3/Nr3c1/Ncor2/Bmpr1a/Tgfb2/Rc3h2/Tead1/Nr1h2/Smad4/Yy1/Stat3/Dicer1/Ep300/Srebf2/Rc3h1/Rest	19
GO:0018105	GO:0018105	peptidyl-serine phosphorylation	39/1149	331/28891	1.62546837120257e-09	4.80978755741089e-08	2.79092498593021e-08	Pde4d/Pten/Dmd/Mast4/Csnk1e/Spry2/Tgfb1/Rock2/Rock1/Pdcd10/Ogt/Pkn2/App/Top1/Ilk/Lats2/Csnk1a1/Clk1/Mapk3/Gsk3b/Irgm1/Rictor/Camk2d/Nck1/Araf/Pdpk1/Nek7/Camk1/Raf1/Mark3/Csnk2a2/Stk38/Ggnbp2/Braf/Dock7/Prkacb/Rps6kb1/Pik3ca/Smg1	39
GO:0030835	GO:0030835	negative regulation of actin filament depolymerization	14/1149	46/28891	1.66885442490044e-09	4.91132973414992e-08	2.84984579995869e-08	Sptbn1/Tmod3/Svil/Eps8/Tpm1/Lima1/Carmil1/Flii/Tmod2/Capza1/Capzb/Add1/Pik3ca/Specc1l	14
GO:1901653	GO:1901653	cellular response to peptide	40/1149	346/28891	1.75801426053875e-09	5.12138644471379e-08	2.97173320454307e-08	Gper1/Ano1/Slc30a10/Ednra/Itga4/Tns2/Pten/Marcks/Prkar1a/Pik3r1/Pid1/Ptk2/Eif4ebp2/Csk/Fyn/Rock2/Rock1/Ogt/App/Lrp1/Jak1/Mapk3/Gsk3b/Kat2b/Adipor1/Src/Nck1/Fer/Crk/Pdpk1/Raf1/Xbp1/Sp1/Leprotl1/Irf1/Stat3/Rps6kb1/Pik3ca/Sorbs1/Sesn3	40
GO:0022604	GO:0022604	regulation of cell morphogenesis	35/1149	277/28891	1.75914659042801e-09	5.12138644471379e-08	2.97173320454307e-08	Dlc1/Ptn/Itga7/Pten/Rhoj/Limd1/Myh9/Fermt2/Marcks/Sparc/Epb41l2/Ptk2/Eps8/Tpm1/Wls/Fyn/Myl12a/Msn/Cdc42ep4/Ilk/Picalm/Mecp2/Arhgdia/Src/Mkln1/Crk/Arhgap35/Dlg1/Pafah1b1/Zranb1/Larp4/Capzb/Plxnb1/Taok2/Zmym4	35
GO:0010718	GO:0010718	positive regulation of epithelial to mesenchymal transition	15/1149	54/28891	1.81345120677775e-09	5.23683493625917e-08	3.03872329002938e-08	Foxc1/Notch1/Fermt2/Eng/Ptk2/Gcnt2/Tgfb1/Axin2/Zfp703/Emp2/Tgfb2/Smad4/Wwtr1/Tcf7l2/Rgcc	15
GO:0036293	GO:0036293	response to decreased oxygen levels	34/1149	264/28891	1.81814398525711e-09	5.23683493625917e-08	3.03872329002938e-08	Kcnj8/Cbfa2t3/Sod3/Ednra/Epas1/Pten/Itpr2/Ece1/Notch1/Limd1/Plat/Eng/Cited2/Tgfb1/Rock2/Zeb2/Ogt/Itpr1/Nf1/Mecp2/Cr1l/Hp1bp3/Camk2d/Raf1/Atf2/Tgfb2/Smad4/Nop53/Birc2/Stat3/Ep300/Rgcc/Cpeb4/Rest	34
GO:0001885	GO:0001885	endothelial cell development	17/1149	71/28891	1.88614161236897e-09	5.40394541321586e-08	3.13569073401357e-08	Ednra/Pde4d/S1pr3/Vcl/Dmd/Tjp1/Rock2/Rock1/Msn/Rapgef2/Tnfrsf1a/Myadm/Rap1a/Ptprs/Akap11/Add1/Dicer1	17
GO:0051146	GO:0051146	striated muscle cell differentiation	40/1149	347/28891	1.91251861792251e-09	5.45067806107916e-08	3.1628077975062e-08	Kcnj8/Pdgfrb/Myl9/Rgs4/Tbx3/Mef2c/Tbx18/Itgb1/Hey2/Dmd/Notch1/Casq2/Myh9/Tmod3/Cd81/Prkar1a/Tpm1/Tgfb1/Mef2a/Cdh2/Foxp1/Lmna/Sort1/Gsk3b/Camk2d/Nr3c1/Flii/Bmpr1a/Ppp3cb/Cfl2/Xbp1/Epc1/Tmod2/Smad4/Yy1/Arid1a/Dicer1/Ep300/Bnip2/Akap13	40
GO:1903076	GO:1903076	regulation of protein localization to plasma membrane	22/1149	120/28891	1.95125128482241e-09	5.53195063210124e-08	3.20996697999168e-08	Gper1/Itgb1/Ptpn9/Sptbn1/Pik3r1/Pid1/Csk/Tgfb1/Actb/Lrp1/Picalm/Camk2d/Dlg1/Ap2m1/Rab11fip2/Atp2c1/Vps4a/Ppp2r5a/Stx7/Tmed2/Sorbs1/Rer1	22
GO:0048545	GO:0048545	response to steroid hormone	33/1149	253/28891	2.26856255526199e-09	6.39805533163733e-08	3.71253247119355e-08	Gper1/Heyl/Atp1a2/Lbh/Pik3r1/Rhoa/Ncoa3/Klf9/Tgfb1/Foxp1/Nedd4/Rbfox2/Gsk3b/Src/Nr3c1/Ncor2/Cnot2/Tbl1x/Ddrgk1/Ube3a/Strn3/Tgfb2/Yap1/Rnf14/Clock/Ufl1/Zbtb7a/Arid1a/Rps6kb1/Ep300/Akap13/Crebrf/Rest	33
GO:0030834	GO:0030834	regulation of actin filament depolymerization	15/1149	55/28891	2.4021578797656e-09	6.73973311861697e-08	3.91079425748586e-08	Sptbn1/Tmod3/Svil/Eps8/Tpm1/Lima1/Carmil1/Flii/Cfl2/Tmod2/Capza1/Capzb/Add1/Pik3ca/Specc1l	15
GO:1903522	GO:1903522	regulation of blood circulation	34/1149	268/28891	2.69404491271254e-09	7.51971814553526e-08	4.36338798939063e-08	Kcnj8/Abcc9/Ace2/Tbxa2r/Gjc1/Rgs4/Cacna1c/Ednra/Epas1/Atp1a2/Tbx18/Pde4d/Pde5a/Hey2/Agrn/Dmd/Casq2/Pik3r1/Arhgap42/Tpm1/Rhoa/Ehd3/Pde4b/Mef2a/Bmpr2/App/Thra/Rbfox2/Sri/Flna/Dlg1/Mdm4/Tgfb2/Cacna1d	34
GO:0051893	GO:0051893	regulation of focal adhesion assembly	16/1149	64/28891	2.85545777991798e-09	7.88893055013055e-08	4.57762699949258e-08	Dlc1/Phldb2/Arhgap6/Lims1/Pten/Vcl/Apod/Myh9/Fermt2/Ptk2/Rock1/Lrp1/Peak1/Src/Iqgap1/Dusp3	16
GO:0090109	GO:0090109	regulation of cell-substrate junction assembly	16/1149	64/28891	2.85545777991798e-09	7.88893055013055e-08	4.57762699949258e-08	Dlc1/Phldb2/Arhgap6/Lims1/Pten/Vcl/Apod/Myh9/Fermt2/Ptk2/Rock1/Lrp1/Peak1/Src/Iqgap1/Dusp3	16
GO:0070482	GO:0070482	response to oxygen levels	38/1149	324/28891	2.98634944876948e-09	8.20867120055166e-08	4.76315955360775e-08	Kcnj8/Gucy1b1/Gucy1a1/Cbfa2t3/Sod3/Ednra/Epas1/Pten/Itpr2/Ece1/Notch1/Limd1/Plat/Eng/Cited2/Tgfb1/Rock2/Zeb2/Ogt/Itpr1/Nf1/Mecp2/Cr1l/Hp1bp3/Camk2d/Raf1/Atf2/Tgfb2/Smad4/Nop53/Birc2/Stat3/Ep300/Rgcc/Cpeb4/Rest/Atp6v0d1/Ndufs2	38
GO:0060323	GO:0060323	head morphogenesis	14/1149	48/28891	3.11503584506353e-09	8.51915106112072e-08	4.94331844631294e-08	Rras/Tgfb1/Asph/Arid5b/Ankrd11/Zfp950/Tiparp/Tgfb2/Braf/Lrp6/Tcf7l2/Ep300/Specc1l/Crebbp	14
GO:0048844	GO:0048844	artery morphogenesis	18/1149	83/28891	3.50767683633197e-09	9.54475882851136e-08	5.53843710999785e-08	Notch3/Pdgfrb/Tbx2/Mylk/Ednra/Foxc1/Hey2/Notch1/Eng/Cited2/Ldlr/Hes1/Bmpr2/Nf1/Lrp1/Bmpr1a/Tgfb2/Efemp2	18
GO:0048662	GO:0048662	negative regulation of smooth muscle cell proliferation	17/1149	74/28891	3.73381548916687e-09	1.01093054369193e-07	5.86602065008584e-08	Rgs5/Ace2/Gper1/Mef2c/Pten/Apod/Pik3r1/Tpm1/Rhoa/Prkg1/Bmpr2/Ogn/Ilk/Timp3/Comt/Cdkn1b/Efemp2	17
GO:0001558	GO:0001558	regulation of cell growth	47/1149	459/28891	3.75899442774575e-09	1.01268431971359e-07	5.87619710228912e-08	Rgs4/Igfbp7/Mndal/Pten/Sema6d/Ptk2/Rhoa/Dab2ip/Ncoa3/Tgfb1/Cdc42/Foxp1/Bmpr2/Lrp1/Ilk/Picalm/Gdi1/Mecp2/Extl3/Dnm2/Gsk3b/Ryk/Rictor/Crlf3/Adipor1/Nr3c1/Crk/Ddx3x/Usp47/Pafah1b1/Cirbp/Pum2/Ifrd1/Xbp1/Ptprs/Tgfb2/Smarcb1/Tead1/Smad4/Yy1/Derl2/Yap1/Cdkn1b/Adam10/Ist1/Ep300/Clstn1	47
GO:0030010	GO:0030010	establishment of cell polarity	26/1149	170/28891	3.95709102488134e-09	1.06077464850161e-07	6.15524580993789e-08	Kcnj8/Phldb2/Itgb1/Cyth3/Myh9/Sipa1/Rhoa/Spry2/Hes1/Cdc42/Msn/Krit1/Lmna/Frmd4a/Gsk3b/Rictor/Crk/Pafah1b1/Rab11fip2/Gbf1/Map4/Amotl2/Dock7/Jam3/Dctn1/Arfgef1	26
GO:0046620	GO:0046620	regulation of organ growth	22/1149	125/28891	4.32626930918267e-09	1.14837001515805e-07	6.66352625795163e-08	Tbx2/Rgs4/Mef2c/Cacna1c/Foxc1/Pten/Hey2/Notch1/Ptk2/Cited2/Ncam1/Foxp1/Lats2/Sav1/Nr3c1/Tgfbr3/Bmpr1a/Yy1/Yap1/Tcf7l2/Ep300/Ybx3	22
GO:0060419	GO:0060419	heart growth	22/1149	125/28891	4.32626930918267e-09	1.14837001515805e-07	6.66352625795163e-08	Tbx2/Rgs4/Mef2c/Foxc1/Pten/Hey2/Notch1/Prkar1a/Cited2/Ncam1/Foxp1/Sav1/Gsk3b/Camk2d/Nr3c1/Tgfbr3/Bmpr1a/Tgfb2/Yy1/Yap1/Ep300/Akap13	22
GO:0010586	GO:0010586	miRNA metabolic process	20/1149	104/28891	4.43823648078752e-09	1.17234392894948e-07	6.8026371733765e-08	Ets1/Tgfb1/App/Gnl3/Nr3c1/Ncor2/Bmpr1a/Tgfb2/Rc3h2/Tead1/Nr1h2/Smad4/Yy1/Stat3/Dicer1/Ep300/Tut7/Srebf2/Rc3h1/Rest	20
GO:0035050	GO:0035050	embryonic heart tube development	19/1149	94/28891	4.51933219686813e-09	1.18797008961364e-07	6.89330945715451e-08	Tbx2/Tbx3/Mef2c/Ednra/Foxc1/Ece1/Notch1/Eng/Cited2/Hes1/Cdc42/Pkd2/Nckap1/Tead1/Yap1/Lrp6/Kdm2a/Mib1/Tmed2	19
GO:0045732	GO:0045732	positive regulation of protein catabolic process	29/1149	208/28891	4.56008329094303e-09	1.19289135364524e-07	6.92186555986013e-08	Cbfa2t3/Nupr1/Cd81/Trib2/Dab2ip/Csnk1e/Ldlr/Axin2/Nedd4/Msn/App/Lrp1/Itch/Pttg1ip/Csnk1a1/Gsk3b/Dda1/Ubr3/Tiparp/Arih1/Ddrgk1/Oaz2/Ube2v2/Rnf14/Nop53/Ppp2r3a/Rchy1/Crebrf/Zyg11b	29
GO:0050767	GO:0050767	regulation of neurogenesis	49/1149	494/28891	5.00673942534613e-09	1.30343721097352e-07	7.56331841328856e-08	Gper1/Heyl/Il34/Ptn/Daam2/Cysltr2/Pten/Itgb1/Hey2/Notch1/Marcks/Sema6d/Ptk2/Dag1/Ldlr/Wls/Tgfb1/Zeb2/Hook3/Hes1/Bmpr2/Ppp1cc/Nf1/Rapgef2/Lrp1/Nptn/Ilk/Picalm/Gdi1/Mecp2/Gsk3b/Ryk/Pafah1b1/Prpf19/Bmpr1a/Ifrd1/Ptprs/Nap1l1/Yap1/Braf/Plxnb1/Ist1/Dock7/Ufl1/Il6st/Dicer1/Ep300/Stk25/Rest	49
GO:0060325	GO:0060325	face morphogenesis	13/1149	42/28891	5.07179219799001e-09	1.31405525129741e-07	7.62493060236725e-08	Rras/Tgfb1/Asph/Arid5b/Ankrd11/Zfp950/Tiparp/Tgfb2/Lrp6/Tcf7l2/Ep300/Specc1l/Crebbp	13
GO:0008016	GO:0008016	regulation of heart contraction	28/1149	197/28891	5.43096206637819e-09	1.39618433048709e-07	8.10149239734451e-08	Kcnj8/Abcc9/Ace2/Gjc1/Rgs4/Cacna1c/Ednra/Epas1/Atp1a2/Tbx18/Pde4d/Pde5a/Hey2/Agrn/Dmd/Casq2/Pik3r1/Tpm1/Ehd3/Pde4b/Mef2a/Thra/Sri/Flna/Dlg1/Mdm4/Tgfb2/Cacna1d	28
GO:0140747	GO:0140747	regulation of ncRNA transcription	19/1149	95/28891	5.44034891473269e-09	1.39618433048709e-07	8.10149239734451e-08	Ets1/Tgfb1/App/Gnl3/Nr3c1/Larp7/Ncor2/Bmpr1a/Tgfb2/Wdr82/Smarcb1/Tead1/Nr1h2/Smad4/Yy1/Nop53/Stat3/Srebf2/Rest	19
GO:0032386	GO:0032386	regulation of intracellular transport	39/1149	346/28891	5.73128172136752e-09	1.46000172288345e-07	8.47179888770394e-08	Gper1/Inpp4b/Zic1/Apod/Cd81/Pik3r1/Lamp1/Tmem30a/Fyn/Tgfb1/Asph/Cdc42/Pdcd10/Ogt/Nedd4/Msn/Ppp1cc/Nf1/Tnfrsf1a/Gbp4/Gdi1/Mecp2/Mapk3/Ppp1r12a/Gsk3b/Ctdspl2/Flna/Src/Camk1/Tcaf1/Xbp1/Oaz2/Thoc2/Derl2/Ice1/Pkig/Ep300/Emd/Crebrf	39
GO:0007266	GO:0007266	Rho protein signal transduction	23/1149	138/28891	5.76457248047252e-09	1.46000172288345e-07	8.47179888770394e-08	Pdgfrb/Dlc1/Ednra/Itgb1/Rhoj/Tnfaip1/Arhgdib/Arhgap42/Eps8/Rhoa/Stard8/Rock2/Rock1/Cdh2/Cdc42/Cdc42ep4/Col1a2/Synj2bp/Arhgdia/Arhgap35/Phactr4/Arhgef12/Akap13	23
GO:0019080	GO:0019080	viral gene expression	17/1149	76/28891	5.76990523909618e-09	1.46000172288345e-07	8.47179888770394e-08	Notch1/Ifitm2/Ifitm3/Ssb/Taf11/Cdk9/Larp7/Ccnt2/Mcts1/Sp1/Chd1/Smarcb1/Atg12/Rsf1/Ep300/Brd4/Rest	17
GO:0032835	GO:0032835	glomerulus development	16/1149	67/28891	5.87117129043729e-09	1.47871593198688e-07	8.58038986631838e-08	Notch3/Pdgfrb/Heyl/Nid1/Mef2c/Ednra/Enpep/Foxc1/Cfh/Notch1/Plce1/Actn4/Hes1/Lamb2/Ctnnd1/Wwtr1	16
GO:0043502	GO:0043502	regulation of muscle adaptation	20/1149	106/28891	6.2663900996812e-09	1.57094918471174e-07	9.11558208944852e-08	Rgs4/Mef2c/Pde5a/Ece1/Notch1/Ptk2/Rock2/Mef2a/Rock1/Foxp1/Tnfrsf1a/Lmna/Gsk3b/Cdk9/Camk2d/Nr3c1/Tead1/Smad4/Yy1/Ep300	20
GO:0001824	GO:0001824	blastocyst development	25/1149	162/28891	6.5013560483128e-09	1.62234299546607e-07	9.41379956546869e-08	Specc1/Cited2/Tjp1/Tm4sf1/Ppp1cc/Lats2/Sf3b1/Ctr9/N4bp2l2/Hcfc1/Tgfbr3/Pbrm1/Cnot2/Matr3/Rpl7l1/Cnot3/Med21/Sp1/Thoc2/Smarcb1/Yap1/Dicer1/Bnip2/Sbds/Brd4	25
GO:0003300	GO:0003300	cardiac muscle hypertrophy	21/1149	117/28891	6.72527125710837e-09	1.67052036042394e-07	9.69335330877281e-08	Rgs4/Mef2c/Pde5a/Hey2/Ece1/Notch1/Ptk2/Rock2/Mef2a/Rock1/Foxp1/Tnfrsf1a/Lmna/Gsk3b/Cdk9/Camk2d/Nr3c1/Smad4/Yy1/Ep300/Akap13	21
GO:0051261	GO:0051261	protein depolymerization	22/1149	128/28891	6.83393252616052e-09	1.68207930132542e-07	9.76042516296131e-08	Sptbn1/Tmod3/Svil/Eps8/Tpm1/Rhoa/Lima1/Asph/Eml4/Nes/Carmil1/Arhgef1/Smn1/Flii/Cfl2/Tmod2/Capza1/Capzb/Vps4a/Add1/Pik3ca/Specc1l	22
GO:0061041	GO:0061041	regulation of wound healing	22/1149	128/28891	6.83393252616052e-09	1.68207930132542e-07	9.76042516296131e-08	Vtn/Tbxa2r/Ajap1/Mylk/Phldb2/Tfpi/Sh2b3/Pten/Itgb1/Fermt2/Plat/Slc12a2/Ptk2/Prkg1/Cadm4/Serping1/Pros1/Crk/Pdgfa/Xbp1/Ano6/Arfgef1	22
GO:0030042	GO:0030042	actin filament depolymerization	15/1149	59/28891	6.9372301236248e-09	1.69977833119585e-07	9.8631254675018e-08	Sptbn1/Tmod3/Svil/Eps8/Tpm1/Lima1/Carmil1/Flii/Cfl2/Tmod2/Capza1/Capzb/Add1/Pik3ca/Specc1l	15
GO:0060047	GO:0060047	heart contraction	31/1149	239/28891	7.88739948436197e-09	1.92388595530721e-07	1.11635312758751e-07	Kcnj8/Abcc9/Ace2/Gjc1/Rgs4/Cacna1c/Ednra/Epas1/Atp1a2/Tbx18/Pde4d/Pde5a/Hey2/Agrn/Dmd/Casq2/Pik3r1/Tpm1/Ehd3/Pde4b/Mef2a/Cdc42/Thra/Sri/Flna/Camk2d/Dlg1/Mdm4/Tgfb2/Cacna1d/Pik3ca	31
GO:0071692	GO:0071692	protein localization to extracellular region	45/1149	441/28891	8.95807018470533e-09	2.17524439686903e-07	1.26220625448881e-07	Kcnj8/Gper1/Ano1/Pde8b/Cacna1c/Nbl1/Adora2a/Tbc1d1/Rapgef4/Myh9/Klf7/Prkar1a/Slc12a2/Cd200/Wls/Tgfb1/Rab3a/Itpr1/M6pr/Lrp1/Glud1/Glul/Frmd4a/Cd2ap/Rab12/Sri/Hadh/Gna11/Sel1l/Hcfc1/Pafah1b1/Raf1/Ppp3cb/Tgfb2/Rab11fip2/Nr1h2/Clock/Rab8b/Tcf7l2/Gnaq/Ep300/Cacna1d/Dnajc1/Tmed2/Rest	45
GO:0043434	GO:0043434	response to peptide hormone	42/1149	396/28891	9.14137670454911e-09	2.20984619888989e-07	1.28228427928003e-07	Kcnj8/Gper1/Slc30a10/Gatm/Ednra/Tns2/Pten/Marcks/Prkar1a/Pik3r1/Pid1/Ptk2/Eif4ebp2/Csk/Rock2/Rock1/Ogt/Jak1/Mapk3/Sort1/Gsk3b/Kat2b/Adipor1/Src/Nck1/Fer/Crk/Tgfbr3/Pdpk1/Raf1/Xbp1/Tcf12/Sp1/Leprotl1/Irf1/Braf/Stat3/Stat2/Rps6kb1/Pik3ca/Sorbs1/Sesn3	42
GO:0071375	GO:0071375	cellular response to peptide hormone stimulus	35/1149	296/28891	1.00876464295073e-08	2.42776024070141e-07	1.40873097506803e-07	Gper1/Slc30a10/Ednra/Tns2/Pten/Marcks/Prkar1a/Pik3r1/Pid1/Ptk2/Eif4ebp2/Csk/Rock2/Rock1/Ogt/Jak1/Mapk3/Gsk3b/Kat2b/Adipor1/Src/Nck1/Fer/Crk/Pdpk1/Raf1/Xbp1/Sp1/Leprotl1/Irf1/Stat3/Rps6kb1/Pik3ca/Sorbs1/Sesn3	35
GO:0016525	GO:0016525	negative regulation of angiogenesis	20/1149	109/28891	1.03446098158926e-08	2.47858682093179e-07	1.43822358176243e-07	Ptn/Col4a2/Sh2b3/Foxc1/Tcf4/Sparc/Slc12a2/Dab2ip/Spry2/Rock2/Rock1/Krit1/Nf1/Mecp2/Spred1/Synj2bp/Epn2/Atf2/Tgfb2/Rgcc	20
GO:0045088	GO:0045088	regulation of innate immune response	47/1149	474/28891	1.03956767806685e-08	2.47984976948547e-07	1.43895641967519e-07	Kcnj8/Ifi203/Colec12/Mndal/Cfh/Ifi211/Pik3r1/Lamp1/Dab2ip/Clec2d/Irf2/Gbp7/Tgfb1/Serping1/App/Ywhaz/Csnk1a1/Parp14/Nfkbia/Trim12a/Ifih1/Irgm1/Tap1/Sfpq/Src/Crk/Ddx3x/Ifi35/Lsm14a/Matr3/Pdpk1/Nek7/Znfx1/Pum2/Nmi/Ptprs/Rab11fip2/Lrrfip2/H2-M3/Irf1/Peli1/Samhd1/Atg12/Nop53/Eif4e2/Stat2/Parp9	47
GO:0001570	GO:0001570	vasculogenesis	19/1149	99/28891	1.11381830266999e-08	2.64531846884122e-07	1.53497120658814e-07	Pdgfrb/Gjc1/Hey2/Notch1/Eng/Ackr3/Rras/Ptk2/Cited2/Tgfb1/Rapgef2/Spred1/Zfp950/Tiparp/Emp2/Tgfbr3/Pbrm1/Rap1a/Yap1	19
GO:0035264	GO:0035264	multicellular organism growth	30/1149	230/28891	1.20195196481133e-08	2.8298129954145e-07	1.64202591073767e-07	Pde4d/Tns2/Sgip1/Dmd/H3f3b/Slc12a2/Ncoa3/Selenom/App/Atrx/Ppib/Arid5b/Ankrd11/Zfp950/Dlg1/Sik3/Fto/Rc3h2/Csf1/Wwtr1/Tcf7l2/Add1/Stat3/Dicer1/Kdm2a/Ep300/Pik3ca/Celf1/Tmed2/Rbbp6	30
GO:0040029	GO:0040029	epigenetic regulation of gene expression	30/1149	230/28891	1.20195196481133e-08	2.8298129954145e-07	1.64202591073767e-07	Xist/H3f3b/Ogt/Atrx/Lmna/Mecp2/Gsk3b/Tsix/Ctr9/Nr3c1/Hcfc1/Smarcd1/Kansl1/Znfx1/Atf2/Kansl3/Lrif1/Epc1/Rlim/Smarcb1/Kdm5a/H1f0/Phf20/Mbd2/Dicer1/Kdm2a/Ep300/Pik3ca/Arid4b/Resf1	30
GO:0014897	GO:0014897	striated muscle hypertrophy	21/1149	121/28891	1.25270340543367e-08	2.93653200884127e-07	1.70395063350171e-07	Rgs4/Mef2c/Pde5a/Hey2/Ece1/Notch1/Ptk2/Rock2/Mef2a/Rock1/Foxp1/Tnfrsf1a/Lmna/Gsk3b/Cdk9/Camk2d/Nr3c1/Smad4/Yy1/Ep300/Akap13	21
GO:1903828	GO:1903828	negative regulation of protein localization	31/1149	244/28891	1.29373784973916e-08	3.01965105876619e-07	1.75218125293621e-07	Pde8b/Apod/Tbc1d1/Klf7/Pid1/Cd200/Csk/Lzts2/Tgfb1/Rock2/Ogt/App/Ywhaz/Nf1/Gbp4/Picalm/Lats2/Gdi1/Frmd4a/Gsk3b/Cdk9/Hadh/Ap2m1/Mark3/Derl2/Pkig/Ppp2r5a/Abhd17a/Ndfip2/Tmed2/Rest	31
GO:0033143	GO:0033143	regulation of intracellular steroid hormone receptor signaling pathway	17/1149	80/28891	1.31863056368056e-08	3.06454270486275e-07	1.77823005764014e-07	Heyl/Lbh/Rhoa/Ncoa3/Foxp1/Src/Nr3c1/Ncor2/Cnot2/Ddrgk1/Strn3/Yap1/Rnf14/Clock/Ufl1/Zbtb7a/Ep300	17
GO:0045216	GO:0045216	cell-cell junction organization	30/1149	231/28891	1.32972106907999e-08	3.0771109354992e-07	1.78552289302913e-07	Ace2/Esam/Gjc1/Lims1/Vcl/Itgb1/Perp/Fermt2/Rhoc/Rhoa/Csk/Tjp1/Tgfb1/Actb/Rock2/Actn4/Rock1/Cdh2/Cdc42/Pkn2/Ctnnd1/Zfp703/Flna/Abi2/Dlg1/Tgfb2/Adam10/Add1/Jam3/Specc1l	30
GO:0010639	GO:0010639	negative regulation of organelle organization	41/1149	387/28891	1.41391407650675e-08	3.24707720570138e-07	1.88414743821133e-07	Dlc1/Phldb2/Arhgap6/Sptbn1/Nupr1/Tmod3/Svil/Pik3r1/H3f3b/Tmsb10/Eps8/Tpm1/Wasf2/Tmsb4x/Tjp1/Lima1/Eml4/Atrx/Myadm/Lmna/Carmil1/Cgnl1/Dnm2/Fez2/Eml2/Kat2b/Src/Flii/Tmod2/Smad4/Capza1/Capzb/Map4/Yap1/Zfp207/Smg6/Add1/Pik3ca/Bub3/Specc1l/Arfgef1	41
GO:0140694	GO:0140694	non-membrane-bounded organelle assembly	42/1149	402/28891	1.41516199546727e-08	3.24707720570138e-07	1.88414743821133e-07	Pdgfrb/Myl9/Mef2c/Pten/Itgb1/Limd1/Casq2/Tmod3/Prkar1a/Tpm1/Rhoa/Mapre2/Mef2a/Cds2/Msn/Flna/Kat2b/Src/Ddx3x/Lsm14a/Cirbp/Cnot2/Flii/Rnf213/Pum2/Cfl2/Tmod2/Smad4/Zfp207/Abraxas2/Eif2s1/Nop53/Mapre3/Dicer1/Ep300/Sbds/Smc1a/Akap13/Stag2/G3bp1/Rc3h1/Tia1	42
GO:2000181	GO:2000181	negative regulation of blood vessel morphogenesis	20/1149	111/28891	1.43017619195179e-08	3.26768104616834e-07	1.89610301264762e-07	Ptn/Col4a2/Sh2b3/Foxc1/Tcf4/Sparc/Slc12a2/Dab2ip/Spry2/Rock2/Rock1/Krit1/Nf1/Mecp2/Spred1/Synj2bp/Epn2/Atf2/Tgfb2/Rgcc	20
GO:1903053	GO:1903053	regulation of extracellular matrix organization	15/1149	62/28891	1.4468157815481e-08	3.29180985591722e-07	1.91010398404294e-07	Nid1/Phldb2/Lama2/Lamc1/Ets1/Notch1/Dag1/Tgfb1/Axin2/Lamb2/Tnfrsf1a/Lamb1/Tgfb2/Efemp2/Rgcc	15
GO:2001046	GO:2001046	positive regulation of integrin-mediated signaling pathway	8/1149	14/28891	1.48178282020113e-08	3.35726107589503e-07	1.9480826770757e-07	Nid1/Lama2/Lamc1/Lims1/Lamb2/Lamb1/Flna/Emp2	8
GO:0016032	GO:0016032	viral process	37/1149	329/28891	1.48878932437627e-08	3.35908091312397e-07	1.94913865493999e-07	Ace2/Ifitm1/Notch1/Ifitm2/Gbp7/Itgav/Ifitm3/Nedd4/Pkn2/Ppib/Ssb/Trim12a/Ifih1/Taf11/Cdk9/Larp7/Ddx3x/Hcfc1/Znfx1/Ccnt2/Mcts1/Sp1/Chd1/Smarcb1/Pcbp1/Trim26/Vps4a/Atg12/Ist1/Rsf1/Dicer1/Ep300/Smc6/Brd4/Crebbp/Rest/Resf1	37
GO:0030100	GO:0030100	regulation of endocytosis	38/1149	344/28891	1.55231174716276e-08	3.47883084044922e-07	2.01862468945734e-07	Vtn/Pten/Itgb1/Myh9/Ptk2/Csk/Cnn2/Cd151/Tgfb1/Actb/Actn4/Itgav/Pros1/Rock1/Cdc42/Nedd4/App/Lrp1/Picalm/Cd2ap/Dnm2/Synj2bp/Ankfy1/Epn2/Src/Mkln1/Ap2m1/Cbl/Rap1a/Ppp3cb/Nr1h2/Smap1/Add1/Ano6/Ppp3r1/Wasl/Mib1/Atad1	38
GO:0070102	GO:0070102	interleukin-6-mediated signaling pathway	9/1149	19/28891	1.55471295177971e-08	3.47883084044922e-07	2.01862468945734e-07	Jak1/Gab1/Ctr9/Src/Fer/Smad4/Yap1/Il6st/Stat3	9
GO:0030178	GO:0030178	negative regulation of Wnt signaling pathway	25/1149	169/28891	1.5629049962547e-08	3.48276977560462e-07	2.02091029405254e-07	Apcdd1/Tbx18/Rbms3/Hic1/Notch1/Limd1/Dab2ip/Csnk1e/Lzts2/Axin2/Cdh2/App/Lrp1/Lats2/Csnk1a1/Ctnnd1/Gsk3b/Mllt3/Rnf213/Wwtr1/Lrp6/Tcf7l2/Ppp2r3a/Emd/G3bp1	25
GO:0070252	GO:0070252	actin-mediated cell contraction	19/1149	101/28891	1.57086682137622e-08	3.48616550727551e-07	2.02288069965834e-07	Kcnj8/Abcc9/Cacna1c/Atp1a2/Pde4d/Casq2/Tpm1/Pde4b/Zeb2/Rock1/Frmd6/Myl6/Sri/Flna/Camk2d/Dlg1/Emp2/Cacna1d/Pik3ca	19
GO:0009306	GO:0009306	protein secretion	44/1149	434/28891	1.58609958164476e-08	3.50285560769176e-07	2.0325652891986e-07	Kcnj8/Gper1/Ano1/Pde8b/Cacna1c/Adora2a/Tbc1d1/Rapgef4/Myh9/Klf7/Prkar1a/Slc12a2/Cd200/Wls/Tgfb1/Rab3a/Itpr1/M6pr/Lrp1/Glud1/Glul/Frmd4a/Cd2ap/Rab12/Sri/Hadh/Gna11/Sel1l/Hcfc1/Pafah1b1/Raf1/Ppp3cb/Tgfb2/Rab11fip2/Nr1h2/Clock/Rab8b/Tcf7l2/Gnaq/Ep300/Cacna1d/Dnajc1/Tmed2/Rest	44
GO:0006913	GO:0006913	nucleocytoplasmic transport	39/1149	359/28891	1.59779378596466e-08	3.50285560769176e-07	2.0325652891986e-07	Gper1/Inpp4b/Zic1/Apod/Notch1/Pik3r1/Tgfb1/Nedd4/Ppp1cc/Nf1/Tnfrsf1a/Gbp4/Pttg1ip/Lmna/Ssb/Nfkbia/Ppp1r12a/Gsk3b/Ctdspl2/Flna/Rab18/Eif4a3/Camk1/Atf2/Xbp1/Thoc2/Ube2i/Sec13/Cdkn1b/Pkig/Kpna4/Adam10/Stat3/Ep300/Emd/Ppp3r1/Elavl1/Akap13/Tnpo1	39
GO:0051169	GO:0051169	nuclear transport	39/1149	359/28891	1.59779378596466e-08	3.50285560769176e-07	2.0325652891986e-07	Gper1/Inpp4b/Zic1/Apod/Notch1/Pik3r1/Tgfb1/Nedd4/Ppp1cc/Nf1/Tnfrsf1a/Gbp4/Pttg1ip/Lmna/Ssb/Nfkbia/Ppp1r12a/Gsk3b/Ctdspl2/Flna/Rab18/Eif4a3/Camk1/Atf2/Xbp1/Thoc2/Ube2i/Sec13/Cdkn1b/Pkig/Kpna4/Adam10/Stat3/Ep300/Emd/Ppp3r1/Elavl1/Akap13/Tnpo1	39
GO:0051348	GO:0051348	negative regulation of transferase activity	32/1149	260/28891	1.64146845931432e-08	3.58409343031735e-07	2.07970430859645e-07	Nr2f2/Adora2a/Spry4/Pten/Prkar1a/Uchl1/Dab2ip/Csk/Spry2/Actb/Nf1/Hspb1/Ilk/Lats2/Spred1/Dbndd2/Gsk3b/Parp3/Kat2b/Src/Cbl/Stk38/Aida/Ggnbp2/Cdkn1b/Pkig/Wwtr1/Lrp6/Ppp2r5a/Dusp3/Gnaq/Dtx3l	32
GO:1901343	GO:1901343	negative regulation of vasculature development	20/1149	112/28891	1.67665526981449e-08	3.64622019519898e-07	2.11575395493395e-07	Ptn/Col4a2/Sh2b3/Foxc1/Tcf4/Sparc/Slc12a2/Dab2ip/Spry2/Rock2/Rock1/Krit1/Nf1/Mecp2/Spred1/Synj2bp/Epn2/Atf2/Tgfb2/Rgcc	20
GO:0014896	GO:0014896	muscle hypertrophy	21/1149	123/28891	1.69195016277343e-08	3.66398994751897e-07	2.12606502276214e-07	Rgs4/Mef2c/Pde5a/Hey2/Ece1/Notch1/Ptk2/Rock2/Mef2a/Rock1/Foxp1/Tnfrsf1a/Lmna/Gsk3b/Cdk9/Camk2d/Nr3c1/Smad4/Yy1/Ep300/Akap13	21
GO:0035592	GO:0035592	establishment of protein localization to extracellular region	44/1149	435/28891	1.69835914464868e-08	3.66398994751897e-07	2.12606502276214e-07	Kcnj8/Gper1/Ano1/Pde8b/Cacna1c/Adora2a/Tbc1d1/Rapgef4/Myh9/Klf7/Prkar1a/Slc12a2/Cd200/Wls/Tgfb1/Rab3a/Itpr1/M6pr/Lrp1/Glud1/Glul/Frmd4a/Cd2ap/Rab12/Sri/Hadh/Gna11/Sel1l/Hcfc1/Pafah1b1/Raf1/Ppp3cb/Tgfb2/Rab11fip2/Nr1h2/Clock/Rab8b/Tcf7l2/Gnaq/Ep300/Cacna1d/Dnajc1/Tmed2/Rest	44
GO:0051495	GO:0051495	positive regulation of cytoskeleton organization	27/1149	195/28891	1.78766861955191e-08	3.84135935510856e-07	2.22898530883978e-07	Fermt2/Rhoc/Tpm1/Rhoa/Wasf2/Rock2/Cdc42/Cdc42ep4/Nes/Vasp/Carmil1/Mecp2/Rictor/Flna/Nck1/Fer/Abi2/Slain2/Dlg1/Cfl2/Nckap1/Cdkn1b/Braf/Ep300/Dctn1/Rgcc/Clip1	27
GO:0043500	GO:0043500	muscle adaptation	22/1149	135/28891	1.87977089639864e-08	4.02330411225243e-07	2.33456048502182e-07	Rgs4/Mef2c/Gatm/Pde5a/Hey2/Ece1/Notch1/Ptk2/Rock2/Mef2a/Rock1/Foxp1/Tnfrsf1a/Lmna/Gsk3b/Cdk9/Camk2d/Nr3c1/Tead1/Smad4/Yy1/Ep300	22
GO:0032984	GO:0032984	protein-containing complex disassembly	31/1149	248/28891	1.90164431462442e-08	4.05409604869734e-07	2.35242779906916e-07	Sptbn1/Tmod3/Svil/Eps8/Tpm1/Rhoa/Lima1/Asph/Eml4/Nes/Carmil1/Map1lc3b/Gsk3b/Irgm1/Arhgef1/Smarcd1/Smn1/Flii/Cfl2/Tmod2/Smarcb1/Capza1/Capzb/Vps4a/Smarce1/Atg12/Add1/Arid1a/Snapin/Pik3ca/Specc1l	31
GO:0051149	GO:0051149	positive regulation of muscle cell differentiation	17/1149	82/28891	1.95331928694711e-08	4.14793095639945e-07	2.40687639691935e-07	Gper1/Nid1/Mef2c/Lama2/Lamc1/Eng/Tmsb4x/Tgfb1/Lamb2/Lamb1/Gsk3b/Nr3c1/Setd3/Camk1/Epc1/Ep300/Efemp2	17
GO:0110020	GO:0110020	regulation of actomyosin structure organization	20/1149	113/28891	1.96184545229343e-08	4.14976293912848e-07	2.40793942232561e-07	Dlc1/Mef2c/Phldb2/Arhgap6/Fermt2/Pik3r1/Rhoc/Tpm1/Rhoa/Wasf2/Tjp1/Rock2/Cdc42/Carmil1/Cgnl1/Smad4/Braf/Ep300/Akap13/Rgcc	20
GO:0048588	GO:0048588	developmental cell growth	34/1149	291/28891	2.20350378398394e-08	4.64279104679886e-07	2.69402367200167e-07	Rgs4/Ednra/Raph1/Itga4/Pten/Vcl/Itgb1/Sema6d/Prkg1/Zeb2/Foxp1/Lamb2/Bmpr2/App/Lrp1/Ilk/Picalm/Gdi1/Mecp2/Dnm2/Gsk3b/Ssna1/Ryk/Camk2d/Nr3c1/Pafah1b1/Pum2/Ifrd1/Ptprs/Yy1/Iqgap1/Ist1/Ep300/Akap13	34
GO:0045445	GO:0045445	myoblast differentiation	21/1149	125/28891	2.27012620743466e-08	4.76462535397623e-07	2.76471918775702e-07	Tbx2/Tbx3/Mef2c/Epas1/Itgb1/Notch1/Pik3r1/Zfhx3/Tgfb1/Actb/Btg1/Ilk/Smarcd1/Pbrm1/Smarcb1/Nr2c2/Smarce1/Tcf7l2/Arid1a/Dicer1/Rest	21
GO:0021915	GO:0021915	neural tube development	27/1149	198/28891	2.4821355291299e-08	5.18948412750517e-07	3.01124753279932e-07	Dlc1/Notch1/Marcks/Cited2/Tgfb1/Rock2/Zeb2/Hes1/Nf1/Vasp/Arhgap35/Phactr4/Gatad2a/Luzp1/Dzip1l/Lias/Nckap1/Tgfb2/Lrp6/Brd2/Tcf7l2/Prkacb/Arid1a/Kdm2a/Mib1/Tmed2/Specc1l	27
GO:0033674	GO:0033674	positive regulation of kinase activity	43/1149	426/28891	2.61815157399442e-08	5.45280414353069e-07	3.16404147707423e-07	Pdgfrb/Il34/Mef2c/Pde5a/Agrn/Fermt2/Marcks/Ptk2/Dag1/Rhoa/Dab2ip/Csk/Tgfb1/Zeb2/Axin2/Pdcd10/Pkd2/App/Rapgef2/Ilk/Gab1/Irgm1/Ryk/Src/Sash1/Abi2/Ddx3x/Dlg1/Emp2/Pdgfa/Rap1a/Camk1/Ccny/Tgfb2/Tead1/Csf1/Cdkn1b/Abi1/Iqgap1/Mapre3/Pik3ca/Akap13/Rgcc	43
GO:0033673	GO:0033673	negative regulation of kinase activity	29/1149	225/28891	2.73948055390783e-08	5.68363494230304e-07	3.29798324396648e-07	Nr2f2/Adora2a/Spry4/Pten/Prkar1a/Uchl1/Dab2ip/Csk/Spry2/Actb/Nf1/Hspb1/Ilk/Lats2/Spred1/Dbndd2/Gsk3b/Kat2b/Cbl/Stk38/Aida/Ggnbp2/Cdkn1b/Pkig/Wwtr1/Lrp6/Ppp2r5a/Dusp3/Gnaq	29
GO:0099173	GO:0099173	postsynapse organization	31/1149	252/28891	2.76971640617984e-08	5.72443295399384e-07	3.32165667836353e-07	Ptn/Pten/Itgb1/Agrn/Rapgef4/Marcks/Dock10/Wasf2/Fyn/Actb/Rock2/Cdh2/Cdc42/App/Nf1/Abi2/Crk/Pafah1b1/Mesd/Ube3a/Ptprs/Stk38/Zmynd8/Adam10/Abhd17a/Dock7/Taok2/Wasl/Rbmx/Sorbs1/Rer1	31
GO:0019083	GO:0019083	viral transcription	14/1149	56/28891	2.78491884827871e-08	5.73396789484001e-07	3.32718941849588e-07	Notch1/Ifitm2/Ifitm3/Taf11/Cdk9/Larp7/Ccnt2/Sp1/Chd1/Smarcb1/Rsf1/Ep300/Brd4/Rest	14
GO:0010976	GO:0010976	positive regulation of neuron projection development	30/1149	239/28891	2.91693630929933e-08	5.9830341344151e-07	3.47171247338855e-07	Ptn/Itgb1/Dmd/Marcks/Atp1b2/Tmem30a/Dab2ip/Fyn/Itpr1/Nf1/Rapgef2/Lrp1/Nptn/Hspb1/Flna/Kat2b/Nck1/Arhgap35/Pafah1b1/Rap1a/Camk1/Pum2/Shoc2/Tmem106b/Ube2v2/Braf/Iqgap1/Lrp6/Ep300/Clip1	30
GO:0043409	GO:0043409	negative regulation of MAPK cascade	26/1149	187/28891	2.99708873204912e-08	6.12423980530037e-07	3.55364840721614e-07	Ace2/Gper1/Sh2b3/Spry4/Pten/Dmd/Uchl1/Dag1/Dab2ip/Csk/Spry2/Nf1/Itch/Spred1/Timp3/Gsk3b/Synj2bp/Dlg1/Pafah1b1/Xbp1/Stk38/Aida/Smad4/Zmynd11/Dusp3/Prmt1	26
GO:0003205	GO:0003205	cardiac chamber development	27/1149	200/28891	3.07699312366752e-08	6.2638788588946e-07	3.63467529645728e-07	Kcnj8/Heyl/Tbx2/Tbx3/Mef2c/Ednra/Foxc1/Hey2/Notch1/Eng/Tpm1/Cited2/Tgfb1/Hes1/Bmpr2/Lrp1/Sav1/Dnm2/Mdm4/Tgfbr3/Matr3/Luzp1/Bmpr1a/Tgfb2/Smad4/Lrp6/Arid1a	27
GO:0010633	GO:0010633	negative regulation of epithelial cell migration	16/1149	75/28891	3.31217873147133e-08	6.70633630154104e-07	3.89141543667202e-07	Tbxa2r/Mef2c/Nr2f2/Pten/Notch1/Rhoa/Dab2ip/Tgfb1/Pdcd10/Krit1/Mecp2/Spred1/Synj2bp/Adipor1/Tgfbr3/Rgcc	16
GO:1901879	GO:1901879	regulation of protein depolymerization	18/1149	95/28891	3.32364678424919e-08	6.70633630154104e-07	3.89141543667202e-07	Sptbn1/Tmod3/Svil/Eps8/Tpm1/Lima1/Asph/Eml4/Nes/Carmil1/Flii/Cfl2/Tmod2/Capza1/Capzb/Add1/Pik3ca/Specc1l	18
GO:0000209	GO:0000209	protein polyubiquitination	31/1149	254/28891	3.33149485709057e-08	6.70633630154104e-07	3.89141543667202e-07	Wsb1/Nedd4/Itch/Rnf115/Trim12a/Bfar/Sash1/Dda1/Ddx3x/Rnf167/Prpf19/Cbl/Rnf213/Arih1/Ube3a/Nmi/Ube2v2/Rc3h2/Cdc26/Ube2l6/Cul1/Anapc5/Rnf14/Peli1/Rnf20/Birc2/Ppil2/Dtx3l/Rnf114/Rc3h1/Ube2e3	31
GO:0001954	GO:0001954	positive regulation of cell-matrix adhesion	15/1149	66/28891	3.59483074755781e-08	7.13480049152495e-07	4.14003585891082e-07	Lims1/Dmd/Myh9/Fermt2/Utrn/Rras/Dag1/Rock1/Ilk/Gsk3b/Emp2/Csf1/Iqgap1/Dicer1/Efemp2	15
GO:0048008	GO:0048008	platelet-derived growth factor receptor signaling pathway	15/1149	66/28891	3.59483074755781e-08	7.13480049152495e-07	4.14003585891082e-07	Cspg4/Pdgfrb/Pten/Apod/Plat/Lrp1/Arid5b/Gab1/Zfp950/Src/Fer/Tiparp/Pdgfa/Cbl/Iqgap1	15
GO:0060038	GO:0060038	cardiac muscle cell proliferation	15/1149	66/28891	3.59483074755781e-08	7.13480049152495e-07	4.14003585891082e-07	Tbx2/Mef2c/Foxc1/Pten/Hey2/Notch1/Prkar1a/Cited2/Ncam1/Foxp1/Sav1/Tgfbr3/Bmpr1a/Tgfb2/Yap1	15
GO:0030038	GO:0030038	contractile actin filament bundle assembly	20/1149	117/28891	3.61022222470514e-08	7.13480049152495e-07	4.14003585891082e-07	Dlc1/Phldb2/Arhgap6/Tnfaip1/Fermt2/Pik3r1/Rhoc/Tpm1/Rhoa/Wasf2/Tjp1/Rock2/Zeb2/Cdc42/Carmil1/Cgnl1/Src/Braf/Sorbs1/Rgcc	20
GO:0043149	GO:0043149	stress fiber assembly	20/1149	117/28891	3.61022222470514e-08	7.13480049152495e-07	4.14003585891082e-07	Dlc1/Phldb2/Arhgap6/Tnfaip1/Fermt2/Pik3r1/Rhoc/Tpm1/Rhoa/Wasf2/Tjp1/Rock2/Zeb2/Cdc42/Carmil1/Cgnl1/Src/Braf/Sorbs1/Rgcc	20
GO:0042060	GO:0042060	wound healing	39/1149	370/28891	3.63771206715185e-08	7.16298576131901e-07	4.15639062983666e-07	Vtn/Tbxa2r/Ajap1/Mylk/Phldb2/Tfpi/Sh2b3/Cfh/Pten/Itgb1/Myh9/Fermt2/Plat/Eng/Slc12a2/Ptk2/Pear1/Tpm1/Prkg1/Cnn2/Cadm4/Cd151/Serping1/Pros1/Pdcd10/Rab3a/Nf1/Flna/Crk/Arhgap35/Pdgfa/Xbp1/Yap1/Vps4a/Ano6/Gnaq/Anxa6/Arfgef1/Fgfr1op2	39
GO:0003279	GO:0003279	cardiac septum development	21/1149	129/28891	4.00996187931123e-08	7.84199349483367e-07	4.55039132664208e-07	Kcnj8/Heyl/Tbx2/Tbx3/Hey2/Notch1/Eng/Cited2/Hes1/Bmpr2/Lrp1/Sav1/Dnm2/Mdm4/Tgfbr3/Matr3/Luzp1/Bmpr1a/Tgfb2/Smad4/Lrp6	21
GO:0045601	GO:0045601	regulation of endothelial cell differentiation	12/1149	41/28891	4.01150913770808e-08	7.84199349483367e-07	4.55039132664208e-07	Apold1/S1pr3/Vcl/Notch1/Rock2/Rock1/Btg1/Zeb1/Tnfrsf1a/Akap11/Add1/Dicer1	12
GO:0055002	GO:0055002	striated muscle cell development	16/1149	76/28891	4.04156225348779e-08	7.87232359807064e-07	4.56799065757707e-07	Pdgfrb/Myl9/Mef2c/Itgb1/Dmd/Casq2/Tmod3/Prkar1a/Tpm1/Mef2a/Flii/Cfl2/Tmod2/Smad4/Ep300/Akap13	16
GO:0030324	GO:0030324	lung development	30/1149	243/28891	4.25809963572667e-08	8.26437617471681e-07	4.79548289479121e-07	Pdgfrb/Tbx2/Mgp/Epas1/Notch1/Sparc/Dag1/Spry2/Tgfb1/Hes1/Cdc42/Foxp1/Rab3a/Bmpr2/Ywhaz/Mapk3/Thra/Sav1/Fndc3b/Ncor2/Pdgfa/Bmpr1a/Tnrc6c/Sp1/Asah1/Rc3h2/Yap1/Dicer1/Ep300/Ppp3r1	30
GO:0003231	GO:0003231	cardiac ventricle development	23/1149	153/28891	4.28536909477225e-08	8.28759773149705e-07	4.80895742402074e-07	Heyl/Tbx3/Mef2c/Ednra/Foxc1/Hey2/Notch1/Eng/Tpm1/Cited2/Tgfb1/Hes1/Bmpr2/Sav1/Dnm2/Mdm4/Tgfbr3/Matr3/Luzp1/Bmpr1a/Tgfb2/Smad4/Lrp6	23
GO:0006417	GO:0006417	regulation of translation	42/1149	418/28891	4.31724740469903e-08	8.31953547916201e-07	4.82748960592868e-07	Rbms3/Limd1/Map3k20/Eif4ebp2/Rock2/Rock1/Ogt/App/Tnrc6a/Pabpc1/Mapk3/Ssb/Pcif1/Nck1/Ddx3x/Eif4g3/Fto/Lsm14a/Cirbp/Cnot2/Eif4a3/Cnot3/Pum2/Tnrc6c/Rc3h2/Larp4/Eif2s1/Eif4e3/Eif4e2/Prmt1/Rps6kb1/Ep300/Cnot10/Dnajc1/Usp16/Elavl1/Celf1/Tmed2/Tut7/Rc3h1/Cpeb4/Tia1	42
GO:0110011	GO:0110011	regulation of basement membrane organization	7/1149	11/28891	4.4326910693708e-08	8.51170997895137e-07	4.9390006875968e-07	Nid1/Phldb2/Lama2/Lamc1/Dag1/Lamb2/Lamb1	7
GO:0006469	GO:0006469	negative regulation of protein kinase activity	27/1149	204/28891	4.68513145271781e-08	8.96465965246182e-07	5.20182904458347e-07	Nr2f2/Adora2a/Spry4/Pten/Prkar1a/Uchl1/Dab2ip/Spry2/Actb/Nf1/Hspb1/Ilk/Lats2/Spred1/Dbndd2/Gsk3b/Kat2b/Cbl/Stk38/Aida/Ggnbp2/Cdkn1b/Pkig/Wwtr1/Lrp6/Dusp3/Gnaq	27
GO:0008360	GO:0008360	regulation of cell shape	22/1149	142/28891	4.82069193510827e-08	9.19156578472229e-07	5.33349348639666e-07	Dlc1/Ptn/Itga7/Rhoj/Limd1/Myh9/Fermt2/Epb41l2/Ptk2/Eps8/Tpm1/Fyn/Myl12a/Msn/Cdc42ep4/Arhgdia/Mkln1/Crk/Arhgap35/Dlg1/Plxnb1/Taok2	22
GO:0014020	GO:0014020	primary neural tube formation	20/1149	119/28891	4.8458417209792e-08	9.20709926986049e-07	5.3425069389189e-07	Dlc1/Cited2/Tgfb1/Rock2/Zeb2/Vasp/Arhgap35/Phactr4/Gatad2a/Luzp1/Lias/Nckap1/Tgfb2/Lrp6/Brd2/Prkacb/Arid1a/Kdm2a/Tmed2/Specc1l	20
GO:0031647	GO:0031647	regulation of protein stability	35/1149	316/28891	5.31965789692051e-08	1.00720096195191e-06	5.84437939724245e-07	Tbx3/Pten/Atp1b2/Cd81/Pik3r1/Lamp1/Asph/Ifi30/Pdcd10/Apbb2/Ppib/Usp25/Lmna/Sav1/Ctnnd1/Dnlz/Irgm1/Flna/Src/Pdcl3/Hcfc1/Ncor2/Fbxl3/Stx12/Tbl1x/Ddrgk1/Tbrg1/Xbp1/Nckap1/Zfp207/Nop53/Gnaq/Ep300/Ddost/Crebbp	35
GO:0014911	GO:0014911	positive regulation of smooth muscle cell migration	15/1149	68/28891	5.51607993023165e-08	1.03713794521543e-06	6.01809159054878e-07	Vtn/Pdgfrb/Pde4d/Rapgef4/Sema6d/Ptk2/Tmsb4x/Lrp1/Camk2d/Src/Crk/Iqgap1/Dock7/Il6st/Rps6kb1	15
GO:0030837	GO:0030837	negative regulation of actin filament polymerization	15/1149	68/28891	5.51607993023165e-08	1.03713794521543e-06	6.01809159054878e-07	Sptbn1/Tmod3/Svil/Tmsb10/Eps8/Tpm1/Tmsb4x/Myadm/Carmil1/Flii/Tmod2/Capza1/Capzb/Add1/Arfgef1	15
GO:0055006	GO:0055006	cardiac cell development	20/1149	120/28891	5.59998111649402e-08	1.04926981819429e-06	6.08848793761961e-07	Pdgfrb/Rgs4/Tbx3/Tbx18/Hey2/Notch1/Mef2a/Foxp1/Lmna/Gsk3b/Camk2d/Nr3c1/Tgfbr3/Pbrm1/Bmpr1a/Smad4/Yy1/Dicer1/Ep300/Akap13	20
GO:0030323	GO:0030323	respiratory tube development	30/1149	246/28891	5.6208209985812e-08	1.04954295542473e-06	6.09007284238289e-07	Pdgfrb/Tbx2/Mgp/Epas1/Notch1/Sparc/Dag1/Spry2/Tgfb1/Hes1/Cdc42/Foxp1/Rab3a/Bmpr2/Ywhaz/Mapk3/Thra/Sav1/Fndc3b/Ncor2/Pdgfa/Bmpr1a/Tnrc6c/Sp1/Asah1/Rc3h2/Yap1/Dicer1/Ep300/Ppp3r1	30
GO:1900024	GO:1900024	regulation of substrate adhesion-dependent cell spreading	14/1149	59/28891	5.70780031517395e-08	1.0621216050401e-06	6.16306165338912e-07	Lims1/Spry4/Fermt2/Ptk2/Actn4/Cdc42/Myadm/Ap1ar/Ilk/Carmil1/Dnm2/Flna/Crk/Braf	14
GO:0051897	GO:0051897	positive regulation of phosphatidylinositol 3-kinase/protein kinase B signal transduction	26/1149	193/28891	5.75690801343035e-08	1.06759098947689e-06	6.19479827688882e-07	Gper1/Pdgfrb/Itgb1/Pik3cd/Fermt2/Eng/Ptk2/Gcnt2/Spry2/Tgfb1/Cdc42/Nedd4/Ilk/Extl3/Rictor/Src/Fer/Pdgfa/Cbl/Ube3a/Tgfb2/Plxnb1/Tcf7l2/Pik3ca/Specc1l/Arfgef1	26
GO:0003281	GO:0003281	ventricular septum development	17/1149	88/28891	5.90335560674801e-08	1.09101264882391e-06	6.33070468336368e-07	Heyl/Tbx3/Hey2/Notch1/Cited2/Hes1/Bmpr2/Sav1/Dnm2/Mdm4/Tgfbr3/Matr3/Luzp1/Bmpr1a/Tgfb2/Smad4/Lrp6	17
GO:0001841	GO:0001841	neural tube formation	21/1149	132/28891	6.0480513055935e-08	1.11395230679554e-06	6.46381423100487e-07	Dlc1/Cited2/Tgfb1/Rock2/Zeb2/Vasp/Arhgap35/Phactr4/Gatad2a/Luzp1/Lias/Nckap1/Tgfb2/Lrp6/Brd2/Prkacb/Arid1a/Kdm2a/Mib1/Tmed2/Specc1l	21
GO:0060840	GO:0060840	artery development	20/1149	121/28891	6.46082818799111e-08	1.18594524196515e-06	6.8815600860494e-07	Notch3/Pdgfrb/Tbx2/Mylk/Ednra/Foxc1/Hey2/Notch1/Eng/Cited2/Ldlr/Hes1/Bmpr2/Nf1/Lrp1/Dnm2/Luzp1/Bmpr1a/Tgfb2/Efemp2	20
GO:0060541	GO:0060541	respiratory system development	32/1149	276/28891	6.79945510617232e-08	1.24388680405146e-06	7.21777151206415e-07	Pdgfrb/Ano1/Tbx2/Mgp/Epas1/Notch1/Sparc/Dag1/Spry2/Tgfb1/Hes1/Cdc42/Foxp1/Rab3a/Bmpr2/Ywhaz/Mapk3/Thra/Sav1/Fndc3b/Ncor2/Pdgfa/Bmpr1a/Tnrc6c/Sp1/Asah1/Rc3h2/Yap1/Lrp6/Dicer1/Ep300/Ppp3r1	32
GO:0048639	GO:0048639	positive regulation of developmental growth	28/1149	221/28891	6.85034436723179e-08	1.24897692756095e-06	7.24730743795389e-07	Tbx2/Mef2c/Hey2/Agrn/Sgip1/Notch1/Ncam1/Bmpr2/Lrp1/Ppib/Ilk/Picalm/Gdi1/Mecp2/Gsk3b/Nr3c1/Dlg1/Pafah1b1/Tgfbr3/Bmpr1a/Pum2/Csf1/Yap1/Ist1/Rps6kb1/Ep300/Celf1/Ybx3	28
GO:0035148	GO:0035148	tube formation	25/1149	182/28891	7.00167761346941e-08	1.27228470727976e-06	7.3825530470527e-07	Dlc1/Notch1/Pik3cd/Cited2/Dab2ip/Tgfb1/Rock2/Zeb2/Ywhaz/Vasp/Arhgap35/Phactr4/Gatad2a/Luzp1/Lias/Nckap1/Tgfb2/Lrp6/Brd2/Prkacb/Arid1a/Kdm2a/Mib1/Tmed2/Specc1l	25
GO:2001044	GO:2001044	regulation of integrin-mediated signaling pathway	9/1149	22/28891	7.51389023574881e-08	1.36079316476856e-06	7.89613179148397e-07	Nid1/Lama2/Lamc1/Lims1/Lamb2/Lamb1/Flna/Phactr4/Emp2	9
GO:0051656	GO:0051656	establishment of organelle localization	46/1149	491/28891	8.19631904642096e-08	1.47943558787898e-06	8.58456573809353e-07	Myo1b/Lin7a/Itga4/Itgb1/Myh9/Uchl1/Lamp1/Ptk2/Dpysl2/Spry2/Mark1/Actn4/Hook3/Cdc42/Pdcd10/Rab3a/Eml4/Ywhaz/Tacc1/Bloc1s1/Ap1ar/Lmna/Picalm/Mecp2/Stard3nl/Kat2b/Fer/Dlg1/Pafah1b1/Myo6/Pdpk1/Cdc42bpa/Ap3m1/Gbf1/Map4/Zfp207/Vps4a/Abraxas2/Dock7/Snapin/Actr10/Wasl/Stk25/Bub3/Dctn1/Dctn2	46
GO:0030307	GO:0030307	positive regulation of cell growth	27/1149	210/28891	8.61019346994714e-08	1.54897666577288e-06	8.98808445804938e-07	Ptk2/Rhoa/Ncoa3/Cdc42/Bmpr2/Lrp1/Ilk/Picalm/Gdi1/Mecp2/Extl3/Gsk3b/Rictor/Nr3c1/Crk/Ddx3x/Usp47/Pafah1b1/Pum2/Tgfb2/Smarcb1/Tead1/Derl2/Yap1/Adam10/Ist1/Ep300	27
GO:1904062	GO:1904062	regulation of monoatomic cation transmembrane transport	38/1149	367/28891	8.65678053617864e-08	1.55220088090753e-06	9.00679327308932e-07	Kcnj8/Abcc9/Gper1/Rgs4/Cacna1c/Ednra/Atp1a2/Rem1/Pde4d/Pten/Itgb1/Agrn/Dmd/Casq2/Atp1b2/Akap7/Ehd3/Pde4b/Fyn/Tgfb1/Asph/Nedd4/Pkd2/App/Gnb2/Dnm2/Sri/Pik3c2a/Flna/Camk2d/Ubr3/Dlg1/Ppp3cb/Tgfb2/Ano6/Slmap/Cacna1d/Ppp3r1	38
GO:0043405	GO:0043405	regulation of MAP kinase activity	26/1149	197/28891	8.75342773042469e-08	1.56435020330857e-06	9.0772908720923e-07	Pdgfrb/Il34/Mef2c/Pde5a/Spry4/Uchl1/Trib2/Dab2ip/Csk/Spry2/Tgfb1/Zeb2/Pdcd10/App/Nf1/Ilk/Gsk3b/Gab1/Src/Sash1/Pdgfa/Stk38/Aida/Iqgap1/Cdk12/Akap13	26
GO:0001843	GO:0001843	neural tube closure	19/1149	112/28891	8.93991921809901e-08	1.58760421384076e-06	9.21222448037064e-07	Dlc1/Cited2/Tgfb1/Rock2/Zeb2/Vasp/Arhgap35/Phactr4/Gatad2a/Lias/Nckap1/Tgfb2/Lrp6/Brd2/Prkacb/Arid1a/Kdm2a/Tmed2/Specc1l	19
GO:0050900	GO:0050900	leukocyte migration	40/1149	398/28891	8.94941211666778e-08	1.58760421384076e-06	9.21222448037064e-07	Itga1/Il34/Ptn/Itga7/Ednra/Nbl1/Pde4d/Itga4/Itgb1/Apod/Cd81/Pik3r1/Slc12a2/Ptk2/Cd200/Eps8/Rhoa/Cnn2/Pde4b/Tgfb1/Rock1/Cdc42/Msn/App/Nf1/Ppib/Mapk3/Selenok/Fer/Crk/Emp2/Pafah1b1/Gbf1/Csf1/Adam10/Ano6/Sbds/Wasl/Jam3/Mtus1	40
GO:0007528	GO:0007528	neuromuscular junction development	14/1149	61/28891	8.97150303666246e-08	1.58760421384076e-06	9.21222448037064e-07	Kcnj8/Ptn/Col4a1/Agrn/Lamb2/Nedd4/App/Ppfibp2/Gsk3b/Mycbp2/Mesd/Dctn1/Sorbs1/Rer1	14
GO:0046822	GO:0046822	regulation of nucleocytoplasmic transport	21/1149	135/28891	9.00628850167387e-08	1.58856847676104e-06	9.21781970769638e-07	Gper1/Inpp4b/Zic1/Apod/Pik3r1/Tgfb1/Nedd4/Ppp1cc/Nf1/Tnfrsf1a/Gbp4/Ppp1r12a/Gsk3b/Ctdspl2/Flna/Camk1/Xbp1/Thoc2/Pkig/Ep300/Emd	21
GO:0010959	GO:0010959	regulation of metal ion transport	44/1149	461/28891	9.21382898753988e-08	1.61989883011456e-06	9.39961706350189e-07	Abcc9/Gper1/Pdgfrb/Trpc4/Rgs4/Mylk/Cacna1c/Ednra/Atp1a2/Adora2a/Rem1/Pde4d/Pten/Itgb1/Agrn/Dmd/Casq2/Atp1b2/Rhoa/Akap7/Ehd3/Pde4b/Fyn/Tgfb1/Hes1/Asph/Nedd4/Pkd2/Itpr1/Gnb2/Dnm2/Sri/Pik3c2a/Flna/Camk2d/Ubr3/Dlg1/Ppp3cb/Tgfb2/Ano6/Slmap/Gnaq/Cacna1d/Ppp3r1	44
GO:0051647	GO:0051647	nucleus localization	12/1149	44/28891	9.59226261811538e-08	1.67991562610139e-06	9.74787023164244e-07	Dmd/Ptk2/Hook3/Cdc42/Tacc1/Lmna/Cdk9/Nr3c1/Pafah1b1/Cdc42bpa/Dock7/Dctn1	12
GO:0007411	GO:0007411	axon guidance	30/1149	252/28891	9.64826887751678e-08	1.67991562610139e-06	9.74787023164244e-07	Notch3/Mef2c/Ednra/Lama2/Foxd1/Ece1/Agrn/Notch1/B3gnt2/Klf7/Sema6d/Dag1/Chn1/Ncam1/Foxp1/Lamb2/Apbb2/Bmpr2/Etv1/App/Lrp1/Nptn/Vasp/Ryk/Mycbp2/Arhgap35/Tgfb2/Smad4/Plxnb1/Trio	30
GO:0097485	GO:0097485	neuron projection guidance	30/1149	252/28891	9.64826887751678e-08	1.67991562610139e-06	9.74787023164244e-07	Notch3/Mef2c/Ednra/Lama2/Foxd1/Ece1/Agrn/Notch1/B3gnt2/Klf7/Sema6d/Dag1/Chn1/Ncam1/Foxp1/Lamb2/Apbb2/Bmpr2/Etv1/App/Lrp1/Nptn/Vasp/Ryk/Mycbp2/Arhgap35/Tgfb2/Smad4/Plxnb1/Trio	30
GO:0002218	GO:0002218	activation of innate immune response	32/1149	281/28891	1.03341996296968e-07	1.79064897036213e-06	1.03904109958322e-06	Kcnj8/Ifi203/Colec12/Mndal/Ifi211/Pik3r1/Dab2ip/Irf2/Gbp7/App/Csnk1a1/Nfkbia/Trim12a/Ifih1/Irgm1/Sfpq/Src/Ddx3x/Ifi35/Lsm14a/Matr3/Pdpk1/Nek7/Znfx1/Pum2/Nmi/Ptprs/Rab11fip2/Lrrfip2/Irf1/Peli1/Nop53	32
GO:0060606	GO:0060606	tube closure	19/1149	113/28891	1.03503809367192e-07	1.79064897036213e-06	1.03904109958322e-06	Dlc1/Cited2/Tgfb1/Rock2/Zeb2/Vasp/Arhgap35/Phactr4/Gatad2a/Lias/Nckap1/Tgfb2/Lrp6/Brd2/Prkacb/Arid1a/Kdm2a/Tmed2/Specc1l	19
GO:0060412	GO:0060412	ventricular septum morphogenesis	13/1149	53/28891	1.11333532912592e-07	1.91997159465506e-06	1.11408178258159e-06	Heyl/Tbx3/Hey2/Notch1/Cited2/Hes1/Bmpr2/Sav1/Tgfbr3/Bmpr1a/Tgfb2/Smad4/Lrp6	13
GO:0045862	GO:0045862	positive regulation of proteolysis	38/1149	372/28891	1.22955412188798e-07	2.11366208572172e-06	1.22647253261007e-06	Gper1/Dlc1/Cbfa2t3/Pten/Atp2a3/Perp/Myh9/Nupr1/Ptk2/Rhoa/Trib2/Dab2ip/Csnk1e/Fyn/Rock2/Axin2/Asph/Ogt/App/Picalm/Csnk1a1/Ctnnd1/Gsk3b/Src/Dda1/Ddx3x/Arih1/Ddrgk1/Ube2v2/Rnf14/Ist1/Nop53/Stat3/Rchy1/Ep300/Arl6ip5/Zyg11b/Rest	38
GO:0097193	GO:0097193	intrinsic apoptotic signaling pathway	35/1149	327/28891	1.23988524036654e-07	2.12467676474203e-06	1.23286390489478e-06	Hic1/Atp2a3/Perp/Serinc3/Nupr1/Pik3r1/Ackr3/Dab2ip/Tmem109/Fyn/Pdcd10/App/Itpr1/Tnfrsf1a/Pttg1ip/Hspb1/Selenok/Crip1/Aldh2/Gsk3b/Mybbp1a/Sfpq/Mcl1/Src/Nck1/Ddx3x/Usp47/Mdm4/Atf2/Xbp1/Ep300/Stk25/Arl6ip5/Dnajc10/Ybx3	35
GO:0019221	GO:0019221	cytokine-mediated signaling pathway	43/1149	450/28891	1.2458465144514e-07	2.12815737405499e-06	1.23488356155983e-06	Il34/Sh2b3/Foxc1/Osmr/Lims1/Ifitm1/Acsl1/Notch1/Ifitm2/Ackr3/Iigp1/Actn4/Ifitm3/Ifnar2/Tnfrsf1a/Usp25/Jak1/Ilk/Mapk3/Parp14/Nfkbia/Gab1/Ifih1/Klf6/Irgm1/Ctr9/Adipor1/Src/Fer/Pafah1b1/Lsm14a/Smad4/Irf1/Rraga/Csf1/Yap1/Samhd1/Eif4e2/Il6st/Stat3/Stat2/Parp9/Crebrf	43
GO:0034248	GO:0034248	regulation of amide metabolic process	45/1149	482/28891	1.25060141590063e-07	2.12956184500061e-06	1.23569851918682e-06	Rbms3/Limd1/Map3k20/Eif4ebp2/Csnk1e/Rock2/Rock1/Ogt/App/Tnrc6a/Pabpc1/Picalm/Mapk3/Ssb/Pcif1/Nck1/Ddx3x/Eif4g3/Fto/Lsm14a/Cirbp/Cnot2/Eif4a3/Cnot3/Pum2/Tnrc6c/Sp1/Rc3h2/Larp4/Eif2s1/Eif4e3/Eif4e2/Prmt1/Rps6kb1/Ep300/Cnot10/Dnajc1/Usp16/Elavl1/Celf1/Tmed2/Tut7/Rc3h1/Cpeb4/Tia1	45
GO:0072006	GO:0072006	nephron development	23/1149	162/28891	1.25665935084358e-07	2.13316939962947e-06	1.23779183707906e-06	Notch3/Pdgfrb/Heyl/Nid1/Mef2c/Ednra/Enpep/Foxc1/Foxd1/Cfh/Notch1/Lzts2/Plce1/Tgfb1/Actn4/Hes1/Lamb2/Ilk/Ctnnd1/Dlg1/Smad4/Yap1/Wwtr1	23
GO:0031056	GO:0031056	regulation of histone modification	12/1149	45/28891	1.26081787134764e-07	2.13354024167109e-06	1.23800702170155e-06	Tgfb1/Ogt/App/Mecp2/Sf3b1/Mybbp1a/Hcfc1/Kansl1/Xbp1/Kansl3/Phf20/Ep300	12
GO:2000058	GO:2000058	regulation of ubiquitin-dependent protein catabolic process	24/1149	175/28891	1.31177598063093e-07	2.21285574302694e-06	1.2840305958955e-06	Cbfa2t3/Pten/Ptk2/Trib2/Csnk1e/Axin2/Ogt/Csnk1a1/Gsk3b/Pdcl3/Dda1/Phf20l1/Araf/Rad23b/Arih1/Ddrgk1/Ube3a/Csnk2a2/Ube2v2/Rnf14/Nop53/Ufl1/Rchy1/Zyg11b	24
GO:0051235	GO:0051235	maintenance of location	38/1149	373/28891	1.31773043483662e-07	2.21599698901873e-06	1.28585333376506e-06	Gper1/Ednra/Nbl1/Pde4d/Itpr2/Dmd/Casq2/Mprip/Tmsb10/Tmsb4x/Plce1/Tgfb1/Itgav/Cds2/Asph/Ttc39b/Ywhab/Pkd2/Itpr1/Tnrc6a/Nrip1/Nfkbia/Ctnnd1/Plin2/Sri/Flna/Camk2d/Pafah1b1/Fto/Rnf213/Tgfb2/Vps13a/Nr1h2/Tmed2/Anxa6/Srebf2/Rer1/Kdelr2	38
GO:0017015	GO:0017015	regulation of transforming growth factor beta receptor signaling pathway	21/1149	138/28891	1.32494273867975e-07	2.22122753249253e-06	1.28888840637415e-06	Aspn/Eng/Cited2/Spry2/Tgfb1/Zeb2/Ogt/Zeb1/Lrp1/Lats2/Spred1/Zfp703/Dnm2/Tgfbr3/Glg1/Xbp1/Smad4/Zbtb7a/Ep300/Arid4b/Crebbp	21
GO:0050714	GO:0050714	positive regulation of protein secretion	25/1149	188/28891	1.32944170758538e-07	2.22189100202927e-06	1.28927339088446e-06	Gper1/Ano1/Cacna1c/Adora2a/Rapgef4/Myh9/Prkar1a/Wls/Tgfb1/Itpr1/Lrp1/Glud1/Glul/Frmd4a/Cd2ap/Sri/Gna11/Hcfc1/Ppp3cb/Tgfb2/Nr1h2/Tcf7l2/Gnaq/Ep300/Cacna1d	25
GO:1901990	GO:1901990	regulation of mitotic cell cycle phase transition	36/1149	343/28891	1.34327103897596e-07	2.23809620801687e-06	1.29867661581967e-06	Pten/Ctdspl/Tmod3/Tgfb1/Actb/Xpc/Pkd2/App/Mecp2/Syf2/Camk2d/Crlf3/Larp7/Ddx3x/Usp47/Dlg1/Smarcd1/Pbrm1/Uimc1/Nae1/Smarcb1/Bcl7c/Zfp207/Cdkn1b/Anapc5/Vps4a/Smarce1/Nop53/Arid1a/Taok2/Bcl7b/Bub3/Rgcc/Brd4/Ctdsp2/Crebbp	36
GO:1904019	GO:1904019	epithelial cell apoptotic process	23/1149	163/28891	1.40881105309595e-07	2.34009566028054e-06	1.35786276832141e-06	Gper1/Cd248/Ednra/Lims1/Itga4/Nupr1/Tgfb1/Krit1/Bmpr2/Sav1/Sort1/Gsk3b/Atf2/Xbp1/Yap1/Cdkn1b/Braf/Eif2s1/Tcf7l2/Ano6/Rgcc/Cast/Tia1	23
GO:0032092	GO:0032092	positive regulation of protein binding	18/1149	104/28891	1.41657143176422e-07	2.34579030672883e-06	1.36116714109648e-06	Vtn/Cald1/Agrn/Plcl1/Krit1/App/Rapgef2/Lrp1/Map1lc3b/Gsk3b/Mark3/Mapre3/Tcf7l2/Ufl1/Add1/Ep300/Tmed2/Dtx3l	18
GO:0030239	GO:0030239	myofibril assembly	15/1149	73/28891	1.50109481988149e-07	2.47064694518489e-06	1.43361639332787e-06	Pdgfrb/Myl9/Mef2c/Itgb1/Casq2/Tmod3/Prkar1a/Tpm1/Mef2a/Flii/Cfl2/Tmod2/Smad4/Ep300/Akap13	15
GO:1902893	GO:1902893	regulation of miRNA transcription	15/1149	73/28891	1.50109481988149e-07	2.47064694518489e-06	1.43361639332787e-06	Ets1/Tgfb1/App/Gnl3/Nr3c1/Ncor2/Bmpr1a/Tgfb2/Tead1/Nr1h2/Smad4/Yy1/Stat3/Srebf2/Rest	15
GO:0010977	GO:0010977	negative regulation of neuron projection development	23/1149	165/28891	1.76533852185085e-07	2.89243483555818e-06	1.67836282920565e-06	Cspg4/Pten/Ptpn9/Sema6d/Ptk2/Rhoa/Dync1i2/Hes1/Lrp1/Gdi1/Dleu2/Prkcsh/Gsk3b/Ryk/Flna/Nr2f1/Pafah1b1/Ube3a/Ifrd1/Ptprs/Thoc2/Dennd5a/Snapin	23
GO:0032272	GO:0032272	negative regulation of protein polymerization	16/1149	84/28891	1.76804419311128e-07	2.89243483555818e-06	1.67836282920565e-06	Sptbn1/Tmod3/Svil/Tmsb10/Eps8/Tpm1/Tmsb4x/Myadm/Carmil1/Eml2/Flii/Tmod2/Capza1/Capzb/Add1/Arfgef1	16
GO:0033157	GO:0033157	regulation of intracellular protein transport	28/1149	232/28891	1.91955139693982e-07	3.13083458265937e-06	1.81669655036948e-06	Gper1/Zic1/Apod/Cd81/Pik3r1/Tmem30a/Fyn/Tgfb1/Asph/Cdc42/Pdcd10/Ogt/Nf1/Tnfrsf1a/Gbp4/Gdi1/Gsk3b/Ctdspl2/Flna/Camk1/Tcaf1/Xbp1/Oaz2/Derl2/Ice1/Pkig/Ep300/Emd	28
GO:1903844	GO:1903844	regulation of cellular response to transforming growth factor beta stimulus	21/1149	141/28891	1.92670981531668e-07	3.13307316815009e-06	1.81799551089625e-06	Aspn/Eng/Cited2/Spry2/Tgfb1/Zeb2/Ogt/Zeb1/Lrp1/Lats2/Spred1/Zfp703/Dnm2/Tgfbr3/Glg1/Xbp1/Smad4/Zbtb7a/Ep300/Arid4b/Crebbp	21
GO:0032388	GO:0032388	positive regulation of intracellular transport	25/1149	192/28891	2.00554376251476e-07	3.25150283653216e-06	1.88671545260213e-06	Gper1/Zic1/Cd81/Pik3r1/Tmem30a/Fyn/Tgfb1/Asph/Cdc42/Pdcd10/Nedd4/Msn/Tnfrsf1a/Mecp2/Gsk3b/Ctdspl2/Flna/Camk1/Tcaf1/Xbp1/Oaz2/Ice1/Ep300/Emd/Crebrf	25
GO:0003170	GO:0003170	heart valve development	14/1149	65/28891	2.09551321199382e-07	3.38155308803589e-06	1.96217834821152e-06	Heyl/Mef2c/Hey2/Notch1/Rhoa/Tgfb1/Axin2/Bmpr2/Tnfrsf1a/Mdm4/Matr3/Bmpr1a/Tgfb2/Smad4	14
GO:0055021	GO:0055021	regulation of cardiac muscle tissue growth	16/1149	85/28891	2.09824900753474e-07	3.38155308803589e-06	1.96217834821152e-06	Tbx2/Rgs4/Mef2c/Pten/Hey2/Notch1/Cited2/Ncam1/Foxp1/Sav1/Nr3c1/Tgfbr3/Bmpr1a/Yy1/Yap1/Ep300	16
GO:0045787	GO:0045787	positive regulation of cell cycle	37/1149	365/28891	2.17643412210671e-07	3.48840158431064e-06	2.02417820462988e-06	Pdgfrb/Tbx2/Tbx3/Nupr1/Tmod3/Map3k20/Rhoa/Cited2/Tgfb1/Rock2/Hes1/Cdc42/Pkn2/Pkd2/App/Atrx/Mecp2/Sfpq/Camk2d/Kat2b/Larp7/Ddx3x/Eif4g3/Pafah1b1/Ccny/Tgfb2/Ppp1r10/Cdkn1b/Anapc5/Lrp6/Mapre3/Dusp3/Rps6kb1/Smc6/Rgcc/Brd4/Crebbp	37
GO:0098781	GO:0098781	ncRNA transcription	21/1149	142/28891	2.17743256786149e-07	3.48840158431064e-06	2.02417820462988e-06	Ets1/Tgfb1/App/Top1/Gnl3/Nr3c1/Larp7/Ncor2/Bmpr1a/Tgfb2/Wdr82/Smarcb1/Tead1/Nr1h2/Smad4/Yy1/Ice1/Nop53/Stat3/Srebf2/Rest	21
GO:0061614	GO:0061614	miRNA transcription	15/1149	75/28891	2.18464958129758e-07	3.48963937543552e-06	2.02489644470526e-06	Ets1/Tgfb1/App/Gnl3/Nr3c1/Ncor2/Bmpr1a/Tgfb2/Tead1/Nr1h2/Smad4/Yy1/Stat3/Srebf2/Rest	15
GO:0071496	GO:0071496	cellular response to external stimulus	35/1149	335/28891	2.23122690542174e-07	3.55355696848785e-06	2.06198523612504e-06	Ednra/Atp1a2/Itga4/Sipa1/Dag1/Cnn2/Ogt/Ywhaz/Tnrc6a/Csnk1a1/Mapk3/Glul/Map1lc3b/Gsk3b/Plin2/Comt/Pik3c2a/Rictor/Mybbp1a/Arhgdia/Kat2b/Arhgap35/Rnf167/Atf2/Xbp1/Sec13/Rraga/Eif2s1/Tcf7l2/Rps6kb1/Ep300/Srebf2/Crebbp/Cpeb4/Sesn3	35
GO:0035909	GO:0035909	aorta morphogenesis	11/1149	39/28891	2.25692955057613e-07	3.58395117782103e-06	2.07962176523221e-06	Pdgfrb/Tbx2/Mylk/Hey2/Notch1/Eng/Hes1/Lrp1/Bmpr1a/Tgfb2/Efemp2	11
GO:1903320	GO:1903320	regulation of protein modification by small protein conjugation or removal	29/1149	249/28891	2.51140587194355e-07	3.97639263057728e-06	2.30733965150861e-06	Epas1/Pten/Trib2/Fyn/Spry2/Ogt/Gbp4/Itch/Pttg1ip/Xiap/Gsk3b/Mycbp2/Gnl3/Sash1/Ddx3x/Hmg20b/Ube3a/Nmi/Ube2i/Ube2v2/Peli1/Nop53/Birc2/Ndfip2/Ufl1/Rchy1/Uba2/Dtx3l/U2af2	29
GO:1901224	GO:1901224	positive regulation of non-canonical NF-kappaB signal transduction	15/1149	76/28891	2.62247581636698e-07	4.14014768094087e-06	2.40236007729183e-06	Lims1/Ptp4a3/Rhoa/Actn4/App/Ilk/Sash1/Ddx3x/Ifi35/Nfat5/Nmi/Rc3h2/Ep300/Crebbp/Rc3h1	15
GO:0071354	GO:0071354	cellular response to interleukin-6	10/1149	32/28891	2.76105022716439e-07	4.33364840002759e-06	2.51464071032363e-06	Pid1/Jak1/Gab1/Ctr9/Src/Fer/Smad4/Yap1/Il6st/Stat3	10
GO:1902683	GO:1902683	regulation of receptor localization to synapse	10/1149	32/28891	2.76105022716439e-07	4.33364840002759e-06	2.51464071032363e-06	Itgb1/Rapgef4/Gpc6/Dag1/Ogt/Nptn/Gsk3b/Rap1a/Adam10/Stx7	10
GO:0010596	GO:0010596	negative regulation of endothelial cell migration	13/1149	57/28891	2.79475219318128e-07	4.37386795551348e-06	2.53797849000491e-06	Tbxa2r/Mef2c/Nr2f2/Notch1/Rhoa/Dab2ip/Tgfb1/Pdcd10/Krit1/Mecp2/Spred1/Synj2bp/Rgcc	13
GO:0051216	GO:0051216	cartilage development	27/1149	223/28891	2.95864935171739e-07	4.61702773474053e-06	2.67907426509219e-06	Pth1r/Bgn/Mgp/Mef2c/Cfh/Tgfb1/Axin2/Bmpr2/Zeb1/Serpinh1/Ogn/Mapk3/Thra/Sox5/Sik3/Glg1/Bmpr1a/Ddrgk1/Atf2/Tgfb2/Lrp6/Zbtb7a/Dicer1/Ep300/Anxa6/Trps1/Twsg1	27
GO:0051693	GO:0051693	actin filament capping	11/1149	40/28891	3.00134598767052e-07	4.67019785150456e-06	2.70992673115441e-06	Sptbn1/Tmod3/Svil/Eps8/Tpm1/Carmil1/Flii/Tmod2/Capza1/Capzb/Add1	11
GO:0048872	GO:0048872	homeostasis of number of cells	39/1149	401/28891	3.02951688565424e-07	4.70052548304232e-06	2.72752462786243e-06	P2ry14/Mef2c/Epas1/Sh2b3/Emcn/Cfh/Ets1/Notch1/Fstl1/Pik3cd/Tmod3/Dock10/Cited2/Pde4b/Tgfb1/Cdh2/Nf1/Ptbp3/Thra/Rbfox2/Xiap/Tgfbr3/Ppp3cb/Klf13/Tsc22d3/Tgfb2/Sp1/Rc3h2/Smap1/Csf1/Ufl1/Add1/Zbtb7a/Stat3/Siva1/Prmt1/Jam3/Brd1/Rc3h1	39
GO:0051961	GO:0051961	negative regulation of nervous system development	24/1149	183/28891	3.0557203853991e-07	4.72763596769603e-06	2.74325574448611e-06	Ptn/Daam2/Cysltr2/Pten/Notch1/Sema6d/Ptk2/Rhoa/Ldlr/Tgfb1/Hook3/Hes1/Nf1/Rapgef2/Gdi1/Mecp2/Gsk3b/Ryk/Bmpr1a/Ifrd1/Ptprs/Ptpn13/Dicer1/Rest	24
GO:1901550	GO:1901550	regulation of endothelial cell development	8/1149	19/28891	3.12104441873212e-07	4.80126577483932e-06	2.78598014052493e-06	S1pr3/Vcl/Rock2/Rock1/Tnfrsf1a/Akap11/Add1/Dicer1	8
GO:1903140	GO:1903140	regulation of establishment of endothelial barrier	8/1149	19/28891	3.12104441873212e-07	4.80126577483932e-06	2.78598014052493e-06	S1pr3/Vcl/Rock2/Rock1/Tnfrsf1a/Akap11/Add1/Dicer1	8
GO:0001756	GO:0001756	somitogenesis	15/1149	77/28891	3.13804486305782e-07	4.81374304063969e-06	2.79322019270243e-06	Tbx18/Foxc1/Ifitm1/Notch1/Zeb2/Axin2/Bmpr1a/Nckap1/Smad4/Abi1/Lrp6/Ppp2r3a/Ep300/Mib1/Tmed2	15
GO:0034976	GO:0034976	response to endoplasmic reticulum stress	30/1149	266/28891	3.1643586995032e-07	4.84039614627397e-06	2.80868591079901e-06	Kcnj8/Atp2a3/Serinc3/Marcks/Nupr1/Map3k20/Pik3r1/Dab2ip/App/Itpr1/Usp25/Selenok/Gsk3b/Bfar/Nck1/Sel1l/Ddx3x/Erp44/Ddrgk1/Xbp1/Nr1h2/Ccdc47/Stt3b/Derl2/Eif2s1/Ufl1/Tmed2/Crebrf/Tmco1/Dnajc10	30
GO:0099072	GO:0099072	regulation of postsynaptic membrane neurotransmitter receptor levels	20/1149	133/28891	3.19199079581777e-07	4.85523319082955e-06	2.81729524704791e-06	Itgb1/Rapgef4/Gpc6/Dag1/Eps8/Sh3glb2/Ogt/Nedd4/Ctnnd1/Gsk3b/Dlg1/Ap2m1/Myo6/Stx12/Rap1a/Adam10/Ppp3r1/Clstn1/Ap2s1/Atad1	20
GO:1902414	GO:1902414	protein localization to cell junction	20/1149	133/28891	3.19199079581777e-07	4.85523319082955e-06	2.81729524704791e-06	Vcl/Rapgef4/Fermt2/Gpc6/Dag1/Tjp1/Actb/Actn4/Ogt/Jak1/Hspb1/Cgnl1/Gsk3b/Flna/Dlg1/Rap1a/Adam10/Jam3/Clstn1/Lamtor3	20
GO:0034332	GO:0034332	adherens junction organization	13/1149	58/28891	3.47160449258143e-07	5.26575303286512e-06	3.05550329068423e-06	Vcl/Fermt2/Csk/Tjp1/Actb/Cdh2/Cdc42/Zfp703/Abi2/Adam10/Add1/Jam3/Specc1l	13
GO:0043161	GO:0043161	proteasome-mediated ubiquitin-dependent protein catabolic process	42/1149	451/28891	3.49393873662979e-07	5.2848263292878e-06	3.06657075237869e-06	Cbfa2t3/Tnfaip1/Trib2/Csnk1e/Axin2/Ogt/Itch/Csnk1a1/Cd2ap/Gsk3b/Bfar/Dda1/Ubr3/Ubr1/Phf20l1/Fbxl3/Araf/Tbl1x/Rad23b/Fbxo9/Arih1/Ddrgk1/Ube3a/Ube2v2/Kctd17/Ccdc47/Cdc26/Stt3b/Derl2/Cul1/Anapc5/Rnf14/Peli1/Wwtr1/Clock/Nop53/Birc2/Ufl1/Fbxo3/Rchy1/Zyg11b/Dnajc10	42
GO:0043244	GO:0043244	regulation of protein-containing complex disassembly	20/1149	134/28891	3.61343270567336e-07	5.4360340498882e-06	3.15431047070346e-06	Sptbn1/Tmod3/Svil/Eps8/Tpm1/Lima1/Asph/Eml4/Nes/Carmil1/Irgm1/Flii/Cfl2/Tmod2/Capza1/Capzb/Atg12/Add1/Pik3ca/Specc1l	20
GO:0001503	GO:0001503	ossification	44/1149	484/28891	3.61398385588135e-07	5.4360340498882e-06	3.15431047070346e-06	Aspn/Pth1r/Ptn/Mgp/Mef2c/Foxc1/Ifitm1/Cebpd/Notch1/Limd1/Fermt2/H3f3b/Ptk2/Rhoa/Tgfb1/Axin2/Bmpr2/Nf1/Col1a2/Lmna/Ilk/Mapk3/Thra/Sort1/Fndc3b/Gsk3b/Sik3/Tgfbr3/Crim1/Bmpr1a/Mesd/Sp1/Smad4/Csf1/Yap1/Plxnb1/Wwtr1/Lrp6/Tcf7l2/Il6st/Ano6/Sbds/Rest/Twsg1	44
GO:0055007	GO:0055007	cardiac muscle cell differentiation	22/1149	159/28891	3.70074613771701e-07	5.55111920657552e-06	3.22108972768196e-06	Kcnj8/Pdgfrb/Rgs4/Tbx3/Mef2c/Tbx18/Itgb1/Hey2/Tgfb1/Mef2a/Foxp1/Lmna/Gsk3b/Camk2d/Nr3c1/Bmpr1a/Smad4/Yy1/Arid1a/Dicer1/Ep300/Akap13	22
GO:0009615	GO:0009615	response to virus	38/1149	389/28891	3.83458960278219e-07	5.73599522073635e-06	3.32836579363328e-06	Kcnj8/Abcc9/Ifitm1/Serinc3/Ifitm2/Irf2/Gbp7/Tgfb1/Ifitm3/Ifnar2/Gbp4/Itch/Csnk1a1/Selenok/Trim12a/Ifih1/Irgm1/Nck1/Ddx3x/Lsm14a/Polr3k/Lgals8/Znfx1/Atf2/Nmi/Ptprs/Irf1/Gbf1/Zmynd11/Trim26/Samhd1/Atg12/Stat2/Dicer1/Parp9/Dtx3l/G3bp1/Crebbp	38
GO:0014855	GO:0014855	striated muscle cell proliferation	16/1149	89/28891	4.05448716852743e-07	6.04822259437357e-06	3.50953869742044e-06	Tbx2/Mef2c/Foxc1/Pten/Hey2/Notch1/Prkar1a/Cited2/Ncam1/Foxp1/Sav1/Tgfbr3/Bmpr1a/Tgfb2/Yap1/Stat3	16
GO:0010927	GO:0010927	cellular component assembly involved in morphogenesis	20/1149	135/28891	4.08522468054394e-07	6.06359505650565e-06	3.51845871481156e-06	Pdgfrb/Myl9/Mef2c/Phldb2/Itgb1/Casq2/Tmod3/Prkar1a/Dag1/Tpm1/Mef2a/Ilk/Pafah1b1/Flii/Cfl2/Tmod2/Smad4/Dicer1/Ep300/Akap13	20
GO:0003181	GO:0003181	atrioventricular valve morphogenesis	9/1149	26/28891	4.08718780355413e-07	6.06359505650565e-06	3.51845871481156e-06	Heyl/Hey2/Notch1/Axin2/Bmpr2/Mdm4/Bmpr1a/Tgfb2/Smad4	9
GO:0035296	GO:0035296	regulation of tube diameter	24/1149	186/28891	4.13863495410192e-07	6.1064600208343e-06	3.54333151813974e-06	Kcnj8/Gper1/Tbxa2r/Gucy1a1/Itga1/Sod3/Cacna1c/Ednra/Atp1a2/Adora2a/Foxc1/Pde5a/Vstm4/Ece1/Ptk2/Arhgap42/Rhoa/Prkg1/Rock2/Rock1/Bmpr2/Rbfox2/Kat2b/Tgfbr3	24
GO:0097746	GO:0097746	blood vessel diameter maintenance	24/1149	186/28891	4.13863495410192e-07	6.1064600208343e-06	3.54333151813974e-06	Kcnj8/Gper1/Tbxa2r/Gucy1a1/Itga1/Sod3/Cacna1c/Ednra/Atp1a2/Adora2a/Foxc1/Pde5a/Vstm4/Ece1/Ptk2/Arhgap42/Rhoa/Prkg1/Rock2/Rock1/Bmpr2/Rbfox2/Kat2b/Tgfbr3	24
GO:0044772	GO:0044772	mitotic cell cycle phase transition	42/1149	454/28891	4.17151425141608e-07	6.13824719332012e-06	3.56177632736756e-06	Pten/Itgb1/Ctdspl/Tmod3/Eps8/Tgfb1/Actb/Xpc/Pkd2/Nes/App/Lats2/Mecp2/Syf2/Camk2d/Crlf3/Larp7/Ddx3x/Usp47/Dlg1/Smarcd1/Pbrm1/Uimc1/Nae1/Ccny/Smarcb1/Bcl7c/Zfp207/Cdkn1b/Anapc5/Vps4a/Smarce1/Nop53/Arid1a/Taok2/Rps6kb1/Bcl7b/Bub3/Rgcc/Brd4/Ctdsp2/Crebbp	42
GO:0010948	GO:0010948	negative regulation of cell cycle process	33/1149	314/28891	4.28801290344647e-07	6.28052585777742e-06	3.64433487592275e-06	Gper1/Pten/Ctdspl/Map3k20/Dab2ip/Apbb2/Xpc/Pkd2/Atrx/Syf2/Kat2b/Crlf3/Usp47/Dlg1/Prpf19/Uimc1/Nae1/Atf2/Ppp1r10/Zfp207/Vps4a/Cdc5l/Clock/Nop53/Tiprl/Ufl1/Taok2/Parp9/Bub3/Dtx3l/Rgcc/Brd4/Ctdsp2	33
GO:0001825	GO:0001825	blastocyst formation	13/1149	59/28891	4.29140270983868e-07	6.28052585777742e-06	3.64433487592275e-06	Cited2/Tjp1/Tm4sf1/Lats2/Sf3b1/Ctr9/Pbrm1/Cnot2/Matr3/Rpl7l1/Cnot3/Sp1/Yap1	13
GO:0045663	GO:0045663	positive regulation of myoblast differentiation	12/1149	50/28891	4.428953348545e-07	6.4643618281324e-06	3.75100744656173e-06	Mef2c/Pik3r1/Zfhx3/Actb/Btg1/Ilk/Smarcd1/Pbrm1/Smarcb1/Nr2c2/Smarce1/Arid1a	12
GO:0035150	GO:0035150	regulation of tube size	24/1149	187/28891	4.57173224888085e-07	6.63697858651201e-06	3.85116996272311e-06	Kcnj8/Gper1/Tbxa2r/Gucy1a1/Itga1/Sod3/Cacna1c/Ednra/Atp1a2/Adora2a/Foxc1/Pde5a/Vstm4/Ece1/Ptk2/Arhgap42/Rhoa/Prkg1/Rock2/Rock1/Bmpr2/Rbfox2/Kat2b/Tgfbr3	24
GO:0051170	GO:0051170	import into nucleus	24/1149	187/28891	4.57173224888085e-07	6.63697858651201e-06	3.85116996272311e-06	Gper1/Zic1/Apod/Notch1/Pik3r1/Tgfb1/Nf1/Tnfrsf1a/Gbp4/Pttg1ip/Lmna/Nfkbia/Flna/Rab18/Atf2/Xbp1/Sec13/Pkig/Kpna4/Stat3/Ep300/Ppp3r1/Elavl1/Tnpo1	24
GO:0060348	GO:0060348	bone development	28/1149	242/28891	4.60389210009106e-07	6.64802019253149e-06	3.85757695965524e-06	Bgn/Mef2c/Foxc1/Cfh/Dmd/Sparc/Rhoa/Cited2/Axin2/Foxp1/Serpinh1/Ppib/Ogn/Timp3/Pls3/Ankrd11/Src/Pafah1b1/Sik3/Pdgfa/Glg1/Atf2/Plxnb1/Lrp6/Ano6/Sbds/Akap13/Anxa6	28
GO:0097191	GO:0097191	extrinsic apoptotic signaling pathway	28/1149	242/28891	4.60389210009106e-07	6.64802019253149e-06	3.85757695965524e-06	Gper1/Pten/G0s2/Pik3r1/Dab2ip/Fyn/Tgfb1/Rock2/Itgav/App/Nf1/Lmna/Timp3/Sort1/Gsk3b/Birc6/Mcl1/Src/Ddx3x/Raf1/Tgfb2/Pea15a/Zmynd11/Yap1/Tcf7l2/Siva1/Rps6kb1/Trps1	28
GO:0050708	GO:0050708	regulation of protein secretion	34/1149	331/28891	4.9154452318682e-07	7.07902551344849e-06	4.10767189729188e-06	Gper1/Ano1/Pde8b/Cacna1c/Adora2a/Tbc1d1/Rapgef4/Myh9/Klf7/Prkar1a/Slc12a2/Cd200/Wls/Tgfb1/Itpr1/Lrp1/Glud1/Glul/Frmd4a/Cd2ap/Sri/Hadh/Gna11/Hcfc1/Ppp3cb/Tgfb2/Nr1h2/Clock/Tcf7l2/Gnaq/Ep300/Cacna1d/Dnajc1/Rest	34
GO:0070741	GO:0070741	response to interleukin-6	10/1149	34/28891	5.21952142058891e-07	7.47717155885951e-06	4.33869992772428e-06	Pid1/Jak1/Gab1/Ctr9/Src/Fer/Smad4/Yap1/Il6st/Stat3	10
GO:1904706	GO:1904706	negative regulation of vascular associated smooth muscle cell proliferation	10/1149	34/28891	5.21952142058891e-07	7.47717155885951e-06	4.33869992772428e-06	Rgs5/Gper1/Mef2c/Pten/Tpm1/Rhoa/Prkg1/Timp3/Cdkn1b/Efemp2	10
GO:1903036	GO:1903036	positive regulation of response to wounding	15/1149	80/28891	5.27957523222803e-07	7.54324535158702e-06	4.37703987451762e-06	Vtn/Tbxa2r/Mylk/Ptn/Itgb1/Fermt2/Plat/Ptk2/Lrp1/Flna/Pum2/Xbp1/Braf/Ano6/Arfgef1	15
GO:0033044	GO:0033044	regulation of chromosome organization	28/1149	244/28891	5.44812627802649e-07	7.76357994618775e-06	4.50489111908839e-06	H3f3b/Actb/Axin2/Atrx/Lmna/Mapk3/Sfpq/Gnl3/Kat2b/Src/Smarcd1/Pbrm1/Nek7/Ino80d/Ppp1r10/Ino80e/Smarcb1/Bcl7c/Yy1/Zfp207/Anapc5/Smarce1/Smg6/Arid1a/Bcl7b/Smg1/Bub3/Resf1	28
GO:0003143	GO:0003143	embryonic heart tube morphogenesis	14/1149	70/28891	5.51670682673416e-07	7.84067387579146e-06	4.54962560513924e-06	Tbx2/Tbx3/Mef2c/Notch1/Eng/Cited2/Hes1/Pkd2/Tead1/Yap1/Lrp6/Kdm2a/Mib1/Tmed2	14
GO:0090316	GO:0090316	positive regulation of intracellular protein transport	21/1149	150/28891	5.55530060859257e-07	7.87485675275622e-06	4.5694605446814e-06	Gper1/Zic1/Cd81/Pik3r1/Tmem30a/Fyn/Tgfb1/Asph/Cdc42/Pdcd10/Tnfrsf1a/Gsk3b/Ctdspl2/Flna/Camk1/Tcaf1/Xbp1/Oaz2/Ice1/Ep300/Emd	21
GO:0045664	GO:0045664	regulation of neuron differentiation	28/1149	245/28891	5.92193872218999e-07	8.37266271035478e-06	4.85831718723021e-06	Notch3/Heyl/Mef2c/Nbl1/Pten/Itgb1/Hey2/Tcf4/Dmd/Notch1/Rhoa/Dpysl2/Zfhx3/Hes1/Rock1/Zeb1/App/Nf1/Dleu2/Gsk3b/Sox5/Hmg20b/Shoc2/Tcf12/Dicer1/Bnip2/Mib1/Rest	28
GO:1901880	GO:1901880	negative regulation of protein depolymerization	15/1149	81/28891	6.24308884916905e-07	8.80373075996104e-06	5.10844852378553e-06	Sptbn1/Tmod3/Svil/Eps8/Tpm1/Lima1/Eml4/Carmil1/Flii/Tmod2/Capza1/Capzb/Add1/Pik3ca/Specc1l	15
GO:0016570	GO:0016570	histone modification	22/1149	164/28891	6.35790740672779e-07	8.94235548244961e-06	5.18888683775323e-06	Tgfb1/Ogt/App/Mecp2/Sf3b1/Mybbp1a/Jmjd1c/Kat2b/Ctr9/Hcfc1/Phf20l1/Tbl1x/Kansl1/Xbp1/Kmt5b/Kansl3/Mier1/Rnf20/Phf20/Ep300/Usp16/Crebbp	22
GO:0035924	GO:0035924	cellular response to vascular endothelial growth factor stimulus	13/1149	61/28891	6.46697547588834e-07	9.03844116138119e-06	5.24464146702101e-06	Pdgfrb/Foxc1/Tcf4/Notch1/Pik3cd/Ptp4a3/Dab2ip/Cadm4/Spry2/Hspb1/Gab1/Xbp1/Pik3ca	13
GO:0060420	GO:0060420	regulation of heart growth	16/1149	92/28891	6.47629763733315e-07	9.03844116138119e-06	5.24464146702101e-06	Tbx2/Rgs4/Mef2c/Pten/Hey2/Notch1/Cited2/Ncam1/Foxp1/Sav1/Nr3c1/Tgfbr3/Bmpr1a/Yy1/Yap1/Ep300	16
GO:0097581	GO:0097581	lamellipodium organization	16/1149	92/28891	6.47629763733315e-07	9.03844116138119e-06	5.24464146702101e-06	Vcl/Itgb1/Pik3r1/Wasf2/Plce1/Cdc42/Carmil1/Dnm2/Arpc5/Src/Nck1/Fer/Abi2/Nckap1/Capzb/Abi1	16
GO:1903050	GO:1903050	regulation of proteolysis involved in protein catabolic process	27/1149	232/28891	6.53891271057966e-07	9.1023682076578e-06	5.28173574376411e-06	Cbfa2t3/Pten/Nupr1/Ptk2/Trib2/Dab2ip/Csnk1e/Axin2/Ogt/Usp25/Csnk1a1/Gsk3b/Pdcl3/Dda1/Phf20l1/Araf/Rad23b/Arih1/Ddrgk1/Ube3a/Csnk2a2/Ube2v2/Rnf14/Nop53/Ufl1/Rchy1/Zyg11b	27
GO:0021782	GO:0021782	glial cell development	20/1149	139/28891	6.59103152460253e-07	9.15139377069812e-06	5.31018329310082e-06	Ano1/Adora2a/Lamc3/Pten/Dmd/Dag1/Ldlr/Tgfb1/Zeb2/Lamb2/App/Nf1/Lrp1/Ilk/Mapk3/Raf1/Mxra8/Tcf7l2/Dicer1/Ppp3r1	20
GO:0038084	GO:0038084	vascular endothelial growth factor signaling pathway	11/1149	43/28891	6.69297834460229e-07	9.26917589156558e-06	5.3785274892012e-06	Pdgfrb/Foxc1/Tcf4/Pik3cd/Ptp4a3/Dab2ip/Cadm4/Spry2/Hspb1/Gab1/Pik3ca	11
GO:0003197	GO:0003197	endocardial cushion development	12/1149	52/28891	6.99624797107033e-07	9.6398683876198e-06	5.59362533645237e-06	Heyl/Tbx2/Tbx3/Notch1/Eng/Cited2/Nedd4/Bmpr2/Mdm4/Bmpr1a/Tgfb2/Smad4	12
GO:0060043	GO:0060043	regulation of cardiac muscle cell proliferation	12/1149	52/28891	6.99624797107033e-07	9.6398683876198e-06	5.59362533645237e-06	Tbx2/Mef2c/Pten/Hey2/Notch1/Cited2/Ncam1/Foxp1/Sav1/Tgfbr3/Bmpr1a/Yap1	12
GO:0097084	GO:0097084	vascular associated smooth muscle cell development	7/1149	15/28891	7.51150430409772e-07	1.03235522352003e-05	5.99033939292858e-06	Ednra/Hey2/Notch1/Eng/Hes1/Pbrm1/Efemp2	7
GO:0008593	GO:0008593	regulation of Notch signaling pathway	16/1149	93/28891	7.53585482008939e-07	1.03307984432365e-05	5.99454407407511e-06	Hey2/Notch1/Hes1/Pdcd10/Nfkbia/Synj2bp/Epn2/Src/Tgfb2/Yap1/Adam10/Il6st/Zbtb7a/Stat3/Tspan15/Dicer1	16
GO:0018108	GO:0018108	peptidyl-tyrosine phosphorylation	33/1149	322/28891	7.58523465004893e-07	1.03722337449533e-05	6.01858730207231e-06	Cspg4/Vtn/Pdgfrb/Il34/Itgb1/Agrn/Ptk2/Cadm4/Fyn/Tgfb1/Hes1/Aplp2/App/Tnfrsf1a/Jak1/Clk1/Mapk3/Parp14/Ctnnd1/Rictor/Src/Fer/Pdcl3/Abi2/Pdgfa/Cbl/Clk4/Ggnbp2/Irf1/Abi1/Iqgap1/Il6st/Parp9	33
GO:0038061	GO:0038061	non-canonical NF-kappaB signal transduction	19/1149	128/28891	7.66875678934899e-07	1.04600297265302e-05	6.06953175558975e-06	Lims1/Ptp4a3/Rhoa/Actn4/App/Ilk/Nfkbia/Adipor1/Sash1/Ddx3x/Ifi35/Nfat5/Nmi/Rc3h2/Birc2/Dicer1/Ep300/Crebbp/Rc3h1	19
GO:0008217	GO:0008217	regulation of blood pressure	26/1149	221/28891	8.50769861770971e-07	1.15751728680648e-05	6.71660417187608e-06	Kcnj8/Abcc9/Ace2/Tbxa2r/Gucy1a1/Cacna1c/Ednra/Enpep/Atp1a2/Nr2f2/Ece1/Eng/Pik3r1/Arhgap42/Tpm1/Rhoa/Bmpr2/Ncald/Col1a2/Mecp2/Gna11/Emp2/Arhgef12/Lnpep/Nampt/Gnaq	26
GO:0010613	GO:0010613	positive regulation of cardiac muscle hypertrophy	11/1149	44/28891	8.60422903886595e-07	1.16771679813181e-05	6.77578780662573e-06	Mef2c/Pde5a/Ece1/Ptk2/Rock2/Mef2a/Rock1/Cdk9/Camk2d/Nr3c1/Ep300	11
GO:1904035	GO:1904035	regulation of epithelial cell apoptotic process	19/1149	129/28891	8.6620939352023e-07	1.17263096647801e-05	6.8043027359418e-06	Gper1/Cd248/Lims1/Itga4/Nupr1/Tgfb1/Krit1/Sav1/Sort1/Xbp1/Yap1/Cdkn1b/Braf/Eif2s1/Tcf7l2/Ano6/Rgcc/Cast/Tia1	19
GO:0006937	GO:0006937	regulation of muscle contraction	22/1149	167/28891	8.69782021582654e-07	1.17273221428428e-05	6.80489023596945e-06	Ace2/Gper1/Tbxa2r/Gucy1a1/Cacna1c/Atp1a2/Cald1/Rem1/Pde4d/Pde5a/Agrn/Dmd/Casq2/Arhgap42/Rhoa/Prkg1/Ehd3/Pde4b/Sri/Setd3/Dlg1/Anxa6	22
GO:0018212	GO:0018212	peptidyl-tyrosine modification	33/1149	324/28891	8.71661424228559e-07	1.17273221428428e-05	6.80489023596945e-06	Cspg4/Vtn/Pdgfrb/Il34/Itgb1/Agrn/Ptk2/Cadm4/Fyn/Tgfb1/Hes1/Aplp2/App/Tnfrsf1a/Jak1/Clk1/Mapk3/Parp14/Ctnnd1/Rictor/Src/Fer/Pdcl3/Abi2/Pdgfa/Cbl/Clk4/Ggnbp2/Irf1/Abi1/Iqgap1/Il6st/Parp9	33
GO:0048708	GO:0048708	astrocyte differentiation	16/1149	94/28891	8.7494702598495e-07	1.17273221428428e-05	6.80489023596945e-06	Adora2a/Lamc3/Notch1/Ldlr/Zeb2/Hes1/Lamb2/App/Nf1/Lrp1/Mecp2/Mapk3/Nr3c1/Prpf19/Il6st/Stat3	16
GO:1903035	GO:1903035	negative regulation of response to wounding	16/1149	94/28891	8.7494702598495e-07	1.17273221428428e-05	6.80489023596945e-06	Vtn/Ajap1/Phldb2/Tfpi/Sh2b3/Pten/Plat/Slc12a2/Prkg1/Serping1/Pros1/Extl3/Crk/Pdgfa/Ptprs/Stat3	16
GO:0050890	GO:0050890	cognition	36/1149	371/28891	9.02965887903575e-07	1.20729883530811e-05	7.00546634279966e-06	Pde8b/Ptn/Mef2c/Gatm/Cacna1c/Atp1a2/Pde4d/Specc1/Pde5a/Pten/Itgb1/Eif4ebp2/Ldlr/Ncam1/App/Nf1/Nptn/Picalm/Mecp2/Thra/Lamb1/Comt/Magt1/Ntan1/Abi2/Pafah1b1/Ube3a/Dcdc2a/Tmod2/Rp9/Braf/Setd5/Ep300/Arl6ip5/Crebbp/Atad1	36
GO:0071214	GO:0071214	cellular response to abiotic stimulus	34/1149	340/28891	9.11261789604287e-07	1.21240358494035e-05	7.03508713815802e-06	Mylk/Ednra/Atp1a2/Rcsd1/Pten/Rhob/Sipa1/Map3k20/Pik3r1/Dag1/Cnn2/Ptprk/Tmem109/Tgfb1/Actb/Nedd4/Xpc/Pkd2/Crip1/Gsk3b/Arhgdia/Gna11/Ddx3x/Usp47/Myo6/Yy1/Yap1/Clock/Eif2s1/Ep300/Pik3ca/Crebbp/Rest/Ybx3	34
GO:0104004	GO:0104004	cellular response to environmental stimulus	34/1149	340/28891	9.11261789604287e-07	1.21240358494035e-05	7.03508713815802e-06	Mylk/Ednra/Atp1a2/Rcsd1/Pten/Rhob/Sipa1/Map3k20/Pik3r1/Dag1/Cnn2/Ptprk/Tmem109/Tgfb1/Actb/Nedd4/Xpc/Pkd2/Crip1/Gsk3b/Arhgdia/Gna11/Ddx3x/Usp47/Myo6/Yy1/Yap1/Clock/Eif2s1/Ep300/Pik3ca/Crebbp/Rest/Ybx3	34
GO:0072594	GO:0072594	establishment of protein localization to organelle	41/1149	452/28891	9.49905778884192e-07	1.26072053741615e-05	7.31545085131401e-06	Gper1/Zic1/Apod/Notch1/Pik3r1/Lamp1/Tgfb1/Srpr/Nedd4/M6pr/Ywhaz/Nf1/Tnfrsf1a/Gbp4/Pttg1ip/Lmna/Sec62/Nfkbia/Sort1/Dnlz/Irgm1/Flna/Aip/Dnajc19/Cbl/Atf2/Xbp1/Vps13a/Sec13/Pkig/Kpna4/Vps4a/Ssr3/Rab8b/Lonp2/Stat3/Ep300/Ppp3r1/Elavl1/Tnpo1/Sec63	41
GO:0051058	GO:0051058	negative regulation of small GTPase mediated signal transduction	13/1149	63/28891	9.57725649416473e-07	1.26611776596478e-05	7.34676878340839e-06	Dlc1/Spry4/Itgb1/Tnfaip1/Arhgap42/Dab2ip/Spry2/Nf1/Cgnl1/Cd2ap/Arhgap35/Tgfb2/Rasa2	13
GO:1901222	GO:1901222	regulation of non-canonical NF-kappaB signal transduction	17/1149	106/28891	9.58648723999186e-07	1.26611776596478e-05	7.34676878340839e-06	Lims1/Ptp4a3/Rhoa/Actn4/App/Ilk/Adipor1/Sash1/Ddx3x/Ifi35/Nfat5/Nmi/Rc3h2/Birc2/Ep300/Crebbp/Rc3h1	17
GO:0072175	GO:0072175	epithelial tube formation	22/1149	168/28891	9.63802010259411e-07	1.2698267361447e-05	7.36829043571352e-06	Dlc1/Pik3cd/Cited2/Tgfb1/Rock2/Zeb2/Vasp/Arhgap35/Phactr4/Gatad2a/Luzp1/Lias/Nckap1/Tgfb2/Lrp6/Brd2/Prkacb/Arid1a/Kdm2a/Mib1/Tmed2/Specc1l	22
GO:0006816	GO:0006816	calcium ion transport	42/1149	469/28891	9.82489788919448e-07	1.29130636092204e-05	7.49292800185118e-06	Kcnj8/Gper1/Pdgfrb/Gja4/Trpc4/Rgs4/Mylk/Cacna1c/Ednra/Atp1a2/Adora2a/Rem1/Pde4d/Itpr2/Atp2a3/Dmd/Casq2/Rhoa/Ehd3/Pde4b/Fyn/Plce1/Tgfb1/Itgav/Hes1/Asph/Pkd2/Itpr1/Selenok/Sri/Flna/Camk2d/Ubr3/Ppp3cb/Tgfb2/Atp2c1/Tmem165/Ano6/Cacna1d/Ppp3r1/Anxa6/Tmco1	42
GO:0006939	GO:0006939	smooth muscle contraction	18/1149	118/28891	9.89778717281336e-07	1.29773650219817e-05	7.53023950830836e-06	Gper1/Tbxa2r/Gucy1a1/Tbx2/Mylk/Tbx3/Cacna1c/Ednra/Atp1a2/Cald1/Pde4d/Arhgap42/Rhoa/Prkg1/Rock2/Apbb2/Setd3/Dlg1	18
GO:0022408	GO:0022408	negative regulation of cell-cell adhesion	25/1149	209/28891	1.0090501484587e-06	1.31980834635358e-05	7.65831348372541e-06	Tnfrsf21/Adora2a/Sh2b3/Pde5a/Pten/Notch1/Prkar1a/Pik3r1/Ptk2/Prkg1/Tgfb1/Myadm/Itch/Hspb1/Zfp703/Dlg1/Cd274/Rc3h2/Irf1/Peli1/Dusp3/Rgcc/Specc1l/Rc3h1/Twsg1	25
GO:0061053	GO:0061053	somite development	16/1149	95/28891	1.01367038137136e-06	1.3226566542472e-05	7.67484106123906e-06	Tbx18/Foxc1/Ifitm1/Notch1/Zeb2/Axin2/Bmpr1a/Nckap1/Smad4/Abi1/Lrp6/Ppp2r3a/Ep300/Mib1/Tmed2/Rbbp6	16
GO:0006606	GO:0006606	protein import into nucleus	23/1149	182/28891	1.03642990728398e-06	1.34910287210162e-05	7.82829775618088e-06	Gper1/Zic1/Apod/Notch1/Pik3r1/Tgfb1/Nf1/Tnfrsf1a/Gbp4/Pttg1ip/Lmna/Nfkbia/Flna/Atf2/Xbp1/Sec13/Pkig/Kpna4/Stat3/Ep300/Ppp3r1/Elavl1/Tnpo1	23
GO:0003179	GO:0003179	heart valve morphogenesis	12/1149	54/28891	1.0805192495313e-06	1.40312032043453e-05	8.14173913883866e-06	Heyl/Mef2c/Hey2/Notch1/Rhoa/Tgfb1/Axin2/Bmpr2/Mdm4/Bmpr1a/Tgfb2/Smad4	12
GO:0014742	GO:0014742	positive regulation of muscle hypertrophy	11/1149	45/28891	1.09800385342395e-06	1.42241408284466e-05	8.25369303064844e-06	Mef2c/Pde5a/Ece1/Ptk2/Rock2/Mef2a/Rock1/Cdk9/Camk2d/Nr3c1/Ep300	11
GO:0006401	GO:0006401	RNA catabolic process	31/1149	297/28891	1.10106162503201e-06	1.42297105001154e-05	8.2569248856188e-06	Fus/Rock2/Axin2/Rock1/Tnrc6a/Pabpc1/Ssb/Pnrc1/Fto/Cirbp/Cnot2/Mtrex/Eif4a3/Cnot3/Zcchc7/Pum2/Tnrc6c/Wdr82/Rc3h2/Rnaset2a/Smg6/Thrap3/Dicer1/Cnot10/Elavl1/Rbm7/Celf1/Smg1/Tut7/Rc3h1/Pnrc2	31
GO:1902074	GO:1902074	response to salt	34/1149	343/28891	1.11284483834478e-06	1.43477495229452e-05	8.32541815152675e-06	Kcnj8/Abcc9/Mylk/Rasgrp2/Mef2c/Ednra/Sipa1/Slc12a2/Fus/Fyn/Rock2/Ncam1/Mef2a/Asph/Pkd2/App/Itpr1/Gdi1/Mecp2/Gna11/Sec31a/Ppp2r2a/Nek7/Nfat5/Cdkn1b/Braf/Iqgap1/Ufl1/Add1/Gnaq/Ep300/Pik3ca/Sorbs1/Crebbp	34
GO:0010761	GO:0010761	fibroblast migration	14/1149	74/28891	1.12254771663233e-06	1.43800591379916e-05	8.34416611302036e-06	Cd248/Akap12/Tns1/Itgb1/Cygb/Ptk2/Tgfb1/Zeb2/Ilk/Fndc3b/Arid5b/Fer/Braf/Iqgap1	14
GO:0035456	GO:0035456	response to interferon-beta	14/1149	74/28891	1.12254771663233e-06	1.43800591379916e-05	8.34416611302036e-06	Ifi203/Mndal/Ifitm1/Ifi211/Ifitm2/Iigp1/Gbp7/Ifitm3/Ifnar2/Xaf1/Ifi47/Irgm1/Gbp6/Irf1	14
GO:0035282	GO:0035282	segmentation	18/1149	119/28891	1.12331763903425e-06	1.43800591379916e-05	8.34416611302036e-06	Tbx3/Ednra/Tbx18/Foxc1/Ifitm1/Notch1/Zeb2/Axin2/Mllt3/Bmpr1a/Nckap1/Smad4/Abi1/Lrp6/Ppp2r3a/Ep300/Mib1/Tmed2	18
GO:0031929	GO:0031929	TOR signaling	23/1149	183/28891	1.14149072591595e-06	1.45782365114029e-05	8.45916041921325e-06	Eif4ebp2/Ywhaz/Csnk1a1/Mapk3/Gsk3b/Rictor/Src/Ubr1/Rnf167/Sik3/Araf/Fbxo9/Ube3a/Xbp1/Sec13/Rraga/Tiprl/Prkacb/Rps6kb1/Ep300/Pik3ca/Lamtor3/Sesn3	23
GO:0060411	GO:0060411	cardiac septum morphogenesis	15/1149	85/28891	1.18829481195395e-06	1.51402738981898e-05	8.78528795958527e-06	Heyl/Tbx2/Tbx3/Hey2/Notch1/Eng/Cited2/Hes1/Bmpr2/Sav1/Tgfbr3/Bmpr1a/Tgfb2/Smad4/Lrp6	15
GO:0001838	GO:0001838	embryonic epithelial tube formation	21/1149	157/28891	1.19120011432801e-06	1.51416634250849e-05	8.78609424578479e-06	Dlc1/Cited2/Tgfb1/Rock2/Zeb2/Vasp/Arhgap35/Phactr4/Gatad2a/Luzp1/Lias/Nckap1/Tgfb2/Lrp6/Brd2/Prkacb/Arid1a/Kdm2a/Mib1/Tmed2/Specc1l	21
GO:0001953	GO:0001953	negative regulation of cell-matrix adhesion	10/1149	37/28891	1.24370792592975e-06	1.57352299507234e-05	9.13051686891368e-06	Ajap1/Dlc1/Phldb2/Arhgap6/Pten/Apod/Pik3r1/Nf1/Lrp1/Src	10
GO:0014912	GO:0014912	negative regulation of smooth muscle cell migration	10/1149	37/28891	1.24370792592975e-06	1.57352299507234e-05	9.13051686891368e-06	Mef2c/Myh9/Sema6d/Tpm1/Rhoa/Prkg1/Nf1/Lrp1/Ilk/Bmpr1a	10
GO:0051895	GO:0051895	negative regulation of focal adhesion assembly	7/1149	16/28891	1.28938433064819e-06	1.62372468615347e-05	9.42181695712322e-06	Dlc1/Phldb2/Arhgap6/Pten/Apod/Lrp1/Src	7
GO:0150118	GO:0150118	negative regulation of cell-substrate junction organization	7/1149	16/28891	1.28938433064819e-06	1.62372468615347e-05	9.42181695712322e-06	Dlc1/Phldb2/Arhgap6/Pten/Apod/Lrp1/Src	7
GO:2001236	GO:2001236	regulation of extrinsic apoptotic signaling pathway	22/1149	171/28891	1.30444551277817e-06	1.63887991918649e-05	9.50975663852198e-06	Gper1/Pten/G0s2/Fyn/Itgav/App/Nf1/Lmna/Timp3/Gsk3b/Birc6/Mcl1/Src/Ddx3x/Raf1/Tgfb2/Pea15a/Zmynd11/Yap1/Tcf7l2/Rps6kb1/Trps1	22
GO:0043543	GO:0043543	protein acylation	21/1149	158/28891	1.32303497534174e-06	1.65838759061933e-05	9.62295175778529e-06	Nupr1/Tgfb1/App/Bloc1s1/Mecp2/Sf3b1/Selenok/Glul/Gsk3b/Mybbp1a/Kat2b/Ddx3x/Phf20l1/Xbp1/Kansl3/Nmt1/Dlst/Clock/Phf20/Ep300/Crebbp	21
GO:0045661	GO:0045661	regulation of myoblast differentiation	15/1149	86/28891	1.38687594222567e-06	1.73439566446929e-05	1.00639958369846e-05	Tbx3/Mef2c/Notch1/Pik3r1/Zfhx3/Tgfb1/Actb/Btg1/Ilk/Smarcd1/Pbrm1/Smarcb1/Nr2c2/Smarce1/Arid1a	15
GO:0007611	GO:0007611	learning or memory	33/1149	331/28891	1.40272308927112e-06	1.75017178073804e-05	1.01555382524237e-05	Pde8b/Ptn/Mef2c/Gatm/Cacna1c/Atp1a2/Pde4d/Specc1/Pde5a/Pten/Itgb1/Eif4ebp2/Ldlr/Ncam1/App/Nf1/Nptn/Picalm/Mecp2/Thra/Lamb1/Comt/Ntan1/Abi2/Pafah1b1/Ube3a/Dcdc2a/Tmod2/Braf/Ep300/Arl6ip5/Crebbp/Atad1	33
GO:0031668	GO:0031668	cellular response to extracellular stimulus	29/1149	271/28891	1.46318674378588e-06	1.81723766458729e-05	1.0544694423469e-05	Itga4/Sipa1/Ogt/Ywhaz/Tnrc6a/Csnk1a1/Mapk3/Glul/Map1lc3b/Plin2/Comt/Pik3c2a/Rictor/Mybbp1a/Kat2b/Arhgap35/Rnf167/Atf2/Xbp1/Sec13/Rraga/Eif2s1/Tcf7l2/Rps6kb1/Ep300/Srebf2/Crebbp/Cpeb4/Sesn3	29
GO:1901988	GO:1901988	negative regulation of cell cycle phase transition	29/1149	271/28891	1.46318674378588e-06	1.81723766458729e-05	1.0544694423469e-05	Pten/Ctdspl/Map3k20/Apbb2/Xpc/Pkd2/Syf2/Crlf3/Usp47/Dlg1/Prpf19/Uimc1/Nae1/Atf2/Ppp1r10/Zfp207/Vps4a/Cdc5l/Clock/Nop53/Tiprl/Ufl1/Taok2/Parp9/Bub3/Dtx3l/Rgcc/Brd4/Ctdsp2	29
GO:0060048	GO:0060048	cardiac muscle contraction	19/1149	134/28891	1.56199121935972e-06	1.93351462021657e-05	1.12194025199912e-05	Kcnj8/Abcc9/Ace2/Cacna1c/Atp1a2/Pde4d/Pde5a/Agrn/Dmd/Casq2/Tpm1/Ehd3/Pde4b/Sri/Flna/Camk2d/Dlg1/Cacna1d/Pik3ca	19
GO:0031334	GO:0031334	positive regulation of protein-containing complex assembly	25/1149	214/28891	1.56395088394249e-06	1.93351462021657e-05	1.12194025199912e-05	Fermt2/Rhoc/Rhoa/Dab2ip/Tgfb1/Msn/Cdc42ep4/Vasp/Carmil1/Mecp2/Gsk3b/Rictor/Src/Nck1/Fer/Slain2/Ddx3x/Dlg1/Nek7/Nckap1/Nr1h2/Ice1/Cdkn1b/Dctn1/Clip1	25
GO:0000380	GO:0000380	alternative mRNA splicing, via spliceosome	14/1149	76/28891	1.57115701603292e-06	1.93359437314051e-05	1.12198652939193e-05	Malat1/Mbnl2/Rbfox2/Sfpq/Rbm5/Cdk13/Thrap3/Zbtb7a/Rbm7/Celf1/Wtap/Rbmx/Rest/Tia1	14
GO:1904705	GO:1904705	regulation of vascular associated smooth muscle cell proliferation	14/1149	76/28891	1.57115701603292e-06	1.93359437314051e-05	1.12198652939193e-05	Rgs5/Gper1/Mef2c/Pten/Tpm1/Rhoa/Prkg1/Nf1/Timp3/Camk2d/Src/Bmpr1a/Cdkn1b/Efemp2	14
GO:0006898	GO:0006898	receptor-mediated endocytosis	29/1149	272/28891	1.57678024174677e-06	1.9361145145258e-05	1.12344886540497e-05	Vtn/Itga4/Itgb1/Sgip1/Cd81/Ackr3/Sh3glb2/Ldlr/Itgav/Ifitm3/Nedd4/App/Lrp1/Itch/Picalm/Cd2ap/Dnm2/Synj2bp/Mkln1/Ap2m1/Myo6/Cbl/Fcho2/Smap1/Lrp6/Ppp3r1/Wasl/Ap2s1/Atad1	29
GO:0003171	GO:0003171	atrioventricular valve development	9/1149	30/28891	1.62099581045902e-06	1.98142038682519e-05	1.14973802880365e-05	Heyl/Hey2/Notch1/Axin2/Bmpr2/Mdm4/Bmpr1a/Tgfb2/Smad4	9
GO:0048745	GO:0048745	smooth muscle tissue development	9/1149	30/28891	1.62099581045902e-06	1.98142038682519e-05	1.14973802880365e-05	Pdgfrb/Mylk/Eng/Foxp1/Nf1/Zfp950/Tiparp/Dlg1/Efemp2	9
GO:0090090	GO:0090090	negative regulation of canonical Wnt signaling pathway	19/1149	135/28891	1.75092144586662e-06	2.13541433093868e-05	1.23909447982737e-05	Tbx18/Rbms3/Notch1/Limd1/Dab2ip/Lzts2/Axin2/Cdh2/App/Lats2/Csnk1a1/Ctnnd1/Gsk3b/Mllt3/Wwtr1/Tcf7l2/Ppp2r3a/Emd/G3bp1	19
GO:0051492	GO:0051492	regulation of stress fiber assembly	16/1149	99/28891	1.78909426635427e-06	2.17706639377717e-05	1.2632634855275e-05	Dlc1/Phldb2/Arhgap6/Fermt2/Pik3r1/Rhoc/Tpm1/Rhoa/Wasf2/Tjp1/Rock2/Cdc42/Carmil1/Cgnl1/Braf/Rgcc	16
GO:0038127	GO:0038127	ERBB signaling pathway	18/1149	123/28891	1.83675189017699e-06	2.23004741823059e-05	1.29400622897765e-05	Gper1/Itga1/Slc30a10/Ptk2/Dab2ip/Spry2/Plce1/Tgfb1/Rnf115/Mapk3/Gab1/Src/Fer/Cbl/Raf1/Braf/Iqgap1/Dusp3	18
GO:0055013	GO:0055013	cardiac muscle cell development	17/1149	111/28891	1.85708968910908e-06	2.24969589855161e-05	1.30540744660087e-05	Pdgfrb/Rgs4/Tbx3/Tbx18/Hey2/Mef2a/Foxp1/Lmna/Gsk3b/Camk2d/Nr3c1/Bmpr1a/Smad4/Yy1/Dicer1/Ep300/Akap13	17
GO:0050821	GO:0050821	protein stabilization	24/1149	202/28891	1.86136170888796e-06	2.24983786911347e-05	1.30548982636997e-05	Pten/Atp1b2/Pik3r1/Lamp1/Ifi30/Pdcd10/Apbb2/Ppib/Sav1/Ctnnd1/Dnlz/Irgm1/Flna/Pdcl3/Hcfc1/Ncor2/Stx12/Tbl1x/Tbrg1/Nckap1/Zfp207/Nop53/Gnaq/Ep300	24
GO:0001935	GO:0001935	endothelial cell proliferation	22/1149	175/28891	1.92974935158616e-06	2.32213171974201e-05	1.34743902093209e-05	Mef2c/Enpep/Nr2f2/Itga4/Vstm4/Pik3cd/Eng/Sparc/Zeb2/Pdcd10/Krit1/Bmpr2/Nf1/Synj2bp/Rictor/Pdcl3/Dlg1/Xbp1/Sp1/Stat3/Dicer1/Rgcc	22
GO:0050768	GO:0050768	negative regulation of neurogenesis	22/1149	175/28891	1.92974935158616e-06	2.32213171974201e-05	1.34743902093209e-05	Ptn/Daam2/Cysltr2/Pten/Notch1/Sema6d/Ptk2/Ldlr/Tgfb1/Hook3/Hes1/Nf1/Rapgef2/Gdi1/Mecp2/Gsk3b/Ryk/Bmpr1a/Ifrd1/Ptprs/Dicer1/Rest	22
GO:0072001	GO:0072001	renal system development	34/1149	352/28891	1.99265218004457e-06	2.39117007742863e-05	1.387499184745e-05	Notch3/Pdgfrb/Heyl/Nid1/Col4a1/Mef2c/Ednra/Enpep/Tbx18/Foxc1/Foxd1/Cfh/Tns2/Notch1/Rhoa/Lzts2/Plce1/Tgfb1/Actn4/Hes1/Lamb2/Pkd2/Nf1/Ilk/Ctnnd1/Arid5b/Zfp950/Tiparp/Dlg1/Pdgfa/Tgfb2/Smad4/Yap1/Wwtr1	34
GO:0000381	GO:0000381	regulation of alternative mRNA splicing, via spliceosome	12/1149	57/28891	1.99595360110386e-06	2.39117007742863e-05	1.387499184745e-05	Malat1/Mbnl2/Rbfox2/Rbm5/Thrap3/Zbtb7a/Rbm7/Celf1/Wtap/Rbmx/Rest/Tia1	12
GO:0070534	GO:0070534	protein K63-linked ubiquitination	13/1149	67/28891	2.00308574082689e-06	2.39441706105466e-05	1.38938327788271e-05	Nedd4/Itch/Rnf115/Trim12a/Bfar/Sash1/Ddx3x/Prpf19/Rnf213/Ube2v2/Peli1/Birc2/Ube2e3	13
GO:0014033	GO:0014033	neural crest cell differentiation	16/1149	100/28891	2.05203663601518e-06	2.44752827841899e-05	1.42020156700796e-05	Mef2c/Ednra/Foxc1/Sema6d/Cited2/Zeb2/Hes1/Cdh2/Cdc42/Mapk3/Phactr4/Bmpr1a/Smad4/Lrp6/Dicer1/Anxa6	16
GO:0043534	GO:0043534	blood vessel endothelial cell migration	18/1149	124/28891	2.0697394885735e-06	2.46321743530231e-05	1.42930534954121e-05	Tbxa2r/Mef2c/Itgb1/Ets1/Rhoj/Notch1/Myh9/Rhoa/Tgfb1/Pdcd10/Nf1/Hspb1/Mecp2/Spred1/Pik3c2a/Emp2/Sp1/Rgcc	18
GO:1904738	GO:1904738	vascular associated smooth muscle cell migration	10/1149	39/28891	2.11137364364828e-06	2.50725620183233e-05	1.45485926276318e-05	Mef2c/Itga4/Myh9/Tpm1/Rhoa/Prkg1/Nf1/Lrp1/Iqgap1/Dock7	10
GO:0002764	GO:0002764	immune response-regulating signaling pathway	40/1149	450/28891	2.12512028574877e-06	2.51805828169138e-05	1.46112727236211e-05	Kcnj8/Mef2c/Colec12/Tnfrsf21/Pde4d/Pten/Cd81/Pik3r1/Dab2ip/Irf2/Csk/Pde4b/Fyn/Foxp1/App/Csnk1a1/Nfkbia/Dennd1b/Ifih1/Irgm1/Src/Fer/Ddx3x/Ifi35/Lsm14a/Pdpk1/Nek7/Rap1a/Pum2/Nmi/Ptprs/Rab11fip2/Lrrfip2/Rc3h2/Irf1/Braf/Peli1/Nop53/Dusp3/Rc3h1	40
GO:0034728	GO:0034728	nucleosome organization	15/1149	89/28891	2.17359867957152e-06	2.56987704145847e-05	1.49119560067134e-05	Atrx/Hp1bp3/Smarcd1/Tspyl1/Chd1/Smarcb1/Nap1l1/H1f0/Smarce1/Brd2/Cabin1/Rsf1/Tspyl4/Arid1a/Chrac1	15
GO:1904037	GO:1904037	positive regulation of epithelial cell apoptotic process	11/1149	48/28891	2.19094104256719e-06	2.58473763518547e-05	1.49981860155098e-05	Gper1/Cd248/Itga4/Tgfb1/Sav1/Sort1/Xbp1/Eif2s1/Ano6/Rgcc/Tia1	11
GO:0032409	GO:0032409	regulation of transporter activity	31/1149	307/28891	2.21962711248063e-06	2.61288713349622e-05	1.51615261573333e-05	Kcnj8/Abcc9/Ace2/Gper1/Mef2c/Ednra/Atp1a2/Rem1/Pde4d/Pten/Itgb1/Agrn/Dmd/Casq2/Atp1b2/Akap7/Ehd3/Pde4b/Actb/Asph/Nedd4/Pkd2/App/Dnm2/Sri/Camk2d/Dlg1/Tcaf1/Ndfip2/Slmap/Cacna1d	31
GO:0010721	GO:0010721	negative regulation of cell development	32/1149	323/28891	2.30668657000197e-06	2.70948107951424e-05	1.57220217181319e-05	Inpp4b/Ptn/Daam2/Cysltr2/Pten/S1pr3/Notch1/Pik3r1/Sema6d/Ptk2/Clec2d/Ldlr/Tgfb1/Hook3/Hes1/Nf1/Rapgef2/Hspb1/Gdi1/Mecp2/Dleu2/Gsk3b/Irgm1/Ryk/Bmpr1a/Ifrd1/Ptprs/Rc3h2/Irf1/Dicer1/Rc3h1/Rest	32
GO:0090100	GO:0090100	positive regulation of transmembrane receptor protein serine/threonine kinase signaling pathway	16/1149	101/28891	2.34920711862439e-06	2.75345379812794e-05	1.59771776010339e-05	Foxd1/Notch1/Eng/Cited2/Tgfb1/Zeb2/Hes1/Bmpr2/Ilk/Synj2bp/Tgfbr3/Bmpr1a/Smad4/Ep300/Crebbp/Twsg1	16
GO:0003229	GO:0003229	ventricular cardiac muscle tissue development	13/1149	68/28891	2.38699769981258e-06	2.78568804838041e-05	1.61642199045838e-05	Kcnj8/Tbx3/Ednra/Foxc1/Hey2/Notch1/Eng/Tpm1/Tgfb1/Tgfbr3/Bmpr1a/Tgfb2/Smad4	13
GO:0061045	GO:0061045	negative regulation of wound healing	13/1149	68/28891	2.38699769981258e-06	2.78568804838041e-05	1.61642199045838e-05	Vtn/Ajap1/Phldb2/Tfpi/Sh2b3/Pten/Plat/Slc12a2/Prkg1/Serping1/Pros1/Crk/Pdgfa	13
GO:0034763	GO:0034763	negative regulation of transmembrane transport	20/1149	151/28891	2.47870989363665e-06	2.88649765033171e-05	1.67491772099726e-05	Rgs4/Atp1a2/Rem1/Pten/Agrn/Casq2/Pid1/Tgfb1/Nedd4/Pkd2/Sri/Pik3c2a/Camk2d/Ubr3/Ppp3cb/Oaz2/Tgfb2/Pea15a/Ppp3r1/Arl6ip5	20
GO:0001763	GO:0001763	morphogenesis of a branching structure	27/1149	249/28891	2.58968896618477e-06	3.00281921882025e-05	1.74241441768546e-05	Tbx2/Tbx3/Col4a1/Mgp/Ednra/Foxd1/Notch1/Eng/Slc12a2/Dag1/Ncoa3/Spry2/Tgfb1/Ilk/Mecp2/Src/Btbd7/Dlg1/Pdgfa/Rere/Smad4/Csf1/Yap1/Lrp6/Dicer1/Ppp3r1/Tmed2	27
GO:0006402	GO:0006402	mRNA catabolic process	27/1149	249/28891	2.58968896618477e-06	3.00281921882025e-05	1.74241441768546e-05	Fus/Rock2/Axin2/Rock1/Tnrc6a/Pabpc1/Ssb/Pnrc1/Fto/Cirbp/Cnot2/Eif4a3/Cnot3/Zcchc7/Pum2/Tnrc6c/Rc3h2/Smg6/Thrap3/Dicer1/Cnot10/Elavl1/Celf1/Smg1/Tut7/Rc3h1/Pnrc2	27
GO:0022898	GO:0022898	regulation of transmembrane transporter activity	30/1149	294/28891	2.59924473874243e-06	3.00745945732698e-05	1.74510696022181e-05	Kcnj8/Abcc9/Ace2/Gper1/Mef2c/Ednra/Atp1a2/Rem1/Pde4d/Pten/Itgb1/Agrn/Dmd/Casq2/Atp1b2/Akap7/Ehd3/Pde4b/Actb/Asph/Nedd4/Pkd2/App/Dnm2/Sri/Camk2d/Dlg1/Tcaf1/Slmap/Cacna1d	30
GO:0035303	GO:0035303	regulation of dephosphorylation	18/1149	126/28891	2.61754317047361e-06	3.02217404437411e-05	1.75364523933649e-05	Pdgfrb/Itga1/Dlc1/Mef2c/Mprip/Tgfb1/Rock2/Rock1/Ywhab/Ppp1r2/Ppp1r12a/Cnep1r1/Src/Tgfb2/Ppp6r3/Iqgap1/Ppp2r5a/Tiprl	18
GO:1904063	GO:1904063	negative regulation of cation transmembrane transport	16/1149	102/28891	2.68447503617885e-06	3.08951545507306e-05	1.79272073351666e-05	Rgs4/Atp1a2/Rem1/Pten/Agrn/Casq2/Tgfb1/Nedd4/Pkd2/Sri/Pik3c2a/Camk2d/Ubr3/Ppp3cb/Tgfb2/Ppp3r1	16
GO:0007034	GO:0007034	vacuolar transport	21/1149	165/28891	2.68727937089457e-06	3.08951545507306e-05	1.79272073351666e-05	Rhob/Lamp1/Ehd3/Hook3/Nedd4/M6pr/Lrp1/Tmem50a/Sort1/Ankfy1/Irgm1/Rab12/Tmem106b/Vps13a/Leprotl1/Vps4a/Ndfip2/Stx7/Snapin/Dtx3l/Atp6v0d1	21
GO:0035329	GO:0035329	hippo signaling	10/1149	40/28891	2.71511999194201e-06	3.11490990600975e-05	1.80745610525132e-05	Limd1/Frmd6/Lats2/Sav1/Src/Mark3/Tead1/Yap1/Amotl2/Wwtr1	10
GO:0003206	GO:0003206	cardiac chamber morphogenesis	20/1149	152/28891	2.74906390037877e-06	3.14718414810805e-05	1.82618354125529e-05	Heyl/Tbx2/Tbx3/Mef2c/Ednra/Foxc1/Hey2/Notch1/Eng/Tpm1/Cited2/Tgfb1/Hes1/Bmpr2/Sav1/Tgfbr3/Bmpr1a/Tgfb2/Smad4/Lrp6	20
GO:0043242	GO:0043242	negative regulation of protein-containing complex disassembly	15/1149	91/28891	2.89975040495829e-06	3.31268954490488e-05	1.92221962220752e-05	Sptbn1/Tmod3/Svil/Eps8/Tpm1/Lima1/Eml4/Carmil1/Flii/Tmod2/Capza1/Capzb/Add1/Pik3ca/Specc1l	15
GO:2000630	GO:2000630	positive regulation of miRNA metabolic process	12/1149	59/28891	2.9359288599998e-06	3.34695890039977e-05	1.94210474173948e-05	Ets1/Tgfb1/Gnl3/Nr3c1/Bmpr1a/Tgfb2/Tead1/Nr1h2/Smad4/Stat3/Dicer1/Srebf2	12
GO:0060317	GO:0060317	cardiac epithelial to mesenchymal transition	9/1149	32/28891	2.95784670966067e-06	3.36486133042279e-05	1.95249279706702e-05	Heyl/Tbx3/Hey2/Notch1/Eng/Emp2/Tgfbr3/Tgfb2/Smad4	9
GO:0006874	GO:0006874	intracellular calcium ion homeostasis	32/1149	327/28891	2.99703092814763e-06	3.40228982723678e-05	1.97421103840245e-05	Atp13a5/Gper1/Pth1r/Trpc4/Inpp4b/Cacna1c/Ednra/Pde4d/Itpr2/Atp2a3/Dmd/Casq2/Plce1/Tgfb1/Itgav/Asph/Pkd2/App/Itpr1/Nptn/Selenok/Sri/Flna/Camk2d/Tgfb2/Atp2c1/Tmem165/Kctd17/Ccdc47/Clstn1/Anxa6/Tmco1	32
GO:0002757	GO:0002757	immune response-activating signaling pathway	39/1149	440/28891	3.03860475184765e-06	3.44226877222908e-05	1.99740920155587e-05	Kcnj8/Mef2c/Colec12/Tnfrsf21/Pde4d/Pten/Cd81/Pik3r1/Dab2ip/Irf2/Csk/Pde4b/Fyn/Foxp1/App/Csnk1a1/Nfkbia/Dennd1b/Ifih1/Irgm1/Src/Ddx3x/Ifi35/Lsm14a/Pdpk1/Nek7/Rap1a/Pum2/Nmi/Ptprs/Rab11fip2/Lrrfip2/Rc3h2/Irf1/Braf/Peli1/Nop53/Dusp3/Rc3h1	39
GO:0051962	GO:0051962	positive regulation of nervous system development	36/1149	391/28891	3.05991542910965e-06	3.44635166428442e-05	1.99977833851174e-05	Gper1/Il34/Ptn/Itgb1/Agrn/Notch1/Marcks/Pik3r1/Ptk2/Dag1/Wls/Tgfb1/Zeb2/Hes1/Bmpr2/Ppp1cc/Lrp1/Nptn/Ilk/Picalm/Gdi1/Mecp2/Gsk3b/Pafah1b1/Prpf19/Ube2v2/Nap1l1/Braf/Plxnb1/Ist1/Ufl1/Il6st/Dicer1/Ep300/Clstn1/Stk25	36
GO:0032024	GO:0032024	positive regulation of insulin secretion	17/1149	115/28891	3.06130221702827e-06	3.44635166428442e-05	1.99977833851174e-05	Gper1/Ano1/Cacna1c/Rapgef4/Myh9/Prkar1a/Itpr1/Lrp1/Glud1/Glul/Sri/Gna11/Hcfc1/Ppp3cb/Tcf7l2/Gnaq/Cacna1d	17
GO:0032231	GO:0032231	regulation of actin filament bundle assembly	17/1149	115/28891	3.06130221702827e-06	3.44635166428442e-05	1.99977833851174e-05	Dlc1/Phldb2/Arhgap6/Fermt2/Pik3r1/Rhoc/Tpm1/Rhoa/Wasf2/Tjp1/Rock2/Cdc42/Carmil1/Cgnl1/Flna/Braf/Rgcc	17
GO:0061307	GO:0061307	cardiac neural crest cell differentiation involved in heart development	7/1149	18/28891	3.34421093239879e-06	3.74925511365206e-05	2.17554094654253e-05	Ednra/Cited2/Hes1/Cdc42/Mapk3/Lrp6/Dicer1	7
GO:0099159	GO:0099159	regulation of modification of postsynaptic structure	7/1149	18/28891	3.34421093239879e-06	3.74925511365206e-05	2.17554094654253e-05	Rhob/Marcks/Ptk2/Rhoa/Cdc42/Nf1/Gsk3b	7
GO:0050769	GO:0050769	positive regulation of neurogenesis	32/1149	329/28891	3.40942896535911e-06	3.81447476186355e-05	2.21338526785492e-05	Gper1/Il34/Ptn/Itgb1/Notch1/Marcks/Ptk2/Dag1/Wls/Tgfb1/Zeb2/Hes1/Bmpr2/Ppp1cc/Lrp1/Nptn/Ilk/Picalm/Gdi1/Mecp2/Gsk3b/Pafah1b1/Prpf19/Nap1l1/Braf/Plxnb1/Ist1/Ufl1/Il6st/Dicer1/Ep300/Stk25	32
GO:0006473	GO:0006473	protein acetylation	17/1149	116/28891	3.45562507802421e-06	3.84452007983296e-05	2.23081934942924e-05	Nupr1/Tgfb1/App/Bloc1s1/Mecp2/Sf3b1/Gsk3b/Mybbp1a/Kat2b/Ddx3x/Phf20l1/Xbp1/Kansl3/Clock/Phf20/Ep300/Crebbp	17
GO:0014074	GO:0014074	response to purine-containing compound	17/1149	116/28891	3.45562507802421e-06	3.84452007983296e-05	2.23081934942924e-05	Kcnj8/Abcc9/Adora2a/Pde4d/Itpr2/Casq2/Pik3r1/Akap7/Asph/Pkd2/Itpr1/Rapgef2/Mat2a/Rap1b/Rap1a/Hmgcs1/Braf	17
GO:1900026	GO:1900026	positive regulation of substrate adhesion-dependent cell spreading	10/1149	41/28891	3.46339254262975e-06	3.84452007983296e-05	2.23081934942924e-05	Lims1/Fermt2/Cdc42/Myadm/Ilk/Carmil1/Dnm2/Flna/Crk/Braf	10
GO:1990874	GO:1990874	vascular associated smooth muscle cell proliferation	14/1149	81/28891	3.46468291589748e-06	3.84452007983296e-05	2.23081934942924e-05	Rgs5/Gper1/Mef2c/Pten/Tpm1/Rhoa/Prkg1/Nf1/Timp3/Camk2d/Src/Bmpr1a/Cdkn1b/Efemp2	14
GO:0007173	GO:0007173	epidermal growth factor receptor signaling pathway	16/1149	104/28891	3.48665131878745e-06	3.86098504933211e-05	2.24037330461318e-05	Gper1/Itga1/Slc30a10/Ptk2/Dab2ip/Spry2/Plce1/Tgfb1/Rnf115/Gab1/Src/Fer/Cbl/Braf/Iqgap1/Dusp3	16
GO:0031669	GO:0031669	cellular response to nutrient levels	26/1149	239/28891	3.71454205750442e-06	4.09658762553696e-05	2.37708394075479e-05	Ogt/Ywhaz/Tnrc6a/Csnk1a1/Mapk3/Glul/Map1lc3b/Plin2/Comt/Pik3c2a/Rictor/Mybbp1a/Kat2b/Rnf167/Atf2/Xbp1/Sec13/Rraga/Eif2s1/Tcf7l2/Rps6kb1/Ep300/Srebf2/Crebbp/Cpeb4/Sesn3	26
GO:0070374	GO:0070374	positive regulation of ERK1 and ERK2 cascade	26/1149	239/28891	3.71454205750442e-06	4.09658762553696e-05	2.37708394075479e-05	Gper1/Pdgfrb/Slc30a10/Akap12/Ednra/Cysltr2/Pten/Notch1/Myh9/Fermt2/Ackr3/Gcnt2/Spry2/Tgfb1/App/Rapgef2/Lrp1/Nptn/Mapk3/Camk2d/Src/Prxl2c/Rap1b/Pdgfa/Rap1a/Braf	26
GO:0032434	GO:0032434	regulation of proteasomal ubiquitin-dependent protein catabolic process	19/1149	142/28891	3.76920593863539e-06	4.14842482880297e-05	2.40716297107972e-05	Cbfa2t3/Trib2/Csnk1e/Axin2/Ogt/Csnk1a1/Gsk3b/Dda1/Phf20l1/Araf/Rad23b/Arih1/Ddrgk1/Ube2v2/Rnf14/Nop53/Ufl1/Rchy1/Zyg11b	19
GO:0051091	GO:0051091	positive regulation of DNA-binding transcription factor activity	28/1149	269/28891	3.78299932326034e-06	4.15516051429102e-05	2.41107141666107e-05	Pten/Slco3a1/Cd200/Ncoa3/Tgfb1/App/Sav1/Trim12a/Arid5b/Fer/Tgfbr3/Ddrgk1/Crtc3/Atf2/Ifrd1/Bud31/Lrrfip2/Smarcb1/Trim26/Lrp6/Clock/Zbtb7a/Stat3/Ep300/Cacna1d/Rgcc/Psma6/Crebbp	28
GO:0050866	GO:0050866	negative regulation of cell activation	25/1149	225/28891	3.88997876760682e-06	4.25540101547291e-05	2.46923692106461e-05	Gper1/Tnfrsf21/Adora2a/Sh2b3/Pde5a/Pten/Cygb/Prkar1a/Cd200/Prkg1/Ldlr/Tgfb1/Itch/Hspb1/Parp3/Fer/Dlg1/Pdgfa/Cd274/Rc3h2/Irf1/Peli1/Dusp3/Rc3h1/Twsg1	25
GO:0061351	GO:0061351	neural precursor cell proliferation	25/1149	225/28891	3.88997876760682e-06	4.25540101547291e-05	2.46923692106461e-05	Ptn/Lims1/Itgb1/Notch1/Rhoa/Rsu1/Tgfb1/Zeb2/Hook3/Cdh2/Nes/Nf1/Tacc1/Ilk/Sox5/Ryk/Flna/Ncor2/Pafah1b1/Rere/Shoc2/Nap1l1/Lrp6/Dock7/Ndufs2	25
GO:0006935	GO:0006935	chemotaxis	40/1149	462/28891	4.04036826068294e-06	4.41100688137059e-05	2.5595287050379e-05	Pdgfrb/Itga1/Il34/Ptn/Ednra/Nbl1/Pde4d/Agrn/Notch1/Pik3cd/Eng/Sema6d/Slc12a2/Ackr3/Ptk2/Rhoa/Pde4b/Tgfb1/Itgav/Bmpr2/App/Lrp1/Ppib/Hspb1/Mapk3/Gab1/Ryk/Mycbp2/Fer/Crk/Pdgfa/Gbf1/Csf1/Adam10/Dusp3/Ano6/Sbds/Wasl/Jam3/Mtus1	40
GO:0045444	GO:0045444	fat cell differentiation	28/1149	270/28891	4.0636724610347e-06	4.42752240975914e-05	2.56911199749838e-05	Kcnj8/Gper1/Lama4/Cebpd/Fermt2/Trib2/Tgfb1/Axin2/Hes1/Sav1/Sort1/Fndc3b/Gsk3b/Arid5b/Ncor2/Fto/Tbl1x/Fbxo9/Atf2/Xbp1/Ctbp1/Yap1/Wwtr1/Lrp6/Tcf7l2/Zbtb7a/Ep300/Trio	28
GO:0071675	GO:0071675	regulation of mononuclear cell migration	18/1149	130/28891	4.12208193996911e-06	4.48214331424352e-05	2.60080629693676e-05	Il34/Nbl1/Itga4/Apod/Ptk2/Cd200/Rhoa/Tgfb1/Msn/App/Mapk3/Selenok/Crk/Csf1/Adam10/Ano6/Wasl/Jam3	18
GO:0030520	GO:0030520	intracellular estrogen receptor signaling pathway	11/1149	51/28891	4.14001923433229e-06	4.48364083078187e-05	2.60167524515408e-05	Gper1/Lbh/Ncoa3/Rbfox2/Src/Cnot2/Ddrgk1/Strn3/Yap1/Ufl1/Arid1a	11
GO:1902743	GO:1902743	regulation of lamellipodium organization	11/1149	51/28891	4.14001923433229e-06	4.48364083078187e-05	2.60167524515408e-05	Pik3r1/Wasf2/Plce1/Cdc42/Carmil1/Dnm2/Src/Fer/Abi2/Nckap1/Capzb	11
GO:0002833	GO:0002833	positive regulation of response to biotic stimulus	37/1149	413/28891	4.22887971644042e-06	4.57073526238021e-05	2.65221261762257e-05	Kcnj8/Ifi203/Colec12/Mndal/Ifi211/Pik3r1/Lamp1/Dab2ip/Irf2/Gbp7/App/Csnk1a1/Nfkbia/Trim12a/Ifih1/Irgm1/Sfpq/Src/Sash1/Ddx3x/Ifi35/Lsm14a/Matr3/Pdpk1/Nek7/Znfx1/Pum2/Cd274/Nmi/Ptprs/Rab11fip2/Lrrfip2/H2-M3/Irf1/Peli1/Nop53/Parp9	37
GO:0030099	GO:0030099	myeloid cell differentiation	41/1149	480/28891	4.28932466064142e-06	4.62683128234527e-05	2.68476286685146e-05	Il34/Inpp4b/Cbfa2t3/Mef2c/Epas1/Sh2b3/Ets1/Myh9/Tmod3/Cd81/Pik3r1/Cited2/Clec2d/Wasf2/Tgfb1/Foxp1/App/Nf1/Ptbp3/Thra/Rbfox2/Nfkbia/Gsk3b/Flna/Ctr9/Src/Nr3c1/Pafah1b1/Tgfbr3/Klf13/Sp1/Smap1/Csf1/Abi1/Ufl1/Add1/Zbtb7a/Stat3/Prmt1/Ep300/Brd1	41
GO:0048511	GO:0048511	rhythmic process	31/1149	317/28891	4.31502080070046e-06	4.64529575264274e-05	2.69547705139497e-05	Ptn/Adora2a/Pde4d/Pten/Myh9/Csnk1e/Zfhx3/Klf9/Rock2/Ogt/Ppp1cc/Top1/Nrip1/Mat2a/Gsk3b/Mycbp2/Mybbp1a/Sfpq/Kat2b/Src/Fbxl3/Ube3a/Sp1/Kdm5a/Nampt/Clock/Thrap3/Kdm2a/Ep300/Nr2f6/Crebbp	31
GO:0001890	GO:0001890	placenta development	22/1149	184/28891	4.44539415146643e-06	4.77615264487911e-05	2.7714080079631e-05	Ptn/Epas1/Nr2f2/Itga4/Hey2/Xist/Cited2/Ncoa3/Itgav/Hes1/Bmpr2/Pkd2/Mapk3/Gab1/Birc6/Pbrm1/Sp1/Ggnbp2/Cdkn1b/Birc2/Arid1a/Tmed2	22
GO:0042330	GO:0042330	taxis	40/1149	464/28891	4.48404001590406e-06	4.80813399725159e-05	2.78996549191738e-05	Pdgfrb/Itga1/Il34/Ptn/Ednra/Nbl1/Pde4d/Agrn/Notch1/Pik3cd/Eng/Sema6d/Slc12a2/Ackr3/Ptk2/Rhoa/Pde4b/Tgfb1/Itgav/Bmpr2/App/Lrp1/Ppib/Hspb1/Mapk3/Gab1/Ryk/Mycbp2/Fer/Crk/Pdgfa/Gbf1/Csf1/Adam10/Dusp3/Ano6/Sbds/Wasl/Jam3/Mtus1	40
GO:0007389	GO:0007389	pattern specification process	42/1149	498/28891	4.51800864712038e-06	4.83498356208633e-05	2.80554520733396e-05	Heyl/Tbx2/Tbx3/Mef2c/Ednra/Nbl1/Nr2f2/Tbx18/Daam2/Foxc1/Foxd1/Ifitm1/Zic1/Hey2/Notch1/Eng/Cited2/Wls/Zeb2/Axin2/Hes1/Asph/Bmpr2/Zeb1/Pkd2/Sf3b1/Nr2f1/Mllt3/Bmpr1a/Dzip1l/Nckap1/Aida/Smad4/Yy1/Abi1/Lrp6/Ppp2r3a/Prkacb/Kdm2a/Ep300/Mib1/Tmed2	42
GO:0060538	GO:0060538	skeletal muscle organ development	25/1149	227/28891	4.55721258713314e-06	4.86731876909783e-05	2.82430801880877e-05	Heyl/Mef2c/Nr2f2/Dmd/Notch1/Nupr1/Svil/Dag1/Rhoa/Cited2/Gpcpd1/Tgfb1/Foxp1/Myl6/Nf1/Hmg20b/Ppp3cb/Cfl2/Ccnt2/Tcf7l2/Rps6kb1/Ep300/Emd/Psma6/Ybx3	25
GO:0002040	GO:0002040	sprouting angiogenesis	18/1149	131/28891	4.60334988685361e-06	4.90691725143943e-05	2.84728541488977e-05	Tbxa2r/Sh2b3/Vstm4/Itgb1/Rhoj/Notch1/Rhoa/Tjp1/Tgfb1/Cdc42/Pdcd10/Jak1/Spred1/Glul/Synj2bp/Epn2/Pik3c2a/Rnf213	18
GO:0086003	GO:0086003	cardiac muscle cell contraction	13/1149	72/28891	4.65701973383469e-06	4.95437364611294e-05	2.87482243935406e-05	Kcnj8/Abcc9/Cacna1c/Atp1a2/Pde4d/Casq2/Pde4b/Sri/Flna/Camk2d/Dlg1/Cacna1d/Pik3ca	13
GO:0022612	GO:0022612	gland morphogenesis	20/1149	158/28891	5.01367830115801e-06	5.32216324583145e-05	3.08823585339104e-05	Tbx2/Ptn/Tbx3/Lims1/Notch1/Slc12a2/Dag1/Ncoa3/Tgfb1/Msn/Itpr1/Ctnnd1/Src/Nr3c1/Btbd7/Pdgfa/Xbp1/Csf1/Lrp6/Twsg1	20
GO:0048644	GO:0048644	muscle organ morphogenesis	15/1149	95/28891	5.03222083447036e-06	5.32216324583145e-05	3.08823585339104e-05	Mylk/Ednra/Foxc1/Hey2/Notch1/Eng/Tpm1/Tgfb1/Arid5b/Tgfbr3/Bmpr1a/Tgfb2/Smad4/Lrp6/Efemp2	15
GO:1901379	GO:1901379	regulation of potassium ion transmembrane transport	15/1149	95/28891	5.03222083447036e-06	5.32216324583145e-05	3.08823585339104e-05	Abcc9/Rgs4/Pten/Itgb1/Agrn/Casq2/Atp1b2/Akap7/Nedd4/Gnb2/Dnm2/Flna/Dlg1/Ano6/Cacna1d	15
GO:0098696	GO:0098696	regulation of neurotransmitter receptor localization to postsynaptic specialization membrane	7/1149	19/28891	5.11293971853869e-06	5.38199780613186e-05	3.12295542621443e-05	Rapgef4/Gpc6/Dag1/Ogt/Gsk3b/Rap1a/Adam10	7
GO:0051648	GO:0051648	vesicle localization	24/1149	214/28891	5.13459216284055e-06	5.38199780613186e-05	3.12295542621443e-05	Myo1b/Lin7a/Itga4/Pten/Dpysl2/Actn4/Cdh2/Rab3a/Bloc1s1/Ap1ar/Picalm/Mecp2/Stard3nl/Pafah1b1/Myo6/Ap3m1/Gbf1/Ctbp1/Vps4a/Tcf7l2/Snapin/Wasl/Dctn1/Dctn2	24
GO:0042476	GO:0042476	odontogenesis	18/1149	132/28891	5.13463747124399e-06	5.38199780613186e-05	3.12295542621443e-05	Aspn/Apcdd1/Ednra/Foxc1/Perp/Rhoa/Wls/Tgfb1/Axin2/Lamb1/Ankrd11/Src/Bmpr1a/Atf2/Csf1/Lrp6/Tcf7l2/Dicer1	18
GO:0045739	GO:0045739	positive regulation of DNA repair	18/1149	132/28891	5.13463747124399e-06	5.38199780613186e-05	3.12295542621443e-05	Fus/Actb/Parp3/Smarcd1/Pbrm1/Uimc1/Epc2/Kmt5b/Epc1/Ino80d/Ino80e/Smarcb1/Ube2v2/Bcl7c/Yy1/Smarce1/Arid1a/Bcl7b	18
GO:0007097	GO:0007097	nuclear migration	9/1149	34/28891	5.14843003430527e-06	5.38199780613186e-05	3.12295542621443e-05	Ptk2/Hook3/Cdc42/Tacc1/Lmna/Pafah1b1/Cdc42bpa/Dock7/Dctn1	9
GO:1904752	GO:1904752	regulation of vascular associated smooth muscle cell migration	9/1149	34/28891	5.14843003430527e-06	5.38199780613186e-05	3.12295542621443e-05	Mef2c/Myh9/Tpm1/Rhoa/Prkg1/Nf1/Lrp1/Iqgap1/Dock7	9
GO:1900102	GO:1900102	negative regulation of endoplasmic reticulum unfolded protein response	6/1149	13/28891	5.26907829885274e-06	5.49750654880301e-05	3.18998047298964e-05	Bfar/Nck1/Ddrgk1/Xbp1/Ufl1/Crebrf	6
GO:0001822	GO:0001822	kidney development	32/1149	336/28891	5.29972174348544e-06	5.51593755883252e-05	3.20067524189436e-05	Notch3/Pdgfrb/Heyl/Nid1/Mef2c/Ednra/Enpep/Foxc1/Foxd1/Cfh/Tns2/Notch1/Rhoa/Lzts2/Plce1/Tgfb1/Actn4/Hes1/Lamb2/Pkd2/Nf1/Ilk/Ctnnd1/Arid5b/Zfp950/Tiparp/Dlg1/Pdgfa/Tgfb2/Smad4/Yap1/Wwtr1	32
GO:0050770	GO:0050770	regulation of axonogenesis	22/1149	186/28891	5.30711628467543e-06	5.51593755883252e-05	3.20067524189436e-05	Pten/Sema6d/Ptk2/Chn1/Zeb2/Cdh2/Bmpr2/Lrp1/Ilk/Picalm/Gdi1/Gsk3b/Ryk/Arhgap35/Pafah1b1/Ifrd1/Ptprs/Braf/Plxnb1/Ist1/Ep300/Stk25	22
GO:0061138	GO:0061138	morphogenesis of a branching epithelium	25/1149	229/28891	5.32737956491401e-06	5.52639087049988e-05	3.20674087543221e-05	Tbx2/Tbx3/Col4a1/Mgp/Ednra/Foxd1/Notch1/Eng/Slc12a2/Dag1/Ncoa3/Spry2/Tgfb1/Ilk/Src/Btbd7/Dlg1/Pdgfa/Smad4/Csf1/Yap1/Lrp6/Dicer1/Ppp3r1/Tmed2	25
GO:0140888	GO:0140888	interferon-mediated signaling pathway	14/1149	84/28891	5.39812420548697e-06	5.58907123761223e-05	3.24311175473052e-05	Ifitm1/Ifitm2/Ifitm3/Ifnar2/Jak1/Parp14/Ifih1/Irgm1/Lsm14a/Irf1/Samhd1/Eif4e2/Stat2/Parp9	14
GO:0030032	GO:0030032	lamellipodium assembly	13/1149	73/28891	5.46140073248645e-06	5.64379484091872e-05	3.27486564613741e-05	Vcl/Itgb1/Pik3r1/Wasf2/Plce1/Cdc42/Carmil1/Dnm2/Nck1/Fer/Abi2/Nckap1/Capzb	13
GO:0032006	GO:0032006	regulation of TOR signaling	20/1149	159/28891	5.52384054844157e-06	5.69223954611e-05	3.30297614718148e-05	Ywhaz/Csnk1a1/Mapk3/Gsk3b/Rictor/Src/Ubr1/Rnf167/Sik3/Araf/Fbxo9/Ube3a/Xbp1/Sec13/Rraga/Prkacb/Rps6kb1/Ep300/Lamtor3/Sesn3	20
GO:0045089	GO:0045089	positive regulation of innate immune response	35/1149	385/28891	5.52930378809577e-06	5.69223954611e-05	3.30297614718148e-05	Kcnj8/Ifi203/Colec12/Mndal/Ifi211/Pik3r1/Lamp1/Dab2ip/Irf2/Gbp7/App/Csnk1a1/Nfkbia/Trim12a/Ifih1/Irgm1/Sfpq/Src/Ddx3x/Ifi35/Lsm14a/Matr3/Pdpk1/Nek7/Znfx1/Pum2/Nmi/Ptprs/Rab11fip2/Lrrfip2/H2-M3/Irf1/Peli1/Nop53/Parp9	35
GO:0002262	GO:0002262	myeloid cell homeostasis	24/1149	215/28891	5.56565790452507e-06	5.69650584739007e-05	3.30545170908478e-05	Epas1/Sh2b3/Cfh/Ets1/Pik3cd/Tmod3/Cited2/Pde4b/Nf1/Ptbp3/Thra/Rbfox2/Tgfbr3/Klf13/Sp1/Smap1/Csf1/Ufl1/Add1/Zbtb7a/Stat3/Prmt1/Jam3/Brd1	24
GO:0007519	GO:0007519	skeletal muscle tissue development	24/1149	215/28891	5.56565790452507e-06	5.69650584739007e-05	3.30545170908478e-05	Heyl/Mef2c/Nr2f2/Dmd/Notch1/Nupr1/Svil/Rhoa/Cited2/Gpcpd1/Tgfb1/Foxp1/Myl6/Nf1/Hmg20b/Ppp3cb/Cfl2/Ccnt2/Tcf7l2/Rps6kb1/Ep300/Emd/Psma6/Ybx3	24
GO:0048771	GO:0048771	tissue remodeling	24/1149	215/28891	5.56565790452507e-06	5.69650584739007e-05	3.30545170908478e-05	Cspg4/Pth1r/Inpp4b/Ptn/Mef2c/Ednra/Epas1/Foxc1/Itga4/Csk/Rock2/Itgav/Rock1/Bmpr2/Nf1/Lrp1/Gsk3b/Klf6/Flna/Src/Tgfbr3/Pbrm1/Tgfb2/Lrp6	24
GO:0051054	GO:0051054	positive regulation of DNA metabolic process	31/1149	321/28891	5.57552742219158e-06	5.69650584739007e-05	3.30545170908478e-05	Pdgfrb/Tnfaip1/Fus/Tgfb1/Actb/Cdc42/Atrx/Mecp2/Mapk3/Gsk3b/Parp3/Camk2d/Gnl3/Smarcd1/Pbrm1/Uimc1/Nek7/Epc2/Kmt5b/Epc1/Ino80d/Ppp1r10/Ino80e/Smarcb1/Ube2v2/Bcl7c/Yy1/Smarce1/Arid1a/Bcl7b/Rgcc	31
GO:1903052	GO:1903052	positive regulation of proteolysis involved in protein catabolic process	18/1149	133/28891	5.72048071316689e-06	5.83293140551318e-05	3.38461393700867e-05	Cbfa2t3/Pten/Nupr1/Ptk2/Trib2/Dab2ip/Csnk1e/Axin2/Csnk1a1/Gsk3b/Dda1/Arih1/Ddrgk1/Ube2v2/Rnf14/Nop53/Rchy1/Zyg11b	18
GO:0043535	GO:0043535	regulation of blood vessel endothelial cell migration	15/1149	96/28891	5.74709084363844e-06	5.83293140551318e-05	3.38461393700867e-05	Tbxa2r/Mef2c/Ets1/Rhoj/Notch1/Rhoa/Tgfb1/Pdcd10/Nf1/Hspb1/Mecp2/Spred1/Pik3c2a/Sp1/Rgcc	15
GO:0001649	GO:0001649	osteoblast differentiation	25/1149	230/28891	5.7553883769786e-06	5.83293140551318e-05	3.38461393700867e-05	Pth1r/Mef2c/Ifitm1/Cebpd/Notch1/Limd1/Fermt2/H3f3b/Ptk2/Axin2/Bmpr2/Nf1/Lmna/Ilk/Fndc3b/Gsk3b/Tgfbr3/Crim1/Bmpr1a/Smad4/Yap1/Wwtr1/Il6st/Rest/Twsg1	25
GO:1903706	GO:1903706	regulation of hemopoiesis	39/1149	452/28891	5.75748746519266e-06	5.83293140551318e-05	3.38461393700867e-05	Il34/Inpp4b/Ptn/Mef2c/Sh2b3/Ets1/Pik3r1/Rhoa/Clec2d/Tgfb1/Actb/Foxp1/Zeb1/Nf1/Hspb1/Rbfox2/Nfkbia/Gsk3b/Irgm1/Ctr9/Smarcd1/Pbrm1/Klf13/Xbp1/Smarcb1/Rc3h2/Smap1/Irf1/Csf1/Braf/Smarce1/Zbtb7a/Stat3/Arid1a/Prmt1/Dicer1/Brd1/Mysm1/Rc3h1	39
GO:2000060	GO:2000060	positive regulation of ubiquitin-dependent protein catabolic process	16/1149	108/28891	5.76291468504072e-06	5.83293140551318e-05	3.38461393700867e-05	Cbfa2t3/Pten/Ptk2/Trib2/Csnk1e/Axin2/Csnk1a1/Gsk3b/Dda1/Arih1/Ddrgk1/Ube2v2/Rnf14/Nop53/Rchy1/Zyg11b	16
GO:0016331	GO:0016331	morphogenesis of embryonic epithelium	22/1149	187/28891	5.79250220123665e-06	5.84104272247606e-05	3.38932060583973e-05	Dlc1/Tbx18/Cited2/Tgfb1/Rock2/Zeb2/Vasp/Arhgap35/Phactr4/Gatad2a/Luzp1/Lias/Nckap1/Tgfb2/Lrp6/Brd2/Prkacb/Arid1a/Kdm2a/Mib1/Tmed2/Specc1l	22
GO:0042770	GO:0042770	signal transduction in response to DNA damage	22/1149	187/28891	5.79250220123665e-06	5.84104272247606e-05	3.38932060583973e-05	Hic1/Map3k20/Xpc/Atrx/Pttg1ip/Mapk3/Spred1/Syf2/Myo6/Prpf19/Uimc1/Atf2/Ppp1r10/Cdc5l/Clock/Nop53/Tiprl/Ufl1/Taok2/Parp9/Dtx3l/Brd4	22
GO:0030198	GO:0030198	extracellular matrix organization	31/1149	322/28891	5.9395159470479e-06	5.97815592068111e-05	3.46888184346272e-05	Vtn/Nid1/Egflam/Col4a1/Col4a2/Phldb2/Lama2/Lamc1/Foxc1/Ecm2/Itgb1/Ets1/Notch1/Eng/Ptk2/Dag1/Tgfb1/Axin2/Mmp15/Lamb2/Aplp2/Apbb2/Serpinh1/App/Nf1/Tnfrsf1a/Col1a2/Lamb1/Tgfb2/Efemp2/Rgcc	31
GO:0070588	GO:0070588	calcium ion transmembrane transport	33/1149	354/28891	5.9943463031107e-06	6.0221493935704e-05	3.49440947461878e-05	Kcnj8/Gper1/Trpc4/Cacna1c/Ednra/Atp1a2/Rem1/Pde4d/Itpr2/Atp2a3/Dmd/Casq2/Ehd3/Pde4b/Fyn/Plce1/Tgfb1/Itgav/Asph/Pkd2/Itpr1/Sri/Flna/Camk2d/Ubr3/Ppp3cb/Tgfb2/Atp2c1/Tmem165/Ano6/Cacna1d/Ppp3r1/Tmco1	33
GO:1902895	GO:1902895	positive regulation of miRNA transcription	11/1149	53/28891	6.16075872400547e-06	6.17787194268326e-05	3.58476896513768e-05	Ets1/Tgfb1/Gnl3/Nr3c1/Bmpr1a/Tgfb2/Tead1/Nr1h2/Smad4/Stat3/Srebf2	11
GO:0070373	GO:0070373	negative regulation of ERK1 and ERK2 cascade	14/1149	85/28891	6.22823140984559e-06	6.23398763111163e-05	3.61733062717951e-05	Ace2/Gper1/Pten/Dmd/Dab2ip/Csk/Spry2/Spred1/Timp3/Synj2bp/Dlg1/Xbp1/Smad4/Dusp3	14
GO:0045229	GO:0045229	external encapsulating structure organization	31/1149	323/28891	6.32519303844666e-06	6.31935798951821e-05	3.66686758977729e-05	Vtn/Nid1/Egflam/Col4a1/Col4a2/Phldb2/Lama2/Lamc1/Foxc1/Ecm2/Itgb1/Ets1/Notch1/Eng/Ptk2/Dag1/Tgfb1/Axin2/Mmp15/Lamb2/Aplp2/Apbb2/Serpinh1/App/Nf1/Tnfrsf1a/Col1a2/Lamb1/Tgfb2/Efemp2/Rgcc	31
GO:0035904	GO:0035904	aorta development	13/1149	74/28891	6.38607432602912e-06	6.3684332367307e-05	3.69534396882755e-05	Pdgfrb/Tbx2/Mylk/Ednra/Hey2/Notch1/Eng/Hes1/Lrp1/Dnm2/Bmpr1a/Tgfb2/Efemp2	13
GO:0071901	GO:0071901	negative regulation of protein serine/threonine kinase activity	16/1149	109/28891	6.50789594573804e-06	6.47798833569328e-05	3.75891435720357e-05	Nr2f2/Spry4/Pten/Prkar1a/Uchl1/Dab2ip/Spry2/Nf1/Lats2/Gsk3b/Kat2b/Stk38/Aida/Cdkn1b/Pkig/Lrp6	16
GO:0009048	GO:0009048	dosage compensation by inactivation of X chromosome	9/1149	35/28891	6.68663672146362e-06	6.6436950177478e-05	3.85506723584141e-05	Xist/Ogt/Tsix/Hcfc1/Kansl1/Kansl3/Lrif1/Rlim/Phf20	9
GO:0003002	GO:0003002	regionalization	39/1149	455/28891	6.72307543505107e-06	6.66601398798503e-05	3.86801803064301e-05	Heyl/Tbx2/Tbx3/Mef2c/Ednra/Nbl1/Nr2f2/Tbx18/Daam2/Foxc1/Foxd1/Ifitm1/Hey2/Notch1/Eng/Cited2/Wls/Zeb2/Axin2/Hes1/Bmpr2/Pkd2/Sf3b1/Nr2f1/Mllt3/Bmpr1a/Dzip1l/Nckap1/Aida/Smad4/Yy1/Abi1/Lrp6/Ppp2r3a/Prkacb/Kdm2a/Ep300/Mib1/Tmed2	39
GO:0043062	GO:0043062	extracellular structure organization	31/1149	324/28891	6.73372050125173e-06	6.66601398798503e-05	3.86801803064301e-05	Vtn/Nid1/Egflam/Col4a1/Col4a2/Phldb2/Lama2/Lamc1/Foxc1/Ecm2/Itgb1/Ets1/Notch1/Eng/Ptk2/Dag1/Tgfb1/Axin2/Mmp15/Lamb2/Aplp2/Apbb2/Serpinh1/App/Nf1/Tnfrsf1a/Col1a2/Lamb1/Tgfb2/Efemp2/Rgcc	31
GO:0017145	GO:0017145	stem cell division	10/1149	44/28891	6.87754112276639e-06	6.78358564294718e-05	3.93624010189966e-05	Lbh/Notch1/Ncoa3/Samd9l/Gnl3/Pafah1b1/Mllt3/Tgfb2/Thoc2/Wwtr1	10
GO:0035886	GO:0035886	vascular associated smooth muscle cell differentiation	10/1149	44/28891	6.87754112276639e-06	6.78358564294718e-05	3.93624010189966e-05	Gper1/Pdgfrb/Ednra/Cfh/Hey2/Notch1/Eng/Hes1/Pbrm1/Efemp2	10
GO:0021700	GO:0021700	developmental maturation	35/1149	389/28891	6.93398702039052e-06	6.82682540280267e-05	3.96133038389774e-05	Cspg4/Pth1r/Ednra/Epas1/Pten/Notch1/Dag1/Rhoa/Dab2ip/Tgfb1/Rock2/Hes1/Rock1/Rab3a/App/Ywhaz/Nf1/Ptbp3/Picalm/Mecp2/Dleu2/Gsk3b/Rere/Xbp1/Tgfb2/Plxnb1/Zbtb7a/Ano6/Snapin/Gnaq/Brd1/Clstn1/Tut7/Arcn1/Atp6v0d1	35
GO:0035304	GO:0035304	regulation of protein dephosphorylation	14/1149	86/28891	7.16960608410501e-06	7.03322770750518e-05	4.08109728471652e-05	Pdgfrb/Itga1/Dlc1/Mprip/Tgfb1/Rock2/Rock1/Ywhab/Ppp1r2/Ppp1r12a/Cnep1r1/Ppp6r3/Ppp2r5a/Tiprl	14
GO:2000781	GO:2000781	positive regulation of double-strand break repair	14/1149	86/28891	7.16960608410501e-06	7.03322770750518e-05	4.08109728471652e-05	Fus/Actb/Parp3/Smarcd1/Pbrm1/Epc2/Kmt5b/Epc1/Smarcb1/Ube2v2/Bcl7c/Smarce1/Arid1a/Bcl7b	14
GO:0045667	GO:0045667	regulation of osteoblast differentiation	20/1149	162/28891	7.34826550586663e-06	7.19545347455114e-05	4.17523032930654e-05	Mef2c/Ifitm1/Cebpd/Notch1/Limd1/Fermt2/Ptk2/Axin2/Bmpr2/Lmna/Ilk/Fndc3b/Gsk3b/Crim1/Bmpr1a/Yap1/Wwtr1/Il6st/Rest/Twsg1	20
GO:0045685	GO:0045685	regulation of glial cell differentiation	15/1149	98/28891	7.45361855163434e-06	7.28544123774367e-05	4.22744658495696e-05	Il34/Ptn/Tnfrsf21/Daam2/Notch1/Dag1/Ldlr/Tgfb1/Hes1/Nf1/Mecp2/Prpf19/Tcf7l2/Il6st/Dicer1	15
GO:0048754	GO:0048754	branching morphogenesis of an epithelial tube	22/1149	191/28891	8.16334492841684e-06	7.9647770788067e-05	4.62163766928862e-05	Tbx2/Tbx3/Col4a1/Mgp/Ednra/Foxd1/Notch1/Eng/Slc12a2/Dag1/Ncoa3/Spry2/Tgfb1/Ilk/Src/Dlg1/Smad4/Csf1/Yap1/Lrp6/Dicer1/Ppp3r1	22
GO:0060415	GO:0060415	muscle tissue morphogenesis	14/1149	87/28891	8.23492436853586e-06	8.02016465029166e-05	4.65377683454743e-05	Mylk/Ednra/Foxc1/Hey2/Notch1/Eng/Tpm1/Tgfb1/Tgfbr3/Bmpr1a/Tgfb2/Smad4/Lrp6/Efemp2	14
GO:0017148	GO:0017148	negative regulation of translation	24/1149	220/28891	8.25753417945538e-06	8.02774642401272e-05	4.65817623087485e-05	Limd1/Map3k20/Eif4ebp2/Rock2/Rock1/Tnrc6a/Pabpc1/Pcif1/Ddx3x/Fto/Lsm14a/Cnot2/Eif4a3/Cnot3/Tnrc6c/Rc3h2/Eif2s1/Eif4e2/Cnot10/Celf1/Tut7/Rc3h1/Cpeb4/Tia1	24
GO:0051924	GO:0051924	regulation of calcium ion transport	29/1149	296/28891	8.38668821549185e-06	8.13869474675419e-05	4.72255505060237e-05	Gper1/Pdgfrb/Trpc4/Rgs4/Mylk/Cacna1c/Ednra/Atp1a2/Adora2a/Rem1/Pde4d/Dmd/Casq2/Rhoa/Ehd3/Pde4b/Fyn/Tgfb1/Hes1/Asph/Pkd2/Itpr1/Sri/Camk2d/Ubr3/Ppp3cb/Tgfb2/Cacna1d/Ppp3r1	29
GO:0051651	GO:0051651	maintenance of location in cell	26/1149	250/28891	8.41813998287985e-06	8.15460250577717e-05	4.73178567910674e-05	Gper1/Ednra/Pde4d/Itpr2/Dmd/Casq2/Mprip/Tmsb10/Tmsb4x/Plce1/Tgfb1/Itgav/Asph/Pkd2/Itpr1/Tnrc6a/Sri/Flna/Camk2d/Pafah1b1/Tgfb2/Vps13a/Tmed2/Anxa6/Rer1/Kdelr2	26
GO:0000245	GO:0000245	spliceosomal complex assembly	10/1149	45/28891	8.52883748543565e-06	8.2323805674927e-05	4.77691713932365e-05	Luc7l2/Prpf39/Sf3b1/Crnkl1/Rbm5/Prpf19/Sf3a3/Scaf11/Celf1/Rbmx	10
GO:1900181	GO:1900181	negative regulation of protein localization to nucleus	10/1149	45/28891	8.52883748543565e-06	8.2323805674927e-05	4.77691713932365e-05	Apod/Lzts2/App/Ywhaz/Nf1/Gbp4/Lats2/Gsk3b/Mark3/Pkig	10
GO:0043537	GO:0043537	negative regulation of blood vessel endothelial cell migration	9/1149	36/28891	8.6018334825773e-06	8.27334428208811e-05	4.80068672440745e-05	Tbxa2r/Mef2c/Notch1/Rhoa/Tgfb1/Pdcd10/Mecp2/Spred1/Rgcc	9
GO:0070316	GO:0070316	regulation of G0 to G1 transition	9/1149	36/28891	8.6018334825773e-06	8.27334428208811e-05	4.80068672440745e-05	Dab2ip/Actb/Smarcd1/Pbrm1/Smarcb1/Bcl7c/Smarce1/Arid1a/Bcl7b	9
GO:0051607	GO:0051607	defense response to virus	31/1149	328/28891	8.62153080946194e-06	8.27758676121213e-05	4.80314846327807e-05	Kcnj8/Abcc9/Ifitm1/Serinc3/Ifitm2/Irf2/Gbp7/Ifitm3/Ifnar2/Gbp4/Itch/Csnk1a1/Selenok/Trim12a/Ifih1/Irgm1/Nck1/Lsm14a/Polr3k/Znfx1/Ptprs/Irf1/Zmynd11/Trim26/Samhd1/Atg12/Stat2/Dicer1/Parp9/Dtx3l/G3bp1	31
GO:0046824	GO:0046824	positive regulation of nucleocytoplasmic transport	13/1149	76/28891	8.65852265454767e-06	8.29838941139392e-05	4.81521939894267e-05	Gper1/Zic1/Pik3r1/Tgfb1/Nedd4/Tnfrsf1a/Gsk3b/Ctdspl2/Flna/Camk1/Xbp1/Ep300/Emd	13
GO:0008286	GO:0008286	insulin receptor signaling pathway	18/1149	137/28891	8.71276340123747e-06	8.33562081584821e-05	4.83682327556143e-05	Tns2/Marcks/Pik3r1/Pid1/Eif4ebp2/Ogt/Mapk3/Gsk3b/Adipor1/Src/Nck1/Fer/Pdpk1/Raf1/Rps6kb1/Pik3ca/Sorbs1/Sesn3	18
GO:1904753	GO:1904753	negative regulation of vascular associated smooth muscle cell migration	6/1149	14/28891	8.90970271559848e-06	8.49844576824899e-05	4.93130400315367e-05	Mef2c/Myh9/Tpm1/Rhoa/Prkg1/Nf1	6
GO:0050730	GO:0050730	regulation of peptidyl-tyrosine phosphorylation	27/1149	266/28891	8.91434385293708e-06	8.49844576824899e-05	4.93130400315367e-05	Cspg4/Vtn/Pdgfrb/Il34/Itgb1/Agrn/Cadm4/Fyn/Tgfb1/Hes1/Aplp2/App/Tnfrsf1a/Parp14/Ctnnd1/Rictor/Src/Pdcl3/Abi2/Pdgfa/Cbl/Ggnbp2/Irf1/Abi1/Iqgap1/Il6st/Parp9	27
GO:0006941	GO:0006941	striated muscle contraction	21/1149	178/28891	8.96673092445381e-06	8.53336519436158e-05	4.95156633234569e-05	Kcnj8/Abcc9/Ace2/Cacna1c/Atp1a2/Rem1/Pde4d/Pde5a/Rcsd1/Agrn/Dmd/Casq2/Tpm1/Ehd3/Pde4b/Sri/Flna/Camk2d/Dlg1/Cacna1d/Pik3ca	21
GO:0140546	GO:0140546	defense response to symbiont	31/1149	329/28891	9.1637293234458e-06	8.70554285727351e-05	5.0514740591848e-05	Kcnj8/Abcc9/Ifitm1/Serinc3/Ifitm2/Irf2/Gbp7/Ifitm3/Ifnar2/Gbp4/Itch/Csnk1a1/Selenok/Trim12a/Ifih1/Irgm1/Nck1/Lsm14a/Polr3k/Znfx1/Ptprs/Irf1/Zmynd11/Trim26/Samhd1/Atg12/Stat2/Dicer1/Parp9/Dtx3l/G3bp1	31
GO:0003272	GO:0003272	endocardial cushion formation	8/1149	28/28891	9.32405895398938e-06	8.8423431236169e-05	5.13085371511813e-05	Heyl/Tbx2/Tbx3/Notch1/Eng/Bmpr1a/Tgfb2/Smad4	8
GO:0050863	GO:0050863	regulation of T cell activation	36/1149	411/28891	9.35355438288428e-06	8.8548071649158e-05	5.13808609365285e-05	Tnfrsf21/Adora2a/Sh2b3/Pde5a/Pten/Cd81/Prkar1a/Rhoa/Csk/Tgfb1/Actb/Hes1/Zeb1/Itch/Hspb1/Selenok/Irgm1/Nck1/Dlg1/Smarcd1/Pbrm1/Lgals8/Cd274/Xbp1/Smarcb1/Rc3h2/Irf1/Braf/Smarce1/Peli1/Dusp3/Il6st/Arid1a/Dicer1/Rc3h1/Twsg1	36
GO:0032412	GO:0032412	regulation of monoatomic ion transmembrane transporter activity	28/1149	283/28891	9.92482320793883e-06	9.37921774362806e-05	5.44238032069393e-05	Kcnj8/Abcc9/Gper1/Mef2c/Ednra/Atp1a2/Rem1/Pde4d/Pten/Itgb1/Agrn/Dmd/Casq2/Atp1b2/Akap7/Ehd3/Pde4b/Asph/Nedd4/Pkd2/App/Dnm2/Sri/Camk2d/Dlg1/Tcaf1/Slmap/Cacna1d	28
GO:0007051	GO:0007051	spindle organization	22/1149	194/28891	1.04841677570722e-05	9.88728279739961e-05	5.7371899013924e-05	Pten/Myh9/Rhoa/Mapre2/Atrx/Tacc1/Mecp2/Parp3/Dctn6/Flna/Dlg1/Lsm14a/Map4/Zfp207/Abraxas2/Mapre3/Dicer1/Sbds/Smc1a/Dctn1/Stag2/Dctn2	22
GO:0043010	GO:0043010	camera-type eye development	34/1149	380/28891	1.04989614192147e-05	9.88728279739961e-05	5.7371899013924e-05	Pdgfrb/Tbx2/Ptn/Col4a1/Cacna1c/Foxc1/Cfh/Lamc3/Vstm4/Rhoj/Notch1/Cited2/Spry2/Tgfb1/Zeb2/Hes1/Lamb2/Bmpr2/Zeb1/Nf1/Spred1/Abi2/Arhgap35/Phactr4/Dlg1/Tgfb2/Sp1/Pds5b/Yy1/Cdkn1b/Lrp6/Stat3/Arid1a/Twsg1	34
GO:0007159	GO:0007159	leukocyte cell-cell adhesion	38/1149	447/28891	1.05904354611689e-05	9.95611250385931e-05	5.77712899334597e-05	Tnfrsf21/Adora2a/Pde5a/Cfh/Itga4/Pten/Itgb1/Ets1/Cd81/Prkar1a/Rhoa/Tgfb1/Actb/Hes1/Rock1/Msn/Itch/Hspb1/Selenok/Irgm1/Nck1/Dlg1/Smarcd1/Pbrm1/Lgals8/Nfat5/Cd274/Xbp1/Smarcb1/Rc3h2/Irf1/Smarce1/Peli1/Dusp3/Il6st/Arid1a/Rc3h1/Twsg1	38
GO:0099175	GO:0099175	regulation of postsynapse organization	18/1149	139/28891	1.06818355359355e-05	0.000100246342161336	5.81688936874349e-05	Pten/Rapgef4/Marcks/Fyn/Cdh2/Cdc42/App/Nf1/Abi2/Pafah1b1/Ube3a/Ptprs/Zmynd8/Adam10/Abhd17a/Taok2/Wasl/Rbmx	18
GO:0046580	GO:0046580	negative regulation of Ras protein signal transduction	11/1149	56/28891	1.0790940510792e-05	0.000100746453217136	5.84590878851436e-05	Dlc1/Spry4/Itgb1/Tnfaip1/Arhgap42/Dab2ip/Spry2/Nf1/Arhgap35/Tgfb2/Rasa2	11
GO:0055010	GO:0055010	ventricular cardiac muscle tissue morphogenesis	11/1149	56/28891	1.0790940510792e-05	0.000100746453217136	5.84590878851436e-05	Ednra/Foxc1/Hey2/Notch1/Eng/Tpm1/Tgfb1/Tgfbr3/Bmpr1a/Tgfb2/Smad4	11
GO:0072132	GO:0072132	mesenchyme morphogenesis	11/1149	56/28891	1.0790940510792e-05	0.000100746453217136	5.84590878851436e-05	Heyl/Tbx2/Tbx3/Foxc1/Notch1/Eng/Mdm4/Bmpr1a/Nckap1/Tgfb2/Smad4	11
GO:0007549	GO:0007549	dosage compensation	9/1149	37/28891	1.09669452686426e-05	0.000102037815514948	5.92084131432414e-05	Xist/Ogt/Tsix/Hcfc1/Kansl1/Kansl3/Lrif1/Rlim/Phf20	9
GO:1902745	GO:1902745	positive regulation of lamellipodium organization	9/1149	37/28891	1.09669452686426e-05	0.000102037815514948	5.92084131432414e-05	Pik3r1/Wasf2/Plce1/Cdc42/Carmil1/Dnm2/Src/Abi2/Nckap1	9
GO:0061136	GO:0061136	regulation of proteasomal protein catabolic process	22/1149	195/28891	1.13811317417536e-05	0.00010570982569742	6.1339131983632e-05	Cbfa2t3/Nupr1/Trib2/Dab2ip/Csnk1e/Axin2/Ogt/Usp25/Csnk1a1/Gsk3b/Dda1/Phf20l1/Araf/Rad23b/Arih1/Ddrgk1/Ube2v2/Rnf14/Nop53/Ufl1/Rchy1/Zyg11b	22
GO:0009895	GO:0009895	negative regulation of catabolic process	32/1149	349/28891	1.15533909538069e-05	0.000107126047970658	6.21609084302695e-05	Cbfa2t3/Nupr1/Ptk2/Dab2ip/Fus/Fyn/Axin2/Ogt/Usp25/Timp3/Fez2/Herc1/Mycbp2/Flna/Mcl1/Pdcl3/Phf20l1/Mdm4/Cirbp/Sf3b3/Ddrgk1/Crtc3/Csnk2a2/Smad4/Rraga/Nampt/Nop53/Thrap3/Stat3/Dicer1/Ep300/Elavl1	32
GO:0042886	GO:0042886	amide transport	37/1149	432/28891	1.16748853405983e-05	0.000107773638364137	6.25366789166446e-05	Kcnj8/Gper1/Ano1/Pde8b/Slc19a1/Cacna1c/Adora2a/Itgb1/Tbc1d1/Rapgef4/Myh9/Klf7/Prkar1a/Dpysl2/Rab3a/Itpr1/Nf1/Lrp1/Glud1/Glul/Tap1/Sri/Hadh/Gna11/Nr3c1/Hcfc1/Myo6/Raf1/Ppp3cb/Rab11fip2/Clock/Rab8b/Tcf7l2/Gnaq/Cacna1d/Arl6ip5/Rest	37
GO:1901800	GO:1901800	positive regulation of proteasomal protein catabolic process	16/1149	114/28891	1.16829410378113e-05	0.000107773638364137	6.25366789166446e-05	Cbfa2t3/Nupr1/Trib2/Dab2ip/Csnk1e/Axin2/Csnk1a1/Gsk3b/Dda1/Arih1/Ddrgk1/Ube2v2/Rnf14/Nop53/Rchy1/Zyg11b	16
GO:1905477	GO:1905477	positive regulation of protein localization to membrane	16/1149	114/28891	1.16829410378113e-05	0.000107773638364137	6.25366789166446e-05	Gper1/Ptn/Itgb1/Ptpn9/Sptbn1/Cd81/Fyn/Lrp1/Dlg1/Tcaf1/Mesd/Rab11fip2/Atp2c1/Pik3ca/Sorbs1/Rer1	16
GO:0001889	GO:0001889	liver development	18/1149	140/28891	1.18086128147458e-05	0.000108747684339878	6.31018783602152e-05	Vtn/Ptn/Tbx3/Lims1/Notch1/Cited2/Hes1/Pkd2/Itpr1/Nf1/Prkcsh/Tgfbr3/Atf2/Xbp1/Sp1/Smarcb1/Pik3ca/Sec63	18
GO:0009952	GO:0009952	anterior/posterior pattern specification	25/1149	240/28891	1.21195266572678e-05	0.0001114214547523	6.46533590777309e-05	Heyl/Tbx3/Nr2f2/Tbx18/Foxc1/Ifitm1/Hey2/Notch1/Wls/Zeb2/Axin2/Hes1/Bmpr2/Sf3b1/Mllt3/Bmpr1a/Nckap1/Smad4/Yy1/Abi1/Lrp6/Ppp2r3a/Ep300/Mib1/Tmed2	25
GO:0045995	GO:0045995	regulation of embryonic development	14/1149	90/28891	1.23194736659273e-05	0.000113067711696604	6.56086153305852e-05	Lama4/Phldb2/Lama2/Tbx18/Notch1/Dag1/Hes1/Pafah1b1/Zzz3/Ino80d/Ino80e/Nr2c2/Yy1/Lrp6	14
GO:0032469	GO:0032469	endoplasmic reticulum calcium ion homeostasis	8/1149	29/28891	1.24280137815214e-05	0.00011348683748219	6.58518170548352e-05	Atp2a3/App/Itpr1/Selenok/Camk2d/Kctd17/Ccdc47/Tmco1	8
GO:1902473	GO:1902473	regulation of protein localization to synapse	8/1149	29/28891	1.24280137815214e-05	0.00011348683748219	6.58518170548352e-05	Rapgef4/Gpc6/Dag1/Ogt/Gsk3b/Dlg1/Rap1a/Adam10	8
GO:2000819	GO:2000819	regulation of nucleotide-excision repair	8/1149	29/28891	1.24280137815214e-05	0.00011348683748219	6.58518170548352e-05	Actb/Smarcd1/Pbrm1/Smarcb1/Bcl7c/Smarce1/Arid1a/Bcl7b	8
GO:0045766	GO:0045766	positive regulation of angiogenesis	21/1149	182/28891	1.26550133103584e-05	0.000115171255589228	6.68292166853955e-05	Tbxa2r/Cysltr2/Itgb1/Ets1/Rhob/Pik3cd/Eng/Rras/Tjp1/Btg1/Tnfrsf1a/Jak1/Hspb1/Gab1/Pdcl3/Sash1/Emp2/Xbp1/Sp1/Add1/Stat3	21
GO:1904018	GO:1904018	positive regulation of vasculature development	21/1149	182/28891	1.26550133103584e-05	0.000115171255589228	6.68292166853955e-05	Tbxa2r/Cysltr2/Itgb1/Ets1/Rhob/Pik3cd/Eng/Rras/Tjp1/Btg1/Tnfrsf1a/Jak1/Hspb1/Gab1/Pdcl3/Sash1/Emp2/Xbp1/Sp1/Add1/Stat3	21
GO:0032102	GO:0032102	negative regulation of response to external stimulus	40/1149	485/28891	1.27703300777833e-05	0.000116025733844289	6.7325035821588e-05	Gper1/Vtn/Ajap1/Phldb2/Tfpi/Nbl1/Adora2a/Sh2b3/Pten/Ets1/Notch1/Plat/Sema6d/Slc12a2/Cd200/Clec2d/Prkg1/Ldlr/Tgfb1/Serping1/Pros1/Ywhaz/Tnfrsf1a/Itch/Csnk1a1/Parp14/Extl3/Irgm1/Tap1/Ryk/Crk/Pdgfa/Nmi/Ptprs/Samhd1/Atg12/Eif4e2/Dusp3/Stat3/Stat2	40
GO:1990138	GO:1990138	neuron projection extension	23/1149	211/28891	1.28044315711719e-05	0.000116140698421936	6.73917451114309e-05	Ednra/Raph1/Itga4/Pten/Vcl/Itgb1/Sema6d/Lamb2/Bmpr2/Lrp1/Ilk/Picalm/Gdi1/Mecp2/Dnm2/Gsk3b/Ssna1/Ryk/Pafah1b1/Ifrd1/Ptprs/Iqgap1/Ep300	23
GO:0034766	GO:0034766	negative regulation of monoatomic ion transmembrane transport	16/1149	115/28891	1.30763372108672e-05	0.000118408638790712	6.87077390854402e-05	Rgs4/Atp1a2/Rem1/Pten/Agrn/Casq2/Tgfb1/Nedd4/Pkd2/Sri/Pik3c2a/Camk2d/Ubr3/Ppp3cb/Tgfb2/Ppp3r1	16
GO:0045023	GO:0045023	G0 to G1 transition	9/1149	38/28891	1.38652802839797e-05	0.000125134154562916	7.26102835924197e-05	Dab2ip/Actb/Smarcd1/Pbrm1/Smarcb1/Bcl7c/Smarce1/Arid1a/Bcl7b	9
GO:1905476	GO:1905476	negative regulation of protein localization to membrane	9/1149	38/28891	1.38652802839797e-05	0.000125134154562916	7.26102835924197e-05	Pid1/Csk/Tgfb1/Ogt/Picalm/Gdi1/Ap2m1/Ppp2r5a/Tmed2	9
GO:0032436	GO:0032436	positive regulation of proteasomal ubiquitin-dependent protein catabolic process	14/1149	91/28891	1.40321506224671e-05	0.000126429443628385	7.33618873948058e-05	Cbfa2t3/Trib2/Csnk1e/Axin2/Csnk1a1/Gsk3b/Dda1/Arih1/Ddrgk1/Ube2v2/Rnf14/Nop53/Rchy1/Zyg11b	14
GO:0021932	GO:0021932	hindbrain radial glia guided cell migration	6/1149	15/28891	1.4348737572391e-05	0.000128003976860786	7.42755252815174e-05	Itgb1/Atp1b2/Rbfox2/Flna/Rere/Lrp6	6
GO:0048308	GO:0048308	organelle inheritance	6/1149	15/28891	1.4348737572391e-05	0.000128003976860786	7.42755252815174e-05	Pdcd10/Ywhaz/Mapk3/Vcpip1/Gbf1/Stk25	6
GO:0048313	GO:0048313	Golgi inheritance	6/1149	15/28891	1.4348737572391e-05	0.000128003976860786	7.42755252815174e-05	Pdcd10/Ywhaz/Mapk3/Vcpip1/Gbf1/Stk25	6
GO:0051645	GO:0051645	Golgi localization	6/1149	15/28891	1.4348737572391e-05	0.000128003976860786	7.42755252815174e-05	Hook3/Cdc42/Pdcd10/Ywhaz/Stk25/Arcn1	6
GO:1900095	GO:1900095	regulation of dosage compensation by inactivation of X chromosome	6/1149	15/28891	1.4348737572391e-05	0.000128003976860786	7.42755252815174e-05	Ogt/Hcfc1/Kansl1/Kansl3/Rlim/Phf20	6
GO:2000811	GO:2000811	negative regulation of anoikis	6/1149	15/28891	1.4348737572391e-05	0.000128003976860786	7.42755252815174e-05	Itgb1/Notch1/Ptk2/Mcl1/Src/Pik3ca	6
GO:0055074	GO:0055074	calcium ion homeostasis	32/1149	353/28891	1.45391972361996e-05	0.000129489725384903	7.51376449966342e-05	Atp13a5/Gper1/Pth1r/Trpc4/Inpp4b/Cacna1c/Ednra/Pde4d/Itpr2/Atp2a3/Dmd/Casq2/Plce1/Tgfb1/Itgav/Asph/Pkd2/App/Itpr1/Nptn/Selenok/Sri/Flna/Camk2d/Tgfb2/Atp2c1/Tmem165/Kctd17/Ccdc47/Clstn1/Anxa6/Tmco1	32
GO:0043266	GO:0043266	regulation of potassium ion transport	16/1149	116/28891	1.46156511521221e-05	0.000129956898175273	7.54087264524838e-05	Abcc9/Rgs4/Pten/Itgb1/Agrn/Casq2/Atp1b2/Akap7/Nedd4/Gnb2/Dnm2/Flna/Dlg1/Ano6/Gnaq/Cacna1d	16
GO:0031060	GO:0031060	regulation of histone methylation	7/1149	22/28891	1.5582897955788e-05	0.000137900281001055	8.00179499029302e-05	Ogt/Mecp2/Hcfc1/Kansl1/Xbp1/Kansl3/Phf20	7
GO:2000209	GO:2000209	regulation of anoikis	7/1149	22/28891	1.5582897955788e-05	0.000137900281001055	8.00179499029302e-05	Itgb1/Notch1/Ptk2/Mybbp1a/Mcl1/Src/Pik3ca	7
GO:0045185	GO:0045185	maintenance of protein location	15/1149	104/28891	1.55854057197868e-05	0.000137900281001055	8.00179499029302e-05	Nbl1/Mprip/Tmsb10/Tmsb4x/Ywhab/Pkd2/Tnrc6a/Nfkbia/Ctnnd1/Sri/Flna/Vps13a/Tmed2/Rer1/Kdelr2	15
GO:0055023	GO:0055023	positive regulation of cardiac muscle tissue growth	10/1149	48/28891	1.56916477707947e-05	0.000138613821662077	8.04319886594352e-05	Tbx2/Mef2c/Hey2/Notch1/Ncam1/Nr3c1/Tgfbr3/Bmpr1a/Yap1/Ep300	10
GO:0048675	GO:0048675	axon extension	18/1149	143/28891	1.58552777288875e-05	0.0001396037868324	8.10064253671018e-05	Ednra/Raph1/Vcl/Itgb1/Sema6d/Lamb2/Bmpr2/Lrp1/Ilk/Gdi1/Dnm2/Gsk3b/Ssna1/Ryk/Pafah1b1/Ifrd1/Ptprs/Ep300	18
GO:0061008	GO:0061008	hepaticobiliary system development	18/1149	143/28891	1.58552777288875e-05	0.0001396037868324	8.10064253671018e-05	Vtn/Ptn/Tbx3/Lims1/Notch1/Cited2/Hes1/Pkd2/Itpr1/Nf1/Prkcsh/Tgfbr3/Atf2/Xbp1/Sp1/Smarcb1/Pik3ca/Sec63	18
GO:1903432	GO:1903432	regulation of TORC1 signaling	14/1149	92/28891	1.59515282614644e-05	0.000140223255739983	8.13658780937649e-05	Ywhaz/Csnk1a1/Mapk3/Src/Rnf167/Sik3/Ube3a/Sec13/Rraga/Prkacb/Rps6kb1/Ep300/Lamtor3/Sesn3	14
GO:0034765	GO:0034765	regulation of monoatomic ion transmembrane transport	40/1149	490/28891	1.61849493393342e-05	0.000142044571592374	8.24227139433805e-05	Kcnj8/Abcc9/Gper1/Rgs4/Cacna1c/Ednra/Atp1a2/Rem1/Pde4d/Pten/Itgb1/Agrn/Dmd/Casq2/Atp1b2/Akap7/Ehd3/Tmem109/Pde4b/Fyn/Tgfb1/Asph/Nedd4/Pkd2/App/Gnb2/Dnm2/Sri/Pik3c2a/Flna/Camk2d/Ubr3/Dlg1/Tcaf1/Ppp3cb/Tgfb2/Ano6/Slmap/Cacna1d/Ppp3r1	40
GO:0043473	GO:0043473	pigmentation	16/1149	117/28891	1.6313964990917e-05	0.000142867250755064	8.29000813537183e-05	Tbx2/Mef2c/Ednra/Sparc/Zeb2/Nf1/Bloc1s1/Gna11/Ap3m1/Dock7/Snapin/Gnaq/Dctn1/Arcn1/Mysm1/Dctn2	16
GO:0043406	GO:0043406	positive regulation of MAP kinase activity	17/1149	130/28891	1.6349774007411e-05	0.000142867250755064	8.29000813537183e-05	Pdgfrb/Il34/Mef2c/Pde5a/Dab2ip/Csk/Tgfb1/Zeb2/Pdcd10/App/Ilk/Gab1/Src/Sash1/Pdgfa/Iqgap1/Akap13	17
GO:0060045	GO:0060045	positive regulation of cardiac muscle cell proliferation	8/1149	30/28891	1.63578384982714e-05	0.000142867250755064	8.29000813537183e-05	Tbx2/Mef2c/Hey2/Notch1/Ncam1/Tgfbr3/Bmpr1a/Yap1	8
GO:0034250	GO:0034250	positive regulation of amide metabolic process	20/1149	171/28891	1.6533763427464e-05	0.000144171222157355	8.36567231646412e-05	Rbms3/Csnk1e/Rock2/Ogt/Picalm/Mapk3/Ssb/Pcif1/Nck1/Ddx3x/Eif4g3/Cirbp/Eif4a3/Sp1/Larp4/Prmt1/Rps6kb1/Ep300/Usp16/Elavl1	20
GO:0044843	GO:0044843	cell cycle G1/S phase transition	26/1149	260/28891	1.68729591363448e-05	0.000146892401484417	8.52357133558797e-05	Tbx2/Pten/Itgb1/Ctdspl/Actb/Pkd2/Lats2/Camk2d/Crlf3/Larp7/Ddx3x/Dlg1/Smarcd1/Pbrm1/Cirbp/Smarcb1/Bcl7c/Cdkn1b/Smarce1/Arid1a/Rps6kb1/Bcl7b/Rgcc/Brd4/Ctdsp2/Crebbp	26
GO:0006979	GO:0006979	response to oxidative stress	34/1149	389/28891	1.71355943992435e-05	0.000148939395942061	8.64235013630852e-05	Pdgfrb/Sod3/Ednra/Epas1/Apod/Rhob/Rbpms/Cygb/Ptprk/Fyn/Gpx8/Ncoa7/Foxp1/Pdcd10/App/Usp25/Hspb1/Mapk3/Selenok/Gab1/Src/Fer/Crk/Atf2/Xbp1/Lias/Sp1/Kpna4/Eif2s1/Ep300/Stk25/Arl6ip5/Sesn3/Ndufs2	34
GO:0003203	GO:0003203	endocardial cushion morphogenesis	9/1149	39/28891	1.73914522760789e-05	0.000150921016145781	8.7573355337543e-05	Heyl/Tbx2/Tbx3/Notch1/Eng/Mdm4/Bmpr1a/Tgfb2/Smad4	9
GO:0071333	GO:0071333	cellular response to glucose stimulus	19/1149	158/28891	1.79857949836349e-05	0.000155828927738213	9.04212177282528e-05	Gper1/Ano1/Pde8b/Tbc1d1/Myh9/Klf7/Ogt/Lrp1/Sri/Hcfc1/Raf1/Ppp3cb/Xbp1/Rab11fip2/Smarcb1/Smad4/Tcf7l2/Cacna1d/Pik3ca	19
GO:0031098	GO:0031098	stress-activated protein kinase signaling cascade	26/1149	261/28891	1.80448626740256e-05	0.000156057715067467	9.05539737525178e-05	Kcnj8/Map3k20/Ptk2/Rhoa/Dab2ip/Cdc42/Pdcd10/App/Usp25/Rell1/Itch/Mapk3/Sash1/Crk/Dlg1/Pafah1b1/Atf2/Tgfb2/Aida/Nr2c2/Zmynd11/Dusp3/Prmt1/Taok2/Stk25/Arl6ip5	26
GO:1903532	GO:1903532	positive regulation of secretion by cell	34/1149	390/28891	1.80717901169971e-05	0.000156057715067467	9.05539737525178e-05	Gper1/Ano1/Cacna1c/Adora2a/Rapgef4/Myh9/Prkar1a/Slc12a2/Lamp1/Dpysl2/Wls/Tgfb1/Rab3a/Itpr1/Lrp1/Glud1/Glul/Frmd4a/Cd2ap/Sri/Gna11/Nr3c1/Hcfc1/Ppp3cb/Tgfb2/Nr1h2/Smad4/Vps4a/Rab8b/Tcf7l2/Gnaq/Ep300/Cacna1d/Rgcc	34
GO:0032273	GO:0032273	positive regulation of protein polymerization	14/1149	93/28891	1.80986602146573e-05	0.000156057715067467	9.05539737525178e-05	Rhoa/Cdc42ep4/Vasp/Carmil1/Mecp2/Rictor/Nck1/Fer/Slain2/Dlg1/Nckap1/Cdkn1b/Dctn1/Clip1	14
GO:2001257	GO:2001257	regulation of cation channel activity	18/1149	145/28891	1.92008587054296e-05	0.000165298330508587	9.5915928768651e-05	Kcnj8/Abcc9/Gper1/Ednra/Rem1/Pde4d/Itgb1/Dmd/Casq2/Akap7/Ehd3/Pde4b/Asph/Pkd2/App/Sri/Dlg1/Slmap	18
GO:1902075	GO:1902075	cellular response to salt	22/1149	202/28891	1.98642724495246e-05	0.000170738151292343	9.90724365277042e-05	Mylk/Rasgrp2/Mef2c/Sipa1/Slc12a2/Fus/Fyn/Rock2/Mef2a/Asph/Pkd2/Itpr1/Mecp2/Gna11/Nek7/Cdkn1b/Braf/Iqgap1/Add1/Gnaq/Pik3ca/Sorbs1	22
GO:0045931	GO:0045931	positive regulation of mitotic cell cycle	17/1149	132/28891	2.00182644981527e-05	0.000171789068553878	9.9682241266137e-05	Tmod3/Tgfb1/Hes1/Pkn2/App/Mecp2/Camk2d/Larp7/Ddx3x/Pafah1b1/Ppp1r10/Anapc5/Dusp3/Rps6kb1/Rgcc/Brd4/Crebbp	17
GO:0043523	GO:0043523	regulation of neuron apoptotic process	29/1149	310/28891	2.01317864996504e-05	0.000172489911227226	0.000100088911894498	Itga1/Mef2c/Adora2a/Agrn/Nupr1/Rhoa/Fyn/Rock1/Cdc42/Nes/App/Nf1/Tnfrsf1a/Lrp1/Ilk/Mecp2/Xiap/Gsk3b/Mcl1/Nr3c1/Nae1/Pdpk1/Atf2/Tgfb2/Ube2v2/Braf/Il6st/Pik3ca/Cpeb4	29
GO:0003208	GO:0003208	cardiac ventricle morphogenesis	13/1149	82/28891	2.02893053129785e-05	0.000173564910378797	0.000100712690378716	Heyl/Mef2c/Ednra/Foxc1/Hey2/Notch1/Eng/Tpm1/Tgfb1/Tgfbr3/Bmpr1a/Tgfb2/Smad4	13
GO:1904396	GO:1904396	regulation of neuromuscular junction development	5/1149	10/28891	2.10290455643075e-05	0.0001796092771778	0.000104219991714192	Ptn/Agrn/Gsk3b/Mycbp2/Dctn1	5
GO:0030857	GO:0030857	negative regulation of epithelial cell differentiation	11/1149	60/28891	2.14762793642639e-05	0.00018262823787516	0.000105971772378355	Tbx3/S1pr3/Notch1/Spry2/Hes1/Foxp1/Zeb1/Spred1/Extl3/Tgfb2/Yap1	11
GO:0045599	GO:0045599	negative regulation of fat cell differentiation	11/1149	60/28891	2.14762793642639e-05	0.00018262823787516	0.000105971772378355	Gper1/Fermt2/Trib2/Tgfb1/Sort1/Ncor2/Yap1/Wwtr1/Lrp6/Tcf7l2/Trio	11
GO:0071331	GO:0071331	cellular response to hexose stimulus	19/1149	160/28891	2.15092245838e-05	0.00018262823787516	0.000105971772378355	Gper1/Ano1/Pde8b/Tbc1d1/Myh9/Klf7/Ogt/Lrp1/Sri/Hcfc1/Raf1/Ppp3cb/Xbp1/Rab11fip2/Smarcb1/Smad4/Tcf7l2/Cacna1d/Pik3ca	19
GO:0000082	GO:0000082	G1/S transition of mitotic cell cycle	24/1149	233/28891	2.16282824642378e-05	0.00018262823787516	0.000105971772378355	Pten/Itgb1/Ctdspl/Actb/Pkd2/Lats2/Camk2d/Crlf3/Larp7/Ddx3x/Dlg1/Smarcd1/Pbrm1/Smarcb1/Bcl7c/Cdkn1b/Smarce1/Arid1a/Rps6kb1/Bcl7b/Rgcc/Brd4/Ctdsp2/Crebbp	24
GO:0002221	GO:0002221	pattern recognition receptor signaling pathway	24/1149	233/28891	2.16282824642378e-05	0.00018262823787516	0.000105971772378355	Kcnj8/Colec12/Pik3r1/Dab2ip/Irf2/App/Csnk1a1/Nfkbia/Ifih1/Irgm1/Src/Ddx3x/Ifi35/Lsm14a/Pdpk1/Nek7/Pum2/Nmi/Ptprs/Rab11fip2/Lrrfip2/Irf1/Peli1/Nop53	24
GO:1905244	GO:1905244	regulation of modification of synaptic structure	7/1149	23/28891	2.16320217375953e-05	0.00018262823787516	0.000105971772378355	Rhob/Marcks/Ptk2/Rhoa/Cdc42/Nf1/Gsk3b	7
GO:0033144	GO:0033144	negative regulation of intracellular steroid hormone receptor signaling pathway	9/1149	40/28891	2.16523229392156e-05	0.00018262823787516	0.000105971772378355	Heyl/Lbh/Rhoa/Foxp1/Ncor2/Cnot2/Strn3/Clock/Zbtb7a	9
GO:1905314	GO:1905314	semi-lunar valve development	9/1149	40/28891	2.16523229392156e-05	0.00018262823787516	0.000105971772378355	Heyl/Hey2/Notch1/Rhoa/Tgfb1/Axin2/Bmpr2/Tnfrsf1a/Tgfb2	9
GO:0021987	GO:0021987	cerebral cortex development	16/1149	120/28891	2.25085007572576e-05	0.000189554481493857	0.000109990791127796	Btbd3/Rhoa/Dab2ip/Cdh2/Nf1/Ccdc141/Tacc1/Lamb1/Gsk3b/Crk/Nr2f1/Pafah1b1/Ptprs/Lrp6/Dicer1/Celf1	16
GO:0002685	GO:0002685	regulation of leukocyte migration	25/1149	249/28891	2.27347723725822e-05	0.000191162721114181	0.00011092398746675	Il34/Ptn/Ednra/Nbl1/Itga4/Apod/Cd81/Pik3r1/Ptk2/Cd200/Rhoa/Cnn2/Tgfb1/Msn/App/Nf1/Mapk3/Selenok/Crk/Csf1/Adam10/Ano6/Wasl/Jam3/Mtus1	25
GO:0009749	GO:0009749	response to glucose	22/1149	204/28891	2.31634761009608e-05	0.00019416443202276	0.000112665758776875	Gper1/Ano1/Pde8b/Tbc1d1/Myh9/Klf7/Ogt/Lrp1/Extl3/Glul/Sri/Hcfc1/Raf1/Ppp3cb/Xbp1/Rab11fip2/Smarcb1/Smad4/Tcf7l2/Ep300/Cacna1d/Pik3ca	22
GO:0045807	GO:0045807	positive regulation of endocytosis	22/1149	204/28891	2.31634761009608e-05	0.00019416443202276	0.000112665758776875	Vtn/Itgb1/Myh9/Ptk2/Cd151/Actn4/Pros1/Cdc42/App/Lrp1/Picalm/Dnm2/Synj2bp/Ankfy1/Ap2m1/Cbl/Rap1a/Add1/Ano6/Wasl/Mib1/Atad1	22
GO:0071326	GO:0071326	cellular response to monosaccharide stimulus	19/1149	161/28891	2.34924411564901e-05	0.000196617571657487	0.000114089216386762	Gper1/Ano1/Pde8b/Tbc1d1/Myh9/Klf7/Ogt/Lrp1/Sri/Hcfc1/Raf1/Ppp3cb/Xbp1/Rab11fip2/Smarcb1/Smad4/Tcf7l2/Cacna1d/Pik3ca	19
GO:0048193	GO:0048193	Golgi vesicle transport	27/1149	281/28891	2.39679824958974e-05	0.000200288001875439	0.000116219018437709	Myo1b/Cyth3/Sptbn1/Lamp1/Csk/Ehd3/Ap1ar/Sort1/Dnm2/Ankfy1/Rab12/Rabep1/Sec31a/Chic2/Rab1b/Atp2c1/Sec13/Tmed5/Yipf4/Gbf1/Nrbp1/Rab8b/Tmed7/Tmed2/Arcn1/Rer1/Kdelr2	27
GO:0031570	GO:0031570	DNA integrity checkpoint signaling	17/1149	134/28891	2.44017808038618e-05	0.000203285604696787	0.000117958405991138	Map3k20/Xpc/Syf2/Prpf19/Uimc1/Nae1/Atf2/Ppp1r10/Cdc5l/Clock/Nop53/Tiprl/Ufl1/Taok2/Parp9/Dtx3l/Brd4	17
GO:0060996	GO:0060996	dendritic spine development	17/1149	134/28891	2.44017808038618e-05	0.000203285604696787	0.000117958405991138	Mef2c/Pten/Marcks/Dock10/Cdc42/Mecp2/Nr3c1/Abi2/Pafah1b1/Pbrm1/Camk1/Ube3a/Ptprs/Zmynd8/Adam10/Wasl/Crebbp	17
GO:0055117	GO:0055117	regulation of cardiac muscle contraction	12/1149	72/28891	2.50452835862049e-05	0.000208325976373732	0.000120883129605985	Ace2/Cacna1c/Atp1a2/Pde4d/Pde5a/Agrn/Dmd/Casq2/Ehd3/Pde4b/Sri/Dlg1	12
GO:0030073	GO:0030073	insulin secretion	26/1149	266/28891	2.50878529334969e-05	0.000208360005574978	0.00012090287537373	Gper1/Ano1/Pde8b/Cacna1c/Tbc1d1/Rapgef4/Myh9/Klf7/Prkar1a/Rab3a/Itpr1/Lrp1/Glud1/Glul/Sri/Hadh/Gna11/Hcfc1/Raf1/Ppp3cb/Rab11fip2/Clock/Tcf7l2/Gnaq/Cacna1d/Rest	26
GO:0001678	GO:0001678	intracellular glucose homeostasis	20/1149	176/28891	2.52459472718887e-05	0.000209205698552356	0.000121393596768972	Gper1/Ano1/Pde8b/Tbc1d1/Myh9/Klf7/Pik3r1/Ogt/Lrp1/Sri/Hcfc1/Raf1/Ppp3cb/Xbp1/Rab11fip2/Smarcb1/Smad4/Tcf7l2/Cacna1d/Pik3ca	20
GO:0001974	GO:0001974	blood vessel remodeling	11/1149	61/28891	2.52669486340242e-05	0.000209205698552356	0.000121393596768972	Mef2c/Ednra/Epas1/Foxc1/Itga4/Bmpr2/Lrp1/Flna/Tgfbr3/Pbrm1/Tgfb2	11
GO:0010634	GO:0010634	positive regulation of epithelial cell migration	19/1149	162/28891	2.56374714876918e-05	0.0002119494780242	0.000122985700909217	Ets1/Rhoj/Rhob/Pik3cd/Sparc/Rras/Ptk2/Tgfb1/Rock2/Mapre2/Foxp1/Bmpr2/Hspb1/Pik3c2a/Src/Sash1/Tgfb2/Sp1/Dicer1	19
GO:0010591	GO:0010591	regulation of lamellipodium assembly	9/1149	41/28891	2.67679596132553e-05	0.000220621767588702	0.00012801787942893	Pik3r1/Wasf2/Plce1/Cdc42/Dnm2/Fer/Abi2/Nckap1/Capzb	9
GO:0071711	GO:0071711	basement membrane organization	9/1149	41/28891	2.67679596132553e-05	0.000220621767588702	0.00012801787942893	Nid1/Col4a1/Phldb2/Lama2/Lamc1/Itgb1/Dag1/Lamb2/Lamb1	9
GO:0050796	GO:0050796	regulation of insulin secretion	23/1149	221/28891	2.70229367734194e-05	0.000222384806425632	0.000129040899485933	Gper1/Ano1/Pde8b/Cacna1c/Tbc1d1/Rapgef4/Myh9/Klf7/Prkar1a/Itpr1/Lrp1/Glud1/Glul/Sri/Hadh/Gna11/Hcfc1/Ppp3cb/Clock/Tcf7l2/Gnaq/Cacna1d/Rest	23
GO:0016601	GO:0016601	Rac protein signal transduction	10/1149	51/28891	2.7511627432909e-05	0.000225720397801822	0.00013097640811361	Eps8/Wasf2/Cadm4/Ogt/Nf1/Dnm2/Camk2d/Abi2/Crk/Nckap1	10
GO:0060421	GO:0060421	positive regulation of heart growth	10/1149	51/28891	2.7511627432909e-05	0.000225720397801822	0.00013097640811361	Tbx2/Mef2c/Hey2/Notch1/Ncam1/Nr3c1/Tgfbr3/Bmpr1a/Yap1/Ep300	10
GO:0018210	GO:0018210	peptidyl-threonine modification	16/1149	122/28891	2.77188957573562e-05	0.000227076884305724	0.000131763522311821	Cadm4/Spry2/Tgfb1/Rock2/Rock1/Ogt/App/Clk1/Spred1/Gsk3b/Irgm1/Camk2d/Galnt1/Cdc42bpa/Csnk2a2/Cdc42bpb	16
GO:0090101	GO:0090101	negative regulation of transmembrane receptor protein serine/threonine kinase signaling pathway	18/1149	149/28891	2.78377531778665e-05	0.000227362644733254	0.000131929337518348	Aspn/Nbl1/Notch1/Spry2/Ogt/Lrp1/Spred1/Dnm2/Synj2bp/Ctdspl2/Tgfbr3/Glg1/Crim1/Xbp1/Tcf7l2/Zbtb7a/Arid4b/Twsg1	18
GO:0090277	GO:0090277	positive regulation of peptide hormone secretion	18/1149	149/28891	2.78377531778665e-05	0.000227362644733254	0.000131929337518348	Gper1/Ano1/Cacna1c/Rapgef4/Myh9/Prkar1a/Itpr1/Lrp1/Glud1/Glul/Sri/Gna11/Hcfc1/Ppp3cb/Rab8b/Tcf7l2/Gnaq/Cacna1d	18
GO:1902806	GO:1902806	regulation of cell cycle G1/S phase transition	21/1149	192/28891	2.85285923922463e-05	0.000232654108138575	0.000134999759497234	Tbx2/Pten/Ctdspl/Actb/Pkd2/Crlf3/Larp7/Ddx3x/Dlg1/Smarcd1/Pbrm1/Cirbp/Smarcb1/Bcl7c/Cdkn1b/Smarce1/Arid1a/Bcl7b/Rgcc/Ctdsp2/Crebbp	21
GO:0055008	GO:0055008	cardiac muscle tissue morphogenesis	12/1149	73/28891	2.88978507049693e-05	0.000235311070026178	0.000136541486908323	Ednra/Foxc1/Hey2/Notch1/Eng/Tpm1/Tgfb1/Tgfbr3/Bmpr1a/Tgfb2/Smad4/Lrp6	12
GO:0007416	GO:0007416	synapse assembly	23/1149	222/28891	2.90330041073376e-05	0.00023576127873885	0.000136802724796709	Kcnj8/Mef2c/Pten/Agrn/Pik3r1/Ptk2/Rhoa/Cdh2/Ogt/App/Nptn/Mecp2/Gsk3b/Mycbp2/Crk/Myo6/Ptprs/Ptpn13/Ube2v2/Plxnb1/Dock7/Setd5/Clstn1	23
GO:0009746	GO:0009746	response to hexose	22/1149	207/28891	2.90402166055057e-05	0.00023576127873885	0.000136802724796709	Gper1/Ano1/Pde8b/Tbc1d1/Myh9/Klf7/Ogt/Lrp1/Extl3/Glul/Sri/Hcfc1/Raf1/Ppp3cb/Xbp1/Rab11fip2/Smarcb1/Smad4/Tcf7l2/Ep300/Cacna1d/Pik3ca	22
GO:0150105	GO:0150105	protein localization to cell-cell junction	7/1149	24/28891	2.94923721712343e-05	0.000239050213124553	0.000138711160261805	Vcl/Tjp1/Actb/Actn4/Jak1/Cgnl1/Flna	7
GO:0002011	GO:0002011	morphogenesis of an epithelial sheet	11/1149	62/28891	2.96219192994599e-05	0.000239050213124553	0.000138711160261805	Phldb2/Pten/Notch1/Fermt2/Dag1/Cd151/Pdcd10/Flna/Arhgap35/Phactr4/Lrp6	11
GO:0016573	GO:0016573	histone acetylation	11/1149	62/28891	2.96219192994599e-05	0.000239050213124553	0.000138711160261805	Tgfb1/App/Mecp2/Sf3b1/Mybbp1a/Kat2b/Phf20l1/Kansl3/Phf20/Ep300/Crebbp	11
GO:0051591	GO:0051591	response to cAMP	11/1149	62/28891	2.96219192994599e-05	0.000239050213124553	0.000138711160261805	Pde4d/Itpr2/Pik3r1/Akap7/Pkd2/Itpr1/Rapgef2/Mat2a/Rap1b/Rap1a/Braf	11
GO:0046777	GO:0046777	protein autophosphorylation	24/1149	238/28891	3.06260493420852e-05	0.000246785799385999	0.000143199807779017	Pdgfrb/Eng/Map3k20/Ptk2/Csk/Fyn/Peak1/Clk1/Mapk3/Ctnnd1/Gsk3b/Camk2d/Src/Fer/Ddx3x/Pdgfa/Mark3/Clk4/Iqgap1/Eif2s1/Cdk12/Stk25/Smg1/Brd4	24
GO:0034284	GO:0034284	response to monosaccharide	22/1149	208/28891	3.12777529226793e-05	0.00025166275197074	0.000146029705911	Gper1/Ano1/Pde8b/Tbc1d1/Myh9/Klf7/Ogt/Lrp1/Extl3/Glul/Sri/Hcfc1/Raf1/Ppp3cb/Xbp1/Rab11fip2/Smarcb1/Smad4/Tcf7l2/Ep300/Cacna1d/Pik3ca	22
GO:0099003	GO:0099003	vesicle-mediated transport in synapse	26/1149	270/28891	3.24186670646781e-05	0.000260455611506279	0.000151131846303396	Pten/Rapgef4/Sh3glb2/Actb/Rock1/Cdh2/Nedd4/Rab3a/Picalm/Dnm2/Arhgdia/Pls3/Rap1b/Ap2m1/Myo6/Rap1a/Ppp3cb/Fcho2/Ctbp1/Braf/Snapin/Ppp3r1/Clstn1/Ap2s1/Atad1/Atp6v0d1	26
GO:0007030	GO:0007030	Golgi organization	17/1149	137/28891	3.25797693938616e-05	0.000260975519626865	0.000151433527936277	Ehd3/Cdc42/Pdcd10/Ywhaz/Csnk1a1/Mapk3/Dnm2/Atl3/Vcpip1/Rab1b/Tmed5/Yipf4/Gbf1/Tmed7/Stk25/Tmed2/Arfgef1	17
GO:0051283	GO:0051283	negative regulation of sequestering of calcium ion	17/1149	137/28891	3.25797693938616e-05	0.000260975519626865	0.000151433527936277	Gper1/Ednra/Pde4d/Itpr2/Dmd/Casq2/Plce1/Tgfb1/Itgav/Asph/Pkd2/Itpr1/Sri/Flna/Camk2d/Tgfb2/Anxa6	17
GO:0099563	GO:0099563	modification of synaptic structure	9/1149	42/28891	3.28726032577522e-05	0.00026293226977951	0.000152568950827008	Rhob/Marcks/Ptk2/Rhoa/Cdc42/Nf1/Gsk3b/Rap1b/Rest	9
GO:0046683	GO:0046683	response to organophosphorus	14/1149	98/28891	3.3114198750827e-05	0.000263438156727208	0.000152862496540937	Kcnj8/Abcc9/Pde4d/Itpr2/Pik3r1/Akap7/Asph/Pkd2/Itpr1/Rapgef2/Mat2a/Rap1b/Rap1a/Braf	14
GO:0061515	GO:0061515	myeloid cell development	14/1149	98/28891	3.3114198750827e-05	0.000263438156727208	0.000152862496540937	Sh2b3/Tmod3/Cited2/Wasf2/Foxp1/App/Ptbp3/Flna/Src/Pafah1b1/Abi1/Zbtb7a/Ep300/Brd1	14
GO:0043923	GO:0043923	positive regulation by host of viral transcription	6/1149	17/28891	3.3130449627189e-05	0.000263438156727208	0.000152862496540937	Taf11/Cdk9/Sp1/Chd1/Smarcb1/Ep300	6
GO:0061308	GO:0061308	cardiac neural crest cell development involved in heart development	6/1149	17/28891	3.3130449627189e-05	0.000263438156727208	0.000152862496540937	Ednra/Cited2/Hes1/Cdc42/Mapk3/Dicer1	6
GO:0032922	GO:0032922	circadian regulation of gene expression	12/1149	74/28891	3.32549687137963e-05	0.000264040550711447	0.000153212041380895	Csnk1e/Zfhx3/Ogt/Ppp1cc/Top1/Nrip1/Mycbp2/Mybbp1a/Kdm5a/Nampt/Clock/Kdm2a	12
GO:0001947	GO:0001947	heart looping	11/1149	63/28891	3.46094162290927e-05	0.000274392370249688	0.000159218783145321	Tbx2/Tbx3/Mef2c/Notch1/Eng/Cited2/Pkd2/Lrp6/Kdm2a/Mib1/Tmed2	11
GO:0051047	GO:0051047	positive regulation of secretion	36/1149	437/28891	3.48507085642741e-05	0.000275901442800503	0.000160094436848812	Gper1/Ano1/Cacna1c/Adora2a/Rapgef4/Myh9/Prkar1a/Slc12a2/Lamp1/Dpysl2/Wls/Tgfb1/Rab3a/Itpr1/Lrp1/Glud1/Glul/Frmd4a/Cd2ap/Map1lc3b/Sri/Gna11/Nr3c1/Hcfc1/Ppp3cb/Xbp1/Tgfb2/Nr1h2/Smad4/Vps4a/Rab8b/Tcf7l2/Gnaq/Ep300/Cacna1d/Rgcc	36
GO:0043488	GO:0043488	regulation of mRNA stability	19/1149	166/28891	3.60738514734892e-05	0.000284752049167557	0.000165230085389543	Fus/Rock2/Axin2/Rock1/Tnrc6a/Pabpc1/Fto/Cirbp/Cnot2/Cnot3/Pum2/Tnrc6c/Rc3h2/Thrap3/Dicer1/Elavl1/Celf1/Tut7/Rc3h1	19
GO:2000045	GO:2000045	regulation of G1/S transition of mitotic cell cycle	19/1149	166/28891	3.60738514734892e-05	0.000284752049167557	0.000165230085389543	Pten/Ctdspl/Actb/Pkd2/Crlf3/Larp7/Ddx3x/Dlg1/Smarcd1/Pbrm1/Smarcb1/Bcl7c/Cdkn1b/Smarce1/Arid1a/Bcl7b/Rgcc/Ctdsp2/Crebbp	19
GO:0038202	GO:0038202	TORC1 signaling	14/1149	99/28891	3.71740435987739e-05	0.000293009382951035	0.000170021481869823	Ywhaz/Csnk1a1/Mapk3/Src/Rnf167/Sik3/Ube3a/Sec13/Rraga/Prkacb/Rps6kb1/Ep300/Lamtor3/Sesn3	14
GO:0051124	GO:0051124	synaptic assembly at neuromuscular junction	5/1149	11/28891	3.72869682399521e-05	0.000293472286365321	0.000170290085979585	Kcnj8/Agrn/App/Gsk3b/Mycbp2	5
GO:0042391	GO:0042391	regulation of membrane potential	39/1149	491/28891	3.76942735374456e-05	0.000296247447322595	0.000171900399525285	Kcnj8/Abcc9/Trpc4/Ano1/Rgs4/Ptn/Mef2c/Cacna1c/Adora2a/Tbx18/Pten/Agrn/Dmd/Casq2/Rapgef4/Atp1b2/Pid1/Akap7/Ehd3/Foxp1/Nedd4/App/Mecp2/Rbfox2/Gsk3b/Gna11/Flna/Camk2d/Src/Slc25a36/Dlg1/Eif4a3/Dcdc2a/Zmynd8/Ano6/Slmap/Gnaq/Cacna1d/Arl6ip5	39
GO:0071772	GO:0071772	response to BMP	20/1149	181/28891	3.78615025946931e-05	0.000296700487048138	0.00017216328013582	Heyl/Nbl1/Foxd1/Notch1/Fstl1/Eng/Hes1/Bmpr2/Ilk/Mapk3/Ctdspl2/Tgfbr3/Hivep1/Crim1/Bmpr1a/Atf2/Smad4/Tcf7l2/Prmt1/Twsg1	20
GO:0071773	GO:0071773	cellular response to BMP stimulus	20/1149	181/28891	3.78615025946931e-05	0.000296700487048138	0.00017216328013582	Heyl/Nbl1/Foxd1/Notch1/Fstl1/Eng/Hes1/Bmpr2/Ilk/Mapk3/Ctdspl2/Tgfbr3/Hivep1/Crim1/Bmpr1a/Atf2/Smad4/Tcf7l2/Prmt1/Twsg1	20
GO:0006986	GO:0006986	response to unfolded protein	15/1149	112/28891	3.81465823695504e-05	0.000298502519553635	0.000173208926639957	Pik3r1/Dab2ip/Hspb1/Bfar/Nck1/Erp44/Ddrgk1/Xbp1/Stt3b/Derl2/Eif2s1/Ufl1/Tmed2/Crebrf/Dnajc10	15
GO:0014032	GO:0014032	neural crest cell development	13/1149	87/28891	3.8740698186541e-05	0.000302714113535526	0.000175652744113048	Ednra/Foxc1/Sema6d/Cited2/Zeb2/Hes1/Cdh2/Cdc42/Mapk3/Phactr4/Bmpr1a/Dicer1/Anxa6	13
GO:0051282	GO:0051282	regulation of sequestering of calcium ion	17/1149	139/28891	3.93011821086877e-05	0.000306651154349487	0.000177937249498609	Gper1/Ednra/Pde4d/Itpr2/Dmd/Casq2/Plce1/Tgfb1/Itgav/Asph/Pkd2/Itpr1/Sri/Flna/Camk2d/Tgfb2/Anxa6	17
GO:1900101	GO:1900101	regulation of endoplasmic reticulum unfolded protein response	7/1149	25/28891	3.95582243333406e-05	0.000307769805696896	0.000178586357584727	Pik3r1/Bfar/Nck1/Ddrgk1/Xbp1/Ufl1/Crebrf	7
GO:2000353	GO:2000353	positive regulation of endothelial cell apoptotic process	7/1149	25/28891	3.95582243333406e-05	0.000307769805696896	0.000178586357584727	Gper1/Cd248/Itga4/Tgfb1/Xbp1/Ano6/Rgcc	7
GO:0002793	GO:0002793	positive regulation of peptide secretion	18/1149	153/28891	3.97760501488927e-05	0.000309020533079274	0.000179312104046583	Gper1/Ano1/Cacna1c/Rapgef4/Myh9/Prkar1a/Itpr1/Lrp1/Glud1/Glul/Sri/Gna11/Hcfc1/Ppp3cb/Rab8b/Tcf7l2/Gnaq/Cacna1d	18
GO:0046622	GO:0046622	positive regulation of organ growth	11/1149	64/28891	4.03039184091251e-05	0.000312672948689702	0.000181431452950141	Tbx2/Mef2c/Hey2/Notch1/Ncam1/Nr3c1/Tgfbr3/Bmpr1a/Yap1/Ep300/Ybx3	11
GO:0006282	GO:0006282	regulation of DNA repair	22/1149	212/28891	4.18565713508922e-05	0.000324253696516568	0.000188151292044896	Fus/Actb/Axin2/Parp3/Cdk9/Kat2b/Smarcd1/Pbrm1/Uimc1/Sf3b3/Epc2/Kmt5b/Epc1/Ino80d/Ino80e/Smarcb1/Ube2v2/Bcl7c/Yy1/Smarce1/Arid1a/Bcl7b	22
GO:0018107	GO:0018107	peptidyl-threonine phosphorylation	15/1149	113/28891	4.2389943153678e-05	0.000327916488824524	0.000190276662125908	Cadm4/Spry2/Tgfb1/Rock2/Rock1/Ogt/App/Clk1/Spred1/Gsk3b/Irgm1/Camk2d/Cdc42bpa/Csnk2a2/Cdc42bpb	15
GO:0007043	GO:0007043	cell-cell junction assembly	19/1149	168/28891	4.25922965053134e-05	0.000329011819652314	0.000190912238258669	Ace2/Esam/Gjc1/Vcl/Itgb1/Rhoc/Rhoa/Tjp1/Actb/Rock2/Actn4/Rock1/Cdh2/Pkn2/Ctnnd1/Zfp703/Abi2/Dlg1/Jam3	19
GO:0034249	GO:0034249	negative regulation of amide metabolic process	24/1149	243/28891	4.28650772368559e-05	0.00033017694628389	0.000191588314070547	Limd1/Map3k20/Eif4ebp2/Rock2/Rock1/Tnrc6a/Pabpc1/Pcif1/Ddx3x/Fto/Lsm14a/Cnot2/Eif4a3/Cnot3/Tnrc6c/Rc3h2/Eif2s1/Eif4e2/Cnot10/Celf1/Tut7/Rc3h1/Cpeb4/Tia1	24
GO:0045930	GO:0045930	negative regulation of mitotic cell cycle	24/1149	243/28891	4.28650772368559e-05	0.00033017694628389	0.000191588314070547	Foxc1/Pten/Ctdspl/Map3k20/Btg1/Xpc/Pkd2/Syf2/Crlf3/Usp47/Dlg1/Uimc1/Nae1/Btg3/Atf2/Ppp1r10/Zfp207/Cdkn1b/Vps4a/Nop53/Taok2/Bub3/Rgcc/Ctdsp2	24
GO:1903037	GO:1903037	regulation of leukocyte cell-cell adhesion	34/1149	407/28891	4.30603209135228e-05	0.000331209712708418	0.000192187586613136	Tnfrsf21/Adora2a/Pde5a/Itga4/Pten/Ets1/Cd81/Prkar1a/Rhoa/Tgfb1/Actb/Hes1/Itch/Hspb1/Selenok/Irgm1/Nck1/Dlg1/Smarcd1/Pbrm1/Lgals8/Nfat5/Cd274/Xbp1/Smarcb1/Rc3h2/Irf1/Smarce1/Peli1/Dusp3/Il6st/Arid1a/Rc3h1/Twsg1	34
GO:0045165	GO:0045165	cell fate commitment	28/1149	307/28891	4.369581314714e-05	0.000335621032896118	0.000194747297117153	Notch3/Tbx2/Tbx3/Mef2c/Ednra/Epas1/Nr2f2/Tbx18/Itgb1/Hey2/Notch1/Rhoa/Spry2/Tgfb1/Hes1/Cdc42/Lats2/Sox5/Ctr9/Gatad2a/Bmpr1a/Gatad2b/Tgfb2/Smad4/Braf/Dock7/Tcf7l2/Stat3	28
GO:0060964	GO:0060964	regulation of miRNA-mediated gene silencing	8/1149	34/28891	4.40511735674587e-05	0.000337393359077495	0.000195775706244122	Limd1/Tgfb1/Mecp2/Nr2f1/Pum2/Tnrc6c/Stat3/Elavl1	8
GO:0099010	GO:0099010	modification of postsynaptic structure	8/1149	34/28891	4.40511735674587e-05	0.000337393359077495	0.000195775706244122	Rhob/Marcks/Ptk2/Rhoa/Cdc42/Nf1/Gsk3b/Rap1b	8
GO:0007623	GO:0007623	circadian rhythm	23/1149	228/28891	4.41805423254476e-05	0.000337906266514546	0.000196073325663784	Adora2a/Pten/Csnk1e/Zfhx3/Rock2/Ogt/Ppp1cc/Top1/Nrip1/Mat2a/Gsk3b/Mycbp2/Mybbp1a/Sfpq/Fbxl3/Ube3a/Kdm5a/Nampt/Clock/Thrap3/Kdm2a/Ep300/Nr2f6	23
GO:0031396	GO:0031396	regulation of protein ubiquitination	22/1149	213/28891	4.49577081145374e-05	0.000343365288350099	0.000199240975015803	Pten/Trib2/Fyn/Spry2/Ogt/Gbp4/Pttg1ip/Xiap/Gsk3b/Mycbp2/Sash1/Ddx3x/Ube3a/Nmi/Ube2v2/Peli1/Birc2/Ndfip2/Ufl1/Rchy1/Dtx3l/U2af2	22
GO:0000077	GO:0000077	DNA damage checkpoint signaling	16/1149	127/28891	4.56810895432214e-05	0.000348206916825347	0.000202050375997213	Map3k20/Xpc/Syf2/Prpf19/Uimc1/Atf2/Ppp1r10/Cdc5l/Clock/Nop53/Tiprl/Ufl1/Taok2/Parp9/Dtx3l/Brd4	16
GO:0002758	GO:0002758	innate immune response-activating signaling pathway	24/1149	244/28891	4.57845475124003e-05	0.000348206916825347	0.000202050375997213	Kcnj8/Colec12/Pik3r1/Dab2ip/Irf2/App/Csnk1a1/Nfkbia/Ifih1/Irgm1/Src/Ddx3x/Ifi35/Lsm14a/Pdpk1/Nek7/Pum2/Nmi/Ptprs/Rab11fip2/Lrrfip2/Irf1/Peli1/Nop53	24
GO:0031503	GO:0031503	protein-containing complex localization	24/1149	244/28891	4.57845475124003e-05	0.000348206916825347	0.000202050375997213	Itgb1/Rapgef4/Gpc6/Dag1/Sh3glb2/Ogt/Nedd4/Nptn/Lmna/Gsk3b/Ssna1/Sfpq/Dlg1/Ap2m1/Myo6/Rap1a/Adam10/Stx7/Snapin/Ppp3r1/Wasl/Clstn1/Ap2s1/Atad1	24
GO:0030509	GO:0030509	BMP signaling pathway	19/1149	169/28891	4.6228553940819e-05	0.000349764250367804	0.000202954033600213	Nbl1/Foxd1/Notch1/Fstl1/Eng/Hes1/Bmpr2/Ilk/Mapk3/Ctdspl2/Tgfbr3/Hivep1/Crim1/Bmpr1a/Atf2/Smad4/Tcf7l2/Prmt1/Twsg1	19
GO:0043433	GO:0043433	negative regulation of DNA-binding transcription factor activity	19/1149	169/28891	4.6228553940819e-05	0.000349764250367804	0.000202954033600213	Heyl/Nupr1/Cd200/Trib2/Dab2ip/Hes1/Pkd2/Itch/Thra/Nfkbia/Sri/Flna/Ralgapa1/Rlim/Med13/Peli1/Tcf7l2/Ufl1/Siva1	19
GO:0071322	GO:0071322	cellular response to carbohydrate stimulus	19/1149	169/28891	4.6228553940819e-05	0.000349764250367804	0.000202954033600213	Gper1/Ano1/Pde8b/Tbc1d1/Myh9/Klf7/Ogt/Lrp1/Sri/Hcfc1/Raf1/Ppp3cb/Xbp1/Rab11fip2/Smarcb1/Smad4/Tcf7l2/Cacna1d/Pik3ca	19
GO:1902275	GO:1902275	regulation of chromatin organization	10/1149	54/28891	4.62476829664538e-05	0.000349764250367804	0.000202954033600213	Ogt/Hcfc1/Kansl1/Mllt3/Kansl3/Epc1/Rlim/Phf20/Setd5/Resf1	10
GO:0051208	GO:0051208	sequestering of calcium ion	17/1149	141/28891	4.72221376765847e-05	0.000356635809649521	0.000206941321242906	Gper1/Ednra/Pde4d/Itpr2/Dmd/Casq2/Plce1/Tgfb1/Itgav/Asph/Pkd2/Itpr1/Sri/Flna/Camk2d/Tgfb2/Anxa6	17
GO:0001967	GO:0001967	suckling behavior	6/1149	18/28891	4.80235689745839e-05	0.000361679591095093	0.000209868023408437	Aplp2/App/Ubr3/Derl2/Gls/Phf21a	6
GO:0031062	GO:0031062	positive regulation of histone methylation	6/1149	18/28891	4.80235689745839e-05	0.000361679591095093	0.000209868023408437	Ogt/Hcfc1/Kansl1/Xbp1/Kansl3/Phf20	6
GO:0071674	GO:0071674	mononuclear cell migration	21/1149	199/28891	4.85139884157869e-05	0.000364865621210397	0.000211716747691702	Il34/Nbl1/Itga4/Apod/Slc12a2/Ptk2/Cd200/Eps8/Rhoa/Tgfb1/Cdc42/Msn/App/Mapk3/Selenok/Crk/Csf1/Adam10/Ano6/Wasl/Jam3	21
GO:0030521	GO:0030521	androgen receptor signaling pathway	9/1149	44/28891	4.86625816262054e-05	0.000365475561034538	0.000212070671077047	Heyl/Rhoa/Foxp1/Ncor2/Ube3a/Rnf14/Zbtb7a/Arid1a/Ep300	9
GO:0030218	GO:0030218	erythrocyte differentiation	18/1149	156/28891	5.15136449375047e-05	0.000386352337031285	0.000224184618950942	Epas1/Sh2b3/Ets1/Tmod3/Cited2/Ptbp3/Thra/Rbfox2/Tgfbr3/Klf13/Sp1/Smap1/Ufl1/Add1/Zbtb7a/Stat3/Prmt1/Brd1	18
GO:0001654	GO:0001654	eye development	35/1149	428/28891	5.16641346934828e-05	0.000386587472492956	0.000224321058539432	Pdgfrb/Tbx2/Ptn/Col4a1/Cacna1c/Foxc1/Cfh/Lamc3/Vstm4/Rhoj/Notch1/Cited2/Spry2/Tgfb1/Zeb2/Hes1/Lamb2/Bmpr2/Zeb1/Nf1/Spred1/Abi2/Arhgap35/Phactr4/Dlg1/Tgfb2/Sp1/Pds5b/Yy1/Cdkn1b/Lrp6/Ppp2r3a/Stat3/Arid1a/Twsg1	35
GO:0030177	GO:0030177	positive regulation of Wnt signaling pathway	17/1149	142/28891	5.16877802557526e-05	0.000386587472492956	0.000224321058539432	Daam2/Csnk1e/Wls/Tgfb1/Zeb2/Ilk/Thra/Xiap/Src/Ddx3x/Usp47/Zranb1/Mllt3/Yap1/Tmem9/Mbd2/Ppp2r3a	17
GO:0060491	GO:0060491	regulation of cell projection assembly	22/1149	215/28891	5.17835578274446e-05	0.000386769607773259	0.00022442674426849	Daam2/Agrn/Pik3r1/Eps8/Wasf2/Plce1/Cdc42/Cdc42ep4/Dnm2/Gsk3b/Src/Fer/Abi2/Arhgap35/Dcdc2a/Nckap1/Zmynd8/Kctd17/Capzb/Map4/Yap1/Wasl	22
GO:2001237	GO:2001237	negative regulation of extrinsic apoptotic signaling pathway	14/1149	102/28891	5.20847176130227e-05	0.000388341503420836	0.000225338851671516	Fyn/Itgav/Lmna/Gsk3b/Birc6/Mcl1/Src/Ddx3x/Raf1/Pea15a/Zmynd11/Yap1/Tcf7l2/Rps6kb1	14
GO:0048661	GO:0048661	positive regulation of smooth muscle cell proliferation	15/1149	115/28891	5.21374465349858e-05	0.000388341503420836	0.000225338851671516	Notch3/Pdgfrb/Pde4d/Ptk2/Tgfb1/Foxp1/Nf1/Gsk3b/Camk2d/Src/Bmpr1a/Nampt/Gnaq/Rps6kb1/Pik3ca	15
GO:0150117	GO:0150117	positive regulation of cell-substrate junction organization	8/1149	35/28891	5.51221474477538e-05	0.000409446403881464	0.000237585170935738	Lims1/Myh9/Fermt2/Pik3r1/Mapre2/Rock1/Iqgap1/Dusp3	8
GO:1900368	GO:1900368	regulation of post-transcriptional gene silencing by regulatory ncRNA	8/1149	35/28891	5.51221474477538e-05	0.000409446403881464	0.000237585170935738	Limd1/Tgfb1/Mecp2/Nr2f1/Pum2/Tnrc6c/Stat3/Elavl1	8
GO:0097696	GO:0097696	receptor signaling pathway via STAT	22/1149	216/28891	5.55320460368262e-05	0.000411926067519745	0.000239024019351011	Sh2b3/Notch1/Fyn/Gbp7/Tgfb1/Hes1/Ifnar2/Pkd2/Tnfrsf1a/Jak1/Parp14/Ctr9/Crlf3/Adipor1/Fer/Ggnbp2/Irf1/Il6st/Stat3/Stat2/Ep300/Parp9	22
GO:0006942	GO:0006942	regulation of striated muscle contraction	13/1149	90/28891	5.57409604839761e-05	0.000412910124515363	0.0002395950277841	Ace2/Cacna1c/Atp1a2/Rem1/Pde4d/Pde5a/Agrn/Dmd/Casq2/Ehd3/Pde4b/Sri/Dlg1	13
GO:0061013	GO:0061013	regulation of mRNA catabolic process	20/1149	186/28891	5.58271132740161e-05	0.00041298335844098	0.000239637522466117	Fus/Rock2/Axin2/Rock1/Tnrc6a/Pabpc1/Fto/Cirbp/Cnot2/Eif4a3/Cnot3/Pum2/Tnrc6c/Rc3h2/Thrap3/Dicer1/Elavl1/Celf1/Tut7/Rc3h1	20
GO:0043271	GO:0043271	negative regulation of monoatomic ion transport	18/1149	157/28891	5.6057387273094e-05	0.000414121080605462	0.000240297696575265	Rgs4/Atp1a2/Rem1/Pten/Agrn/Casq2/Tgfb1/Hes1/Nedd4/Pkd2/Sri/Pik3c2a/Camk2d/Ubr3/Ppp3cb/Tgfb2/Gnaq/Ppp3r1	18
GO:0097553	GO:0097553	calcium ion transmembrane import into cytosol	21/1149	201/28891	5.61590088864884e-05	0.000414306584632608	0.000240405337051725	Gper1/Cacna1c/Ednra/Pde4d/Itpr2/Dmd/Casq2/Fyn/Plce1/Tgfb1/Itgav/Asph/Pkd2/Itpr1/Sri/Flna/Camk2d/Ppp3cb/Tgfb2/Cacna1d/Ppp3r1	21
GO:0045926	GO:0045926	negative regulation of growth	25/1149	263/28891	5.6376181826477e-05	0.000415342890599147	0.000241006663447238	Rgs4/Mndal/Pten/Sema6d/Ptk2/Cited2/Dab2ip/Tgfb1/Foxp1/Bmpr2/Mecp2/Sav1/Gsk3b/Ryk/Crlf3/Adipor1/Ddx3x/Cirbp/Ifrd1/Ptprs/Tgfb2/Smad4/Yy1/Cdkn1b/Tcf7l2	25
GO:0014013	GO:0014013	regulation of gliogenesis	17/1149	143/28891	5.6522324247473e-05	0.000415853785054438	0.000241303114815084	Il34/Ptn/Daam2/Cysltr2/Notch1/Ptk2/Dag1/Ldlr/Tgfb1/Hes1/Ppp1cc/Nf1/Mecp2/Prpf19/Ufl1/Il6st/Dicer1	17
GO:0032480	GO:0032480	negative regulation of type I interferon production	9/1149	45/28891	5.86960176613977e-05	0.000429512075184417	0.000249228467594982	Gbp7/Gbp4/Xaf1/Irgm1/Nmi/Ptprs/Yy1/Atg12/Crebbp	9
GO:0035196	GO:0035196	miRNA processing	9/1149	45/28891	5.86960176613977e-05	0.000429512075184417	0.000249228467594982	Tgfb1/Mecp2/Nr2f1/Ddx3x/Pum2/Zc3h7a/Stat3/Dicer1/Tut7	9
GO:0045747	GO:0045747	positive regulation of Notch signaling pathway	9/1149	45/28891	5.86960176613977e-05	0.000429512075184417	0.000249228467594982	Notch1/Hes1/Pdcd10/Epn2/Src/Tgfb2/Yap1/Il6st/Stat3	9
GO:0085029	GO:0085029	extracellular matrix assembly	9/1149	45/28891	5.86960176613977e-05	0.000429512075184417	0.000249228467594982	Phldb2/Notch1/Dag1/Tgfb1/Lamb2/Col1a2/Lamb1/Efemp2/Rgcc	9
GO:0006302	GO:0006302	double-strand break repair	27/1149	296/28891	5.92333349629775e-05	0.000432858986267912	0.000251170544590508	Fus/Actb/Parp3/Sfpq/Smarcd1/Prpf19/Pbrm1/Uimc1/Epc2/Kmt5b/Epc1/Smarcb1/Ube2v2/Zmynd8/Bcl7c/Yy1/Marf1/Smarce1/Samhd1/Hpf1/Zbtb7a/Arid1a/Kdm2a/Bcl7b/Parp9/Smc6/Dtx3l	27
GO:0051403	GO:0051403	stress-activated MAPK cascade	24/1149	248/28891	5.9330665715363e-05	0.000432985922976672	0.00025124420082332	Kcnj8/Map3k20/Ptk2/Dab2ip/Cdc42/Pdcd10/App/Rell1/Itch/Mapk3/Sash1/Crk/Dlg1/Pafah1b1/Atf2/Tgfb2/Aida/Nr2c2/Zmynd11/Dusp3/Prmt1/Taok2/Stk25/Arl6ip5	24
GO:0150063	GO:0150063	visual system development	35/1149	431/28891	5.94692609128589e-05	0.00043341325416303	0.000251492163809427	Pdgfrb/Tbx2/Ptn/Col4a1/Cacna1c/Foxc1/Cfh/Lamc3/Vstm4/Rhoj/Notch1/Cited2/Spry2/Tgfb1/Zeb2/Hes1/Lamb2/Bmpr2/Zeb1/Nf1/Spred1/Abi2/Arhgap35/Phactr4/Dlg1/Tgfb2/Sp1/Pds5b/Yy1/Cdkn1b/Lrp6/Ppp2r3a/Stat3/Arid1a/Twsg1	35
GO:0044403	GO:0044403	biological process involved in symbiotic interaction	25/1149	264/28891	5.99702601940503e-05	0.000436477095363954	0.000253269986812733	Ace2/Ifitm1/Ifitm2/Gbp7/Rock2/Itgav/Ifitm3/Cdc42/Ppib/Trim12a/Taf11/Cdk9/Gbp6/Sp1/Thoc2/Chd1/Smarcb1/Trim26/Vps4a/Ist1/Gbp9/Ep300/Smc6/Brd4/Rest	25
GO:0034333	GO:0034333	adherens junction assembly	5/1149	12/28891	6.18231137516677e-05	0.000448155503300242	0.000260046494115026	Vcl/Actb/Zfp703/Abi2/Jam3	5
GO:0050847	GO:0050847	progesterone receptor signaling pathway	5/1149	12/28891	6.18231137516677e-05	0.000448155503300242	0.000260046494115026	Klf9/Nedd4/Src/Ube3a/Yap1	5
GO:0061626	GO:0061626	pharyngeal arch artery morphogenesis	5/1149	12/28891	6.18231137516677e-05	0.000448155503300242	0.000260046494115026	Ednra/Hes1/Bmpr2/Bmpr1a/Tgfb2	5
GO:0019439	GO:0019439	aromatic compound catabolic process	37/1149	467/28891	6.21666058183881e-05	0.000450043008698625	0.000261141737078368	Pde5a/Fus/Rock2/Axin2/Rock1/Tnrc6a/Pabpc1/Ssb/Pnrc1/Comt/Fto/Cirbp/Cnot2/Mtrex/Eif4a3/Cnot3/Zcchc7/Pum2/Tnrc6c/Wdr82/Ephx1/Rc3h2/Rnaset2a/Samhd1/Smg6/Thrap3/Dicer1/Cnot10/Elavl1/Blvrb/Rbm7/Celf1/Smg1/Tut7/Rc3h1/Pon2/Pnrc2	37
GO:0061337	GO:0061337	cardiac conduction	11/1149	67/28891	6.24758210712586e-05	0.000451075428134487	0.000261740808277483	Abcc9/Ace2/Gjc1/Cacna1c/Tbx18/Pde4d/Ehd3/Mef2a/Sri/Flna/Cacna1d	11
GO:1901016	GO:1901016	regulation of potassium ion transmembrane transporter activity	11/1149	67/28891	6.24758210712586e-05	0.000451075428134487	0.000261740808277483	Abcc9/Pten/Itgb1/Agrn/Casq2/Atp1b2/Akap7/Nedd4/Dnm2/Dlg1/Cacna1d	11
GO:0000819	GO:0000819	sister chromatid segregation	22/1149	218/28891	6.37638176377137e-05	0.000459761747680719	0.000266781127827564	Rhoa/Actb/Eml4/Flna/Kat2b/Smarcd1/Lsm14a/Pbrm1/Smarcb1/Bcl7c/Zfp207/Anapc5/Vps4a/Smarce1/Abraxas2/Arid1a/Bcl7b/Smc1a/Akap8/Bub3/Stag2/Dctn2	22
GO:0010463	GO:0010463	mesenchymal cell proliferation	10/1149	56/28891	6.40344020321386e-05	0.000460486436924344	0.000267201635655181	Tbx2/Ptn/Tbx18/Prkar1a/Foxp1/Zeb1/Lmna/Pdgfa/Bmpr1a/Lrp6	10
GO:0060251	GO:0060251	regulation of glial cell proliferation	10/1149	56/28891	6.40344020321386e-05	0.000460486436924344	0.000267201635655181	Ptn/Cysltr2/Notch1/Ptk2/Hes1/Ppp1cc/Nf1/Mecp2/Ufl1/Dicer1	10
GO:0014009	GO:0014009	glial cell proliferation	12/1149	79/28891	6.46715120056331e-05	0.000463836076172852	0.000269145295694409	Il34/Ptn/Cysltr2/Notch1/Ptk2/Hes1/Ppp1cc/Nf1/Mecp2/Csf1/Ufl1/Dicer1	12
GO:1905897	GO:1905897	regulation of response to endoplasmic reticulum stress	12/1149	79/28891	6.46715120056331e-05	0.000463836076172852	0.000269145295694409	Serinc3/Nupr1/Pik3r1/App/Usp25/Bfar/Nck1/Ddrgk1/Xbp1/Nr1h2/Ufl1/Crebrf	12
GO:1903169	GO:1903169	regulation of calcium ion transmembrane transport	21/1149	203/28891	6.48599752627359e-05	0.000464572441862057	0.000269572578890653	Gper1/Cacna1c/Ednra/Atp1a2/Rem1/Pde4d/Dmd/Casq2/Ehd3/Pde4b/Fyn/Tgfb1/Asph/Pkd2/Sri/Camk2d/Ubr3/Ppp3cb/Tgfb2/Cacna1d/Ppp3r1	21
GO:0007059	GO:0007059	chromosome segregation	34/1149	416/28891	6.64184029940681e-05	0.000475106541892839	0.000275685090644919	Pten/Rhoa/Actb/Mapre2/Cdc42/Eml4/Top1/Flna/Kat2b/Ddx3x/Smarcd1/Lsm14a/Pbrm1/Pum2/Ube2i/Csnk2a2/Smarcb1/Bcl7c/Zfp207/Anapc5/Vps4a/Smarce1/Abraxas2/Mapre3/Arid1a/Dicer1/Bcl7b/Smc6/Smc1a/Akap8/Bub3/Stag2/Brd4/Dctn2	34
GO:0035270	GO:0035270	endocrine system development	17/1149	145/28891	6.74028625116769e-05	0.00047961432391686	0.000278300774047106	Pdgfrb/Ednra/Cited2/Hes1/Cdh2/Nf1/Mapk3/Thra/Arid5b/Nr3c1/Pdpk1/Raf1/Bmpr1a/Braf/Clock/Tcf7l2/Zfp800	17
GO:0050773	GO:0050773	regulation of dendrite development	17/1149	145/28891	6.74028625116769e-05	0.00047961432391686	0.000278300774047106	Ptn/Rapgef4/Marcks/Rhoa/Dab2ip/Wls/Mark1/Nedd4/Sdc2/Rapgef2/Ilk/Gsk3b/Crk/Pafah1b1/Tmem106b/Iqgap1/Clip1	17
GO:1903313	GO:1903313	positive regulation of mRNA metabolic process	17/1149	145/28891	6.74028625116769e-05	0.00047961432391686	0.000278300774047106	Rock2/Rock1/Tnrc6a/Pabpc1/Fto/Prpf19/Cirbp/Cnot2/Eif4a3/Cnot3/Tnrc6c/Rc3h2/Thrap3/Celf1/Rbmx/Tut7/Rc3h1	17
GO:1903322	GO:1903322	positive regulation of protein modification by small protein conjugation or removal	17/1149	145/28891	6.74028625116769e-05	0.00047961432391686	0.000278300774047106	Pten/Trib2/Pttg1ip/Xiap/Gsk3b/Mycbp2/Gnl3/Ddx3x/Ube3a/Nmi/Ube2v2/Peli1/Nop53/Birc2/Ndfip2/Rchy1/Uba2	17
GO:0051016	GO:0051016	barbed-end actin filament capping	7/1149	27/28891	6.81612622292013e-05	0.000482998696079338	0.000280264588190081	Svil/Eps8/Carmil1/Flii/Capza1/Capzb/Add1	7
GO:0032869	GO:0032869	cellular response to insulin stimulus	22/1149	219/28891	6.82743448071043e-05	0.000482998696079338	0.000280264588190081	Tns2/Pten/Marcks/Pik3r1/Pid1/Eif4ebp2/Ogt/Mapk3/Gsk3b/Kat2b/Adipor1/Src/Nck1/Fer/Pdpk1/Raf1/Xbp1/Sp1/Rps6kb1/Pik3ca/Sorbs1/Sesn3	22
GO:0010614	GO:0010614	negative regulation of cardiac muscle hypertrophy	8/1149	36/28891	6.84136657235185e-05	0.000482998696079338	0.000280264588190081	Rgs4/Notch1/Foxp1/Tnfrsf1a/Lmna/Gsk3b/Smad4/Yy1	8
GO:0010719	GO:0010719	negative regulation of epithelial to mesenchymal transition	8/1149	36/28891	6.84136657235185e-05	0.000482998696079338	0.000280264588190081	Pten/Dab2ip/Spry2/Mark1/Spred1/Adipor1/Tgfbr3/Tgfb2	8
GO:0060147	GO:0060147	regulation of post-transcriptional gene silencing	8/1149	36/28891	6.84136657235185e-05	0.000482998696079338	0.000280264588190081	Limd1/Tgfb1/Mecp2/Nr2f1/Pum2/Tnrc6c/Stat3/Elavl1	8
GO:0090075	GO:0090075	relaxation of muscle	8/1149	36/28891	6.84136657235185e-05	0.000482998696079338	0.000280264588190081	Gucy1a1/Pde4d/Pde5a/Prkg1/Pde4b/Sri/Camk2d/Pik3ca	8
GO:0050905	GO:0050905	neuromuscular process	21/1149	204/28891	6.96448194288413e-05	0.00049105038698851	0.000284936658436255	Kcnj8/Pde8b/Ednra/Adora2a/Rem1/Cfh/Rcsd1/Pten/Dmd/Uchl1/Aplp2/App/Itpr1/Mecp2/Rbfox2/Herc1/Mycbp2/Pafah1b1/Pnkd/Dctn1/Rest	21
GO:0001892	GO:0001892	embryonic placenta development	15/1149	118/28891	7.04402116419552e-05	0.000494726000053421	0.000287069467883454	Epas1/Nr2f2/Itga4/Hey2/Xist/Cited2/Ncoa3/Itgav/Hes1/Pkd2/Gab1/Birc6/Sp1/Ggnbp2/Tmed2	15
GO:0045666	GO:0045666	positive regulation of neuron differentiation	15/1149	118/28891	7.04402116419552e-05	0.000494726000053421	0.000287069467883454	Heyl/Mef2c/Nbl1/Pten/Itgb1/Tcf4/Dmd/Rhoa/Zeb1/App/Hmg20b/Shoc2/Tcf12/Bnip2/Rest	15
GO:0120034	GO:0120034	positive regulation of plasma membrane bounded cell projection assembly	15/1149	118/28891	7.04402116419552e-05	0.000494726000053421	0.000287069467883454	Agrn/Pik3r1/Eps8/Wasf2/Plce1/Cdc42/Cdc42ep4/Dnm2/Gsk3b/Abi2/Arhgap35/Nckap1/Zmynd8/Kctd17/Wasl	15
GO:0048880	GO:0048880	sensory system development	35/1149	435/28891	7.15374395631687e-05	0.000501781392790879	0.000291163426637658	Pdgfrb/Tbx2/Ptn/Col4a1/Cacna1c/Foxc1/Cfh/Lamc3/Vstm4/Rhoj/Notch1/Cited2/Spry2/Tgfb1/Zeb2/Hes1/Lamb2/Bmpr2/Zeb1/Nf1/Spred1/Abi2/Arhgap35/Phactr4/Dlg1/Tgfb2/Sp1/Pds5b/Yy1/Cdkn1b/Lrp6/Ppp2r3a/Stat3/Arid1a/Twsg1	35
GO:1902850	GO:1902850	microtubule cytoskeleton organization involved in mitosis	18/1149	160/28891	7.1889238155825e-05	0.000503596668323146	0.000292216757534061	Itgb1/Rhoa/Spry2/Tacc1/Mecp2/Parp3/Dctn6/Flna/Pafah1b1/Lsm14a/Map4/Zfp207/Abraxas2/Sbds/Smc1a/Dctn1/Stag2/Dctn2	18
GO:0042306	GO:0042306	regulation of protein import into nucleus	12/1149	80/28891	7.33621450935187e-05	0.000513250666255043	0.000297818581672995	Gper1/Zic1/Apod/Pik3r1/Tgfb1/Nf1/Tnfrsf1a/Gbp4/Flna/Xbp1/Pkig/Ep300	12
GO:2001233	GO:2001233	regulation of apoptotic signaling pathway	35/1149	437/28891	7.83671863254567e-05	0.000547559114777223	0.000317726385305926	Gper1/Adora2a/Pten/Serinc3/G0s2/Nupr1/Ackr3/Dab2ip/Fyn/Itgav/App/Nf1/Pttg1ip/Hspb1/Lmna/Timp3/Gsk3b/Birc6/Sfpq/Mcl1/Src/Nck1/Ddx3x/Usp47/Mdm4/Raf1/Xbp1/Tgfb2/Pea15a/Zmynd11/Yap1/Tcf7l2/Rps6kb1/Ybx3/Trps1	35
GO:0014015	GO:0014015	positive regulation of gliogenesis	13/1149	93/28891	7.88803321289318e-05	0.000550434276389389	0.000319394725182937	Il34/Ptn/Notch1/Ptk2/Dag1/Tgfb1/Hes1/Ppp1cc/Mecp2/Prpf19/Ufl1/Il6st/Dicer1	13
GO:0002695	GO:0002695	negative regulation of leukocyte activation	21/1149	206/28891	8.01663920442991e-05	0.000558688562316448	0.000324184353115536	Gper1/Tnfrsf21/Adora2a/Pde5a/Pten/Prkar1a/Cd200/Ldlr/Tgfb1/Itch/Hspb1/Parp3/Fer/Dlg1/Cd274/Rc3h2/Irf1/Peli1/Dusp3/Rc3h1/Twsg1	21
GO:0048562	GO:0048562	embryonic organ morphogenesis	29/1149	335/28891	8.21908835561548e-05	0.000571818550860359	0.000331803153874359	Tbx2/Tbx3/Mef2c/Ednra/Tbx18/Notch1/Eng/Cited2/Spry2/Hes1/Zeb1/Pkd2/Mapk3/Phactr4/Dlg1/Myo6/Eif4a3/Nckap1/Tgfb2/Sp1/Tead1/Yap1/Lrp6/Tcf7l2/Arid1a/Kdm2a/Mib1/Tmed2/Rest	29
GO:0006475	GO:0006475	internal protein amino acid acetylation	11/1149	69/28891	8.24728140760739e-05	0.000571818550860359	0.000331803153874359	Tgfb1/App/Mecp2/Sf3b1/Mybbp1a/Kat2b/Phf20l1/Kansl3/Phf20/Ep300/Crebbp	11
GO:0018393	GO:0018393	internal peptidyl-lysine acetylation	11/1149	69/28891	8.24728140760739e-05	0.000571818550860359	0.000331803153874359	Tgfb1/App/Mecp2/Sf3b1/Mybbp1a/Kat2b/Phf20l1/Kansl3/Phf20/Ep300/Crebbp	11
GO:0061371	GO:0061371	determination of heart left/right asymmetry	11/1149	69/28891	8.24728140760739e-05	0.000571818550860359	0.000331803153874359	Tbx2/Tbx3/Mef2c/Notch1/Eng/Cited2/Pkd2/Lrp6/Kdm2a/Mib1/Tmed2	11
GO:0051402	GO:0051402	neuron apoptotic process	31/1149	369/28891	8.29123929048582e-05	0.000574131211738884	0.000333145097349578	Itga1/Mef2c/Tnfrsf21/Adora2a/Agrn/Nupr1/Rhoa/Fyn/Tgfb1/Rock1/Cdc42/Nes/App/Nf1/Tnfrsf1a/Lrp1/Ilk/Mecp2/Xiap/Gsk3b/Mcl1/Nr3c1/Nae1/Pdpk1/Atf2/Tgfb2/Ube2v2/Braf/Il6st/Pik3ca/Cpeb4	31
GO:0001937	GO:0001937	negative regulation of endothelial cell proliferation	9/1149	47/28891	8.40439100512798e-05	0.000581223209358468	0.000337260296434859	Mef2c/Nr2f2/Eng/Sparc/Pdcd10/Krit1/Nf1/Synj2bp/Rgcc	9
GO:0033146	GO:0033146	regulation of intracellular estrogen receptor signaling pathway	8/1149	37/28891	8.42610368834839e-05	0.000581240146145306	0.000337270124166543	Lbh/Ncoa3/Src/Cnot2/Ddrgk1/Strn3/Yap1/Ufl1	8
GO:0060966	GO:0060966	regulation of gene silencing by regulatory ncRNA	8/1149	37/28891	8.42610368834839e-05	0.000581240146145306	0.000337270124166543	Limd1/Tgfb1/Mecp2/Nr2f1/Pum2/Tnrc6c/Stat3/Elavl1	8
GO:0072009	GO:0072009	nephron epithelium development	15/1149	120/28891	8.55615693289068e-05	0.000589460429918613	0.000342040022025963	Heyl/Mef2c/Ednra/Foxc1/Foxd1/Notch1/Lzts2/Tgfb1/Hes1/Lamb2/Ilk/Dlg1/Smad4/Yap1/Wwtr1	15
GO:0045604	GO:0045604	regulation of epidermal cell differentiation	10/1149	58/28891	8.73260005877855e-05	0.000600089204546775	0.000348207469616003	Foxc1/Hey2/Notch1/Klf7/Ncoa3/Rock2/Hes1/Rock1/Extl3/Tgfb2	10
GO:1903170	GO:1903170	negative regulation of calcium ion transmembrane transport	10/1149	58/28891	8.73260005877855e-05	0.000600089204546775	0.000348207469616003	Atp1a2/Rem1/Casq2/Tgfb1/Pkd2/Sri/Ubr3/Ppp3cb/Tgfb2/Ppp3r1	10
GO:0036010	GO:0036010	protein localization to endosome	7/1149	28/28891	8.77736633209387e-05	0.000602400997316708	0.000349548909362954	Rcsd1/Tmem30a/Rock2/Msn/Akap11/Abhd17a/Dtx3l	7
GO:0043525	GO:0043525	positive regulation of neuron apoptotic process	13/1149	94/28891	8.82506047174795e-05	0.000604907626006521	0.000351003404505898	Itga1/Agrn/Nupr1/Rhoa/Cdc42/App/Nf1/Tnfrsf1a/Gsk3b/Mcl1/Nr3c1/Atf2/Tgfb2	13
GO:0030510	GO:0030510	regulation of BMP signaling pathway	14/1149	107/28891	8.86482501383881e-05	0.000606865075220444	0.000352139233033586	Nbl1/Foxd1/Notch1/Fstl1/Eng/Hes1/Ilk/Ctdspl2/Tgfbr3/Crim1/Smad4/Tcf7l2/Prmt1/Twsg1	14
GO:0009743	GO:0009743	response to carbohydrate	22/1149	223/28891	8.92948131474595e-05	0.000610519461102895	0.000354259725206229	Gper1/Ano1/Pde8b/Tbc1d1/Myh9/Klf7/Ogt/Lrp1/Extl3/Glul/Sri/Hcfc1/Raf1/Ppp3cb/Xbp1/Rab11fip2/Smarcb1/Smad4/Tcf7l2/Ep300/Cacna1d/Pik3ca	22
GO:0007259	GO:0007259	receptor signaling pathway via JAK-STAT	21/1149	208/28891	9.20770975450086e-05	0.000628748402529914	0.000364837241882061	Sh2b3/Notch1/Fyn/Gbp7/Hes1/Ifnar2/Pkd2/Tnfrsf1a/Jak1/Parp14/Ctr9/Crlf3/Adipor1/Fer/Ggnbp2/Irf1/Il6st/Stat3/Stat2/Ep300/Parp9	21
GO:0051650	GO:0051650	establishment of vesicle localization	20/1149	193/28891	9.36214870845247e-05	0.000637284771690118	0.000369790551294164	Myo1b/Lin7a/Itga4/Dpysl2/Actn4/Rab3a/Bloc1s1/Ap1ar/Picalm/Mecp2/Stard3nl/Pafah1b1/Myo6/Ap3m1/Gbf1/Vps4a/Snapin/Wasl/Dctn1/Dctn2	20
GO:2000136	GO:2000136	regulation of cell proliferation involved in heart morphogenesis	6/1149	20/28891	9.36424973456259e-05	0.000637284771690118	0.000369790551294164	Tbx3/Notch1/Hes1/Bmpr2/Smad4/Lrp6	6
GO:0008625	GO:0008625	extrinsic apoptotic signaling pathway via death domain receptors	12/1149	82/28891	9.37979617796906e-05	0.000637284771690118	0.000369790551294164	Pten/Pik3r1/Dab2ip/Rock2/Nf1/Timp3/Sort1/Gsk3b/Ddx3x/Raf1/Pea15a/Trps1	12
GO:0051851	GO:0051851	modulation by host of symbiont process	12/1149	82/28891	9.37979617796906e-05	0.000637284771690118	0.000369790551294164	Rock2/Cdc42/Ppib/Taf11/Cdk9/Sp1/Chd1/Smarcb1/Ep300/Smc6/Brd4/Rest	12
GO:0030968	GO:0030968	endoplasmic reticulum unfolded protein response	11/1149	70/28891	9.43705451660603e-05	0.000639570090205527	0.000371116629103076	Pik3r1/Bfar/Nck1/Ddrgk1/Xbp1/Derl2/Eif2s1/Ufl1/Tmed2/Crebrf/Dnajc10	11
GO:0032008	GO:0032008	positive regulation of TOR signaling	11/1149	70/28891	9.43705451660603e-05	0.000639570090205527	0.000371116629103076	Csnk1a1/Rictor/Src/Rnf167/Sik3/Xbp1/Sec13/Rraga/Rps6kb1/Ep300/Lamtor3	11
GO:0045598	GO:0045598	regulation of fat cell differentiation	17/1149	149/28891	9.4827580502088e-05	0.000641864185523508	0.000372447799735174	Gper1/Fermt2/Trib2/Tgfb1/Axin2/Hes1/Sav1/Sort1/Fndc3b/Ncor2/Fto/Xbp1/Yap1/Wwtr1/Lrp6/Tcf7l2/Trio	17
GO:0035966	GO:0035966	response to topologically incorrect protein	16/1149	135/28891	9.59393274262452e-05	0.000648578599267313	0.000376343902184561	Pik3r1/Dab2ip/Hspb1/Bfar/Nck1/Erp44/Ddrgk1/Xbp1/Stt3b/Derl2/Eif2s1/Ufl1/Tmed2/Crebrf/Dnajb14/Dnajc10	16
GO:0006650	GO:0006650	glycerophospholipid metabolic process	25/1149	272/28891	9.6973903070248e-05	0.000653630092796152	0.000379275079359773	Pdgfrb/Inpp4b/Pten/Pitpnc1/Pik3cd/Dgkh/Pik3r1/Gpcpd1/Ldlr/Serinc1/Cds2/Etnk1/Mecp2/Pik3c2a/Dnajc19/Pdgfa/Cdipt/Pcyt1a/Nr1h2/Mtmr6/Ip6k1/Pik3ca/Pgp/Smg1/Abhd16a	25
GO:0032060	GO:0032060	bleb assembly	5/1149	13/28891	9.71693859096772e-05	0.000653630092796152	0.000379275079359773	Mylk/Emp3/Rock1/Emp2/Ano6	5
GO:0035066	GO:0035066	positive regulation of histone acetylation	5/1149	13/28891	9.71693859096772e-05	0.000653630092796152	0.000379275079359773	Tgfb1/App/Sf3b1/Mybbp1a/Ep300	5
GO:0051571	GO:0051571	positive regulation of histone H3-K4 methylation	5/1149	13/28891	9.71693859096772e-05	0.000653630092796152	0.000379275079359773	Ogt/Hcfc1/Kansl1/Kansl3/Phf20	5
GO:0043114	GO:0043114	regulation of vascular permeability	9/1149	48/28891	9.9817509039084e-05	0.000669779196340322	0.000388645750318484	Akap12/Adora2a/Fermt2/Ptp4a3/Tjp1/Tgfb1/Zeb2/Nr3c1/Arhgap35	9
GO:0072583	GO:0072583	clathrin-dependent endocytosis	9/1149	48/28891	9.9817509039084e-05	0.000669779196340322	0.000388645750318484	Itga4/Sgip1/Picalm/Dnm2/Ap2m1/Fcho2/Smap1/Wasl/Ap2s1	9
GO:0035306	GO:0035306	positive regulation of dephosphorylation	10/1149	59/28891	0.000101435882610135	0.000678955876803313	0.000393970606455341	Pdgfrb/Itga1/Dlc1/Mef2c/Tgfb1/Rock1/Ppp1r12a/Cnep1r1/Src/Ppp2r5a	10
GO:0048713	GO:0048713	regulation of oligodendrocyte differentiation	10/1149	59/28891	0.000101435882610135	0.000678955876803313	0.000393970606455341	Il34/Ptn/Tnfrsf21/Daam2/Notch1/Dag1/Hes1/Nf1/Tcf7l2/Dicer1	10
GO:0014741	GO:0014741	negative regulation of muscle hypertrophy	8/1149	38/28891	0.000103033238643352	0.000688796280560187	0.000399680594347506	Rgs4/Notch1/Foxp1/Tnfrsf1a/Lmna/Gsk3b/Smad4/Yy1	8
GO:0051209	GO:0051209	release of sequestered calcium ion into cytosol	16/1149	136/28891	0.000104782148401731	0.000699624332423395	0.000405963674448915	Gper1/Ednra/Pde4d/Itpr2/Dmd/Casq2/Plce1/Tgfb1/Itgav/Asph/Pkd2/Itpr1/Sri/Flna/Camk2d/Tgfb2	16
GO:0018394	GO:0018394	peptidyl-lysine acetylation	12/1149	83/28891	0.000105731624187106	0.00070509451351377	0.000409137799064704	Tgfb1/App/Bloc1s1/Mecp2/Sf3b1/Mybbp1a/Kat2b/Phf20l1/Kansl3/Phf20/Ep300/Crebbp	12
GO:0008347	GO:0008347	glial cell migration	11/1149	71/28891	0.000107703151184523	0.000717358626893224	0.000416254167522238	Cspg4/Apcdd1/Atp1b2/Rras/Dab2ip/Nf1/Lrp1/Lamb1/Pafah1b1/Tgfb2/Csf1	11
GO:0090263	GO:0090263	positive regulation of canonical Wnt signaling pathway	14/1149	109/28891	0.000108581769661518	0.000722322214640196	0.00041913433653127	Daam2/Csnk1e/Wls/Tgfb1/Zeb2/Ilk/Thra/Xiap/Src/Ddx3x/Usp47/Yap1/Tmem9/Ppp2r3a	14
GO:0060444	GO:0060444	branching involved in mammary gland duct morphogenesis	7/1149	29/28891	0.000111747279083481	0.000740650570669581	0.000429769539475861	Tbx3/Slc12a2/Ncoa3/Tgfb1/Src/Csf1/Lrp6	7
GO:1901985	GO:1901985	positive regulation of protein acetylation	7/1149	29/28891	0.000111747279083481	0.000740650570669581	0.000429769539475861	Tgfb1/App/Sf3b1/Mybbp1a/Ddx3x/Xbp1/Ep300	7
GO:1903077	GO:1903077	negative regulation of protein localization to plasma membrane	7/1149	29/28891	0.000111747279083481	0.000740650570669581	0.000429769539475861	Pid1/Csk/Tgfb1/Picalm/Ap2m1/Ppp2r5a/Tmed2	7
GO:0032963	GO:0032963	collagen metabolic process	15/1149	123/28891	0.000113545457684147	0.000750730956483095	0.000435618779239352	Pdgfrb/Tns2/Itgb1/Notch1/Cygb/Eng/Tgfb1/Mmp15/Serpinh1/Col1a2/Tgfbr3/Rap1a/Dicer1/Ep300/Rgcc	15
GO:0048709	GO:0048709	oligodendrocyte differentiation	15/1149	123/28891	0.000113545457684147	0.000750730956483095	0.000435618779239352	Vtn/Trpc4/Il34/Ptn/Tnfrsf21/Daam2/Pten/Notch1/Dag1/Tgfb1/Hes1/Nf1/Sox5/Tcf7l2/Dicer1	15
GO:0018205	GO:0018205	peptidyl-lysine modification	22/1149	227/28891	0.000115885864242056	0.000765270676671628	0.000444055590195813	Tgfb1/Ogt/App/Bloc1s1/Mecp2/Sf3b1/Ifih1/Mybbp1a/Gnl3/Kat2b/Setd3/Hcfc1/Hmg20b/Phf20l1/Kansl1/Kmt5b/Kansl3/Ube2i/Phf20/Uba2/Ep300/Crebbp	22
GO:0050920	GO:0050920	regulation of chemotaxis	23/1149	243/28891	0.000117143038563491	0.000772630394423027	0.000448326136434414	Pdgfrb/Il34/Ptn/Ednra/Nbl1/Agrn/Notch1/Sema6d/Ptk2/Tgfb1/Bmpr2/App/Hspb1/Mapk3/Ryk/Mycbp2/Csf1/Adam10/Dusp3/Ano6/Wasl/Jam3/Mtus1	23
GO:0002931	GO:0002931	response to ischemia	9/1149	49/28891	0.000117997698870619	0.000777320607523606	0.00045104767720425	Kcnj8/Mef2c/Uchl1/Rock2/Csf1/Abraxas2/Stat3/Cpeb4/Rest	9
GO:0010595	GO:0010595	positive regulation of endothelial cell migration	14/1149	110/28891	0.000119930041391339	0.000789090126529892	0.000457877052571653	Ets1/Rhoj/Rhob/Pik3cd/Sparc/Rras/Tgfb1/Rock2/Foxp1/Hspb1/Pik3c2a/Sash1/Sp1/Dicer1	14
GO:0120032	GO:0120032	regulation of plasma membrane bounded cell projection assembly	21/1149	212/28891	0.000120701873872691	0.000793204668714345	0.000460264554816022	Daam2/Agrn/Pik3r1/Eps8/Wasf2/Plce1/Cdc42/Cdc42ep4/Dnm2/Gsk3b/Fer/Abi2/Arhgap35/Dcdc2a/Nckap1/Zmynd8/Kctd17/Capzb/Map4/Yap1/Wasl	21
GO:0048608	GO:0048608	reproductive structure development	29/1149	343/28891	0.000124079439995294	0.000814412324332746	0.000472570498738056	Tbx3/Nr2f2/Pde4d/Foxc1/Pten/Notch1/Myh9/Nupr1/H3f3b/Cited2/Itgav/Atrx/Nrip1/Arid5b/Flna/Jmjd1c/Src/Dnajc19/Tiparp/Dlg1/Ube3a/Tgfb2/Smad4/Cdkn1b/Lrp6/Tcf7l2/Dicer1/Arid4b/Ybx3	29
GO:0008277	GO:0008277	regulation of G protein-coupled receptor signaling pathway	16/1149	138/28891	0.000124628402703213	0.000816037243818497	0.000473513373727601	Gper1/Rgs4/Pde4d/Pde5a/Itgb1/Ece1/Myh9/Pde4b/Plce1/Rock2/Rock1/Ywhab/App/Dnm2/Crtc3/Tmod2	16
GO:0050868	GO:0050868	negative regulation of T cell activation	16/1149	138/28891	0.000124628402703213	0.000816037243818497	0.000473513373727601	Tnfrsf21/Adora2a/Pde5a/Pten/Prkar1a/Tgfb1/Itch/Hspb1/Dlg1/Cd274/Rc3h2/Irf1/Peli1/Dusp3/Rc3h1/Twsg1	16
GO:0014002	GO:0014002	astrocyte development	8/1149	39/28891	0.000125134344802649	0.000817373313759158	0.000474288641020768	Adora2a/Lamc3/Ldlr/Zeb2/Lamb2/App/Nf1/Lrp1	8
GO:0071320	GO:0071320	cellular response to cAMP	8/1149	39/28891	0.000125134344802649	0.000817373313759158	0.000474288641020768	Pde4d/Itpr2/Akap7/Pkd2/Itpr1/Rapgef2/Rap1b/Rap1a	8
GO:0021543	GO:0021543	pallium development	19/1149	182/28891	0.000125779486247749	0.000819610009664936	0.000475586505097893	Zic1/Pten/Btbd3/Rhoa/Dab2ip/Zeb2/Cdh2/Nf1/Ccdc141/Tacc1/Lamb1/Gsk3b/Crk/Nr2f1/Pafah1b1/Ptprs/Lrp6/Dicer1/Celf1	19
GO:0043487	GO:0043487	regulation of RNA stability	19/1149	182/28891	0.000125779486247749	0.000819610009664936	0.000475586505097893	Fus/Rock2/Axin2/Rock1/Tnrc6a/Pabpc1/Fto/Cirbp/Cnot2/Cnot3/Pum2/Tnrc6c/Rc3h2/Thrap3/Dicer1/Elavl1/Celf1/Tut7/Rc3h1	19
GO:0003161	GO:0003161	cardiac conduction system development	6/1149	21/28891	0.000126698561334134	0.000822629148230621	0.000477338388971843	Kcnj8/Tbx3/Tbx18/Notch1/Cdc42/Bmpr1a	6
GO:0060416	GO:0060416	response to growth hormone	6/1149	21/28891	0.000126698561334134	0.000822629148230621	0.000477338388971843	Pik3r1/Ptk2/Jak1/Leprotl1/Irf1/Stat3	6
GO:0061323	GO:0061323	cell proliferation involved in heart morphogenesis	6/1149	21/28891	0.000126698561334134	0.000822629148230621	0.000477338388971843	Tbx3/Notch1/Hes1/Bmpr2/Smad4/Lrp6	6
GO:0035023	GO:0035023	regulation of Rho protein signal transduction	12/1149	85/28891	0.000133550428273789	0.000866078525871342	0.00050255030368391	Pdgfrb/Dlc1/Itgb1/Tnfaip1/Arhgdib/Arhgap42/Eps8/Stard8/Cdh2/Arhgdia/Arhgap35/Akap13	12
GO:0034101	GO:0034101	erythrocyte homeostasis	18/1149	168/28891	0.000134939089007548	0.000872993031034496	0.000506562511082854	Epas1/Sh2b3/Ets1/Tmod3/Cited2/Ptbp3/Thra/Rbfox2/Tgfbr3/Klf13/Sp1/Smap1/Ufl1/Add1/Zbtb7a/Stat3/Prmt1/Brd1	18
GO:0051100	GO:0051100	negative regulation of binding	18/1149	168/28891	0.000134939089007548	0.000872993031034496	0.000506562511082854	Gper1/Itga4/Hey2/Atp2a3/Actb/Rock1/Nes/Gtf2f1/Mecp2/Mapk3/Ppp1r2/Gsk3b/Sri/Larp7/Eif4a3/Camk1/Rsf1/Rest	18
GO:0034655	GO:0034655	nucleobase-containing compound catabolic process	33/1149	414/28891	0.000135408015687835	0.000874522881232704	0.000507450221213903	Pde5a/Fus/Rock2/Axin2/Rock1/Tnrc6a/Pabpc1/Ssb/Pnrc1/Fto/Cirbp/Cnot2/Mtrex/Eif4a3/Cnot3/Zcchc7/Pum2/Tnrc6c/Wdr82/Rc3h2/Rnaset2a/Samhd1/Smg6/Thrap3/Dicer1/Cnot10/Elavl1/Rbm7/Celf1/Smg1/Tut7/Rc3h1/Pnrc2	33
GO:0097479	GO:0097479	synaptic vesicle localization	10/1149	61/28891	0.000135498559068188	0.000874522881232704	0.000507450221213903	Lin7a/Pten/Dpysl2/Cdh2/Rab3a/Bloc1s1/Picalm/Ap3m1/Ctbp1/Snapin	10
GO:0048864	GO:0048864	stem cell development	13/1149	98/28891	0.000136014826133695	0.000876809861326144	0.000508777263169274	Ednra/Foxc1/Sema6d/Cited2/Zeb2/Hes1/Cdh2/Cdc42/Mapk3/Phactr4/Bmpr1a/Dicer1/Anxa6	13
GO:0000956	GO:0000956	nuclear-transcribed mRNA catabolic process	15/1149	125/28891	0.000136354282603905	0.000876910261639125	0.000508835521405994	Tnrc6a/Pabpc1/Ssb/Pnrc1/Cnot2/Eif4a3/Cnot3/Zcchc7/Tnrc6c/Rc3h2/Smg6/Thrap3/Smg1/Rc3h1/Pnrc2	15
GO:0019079	GO:0019079	viral genome replication	15/1149	125/28891	0.000136354282603905	0.000876910261639125	0.000508835521405994	Ifitm1/Notch1/Ifitm2/Gbp7/Ifitm3/Pkn2/Ppib/Ifih1/Ddx3x/Znfx1/Smarcb1/Pcbp1/Dicer1/Smc6/Resf1	15
GO:0032868	GO:0032868	response to insulin	24/1149	262/28891	0.000139489033017502	0.000896006066180038	0.000519916043650175	Kcnj8/Tns2/Pten/Marcks/Pik3r1/Pid1/Eif4ebp2/Ogt/Mapk3/Sort1/Gsk3b/Kat2b/Adipor1/Src/Nck1/Fer/Pdpk1/Raf1/Xbp1/Sp1/Rps6kb1/Pik3ca/Sorbs1/Sesn3	24
GO:0010592	GO:0010592	positive regulation of lamellipodium assembly	7/1149	30/28891	0.000140778847957239	0.000902150842234853	0.000523481608411534	Pik3r1/Wasf2/Plce1/Cdc42/Dnm2/Abi2/Nckap1	7
GO:0048596	GO:0048596	embryonic camera-type eye morphogenesis	7/1149	30/28891	0.000140778847957239	0.000902150842234853	0.000523481608411534	Tbx2/Cited2/Zeb1/Phactr4/Sp1/Lrp6/Arid1a	7
GO:0046486	GO:0046486	glycerolipid metabolic process	31/1149	380/28891	0.000141234879035569	0.000904003392408519	0.000524556568273204	Pdgfrb/Inpp4b/Pten/Pitpnc1/Acsl1/Pik3cd/Dgkh/Pik3r1/Gpcpd1/Ldlr/Plce1/Serinc1/Cds2/Etnk1/Mecp2/Pik3c2a/Cnep1r1/Dnajc19/Sel1l/Pdgfa/Cdipt/Pcyt1a/Nr1h2/Mtmr6/Ip6k1/Tcf7l2/Il6st/Pik3ca/Pgp/Smg1/Abhd16a	31
GO:0002027	GO:0002027	regulation of heart rate	14/1149	112/28891	0.000145741014093262	0.000928120482582754	0.000538550739273853	Kcnj8/Rgs4/Cacna1c/Ednra/Epas1/Pde4d/Hey2/Dmd/Casq2/Pik3r1/Tpm1/Sri/Mdm4/Cacna1d	14
GO:0061326	GO:0061326	renal tubule development	14/1149	112/28891	0.000145741014093262	0.000928120482582754	0.000538550739273853	Heyl/Col4a1/Mef2c/Foxd1/Notch1/Lzts2/Tgfb1/Hes1/Pkd2/Ilk/Dlg1/Smad4/Yap1/Wwtr1	14
GO:0036490	GO:0036490	regulation of translation in response to endoplasmic reticulum stress	5/1149	14/28891	0.000146202543239721	0.000928120482582754	0.000538550739273853	Map3k20/Nck1/Ddx3x/Eif2s1/Tmed2	5
GO:0048680	GO:0048680	positive regulation of axon regeneration	5/1149	14/28891	0.000146202543239721	0.000928120482582754	0.000538550739273853	Ptn/Lrp1/Flna/Pum2/Braf	5
GO:0051280	GO:0051280	negative regulation of release of sequestered calcium ion into cytosol	5/1149	14/28891	0.000146202543239721	0.000928120482582754	0.000538550739273853	Casq2/Tgfb1/Pkd2/Sri/Tgfb2	5
GO:0051569	GO:0051569	regulation of histone H3-K4 methylation	5/1149	14/28891	0.000146202543239721	0.000928120482582754	0.000538550739273853	Ogt/Hcfc1/Kansl1/Kansl3/Phf20	5
GO:0071340	GO:0071340	skeletal muscle acetylcholine-gated channel clustering	5/1149	14/28891	0.000146202543239721	0.000928120482582754	0.000538550739273853	Ptn/Agrn/Mesd/Sorbs1/Rer1	5
GO:0060998	GO:0060998	regulation of dendritic spine development	12/1149	86/28891	0.000149664168399091	0.000948982988151147	0.000550656406595942	Mef2c/Pten/Marcks/Mecp2/Nr3c1/Pafah1b1/Pbrm1/Camk1/Ube3a/Ptprs/Zmynd8/Crebbp	12
GO:0006892	GO:0006892	post-Golgi vesicle-mediated transport	13/1149	99/28891	0.000150955874656416	0.000955246803976592	0.00055429104531664	Myo1b/Sptbn1/Lamp1/Csk/Ehd3/Ap1ar/Sort1/Dnm2/Ankfy1/Rabep1/Chic2/Atp2c1/Gbf1	13
GO:0030513	GO:0030513	positive regulation of BMP signaling pathway	8/1149	40/28891	0.000151004850268507	0.000955246803976592	0.00055429104531664	Foxd1/Notch1/Eng/Hes1/Ilk/Tgfbr3/Smad4/Twsg1	8
GO:0061458	GO:0061458	reproductive system development	29/1149	347/28891	0.000151476930242878	0.000957115025980379	0.000555375098906824	Tbx3/Nr2f2/Pde4d/Foxc1/Pten/Notch1/Myh9/Nupr1/H3f3b/Cited2/Itgav/Atrx/Nrip1/Arid5b/Flna/Jmjd1c/Src/Dnajc19/Tiparp/Dlg1/Ube3a/Tgfb2/Smad4/Cdkn1b/Lrp6/Tcf7l2/Dicer1/Arid4b/Ybx3	29
GO:0072577	GO:0072577	endothelial cell apoptotic process	10/1149	62/28891	0.000155859451331405	0.000983658425360791	0.000570777158905955	Gper1/Cd248/Itga4/Tgfb1/Krit1/Bmpr2/Xbp1/Braf/Ano6/Rgcc	10
GO:0090276	GO:0090276	regulation of peptide hormone secretion	24/1149	264/28891	0.000156621576707559	0.000987317622667555	0.000572900442953327	Gper1/Ano1/Pde8b/Cacna1c/Tbc1d1/Rapgef4/Myh9/Klf7/Prkar1a/Itpr1/Lrp1/Glud1/Glul/Sri/Hadh/Gna11/Hcfc1/Ppp3cb/Clock/Rab8b/Tcf7l2/Gnaq/Cacna1d/Rest	24
GO:0001776	GO:0001776	leukocyte homeostasis	16/1149	141/28891	0.000160538310801994	0.00100965732054912	0.000585863265167738	Mef2c/Sh2b3/Cfh/Pik3cd/Dock10/Pde4b/Tgfb1/Nf1/Ppp3cb/Tsc22d3/Tgfb2/Rc3h2/Csf1/Siva1/Jam3/Rc3h1	16
GO:0045727	GO:0045727	positive regulation of translation	16/1149	141/28891	0.000160538310801994	0.00100965732054912	0.000585863265167738	Rbms3/Ogt/Mapk3/Ssb/Pcif1/Nck1/Ddx3x/Eif4g3/Cirbp/Eif4a3/Larp4/Prmt1/Rps6kb1/Ep300/Usp16/Elavl1	16
GO:0021537	GO:0021537	telencephalon development	25/1149	281/28891	0.000161917546121286	0.00101715024622595	0.00059021110657228	Atp1a2/Zic1/Pten/Btbd3/Atp1b2/Rhoa/Dab2ip/Zeb2/Hes1/Cdh2/Nf1/Ccdc141/Tacc1/Lamb1/Gsk3b/Ryk/Herc1/Crk/Nr2f1/Ncor2/Pafah1b1/Ptprs/Lrp6/Dicer1/Celf1	25
GO:0007052	GO:0007052	mitotic spindle organization	15/1149	127/28891	0.000163043089720288	0.00102303398706299	0.000593625203165286	Rhoa/Tacc1/Mecp2/Parp3/Dctn6/Flna/Lsm14a/Map4/Zfp207/Abraxas2/Sbds/Smc1a/Dctn1/Stag2/Dctn2	15
GO:0042593	GO:0042593	glucose homeostasis	26/1149	298/28891	0.000165445742559634	0.00103690821291715	0.000601675854703346	Gper1/Ano1/Pde8b/Cacna1c/Tbc1d1/Myh9/Klf7/Pik3r1/Ogt/Lrp1/Sri/Adipor1/Hcfc1/Ncor2/Raf1/Ppp3cb/Xbp1/Rab11fip2/Smarcb1/Smad4/Rraga/Tcf7l2/Stat3/Cacna1d/Pik3ca/Sesn3	26
GO:0031331	GO:0031331	positive regulation of cellular catabolic process	29/1149	349/28891	0.00016710596217768	0.00104560042269116	0.000606719592114132	Ldlr/Rock2/Rock1/Snx18/App/Tnrc6a/Pabpc1/Itch/Mapk3/Trim12a/Gsk3b/Irgm1/Rab12/Pik3c2a/Kat2b/Prxl2c/Fto/Cnot2/Cnot3/Ccny/Tnrc6c/Xbp1/Rc3h2/Ufl1/Celf1/Tut7/Dtx3l/Rc3h1/Sesn3	29
GO:0007369	GO:0007369	gastrulation	19/1149	186/28891	0.000167376261399713	0.00104560042269116	0.000606719592114132	Vtn/Phldb2/Foxc1/Myh9/Prkar1a/Dag1/Wls/Itgav/Bmpr2/Myadm/Syf2/Ctr9/Bmpr1a/Tnrc6c/Nckap1/Smad4/Lrp6/Arid1a/Twsg1	19
GO:0097120	GO:0097120	receptor localization to synapse	12/1149	87/28891	0.0001674119236331	0.00104560042269116	0.000606719592114132	Itgb1/Rapgef4/Gpc6/Dag1/Ogt/Nptn/Gsk3b/Dlg1/Rap1a/Adam10/Stx7/Clstn1	12
GO:0006907	GO:0006907	pinocytosis	6/1149	22/28891	0.000168366935101015	0.00105035363314746	0.000609477687698921	Actn4/Cdc42/Carmil1/Dnm2/Ankfy1/Nr1h2	6
GO:0033500	GO:0033500	carbohydrate homeostasis	26/1149	299/28891	0.000174504872630111	0.00108739227306335	0.000630969710860496	Gper1/Ano1/Pde8b/Cacna1c/Tbc1d1/Myh9/Klf7/Pik3r1/Ogt/Lrp1/Sri/Adipor1/Hcfc1/Ncor2/Raf1/Ppp3cb/Xbp1/Rab11fip2/Smarcb1/Smad4/Rraga/Tcf7l2/Stat3/Cacna1d/Pik3ca/Sesn3	26
GO:0043276	GO:0043276	anoikis	7/1149	31/28891	0.000175632372506447	0.00109190504836097	0.000633588291657192	Itgb1/Notch1/Ptk2/Mybbp1a/Mcl1/Src/Pik3ca	7
GO:1904376	GO:1904376	negative regulation of protein localization to cell periphery	7/1149	31/28891	0.000175632372506447	0.00109190504836097	0.000633588291657192	Pid1/Csk/Tgfb1/Picalm/Ap2m1/Ppp2r5a/Tmed2	7
GO:0007041	GO:0007041	lysosomal transport	15/1149	128/28891	0.000178007924381297	0.00110234608320039	0.000639646801448832	Rhob/Lamp1/Ehd3/Hook3/Nedd4/M6pr/Lrp1/Sort1/Ankfy1/Rab12/Tmem106b/Vps4a/Stx7/Snapin/Dtx3l	15
GO:0043113	GO:0043113	receptor clustering	11/1149	75/28891	0.000178289989188357	0.00110234608320039	0.000639646801448832	Ptn/Itga4/Agrn/Cd81/Cdh2/Ssna1/Flna/Dlg1/Mesd/Sorbs1/Rer1	11
GO:1904377	GO:1904377	positive regulation of protein localization to cell periphery	11/1149	75/28891	0.000178289989188357	0.00110234608320039	0.000639646801448832	Gper1/Itgb1/Ptpn9/Sptbn1/Epb41l2/Lrp1/Dlg1/Rab11fip2/Atp2c1/Sorbs1/Rer1	11
GO:0010712	GO:0010712	regulation of collagen metabolic process	10/1149	63/28891	0.000178736816445049	0.00110234608320039	0.000639646801448832	Pdgfrb/Itgb1/Notch1/Cygb/Eng/Tgfb1/Rap1a/Dicer1/Ep300/Rgcc	10
GO:0035458	GO:0035458	cellular response to interferon-beta	10/1149	63/28891	0.000178736816445049	0.00110234608320039	0.000639646801448832	Ifi203/Mndal/Ifi211/Iigp1/Gbp7/Ifnar2/Ifi47/Irgm1/Gbp6/Irf1	10
GO:0090303	GO:0090303	positive regulation of wound healing	10/1149	63/28891	0.000178736816445049	0.00110234608320039	0.000639646801448832	Vtn/Tbxa2r/Mylk/Itgb1/Fermt2/Plat/Ptk2/Xbp1/Ano6/Arfgef1	10
GO:1903078	GO:1903078	positive regulation of protein localization to plasma membrane	10/1149	63/28891	0.000178736816445049	0.00110234608320039	0.000639646801448832	Gper1/Itgb1/Ptpn9/Sptbn1/Lrp1/Dlg1/Rab11fip2/Atp2c1/Sorbs1/Rer1	10
GO:0060603	GO:0060603	mammary gland duct morphogenesis	8/1149	41/28891	0.000181122884366749	0.00111199593973464	0.000645246222502383	Tbx3/Slc12a2/Ncoa3/Tgfb1/Src/Nr3c1/Csf1/Lrp6	8
GO:0099633	GO:0099633	protein localization to postsynaptic specialization membrane	8/1149	41/28891	0.000181122884366749	0.00111199593973464	0.000645246222502383	Rapgef4/Gpc6/Dag1/Ogt/Gsk3b/Dlg1/Rap1a/Adam10	8
GO:0099645	GO:0099645	neurotransmitter receptor localization to postsynaptic specialization membrane	8/1149	41/28891	0.000181122884366749	0.00111199593973464	0.000645246222502383	Rapgef4/Gpc6/Dag1/Ogt/Gsk3b/Dlg1/Rap1a/Adam10	8
GO:1903573	GO:1903573	negative regulation of response to endoplasmic reticulum stress	8/1149	41/28891	0.000181122884366749	0.00111199593973464	0.000645246222502383	Usp25/Bfar/Nck1/Ddrgk1/Xbp1/Nr1h2/Ufl1/Crebrf	8
GO:0046879	GO:0046879	hormone secretion	32/1149	403/28891	0.000182022005092022	0.00111625046157791	0.000647714949275419	Gper1/Ano1/Pde8b/Tbx3/Cacna1c/Foxd1/Tbc1d1/Rapgef4/Myh9/Klf7/Prkar1a/Selenom/Rab3a/Itpr1/Ywhaz/Lrp1/Glud1/Glul/Sri/Hadh/Gna11/Hcfc1/Raf1/Ppp3cb/Rab11fip2/Smad4/Clock/Rab8b/Tcf7l2/Gnaq/Cacna1d/Rest	32
GO:0035773	GO:0035773	insulin secretion involved in cellular response to glucose stimulus	13/1149	101/28891	0.000185112731554797	0.00113136054330612	0.000656482717941154	Ano1/Pde8b/Tbc1d1/Myh9/Klf7/Lrp1/Sri/Hcfc1/Raf1/Ppp3cb/Rab11fip2/Tcf7l2/Cacna1d	13
GO:0050772	GO:0050772	positive regulation of axonogenesis	13/1149	101/28891	0.000185112731554797	0.00113136054330612	0.000656482717941154	Zeb2/Bmpr2/Lrp1/Ilk/Picalm/Gdi1/Gsk3b/Pafah1b1/Braf/Plxnb1/Ist1/Ep300/Stk25	13
GO:0060021	GO:0060021	roof of mouth development	13/1149	101/28891	0.000185112731554797	0.00113136054330612	0.000656482717941154	Tbx2/Tbx3/Mef2c/Asph/Arid5b/Zfp950/Tiparp/Dlg1/Tgfbr3/Bmpr1a/Tgfb2/Smad4/Lrp6	13
GO:0043666	GO:0043666	regulation of phosphoprotein phosphatase activity	9/1149	52/28891	0.000189910635552859	0.00115806992288146	0.000671981089527364	Pdgfrb/Itga1/Mprip/Rock2/Rock1/Ppp1r2/Ppp1r12a/Ppp6r3/Tiprl	9
GO:2000677	GO:2000677	regulation of transcription regulatory region DNA binding	9/1149	52/28891	0.000189910635552859	0.00115806992288146	0.000671981089527364	Foxc1/Hey2/Tgfb1/Sri/Ddrgk1/H1f0/Zbtb7a/Ep300/Rest	9
GO:0048640	GO:0048640	negative regulation of developmental growth	15/1149	129/28891	0.000194148091468725	0.00118257808245573	0.000686202182267651	Rgs4/Pten/Sema6d/Ptk2/Cited2/Foxp1/Mecp2/Sav1/Gsk3b/Ryk/Ifrd1/Ptprs/Yy1/Cdkn1b/Tcf7l2	15
GO:0001508	GO:0001508	action potential	17/1149	158/28891	0.000194697322992918	0.00118459101573781	0.000687370205953709	Kcnj8/Abcc9/Trpc4/Cacna1c/Tbx18/Dmd/Rapgef4/Foxp1/Mecp2/Gna11/Flna/Camk2d/Dlg1/Dcdc2a/Slmap/Gnaq/Cacna1d	17
GO:0000075	GO:0000075	cell cycle checkpoint signaling	20/1149	204/28891	0.000199138822183464	0.00121025445805102	0.000702261662493521	Map3k20/Xpc/Syf2/Prpf19/Uimc1/Nae1/Atf2/Ppp1r10/Zfp207/Vps4a/Cdc5l/Clock/Nop53/Tiprl/Ufl1/Taok2/Parp9/Bub3/Dtx3l/Brd4	20
GO:0051926	GO:0051926	negative regulation of calcium ion transport	11/1149	76/28891	0.000201065995432087	0.00122059682204568	0.000708262917588835	Atp1a2/Rem1/Casq2/Tgfb1/Hes1/Pkd2/Sri/Ubr3/Ppp3cb/Tgfb2/Ppp3r1	11
GO:0050731	GO:0050731	positive regulation of peptidyl-tyrosine phosphorylation	19/1149	189/28891	0.000206062288677373	0.00124952664410747	0.000725049722050991	Cspg4/Vtn/Il34/Itgb1/Agrn/Fyn/Tgfb1/Hes1/App/Tnfrsf1a/Parp14/Ctnnd1/Rictor/Src/Abi2/Abi1/Iqgap1/Il6st/Parp9	19
GO:0002791	GO:0002791	regulation of peptide secretion	24/1149	269/28891	0.000207881595260003	0.00125914858873928	0.000730632946957623	Gper1/Ano1/Pde8b/Cacna1c/Tbc1d1/Rapgef4/Myh9/Klf7/Prkar1a/Itpr1/Lrp1/Glud1/Glul/Sri/Hadh/Gna11/Hcfc1/Ppp3cb/Clock/Rab8b/Tcf7l2/Gnaq/Cacna1d/Rest	24
GO:0070507	GO:0070507	regulation of microtubule cytoskeleton organization	17/1149	159/28891	0.000210078232980151	0.00127103199060058	0.000737528403935021	Phldb2/Agrn/Rhoa/Mapre2/Rock1/Eml4/Mecp2/Gsk3b/Eml2/Parp3/Slain2/Pafah1b1/Cdkn1b/Mapre3/Dctn1/Clip1/Specc1l	17
GO:0009991	GO:0009991	response to extracellular stimulus	35/1149	460/28891	0.000211726709500682	0.0012763121672082	0.00074059227664217	Gatm/Cfh/Itga4/Sgip1/Sipa1/Ldlr/Zeb2/Ogt/Ywhaz/Tnrc6a/Csnk1a1/Mapk3/Glul/Map1lc3b/Plin2/Comt/Pik3c2a/Rictor/Mybbp1a/Kat2b/Arhgap35/Rnf167/Atf2/Xbp1/Sec13/Rraga/Lrp6/Eif2s1/Tcf7l2/Rps6kb1/Ep300/Srebf2/Crebbp/Cpeb4/Sesn3	35
GO:0003198	GO:0003198	epithelial to mesenchymal transition involved in endocardial cushion formation	5/1149	15/28891	0.000212129446073385	0.0012763121672082	0.00074059227664217	Heyl/Notch1/Eng/Tgfb2/Smad4	5
GO:0051152	GO:0051152	positive regulation of smooth muscle cell differentiation	5/1149	15/28891	0.000212129446073385	0.0012763121672082	0.00074059227664217	Gper1/Eng/Tmsb4x/Tgfb1/Efemp2	5
GO:0070572	GO:0070572	positive regulation of neuron projection regeneration	5/1149	15/28891	0.000212129446073385	0.0012763121672082	0.00074059227664217	Ptn/Lrp1/Flna/Pum2/Braf	5
GO:1902337	GO:1902337	regulation of apoptotic process involved in morphogenesis	5/1149	15/28891	0.000212129446073385	0.0012763121672082	0.00074059227664217	Foxc1/Notch1/Tnfrsf1a/Tgfbr3/Tgfb2	5
GO:0030308	GO:0030308	negative regulation of cell growth	20/1149	205/28891	0.000212587218068263	0.00127652407729334	0.000740715239484983	Rgs4/Mndal/Pten/Sema6d/Dab2ip/Tgfb1/Foxp1/Bmpr2/Mecp2/Ryk/Crlf3/Adipor1/Ddx3x/Cirbp/Ifrd1/Ptprs/Tgfb2/Smad4/Yy1/Cdkn1b	20
GO:0097529	GO:0097529	myeloid leukocyte migration	23/1149	253/28891	0.000212636143623009	0.00127652407729334	0.000740715239484983	Itga1/Il34/Ednra/Nbl1/Pde4d/Cd81/Pik3r1/Ptk2/Cd200/Cnn2/Pde4b/App/Nf1/Ppib/Mapk3/Selenok/Emp2/Pafah1b1/Gbf1/Csf1/Ano6/Jam3/Mtus1	23
GO:0010464	GO:0010464	regulation of mesenchymal cell proliferation	8/1149	42/28891	0.000216005303451219	0.00129253628586575	0.000750006475834039	Ptn/Tbx18/Foxp1/Zeb1/Lmna/Pdgfa/Bmpr1a/Lrp6	8
GO:0030866	GO:0030866	cortical actin cytoskeleton organization	8/1149	42/28891	0.000216005303451219	0.00129253628586575	0.000750006475834039	Epb41l2/Rock2/Rock1/Dlg1/Nckap1/Akap11/Iqgap1/Tln1	8
GO:0010038	GO:0010038	response to metal ion	27/1149	320/28891	0.000216019453131764	0.00129253628586575	0.000750006475834039	Mylk/Slc30a10/Rasgrp2/Mef2c/Sod3/Gatm/Cp/Slc12a2/Fus/Ncam1/Mef2a/Asph/Pkd2/App/Glud1/Gdi1/Mecp2/Mapk3/Crip1/Gsk3b/Sec31a/Nek7/Cdkn1b/Braf/Iqgap1/Add1/Ep300	27
GO:0034063	GO:0034063	stress granule assembly	7/1149	32/28891	0.000217140577353436	0.00129781040438064	0.000753066833275249	Ddx3x/Lsm14a/Cirbp/Pum2/Eif2s1/G3bp1/Tia1	7
GO:0070661	GO:0070661	leukocyte proliferation	33/1149	425/28891	0.000219548989457511	0.00130574289967795	0.000757669739133726	Il34/Mef2c/Tnfrsf21/Pde5a/Pten/Cd81/Prkar1a/Ptk2/Cnn2/Fyn/Cd151/Tgfb1/Hes1/Msn/Ifnar2/Nf1/Itch/Mapk3/Selenok/Gsk3b/Irgm1/Nck1/Psmb10/Dlg1/Emp2/Cd274/Rc3h2/Irf1/Csf1/Peli1/Il6st/Rc3h1/Twsg1	33
GO:0042098	GO:0042098	T cell proliferation	24/1149	270/28891	0.000219753939765107	0.00130574289967795	0.000757669739133726	Tnfrsf21/Pde5a/Pten/Cd81/Prkar1a/Fyn/Cd151/Tgfb1/Hes1/Msn/Ifnar2/Itch/Selenok/Irgm1/Nck1/Psmb10/Dlg1/Cd274/Rc3h2/Irf1/Peli1/Il6st/Rc3h1/Twsg1	24
GO:0003177	GO:0003177	pulmonary valve development	6/1149	23/28891	0.00022015572805281	0.00130574289967795	0.000757669739133726	Heyl/Hey2/Notch1/Bmpr2/Tnfrsf1a/Tgfb2	6
GO:0021535	GO:0021535	cell migration in hindbrain	6/1149	23/28891	0.00022015572805281	0.00130574289967795	0.000757669739133726	Itgb1/Atp1b2/Rbfox2/Flna/Rere/Lrp6	6
GO:0051220	GO:0051220	cytoplasmic sequestering of protein	6/1149	23/28891	0.00022015572805281	0.00130574289967795	0.000757669739133726	Ywhab/Pkd2/Nfkbia/Ctnnd1/Sri/Flna	6
GO:0051602	GO:0051602	response to electrical stimulus	6/1149	23/28891	0.00022015572805281	0.00130574289967795	0.000757669739133726	Pten/Actb/Rab3a/Myo6/Xbp1/Rest	6
GO:0060253	GO:0060253	negative regulation of glial cell proliferation	6/1149	23/28891	0.00022015572805281	0.00130574289967795	0.000757669739133726	Ptn/Cysltr2/Notch1/Hes1/Nf1/Dicer1	6
GO:0030865	GO:0030865	cortical cytoskeleton organization	9/1149	53/28891	0.000220765456464389	0.00130649720956794	0.000758107434623183	Epb41l2/Rock2/Rock1/Dlg1/Pafah1b1/Nckap1/Akap11/Iqgap1/Tln1	9
GO:1904263	GO:1904263	positive regulation of TORC1 signaling	9/1149	53/28891	0.000220765456464389	0.00130649720956794	0.000758107434623183	Csnk1a1/Src/Rnf167/Sik3/Sec13/Rraga/Rps6kb1/Ep300/Lamtor3	9
GO:0045669	GO:0045669	positive regulation of osteoblast differentiation	11/1149	77/28891	0.000226257123729842	0.00133753528929814	0.000776117575653388	Mef2c/Ifitm1/Cebpd/Fermt2/Bmpr2/Lmna/Ilk/Bmpr1a/Yap1/Wwtr1/Il6st	11
GO:0033135	GO:0033135	regulation of peptidyl-serine phosphorylation	17/1149	160/28891	0.000226506295301924	0.00133754807967276	0.000776124997389937	Pde4d/Pten/Dmd/Spry2/Tgfb1/Pdcd10/Ogt/App/Irgm1/Rictor/Nck1/Araf/Raf1/Ggnbp2/Braf/Dock7/Pik3ca	17
GO:0030072	GO:0030072	peptide hormone secretion	27/1149	321/28891	0.000227134636026709	0.00133979744453664	0.000777430212750519	Gper1/Ano1/Pde8b/Cacna1c/Tbc1d1/Rapgef4/Myh9/Klf7/Prkar1a/Rab3a/Itpr1/Lrp1/Glud1/Glul/Sri/Hadh/Gna11/Hcfc1/Raf1/Ppp3cb/Rab11fip2/Clock/Rab8b/Tcf7l2/Gnaq/Cacna1d/Rest	27
GO:0008361	GO:0008361	regulation of cell size	21/1149	222/28891	0.000229286120373123	0.0013510166940375	0.000783940289002659	Pten/Sema6d/Slc12a2/Rhoa/Ogt/Bmpr2/Lrp1/Ilk/Gdi1/Dnm2/Gsk3b/Ryk/Arhgap35/Pafah1b1/Pum2/Ifrd1/Ptprs/Ist1/Add1/Ano6/Ep300	21
GO:0090087	GO:0090087	regulation of peptide transport	24/1149	271/28891	0.00023222168779168	0.00136682656455647	0.000793114116771356	Gper1/Ano1/Pde8b/Cacna1c/Tbc1d1/Rapgef4/Myh9/Klf7/Prkar1a/Itpr1/Lrp1/Glud1/Glul/Sri/Hadh/Gna11/Hcfc1/Ppp3cb/Clock/Rab8b/Tcf7l2/Gnaq/Cacna1d/Rest	24
GO:0032964	GO:0032964	collagen biosynthetic process	10/1149	65/28891	0.000233024540357417	0.00136857688290175	0.00079412975564207	Pdgfrb/Notch1/Cygb/Eng/Tgfb1/Serpinh1/Rap1a/Dicer1/Ep300/Rgcc	10
GO:0045682	GO:0045682	regulation of epidermis development	10/1149	65/28891	0.000233024540357417	0.00136857688290175	0.00079412975564207	Foxc1/Hey2/Notch1/Klf7/Ncoa3/Rock2/Hes1/Rock1/Extl3/Tgfb2	10
GO:0065004	GO:0065004	protein-DNA complex assembly	18/1149	176/28891	0.000242118828463642	0.00142044794813719	0.000824228434696895	Hey2/Tcf4/H3f3b/Atrx/Thra/Taf11/Hp1bp3/Tspyl1/Med21/Nap1l1/H1f0/Brd2/Cabin1/Gtf2a2/Rsf1/Tspyl4/Ep300/Chrac1	18
GO:0044270	GO:0044270	cellular nitrogen compound catabolic process	34/1149	446/28891	0.000249896827711905	0.00146267157679571	0.000848729096901431	Pde5a/Fus/Rock2/Axin2/Rock1/Tnrc6a/Pabpc1/Ssb/Pnrc1/Fto/Cirbp/Cnot2/Mtrex/Eif4a3/Cnot3/Zcchc7/Pum2/Tnrc6c/Wdr82/Rc3h2/Rnaset2a/Samhd1/Smg6/Thrap3/Dicer1/Cnot10/Elavl1/Blvrb/Rbm7/Celf1/Smg1/Tut7/Rc3h1/Pnrc2	34
GO:0046700	GO:0046700	heterocycle catabolic process	34/1149	446/28891	0.000249896827711905	0.00146267157679571	0.000848729096901431	Pde5a/Fus/Rock2/Axin2/Rock1/Tnrc6a/Pabpc1/Ssb/Pnrc1/Fto/Cirbp/Cnot2/Mtrex/Eif4a3/Cnot3/Zcchc7/Pum2/Tnrc6c/Wdr82/Rc3h2/Rnaset2a/Samhd1/Smg6/Thrap3/Dicer1/Cnot10/Elavl1/Blvrb/Rbm7/Celf1/Smg1/Tut7/Rc3h1/Pnrc2	34
GO:0048259	GO:0048259	regulation of receptor-mediated endocytosis	15/1149	132/28891	0.000250396408437603	0.00146267157679571	0.000848729096901431	Vtn/Itgav/Nedd4/App/Picalm/Cd2ap/Dnm2/Synj2bp/Mkln1/Ap2m1/Cbl/Smap1/Ppp3r1/Wasl/Atad1	15
GO:0051983	GO:0051983	regulation of chromosome segregation	15/1149	132/28891	0.000250396408437603	0.00146267157679571	0.000848729096901431	Actb/Kat2b/Smarcd1/Pbrm1/Pum2/Csnk2a2/Smarcb1/Bcl7c/Zfp207/Anapc5/Smarce1/Arid1a/Bcl7b/Smc6/Bub3	15
GO:0031398	GO:0031398	positive regulation of protein ubiquitination	14/1149	118/28891	0.00025397200192843	0.00148036425236001	0.0008589954402089	Pten/Trib2/Pttg1ip/Xiap/Gsk3b/Mycbp2/Ddx3x/Ube3a/Nmi/Ube2v2/Peli1/Birc2/Ndfip2/Rchy1	14
GO:0106027	GO:0106027	neuron projection organization	14/1149	118/28891	0.00025397200192843	0.00148036425236001	0.0008589954402089	Pten/Marcks/Dock10/Fyn/Cdc42/App/Gsk3b/Abi2/Pafah1b1/Ube3a/Zmynd8/Adam10/Wasl/Dctn1	14
GO:1901983	GO:1901983	regulation of protein acetylation	8/1149	43/28891	0.000256208654749045	0.0014917955542646	0.000865628561885567	Tgfb1/App/Sf3b1/Gsk3b/Mybbp1a/Ddx3x/Xbp1/Ep300	8
GO:0006109	GO:0006109	regulation of carbohydrate metabolic process	20/1149	208/28891	0.000257832165871499	0.00149963606680361	0.000870178093873507	Gper1/Pth1r/Cbfa2t3/Myh9/Nupr1/Tgfb1/Ogt/App/Kat2b/Adipor1/Src/Nr3c1/Prxl2c/Ppp4r3a/Tcf7l2/Zbtb7a/Stat3/Ep300/Pgp/Sorbs1	20
GO:0009914	GO:0009914	hormone transport	32/1149	411/28891	0.000258664248356745	0.00150286148589246	0.000872049673983378	Gper1/Ano1/Pde8b/Tbx3/Cacna1c/Foxd1/Tbc1d1/Rapgef4/Myh9/Klf7/Prkar1a/Selenom/Rab3a/Itpr1/Ywhaz/Lrp1/Glud1/Glul/Sri/Hadh/Gna11/Hcfc1/Raf1/Ppp3cb/Rab11fip2/Smad4/Clock/Rab8b/Tcf7l2/Gnaq/Cacna1d/Rest	32
GO:0071453	GO:0071453	cellular response to oxygen levels	17/1149	162/28891	0.000262742439008425	0.00152491994344118	0.0008848493038192	Epas1/Pten/Notch1/Cited2/Tgfb1/Rock2/Ogt/Cr1l/Hp1bp3/Atf2/Nop53/Stat3/Ep300/Rgcc/Cpeb4/Atp6v0d1/Ndufs2	17
GO:0030193	GO:0030193	regulation of blood coagulation	10/1149	66/28891	0.000264967254992669	0.00153126754085945	0.000888532557606154	Vtn/Tbxa2r/Tfpi/Sh2b3/Plat/Prkg1/Serping1/Pros1/Pdgfa/Ano6	10
GO:0060337	GO:0060337	type I interferon-mediated signaling pathway	10/1149	66/28891	0.000264967254992669	0.00153126754085945	0.000888532557606154	Ifitm1/Ifitm2/Ifitm3/Ifnar2/Jak1/Ifih1/Lsm14a/Samhd1/Eif4e2/Stat2	10
GO:0071357	GO:0071357	cellular response to type I interferon	10/1149	66/28891	0.000264967254992669	0.00153126754085945	0.000888532557606154	Ifitm1/Ifitm2/Ifitm3/Ifnar2/Jak1/Ifih1/Lsm14a/Samhd1/Eif4e2/Stat2	10
GO:2000401	GO:2000401	regulation of lymphocyte migration	10/1149	66/28891	0.000264967254992669	0.00153126754085945	0.000888532557606154	Itga4/Apod/Cd200/Rhoa/Msn/App/Selenok/Crk/Adam10/Wasl	10
GO:0048668	GO:0048668	collateral sprouting	7/1149	33/28891	0.000266205997872576	0.00153514960434504	0.000890785161873928	Prkg1/Zeb2/App/Lrp1/Ifrd1/Ptprs/Ist1	7
GO:0051150	GO:0051150	regulation of smooth muscle cell differentiation	7/1149	33/28891	0.000266205997872576	0.00153514960434504	0.000890785161873928	Gper1/Eng/Tmsb4x/Tgfb1/Zeb1/Mecp2/Efemp2	7
GO:0043583	GO:0043583	ear development	23/1149	257/28891	0.000266925072752517	0.00153765879676051	0.000892241144643073	Tbx2/Igfbp7/Tbx3/Ednra/Lin7a/Tbx18/Hey2/Ece1/Cebpd/Notch1/Spry2/Hes1/Plppr4/Zeb1/Mapk3/Pafah1b1/Myo6/Tgfb2/Lrp10/Cdkn1b/Adam10/Dicer1/Rest	23
GO:0006644	GO:0006644	phospholipid metabolic process	29/1149	360/28891	0.000281667730900708	0.00162086159705349	0.000940520361025351	Pdgfrb/Inpp4b/Pten/Pitpnc1/Pik3cd/Dgkh/Pik3r1/Gpcpd1/Ldlr/Serinc1/Cds2/Plppr4/Etnk1/Mecp2/Pik3c2a/Dnajc19/Pdgfa/Cdipt/Pcyt1a/Hmgcs1/Nr1h2/Mtmr6/Ip6k1/Pla2g12a/Agpat3/Pik3ca/Pgp/Smg1/Abhd16a	29
GO:0007492	GO:0007492	endoderm development	11/1149	79/28891	0.000284701846388904	0.00163658226984704	0.000949642430965334	Vtn/Notch1/Myh9/Tgfb1/Itgav/Tnrc6a/Ctr9/Bmpr1a/Tnrc6c/Nckap1/Smad4	11
GO:0015833	GO:0015833	peptide transport	28/1149	343/28891	0.000286993627460884	0.00164800688515449	0.000956271672680401	Gper1/Ano1/Pde8b/Cacna1c/Tbc1d1/Rapgef4/Myh9/Klf7/Prkar1a/Rab3a/Itpr1/Lrp1/Glud1/Glul/Tap1/Sri/Hadh/Gna11/Hcfc1/Raf1/Ppp3cb/Rab11fip2/Clock/Rab8b/Tcf7l2/Gnaq/Cacna1d/Rest	28
GO:0046887	GO:0046887	positive regulation of hormone secretion	19/1149	194/28891	0.000288061937453202	0.00165238918570878	0.000958814544266067	Gper1/Ano1/Cacna1c/Rapgef4/Myh9/Prkar1a/Itpr1/Lrp1/Glud1/Glul/Sri/Gna11/Hcfc1/Ppp3cb/Smad4/Rab8b/Tcf7l2/Gnaq/Cacna1d	19
GO:0006909	GO:0006909	phagocytosis	22/1149	242/28891	0.000288830117729668	0.00165504242064143	0.00096035410907609	Colec12/Mfge8/Pten/Itgb1/Myh9/Ptk2/Pear1/Csk/Cnn2/Cd302/Ldlr/Tgfb1/Itgav/Pros1/Cdc42/Lrp1/Dnm2/Rap1a/Mesd/Rab11fip2/Ano6/Pik3ca	22
GO:0070302	GO:0070302	regulation of stress-activated protein kinase signaling cascade	20/1149	210/28891	0.000292487194566382	0.00167422638327374	0.000971485785891453	Map3k20/Dab2ip/Cdc42/Pdcd10/App/Rell1/Itch/Mapk3/Sash1/Crk/Dlg1/Pafah1b1/Tgfb2/Aida/Zmynd11/Dusp3/Prmt1/Taok2/Stk25/Arl6ip5	20
GO:0032965	GO:0032965	regulation of collagen biosynthetic process	9/1149	55/28891	0.000295022953143545	0.00168653623028359	0.000978628691723092	Pdgfrb/Notch1/Cygb/Eng/Tgfb1/Rap1a/Dicer1/Ep300/Rgcc	9
GO:0031109	GO:0031109	microtubule polymerization or depolymerization	15/1149	134/28891	0.000295260636437459	0.00168653623028359	0.000978628691723092	Rhoa/Mapre2/Eml4/Mecp2/Eml2/Ssna1/Slain2/Arhgef1/Smn1/Map4/Cdkn1b/Mapre3/Dctn1/Clip1/Specc1l	15
GO:0051284	GO:0051284	positive regulation of sequestering of calcium ion	5/1149	16/28891	0.00029846812632609	0.00169059090382404	0.000980981454617242	Casq2/Tgfb1/Pkd2/Sri/Tgfb2	5
GO:0055119	GO:0055119	relaxation of cardiac muscle	5/1149	16/28891	0.00029846812632609	0.00169059090382404	0.000980981454617242	Pde4d/Pde5a/Pde4b/Camk2d/Pik3ca	5
GO:0086103	GO:0086103	G protein-coupled receptor signaling pathway involved in heart process	5/1149	16/28891	0.00029846812632609	0.00169059090382404	0.000980981454617242	Ednra/Pde4b/Cdc42/Src/Akap13	5
GO:0090051	GO:0090051	negative regulation of cell migration involved in sprouting angiogenesis	5/1149	16/28891	0.00029846812632609	0.00169059090382404	0.000980981454617242	Tbxa2r/Notch1/Rhoa/Pdcd10/Spred1	5
GO:1902514	GO:1902514	regulation of calcium ion transmembrane transport via high voltage-gated calcium channel	5/1149	16/28891	0.00029846812632609	0.00169059090382404	0.000980981454617242	Cacna1c/Rem1/Camk2d/Ubr3/Cacna1d	5
GO:1904748	GO:1904748	regulation of apoptotic process involved in development	5/1149	16/28891	0.00029846812632609	0.00169059090382404	0.000980981454617242	Foxc1/Notch1/Tnfrsf1a/Tgfbr3/Tgfb2	5
GO:1905209	GO:1905209	positive regulation of cardiocyte differentiation	5/1149	16/28891	0.00029846812632609	0.00169059090382404	0.000980981454617242	Gper1/Mef2c/Tgfb1/Gsk3b/Tgfb2	5
GO:2001212	GO:2001212	regulation of vasculogenesis	5/1149	16/28891	0.00029846812632609	0.00169059090382404	0.000980981454617242	Hey2/Rras/Rapgef2/Emp2/Rap1a	5
GO:0070059	GO:0070059	intrinsic apoptotic signaling pathway in response to endoplasmic reticulum stress	10/1149	67/28891	0.000300492067961339	0.00170027643470287	0.000986601576048613	Atp2a3/Serinc3/Dab2ip/App/Itpr1/Selenok/Gsk3b/Nck1/Xbp1/Dnajc10	10
GO:0034314	GO:0034314	Arp2/3 complex-mediated actin nucleation	8/1149	44/28891	0.000302330004331899	0.00170710841862068	0.000990565899709916	Wasf2/Ap1ar/Carmil1/Arpc1b/Arpc5/Abi2/Nckap1/Arpc4	8
GO:0046621	GO:0046621	negative regulation of organ growth	8/1149	44/28891	0.000302330004331899	0.00170710841862068	0.000990565899709916	Rgs4/Pten/Ptk2/Cited2/Foxp1/Sav1/Yy1/Tcf7l2	8
GO:0090068	GO:0090068	positive regulation of cell cycle process	24/1149	276/28891	0.000304409001281401	0.0017170570228529	0.000996338671957218	Pdgfrb/Tbx2/Tmod3/Map3k20/Rhoa/Tgfb1/Rock2/Cdc42/Pkn2/App/Atrx/Mecp2/Sfpq/Camk2d/Kat2b/Larp7/Ddx3x/Eif4g3/Ppp1r10/Anapc5/Smc6/Rgcc/Brd4/Crebbp	24
GO:0010921	GO:0010921	regulation of phosphatase activity	11/1149	80/28891	0.000318393682827297	0.00179220560551956	0.00103994435194166	Pdgfrb/Itga1/Mef2c/Mprip/Rock2/Rock1/Ppp1r2/Ppp1r12a/Tgfb2/Ppp6r3/Tiprl	11
GO:0060976	GO:0060976	coronary vasculature development	11/1149	80/28891	0.000318393682827297	0.00179220560551956	0.00103994435194166	Kcnj8/Abcc9/Gper1/Pdgfrb/Hey2/Notch1/Lrp1/Spred1/Dnm2/Tgfbr3/Pbrm1	11
GO:0003176	GO:0003176	aortic valve development	7/1149	34/28891	0.00032380169306279	0.00181509955272775	0.00105322878260044	Hey2/Notch1/Rhoa/Tgfb1/Axin2/Bmpr2/Tnfrsf1a	7
GO:0044319	GO:0044319	wound healing, spreading of cells	7/1149	34/28891	0.00032380169306279	0.00181509955272775	0.00105322878260044	Phldb2/Pten/Fermt2/Cd151/Pdcd10/Flna/Arhgap35	7
GO:0051497	GO:0051497	negative regulation of stress fiber assembly	7/1149	34/28891	0.00032380169306279	0.00181509955272775	0.00105322878260044	Dlc1/Phldb2/Arhgap6/Pik3r1/Wasf2/Tjp1/Cgnl1	7
GO:0090505	GO:0090505	epiboly involved in wound healing	7/1149	34/28891	0.00032380169306279	0.00181509955272775	0.00105322878260044	Phldb2/Pten/Fermt2/Cd151/Pdcd10/Flna/Arhgap35	7
GO:0002753	GO:0002753	cytosolic pattern recognition receptor signaling pathway	16/1149	150/28891	0.000327421919451987	0.0018259420121859	0.00105952022284588	Kcnj8/Colec12/Irf2/Csnk1a1/Nfkbia/Ifih1/Irgm1/Src/Ddx3x/Lsm14a/Nek7/Pum2/Ptprs/Irf1/Peli1/Nop53	16
GO:0031623	GO:0031623	receptor internalization	16/1149	150/28891	0.000327421919451987	0.0018259420121859	0.00105952022284588	Itgb1/Cd81/Ackr3/Sh3glb2/Nedd4/App/Itch/Picalm/Dnm2/Synj2bp/Mkln1/Ap2m1/Myo6/Ppp3r1/Ap2s1/Atad1	16
GO:0034341	GO:0034341	response to type II interferon	16/1149	150/28891	0.000327421919451987	0.0018259420121859	0.00105952022284588	Ifitm1/Ifitm2/Gbp7/Ifitm3/Cdc42/Cdc42ep4/Gbp4/Jak1/Parp14/Irgm1/Rab12/Gbp6/Irf1/Gbp9/Rps6kb1/Parp9	16
GO:0048144	GO:0048144	fibroblast proliferation	16/1149	150/28891	0.000327421919451987	0.0018259420121859	0.00105952022284588	Kcnj8/Abcc9/Pdgfrb/Cd248/Ednra/Nupr1/Gng2/Dab2ip/Lzts2/Tgfb1/Ifi30/Nf1/Fndc3b/Pdgfa/Dicer1/Emd	16
GO:0120161	GO:0120161	regulation of cold-induced thermogenesis	16/1149	150/28891	0.000327421919451987	0.0018259420121859	0.00105952022284588	Lama4/Gatm/Epas1/Acsl1/Notch1/G0s2/Plcl1/Ogt/Thra/Hadh/Adipor1/Cnot3/Lnpep/Nr1h2/Ip6k1/Dock7	16
GO:0071456	GO:0071456	cellular response to hypoxia	14/1149	121/28891	0.000330130575909108	0.00183915336270352	0.00106718623466395	Epas1/Pten/Notch1/Cited2/Tgfb1/Rock2/Ogt/Cr1l/Hp1bp3/Atf2/Nop53/Stat3/Ep300/Rgcc	14
GO:0002790	GO:0002790	peptide secretion	27/1149	329/28891	0.000335946276286971	0.00186962907101125	0.0010848700543264	Gper1/Ano1/Pde8b/Cacna1c/Tbc1d1/Rapgef4/Myh9/Klf7/Prkar1a/Rab3a/Itpr1/Lrp1/Glud1/Glul/Sri/Hadh/Gna11/Hcfc1/Raf1/Ppp3cb/Rab11fip2/Clock/Rab8b/Tcf7l2/Gnaq/Cacna1d/Rest	27
GO:0032233	GO:0032233	positive regulation of actin filament bundle assembly	10/1149	68/28891	0.000339907735670909	0.00188779527041843	0.00109541116434835	Fermt2/Rhoc/Tpm1/Rhoa/Rock2/Cdc42/Carmil1/Flna/Braf/Rgcc	10
GO:1900046	GO:1900046	regulation of hemostasis	10/1149	68/28891	0.000339907735670909	0.00188779527041843	0.00109541116434835	Vtn/Tbxa2r/Tfpi/Sh2b3/Plat/Prkg1/Serping1/Pros1/Pdgfa/Ano6	10
GO:1901361	GO:1901361	organic cyclic compound catabolic process	36/1149	491/28891	0.00035115307170036	0.00194825192956706	0.00113049171594648	Pde5a/Fus/Rock2/Axin2/Rock1/Tnrc6a/Pabpc1/Ssb/Pnrc1/Hsd17b11/Comt/Fto/Cirbp/Cnot2/Mtrex/Eif4a3/Cnot3/Zcchc7/Pum2/Tnrc6c/Wdr82/Rc3h2/Rnaset2a/Samhd1/Smg6/Thrap3/Dicer1/Cnot10/Elavl1/Blvrb/Rbm7/Celf1/Smg1/Tut7/Rc3h1/Pnrc2	36
GO:0051224	GO:0051224	negative regulation of protein transport	16/1149	151/28891	0.000352965517623972	0.00195630325274699	0.00113516357281426	Pde8b/Apod/Tbc1d1/Klf7/Cd200/Csk/Ogt/Nf1/Gbp4/Gdi1/Frmd4a/Hadh/Derl2/Pkig/Ndfip2/Rest	16
GO:0045815	GO:0045815	transcription initiation-coupled chromatin remodeling	8/1149	45/28891	0.000355007623071468	0.00196560969215951	0.00114056372281598	Tsix/Nr3c1/Smarcd1/Atf2/Smarcb1/Kdm2a/Ep300/Pik3ca	8
GO:0042130	GO:0042130	negative regulation of T cell proliferation	11/1149	81/28891	0.000355377739105791	0.00196564908810813	0.00114058658268995	Tnfrsf21/Pde5a/Pten/Prkar1a/Tgfb1/Itch/Dlg1/Cd274/Peli1/Rc3h1/Twsg1	11
GO:0070663	GO:0070663	regulation of leukocyte proliferation	26/1149	313/28891	0.000356492630792295	0.00196980366912273	0.0011429973178464	Il34/Mef2c/Tnfrsf21/Pde5a/Pten/Cd81/Prkar1a/Ptk2/Cnn2/Tgfb1/Hes1/Nf1/Itch/Mapk3/Selenok/Gsk3b/Irgm1/Nck1/Dlg1/Cd274/Irf1/Csf1/Peli1/Il6st/Rc3h1/Twsg1	26
GO:0001829	GO:0001829	trophectodermal cell differentiation	6/1149	25/28891	0.000360810797596492	0.00199163146685526	0.0011556631051296	Cited2/Ctr9/Cnot2/Cnot3/Sp1/Yap1	6
GO:0099504	GO:0099504	synaptic vesicle cycle	21/1149	230/28891	0.000370437209754433	0.00204268583586584	0.00118528788843068	Pten/Rapgef4/Actb/Rock1/Cdh2/Rab3a/Picalm/Dnm2/Arhgdia/Pls3/Rap1b/Ap2m1/Rap1a/Ppp3cb/Fcho2/Ctbp1/Braf/Snapin/Ppp3r1/Ap2s1/Atp6v0d1	21
GO:0001818	GO:0001818	negative regulation of cytokine production	26/1149	314/28891	0.000374330513692571	0.00206205466088024	0.00119652683340186	Tnfrsf21/Apod/Cd200/Trib2/Csk/Gbp7/Tgfb1/Tnfrsf1a/Nptn/Gbp4/Xaf1/Extl3/Cd2ap/Irgm1/Cd274/Nmi/Ptprs/Tgfb2/Yy1/Atg12/Dicer1/Akap8/Rgcc/Crebbp/Tia1/Twsg1	26
GO:0031099	GO:0031099	regeneration	17/1149	167/28891	0.000376108261652834	0.00206974211062001	0.00120098754924445	Vtn/Ptn/Pten/Dmd/Cd81/Tgfb1/Lamb2/Itpr1/Lrp1/Flna/Pum2/Ifrd1/Ptprs/Yap1/Cdkn1b/Braf/Dicer1	17
GO:0072678	GO:0072678	T cell migration	10/1149	69/28891	0.000383540773229356	0.0021085007990223	0.00122347764690315	Itga4/Apod/Slc12a2/Cd200/Rhoa/Msn/App/Selenok/Crk/Adam10	10
GO:0030838	GO:0030838	positive regulation of actin filament polymerization	9/1149	57/28891	0.000388818456564325	0.00213318332552768	0.00123779991771398	Rhoa/Cdc42ep4/Vasp/Carmil1/Rictor/Nck1/Fer/Dlg1/Nckap1	9
GO:0034113	GO:0034113	heterotypic cell-cell adhesion	9/1149	57/28891	0.000388818456564325	0.00213318332552768	0.00123779991771398	Itga7/Itga4/Itgb1/Perp/Cd200/Gcnt2/Itgav/Myadm/Jam3	9
GO:0045616	GO:0045616	regulation of keratinocyte differentiation	7/1149	35/28891	0.00039097157946655	0.00213849606344583	0.00124088268443131	Foxc1/Notch1/Ncoa3/Rock2/Rock1/Extl3/Tgfb2	7
GO:0048679	GO:0048679	regulation of axon regeneration	7/1149	35/28891	0.00039097157946655	0.00213849606344583	0.00124088268443131	Ptn/Pten/Lrp1/Flna/Pum2/Ptprs/Braf	7
GO:0090504	GO:0090504	epiboly	7/1149	35/28891	0.00039097157946655	0.00213849606344583	0.00124088268443131	Phldb2/Pten/Fermt2/Cd151/Pdcd10/Flna/Arhgap35	7
GO:0046626	GO:0046626	regulation of insulin receptor signaling pathway	11/1149	82/28891	0.000395904183480255	0.00216111003381611	0.00125400465586647	Tns2/Marcks/Pid1/Ogt/Gsk3b/Adipor1/Src/Nck1/Rps6kb1/Sorbs1/Sesn3	11
GO:0051279	GO:0051279	regulation of release of sequestered calcium ion into cytosol	11/1149	82/28891	0.000395904183480255	0.00216111003381611	0.00125400465586647	Gper1/Ednra/Pde4d/Dmd/Casq2/Tgfb1/Asph/Pkd2/Sri/Camk2d/Tgfb2	11
GO:0031047	GO:0031047	regulatory ncRNA-mediated gene silencing	20/1149	215/28891	0.000397484555643746	0.00216755173092737	0.00125774251189546	Limd1/Tgfb1/Tnrc6a/Pabpc1/Mecp2/Larp7/Nr2f1/Ddx3x/Cnot2/Cnot3/Znfx1/Pum2/Tnrc6c/Zc3h7a/Eif4e2/Stat3/Dicer1/Cnot10/Elavl1/Tut7	20
GO:0003222	GO:0003222	ventricular trabecula myocardium morphogenesis	5/1149	17/28891	0.000409025491617299	0.00221383379213491	0.00128459811819463	Hey2/Notch1/Eng/Bmpr1a/Tgfb2	5
GO:0010002	GO:0010002	cardioblast differentiation	5/1149	17/28891	0.000409025491617299	0.00221383379213491	0.00128459811819463	Tbx2/Itgb1/Notch1/Tgfb2/Rest	5
GO:0042711	GO:0042711	maternal behavior	5/1149	17/28891	0.000409025491617299	0.00221383379213491	0.00128459811819463	Pten/Nr3c1/Mbd2/Gnaq/Crebrf	5
GO:0060947	GO:0060947	cardiac vascular smooth muscle cell differentiation	5/1149	17/28891	0.000409025491617299	0.00221383379213491	0.00128459811819463	Gper1/Pdgfrb/Hey2/Notch1/Pbrm1	5
GO:0061577	GO:0061577	calcium ion transmembrane transport via high voltage-gated calcium channel	5/1149	17/28891	0.000409025491617299	0.00221383379213491	0.00128459811819463	Cacna1c/Rem1/Camk2d/Ubr3/Cacna1d	5
GO:1901201	GO:1901201	regulation of extracellular matrix assembly	5/1149	17/28891	0.000409025491617299	0.00221383379213491	0.00128459811819463	Phldb2/Notch1/Dag1/Tgfb1/Rgcc	5
GO:0001936	GO:0001936	regulation of endothelial cell proliferation	16/1149	153/28891	0.000409242405526693	0.00221383379213491	0.00128459811819463	Mef2c/Nr2f2/Itga4/Pik3cd/Eng/Sparc/Pdcd10/Krit1/Nf1/Synj2bp/Rictor/Pdcl3/Sp1/Stat3/Dicer1/Rgcc	16
GO:1903038	GO:1903038	negative regulation of leukocyte cell-cell adhesion	16/1149	153/28891	0.000409242405526693	0.00221383379213491	0.00128459811819463	Tnfrsf21/Adora2a/Pde5a/Pten/Prkar1a/Tgfb1/Itch/Hspb1/Dlg1/Cd274/Rc3h2/Irf1/Peli1/Dusp3/Rc3h1/Twsg1	16
GO:0062197	GO:0062197	cellular response to chemical stress	26/1149	316/28891	0.000412379498905913	0.00222857783091369	0.00129315348695677	Pdgfrb/Mylk/Sod3/Ednra/Epas1/Rcsd1/Rhob/Ptprk/Fyn/Ncoa7/Foxp1/Pdcd10/Pkd2/Hspb1/Mapk3/Src/Fer/Ddx3x/Atf2/Xbp1/Eif2s1/Ep300/Pik3ca/Stk25/Arl6ip5/Ybx3	26
GO:0032886	GO:0032886	regulation of microtubule-based process	23/1149	265/28891	0.000413172283449057	0.00223063600685608	0.00129434776312687	Phldb2/Agrn/Lamp1/Rhoa/Rock2/Mapre2/Rock1/Eml4/Tacc1/Mecp2/Gsk3b/Ccnl2/Eml2/Parp3/Kat2b/Slain2/Pafah1b1/Cdkn1b/Ccnl1/Mapre3/Dctn1/Clip1/Specc1l	23
GO:0014044	GO:0014044	Schwann cell development	8/1149	46/28891	0.000414921525412288	0.00223562195035576	0.00129724090427408	Dag1/Lamb2/Nf1/Ilk/Mapk3/Raf1/Dicer1/Ppp3r1	8
GO:0030195	GO:0030195	negative regulation of blood coagulation	8/1149	46/28891	0.000414921525412288	0.00223562195035576	0.00129724090427408	Vtn/Tfpi/Sh2b3/Plat/Prkg1/Serping1/Pros1/Pdgfa	8
GO:0034764	GO:0034764	positive regulation of transmembrane transport	24/1149	282/28891	0.00041655181299655	0.00224217501727268	0.00130104338369227	Ace2/Gper1/Cacna1c/Ednra/Itgb1/Acsl1/Dmd/Atp1b2/Akap7/Ehd3/Mef2a/Asph/Pkd2/Dnm2/Sri/Flna/Rap1a/Tcaf1/Ppp3cb/Braf/Ano6/Cacna1d/Ppp3r1/Sorbs1	24
GO:0009267	GO:0009267	cellular response to starvation	18/1149	184/28891	0.000417054319731251	0.00224265058723408	0.00130131933768649	Ywhaz/Tnrc6a/Mapk3/Glul/Map1lc3b/Plin2/Comt/Pik3c2a/Mybbp1a/Rnf167/Atf2/Xbp1/Rraga/Eif2s1/Tcf7l2/Srebf2/Cpeb4/Sesn3	18
GO:0032204	GO:0032204	regulation of telomere maintenance	12/1149	96/28891	0.000425282007464735	0.00228462506986264	0.001325675430537	Atrx/Lmna/Mapk3/Gnl3/Src/Nek7/Ino80d/Ppp1r10/Ino80e/Yy1/Smg6/Smg1	12
GO:0062042	GO:0062042	regulation of cardiac epithelial to mesenchymal transition	4/1149	10/28891	0.000431112071586396	0.00231012788326491	0.00134047368062317	Notch1/Eng/Emp2/Tgfb2	4
GO:1902746	GO:1902746	regulation of lens fiber cell differentiation	4/1149	10/28891	0.000431112071586396	0.00231012788326491	0.00134047368062317	Spry2/Zeb2/Spred1/Cdkn1b	4
GO:0000079	GO:0000079	regulation of cyclin-dependent protein serine/threonine kinase activity	10/1149	70/28891	0.000431735811239905	0.00231012788326491	0.00134047368062317	Nr2f2/Pten/Actb/Pkd2/Lats2/Kat2b/Ccny/Cdkn1b/Mapre3/Rgcc	10
GO:0006334	GO:0006334	nucleosome assembly	10/1149	70/28891	0.000431735811239905	0.00231012788326491	0.00134047368062317	Atrx/Hp1bp3/Tspyl1/Nap1l1/H1f0/Brd2/Cabin1/Rsf1/Tspyl4/Chrac1	10
GO:0001894	GO:0001894	tissue homeostasis	24/1149	283/28891	0.000438401201886465	0.0023411661816718	0.00135848394854261	Pdgfrb/Pth1r/Adora2a/Foxc1/Vstm4/Itgb1/Notch1/Atp1b2/Slc12a2/Gcnt2/Csk/Tjp1/Zeb2/Itgav/Apbb2/Nf1/Xiap/Ankrd11/Src/Csf1/Yap1/Wwtr1/Lrp6/Add1	24
GO:0060249	GO:0060249	anatomical structure homeostasis	24/1149	283/28891	0.000438401201886465	0.0023411661816718	0.00135848394854261	Pdgfrb/Pth1r/Adora2a/Foxc1/Vstm4/Itgb1/Notch1/Atp1b2/Slc12a2/Gcnt2/Csk/Tjp1/Zeb2/Itgav/Apbb2/Nf1/Xiap/Ankrd11/Src/Csf1/Yap1/Wwtr1/Lrp6/Add1	24
GO:0106106	GO:0106106	cold-induced thermogenesis	16/1149	154/28891	0.000440163223315344	0.00234402998401588	0.00136014569709625	Lama4/Gatm/Epas1/Acsl1/Notch1/G0s2/Plcl1/Ogt/Thra/Hadh/Adipor1/Cnot3/Lnpep/Nr1h2/Ip6k1/Dock7	16
GO:0007422	GO:0007422	peripheral nervous system development	11/1149	83/28891	0.000440236102261154	0.00234402998401588	0.00136014569709625	Heyl/Dmd/Dag1/Cited2/Lamb2/Nf1/Ilk/Mapk3/Raf1/Dicer1/Ppp3r1	11
GO:0034620	GO:0034620	cellular response to unfolded protein	11/1149	83/28891	0.000440236102261154	0.00234402998401588	0.00136014569709625	Pik3r1/Bfar/Nck1/Ddrgk1/Xbp1/Derl2/Eif2s1/Ufl1/Tmed2/Crebrf/Dnajc10	11
GO:0006110	GO:0006110	regulation of glycolytic process	9/1149	58/28891	0.00044419462194777	0.00235584121238705	0.00136699927471941	Cbfa2t3/Nupr1/Ogt/App/Kat2b/Prxl2c/Zbtb7a/Stat3/Ep300	9
GO:0045010	GO:0045010	actin nucleation	9/1149	58/28891	0.00044419462194777	0.00235584121238705	0.00136699927471941	Wasf2/Ap1ar/Carmil1/Arpc1b/Arpc5/Abi2/Nckap1/Arpc4/Wasl	9
GO:0045687	GO:0045687	positive regulation of glial cell differentiation	9/1149	58/28891	0.00044419462194777	0.00235584121238705	0.00136699927471941	Il34/Ptn/Notch1/Dag1/Tgfb1/Hes1/Prpf19/Il6st/Dicer1	9
GO:0051496	GO:0051496	positive regulation of stress fiber assembly	9/1149	58/28891	0.00044419462194777	0.00235584121238705	0.00136699927471941	Fermt2/Rhoc/Tpm1/Rhoa/Rock2/Cdc42/Carmil1/Braf/Rgcc	9
GO:0019058	GO:0019058	viral life cycle	22/1149	250/28891	0.000452440765444369	0.00239722773471748	0.00139101419801364	Ace2/Ifitm1/Notch1/Ifitm2/Gbp7/Itgav/Ifitm3/Nedd4/Pkn2/Ppib/Trim12a/Ifih1/Ddx3x/Znfx1/Smarcb1/Pcbp1/Trim26/Vps4a/Ist1/Dicer1/Smc6/Resf1	22
GO:0016482	GO:0016482	cytosolic transport	17/1149	170/28891	0.000462673075370205	0.00244904663062528	0.00142108260531981	Rcsd1/Lamp1/Ehd3/Hook3/Msn/Ap1ar/Mecp2/Mapk3/Sort1/Stx16/Ankfy1/Flna/Src/Emp2/Gbf1/Dennd5a/Dctn1	17
GO:0061157	GO:0061157	mRNA destabilization	12/1149	97/28891	0.000468046797754896	0.0024743825940028	0.00143578403909187	Rock2/Rock1/Tnrc6a/Pabpc1/Fto/Cnot2/Cnot3/Tnrc6c/Rc3h2/Celf1/Tut7/Rc3h1	12
GO:0048048	GO:0048048	embryonic eye morphogenesis	7/1149	36/28891	0.00046883038623211	0.0024743825940028	0.00143578403909187	Tbx2/Cited2/Zeb1/Phactr4/Sp1/Lrp6/Arid1a	7
GO:0048710	GO:0048710	regulation of astrocyte differentiation	7/1149	36/28891	0.00046883038623211	0.0024743825940028	0.00143578403909187	Notch1/Ldlr/Hes1/Nf1/Mecp2/Prpf19/Il6st	7
GO:1904950	GO:1904950	negative regulation of establishment of protein localization	16/1149	155/28891	0.000473070162068165	0.00249432806971676	0.00144735759111718	Pde8b/Apod/Tbc1d1/Klf7/Cd200/Csk/Ogt/Nf1/Gbp4/Gdi1/Frmd4a/Hadh/Derl2/Pkig/Ndfip2/Rest	16
GO:0002244	GO:0002244	hematopoietic progenitor cell differentiation	18/1149	186/28891	0.000474960086458426	0.00250185687565406	0.00145172625238419	Sh2b3/Foxc1/Cebpd/Notch1/Cited2/Tgfb1/Hes1/Samd9l/N4bp2l2/Mllt3/Atf2/Sp1/Braf/Dock7/Ufl1/Sbds/Jam3/Rest	18
GO:1900047	GO:1900047	negative regulation of hemostasis	8/1149	47/28891	0.000482793856768393	0.00254064988765874	0.00147423626663971	Vtn/Tfpi/Sh2b3/Plat/Prkg1/Serping1/Pros1/Pdgfa	8
GO:0050818	GO:0050818	regulation of coagulation	10/1149	71/28891	0.000484855919445705	0.00254655170106546	0.0014776608500132	Vtn/Tbxa2r/Tfpi/Sh2b3/Plat/Prkg1/Serping1/Pros1/Pdgfa/Ano6	10
GO:0060612	GO:0060612	adipose tissue development	10/1149	71/28891	0.000484855919445705	0.00254655170106546	0.0014776608500132	Klf7/Selenom/Lmna/Arid5b/Fto/Pum2/Atf2/Xbp1/Csf1/Pik3ca	10
GO:0050679	GO:0050679	positive regulation of epithelial cell proliferation	21/1149	235/28891	0.00049294930718203	0.00258655087053362	0.00150087074861114	Ptn/Tbx18/Itga4/Notch1/Pik3cd/Tgfb1/Cdc42/Foxp1/Itpr1/Nf1/Glul/Zfp703/Rictor/Pdcl3/Bmpr1a/Xbp1/Sp1/Yap1/Tcf7l2/Stat3/Dicer1	21
GO:0031667	GO:0031667	response to nutrient levels	32/1149	427/28891	0.000502710328175582	0.0026352143534083	0.00152910819748725	Gatm/Cfh/Sgip1/Ldlr/Zeb2/Ogt/Ywhaz/Tnrc6a/Csnk1a1/Mapk3/Glul/Map1lc3b/Plin2/Comt/Pik3c2a/Rictor/Mybbp1a/Kat2b/Rnf167/Atf2/Xbp1/Sec13/Rraga/Lrp6/Eif2s1/Tcf7l2/Rps6kb1/Ep300/Srebf2/Crebbp/Cpeb4/Sesn3	32
GO:0014014	GO:0014014	negative regulation of gliogenesis	9/1149	59/28891	0.000505891195028545	0.00264676407833775	0.00153581003525066	Ptn/Daam2/Cysltr2/Notch1/Ldlr/Hes1/Nf1/Mecp2/Dicer1	9
GO:2000351	GO:2000351	regulation of endothelial cell apoptotic process	9/1149	59/28891	0.000505891195028545	0.00264676407833775	0.00153581003525066	Gper1/Cd248/Itga4/Tgfb1/Krit1/Xbp1/Braf/Ano6/Rgcc	9
GO:0050792	GO:0050792	regulation of viral process	18/1149	187/28891	0.00050642970756005	0.00264702400235297	0.00153596085863315	Ifitm1/Notch1/Ifitm2/Gbp7/Ifitm3/Pkn2/Trim12a/Ifih1/Larp7/Ddx3x/Znfx1/Trim26/Vps4a/Atg12/Rsf1/Dicer1/Crebbp/Resf1	18
GO:0062207	GO:0062207	regulation of pattern recognition receptor signaling pathway	15/1149	141/28891	0.000510971137789417	0.00266818583522632	0.00154824021347146	Pik3r1/Dab2ip/App/Csnk1a1/Irgm1/Src/Ddx3x/Ifi35/Pdpk1/Nek7/Pum2/Ptprs/Irf1/Peli1/Nop53	15
GO:0043297	GO:0043297	apical junction assembly	12/1149	98/28891	0.000514376840306691	0.00268338207154213	0.00155705797415624	Esam/Vcl/Itgb1/Rhoc/Rhoa/Tjp1/Rock2/Actn4/Rock1/Pkn2/Abi2/Dlg1	12
GO:0150076	GO:0150076	neuroinflammatory response	11/1149	85/28891	0.000541434785083507	0.0028218184419896	0.0016373869950603	Kcnj8/Adora2a/Itgb1/Nupr1/Cd200/Ldlr/Zeb2/App/Lrp1/Nr3c1/Nampt	11
GO:0034394	GO:0034394	protein localization to cell surface	10/1149	72/28891	0.000543282895438172	0.00282872776807471	0.00164139619724994	Vcl/Ptprk/Picalm/Synj2bp/Flna/Emp2/Mesd/Gbf1/Jam3/Unc50	10
GO:0060746	GO:0060746	parental behavior	5/1149	18/28891	0.00054787238494142	0.00284714871828963	0.00165208512885154	Pten/Nr3c1/Mbd2/Gnaq/Crebrf	5
GO:1905809	GO:1905809	negative regulation of synapse organization	5/1149	18/28891	0.00054787238494142	0.00284714871828963	0.00165208512885154	Ptn/Ptk2/Rhoa/Gsk3b/Ptpn13	5
GO:0003298	GO:0003298	physiological muscle hypertrophy	8/1149	48/28891	0.000559389126314255	0.00289865274544659	0.00168197083056968	Rgs4/Foxp1/Gsk3b/Camk2d/Nr3c1/Yy1/Ep300/Akap13	8
GO:0003301	GO:0003301	physiological cardiac muscle hypertrophy	8/1149	48/28891	0.000559389126314255	0.00289865274544659	0.00168197083056968	Rgs4/Foxp1/Gsk3b/Camk2d/Nr3c1/Yy1/Ep300/Akap13	8
GO:0061049	GO:0061049	cell growth involved in cardiac muscle cell development	8/1149	48/28891	0.000559389126314255	0.00289865274544659	0.00168197083056968	Rgs4/Foxp1/Gsk3b/Camk2d/Nr3c1/Yy1/Ep300/Akap13	8
GO:0003148	GO:0003148	outflow tract septum morphogenesis	6/1149	27/28891	0.000563430155590448	0.00290845976408225	0.00168766144642766	Tbx2/Eng/Bmpr2/Bmpr1a/Tgfb2/Smad4	6
GO:0046426	GO:0046426	negative regulation of receptor signaling pathway via JAK-STAT	6/1149	27/28891	0.000563430155590448	0.00290845976408225	0.00168766144642766	Sh2b3/Gbp7/Parp14/Adipor1/Ggnbp2/Irf1	6
GO:0060765	GO:0060765	regulation of androgen receptor signaling pathway	6/1149	27/28891	0.000563430155590448	0.00290845976408225	0.00168766144642766	Heyl/Foxp1/Ncor2/Rnf14/Zbtb7a/Ep300	6
GO:1904030	GO:1904030	negative regulation of cyclin-dependent protein kinase activity	6/1149	27/28891	0.000563430155590448	0.00290845976408225	0.00168766144642766	Nr2f2/Pten/Actb/Lats2/Kat2b/Cdkn1b	6
GO:0006457	GO:0006457	protein folding	17/1149	173/28891	0.000565880417274097	0.00291832615194213	0.00169338651184279	Ppic/Selenof/Ppib/Nktr/Hspb1/Dnlz/Pdcl3/Aip/Erp44/Vbp1/Mesd/Nudcd3/Hspa13/Dnajc1/Ppil2/Dnajb14/Dnajc10	17
GO:0060443	GO:0060443	mammary gland morphogenesis	9/1149	60/28891	0.00057444355828194	0.00295685538792463	0.00171574346755212	Tbx2/Tbx3/Slc12a2/Ncoa3/Tgfb1/Src/Nr3c1/Csf1/Lrp6	9
GO:0086001	GO:0086001	cardiac muscle cell action potential	9/1149	60/28891	0.00057444355828194	0.00295685538792463	0.00171574346755212	Kcnj8/Cacna1c/Tbx18/Dmd/Flna/Camk2d/Dlg1/Slmap/Cacna1d	9
GO:0016197	GO:0016197	endosomal transport	21/1149	238/28891	0.000582241561086207	0.00299414819874816	0.0017373829758008	Ankrd50/Rcsd1/Ehd3/Snx18/Cdc42/Tmem50a/Bloc1s1/Acap2/Picalm/Sort1/Stx16/Ankfy1/Dennd1b/Rab12/Stx12/Leprotl1/Gbf1/Vps4a/Rab8b/Dennd5a/Dctn1	21
GO:0051250	GO:0051250	negative regulation of lymphocyte activation	17/1149	174/28891	0.000604411764904297	0.00310520845062312	0.00180182674347281	Tnfrsf21/Adora2a/Pde5a/Pten/Prkar1a/Tgfb1/Itch/Hspb1/Parp3/Dlg1/Cd274/Rc3h2/Irf1/Peli1/Dusp3/Rc3h1/Twsg1	17
GO:0034340	GO:0034340	response to type I interferon	10/1149	73/28891	0.000607417516763246	0.00311474039135699	0.00180735774276145	Ifitm1/Ifitm2/Ifitm3/Ifnar2/Jak1/Ifih1/Lsm14a/Samhd1/Eif4e2/Stat2	10
GO:0070936	GO:0070936	protein K48-linked ubiquitination	10/1149	73/28891	0.000607417516763246	0.00311474039135699	0.00180735774276145	Itch/Rnf115/Bfar/Ube3a/Nmi/Cul1/Peli1/Birc2/Dtx3l/Ube2e3	10
GO:0032872	GO:0032872	regulation of stress-activated MAPK cascade	19/1149	206/28891	0.000609330641363651	0.00312159453451672	0.00181133492453368	Dab2ip/Cdc42/Pdcd10/App/Rell1/Itch/Mapk3/Sash1/Crk/Dlg1/Pafah1b1/Tgfb2/Aida/Zmynd11/Dusp3/Prmt1/Taok2/Stk25/Arl6ip5	19
GO:0032091	GO:0032091	negative regulation of protein binding	12/1149	100/28891	0.000618669814881495	0.00316644333419971	0.00183735886719855	Gper1/Itga4/Atp2a3/Actb/Rock1/Nes/Gtf2f1/Mecp2/Mapk3/Ppp1r2/Gsk3b/Camk1	12
GO:0061387	GO:0061387	regulation of extent of cell growth	14/1149	129/28891	0.000634858677039326	0.00324623204548437	0.00188365702595536	Sema6d/Bmpr2/Lrp1/Ilk/Gdi1/Dnm2/Gsk3b/Ryk/Pafah1b1/Pum2/Ifrd1/Ptprs/Ist1/Ep300	14
GO:0009314	GO:0009314	response to radiation	32/1149	433/28891	0.000636941898204692	0.00325381167809284	0.00188805517988183	Pde8b/Cacna1c/Atp1a2/Itgb1/Rhob/Map3k20/Pik3r1/Ptprk/Tmem109/Tgfb1/Cds2/Nedd4/Xpc/App/Ppp1cc/Nf1/Nptn/Mecp2/Crip1/Usp47/Fbxl3/Uimc1/Cirbp/Dcdc2a/Yy1/Yap1/Braf/Clock/Eif2s1/Ep300/Nr2f6/Crebbp	32
GO:0010799	GO:0010799	regulation of peptidyl-threonine phosphorylation	8/1149	49/28891	0.000645514282888624	0.00327596986114517	0.00190091267638982	Cadm4/Spry2/Tgfb1/Ogt/App/Spred1/Gsk3b/Irgm1	8
GO:0050819	GO:0050819	negative regulation of coagulation	8/1149	49/28891	0.000645514282888624	0.00327596986114517	0.00190091267638982	Vtn/Tfpi/Sh2b3/Plat/Prkg1/Serping1/Pros1/Pdgfa	8
GO:0070303	GO:0070303	negative regulation of stress-activated protein kinase signaling cascade	8/1149	49/28891	0.000645514282888624	0.00327596986114517	0.00190091267638982	Map3k20/Itch/Dlg1/Pafah1b1/Aida/Zmynd11/Dusp3/Prmt1	8
GO:1903115	GO:1903115	regulation of actin filament-based movement	8/1149	49/28891	0.000645514282888624	0.00327596986114517	0.00190091267638982	Cacna1c/Atp1a2/Pde4d/Casq2/Pde4b/Zeb2/Sri/Dlg1	8
GO:1905521	GO:1905521	regulation of macrophage migration	8/1149	49/28891	0.000645514282888624	0.00327596986114517	0.00190091267638982	Il34/Cd81/Ptk2/Cd200/Cnn2/Mapk3/Csf1/Mtus1	8
GO:1990089	GO:1990089	response to nerve growth factor	8/1149	49/28891	0.000645514282888624	0.00327596986114517	0.00190091267638982	Hes1/Rapgef2/Acap2/Crk/Dlg1/Rap1a/Shoc2/Cdc5l	8
GO:1990090	GO:1990090	cellular response to nerve growth factor stimulus	8/1149	49/28891	0.000645514282888624	0.00327596986114517	0.00190091267638982	Hes1/Rapgef2/Acap2/Crk/Dlg1/Rap1a/Shoc2/Cdc5l	8
GO:0002066	GO:0002066	columnar/cuboidal epithelial cell development	9/1149	61/28891	0.000650414808145858	0.00329774923793054	0.0019135503669578	Tgfb1/Cdh2/Src/Pdpk1/Xbp1/Yap1/Clock/Il6st/Dicer1	9
GO:0009415	GO:0009415	response to water	4/1149	11/28891	0.000656154987784363	0.00331135066062658	0.00192144272186817	Sipa1/Pkd2/Nfat5/Pik3ca	4
GO:0035864	GO:0035864	response to potassium ion	4/1149	11/28891	0.000656154987784363	0.00331135066062658	0.00192144272186817	Mylk/Slc12a2/Mecp2/Nek7	4
GO:0035865	GO:0035865	cellular response to potassium ion	4/1149	11/28891	0.000656154987784363	0.00331135066062658	0.00192144272186817	Mylk/Slc12a2/Mecp2/Nek7	4
GO:0072102	GO:0072102	glomerulus morphogenesis	4/1149	11/28891	0.000656154987784363	0.00331135066062658	0.00192144272186817	Notch3/Pdgfrb/Mef2c/Ctnnd1	4
GO:0086100	GO:0086100	endothelin receptor signaling pathway	4/1149	11/28891	0.000656154987784363	0.00331135066062658	0.00192144272186817	Ednra/Cdc42/Gna11/Gnaq	4
GO:0098884	GO:0098884	postsynaptic neurotransmitter receptor internalization	7/1149	38/28891	0.000661424846361545	0.00333173538888164	0.00193327115435908	Sh3glb2/Nedd4/Ap2m1/Myo6/Ppp3r1/Ap2s1/Atad1	7
GO:0140239	GO:0140239	postsynaptic endocytosis	7/1149	38/28891	0.000661424846361545	0.00333173538888164	0.00193327115435908	Sh3glb2/Nedd4/Ap2m1/Myo6/Ppp3r1/Ap2s1/Atad1	7
GO:0048839	GO:0048839	inner ear development	20/1149	224/28891	0.00067055268730984	0.00337457509459366	0.00195812930113468	Tbx2/Igfbp7/Tbx3/Lin7a/Tbx18/Hey2/Cebpd/Notch1/Spry2/Hes1/Plppr4/Zeb1/Pafah1b1/Myo6/Tgfb2/Lrp10/Cdkn1b/Adam10/Dicer1/Rest	20
GO:1904029	GO:1904029	regulation of cyclin-dependent protein kinase activity	10/1149	74/28891	0.000677679754886419	0.00340727564782726	0.00197710410823043	Nr2f2/Pten/Actb/Pkd2/Lats2/Kat2b/Ccny/Cdkn1b/Mapre3/Rgcc	10
GO:0035020	GO:0035020	regulation of Rac protein signal transduction	6/1149	28/28891	0.000693154653482134	0.0034754004153757	0.00201663415267463	Cadm4/Ogt/Nf1/Dnm2/Camk2d/Crk	6
GO:1903523	GO:1903523	negative regulation of blood circulation	6/1149	28/28891	0.000693154653482134	0.0034754004153757	0.00201663415267463	Atp1a2/Pde4d/Pde5a/Pik3r1/App/Sri	6
GO:1905207	GO:1905207	regulation of cardiocyte differentiation	6/1149	28/28891	0.000693154653482134	0.0034754004153757	0.00201663415267463	Gper1/Mef2c/Tgfb1/Gsk3b/Tgfb2/Smad4	6
GO:0010644	GO:0010644	cell communication by electrical coupling	5/1149	19/28891	0.00071931663856869	0.00359326531166924	0.00208502638000344	Gjc1/Pde4d/Casq2/Sri/Camk2d	5
GO:0060019	GO:0060019	radial glial cell differentiation	5/1149	19/28891	0.00071931663856869	0.00359326531166924	0.00208502638000344	Rhoa/Hes1/Cdh2/Lrp6/Stat3	5
GO:0060396	GO:0060396	growth hormone receptor signaling pathway	5/1149	19/28891	0.00071931663856869	0.00359326531166924	0.00208502638000344	Pik3r1/Ptk2/Jak1/Leprotl1/Stat3	5
GO:0071378	GO:0071378	cellular response to growth hormone stimulus	5/1149	19/28891	0.00071931663856869	0.00359326531166924	0.00208502638000344	Pik3r1/Ptk2/Jak1/Leprotl1/Stat3	5
GO:0032784	GO:0032784	regulation of DNA-templated transcription elongation	11/1149	88/28891	0.000729120102097596	0.00363888050954699	0.00211149503251159	Gtf2f1/Cdk9/Med21/Cdk13/Ccnt2/Wdr82/Zmynd8/Zmynd11/Setd5/Cdk12/Brd4	11
GO:0036294	GO:0036294	cellular response to decreased oxygen levels	15/1149	146/28891	0.000737235249534087	0.00367599344035643	0.00213303016367088	Epas1/Pten/Notch1/Cited2/Tgfb1/Rock2/Ogt/Cr1l/Hp1bp3/Atf2/Nop53/Stat3/Ep300/Rgcc/Cpeb4	15
GO:0009798	GO:0009798	axis specification	12/1149	102/28891	0.000740138037704198	0.00367860177712891	0.00213454367589635	Tbx3/Tbx18/Hey2/Notch1/Cited2/Wls/Axin2/Bmpr1a/Nckap1/Smad4/Lrp6/Tmed2	12
GO:0050779	GO:0050779	RNA destabilization	12/1149	102/28891	0.000740138037704198	0.00367860177712891	0.00213454367589635	Rock2/Rock1/Tnrc6a/Pabpc1/Fto/Cnot2/Cnot3/Tnrc6c/Rc3h2/Celf1/Tut7/Rc3h1	12
GO:0061014	GO:0061014	positive regulation of mRNA catabolic process	12/1149	102/28891	0.000740138037704198	0.00367860177712891	0.00213454367589635	Rock2/Rock1/Tnrc6a/Pabpc1/Fto/Cnot2/Cnot3/Tnrc6c/Rc3h2/Celf1/Tut7/Rc3h1	12
GO:2000779	GO:2000779	regulation of double-strand break repair	14/1149	131/28891	0.000740475703983474	0.00367860177712891	0.00213454367589635	Fus/Actb/Parp3/Smarcd1/Pbrm1/Epc2/Kmt5b/Epc1/Smarcb1/Ube2v2/Bcl7c/Smarce1/Arid1a/Bcl7b	14
GO:0045214	GO:0045214	sarcomere organization	8/1149	50/28891	0.000742018632655548	0.0036795154723716	0.00213507385625295	Mef2c/Itgb1/Casq2/Prkar1a/Tpm1/Cfl2/Ep300/Akap13	8
GO:0071526	GO:0071526	semaphorin-plexin signaling pathway	8/1149	50/28891	0.000742018632655548	0.0036795154723716	0.00213507385625295	Mef2c/Ednra/Ece1/Sema6d/Ncam1/Arhgdia/Flna/Plxnb1	8
GO:0009416	GO:0009416	response to light stimulus	26/1149	329/28891	0.000753429685274007	0.00372779741070602	0.00216308991027992	Pde8b/Cacna1c/Atp1a2/Itgb1/Map3k20/Pik3r1/Ptprk/Cds2/Nedd4/Xpc/App/Ppp1cc/Nf1/Nptn/Mecp2/Crip1/Usp47/Fbxl3/Cirbp/Dcdc2a/Yy1/Braf/Eif2s1/Ep300/Nr2f6/Crebbp	26
GO:0002768	GO:0002768	immune response-regulating cell surface receptor signaling pathway	24/1149	294/28891	0.000753533141814195	0.00372779741070602	0.00216308991027992	Mef2c/Tnfrsf21/Pde4d/Pten/Cd81/Pik3r1/Dab2ip/Csk/Pde4b/Fyn/Foxp1/Nfkbia/Dennd1b/Fer/Ifi35/Rap1a/Nmi/Rab11fip2/Lrrfip2/Rc3h2/Braf/Peli1/Dusp3/Rc3h1	24
GO:0007260	GO:0007260	tyrosine phosphorylation of STAT protein	10/1149	75/28891	0.000754508949609196	0.00372779741070602	0.00216308991027992	Fyn/Hes1/Tnfrsf1a/Jak1/Parp14/Fer/Ggnbp2/Irf1/Il6st/Parp9	10
GO:0008542	GO:0008542	visual learning	10/1149	75/28891	0.000754508949609196	0.00372779741070602	0.00216308991027992	Pde8b/Cacna1c/Atp1a2/Itgb1/App/Nf1/Nptn/Mecp2/Dcdc2a/Braf	10
GO:0060479	GO:0060479	lung cell differentiation	7/1149	39/28891	0.000778738393577552	0.00383351672838404	0.00222443455007559	Foxp1/Thra/Sav1/Fndc3b/Ncor2/Yap1/Ppp3r1	7
GO:0060487	GO:0060487	lung epithelial cell differentiation	7/1149	39/28891	0.000778738393577552	0.00383351672838404	0.00222443455007559	Foxp1/Thra/Sav1/Fndc3b/Ncor2/Yap1/Ppp3r1	7
GO:0060674	GO:0060674	placenta blood vessel development	7/1149	39/28891	0.000778738393577552	0.00383351672838404	0.00222443455007559	Nr2f2/Hey2/Hes1/Pkd2/Ggnbp2/Arid1a/Tmed2	7
GO:0090049	GO:0090049	regulation of cell migration involved in sprouting angiogenesis	7/1149	39/28891	0.000778738393577552	0.00383351672838404	0.00222443455007559	Tbxa2r/Rhoj/Notch1/Rhoa/Pdcd10/Spred1/Pik3c2a	7
GO:0042177	GO:0042177	negative regulation of protein catabolic process	13/1149	117/28891	0.000783739866269012	0.00385463340222225	0.00223668770095416	Dab2ip/Fyn/Ogt/Usp25/Timp3/Mycbp2/Flna/Phf20l1/Mdm4/Sf3b3/Ddrgk1/Smad4/Nop53	13
GO:0035019	GO:0035019	somatic stem cell population maintenance	11/1149	89/28891	0.000802562263365832	0.00394362491481487	0.0022883258727166	Lbh/Hes1/Raf1/Bmpr1a/Med21/Yap1/Braf/Tcf7l2/Stat3/Smc1a/Rest	11
GO:0048736	GO:0048736	appendage development	19/1149	211/28891	0.000815178841428743	0.00399836361081218	0.00232008852180091	Tbx2/Tbx3/Cacna1c/Ece1/Dmd/Notch1/Fermt2/Map3k20/Asph/Bmpr2/Atrx/Sik3/Bmpr1a/Tgfb2/Rc3h2/Smad4/Lrp6/Dicer1/Gnaq	19
GO:0060173	GO:0060173	limb development	19/1149	211/28891	0.000815178841428743	0.00399836361081218	0.00232008852180091	Tbx2/Tbx3/Cacna1c/Ece1/Dmd/Notch1/Fermt2/Map3k20/Asph/Bmpr2/Atrx/Sik3/Bmpr1a/Tgfb2/Rc3h2/Smad4/Lrp6/Dicer1/Gnaq	19
GO:0060326	GO:0060326	cell chemotaxis	26/1149	331/28891	0.000823385912761569	0.00403496354534289	0.00234132598198932	Pdgfrb/Itga1/Il34/Ptn/Ednra/Nbl1/Pde4d/Notch1/Eng/Slc12a2/Ackr3/Ptk2/Pde4b/App/Ppib/Hspb1/Mapk3/Gab1/Crk/Gbf1/Csf1/Adam10/Ano6/Sbds/Jam3/Mtus1	26
GO:0071384	GO:0071384	cellular response to corticosteroid stimulus	9/1149	63/28891	0.000827005754810807	0.00404538045374934	0.00234737049218871	Gper1/Klf9/Tgfb1/Gsk3b/Nr3c1/Rps6kb1/Akap13/Crebrf/Rest	9
GO:2001238	GO:2001238	positive regulation of extrinsic apoptotic signaling pathway	9/1149	63/28891	0.000827005754810807	0.00404538045374934	0.00234737049218871	Gper1/Pten/G0s2/App/Nf1/Timp3/Tgfb2/Pea15a/Trps1	9
GO:0001659	GO:0001659	temperature homeostasis	18/1149	195/28891	0.00082964442840422	0.00405462507202965	0.00235273476989036	Lama4/Gatm/Epas1/Acsl1/Notch1/G0s2/Plcl1/Ogt/Thra/Hadh/Adipor1/Fto/Cnot3/Lnpep/Nr1h2/Ip6k1/Dock7/Stat3	18
GO:0030902	GO:0030902	hindbrain development	17/1149	179/28891	0.000832638910550568	0.00406559035223745	0.00235909747804418	Dlc1/Foxc1/Itgb1/Atp1b2/Wls/Hes1/Mecp2/Rbfox2/Herc1/Flna/Crk/Rere/Atf2/Ptprs/Nr2c2/Lrp6/Arcn1	17
GO:0045814	GO:0045814	negative regulation of gene expression, epigenetic	13/1149	118/28891	0.000849330173282604	0.00413444055123311	0.0023990484609867	H3f3b/Atrx/Lmna/Mecp2/Gsk3b/Ctr9/Znfx1/Epc1/Kdm5a/H1f0/Mbd2/Dicer1/Resf1	13
GO:0030219	GO:0030219	megakaryocyte differentiation	8/1149	51/28891	0.000849793598065088	0.00413444055123311	0.0023990484609867	Mef2c/Sh2b3/Wasf2/Flna/Sp1/Abi1/Prmt1/Ep300	8
GO:0048010	GO:0048010	vascular endothelial growth factor receptor signaling pathway	8/1149	51/28891	0.000849793598065088	0.00413444055123311	0.0023990484609867	Tmem204/Foxc1/Dab2ip/Cadm4/Nedd4/Hspb1/Epn2/Xbp1	8
GO:2000404	GO:2000404	regulation of T cell migration	8/1149	51/28891	0.000849793598065088	0.00413444055123311	0.0023990484609867	Itga4/Apod/Cd200/Rhoa/App/Selenok/Crk/Adam10	8
GO:0071805	GO:0071805	potassium ion transmembrane transport	19/1149	212/28891	0.000862829718758863	0.00419409598481081	0.0024336640938252	Kcnj8/Abcc9/Rgs4/Atp1a2/Pten/Itgb1/Agrn/Casq2/Atp1b2/Slc12a2/Akap7/Nedd4/Pkd2/Gnb2/Dnm2/Flna/Dlg1/Ano6/Cacna1d	19
GO:0035967	GO:0035967	cellular response to topologically incorrect protein	12/1149	104/28891	0.000880926319579272	0.00427438711516286	0.0024802537860254	Pik3r1/Bfar/Nck1/Ddrgk1/Xbp1/Derl2/Eif2s1/Ufl1/Tmed2/Crebrf/Dnajb14/Dnajc10	12
GO:0070664	GO:0070664	negative regulation of leukocyte proliferation	12/1149	104/28891	0.000880926319579272	0.00427438711516286	0.0024802537860254	Tnfrsf21/Pde5a/Pten/Prkar1a/Tgfb1/Nf1/Itch/Dlg1/Cd274/Peli1/Rc3h1/Twsg1	12
GO:0030071	GO:0030071	regulation of mitotic metaphase/anaphase transition	11/1149	90/28891	0.000882031802440502	0.00427591961523305	0.00248114303376987	Actb/Smarcd1/Pbrm1/Smarcb1/Bcl7c/Zfp207/Anapc5/Smarce1/Arid1a/Bcl7b/Bub3	11
GO:0032232	GO:0032232	negative regulation of actin filament bundle assembly	7/1149	40/28891	0.000911893993673411	0.00439706676379476	0.00255143981920151	Dlc1/Phldb2/Arhgap6/Pik3r1/Wasf2/Tjp1/Cgnl1	7
GO:0070570	GO:0070570	regulation of neuron projection regeneration	7/1149	40/28891	0.000911893993673411	0.00439706676379476	0.00255143981920151	Ptn/Pten/Lrp1/Flna/Pum2/Ptprs/Braf	7
GO:0071634	GO:0071634	regulation of transforming growth factor beta production	7/1149	40/28891	0.000911893993673411	0.00439706676379476	0.00255143981920151	Cd200/Itgav/Cd2ap/Bmpr1a/Atf2/Tgfb2/Smad4	7
GO:0086004	GO:0086004	regulation of cardiac muscle cell contraction	7/1149	40/28891	0.000911893993673411	0.00439706676379476	0.00255143981920151	Cacna1c/Atp1a2/Pde4d/Casq2/Pde4b/Sri/Dlg1	7
GO:0086065	GO:0086065	cell communication involved in cardiac conduction	7/1149	40/28891	0.000911893993673411	0.00439706676379476	0.00255143981920151	Gjc1/Cacna1c/Tbx18/Pde4d/Sri/Flna/Cacna1d	7
GO:0090162	GO:0090162	establishment of epithelial cell polarity	7/1149	40/28891	0.000911893993673411	0.00439706676379476	0.00255143981920151	Cyth3/Sipa1/Rhoa/Hes1/Cdc42/Msn/Frmd4a	7
GO:0006354	GO:0006354	DNA-templated transcription elongation	13/1149	119/28891	0.000919463034725129	0.00442961951337773	0.00257032886182292	Gtf2f1/Cdk9/Ctr9/Pbrm1/Med21/Cdk13/Ccnt2/Wdr82/Zmynd8/Zmynd11/Setd5/Cdk12/Brd4	13
GO:0032570	GO:0032570	response to progesterone	5/1149	20/28891	0.000927874685643043	0.00443855249360166	0.00257551230857772	Tgfb1/Src/Ube3a/Tgfb2/Yap1	5
GO:0035065	GO:0035065	regulation of histone acetylation	5/1149	20/28891	0.000927874685643043	0.00443855249360166	0.00257551230857772	Tgfb1/App/Sf3b1/Mybbp1a/Ep300	5
GO:0043116	GO:0043116	negative regulation of vascular permeability	5/1149	20/28891	0.000927874685643043	0.00443855249360166	0.00257551230857772	Akap12/Adora2a/Fermt2/Nr3c1/Arhgap35	5
GO:0060314	GO:0060314	regulation of ryanodine-sensitive calcium-release channel activity	5/1149	20/28891	0.000927874685643043	0.00443855249360166	0.00257551230857772	Pde4d/Dmd/Casq2/Pkd2/Sri	5
GO:0060973	GO:0060973	cell migration involved in heart development	5/1149	20/28891	0.000927874685643043	0.00443855249360166	0.00257551230857772	Pdgfrb/Ednra/Notch1/Eng/Cdc42	5
GO:0097091	GO:0097091	synaptic vesicle clustering	5/1149	20/28891	0.000927874685643043	0.00443855249360166	0.00257551230857772	Pten/Cdh2/Rab3a/Picalm/Ctbp1	5
GO:0097494	GO:0097494	regulation of vesicle size	5/1149	20/28891	0.000927874685643043	0.00443855249360166	0.00257551230857772	Bloc1s1/Picalm/Ap2m1/Rab22a/Snapin	5
GO:2000758	GO:2000758	positive regulation of peptidyl-lysine acetylation	5/1149	20/28891	0.000927874685643043	0.00443855249360166	0.00257551230857772	Tgfb1/App/Sf3b1/Mybbp1a/Ep300	5
GO:0035601	GO:0035601	protein deacylation	10/1149	77/28891	0.000929723169373276	0.0044395511130126	0.00257609176699084	Fry/Tgfb1/Spred1/Flna/Ncor2/Tbl1x/Zzz3/Mier1/Abhd17a/Ep300	10
GO:0098732	GO:0098732	macromolecule deacylation	10/1149	77/28891	0.000929723169373276	0.0044395511130126	0.00257609176699084	Fry/Tgfb1/Spred1/Flna/Ncor2/Tbl1x/Zzz3/Mier1/Abhd17a/Ep300	10
GO:0003207	GO:0003207	cardiac chamber formation	4/1149	12/28891	0.00095332092480071	0.00450850026881733	0.0026161001705632	Tbx2/Mef2c/Ednra/Notch1	4
GO:0010649	GO:0010649	regulation of cell communication by electrical coupling	4/1149	12/28891	0.00095332092480071	0.00450850026881733	0.0026161001705632	Pde4d/Casq2/Sri/Camk2d	4
GO:0030948	GO:0030948	negative regulation of vascular endothelial growth factor receptor signaling pathway	4/1149	12/28891	0.00095332092480071	0.00450850026881733	0.0026161001705632	Dab2ip/Cadm4/Nedd4/Epn2	4
GO:0036302	GO:0036302	atrioventricular canal development	4/1149	12/28891	0.00095332092480071	0.00450850026881733	0.0026161001705632	Tbx2/Tbx3/Eng/Smad4	4
GO:0051964	GO:0051964	negative regulation of synapse assembly	4/1149	12/28891	0.00095332092480071	0.00450850026881733	0.0026161001705632	Ptk2/Rhoa/Gsk3b/Ptpn13	4
GO:0060379	GO:0060379	cardiac muscle cell myoblast differentiation	4/1149	12/28891	0.00095332092480071	0.00450850026881733	0.0026161001705632	Tbx2/Itgb1/Notch1/Rest	4
GO:0060920	GO:0060920	cardiac pacemaker cell differentiation	4/1149	12/28891	0.00095332092480071	0.00450850026881733	0.0026161001705632	Kcnj8/Tbx3/Tbx18/Bmpr1a	4
GO:0061517	GO:0061517	macrophage proliferation	4/1149	12/28891	0.00095332092480071	0.00450850026881733	0.0026161001705632	Il34/Ptk2/Mapk3/Csf1	4
GO:0070831	GO:0070831	basement membrane assembly	4/1149	12/28891	0.00095332092480071	0.00450850026881733	0.0026161001705632	Phldb2/Dag1/Lamb2/Lamb1	4
GO:0090160	GO:0090160	Golgi to lysosome transport	4/1149	12/28891	0.00095332092480071	0.00450850026881733	0.0026161001705632	Lamp1/Ehd3/Sort1/Ankfy1	4
GO:1901203	GO:1901203	positive regulation of extracellular matrix assembly	4/1149	12/28891	0.00095332092480071	0.00450850026881733	0.0026161001705632	Phldb2/Dag1/Tgfb1/Rgcc	4
GO:0072080	GO:0072080	nephron tubule development	12/1149	105/28891	0.000959282560085282	0.00453273565694747	0.00263016298507813	Heyl/Mef2c/Foxd1/Notch1/Lzts2/Tgfb1/Hes1/Ilk/Dlg1/Smad4/Yap1/Wwtr1	12
GO:0030705	GO:0030705	cytoskeleton-dependent intracellular transport	19/1149	214/28891	0.000965334827777102	0.00455735666295816	0.00264444955803666	Myo1b/Uchl1/Lamp1/Dync1i2/Actn4/Hook3/Cdc42/App/Bloc1s1/Hspb1/Mecp2/Ssna1/Sfpq/Pafah1b1/Myo6/Ap3m1/Snapin/Actr10/Wasl	19
GO:0045665	GO:0045665	negative regulation of neuron differentiation	11/1149	91/28891	0.000967902487203198	0.00455983809998413	0.00264588943547702	Notch3/Itgb1/Dmd/Notch1/Rhoa/Hes1/App/Gsk3b/Shoc2/Mib1/Rest	11
GO:0061178	GO:0061178	regulation of insulin secretion involved in cellular response to glucose stimulus	11/1149	91/28891	0.000967902487203198	0.00455983809998413	0.00264588943547702	Ano1/Pde8b/Tbc1d1/Myh9/Klf7/Lrp1/Sri/Hcfc1/Ppp3cb/Tcf7l2/Cacna1d	11
GO:0010762	GO:0010762	regulation of fibroblast migration	8/1149	52/28891	0.000969772318521858	0.00455983809998413	0.00264588943547702	Akap12/Itgb1/Cygb/Ptk2/Tgfb1/Zeb2/Fer/Braf	8
GO:0014037	GO:0014037	Schwann cell differentiation	8/1149	52/28891	0.000969772318521858	0.00455983809998413	0.00264588943547702	Dag1/Lamb2/Nf1/Ilk/Mapk3/Raf1/Dicer1/Ppp3r1	8
GO:0071695	GO:0071695	anatomical structure maturation	25/1149	317/28891	0.00097007082016283	0.00455983809998413	0.00264588943547702	Cspg4/Pth1r/Ednra/Epas1/Notch1/Dag1/Rhoa/Tgfb1/Hes1/App/Nf1/Ptbp3/Mecp2/Dleu2/Gsk3b/Rere/Xbp1/Tgfb2/Plxnb1/Zbtb7a/Ano6/Gnaq/Brd1/Tut7/Arcn1	25
GO:0002065	GO:0002065	columnar/cuboidal epithelial cell differentiation	15/1149	150/28891	0.000974819234320631	0.00457291428102049	0.00265347701391771	Notch1/Tgfb1/Hes1/Cdh2/Foxp1/Sav1/Src/Pdpk1/Xbp1/Yap1/Clock/Il6st/Dicer1/Kdm2a/Zfp800	15
GO:0032200	GO:0032200	telomere organization	15/1149	150/28891	0.000974819234320631	0.00457291428102049	0.00265347701391771	H3f3b/Atrx/Lmna/Mapk3/Parp3/Gnl3/Src/Nek7/Ino80d/Ppp1r10/Ino80e/Yy1/Smg6/Smc6/Smg1	15
GO:0062012	GO:0062012	regulation of small molecule metabolic process	29/1149	389/28891	0.000975386148583318	0.00457291428102049	0.00265347701391771	Gper1/Pth1r/Cbfa2t3/Myh9/Nupr1/Pid1/Ldlr/Ogt/Ttc39b/App/Comt/Kat2b/Adipor1/Src/Nr3c1/Ubr4/Prxl2c/Ppp4r3a/Ncor2/Nr1h2/Tcf7l2/Lonp2/Zbtb7a/Stat3/Ep300/Pgp/Sorbs1/Srebf2/Rest	29
GO:1901989	GO:1901989	positive regulation of cell cycle phase transition	13/1149	120/28891	0.000994381672945659	0.00465793837283801	0.00270281305203314	Tbx2/Tmod3/Tgfb1/App/Mecp2/Camk2d/Larp7/Ddx3x/Ppp1r10/Anapc5/Rgcc/Brd4/Crebbp	13
GO:0010506	GO:0010506	regulation of autophagy	24/1149	300/28891	0.000997140743916492	0.00466682552144149	0.00270796990455418	Nupr1/Ptk2/Iigp1/Rock1/Snx18/Mapk3/Trim12a/Gsk3b/Fez2/Irgm1/Rab12/Herc1/Pik3c2a/Mcl1/Cisd2/Ccny/Xbp1/Rraga/Nampt/Atg12/Ufl1/Stat3/Ep300/Sesn3	24
GO:0030511	GO:0030511	positive regulation of transforming growth factor beta receptor signaling pathway	6/1149	30/28891	0.00102083796608031	0.00474900136282206	0.00275565321825803	Cited2/Zeb2/Tgfbr3/Smad4/Ep300/Crebbp	6
GO:0033137	GO:0033137	negative regulation of peptidyl-serine phosphorylation	6/1149	30/28891	0.00102083796608031	0.00474900136282206	0.00275565321825803	Pde4d/Pten/Dmd/Ogt/Nck1/Ggnbp2	6
GO:0045932	GO:0045932	negative regulation of muscle contraction	6/1149	30/28891	0.00102083796608031	0.00474900136282206	0.00275565321825803	Gucy1a1/Atp1a2/Pde5a/Arhgap42/Prkg1/Sri	6
GO:0061298	GO:0061298	retina vasculature development in camera-type eye	6/1149	30/28891	0.00102083796608031	0.00474900136282206	0.00275565321825803	Pdgfrb/Col4a1/Vstm4/Rhoj/Tgfb1/Bmpr2	6
GO:0101023	GO:0101023	vascular endothelial cell proliferation	6/1149	30/28891	0.00102083796608031	0.00474900136282206	0.00275565321825803	Mef2c/Enpep/Itga4/Sp1/Stat3/Dicer1	6
GO:1903846	GO:1903846	positive regulation of cellular response to transforming growth factor beta stimulus	6/1149	30/28891	0.00102083796608031	0.00474900136282206	0.00275565321825803	Cited2/Zeb2/Tgfbr3/Smad4/Ep300/Crebbp	6
GO:1904893	GO:1904893	negative regulation of receptor signaling pathway via STAT	6/1149	30/28891	0.00102083796608031	0.00474900136282206	0.00275565321825803	Sh2b3/Gbp7/Parp14/Adipor1/Ggnbp2/Irf1	6
GO:0022409	GO:0022409	positive regulation of cell-cell adhesion	27/1149	354/28891	0.00102622073277702	0.00476994443604084	0.0027678056357257	Tbx18/Pde4d/Itga4/Ets1/Cd81/Rhoa/Cited2/Gcnt2/Tjp1/Tgfb1/Actb/Hes1/Jak1/Selenok/Irgm1/Nck1/Smarcd1/Pbrm1/Lgals8/Nfat5/Cd274/Xbp1/Smarcb1/Irf1/Smarce1/Il6st/Arid1a	27
GO:0006289	GO:0006289	nucleotide-excision repair	10/1149	78/28891	0.00102908470733675	0.00477505886052144	0.00277077332918433	Actb/Xpc/Smarcd1/Pbrm1/Rad23b/Smarcb1/Bcl7c/Smarce1/Arid1a/Bcl7b	10
GO:0051865	GO:0051865	protein autoubiquitination	10/1149	78/28891	0.00102908470733675	0.00477505886052144	0.00277077332918433	Itch/Rnf115/Bfar/Sash1/Cbl/Nfx1/Rnf213/Ube3a/Rchy1/Dtx3l	10
GO:0048705	GO:0048705	skeletal system morphogenesis	22/1149	266/28891	0.00103380795297239	0.00479286820663142	0.00278110737168582	Pdgfrb/Mef2c/Foxc1/Cited2/Axin2/Zeb1/Serpinh1/Thra/Arid5b/Sox5/Ryk/Ankrd11/Zfp950/Tiparp/Dlg1/Sik3/Eif4a3/Glg1/Atf2/Tgfb2/Lrp6/Anxa6	22
GO:0006813	GO:0006813	potassium ion transport	21/1149	249/28891	0.0010403045219058	0.0048166975840987	0.00279493459465124	Kcnj8/Abcc9/Rgs4/Atp1a2/Pten/Itgb1/Agrn/Casq2/Atp1b2/Slc12a2/Akap7/Nedd4/Pkd2/Gnb2/Dnm2/Flna/Dlg1/Cdkn1b/Ano6/Gnaq/Cacna1d	21
GO:0006476	GO:0006476	protein deacetylation	9/1149	65/28891	0.00104072690182742	0.0048166975840987	0.00279493459465124	Fry/Tgfb1/Spred1/Flna/Ncor2/Tbl1x/Zzz3/Mier1/Ep300	9
GO:0033045	GO:0033045	regulation of sister chromatid segregation	12/1149	106/28891	0.00104335103007284	0.00482471889653665	0.00279958903750049	Actb/Kat2b/Smarcd1/Pbrm1/Smarcb1/Bcl7c/Zfp207/Anapc5/Smarce1/Arid1a/Bcl7b/Bub3	12
GO:0045069	GO:0045069	regulation of viral genome replication	11/1149	92/28891	0.00106056250703063	0.00490012455253485	0.00284334388673111	Ifitm1/Notch1/Ifitm2/Gbp7/Ifitm3/Pkn2/Ifih1/Ddx3x/Znfx1/Dicer1/Resf1	11
GO:0003230	GO:0003230	cardiac atrium development	7/1149	41/28891	0.0010623468691189	0.00490418439580464	0.00284569964940989	Hey2/Notch1/Eng/Bmpr2/Mdm4/Tgfb2/Lrp6	7
GO:0002429	GO:0002429	immune response-activating cell surface receptor signaling pathway	23/1149	284/28891	0.00106800799474047	0.0049261186469503	0.00285842720729876	Mef2c/Tnfrsf21/Pde4d/Pten/Cd81/Pik3r1/Dab2ip/Csk/Pde4b/Fyn/Foxp1/Nfkbia/Dennd1b/Ifi35/Rap1a/Nmi/Rab11fip2/Lrrfip2/Rc3h2/Braf/Peli1/Dusp3/Rc3h1	23
GO:0031103	GO:0031103	axon regeneration	8/1149	53/28891	0.00110292909399874	0.00507422348683362	0.00294436644956959	Ptn/Pten/Lamb2/Lrp1/Flna/Pum2/Ptprs/Braf	8
GO:0032968	GO:0032968	positive regulation of transcription elongation by RNA polymerase II	8/1149	53/28891	0.00110292909399874	0.00507422348683362	0.00294436644956959	Gtf2f1/Cdk9/Med21/Cdk13/Ccnt2/Zmynd8/Cdk12/Brd4	8
GO:0071385	GO:0071385	cellular response to glucocorticoid stimulus	8/1149	53/28891	0.00110292909399874	0.00507422348683362	0.00294436644956959	Klf9/Tgfb1/Gsk3b/Nr3c1/Rps6kb1/Akap13/Crebrf/Rest	8
GO:0051346	GO:0051346	negative regulation of hydrolase activity	27/1149	356/28891	0.00111487730737005	0.00512483923549138	0.00297373671923833	Vtn/Tfpi/Adora2a/Mprip/Dab2ip/Spry2/Rock2/Serping1/Rock1/Itih5/Serpinh1/App/Picalm/Timp3/Xiap/Sort1/Birc6/Src/Aip/Ddx3x/Usp47/Tgfb2/Tiprl/Ep300/Tmed2/Arfgef1/Cast	27
GO:0031214	GO:0031214	biomineral tissue development	17/1149	184/28891	0.00113066139857158	0.00519298683058958	0.00301328000958544	Aspn/Pth1r/Ptn/Mgp/Mef2c/Hey2/Notch1/Wls/Tgfb1/Axin2/Bmpr2/Col1a2/Bmpr1a/Tcf7l2/Ano6/Dicer1/Sbds	17
GO:0090288	GO:0090288	negative regulation of cellular response to growth factor stimulus	12/1149	107/28891	0.00113344856119591	0.00520137623633548	0.00301814804207832	Nbl1/Spry4/Notch1/Dab2ip/Cadm4/Spry2/Nedd4/Epn2/Ctdspl2/Crim1/Tcf7l2/Twsg1	12
GO:0061180	GO:0061180	mammary gland epithelium development	10/1149	79/28891	0.00113696628138717	0.00521310111237215	0.00302495151293792	Tbx3/Lbh/Slc12a2/Ncoa3/Tgfb1/Zfp703/Src/Nr3c1/Csf1/Lrp6	10
GO:2000177	GO:2000177	regulation of neural precursor cell proliferation	14/1149	137/28891	0.00115044349916225	0.00527043278169508	0.0030582187594615	Ptn/Lims1/Itgb1/Notch1/Rhoa/Rsu1/Tgfb1/Cdh2/Nes/Nf1/Ilk/Flna/Shoc2/Nap1l1	14
GO:0071346	GO:0071346	cellular response to type II interferon	13/1149	122/28891	0.00115959179922363	0.00530713229385189	0.00307951400051472	Gbp7/Cdc42/Cdc42ep4/Gbp4/Jak1/Parp14/Irgm1/Rab12/Gbp6/Irf1/Gbp9/Rps6kb1/Parp9	13
GO:1902099	GO:1902099	regulation of metaphase/anaphase transition of cell cycle	11/1149	93/28891	0.001160414521869	0.00530713229385189	0.00307951400051472	Actb/Smarcd1/Pbrm1/Smarcb1/Bcl7c/Zfp207/Anapc5/Smarce1/Arid1a/Bcl7b/Bub3	11
GO:0042311	GO:0042311	vasodilation	9/1149	66/28891	0.00116321526711712	0.00531545204340861	0.00308434161434119	Kcnj8/Gper1/Gucy1a1/Itga1/Adora2a/Vstm4/Ptk2/Prkg1/Kat2b	9
GO:0003214	GO:0003214	cardiac left ventricle morphogenesis	5/1149	21/28891	0.00117824222448957	0.00537504772166053	0.00311892257358345	Ednra/Hey2/Notch1/Tgfb2/Smad4	5
GO:0048143	GO:0048143	astrocyte activation	5/1149	21/28891	0.00117824222448957	0.00537504772166053	0.00311892257358345	Adora2a/Ldlr/Zeb2/App/Lrp1	5
GO:1903055	GO:1903055	positive regulation of extracellular matrix organization	6/1149	31/28891	0.00122368730853804	0.00557297458009543	0.00323377151607812	Phldb2/Dag1/Tgfb1/Tgfb2/Efemp2/Rgcc	6
GO:2000629	GO:2000629	negative regulation of miRNA metabolic process	6/1149	31/28891	0.00122368730853804	0.00557297458009543	0.00323377151607812	Tgfb1/App/Ncor2/Yy1/Ep300/Rest	6
GO:0001704	GO:0001704	formation of primary germ layer	12/1149	108/28891	0.00122990301845974	0.00558091733213134	0.00323838037350674	Vtn/Foxc1/Myh9/Prkar1a/Wls/Itgav/Bmpr2/Ctr9/Bmpr1a/Tnrc6c/Arid1a/Twsg1	12
GO:0051153	GO:0051153	regulation of striated muscle cell differentiation	12/1149	108/28891	0.00122990301845974	0.00558091733213134	0.00323838037350674	Rgs4/Mef2c/Notch1/Tgfb1/Foxp1/Gsk3b/Nr3c1/Xbp1/Epc1/Smad4/Yy1/Ep300	12
GO:0097061	GO:0097061	dendritic spine organization	12/1149	108/28891	0.00122990301845974	0.00558091733213134	0.00323838037350674	Pten/Marcks/Dock10/Fyn/Cdc42/App/Abi2/Pafah1b1/Ube3a/Zmynd8/Adam10/Wasl	12
GO:0031076	GO:0031076	embryonic camera-type eye development	7/1149	42/28891	0.00123161518225244	0.00558091733213134	0.00323838037350674	Tbx2/Cited2/Zeb1/Phactr4/Sp1/Lrp6/Arid1a	7
GO:0038179	GO:0038179	neurotrophin signaling pathway	7/1149	42/28891	0.00123161518225244	0.00558091733213134	0.00323838037350674	Spry2/Rapgef2/Sort1/Src/Rap1a/Raf1/Shoc2	7
GO:0071604	GO:0071604	transforming growth factor beta production	7/1149	42/28891	0.00123161518225244	0.00558091733213134	0.00323838037350674	Cd200/Itgav/Cd2ap/Bmpr1a/Atf2/Tgfb2/Smad4	7
GO:0002042	GO:0002042	cell migration involved in sprouting angiogenesis	8/1149	54/28891	0.00125027867362218	0.00563778844605182	0.00327138037837677	Tbxa2r/Itgb1/Rhoj/Notch1/Rhoa/Pdcd10/Spred1/Pik3c2a	8
GO:0033120	GO:0033120	positive regulation of RNA splicing	8/1149	54/28891	0.00125027867362218	0.00563778844605182	0.00327138037837677	Pik3r1/Prpf19/Cirbp/Eif4a3/Smn1/Thrap3/Rbmx/U2af2	8
GO:0035272	GO:0035272	exocrine system development	8/1149	54/28891	0.00125027867362218	0.00563778844605182	0.00327138037837677	Foxc1/Dag1/Wls/Ctnnd1/Btbd7/Pdgfa/Xbp1/Twsg1	8
GO:0042307	GO:0042307	positive regulation of protein import into nucleus	8/1149	54/28891	0.00125027867362218	0.00563778844605182	0.00327138037837677	Gper1/Zic1/Pik3r1/Tgfb1/Tnfrsf1a/Flna/Xbp1/Ep300	8
GO:0002062	GO:0002062	chondrocyte differentiation	13/1149	123/28891	0.0012504125436211	0.00563778844605182	0.00327138037837677	Pth1r/Mef2c/Tgfb1/Axin2/Bmpr2/Serpinh1/Sox5/Glg1/Bmpr1a/Atf2/Anxa6/Trps1/Twsg1	13
GO:0007498	GO:0007498	mesoderm development	13/1149	123/28891	0.0012504125436211	0.00563778844605182	0.00327138037837677	Tbx3/Foxc1/Prkar1a/Cited2/Wls/Bmpr2/Bmpr1a/Mesd/Nckap1/Tead1/Smad4/Yap1/Twsg1	13
GO:0051057	GO:0051057	positive regulation of small GTPase mediated signal transduction	10/1149	80/28891	0.00125390522403857	0.00564883260246995	0.00327778885520198	Pdgfrb/Notch1/Mapre2/Itgav/Camk2d/Src/Shoc2/Csf1/Bnip2/Akap13	10
GO:0030512	GO:0030512	negative regulation of transforming growth factor beta receptor signaling pathway	11/1149	94/28891	0.00126787568505633	0.00570702147512888	0.0033115535021159	Aspn/Spry2/Ogt/Lrp1/Spred1/Dnm2/Tgfbr3/Glg1/Xbp1/Zbtb7a/Arid4b	11
GO:2001234	GO:2001234	negative regulation of apoptotic signaling pathway	21/1149	253/28891	0.00127056051913799	0.00571435648765135	0.00331580971291039	Ackr3/Fyn/Itgav/Pttg1ip/Hspb1/Lmna/Gsk3b/Birc6/Mcl1/Src/Ddx3x/Usp47/Mdm4/Raf1/Xbp1/Pea15a/Zmynd11/Yap1/Tcf7l2/Rps6kb1/Ybx3	21
GO:1903539	GO:1903539	protein localization to postsynaptic membrane	9/1149	67/28891	0.00129708610836543	0.00582881433759236	0.00338222496918175	Rapgef4/Gpc6/Dag1/Ogt/Gsk3b/Dlg1/Rap1a/Adam10/Clstn1	9
GO:0008544	GO:0008544	epidermis development	29/1149	397/28891	0.00133169984943848	0.00596424787618517	0.00346081156833605	Apcdd1/Lamc1/Foxc1/Hey2/Notch1/Klf7/Ncoa3/Rock2/Hes1/Rock1/Nf1/Lats2/Sav1/Extl3/Gab1/Ncor2/Pafah1b1/Myo6/Pdgfa/Pum2/Tgfb2/Asah1/Atp2c1/Smad4/Yap1/Dicer1/Mysm1/Rest/Trps1	29
GO:0010660	GO:0010660	regulation of muscle cell apoptotic process	12/1149	109/28891	0.00133305333591006	0.00596424787618517	0.00346081156833605	Pten/Hey2/Nupr1/Pik3r1/Ilk/Gsk3b/Camk2d/Pdpk1/Ppp1r10/Smad4/Lrp6/Dicer1	12
GO:0032354	GO:0032354	response to follicle-stimulating hormone	4/1149	13/28891	0.00133383271986339	0.00596424787618517	0.00346081156833605	Ednra/Pde4d/Notch1/Tgfbr3	4
GO:0035791	GO:0035791	platelet-derived growth factor receptor-beta signaling pathway	4/1149	13/28891	0.00133383271986339	0.00596424787618517	0.00346081156833605	Pdgfrb/Lrp1/Src/Pdgfa	4
GO:0048548	GO:0048548	regulation of pinocytosis	4/1149	13/28891	0.00133383271986339	0.00596424787618517	0.00346081156833605	Actn4/Cdc42/Ankfy1/Nr1h2	4
GO:1900044	GO:1900044	regulation of protein K63-linked ubiquitination	4/1149	13/28891	0.00133383271986339	0.00596424787618517	0.00346081156833605	Sash1/Ddx3x/Ube2v2/Birc2	4
GO:0045637	GO:0045637	regulation of myeloid cell differentiation	20/1149	237/28891	0.00134308086234018	0.00600064593199015	0.00348193188647336	Il34/Inpp4b/Mef2c/Ets1/Pik3r1/Clec2d/Tgfb1/Foxp1/Nf1/Rbfox2/Nfkbia/Gsk3b/Ctr9/Klf13/Smap1/Csf1/Zbtb7a/Stat3/Prmt1/Brd1	20
GO:0002832	GO:0002832	negative regulation of response to biotic stimulus	17/1149	187/28891	0.00134961261294751	0.00602485762498825	0.00349598095166252	Pten/Clec2d/Tgfb1/Serping1/Ywhaz/Itch/Csnk1a1/Parp14/Irgm1/Tap1/Crk/Nmi/Ptprs/Samhd1/Atg12/Eif4e2/Stat2	17
GO:0072073	GO:0072073	kidney epithelium development	15/1149	155/28891	0.00135988791031137	0.00606073500768402	0.00351679914427502	Heyl/Mef2c/Ednra/Foxc1/Foxd1/Notch1/Lzts2/Tgfb1/Hes1/Lamb2/Ilk/Dlg1/Smad4/Yap1/Wwtr1	15
GO:0098876	GO:0098876	vesicle-mediated transport to the plasma membrane	15/1149	155/28891	0.00135988791031137	0.00606073500768402	0.00351679914427502	Ankrd50/Sptbn1/Csk/Ehd3/Acap2/Stx16/Dnm2/Dennd1b/Rab12/Rabep1/Chic2/Stx12/Atp2c1/Rab8b/Clstn1	15
GO:0000281	GO:0000281	mitotic cytokinesis	10/1149	81/28891	0.00138045839093052	0.00614230253647392	0.00356412947881122	Rhob/Sptbn1/Rhoc/Son/Rhoa/Rock2/Rock1/Snx18/Vps4a/Iqgap1	10
GO:0007632	GO:0007632	visual behavior	10/1149	81/28891	0.00138045839093052	0.00614230253647392	0.00356412947881122	Pde8b/Cacna1c/Atp1a2/Itgb1/App/Nf1/Nptn/Mecp2/Dcdc2a/Braf	10
GO:0007091	GO:0007091	metaphase/anaphase transition of mitotic cell cycle	11/1149	95/28891	0.00138337763937047	0.00614519271303618	0.00356580653125587	Actb/Smarcd1/Pbrm1/Smarcb1/Bcl7c/Zfp207/Anapc5/Smarce1/Arid1a/Bcl7b/Bub3	11
GO:0042475	GO:0042475	odontogenesis of dentin-containing tooth	11/1149	95/28891	0.00138337763937047	0.00614519271303618	0.00356580653125587	Apcdd1/Foxc1/Perp/Tgfb1/Ankrd11/Bmpr1a/Atf2/Csf1/Lrp6/Tcf7l2/Dicer1	11
GO:0016571	GO:0016571	histone methylation	8/1149	55/28891	0.00141287539200152	0.00627108217023624	0.00363885508638872	Ogt/Mecp2/Hcfc1/Kansl1/Xbp1/Kmt5b/Kansl3/Phf20	8
GO:0006984	GO:0006984	ER-nucleus signaling pathway	7/1149	43/28891	0.00142127756260031	0.00629025640632311	0.00364998111928356	Gsk3b/Nck1/Ccdc47/Eif2s1/Tmed2/Tmco1/Srebf2	7
GO:0035307	GO:0035307	positive regulation of protein dephosphorylation	7/1149	43/28891	0.00142127756260031	0.00629025640632311	0.00364998111928356	Pdgfrb/Itga1/Dlc1/Tgfb1/Ppp1r12a/Cnep1r1/Ppp2r5a	7
GO:1903670	GO:1903670	regulation of sprouting angiogenesis	7/1149	43/28891	0.00142127756260031	0.00629025640632311	0.00364998111928356	Sh2b3/Rhoj/Tjp1/Jak1/Glul/Synj2bp/Epn2	7
GO:0045861	GO:0045861	negative regulation of proteolysis	27/1149	362/28891	0.00142184189129076	0.00629025640632311	0.00364998111928356	Vtn/Tfpi/Adora2a/Plat/Pik3r1/Serping1/Ogt/Itih5/Serpinh1/App/Usp25/Picalm/Timp3/Xiap/Birc6/Src/Pdcl3/Ddx3x/Usp47/Phf20l1/Glg1/Ddrgk1/Csnk2a2/Nr1h2/Nop53/Ep300/Cast	27
GO:0062237	GO:0062237	protein localization to postsynapse	9/1149	68/28891	0.00144309636860697	0.00637741175468247	0.00370055383928214	Rapgef4/Gpc6/Dag1/Ogt/Gsk3b/Dlg1/Rap1a/Adam10/Clstn1	9
GO:0007626	GO:0007626	locomotory behavior	22/1149	273/28891	0.00144389784141103	0.00637741175468247	0.00370055383928214	Cacna1c/Atp1a2/Adora2a/Zic1/Pten/Dmd/Uchl1/Eps8/Zfhx3/Prex2/Aplp2/App/Selenop/Mecp2/Trmt1l/Ntan1/Pafah1b1/Myo6/Ppp3cb/Ube3a/Vps13a/Arcn1	22
GO:0001780	GO:0001780	neutrophil homeostasis	6/1149	32/28891	0.00145596732342679	0.00639421172453858	0.00371030218161008	Sh2b3/Cfh/Pik3cd/Pde4b/Csf1/Jam3	6
GO:0001945	GO:0001945	lymph vessel development	6/1149	32/28891	0.00145596732342679	0.00639421172453858	0.00371030218161008	Tmem204/Nr2f2/Foxc1/Bmpr2/Lgals8/Ppp3cb	6
GO:0045745	GO:0045745	positive regulation of G protein-coupled receptor signaling pathway	6/1149	32/28891	0.00145596732342679	0.00639421172453858	0.00371030218161008	Gper1/Pde5a/Ece1/Myh9/App/Tmod2	6
GO:0055022	GO:0055022	negative regulation of cardiac muscle tissue growth	6/1149	32/28891	0.00145596732342679	0.00639421172453858	0.00371030218161008	Rgs4/Pten/Cited2/Foxp1/Sav1/Yy1	6
GO:0060037	GO:0060037	pharyngeal system development	6/1149	32/28891	0.00145596732342679	0.00639421172453858	0.00371030218161008	Ednra/Ece1/Hes1/Bmpr2/Bmpr1a/Tgfb2	6
GO:0060977	GO:0060977	coronary vasculature morphogenesis	6/1149	32/28891	0.00145596732342679	0.00639421172453858	0.00371030218161008	Pdgfrb/Hey2/Notch1/Spred1/Tgfbr3/Pbrm1	6
GO:0061117	GO:0061117	negative regulation of heart growth	6/1149	32/28891	0.00145596732342679	0.00639421172453858	0.00371030218161008	Rgs4/Pten/Cited2/Foxp1/Sav1/Yy1	6
GO:0007039	GO:0007039	protein catabolic process in the vacuole	5/1149	22/28891	0.00147526436842739	0.00645800853276824	0.00374732088648748	Cd81/Ldlr/Lrp1/Tmem106b/Vps13a	5
GO:0045737	GO:0045737	positive regulation of cyclin-dependent protein serine/threonine kinase activity	5/1149	22/28891	0.00147526436842739	0.00645800853276824	0.00374732088648748	Pkd2/Ccny/Cdkn1b/Mapre3/Rgcc	5
GO:0072537	GO:0072537	fibroblast activation	5/1149	22/28891	0.00147526436842739	0.00645800853276824	0.00374732088648748	Pdgfrb/Cygb/Zeb2/Gsk3b/Rgcc	5
GO:1900006	GO:1900006	positive regulation of dendrite development	5/1149	22/28891	0.00147526436842739	0.00645800853276824	0.00374732088648748	Ptn/Dab2ip/Tmem106b/Iqgap1/Clip1	5
GO:0007029	GO:0007029	endoplasmic reticulum organization	11/1149	96/28891	0.00150736648585239	0.00658257219426669	0.00381960013605211	Reep3/Emc3/Atl3/Sec31a/Rab18/Vcpip1/Tor1aip2/Ccdc47/Tmed2/Tmco1/Emc7	11
GO:0034644	GO:0034644	cellular response to UV	11/1149	96/28891	0.00150736648585239	0.00658257219426669	0.00381960013605211	Map3k20/Pik3r1/Ptprk/Nedd4/Xpc/Crip1/Usp47/Yy1/Eif2s1/Ep300/Crebbp	11
GO:0050672	GO:0050672	negative regulation of lymphocyte proliferation	11/1149	96/28891	0.00150736648585239	0.00658257219426669	0.00381960013605211	Tnfrsf21/Pde5a/Pten/Prkar1a/Tgfb1/Itch/Dlg1/Cd274/Peli1/Rc3h1/Twsg1	11
GO:0032606	GO:0032606	type I interferon production	14/1149	141/28891	0.00151803551221288	0.00662382135264524	0.00384353535260651	Gbp7/Gbp4/Xaf1/Ifih1/Irgm1/Ddx3x/Nmi/Ptprs/Yy1/Irf1/Atg12/Irf9/G3bp1/Crebbp	14
GO:1990845	GO:1990845	adaptive thermogenesis	16/1149	173/28891	0.00154252935041093	0.00672527893113943	0.00390240707769863	Lama4/Gatm/Epas1/Acsl1/Notch1/G0s2/Plcl1/Ogt/Thra/Hadh/Adipor1/Cnot3/Lnpep/Nr1h2/Ip6k1/Dock7	16
GO:0001764	GO:0001764	neuron migration	18/1149	206/28891	0.00155115572456044	0.00675744830932804	0.00392107366542143	Mef2c/Nr2f2/Ptk2/Rhoa/Dab2ip/Prkg1/Fyn/Mark1/Apbb2/Rapgef2/Gsk3b/Flna/Abi2/Crk/Nr2f1/Pafah1b1/Dcdc2a/Stat3	18
GO:0019932	GO:0019932	second-messenger-mediated signaling	25/1149	328/28891	0.00155884269336245	0.00678547683646115	0.00393733748492716	Kcnj8/Gucy1b1/Tbxa2r/Pdgfrb/Gucy1a1/Rem1/Pde4d/Pde5a/Ece1/Dmd/Casq2/Ackr3/Prkg1/Ncam1/App/Itpr1/Ncald/Rapgef2/Selenok/Gsk3b/Irgm1/Nfat5/Ppp3cb/Cacna1d/Ppp3r1	25
GO:0038066	GO:0038066	p38MAPK cascade	8/1149	56/28891	0.00159181215677571	0.00692342395898833	0.00401738261507122	Kcnj8/Map3k20/Dab2ip/Rell1/Sash1/Dlg1/Atf2/Nr2c2	8
GO:0006940	GO:0006940	regulation of smooth muscle contraction	9/1149	69/28891	0.00160202970791361	0.00694554913398895	0.0040302209583432	Gper1/Tbxa2r/Gucy1a1/Atp1a2/Cald1/Arhgap42/Rhoa/Prkg1/Setd3	9
GO:0051148	GO:0051148	negative regulation of muscle cell differentiation	9/1149	69/28891	0.00160202970791361	0.00694554913398895	0.0040302209583432	Rgs4/Notch1/Foxp1/Bmpr2/Mecp2/Bmpr1a/Xbp1/Smad4/Yy1	9
GO:0071868	GO:0071868	cellular response to monoamine stimulus	9/1149	69/28891	0.00160202970791361	0.00694554913398895	0.0040302209583432	Gper1/Rgs4/Pde4d/Pde4b/App/Dnm2/Gna11/Flna/Gnaq	9
GO:0071870	GO:0071870	cellular response to catecholamine stimulus	9/1149	69/28891	0.00160202970791361	0.00694554913398895	0.0040302209583432	Gper1/Rgs4/Pde4d/Pde4b/App/Dnm2/Gna11/Flna/Gnaq	9
GO:0045580	GO:0045580	regulation of T cell differentiation	17/1149	190/28891	0.00160338526390555	0.00694586496323884	0.00403040422126995	Sh2b3/Rhoa/Tgfb1/Actb/Zeb1/Hspb1/Smarcd1/Pbrm1/Xbp1/Smarcb1/Rc3h2/Irf1/Braf/Smarce1/Arid1a/Dicer1/Rc3h1	17
GO:0098739	GO:0098739	import across plasma membrane	18/1149	207/28891	0.00163731672904229	0.0070831254035285	0.00411005089751326	Kcnj8/Abcc9/Ace2/Rgs4/Slc19a1/Slc6a20a/Cacna1c/Atp1a2/Itgb1/Acsl1/Atp1b2/Slc12a2/Fyn/Dlg1/Ppp3cb/Cacna1d/Ppp3r1/Arl6ip5	18
GO:0032945	GO:0032945	negative regulation of mononuclear cell proliferation	11/1149	97/28891	0.00164030272502765	0.0070831254035285	0.00411005089751326	Tnfrsf21/Pde5a/Pten/Prkar1a/Tgfb1/Itch/Dlg1/Cd274/Peli1/Rc3h1/Twsg1	11
GO:1901992	GO:1901992	positive regulation of mitotic cell cycle phase transition	11/1149	97/28891	0.00164030272502765	0.0070831254035285	0.00411005089751326	Tmod3/Tgfb1/App/Mecp2/Camk2d/Larp7/Ddx3x/Anapc5/Rgcc/Brd4/Crebbp	11
GO:1903312	GO:1903312	negative regulation of mRNA metabolic process	11/1149	97/28891	0.00164030272502765	0.0070831254035285	0.00411005089751326	Fus/Axin2/Ptbp3/Srsf7/Acin1/Cirbp/Rbm42/Thrap3/Dicer1/Elavl1/U2af2	11
GO:0070918	GO:0070918	regulatory ncRNA processing	10/1149	83/28891	0.00166473161011349	0.00718288579184424	0.00416793781185888	Tgfb1/Mecp2/Larp7/Nr2f1/Ddx3x/Pum2/Zc3h7a/Stat3/Dicer1/Tut7	10
GO:0042752	GO:0042752	regulation of circadian rhythm	13/1149	127/28891	0.001675046237739	0.00722163644694003	0.00419042324811508	Adora2a/Csnk1e/Zfhx3/Rock2/Ppp1cc/Gsk3b/Sfpq/Fbxl3/Ube3a/Clock/Thrap3/Kdm2a/Nr2f6	13
GO:0008344	GO:0008344	adult locomotory behavior	12/1149	112/28891	0.00168623509807485	0.00726409153227948	0.00421505821526058	Cacna1c/Atp1a2/Zic1/Uchl1/Eps8/Prex2/App/Mecp2/Trmt1l/Ntan1/Pafah1b1/Arcn1	12
GO:0031348	GO:0031348	negative regulation of defense response	25/1149	330/28891	0.00169371220861046	0.00728610589011852	0.00422783225582034	Gper1/Adora2a/Pten/Ets1/Cd200/Clec2d/Ldlr/Tgfb1/Serping1/Ywhaz/Tnfrsf1a/Itch/Csnk1a1/Parp14/Extl3/Irgm1/Tap1/Crk/Nmi/Ptprs/Samhd1/Atg12/Eif4e2/Stat3/Stat2	25
GO:0098813	GO:0098813	nuclear chromosome segregation	24/1149	312/28891	0.00169403643871823	0.00728610589011852	0.00422783225582034	Pten/Rhoa/Actb/Cdc42/Eml4/Flna/Kat2b/Smarcd1/Lsm14a/Pbrm1/Smarcb1/Bcl7c/Zfp207/Anapc5/Vps4a/Smarce1/Abraxas2/Arid1a/Bcl7b/Smc1a/Akap8/Bub3/Stag2/Dctn2	24
GO:0042552	GO:0042552	myelination	17/1149	191/28891	0.00169643683850916	0.00729063927025962	0.00423046279277348	Ptn/Tnfrsf21/Pten/Dag1/Fyn/Tgfb1/Cdh2/Degs1/Nf1/Ilk/Mapk3/Dlg1/Raf1/Tcf7l2/Dicer1/Ppp3r1/Jam3	17
GO:0051957	GO:0051957	positive regulation of amino acid transport	6/1149	33/28891	0.00172035872910551	0.00737588481243572	0.00427992732956614	Ace2/Adora2a/Itgb1/Slc12a2/Dpysl2/Nr3c1	6
GO:0071763	GO:0071763	nuclear membrane organization	6/1149	33/28891	0.00172035872910551	0.00737588481243572	0.00427992732956614	Gper1/Reep3/Pafah1b1/Vps4a/Emd/Dctn1	6
GO:2000108	GO:2000108	positive regulation of leukocyte apoptotic process	6/1149	33/28891	0.00172035872910551	0.00737588481243572	0.00427992732956614	Mef2c/Pik3cd/Nf1/Rapgef2/Cd274/Tgfb2	6
GO:0043270	GO:0043270	positive regulation of monoatomic ion transport	22/1149	277/28891	0.00173549065447	0.00743487491610369	0.0043141568983952	Gper1/Pdgfrb/Trpc4/Mylk/Cacna1c/Ednra/Dmd/Atp1b2/Akap7/Ehd3/Asph/Pkd2/Itpr1/Dnm2/Sri/Flna/Dlg1/Tcaf1/Ppp3cb/Ano6/Cacna1d/Ppp3r1	22
GO:0044784	GO:0044784	metaphase/anaphase transition of cell cycle	11/1149	98/28891	0.00178266117022226	0.00763091718320437	0.00442791228883998	Actb/Smarcd1/Pbrm1/Smarcb1/Bcl7c/Zfp207/Anapc5/Smarce1/Arid1a/Bcl7b/Bub3	11
GO:0051955	GO:0051955	regulation of amino acid transport	8/1149	57/28891	0.0017882192915041	0.00764262625374483	0.00443470658841004	Ace2/Rgs4/Adora2a/Itgb1/Slc12a2/Dpysl2/Nr3c1/Arl6ip5	8
GO:0061383	GO:0061383	trabecula morphogenesis	8/1149	57/28891	0.0017882192915041	0.00764262625374483	0.00443470658841004	Hey2/Notch1/Eng/Rhoa/Tgfbr3/Bmpr1a/Tgfb2/Plxnb1	8
GO:0003183	GO:0003183	mitral valve morphogenesis	4/1149	14/28891	0.00180888479051286	0.00769793385419417	0.00446679934971465	Notch1/Axin2/Bmpr2/Bmpr1a	4
GO:0032486	GO:0032486	Rap protein signal transduction	4/1149	14/28891	0.00180888479051286	0.00769793385419417	0.00446679934971465	Rapgef2/Rap1b/Cbl/Rap1a	4
GO:0061309	GO:0061309	cardiac neural crest cell development involved in outflow tract morphogenesis	4/1149	14/28891	0.00180888479051286	0.00769793385419417	0.00446679934971465	Ednra/Hes1/Cdc42/Dicer1	4
GO:1905668	GO:1905668	positive regulation of protein localization to endosome	4/1149	14/28891	0.00180888479051286	0.00769793385419417	0.00446679934971465	Rock2/Msn/Abhd17a/Dtx3l	4
GO:0034599	GO:0034599	cellular response to oxidative stress	20/1149	243/28891	0.00181007377681191	0.00769793385419417	0.00446679934971465	Pdgfrb/Sod3/Ednra/Epas1/Rhob/Ptprk/Fyn/Ncoa7/Foxp1/Pdcd10/Hspb1/Mapk3/Src/Fer/Atf2/Xbp1/Eif2s1/Ep300/Stk25/Arl6ip5	20
GO:0030516	GO:0030516	regulation of axon extension	12/1149	113/28891	0.00181977986891392	0.00769793385419417	0.00446679934971465	Sema6d/Bmpr2/Lrp1/Ilk/Gdi1/Dnm2/Gsk3b/Ryk/Pafah1b1/Ifrd1/Ptprs/Ep300	12
GO:0043255	GO:0043255	regulation of carbohydrate biosynthetic process	12/1149	113/28891	0.00181977986891392	0.00769793385419417	0.00446679934971465	Gper1/Pth1r/Myh9/Tgfb1/Ogt/Kat2b/Nr3c1/Ppp4r3a/Tcf7l2/Ep300/Pgp/Sorbs1	12
GO:0042594	GO:0042594	response to starvation	18/1149	209/28891	0.00182180808704257	0.00769793385419417	0.00446679934971465	Ywhaz/Tnrc6a/Mapk3/Glul/Map1lc3b/Plin2/Comt/Pik3c2a/Mybbp1a/Rnf167/Atf2/Xbp1/Rraga/Eif2s1/Tcf7l2/Srebf2/Cpeb4/Sesn3	18
GO:0060191	GO:0060191	regulation of lipase activity	10/1149	84/28891	0.00182366159111898	0.00769793385419417	0.00446679934971465	Pdgfrb/Dlc1/Arhgap6/Marcks/Rhoc/Rhoa/Lrp1/Sort1/Nr1h2/Gnaq	10
GO:0042481	GO:0042481	regulation of odontogenesis	5/1149	23/28891	0.00182390565742034	0.00769793385419417	0.00446679934971465	Apcdd1/Ednra/Tgfb1/Csf1/Dicer1	5
GO:0051568	GO:0051568	histone H3-K4 methylation	5/1149	23/28891	0.00182390565742034	0.00769793385419417	0.00446679934971465	Ogt/Hcfc1/Kansl1/Kansl3/Phf20	5
GO:0060333	GO:0060333	type II interferon-mediated signaling pathway	5/1149	23/28891	0.00182390565742034	0.00769793385419417	0.00446679934971465	Jak1/Parp14/Irgm1/Irf1/Parp9	5
GO:0090128	GO:0090128	regulation of synapse maturation	5/1149	23/28891	0.00182390565742034	0.00769793385419417	0.00446679934971465	Dab2ip/Rock2/Rock1/Ywhaz/Clstn1	5
GO:0098974	GO:0098974	postsynaptic actin cytoskeleton organization	5/1149	23/28891	0.00182390565742034	0.00769793385419417	0.00446679934971465	Wasf2/Actb/Rock2/Abi2/Wasl	5
GO:0099188	GO:0099188	postsynaptic cytoskeleton organization	5/1149	23/28891	0.00182390565742034	0.00769793385419417	0.00446679934971465	Wasf2/Actb/Rock2/Abi2/Wasl	5
GO:1900746	GO:1900746	regulation of vascular endothelial growth factor signaling pathway	5/1149	23/28891	0.00182390565742034	0.00769793385419417	0.00446679934971465	Tcf4/Ptp4a3/Dab2ip/Cadm4/Spry2	5
GO:1904064	GO:1904064	positive regulation of cation transmembrane transport	16/1149	176/28891	0.00184230057316972	0.00776951526769006	0.0045083351458531	Gper1/Cacna1c/Ednra/Dmd/Atp1b2/Akap7/Ehd3/Asph/Pkd2/Dnm2/Sri/Flna/Ppp3cb/Ano6/Cacna1d/Ppp3r1	16
GO:0009799	GO:0009799	specification of symmetry	14/1149	144/28891	0.00185388959000548	0.00780016482508135	0.00452611984310012	Tbx2/Tbx3/Mef2c/Nbl1/Daam2/Notch1/Eng/Cited2/Pkd2/Aida/Lrp6/Kdm2a/Mib1/Tmed2	14
GO:0009855	GO:0009855	determination of bilateral symmetry	14/1149	144/28891	0.00185388959000548	0.00780016482508135	0.00452611984310012	Tbx2/Tbx3/Mef2c/Nbl1/Daam2/Notch1/Eng/Cited2/Pkd2/Aida/Lrp6/Kdm2a/Mib1/Tmed2	14
GO:0051963	GO:0051963	regulation of synapse assembly	14/1149	144/28891	0.00185388959000548	0.00780016482508135	0.00452611984310012	Mef2c/Agrn/Pik3r1/Ptk2/Rhoa/Ogt/App/Gsk3b/Mycbp2/Ptprs/Ptpn13/Ube2v2/Setd5/Clstn1	14
GO:0099590	GO:0099590	neurotransmitter receptor internalization	7/1149	45/28891	0.00186838452930908	0.00785504831227382	0.00455796650865283	Sh3glb2/Nedd4/Ap2m1/Myo6/Ppp3r1/Ap2s1/Atad1	7
GO:0035249	GO:0035249	synaptic transmission, glutamatergic	13/1149	129/28891	0.00192839588309981	0.00810105795732	0.00470071594549258	Kcnj8/Mef2c/Adora2a/Grm3/Plat/Cdh2/Plppr4/Nf1/Glul/Nr3c1/Rnf167/Dcdc2a/Atad1	13
GO:0070828	GO:0070828	heterochromatin organization	11/1149	99/28891	0.0019349308327436	0.00812220965837719	0.00471298942124817	H3f3b/Atrx/Lmna/Mecp2/Hp1bp3/Znfx1/Kdm5a/H1f0/Mbd2/Dicer1/Resf1	11
GO:2001235	GO:2001235	positive regulation of apoptotic signaling pathway	16/1149	177/28891	0.0019524620675983	0.00818945166231199	0.00475200723370779	Gper1/Adora2a/Pten/Serinc3/G0s2/Nupr1/Dab2ip/App/Nf1/Timp3/Sfpq/Mcl1/Nck1/Tgfb2/Pea15a/Trps1	16
GO:0098900	GO:0098900	regulation of action potential	9/1149	71/28891	0.0019619308739219	0.00821643904275878	0.0047676669179443	Trpc4/Cacna1c/Tbx18/Rapgef4/Foxp1/Mecp2/Flna/Camk2d/Dlg1	9
GO:1902305	GO:1902305	regulation of sodium ion transmembrane transport	9/1149	71/28891	0.0019619308739219	0.00821643904275878	0.0047676669179443	Gper1/Atp1a2/Agrn/Dmd/Atp1b2/Nedd4/Dnm2/Camk2d/Slmap	9
GO:0000723	GO:0000723	telomere maintenance	14/1149	145/28891	0.00197868048030602	0.00828018145352172	0.00480465405817414	Atrx/Lmna/Mapk3/Parp3/Gnl3/Src/Nek7/Ino80d/Ppp1r10/Ino80e/Yy1/Smg6/Smc6/Smg1	14
GO:0043112	GO:0043112	receptor metabolic process	10/1149	85/28891	0.00199462516525704	0.00834045966785086	0.00483963106546821	Ece1/Agrn/Dmd/Ehd3/Ldlr/Tgfb1/Nedd4/Ap1ar/Itch/Dtx3l	10
GO:0008631	GO:0008631	intrinsic apoptotic signaling pathway in response to oxidative stress	8/1149	58/28891	0.00200326323863311	0.00834444202834953	0.00484194186803195	Fyn/Pdcd10/Hspb1/Aldh2/Sfpq/Mcl1/Stk25/Arl6ip5	8
GO:0034142	GO:0034142	toll-like receptor 4 signaling pathway	8/1149	58/28891	0.00200326323863311	0.00834444202834953	0.00484194186803195	Pik3r1/Dab2ip/Nfkbia/Ifi35/Nmi/Rab11fip2/Lrrfip2/Peli1	8
GO:0060428	GO:0060428	lung epithelium development	8/1149	58/28891	0.00200326323863311	0.00834444202834953	0.00484194186803195	Cdc42/Foxp1/Thra/Sav1/Fndc3b/Ncor2/Yap1/Ppp3r1	8
GO:0007272	GO:0007272	ensheathment of neurons	17/1149	194/28891	0.00200328248141355	0.00834444202834953	0.00484194186803195	Ptn/Tnfrsf21/Pten/Dag1/Fyn/Tgfb1/Cdh2/Degs1/Nf1/Ilk/Mapk3/Dlg1/Raf1/Tcf7l2/Dicer1/Ppp3r1/Jam3	17
GO:0008366	GO:0008366	axon ensheathment	17/1149	194/28891	0.00200328248141355	0.00834444202834953	0.00484194186803195	Ptn/Tnfrsf21/Pten/Dag1/Fyn/Tgfb1/Cdh2/Degs1/Nf1/Ilk/Mapk3/Dlg1/Raf1/Tcf7l2/Dicer1/Ppp3r1/Jam3	17
GO:0060914	GO:0060914	heart formation	6/1149	34/28891	0.00201962095111465	0.00839957561465887	0.00487393365597643	Mef2c/Notch1/Axin2/Hes1/Emp2/Bmpr1a	6
GO:2000178	GO:2000178	negative regulation of neural precursor cell proliferation	6/1149	34/28891	0.00201962095111465	0.00839957561465887	0.00487393365597643	Ptn/Lims1/Tgfb1/Nf1/Ilk/Shoc2	6
GO:0071478	GO:0071478	cellular response to radiation	16/1149	178/28891	0.00206807445856789	0.00859449208990416	0.00498703579498739	Rhob/Map3k20/Pik3r1/Ptprk/Tmem109/Tgfb1/Nedd4/Xpc/Crip1/Usp47/Yy1/Yap1/Clock/Eif2s1/Ep300/Crebbp	16
GO:0007548	GO:0007548	sex differentiation	25/1149	335/28891	0.00207538806609148	0.00861827176218201	0.0050008341760438	Tbx3/Nr2f2/Pde4d/Foxc1/Myh9/Nupr1/H3f3b/Cited2/Itgav/Atrx/Nrip1/Arid5b/Flna/Jmjd1c/Src/Dnajc19/Tiparp/Bmpr1a/Ube3a/Tgfb2/Smad4/Lrp6/Tcf7l2/Arid4b/Ybx3	25
GO:0006368	GO:0006368	transcription elongation by RNA polymerase II	11/1149	100/28891	0.00209761477877149	0.00870389580616677	0.00505051834211164	Gtf2f1/Cdk9/Ctr9/Pbrm1/Med21/Cdk13/Ccnt2/Zmynd8/Zmynd11/Cdk12/Brd4	11
GO:0051702	GO:0051702	biological process involved in interaction with symbiont	12/1149	115/28891	0.00211294437087833	0.0087607915530675	0.00508353264050279	Rock2/Cdc42/Ppib/Taf11/Cdk9/Sp1/Chd1/Smarcb1/Ep300/Smc6/Brd4/Rest	12
GO:0000302	GO:0000302	response to reactive oxygen species	17/1149	195/28891	0.00211537150894816	0.00876414439246694	0.00508547815746004	Pdgfrb/Sod3/Ednra/Apod/Rhob/Ptprk/Fyn/Foxp1/Pdcd10/Mapk3/Src/Fer/Crk/Kpna4/Ep300/Stk25/Sesn3	17
GO:1902115	GO:1902115	regulation of organelle assembly	19/1149	229/28891	0.00212137542461393	0.00878229963630306	0.00509601291040767	Nupr1/Rhoa/Snx18/Msn/Dnm2/Gsk3b/Fez2/Kat2b/Src/Arhgap35/Cnot2/Rab1b/Dcdc2a/Ptprs/Smad4/Kctd17/Map4/Yap1/G3bp1	19
GO:0006356	GO:0006356	regulation of transcription by RNA polymerase I	7/1149	46/28891	0.00212926250436748	0.0087880765709984	0.0050993650317209	Rasl11a/Sf3b1/Mybbp1a/Flna/Smarcb1/Nop53/Crebbp	7
GO:0048489	GO:0048489	synaptic vesicle transport	7/1149	46/28891	0.00212926250436748	0.0087880765709984	0.0050993650317209	Lin7a/Dpysl2/Rab3a/Bloc1s1/Picalm/Ap3m1/Snapin	7
GO:0060390	GO:0060390	regulation of SMAD protein signal transduction	7/1149	46/28891	0.00212926250436748	0.0087880765709984	0.0050993650317209	Sptbn1/Tgfb1/Bmpr2/Lrp1/Bmpr1a/Smad4/Wwtr1	7
GO:1902116	GO:1902116	negative regulation of organelle assembly	7/1149	46/28891	0.00212926250436748	0.0087880765709984	0.0050993650317209	Nupr1/Dnm2/Fez2/Kat2b/Smad4/Map4/Yap1	7
GO:0042733	GO:0042733	embryonic digit morphogenesis	9/1149	72/28891	0.00216459487084815	0.00890674865170422	0.00516822563548371	Tbx2/Tbx3/Ece1/Notch1/Map3k20/Bmpr1a/Smad4/Lrp6/Gnaq	9
GO:0043470	GO:0043470	regulation of carbohydrate catabolic process	9/1149	72/28891	0.00216459487084815	0.00890674865170422	0.00516822563548371	Cbfa2t3/Nupr1/Ogt/App/Kat2b/Prxl2c/Zbtb7a/Stat3/Ep300	9
GO:0071867	GO:0071867	response to monoamine	9/1149	72/28891	0.00216459487084815	0.00890674865170422	0.00516822563548371	Gper1/Rgs4/Pde4d/Pde4b/App/Dnm2/Gna11/Flna/Gnaq	9
GO:0071869	GO:0071869	response to catecholamine	9/1149	72/28891	0.00216459487084815	0.00890674865170422	0.00516822563548371	Gper1/Rgs4/Pde4d/Pde4b/App/Dnm2/Gna11/Flna/Gnaq	9
GO:0034405	GO:0034405	response to fluid shear stress	5/1149	24/28891	0.00222922025673796	0.00914486946230003	0.00530639750108676	Mef2c/Cited2/Pkd2/Src/Xbp1	5
GO:0043555	GO:0043555	regulation of translation in response to stress	5/1149	24/28891	0.00222922025673796	0.00914486946230003	0.00530639750108676	Map3k20/Nck1/Ddx3x/Eif2s1/Tmed2	5
GO:0048025	GO:0048025	negative regulation of mRNA splicing, via spliceosome	5/1149	24/28891	0.00222922025673796	0.00914486946230003	0.00530639750108676	Ptbp3/Srsf7/Acin1/Rbm42/U2af2	5
GO:0048339	GO:0048339	paraxial mesoderm development	5/1149	24/28891	0.00222922025673796	0.00914486946230003	0.00530639750108676	Foxc1/Bmpr1a/Nckap1/Tead1/Yap1	5
GO:0033619	GO:0033619	membrane protein proteolysis	8/1149	59/28891	0.00223814512782599	0.00916759142751719	0.00531958213755918	Myh9/Dag1/Tgfb1/App/Timp3/Clpp/Adam10/Rbmx	8
GO:2000649	GO:2000649	regulation of sodium ion transmembrane transporter activity	8/1149	59/28891	0.00223814512782599	0.00916759142751719	0.00531958213755918	Gper1/Atp1a2/Agrn/Dmd/Nedd4/Dnm2/Camk2d/Slmap	8
GO:0046883	GO:0046883	regulation of hormone secretion	25/1149	337/28891	0.00224741798524601	0.00919861556319512	0.00533758418742041	Gper1/Ano1/Pde8b/Cacna1c/Tbc1d1/Rapgef4/Myh9/Klf7/Prkar1a/Itpr1/Lrp1/Glud1/Glul/Sri/Hadh/Gna11/Hcfc1/Ppp3cb/Smad4/Clock/Rab8b/Tcf7l2/Gnaq/Cacna1d/Rest	25
GO:0051592	GO:0051592	response to calcium ion	14/1149	147/28891	0.00224918008184662	0.0091988747305132	0.00533773457172219	Mylk/Rasgrp2/Mef2c/Fus/Mef2a/Asph/Pkd2/App/Gdi1/Sec31a/Braf/Iqgap1/Add1/Ep300	14
GO:0003209	GO:0003209	cardiac atrium morphogenesis	6/1149	35/28891	0.00235658289007634	0.00963086516963273	0.00558840113356732	Hey2/Notch1/Eng/Bmpr2/Tgfb2/Lrp6	6
GO:0008088	GO:0008088	axo-dendritic transport	10/1149	87/28891	0.00237527758213083	0.00964177911580121	0.00559473405465648	Uchl1/App/Bloc1s1/Hspb1/Mecp2/Sfpq/Pafah1b1/Ap3m1/Snapin/Actr10	10
GO:0034103	GO:0034103	regulation of tissue remodeling	10/1149	87/28891	0.00237527758213083	0.00964177911580121	0.00559473405465648	Inpp4b/Csk/Rock2/Itgav/Rock1/Nf1/Lrp1/Klf6/Src/Lrp6	10
GO:0099518	GO:0099518	vesicle cytoskeletal trafficking	9/1149	73/28891	0.00238357293626634	0.00964177911580121	0.00559473405465648	Myo1b/Actn4/Bloc1s1/Mecp2/Pafah1b1/Myo6/Ap3m1/Snapin/Wasl	9
GO:0003174	GO:0003174	mitral valve development	4/1149	15/28891	0.00238952309758176	0.00964177911580121	0.00559473405465648	Notch1/Axin2/Bmpr2/Bmpr1a	4
GO:0003188	GO:0003188	heart valve formation	4/1149	15/28891	0.00238952309758176	0.00964177911580121	0.00559473405465648	Hey2/Notch1/Rhoa/Smad4	4
GO:0010172	GO:0010172	embryonic body morphogenesis	4/1149	15/28891	0.00238952309758176	0.00964177911580121	0.00559473405465648	Phldb2/Dag1/Gatad2a/Nckap1	4
GO:0030007	GO:0030007	intracellular potassium ion homeostasis	4/1149	15/28891	0.00238952309758176	0.00964177911580121	0.00559473405465648	Atp1a2/Atp1b2/Slc12a2/Camk2d	4
GO:0032793	GO:0032793	positive regulation of CREB transcription factor activity	4/1149	15/28891	0.00238952309758176	0.00964177911580121	0.00559473405465648	Cd200/Crtc3/Cacna1d/Crebbp	4
GO:0035563	GO:0035563	positive regulation of chromatin binding	4/1149	15/28891	0.00238952309758176	0.00964177911580121	0.00559473405465648	Kat2b/Mbd2/Parp9/Dtx3l	4
GO:0036498	GO:0036498	IRE1-mediated unfolded protein response	4/1149	15/28891	0.00238952309758176	0.00964177911580121	0.00559473405465648	Bfar/Ddrgk1/Ufl1/Dnajc10	4
GO:0042693	GO:0042693	muscle cell fate commitment	4/1149	15/28891	0.00238952309758176	0.00964177911580121	0.00559473405465648	Tbx2/Tbx3/Mef2c/Tbx18	4
GO:0044406	GO:0044406	adhesion of symbiont to host	4/1149	15/28891	0.00238952309758176	0.00964177911580121	0.00559473405465648	Ace2/Gbp7/Gbp6/Gbp9	4
GO:0048711	GO:0048711	positive regulation of astrocyte differentiation	4/1149	15/28891	0.00238952309758176	0.00964177911580121	0.00559473405465648	Notch1/Hes1/Prpf19/Il6st	4
GO:0099550	GO:0099550	trans-synaptic signaling, modulating synaptic transmission	4/1149	15/28891	0.00238952309758176	0.00964177911580121	0.00559473405465648	Gucy1b1/Gucy1a1/Plat/Nptn	4
GO:1905048	GO:1905048	regulation of metallopeptidase activity	4/1149	15/28891	0.00238952309758176	0.00964177911580121	0.00559473405465648	Picalm/Timp3/Ddrgk1/Stat3	4
GO:1905666	GO:1905666	regulation of protein localization to endosome	4/1149	15/28891	0.00238952309758176	0.00964177911580121	0.00559473405465648	Rock2/Msn/Abhd17a/Dtx3l	4
GO:2000650	GO:2000650	negative regulation of sodium ion transmembrane transporter activity	4/1149	15/28891	0.00238952309758176	0.00964177911580121	0.00559473405465648	Atp1a2/Agrn/Nedd4/Camk2d	4
GO:0034968	GO:0034968	histone lysine methylation	7/1149	47/28891	0.00241739451769733	0.00972525357602602	0.00564317090429852	Ogt/Mecp2/Hcfc1/Kansl1/Kmt5b/Kansl3/Phf20	7
GO:0042789	GO:0042789	mRNA transcription by RNA polymerase II	7/1149	47/28891	0.00241739451769733	0.00972525357602602	0.00564317090429852	Epas1/Thra/Taf11/Flna/Atf2/Sp1/Stat3	7
GO:0046636	GO:0046636	negative regulation of alpha-beta T cell activation	7/1149	47/28891	0.00241739451769733	0.00972525357602602	0.00564317090429852	Adora2a/Itch/Cd274/Rc3h2/Irf1/Rc3h1/Twsg1	7
GO:0120163	GO:0120163	negative regulation of cold-induced thermogenesis	7/1149	47/28891	0.00241739451769733	0.00972525357602602	0.00564317090429852	Lama4/Notch1/Plcl1/Lnpep/Nr1h2/Ip6k1/Dock7	7
GO:0140014	GO:0140014	mitotic nuclear division	21/1149	267/28891	0.00245053451235795	0.00985125789489107	0.00571628610900517	Pdgfrb/Eps8/Rhoa/Tgfb1/Reep3/Cdc42/Eml4/Flna/Kat2b/Lsm14a/Zfp207/Cdkn1b/Anapc5/Vps4a/Abraxas2/Smc1a/Akap8/Bub3/Stag2/Rgcc/Dctn2	21
GO:0006605	GO:0006605	protein targeting	23/1149	303/28891	0.00247305689037818	0.00993442363605183	0.00576454382147343	Fyn/Srpr/Ogt/Nedd4/Ywhab/M6pr/Ywhaz/Gdi1/Sec62/Sort1/Synj2bp/Dnlz/Irgm1/Aip/Dnajc19/Myo6/Tcaf1/Vps13a/Vps4a/Ssr3/Rab8b/Lonp2/Sec63	23
GO:0016050	GO:0016050	vesicle organization	26/1149	359/28891	0.00258114026192482	0.0103609151358954	0.006012019571492	Zeb2/Hook3/Rab3a/Bloc1s1/Picalm/Samd9l/Sort1/Cd2ap/Stx16/Ankfy1/Rab12/Sec31a/Ap2m1/Pafah1b1/Stx12/Ap3m1/Sec13/Yipf4/Gbf1/Vps4a/Tmem9/Rab8b/Stx7/Snapin/Wasl/Atp6v0d1	26
GO:1901991	GO:1901991	negative regulation of mitotic cell cycle phase transition	16/1149	182/28891	0.00258923462141203	0.0103857077592193	0.00602640572702916	Pten/Ctdspl/Pkd2/Syf2/Crlf3/Usp47/Dlg1/Uimc1/Nae1/Zfp207/Vps4a/Nop53/Taok2/Bub3/Rgcc/Ctdsp2	16
GO:0015800	GO:0015800	acidic amino acid transport	9/1149	74/28891	0.00261977353061126	0.0105004246249148	0.00609297127965608	Kcnj8/Adora2a/Itgb1/Slc12a2/Dpysl2/Nf1/Nr3c1/Myo6/Arl6ip5	9
GO:0007035	GO:0007035	vacuolar acidification	5/1149	25/28891	0.00269632262152333	0.0107199610833692	0.0062203593981352	Tmem106b/Dmxl1/Tmem9/Snapin/Atp6v0d1	5
GO:0030325	GO:0030325	adrenal gland development	5/1149	25/28891	0.00269632262152333	0.0107199610833692	0.0062203593981352	Pdgfrb/Cited2/Nf1/Arid5b/Nr3c1	5
GO:0035024	GO:0035024	negative regulation of Rho protein signal transduction	5/1149	25/28891	0.00269632262152333	0.0107199610833692	0.0062203593981352	Dlc1/Itgb1/Tnfaip1/Arhgap42/Arhgap35	5
GO:0035561	GO:0035561	regulation of chromatin binding	5/1149	25/28891	0.00269632262152333	0.0107199610833692	0.0062203593981352	Kat2b/Larp7/Mbd2/Parp9/Dtx3l	5
GO:0035855	GO:0035855	megakaryocyte development	5/1149	25/28891	0.00269632262152333	0.0107199610833692	0.0062203593981352	Sh2b3/Wasf2/Flna/Abi1/Ep300	5
GO:0050686	GO:0050686	negative regulation of mRNA processing	5/1149	25/28891	0.00269632262152333	0.0107199610833692	0.0062203593981352	Ptbp3/Srsf7/Acin1/Rbm42/U2af2	5
GO:0097150	GO:0097150	neuronal stem cell population maintenance	5/1149	25/28891	0.00269632262152333	0.0107199610833692	0.0062203593981352	Hook3/Hes1/Cdh2/Ss18/Rest	5
GO:1902547	GO:1902547	regulation of cellular response to vascular endothelial growth factor stimulus	5/1149	25/28891	0.00269632262152333	0.0107199610833692	0.0062203593981352	Tcf4/Ptp4a3/Dab2ip/Cadm4/Spry2	5
GO:1903306	GO:1903306	negative regulation of regulated secretory pathway	5/1149	25/28891	0.00269632262152333	0.0107199610833692	0.0062203593981352	Notch1/Rap1b/Rap1a/Braf/Rest	5
GO:1904031	GO:1904031	positive regulation of cyclin-dependent protein kinase activity	5/1149	25/28891	0.00269632262152333	0.0107199610833692	0.0062203593981352	Pkd2/Ccny/Cdkn1b/Mapre3/Rgcc	5
GO:2000679	GO:2000679	positive regulation of transcription regulatory region DNA binding	5/1149	25/28891	0.00269632262152333	0.0107199610833692	0.0062203593981352	Foxc1/Tgfb1/Ddrgk1/H1f0/Ep300	5
GO:2000027	GO:2000027	regulation of animal organ morphogenesis	13/1149	134/28891	0.00270247600711679	0.0107365426108125	0.00622998098717506	Ajap1/Apcdd1/Ednra/Cited2/Tgfb1/Ryk/Btbd7/Pdgfa/Mllt3/Bmpr1a/Csf1/Lrp6/Dicer1	13
GO:0001893	GO:0001893	maternal placenta development	6/1149	36/28891	0.00273413339084518	0.0108087152965452	0.00627185987465374	Ptn/Nr2f2/Cited2/Bmpr2/Mapk3/Tmed2	6
GO:2000515	GO:2000515	negative regulation of CD4-positive, alpha-beta T cell activation	6/1149	36/28891	0.00273413339084518	0.0108087152965452	0.00627185987465374	Itch/Cd274/Rc3h2/Irf1/Rc3h1/Twsg1	6
GO:0000184	GO:0000184	nuclear-transcribed mRNA catabolic process, nonsense-mediated decay	7/1149	48/28891	0.00273461495037248	0.0108087152965452	0.00627185987465374	Pabpc1/Pnrc1/Eif4a3/Smg6/Smg1/Rc3h1/Pnrc2	7
GO:0001941	GO:0001941	postsynaptic membrane organization	7/1149	48/28891	0.00273461495037248	0.0108087152965452	0.00627185987465374	Ptn/Agrn/Cdh2/Mesd/Zmynd8/Sorbs1/Rer1	7
GO:0032873	GO:0032873	negative regulation of stress-activated MAPK cascade	7/1149	48/28891	0.00273461495037248	0.0108087152965452	0.00627185987465374	Itch/Dlg1/Pafah1b1/Aida/Zmynd11/Dusp3/Prmt1	7
GO:0035305	GO:0035305	negative regulation of dephosphorylation	7/1149	48/28891	0.00273461495037248	0.0108087152965452	0.00627185987465374	Mprip/Rock2/Rock1/Ywhab/Tgfb2/Iqgap1/Tiprl	7
GO:0090317	GO:0090317	negative regulation of intracellular protein transport	7/1149	48/28891	0.00273461495037248	0.0108087152965452	0.00627185987465374	Apod/Ogt/Nf1/Gbp4/Gdi1/Derl2/Pkig	7
GO:0043407	GO:0043407	negative regulation of MAP kinase activity	8/1149	61/28891	0.00277239120145604	0.0109500352705211	0.00635386213393703	Spry4/Uchl1/Dab2ip/Spry2/Nf1/Gsk3b/Stk38/Aida	8
GO:0032410	GO:0032410	negative regulation of transporter activity	10/1149	89/28891	0.00281211596347882	0.0110952062915527	0.00643809899990956	Atp1a2/Rem1/Pten/Agrn/Casq2/Nedd4/Pkd2/Sri/Camk2d/Ndfip2	10
GO:0001942	GO:0001942	hair follicle development	12/1149	119/28891	0.00281529334156849	0.0110952062915527	0.00643809899990956	Apcdd1/Lamc1/Notch1/Nf1/Sav1/Pdgfa/Pum2/Tgfb2/Smad4/Dicer1/Mysm1/Trps1	12
GO:0010657	GO:0010657	muscle cell apoptotic process	12/1149	119/28891	0.00281529334156849	0.0110952062915527	0.00643809899990956	Pten/Hey2/Nupr1/Pik3r1/Ilk/Gsk3b/Camk2d/Pdpk1/Ppp1r10/Smad4/Lrp6/Dicer1	12
GO:0034243	GO:0034243	regulation of transcription elongation by RNA polymerase II	9/1149	75/28891	0.002874127791657	0.0113188378122347	0.00656786331720279	Gtf2f1/Cdk9/Med21/Cdk13/Ccnt2/Zmynd8/Zmynd11/Cdk12/Brd4	9
GO:0051928	GO:0051928	positive regulation of calcium ion transport	14/1149	151/28891	0.00288207941635555	0.0113419040985213	0.00658124774925131	Gper1/Pdgfrb/Trpc4/Mylk/Cacna1c/Ednra/Ehd3/Asph/Pkd2/Itpr1/Sri/Ppp3cb/Cacna1d/Ppp3r1	14
GO:1902105	GO:1902105	regulation of leukocyte differentiation	26/1149	363/28891	0.00299571936153608	0.0117805521733608	0.00683577746755739	Il34/Inpp4b/Sh2b3/Pik3r1/Rhoa/Clec2d/Tgfb1/Actb/Foxp1/Zeb1/Nf1/Hspb1/Gsk3b/Smarcd1/Pbrm1/Xbp1/Smarcb1/Rc3h2/Irf1/Csf1/Braf/Smarce1/Zbtb7a/Arid1a/Dicer1/Rc3h1	26
GO:0045017	GO:0045017	glycerolipid biosynthetic process	18/1149	219/28891	0.00302803254148217	0.011898981286013	0.00690449708679571	Acsl1/Pik3cd/Dgkh/Pik3r1/Ldlr/Plce1/Cds2/Etnk1/Pik3c2a/Cnep1r1/Pdgfa/Cdipt/Pcyt1a/Nr1h2/Ip6k1/Tcf7l2/Pik3ca/Smg1	18
GO:0001738	GO:0001738	morphogenesis of a polarized epithelium	10/1149	90/28891	0.00305337648360861	0.0119638449050222	0.00694213481877653	Ajap1/Rhoa/Actb/Cdc42/Msn/Ctnnd1/Ryk/Pafah1b1/Mllt3/Lrp6	10
GO:0031507	GO:0031507	heterochromatin formation	10/1149	90/28891	0.00305337648360861	0.0119638449050222	0.00694213481877653	H3f3b/Atrx/Lmna/Mecp2/Znfx1/Kdm5a/H1f0/Mbd2/Dicer1/Resf1	10
GO:0033627	GO:0033627	cell adhesion mediated by integrin	10/1149	90/28891	0.00305337648360861	0.0119638449050222	0.00694213481877653	Vtn/Itga1/Itga7/Itga4/Itgb1/Ptk2/Itgav/Crk/Tgfb2/Jam3	10
GO:0036465	GO:0036465	synaptic vesicle recycling	10/1149	90/28891	0.00305337648360861	0.0119638449050222	0.00694213481877653	Actb/Rock1/Rab3a/Picalm/Dnm2/Ap2m1/Ppp3cb/Fcho2/Ctbp1/Ap2s1	10
GO:0060711	GO:0060711	labyrinthine layer development	8/1149	62/28891	0.00307431643034244	0.0119639382938595	0.0069421890085378	Itga4/Hey2/Ncoa3/Hes1/Gab1/Birc6/Ggnbp2/Tmed2	8
GO:0032479	GO:0032479	regulation of type I interferon production	13/1149	136/28891	0.00307585803908531	0.0119639382938595	0.0069421890085378	Gbp7/Gbp4/Xaf1/Ifih1/Irgm1/Ddx3x/Nmi/Ptprs/Yy1/Irf1/Atg12/G3bp1/Crebbp	13
GO:0006998	GO:0006998	nuclear envelope organization	7/1149	49/28891	0.00308279839495313	0.0119639382938595	0.0069421890085378	Gper1/Reep3/Lmna/Pafah1b1/Vps4a/Emd/Dctn1	7
GO:0035774	GO:0035774	positive regulation of insulin secretion involved in cellular response to glucose stimulus	7/1149	49/28891	0.00308279839495313	0.0119639382938595	0.0069421890085378	Ano1/Myh9/Lrp1/Sri/Hcfc1/Ppp3cb/Cacna1d	7
GO:0032688	GO:0032688	negative regulation of interferon-beta production	4/1149	16/28891	0.00308654142133365	0.0119639382938595	0.0069421890085378	Nmi/Ptprs/Yy1/Crebbp	4
GO:0038203	GO:0038203	TORC2 signaling	4/1149	16/28891	0.00308654142133365	0.0119639382938595	0.0069421890085378	Rictor/Sik3/Pik3ca/Sesn3	4
GO:0042921	GO:0042921	glucocorticoid receptor signaling pathway	4/1149	16/28891	0.00308654142133365	0.0119639382938595	0.0069421890085378	Nedd4/Nr3c1/Clock/Arid1a	4
GO:0044065	GO:0044065	regulation of respiratory system process	4/1149	16/28891	0.00308654142133365	0.0119639382938595	0.0069421890085378	Atp1a2/Mecp2/Fto/Gls	4
GO:0044320	GO:0044320	cellular response to leptin stimulus	4/1149	16/28891	0.00308654142133365	0.0119639382938595	0.0069421890085378	Pten/Pid1/Adipor1/Stat3	4
GO:0051014	GO:0051014	actin filament severing	4/1149	16/28891	0.00308654142133365	0.0119639382938595	0.0069421890085378	Myh9/Svil/Flii/Cfl2	4
GO:0060979	GO:0060979	vasculogenesis involved in coronary vascular morphogenesis	4/1149	16/28891	0.00308654142133365	0.0119639382938595	0.0069421890085378	Notch1/Spred1/Tgfbr3/Pbrm1	4
GO:0070278	GO:0070278	extracellular matrix constituent secretion	4/1149	16/28891	0.00308654142133365	0.0119639382938595	0.0069421890085378	Notch1/Eng/Tnfrsf1a/Rgcc	4
GO:1902043	GO:1902043	positive regulation of extrinsic apoptotic signaling pathway via death domain receptors	4/1149	16/28891	0.00308654142133365	0.0119639382938595	0.0069421890085378	Pten/Timp3/Pea15a/Trps1	4
GO:1902287	GO:1902287	semaphorin-plexin signaling pathway involved in axon guidance	4/1149	16/28891	0.00308654142133365	0.0119639382938595	0.0069421890085378	Mef2c/Ednra/Ece1/Plxnb1	4
GO:1902306	GO:1902306	negative regulation of sodium ion transmembrane transport	4/1149	16/28891	0.00308654142133365	0.0119639382938595	0.0069421890085378	Atp1a2/Agrn/Nedd4/Camk2d	4
GO:0022613	GO:0022613	ribonucleoprotein complex biogenesis	30/1149	440/28891	0.00314156454820818	0.0121604770069267	0.00705623246647737	Pten/Luc7l2/Prpf39/Sf3b1/Glul/Imp3/Crnkl1/Mybbp1a/Kat2b/Mphosph10/Las1l/Ddx3x/Rbm5/Prpf19/Mtrex/Sf3a3/Rpl7l1/Scaf11/Smn1/Utp11/Mcts1/Ddx18/Utp3/Nop53/Snu13/Dicer1/Sbds/Usp16/Celf1/Rbmx	30
GO:0060997	GO:0060997	dendritic spine morphogenesis	9/1149	76/28891	0.00314758860719306	0.0121604770069267	0.00705623246647737	Pten/Marcks/Dock10/Cdc42/Abi2/Pafah1b1/Ube3a/Adam10/Wasl	9
GO:0002237	GO:0002237	response to molecule of bacterial origin	29/1149	421/28891	0.0031520333306395	0.0121604770069267	0.00705623246647737	Kcnj8/Tbxa2r/Mef2c/Ednra/Pde4d/Cfh/Slc12a2/Rhoa/Dab2ip/Pde4b/Itgav/Foxp1/Ogt/Mapk3/Nfkbia/Trim12a/Irgm1/Ctr9/Fer/Sash1/Gbp6/Cd274/Xbp1/Lias/H2-M3/Nr2c2/Peli1/Fbxo3/Akap8	29
GO:0014047	GO:0014047	glutamate secretion	6/1149	37/28891	0.00315521148563842	0.0121604770069267	0.00705623246647737	Kcnj8/Adora2a/Dpysl2/Nf1/Nr3c1/Myo6	6
GO:0032967	GO:0032967	positive regulation of collagen biosynthetic process	6/1149	37/28891	0.00315521148563842	0.0121604770069267	0.00705623246647737	Pdgfrb/Eng/Tgfb1/Dicer1/Ep300/Rgcc	6
GO:0045686	GO:0045686	negative regulation of glial cell differentiation	6/1149	37/28891	0.00315521148563842	0.0121604770069267	0.00705623246647737	Daam2/Notch1/Ldlr/Hes1/Nf1/Mecp2	6
GO:0061384	GO:0061384	heart trabecula morphogenesis	6/1149	37/28891	0.00315521148563842	0.0121604770069267	0.00705623246647737	Hey2/Notch1/Eng/Tgfbr3/Bmpr1a/Tgfb2	6
GO:0070306	GO:0070306	lens fiber cell differentiation	6/1149	37/28891	0.00315521148563842	0.0121604770069267	0.00705623246647737	Spry2/Tgfb1/Zeb2/Spred1/Abi2/Cdkn1b	6
GO:0007009	GO:0007009	plasma membrane organization	15/1149	169/28891	0.00316737677327727	0.0121986808160003	0.00707840059012702	Colec12/Pten/Agrn/Myh9/Sptbn1/Snx18/Rab3a/Degs1/Dnm2/Emp2/Tgfb2/Vps4a/Ano6/Wasl/Anxa6	15
GO:0038083	GO:0038083	peptidyl-tyrosine autophosphorylation	5/1149	26/28891	0.0032303588643836	0.0123708580273248	0.0071783080549282	Ptk2/Mapk3/Ctnnd1/Src/Iqgap1	5
GO:0045736	GO:0045736	negative regulation of cyclin-dependent protein serine/threonine kinase activity	5/1149	26/28891	0.0032303588643836	0.0123708580273248	0.0071783080549282	Nr2f2/Pten/Lats2/Kat2b/Cdkn1b	5
GO:0045822	GO:0045822	negative regulation of heart contraction	5/1149	26/28891	0.0032303588643836	0.0123708580273248	0.0071783080549282	Atp1a2/Pde4d/Pde5a/Pik3r1/Sri	5
GO:0046782	GO:0046782	regulation of viral transcription	5/1149	26/28891	0.0032303588643836	0.0123708580273248	0.0071783080549282	Notch1/Ifitm2/Ifitm3/Larp7/Rsf1	5
GO:1902993	GO:1902993	positive regulation of amyloid precursor protein catabolic process	5/1149	26/28891	0.0032303588643836	0.0123708580273248	0.0071783080549282	Csnk1e/Rock2/App/Picalm/Sp1	5
GO:1903975	GO:1903975	regulation of glial cell migration	5/1149	26/28891	0.0032303588643836	0.0123708580273248	0.0071783080549282	Atp1b2/Rras/Nf1/Lrp1/Csf1	5
GO:2000050	GO:2000050	regulation of non-canonical Wnt signaling pathway	5/1149	26/28891	0.0032303588643836	0.0123708580273248	0.0071783080549282	Daam2/Csnk1e/Mllt3/Rnf213/Lrp6	5
GO:2000561	GO:2000561	regulation of CD4-positive, alpha-beta T cell proliferation	5/1149	26/28891	0.0032303588643836	0.0123708580273248	0.0071783080549282	Cd81/Itch/Irgm1/Cd274/Twsg1	5
GO:0009791	GO:0009791	post-embryonic development	13/1149	137/28891	0.00327771601504499	0.0125433443261262	0.00727839487067829	Rab3a/Itpr1/Atrx/Selenop/Mecp2/Arid5b/Zfp950/Tiparp/Rc3h2/Ccdc47/Tcf7l2/Dicer1/Gnaq	13
GO:0071277	GO:0071277	cellular response to calcium ion	10/1149	91/28891	0.00331084240909075	0.0126611664161204	0.00734676225924464	Mylk/Rasgrp2/Mef2c/Fus/Mef2a/Asph/Pkd2/Braf/Iqgap1/Add1	10
GO:0006479	GO:0006479	protein methylation	11/1149	106/28891	0.0033223118678389	0.0126781668529582	0.00735662692444576	Btg1/Ogt/Mecp2/Setd3/Hcfc1/Kansl1/Xbp1/Kmt5b/Kansl3/Phf20/Prmt1	11
GO:0008213	GO:0008213	protein alkylation	11/1149	106/28891	0.0033223118678389	0.0126781668529582	0.00735662692444576	Btg1/Ogt/Mecp2/Setd3/Hcfc1/Kansl1/Xbp1/Kmt5b/Kansl3/Phf20/Prmt1	11
GO:0072091	GO:0072091	regulation of stem cell proliferation	11/1149	106/28891	0.0033223118678389	0.0126781668529582	0.00735662692444576	Tbx3/Tbx18/Notch1/Fermt2/Ncoa3/Tgfb1/Nf1/Irgm1/N4bp2l2/Yap1/Lrp6	11
GO:0009948	GO:0009948	anterior/posterior axis specification	8/1149	63/28891	0.00340119798314705	0.0129154888350219	0.0074943352621938	Tbx3/Tbx18/Hey2/Wls/Nckap1/Smad4/Lrp6/Tmed2	8
GO:0010665	GO:0010665	regulation of cardiac muscle cell apoptotic process	8/1149	63/28891	0.00340119798314705	0.0129154888350219	0.0074943352621938	Pten/Hey2/Nupr1/Ilk/Camk2d/Pdpk1/Ppp1r10/Smad4	8
GO:0018022	GO:0018022	peptidyl-lysine methylation	8/1149	63/28891	0.00340119798314705	0.0129154888350219	0.0074943352621938	Ogt/Mecp2/Setd3/Hcfc1/Kansl1/Kmt5b/Kansl3/Phf20	8
GO:0031102	GO:0031102	neuron projection regeneration	8/1149	63/28891	0.00340119798314705	0.0129154888350219	0.0074943352621938	Ptn/Pten/Lamb2/Lrp1/Flna/Pum2/Ptprs/Braf	8
GO:0031641	GO:0031641	regulation of myelination	8/1149	63/28891	0.00340119798314705	0.0129154888350219	0.0074943352621938	Ptn/Tnfrsf21/Pten/Dag1/Cdh2/Dlg1/Tcf7l2/Dicer1	8
GO:0042058	GO:0042058	regulation of epidermal growth factor receptor signaling pathway	8/1149	63/28891	0.00340119798314705	0.0129154888350219	0.0074943352621938	Gper1/Itga1/Dab2ip/Spry2/Rnf115/Fer/Cbl/Dusp3	8
GO:0060193	GO:0060193	positive regulation of lipase activity	8/1149	63/28891	0.00340119798314705	0.0129154888350219	0.0074943352621938	Pdgfrb/Dlc1/Arhgap6/Marcks/Rhoc/Rhoa/Nr1h2/Gnaq	8
GO:0050777	GO:0050777	negative regulation of immune response	19/1149	239/28891	0.0034138678170095	0.0129545159278952	0.00751698110410015	Clec2d/Tgfb1/Serping1/Ywhaz/Parp14/Cr1l/Tap1/Parp3/Fer/Crk/Ppp3cb/Nmi/Rc3h2/Irf1/Samhd1/Atg12/Eif4e2/Stat2/Rc3h1	19
GO:0017156	GO:0017156	calcium-ion regulated exocytosis	9/1149	77/28891	0.00344112962102214	0.013039689921508	0.0075664041241583	Cacna1c/Notch1/Rapgef4/Myh9/Rab3a/Rap1b/Ppp3cb/Snapin/Rest	9
GO:0042982	GO:0042982	amyloid precursor protein metabolic process	9/1149	77/28891	0.00344112962102214	0.013039689921508	0.0075664041241583	Itm2b/Csnk1e/Rock2/Rock1/App/Picalm/Dlg1/Sp1/Adam10	9
GO:0022404	GO:0022404	molting cycle process	12/1149	122/28891	0.00345758827729799	0.0130837459969033	0.00759196808101401	Apcdd1/Lamc1/Notch1/Nf1/Sav1/Pdgfa/Pum2/Tgfb2/Smad4/Dicer1/Mysm1/Trps1	12
GO:0022405	GO:0022405	hair cycle process	12/1149	122/28891	0.00345758827729799	0.0130837459969033	0.00759196808101401	Apcdd1/Lamc1/Notch1/Nf1/Sav1/Pdgfa/Pum2/Tgfb2/Smad4/Dicer1/Mysm1/Trps1	12
GO:0090102	GO:0090102	cochlea development	7/1149	50/28891	0.00346385556555971	0.0130983085806605	0.0076004181587737	Tbx2/Tbx18/Hey2/Hes1/Zeb1/Pafah1b1/Adam10	7
GO:0000086	GO:0000086	G2/M transition of mitotic cell cycle	13/1149	138/28891	0.0034902118515804	0.013188762858554	0.00765290511401734	Nes/App/Mecp2/Syf2/Camk2d/Usp47/Uimc1/Nae1/Ccny/Vps4a/Nop53/Taok2/Brd4	13
GO:0071216	GO:0071216	cellular response to biotic stimulus	25/1149	349/28891	0.00355549268544482	0.0134260759356232	0.00779060828455758	Tbxa2r/Mef2c/Pde4d/Cfh/Notch1/Slc12a2/Rhoa/Dab2ip/Pde4b/Ogt/Mapk3/Nfkbia/Trim12a/Gsk3b/Irgm1/Ctr9/Sash1/Gbp6/Cd274/Xbp1/Nr2c2/Ccdc47/Smc1a/Akap8/Tmco1	25
GO:0000910	GO:0000910	cytokinesis	16/1149	188/28891	0.00357180155510549	0.0134551043422401	0.00780745229364566	Rhob/Myh9/Sptbn1/Rhoc/Son/Rhoa/Rock2/Rock1/Snx18/Cdc42/Pkn2/Birc6/Vps4a/Iqgap1/Ist1/Klhl9	16
GO:0030595	GO:0030595	leukocyte chemotaxis	19/1149	240/28891	0.00357309589534012	0.0134551043422401	0.00780745229364566	Itga1/Il34/Ptn/Ednra/Nbl1/Pde4d/Slc12a2/Ptk2/Pde4b/App/Ppib/Mapk3/Gbf1/Csf1/Adam10/Ano6/Sbds/Jam3/Mtus1	19
GO:0010389	GO:0010389	regulation of G2/M transition of mitotic cell cycle	11/1149	107/28891	0.00357311912172507	0.0134551043422401	0.00780745229364566	App/Mecp2/Syf2/Camk2d/Usp47/Uimc1/Nae1/Vps4a/Nop53/Taok2/Brd4	11
GO:0070167	GO:0070167	regulation of biomineral tissue development	11/1149	107/28891	0.00357311912172507	0.0134551043422401	0.00780745229364566	Aspn/Ptn/Mgp/Mef2c/Hey2/Notch1/Tgfb1/Bmpr2/Bmpr1a/Ano6/Dicer1	11
GO:0031110	GO:0031110	regulation of microtubule polymerization or depolymerization	10/1149	92/28891	0.00358526678739078	0.0134727409116732	0.00781768608083675	Mapre2/Eml4/Mecp2/Eml2/Slain2/Cdkn1b/Mapre3/Dctn1/Clip1/Specc1l	10
GO:0061333	GO:0061333	renal tubule morphogenesis	10/1149	92/28891	0.00358526678739078	0.0134727409116732	0.00781768608083675	Col4a1/Mef2c/Foxd1/Lzts2/Tgfb1/Hes1/Pkd2/Ilk/Dlg1/Smad4	10
GO:1901019	GO:1901019	regulation of calcium ion transmembrane transporter activity	10/1149	92/28891	0.00358526678739078	0.0134727409116732	0.00781768608083675	Atp1a2/Rem1/Pde4d/Dmd/Casq2/Ehd3/Pde4b/Asph/Pkd2/Sri	10
GO:0002520	GO:0002520	immune system development	20/1149	258/28891	0.0036108473436017	0.0135500612374243	0.00786255193540582	Cd248/Cacna1c/Cited2/Tgfb1/Hes1/Foxp1/Itch/Mapk3/Samd9l/Parp3/Raf1/Cd274/Kmt5b/Rc3h2/Yy1/Braf/Samhd1/Dicer1/Sbds/Rc3h1	20
GO:0007249	GO:0007249	canonical NF-kappaB signal transduction	20/1149	258/28891	0.0036108473436017	0.0135500612374243	0.00786255193540582	Ednra/Rhoa/Dab2ip/Fyn/Gbp7/Rock2/Rock1/Usp25/Hspb1/Nfkbia/Trim12a/Irgm1/Ddrgk1/Ube2i/Irf1/Zmynd11/Cul1/Peli1/Akap13/Brd4	20
GO:0048013	GO:0048013	ephrin receptor signaling pathway	6/1149	38/28891	0.00362279648050284	0.0135854868018856	0.00788310795618966	Notch1/Ptk2/Chn1/Nck1/Ss18/Crk	6
GO:0051101	GO:0051101	regulation of DNA binding	12/1149	123/28891	0.00369620187012792	0.0138511647935935	0.0080372701382858	Foxc1/Hey2/Tgfb1/Hes1/Sri/Ddrgk1/H1f0/Rsf1/Zbtb7a/Ep300/Brd4/Rest	12
GO:0034612	GO:0034612	response to tumor necrosis factor	17/1149	206/28891	0.0037344847118063	0.0139849479352912	0.0081148990789414	Gper1/Tnfrsf21/Lims1/Pid1/Dab2ip/Actn4/Tnfrsf1a/Ilk/Mapk3/Nfkbia/Asah1/Irf1/Rraga/Adam10/Birc2/Rps6kb1/Ybx3	17
GO:0048260	GO:0048260	positive regulation of receptor-mediated endocytosis	8/1149	64/28891	0.00375438466784814	0.0140451344665212	0.00814982288624497	Vtn/App/Dnm2/Synj2bp/Ap2m1/Cbl/Wasl/Atad1	8
GO:0048488	GO:0048488	synaptic vesicle endocytosis	9/1149	78/28891	0.0037557441749811	0.0140451344665212	0.00814982288624497	Actb/Rock1/Picalm/Dnm2/Ap2m1/Ppp3cb/Fcho2/Ctbp1/Ap2s1	9
GO:0009612	GO:0009612	response to mechanical stimulus	16/1149	189/28891	0.00376205644070445	0.0140590307980777	0.00815788636482713	Ptn/Ednra/Atp1a2/Dmd/Slc12a2/Dag1/Cnn2/Fyn/Pkd2/Etv1/Nfkbia/Gsk3b/Arhgdia/Raf1/Pik3ca/Rest	16
GO:0008406	GO:0008406	gonad development	20/1149	259/28891	0.00377099360300457	0.0140827105932895	0.0081716267912658	Nr2f2/Pde4d/Foxc1/Myh9/Nupr1/H3f3b/Cited2/Itgav/Atrx/Nrip1/Arid5b/Flna/Jmjd1c/Src/Tiparp/Ube3a/Tgfb2/Smad4/Arid4b/Ybx3	20
GO:0000289	GO:0000289	nuclear-transcribed mRNA poly(A) tail shortening	5/1149	27/28891	0.00383647902547295	0.0142770218609996	0.00828437775284713	Tnrc6a/Pabpc1/Cnot2/Cnot3/Tnrc6c	5
GO:0022038	GO:0022038	corpus callosum development	5/1149	27/28891	0.00383647902547295	0.0142770218609996	0.00828437775284713	Zeb2/Ryk/Herc1/Pafah1b1/Ptprs	5
GO:0035739	GO:0035739	CD4-positive, alpha-beta T cell proliferation	5/1149	27/28891	0.00383647902547295	0.0142770218609996	0.00828437775284713	Cd81/Itch/Irgm1/Cd274/Twsg1	5
GO:0072012	GO:0072012	glomerulus vasculature development	5/1149	27/28891	0.00383647902547295	0.0142770218609996	0.00828437775284713	Notch3/Pdgfrb/Ednra/Notch1/Hes1	5
GO:2000738	GO:2000738	positive regulation of stem cell differentiation	5/1149	27/28891	0.00383647902547295	0.0142770218609996	0.00828437775284713	Ptn/Foxc1/Gsk3b/Sox5/Tgfb2	5
GO:0061640	GO:0061640	cytoskeleton-dependent cytokinesis	11/1149	108/28891	0.00383884465920876	0.0142770218609996	0.00828437775284713	Rhob/Sptbn1/Rhoc/Son/Rhoa/Rock2/Rock1/Snx18/Vps4a/Iqgap1/Ist1	11
GO:0032943	GO:0032943	mononuclear cell proliferation	27/1149	389/28891	0.00386964500454995	0.0142879725107671	0.00829073197154876	Mef2c/Tnfrsf21/Pde5a/Pten/Cd81/Prkar1a/Fyn/Cd151/Tgfb1/Hes1/Msn/Ifnar2/Itch/Selenok/Irgm1/Nck1/Psmb10/Dlg1/Emp2/Cd274/Rc3h2/Irf1/Csf1/Peli1/Il6st/Rc3h1/Twsg1	27
GO:0044839	GO:0044839	cell cycle G2/M phase transition	14/1149	156/28891	0.0038714580509064	0.0142879725107671	0.00829073197154876	Nes/App/Mecp2/Syf2/Camk2d/Usp47/Uimc1/Nae1/Ccny/Vps4a/Nop53/Taok2/Akap8/Brd4	14
GO:0060759	GO:0060759	regulation of response to cytokine stimulus	14/1149	156/28891	0.0038714580509064	0.0142879725107671	0.00829073197154876	Sh2b3/Tnfrsf1a/Parp14/Ifih1/Irgm1/Pafah1b1/Lsm14a/Csf1/Samhd1/Eif4e2/Il6st/Stat2/Parp9/Crebrf	14
GO:1903900	GO:1903900	regulation of viral life cycle	14/1149	156/28891	0.0038714580509064	0.0142879725107671	0.00829073197154876	Ifitm1/Notch1/Ifitm2/Gbp7/Ifitm3/Pkn2/Trim12a/Ifih1/Ddx3x/Znfx1/Trim26/Vps4a/Dicer1/Resf1	14
GO:0045646	GO:0045646	regulation of erythrocyte differentiation	7/1149	51/28891	0.0038797290603884	0.0142879725107671	0.00829073197154876	Ets1/Rbfox2/Klf13/Smap1/Stat3/Prmt1/Brd1	7
GO:0061005	GO:0061005	cell differentiation involved in kidney development	7/1149	51/28891	0.0038797290603884	0.0142879725107671	0.00829073197154876	Mef2c/Ednra/Notch1/Hes1/Lamb2/Yap1/Wwtr1	7
GO:0140894	GO:0140894	endolysosomal toll-like receptor signaling pathway	7/1149	51/28891	0.0038797290603884	0.0142879725107671	0.00829073197154876	Colec12/Irf2/Src/Ddx3x/Ptprs/Irf1/Peli1	7
GO:1902041	GO:1902041	regulation of extrinsic apoptotic signaling pathway via death domain receptors	7/1149	51/28891	0.0038797290603884	0.0142879725107671	0.00829073197154876	Pten/Timp3/Gsk3b/Ddx3x/Raf1/Pea15a/Trps1	7
GO:0007188	GO:0007188	adenylate cyclase-modulating G protein-coupled receptor signaling pathway	19/1149	242/28891	0.00391009302481186	0.0142879725107671	0.00829073197154876	Gper1/Tbxa2r/Pth1r/Akap12/Ednra/Adora2a/S1pr3/Rapgef4/Prkar1a/Pde4b/App/Rapgef2/Gna11/Flna/Crtc3/Prkacb/Gnaq/Cacna1d/Akap13	19
GO:0003413	GO:0003413	chondrocyte differentiation involved in endochondral bone morphogenesis	4/1149	17/28891	0.00391039247663099	0.0142879725107671	0.00829073197154876	Axin2/Serpinh1/Atf2/Anxa6	4
GO:0006337	GO:0006337	nucleosome disassembly	4/1149	17/28891	0.00391039247663099	0.0142879725107671	0.00829073197154876	Smarcd1/Smarcb1/Smarce1/Arid1a	4
GO:0010421	GO:0010421	hydrogen peroxide-mediated programmed cell death	4/1149	17/28891	0.00391039247663099	0.0142879725107671	0.00829073197154876	Foxp1/Pdcd10/Ep300/Stk25	4
GO:0031053	GO:0031053	primary miRNA processing	4/1149	17/28891	0.00391039247663099	0.0142879725107671	0.00829073197154876	Tgfb1/Mecp2/Ddx3x/Stat3	4
GO:0031958	GO:0031958	corticosteroid receptor signaling pathway	4/1149	17/28891	0.00391039247663099	0.0142879725107671	0.00829073197154876	Nedd4/Nr3c1/Clock/Arid1a	4
GO:0035728	GO:0035728	response to hepatocyte growth factor	4/1149	17/28891	0.00391039247663099	0.0142879725107671	0.00829073197154876	Gsk3b/Gab1/Crk/Crebbp	4
GO:0060148	GO:0060148	positive regulation of post-transcriptional gene silencing	4/1149	17/28891	0.00391039247663099	0.0142879725107671	0.00829073197154876	Limd1/Tgfb1/Nr2f1/Pum2	4
GO:0060766	GO:0060766	negative regulation of androgen receptor signaling pathway	4/1149	17/28891	0.00391039247663099	0.0142879725107671	0.00829073197154876	Heyl/Foxp1/Ncor2/Zbtb7a	4
GO:0061000	GO:0061000	negative regulation of dendritic spine development	4/1149	17/28891	0.00391039247663099	0.0142879725107671	0.00829073197154876	Pten/Mecp2/Ube3a/Ptprs	4
GO:0071498	GO:0071498	cellular response to fluid shear stress	4/1149	17/28891	0.00391039247663099	0.0142879725107671	0.00829073197154876	Mef2c/Pkd2/Src/Xbp1	4
GO:0098693	GO:0098693	regulation of synaptic vesicle cycle	4/1149	17/28891	0.00391039247663099	0.0142879725107671	0.00829073197154876	Rapgef4/Arhgdia/Pls3/Ppp3r1	4
GO:0098792	GO:0098792	xenophagy	4/1149	17/28891	0.00391039247663099	0.0142879725107671	0.00829073197154876	Mapk3/Irgm1/Lgals8/Rnf213	4
GO:1900370	GO:1900370	positive regulation of post-transcriptional gene silencing by RNA	4/1149	17/28891	0.00391039247663099	0.0142879725107671	0.00829073197154876	Limd1/Tgfb1/Nr2f1/Pum2	4
GO:1902285	GO:1902285	semaphorin-plexin signaling pathway involved in neuron projection guidance	4/1149	17/28891	0.00391039247663099	0.0142879725107671	0.00829073197154876	Mef2c/Ednra/Ece1/Plxnb1	4
GO:1903358	GO:1903358	regulation of Golgi organization	4/1149	17/28891	0.00391039247663099	0.0142879725107671	0.00829073197154876	Ehd3/Pdcd10/Mapk3/Dnm2	4
GO:1903798	GO:1903798	regulation of miRNA processing	4/1149	17/28891	0.00391039247663099	0.0142879725107671	0.00829073197154876	Tgfb1/Mecp2/Nr2f1/Stat3	4
GO:2000637	GO:2000637	positive regulation of miRNA-mediated gene silencing	4/1149	17/28891	0.00391039247663099	0.0142879725107671	0.00829073197154876	Limd1/Tgfb1/Nr2f1/Pum2	4
GO:0048593	GO:0048593	camera-type eye morphogenesis	14/1149	157/28891	0.00409911234552356	0.0149674263998719	0.00868499155437969	Tbx2/Ptn/Cfh/Notch1/Cited2/Zeb1/Nf1/Abi2/Phactr4/Sp1/Yy1/Lrp6/Stat3/Arid1a	14
GO:0060760	GO:0060760	positive regulation of response to cytokine stimulus	8/1149	65/28891	0.00413524891571071	0.0150756875614448	0.00874781112327601	Parp14/Ifih1/Irgm1/Pafah1b1/Lsm14a/Csf1/Parp9/Crebrf	8
GO:0046329	GO:0046329	negative regulation of JNK cascade	6/1149	39/28891	0.00413989795085288	0.0150756875614448	0.00874781112327601	Itch/Pafah1b1/Aida/Zmynd11/Dusp3/Prmt1	6
GO:0060074	GO:0060074	synapse maturation	6/1149	39/28891	0.00413989795085288	0.0150756875614448	0.00874781112327601	Pten/Dab2ip/Rock2/Rock1/Ywhaz/Clstn1	6
GO:0090311	GO:0090311	regulation of protein deacetylation	6/1149	39/28891	0.00413989795085288	0.0150756875614448	0.00874781112327601	Fry/Tgfb1/Spred1/Ncor2/Zzz3/Ep300	6
GO:0034767	GO:0034767	positive regulation of monoatomic ion transmembrane transport	17/1149	209/28891	0.00432072144276554	0.0157235931536125	0.0091237645066887	Gper1/Cacna1c/Ednra/Dmd/Atp1b2/Akap7/Ehd3/Asph/Pkd2/Dnm2/Sri/Flna/Tcaf1/Ppp3cb/Ano6/Cacna1d/Ppp3r1	17
GO:0009299	GO:0009299	mRNA transcription	7/1149	52/28891	0.00433238899801207	0.0157554643547585	0.00914225807434593	Epas1/Thra/Taf11/Flna/Atf2/Sp1/Stat3	7
GO:0022618	GO:0022618	protein-RNA complex assembly	15/1149	175/28891	0.00439405450792988	0.0159689967519734	0.00926616227917393	Luc7l2/Prpf39/Sf3b1/Crnkl1/Rbm5/Prpf19/Sf3a3/Scaf11/Smn1/Mcts1/Nop53/Snu13/Dicer1/Celf1/Rbmx	15
GO:0042129	GO:0042129	regulation of T cell proliferation	18/1149	227/28891	0.00441688277233311	0.0160328116726844	0.00930319149399095	Tnfrsf21/Pde5a/Pten/Cd81/Prkar1a/Tgfb1/Hes1/Itch/Selenok/Irgm1/Nck1/Dlg1/Cd274/Irf1/Peli1/Il6st/Rc3h1/Twsg1	18
GO:0031960	GO:0031960	response to corticosteroid	11/1149	110/28891	0.00441753555228904	0.0160328116726844	0.00930319149399095	Gper1/Pik3r1/Klf9/Tgfb1/Gsk3b/Nr3c1/Rps6kb1/Ep300/Akap13/Crebrf/Rest	11
GO:0010507	GO:0010507	negative regulation of autophagy	9/1149	80/28891	0.00445225898835765	0.0161247704541443	0.0093565514517414	Nupr1/Ptk2/Fez2/Herc1/Mcl1/Rraga/Nampt/Stat3/Ep300	9
GO:2000514	GO:2000514	regulation of CD4-positive, alpha-beta T cell activation	9/1149	80/28891	0.00445225898835765	0.0161247704541443	0.0093565514517414	Cd81/Tgfb1/Itch/Irgm1/Cd274/Rc3h2/Irf1/Rc3h1/Twsg1	9
GO:0055123	GO:0055123	digestive system development	13/1149	142/28891	0.00445478422888271	0.0161247704541443	0.0093565514517414	Tbx2/Notch1/Wls/Hes1/Sav1/Src/Pdgfa/Xbp1/Nckap1/Yap1/Tcf7l2/Il6st/Dicer1	13
GO:0072089	GO:0072089	stem cell proliferation	13/1149	142/28891	0.00445478422888271	0.0161247704541443	0.0093565514517414	Tbx3/Tbx18/Notch1/Fermt2/Ncoa3/Tgfb1/Axin2/Nes/Nf1/Irgm1/N4bp2l2/Yap1/Lrp6	13
GO:0045137	GO:0045137	development of primary sexual characteristics	20/1149	263/28891	0.00447184731089833	0.0161757202328086	0.00938611554549908	Nr2f2/Pde4d/Foxc1/Myh9/Nupr1/H3f3b/Cited2/Itgav/Atrx/Nrip1/Arid5b/Flna/Jmjd1c/Src/Tiparp/Ube3a/Tgfb2/Smad4/Arid4b/Ybx3	20
GO:0048145	GO:0048145	regulation of fibroblast proliferation	12/1149	126/28891	0.00449254656281286	0.0162397460865365	0.00942326715620574	Pdgfrb/Cd248/Nupr1/Dab2ip/Lzts2/Tgfb1/Ifi30/Nf1/Fndc3b/Pdgfa/Dicer1/Emd	12
GO:0002260	GO:0002260	lymphocyte homeostasis	10/1149	95/28891	0.00451804210231457	0.0162515095444073	0.00943009301454165	Mef2c/Pik3cd/Dock10/Tgfb1/Ppp3cb/Tsc22d3/Tgfb2/Rc3h2/Siva1/Rc3h1	10
GO:0045913	GO:0045913	positive regulation of carbohydrate metabolic process	10/1149	95/28891	0.00451804210231457	0.0162515095444073	0.00943009301454165	Gper1/Pth1r/Myh9/App/Kat2b/Src/Prxl2c/Ppp4r3a/Tcf7l2/Sorbs1	10
GO:0060395	GO:0060395	SMAD protein signal transduction	10/1149	95/28891	0.00451804210231457	0.0162515095444073	0.00943009301454165	Sptbn1/Rbpms/Tgfb1/Bmpr2/Lrp1/Bmpr1a/Tgfb2/Lnpep/Smad4/Wwtr1	10
GO:0045648	GO:0045648	positive regulation of erythrocyte differentiation	5/1149	28/28891	0.00451981041068835	0.0162515095444073	0.00943009301454165	Ets1/Smap1/Stat3/Prmt1/Brd1	5
GO:0061437	GO:0061437	renal system vasculature development	5/1149	28/28891	0.00451981041068835	0.0162515095444073	0.00943009301454165	Notch3/Pdgfrb/Ednra/Notch1/Hes1	5
GO:0061440	GO:0061440	kidney vasculature development	5/1149	28/28891	0.00451981041068835	0.0162515095444073	0.00943009301454165	Notch3/Pdgfrb/Ednra/Notch1/Hes1	5
GO:0062098	GO:0062098	regulation of programmed necrotic cell death	5/1149	28/28891	0.00451981041068835	0.0162515095444073	0.00943009301454165	Nupr1/Asah1/Peli1/Birc2/Ybx3	5
GO:1900242	GO:1900242	regulation of synaptic vesicle endocytosis	5/1149	28/28891	0.00451981041068835	0.0162515095444073	0.00943009301454165	Actb/Rock1/Picalm/Ap2m1/Ppp3cb	5
GO:0010662	GO:0010662	regulation of striated muscle cell apoptotic process	8/1149	66/28891	0.00454518459137879	0.0162994533525272	0.009457912865295	Pten/Hey2/Nupr1/Ilk/Camk2d/Pdpk1/Ppp1r10/Smad4	8
GO:0019098	GO:0019098	reproductive behavior	8/1149	66/28891	0.00454518459137879	0.0162994533525272	0.009457912865295	Pten/Aplp2/App/Thra/Nr3c1/Mbd2/Gnaq/Crebrf	8
GO:0032786	GO:0032786	positive regulation of DNA-templated transcription, elongation	8/1149	66/28891	0.00454518459137879	0.0162994533525272	0.009457912865295	Gtf2f1/Cdk9/Med21/Cdk13/Ccnt2/Zmynd8/Cdk12/Brd4	8
GO:0060999	GO:0060999	positive regulation of dendritic spine development	8/1149	66/28891	0.00454518459137879	0.0162994533525272	0.009457912865295	Marcks/Mecp2/Nr3c1/Pafah1b1/Pbrm1/Camk1/Zmynd8/Crebbp	8
GO:0002687	GO:0002687	positive regulation of leukocyte migration	15/1149	176/28891	0.00463179555775225	0.0165990555560744	0.00963175989403355	Il34/Ptn/Ednra/Itga4/Pik3r1/Ptk2/Rhoa/Tgfb1/App/Mapk3/Selenok/Csf1/Adam10/Ano6/Jam3	15
GO:0010714	GO:0010714	positive regulation of collagen metabolic process	6/1149	40/28891	0.0047095457080022	0.0168442470335746	0.00977403458137146	Pdgfrb/Eng/Tgfb1/Dicer1/Ep300/Rgcc	6
GO:0035850	GO:0035850	epithelial cell differentiation involved in kidney development	6/1149	40/28891	0.0047095457080022	0.0168442470335746	0.00977403458137146	Mef2c/Ednra/Notch1/Lamb2/Yap1/Wwtr1	6
GO:1904262	GO:1904262	negative regulation of TORC1 signaling	6/1149	40/28891	0.0047095457080022	0.0168442470335746	0.00977403458137146	Ywhaz/Mapk3/Rnf167/Ube3a/Prkacb/Sesn3	6
GO:0042303	GO:0042303	molting cycle	13/1149	143/28891	0.0047266928456693	0.0168832729282977	0.00979667972803975	Apcdd1/Lamc1/Notch1/Nf1/Sav1/Pdgfa/Pum2/Tgfb2/Smad4/Clock/Dicer1/Mysm1/Trps1	13
GO:0042633	GO:0042633	hair cycle	13/1149	143/28891	0.0047266928456693	0.0168832729282977	0.00979667972803975	Apcdd1/Lamc1/Notch1/Nf1/Sav1/Pdgfa/Pum2/Tgfb2/Smad4/Clock/Dicer1/Mysm1/Trps1	13
GO:0048534	GO:0048534	hematopoietic or lymphoid organ development	12/1149	127/28891	0.00478654659673362	0.0170745387492177	0.00990766354014967	Cd248/Cited2/Tgfb1/Hes1/Mapk3/Samd9l/Raf1/Rc3h2/Braf/Dicer1/Sbds/Rc3h1	12
GO:0050764	GO:0050764	regulation of phagocytosis	12/1149	127/28891	0.00478654659673362	0.0170745387492177	0.00990766354014967	Pten/Myh9/Ptk2/Csk/Cnn2/Tgfb1/Itgav/Pros1/Lrp1/Dnm2/Rap1a/Ano6	12
GO:0032413	GO:0032413	negative regulation of ion transmembrane transporter activity	9/1149	81/28891	0.00483623406303604	0.0171837616956441	0.00997104119385675	Atp1a2/Rem1/Pten/Agrn/Casq2/Nedd4/Pkd2/Sri/Camk2d	9
GO:0072665	GO:0072665	protein localization to vacuole	9/1149	81/28891	0.00483623406303604	0.0171837616956441	0.00997104119385675	Cd81/Rock2/Nedd4/M6pr/Sort1/Irgm1/Vps13a/Rraga/Vps4a	9
GO:0140238	GO:0140238	presynaptic endocytosis	9/1149	81/28891	0.00483623406303604	0.0171837616956441	0.00997104119385675	Actb/Rock1/Picalm/Dnm2/Ap2m1/Ppp3cb/Fcho2/Ctbp1/Ap2s1	9
GO:2001242	GO:2001242	regulation of intrinsic apoptotic signaling pathway	16/1149	194/28891	0.00484231056893378	0.0171837616956441	0.00997104119385675	Serinc3/Nupr1/Ackr3/Fyn/App/Pttg1ip/Hspb1/Sfpq/Mcl1/Src/Nck1/Ddx3x/Usp47/Mdm4/Xbp1/Ybx3	16
GO:0051384	GO:0051384	response to glucocorticoid	10/1149	96/28891	0.00486812066236832	0.0171837616956441	0.00997104119385675	Pik3r1/Klf9/Tgfb1/Gsk3b/Nr3c1/Rps6kb1/Ep300/Akap13/Crebrf/Rest	10
GO:0018279	GO:0018279	protein N-linked glycosylation via asparagine	4/1149	18/28891	0.00487111250282801	0.0171837616956441	0.00997104119385675	Magt1/Stt3b/Stt3a/Ddost	4
GO:0042308	GO:0042308	negative regulation of protein import into nucleus	4/1149	18/28891	0.00487111250282801	0.0171837616956441	0.00997104119385675	Apod/Nf1/Gbp4/Pkig	4
GO:0045605	GO:0045605	negative regulation of epidermal cell differentiation	4/1149	18/28891	0.00487111250282801	0.0171837616956441	0.00997104119385675	Notch1/Hes1/Extl3/Tgfb2	4
GO:0045683	GO:0045683	negative regulation of epidermis development	4/1149	18/28891	0.00487111250282801	0.0171837616956441	0.00997104119385675	Notch1/Hes1/Extl3/Tgfb2	4
GO:0048368	GO:0048368	lateral mesoderm development	4/1149	18/28891	0.00487111250282801	0.0171837616956441	0.00997104119385675	Cited2/Bmpr1a/Tead1/Yap1	4
GO:0048715	GO:0048715	negative regulation of oligodendrocyte differentiation	4/1149	18/28891	0.00487111250282801	0.0171837616956441	0.00997104119385675	Daam2/Notch1/Hes1/Nf1	4
GO:0055012	GO:0055012	ventricular cardiac muscle cell differentiation	4/1149	18/28891	0.00487111250282801	0.0171837616956441	0.00997104119385675	Mef2c/Hey2/Mef2a/Lmna	4
GO:0062099	GO:0062099	negative regulation of programmed necrotic cell death	4/1149	18/28891	0.00487111250282801	0.0171837616956441	0.00997104119385675	Nupr1/Peli1/Birc2/Ybx3	4
GO:0070920	GO:0070920	regulation of regulatory ncRNA processing	4/1149	18/28891	0.00487111250282801	0.0171837616956441	0.00997104119385675	Tgfb1/Mecp2/Nr2f1/Stat3	4
GO:0097468	GO:0097468	programmed cell death in response to reactive oxygen species	4/1149	18/28891	0.00487111250282801	0.0171837616956441	0.00997104119385675	Foxp1/Pdcd10/Ep300/Stk25	4
GO:1901077	GO:1901077	regulation of relaxation of muscle	4/1149	18/28891	0.00487111250282801	0.0171837616956441	0.00997104119385675	Pde4d/Pde4b/Sri/Camk2d	4
GO:1903729	GO:1903729	regulation of plasma membrane organization	4/1149	18/28891	0.00487111250282801	0.0171837616956441	0.00997104119385675	Myh9/Rab3a/Dnm2/Wasl	4
GO:0098930	GO:0098930	axonal transport	8/1149	67/28891	0.00498560472466874	0.017553348234123	0.0101854972987038	Uchl1/Bloc1s1/Hspb1/Mecp2/Pafah1b1/Ap3m1/Snapin/Actr10	8
GO:0140895	GO:0140895	cell surface toll-like receptor signaling pathway	8/1149	67/28891	0.00498560472466874	0.017553348234123	0.0101854972987038	Pik3r1/Dab2ip/Nfkbia/Ifi35/Nmi/Rab11fip2/Lrrfip2/Peli1	8
GO:1905517	GO:1905517	macrophage migration	8/1149	67/28891	0.00498560472466874	0.017553348234123	0.0101854972987038	Il34/Cd81/Ptk2/Cd200/Cnn2/Mapk3/Csf1/Mtus1	8
GO:0072676	GO:0072676	lymphocyte migration	11/1149	112/28891	0.00506346265517273	0.0178158871200522	0.0103378379848094	Itga4/Apod/Slc12a2/Cd200/Rhoa/Msn/App/Selenok/Crk/Adam10/Wasl	11
GO:0031330	GO:0031330	negative regulation of cellular catabolic process	16/1149	195/28891	0.00508605931172579	0.0178837734889579	0.0103772296961733	Nupr1/Ptk2/Fus/Axin2/Timp3/Fez2/Herc1/Mcl1/Cirbp/Rraga/Nampt/Thrap3/Stat3/Dicer1/Ep300/Elavl1	16
GO:0090174	GO:0090174	organelle membrane fusion	12/1149	128/28891	0.00509570251151914	0.0179060539259417	0.010390158131688	Rab3a/Samd9l/Stx16/Ankfy1/Rab12/Stx12/Vcpip1/Yipf4/Vps4a/Rab8b/Stx7/Snapin	12
GO:0035107	GO:0035107	appendage morphogenesis	15/1149	178/28891	0.00513863728651574	0.0180335197060808	0.0104641213632019	Tbx2/Tbx3/Cacna1c/Ece1/Notch1/Map3k20/Asph/Atrx/Sik3/Bmpr1a/Tgfb2/Smad4/Lrp6/Dicer1/Gnaq	15
GO:0035108	GO:0035108	limb morphogenesis	15/1149	178/28891	0.00513863728651574	0.0180335197060808	0.0104641213632019	Tbx2/Tbx3/Cacna1c/Ece1/Notch1/Map3k20/Asph/Atrx/Sik3/Bmpr1a/Tgfb2/Smad4/Lrp6/Dicer1/Gnaq	15
GO:0019216	GO:0019216	regulation of lipid metabolic process	27/1149	398/28891	0.00523629879345394	0.0183643510146069	0.0106560893771884	Gper1/Pdgfrb/Pde8b/Igfbp7/Apod/Ldlr/Tgfb1/Ogt/Ttc39b/Thra/Kat2b/Cnep1r1/Adipor1/Nr3c1/Ubr4/Dnajc19/Pdgfa/Rnf213/Crtc3/Asah1/Nr1h2/Ppp2r5a/Tcf7l2/Lonp2/Sorbs1/Srebf2/Rest	27
GO:0071677	GO:0071677	positive regulation of mononuclear cell migration	9/1149	82/28891	0.00524542979303106	0.0183844675270312	0.010667762174892	Itga4/Rhoa/Tgfb1/App/Selenok/Csf1/Adam10/Ano6/Jam3	9
GO:0003180	GO:0003180	aortic valve morphogenesis	5/1149	29/28891	0.00528543213323681	0.018441117913323	0.0107006341004557	Hey2/Notch1/Rhoa/Tgfb1/Axin2	5
GO:0033119	GO:0033119	negative regulation of RNA splicing	5/1149	29/28891	0.00528543213323681	0.018441117913323	0.0107006341004557	Ptbp3/Srsf7/Acin1/Rbm42/U2af2	5
GO:0034315	GO:0034315	regulation of Arp2/3 complex-mediated actin nucleation	5/1149	29/28891	0.00528543213323681	0.018441117913323	0.0107006341004557	Wasf2/Ap1ar/Carmil1/Abi2/Nckap1	5
GO:0042059	GO:0042059	negative regulation of epidermal growth factor receptor signaling pathway	5/1149	29/28891	0.00528543213323681	0.018441117913323	0.0107006341004557	Itga1/Dab2ip/Rnf115/Cbl/Dusp3	5
GO:0060575	GO:0060575	intestinal epithelial cell differentiation	5/1149	29/28891	0.00528543213323681	0.018441117913323	0.0107006341004557	Sav1/Src/Yap1/Il6st/Dicer1	5
GO:1902894	GO:1902894	negative regulation of miRNA transcription	5/1149	29/28891	0.00528543213323681	0.018441117913323	0.0107006341004557	Tgfb1/App/Ncor2/Yy1/Rest	5
GO:1905562	GO:1905562	regulation of vascular endothelial cell proliferation	5/1149	29/28891	0.00528543213323681	0.018441117913323	0.0107006341004557	Mef2c/Itga4/Sp1/Stat3/Dicer1	5
GO:0034614	GO:0034614	cellular response to reactive oxygen species	13/1149	145/28891	0.00531049455716245	0.0185166310541112	0.0107444513187582	Pdgfrb/Sod3/Ednra/Rhob/Ptprk/Fyn/Foxp1/Pdcd10/Mapk3/Src/Fer/Ep300/Stk25	13
GO:0007431	GO:0007431	salivary gland development	6/1149	41/28891	0.00533477979466791	0.0185893388597984	0.0107866407146811	Dag1/Ctnnd1/Btbd7/Pdgfa/Xbp1/Twsg1	6
GO:0032355	GO:0032355	response to estradiol	7/1149	54/28891	0.0053560593810697	0.0186275282906181	0.0108088004952121	Gper1/Ncoa3/Tgfb1/Nrip1/Zfp703/Strn3/Stat3	7
GO:0045773	GO:0045773	positive regulation of axon extension	7/1149	54/28891	0.0053560593810697	0.0186275282906181	0.0108088004952121	Bmpr2/Lrp1/Ilk/Gdi1/Gsk3b/Pafah1b1/Ep300	7
GO:0098586	GO:0098586	cellular response to virus	7/1149	54/28891	0.0053560593810697	0.0186275282906181	0.0108088004952121	Tgfb1/Irgm1/Ddx3x/Lgals8/Atf2/Gbf1/Crebbp	7
GO:0007565	GO:0007565	female pregnancy	15/1149	179/28891	0.00540838970245202	0.0187974520146198	0.0109074003525568	Ptn/Nr2f2/H3f3b/Arhgdib/Cited2/Klf9/Bmpr2/Mapk3/Lamb1/Cr1l/Comt/Emp2/Sp1/Arid1a/Tmed2	15
GO:0003073	GO:0003073	regulation of systemic arterial blood pressure	12/1149	129/28891	0.0054205544734083	0.018827647513474	0.0109249215780181	Ace2/Enpep/Nr2f2/Ece1/Eng/Arhgap42/Tpm1/Rhoa/Bmpr2/Ncald/Mecp2/Emp2	12
GO:0010656	GO:0010656	negative regulation of muscle cell apoptotic process	8/1149	68/28891	0.00545793917214365	0.0189453465494602	0.0109932175633258	Hey2/Nupr1/Pik3r1/Ilk/Gsk3b/Pdpk1/Ppp1r10/Lrp6	8
GO:0019722	GO:0019722	calcium-mediated signaling	17/1149	214/28891	0.00546434762441035	0.0189554403498924	0.0109990745870494	Kcnj8/Pdgfrb/Rem1/Dmd/Casq2/Ackr3/Ncam1/App/Itpr1/Ncald/Selenok/Gsk3b/Irgm1/Nfat5/Ppp3cb/Cacna1d/Ppp3r1	17
GO:0016236	GO:0016236	macroautophagy	20/1149	268/28891	0.00549614805107618	0.0190535478211124	0.0110560023805259	Nupr1/Tgfb1/Snx18/Ogt/Mapk3/Map1lc3b/Fez2/Irgm1/Rab12/Pik3c2a/Stx12/Rab1b/Lgals8/Rnf213/Ddrgk1/Vps4a/Atg12/Ufl1/Snapin/Sesn3	20
GO:0001959	GO:0001959	regulation of cytokine-mediated signaling pathway	13/1149	146/28891	0.00562329074785995	0.0194693858054103	0.0112972963268017	Sh2b3/Tnfrsf1a/Parp14/Irgm1/Pafah1b1/Lsm14a/Csf1/Samhd1/Eif4e2/Il6st/Stat2/Parp9/Crebrf	13
GO:0046488	GO:0046488	phosphatidylinositol metabolic process	13/1149	146/28891	0.00562329074785995	0.0194693858054103	0.0112972963268017	Pdgfrb/Inpp4b/Pten/Pitpnc1/Pik3cd/Pik3r1/Pik3c2a/Pdgfa/Cdipt/Mtmr6/Ip6k1/Pik3ca/Smg1	13
GO:0006835	GO:0006835	dicarboxylic acid transport	10/1149	98/28891	0.00563191524658475	0.0194867866199721	0.011307393314986	Kcnj8/Slc19a1/Adora2a/Itgb1/Slc12a2/Dpysl2/Nf1/Nr3c1/Myo6/Arl6ip5	10
GO:0045824	GO:0045824	negative regulation of innate immune response	12/1149	130/28891	0.00576165029684273	0.0199229478655194	0.0115604800269379	Clec2d/Tgfb1/Serping1/Ywhaz/Parp14/Tap1/Crk/Nmi/Samhd1/Atg12/Eif4e2/Stat2	12
GO:0032496	GO:0032496	response to lipopolysaccharide	27/1149	401/28891	0.00577306495515158	0.0199496788335327	0.0115759909254207	Kcnj8/Tbxa2r/Mef2c/Ednra/Pde4d/Cfh/Slc12a2/Rhoa/Dab2ip/Pde4b/Foxp1/Ogt/Mapk3/Nfkbia/Trim12a/Irgm1/Ctr9/Fer/Sash1/Gbp6/Cd274/Xbp1/Lias/Nr2c2/Peli1/Fbxo3/Akap8	27
GO:0031113	GO:0031113	regulation of microtubule polymerization	7/1149	55/28891	0.00593110704614215	0.0204566526464075	0.0118701673032077	Mecp2/Eml2/Slain2/Cdkn1b/Mapre3/Dctn1/Clip1	7
GO:0043029	GO:0043029	T cell homeostasis	7/1149	55/28891	0.00593110704614215	0.0204566526464075	0.0118701673032077	Tgfb1/Ppp3cb/Tsc22d3/Tgfb2/Rc3h2/Siva1/Rc3h1	7
GO:0061462	GO:0061462	protein localization to lysosome	7/1149	55/28891	0.00593110704614215	0.0204566526464075	0.0118701673032077	Cd81/Rock2/Nedd4/M6pr/Sort1/Rraga/Vps4a	7
GO:0090150	GO:0090150	establishment of protein localization to membrane	20/1149	270/28891	0.00595649808944671	0.0204758174767894	0.0118812878783528	Sptbn1/Csk/Fyn/Srpr/Emc3/Ogt/Gdi1/Sec62/Tcaf1/Atp2c1/Ccdc47/Braf/Ssr3/Rab8b/Clstn1/Tmco1/Emc7/Clip1/Sec63/Atad1	20
GO:0070613	GO:0070613	regulation of protein processing	8/1149	69/28891	0.00596363221663282	0.0204758174767894	0.0118812878783528	Myh9/Plat/Xiap/Ctnnd1/Src/Glg1/Prkacb/Cast	8
GO:1901184	GO:1901184	regulation of ERBB signaling pathway	8/1149	69/28891	0.00596363221663282	0.0204758174767894	0.0118812878783528	Gper1/Itga1/Dab2ip/Spry2/Rnf115/Fer/Cbl/Dusp3	8
GO:0003184	GO:0003184	pulmonary valve morphogenesis	4/1149	19/28891	0.00597825806663049	0.0204758174767894	0.0118812878783528	Heyl/Hey2/Notch1/Tgfb2	4
GO:0010801	GO:0010801	negative regulation of peptidyl-threonine phosphorylation	4/1149	19/28891	0.00597825806663049	0.0204758174767894	0.0118812878783528	Cadm4/Spry2/Ogt/Spred1	4
GO:0010867	GO:0010867	positive regulation of triglyceride biosynthetic process	4/1149	19/28891	0.00597825806663049	0.0204758174767894	0.0118812878783528	Ldlr/Cnep1r1/Nr1h2/Tcf7l2	4
GO:0016322	GO:0016322	neuron remodeling	4/1149	19/28891	0.00597825806663049	0.0204758174767894	0.0118812878783528	Cspg4/Ednra/App/Gnaq	4
GO:0034698	GO:0034698	response to gonadotropin	4/1149	19/28891	0.00597825806663049	0.0204758174767894	0.0118812878783528	Ednra/Pde4d/Notch1/Tgfbr3	4
GO:0044321	GO:0044321	response to leptin	4/1149	19/28891	0.00597825806663049	0.0204758174767894	0.0118812878783528	Pten/Pid1/Adipor1/Stat3	4
GO:0071676	GO:0071676	negative regulation of mononuclear cell migration	4/1149	19/28891	0.00597825806663049	0.0204758174767894	0.0118812878783528	Nbl1/Apod/Cd200/Wasl	4
GO:2000725	GO:2000725	regulation of cardiac muscle cell differentiation	4/1149	19/28891	0.00597825806663049	0.0204758174767894	0.0118812878783528	Mef2c/Tgfb1/Gsk3b/Smad4	4
GO:0046651	GO:0046651	lymphocyte proliferation	26/1149	383/28891	0.00601203871273379	0.0205785016621071	0.0119408713537231	Mef2c/Tnfrsf21/Pde5a/Pten/Cd81/Prkar1a/Fyn/Cd151/Tgfb1/Hes1/Msn/Ifnar2/Itch/Selenok/Irgm1/Nck1/Psmb10/Dlg1/Emp2/Cd274/Rc3h2/Irf1/Peli1/Il6st/Rc3h1/Twsg1	26
GO:0021675	GO:0021675	nerve development	10/1149	99/28891	0.0060473067537579	0.0206662239957508	0.0119917730723266	Ednra/Itga4/Ece1/Dmd/Ackr3/Dag1/Cited2/Hes1/Ilk/Dicer1	10
GO:0003330	GO:0003330	regulation of extracellular matrix constituent secretion	3/1149	10/28891	0.00610254703032419	0.0206662239957508	0.0119917730723266	Notch1/Tnfrsf1a/Rgcc	3
GO:0007207	GO:0007207	phospholipase C-activating G protein-coupled acetylcholine receptor signaling pathway	3/1149	10/28891	0.00610254703032419	0.0206662239957508	0.0119917730723266	Itpr1/Gna11/Gnaq	3
GO:0016479	GO:0016479	negative regulation of transcription by RNA polymerase I	3/1149	10/28891	0.00610254703032419	0.0206662239957508	0.0119917730723266	Flna/Nop53/Crebbp	3
GO:0022027	GO:0022027	interkinetic nuclear migration	3/1149	10/28891	0.00610254703032419	0.0206662239957508	0.0119917730723266	Hook3/Tacc1/Dock7	3
GO:0033034	GO:0033034	positive regulation of myeloid cell apoptotic process	3/1149	10/28891	0.00610254703032419	0.0206662239957508	0.0119917730723266	Mef2c/Pik3cd/Nf1	3
GO:0035907	GO:0035907	dorsal aorta development	3/1149	10/28891	0.00610254703032419	0.0206662239957508	0.0119917730723266	Hey2/Eng/Bmpr1a	3
GO:0045955	GO:0045955	negative regulation of calcium ion-dependent exocytosis	3/1149	10/28891	0.00610254703032419	0.0206662239957508	0.0119917730723266	Notch1/Rap1b/Rest	3
GO:0060136	GO:0060136	embryonic process involved in female pregnancy	3/1149	10/28891	0.00610254703032419	0.0206662239957508	0.0119917730723266	Cited2/Emp2/Sp1	3
GO:0060926	GO:0060926	cardiac pacemaker cell development	3/1149	10/28891	0.00610254703032419	0.0206662239957508	0.0119917730723266	Tbx3/Tbx18/Bmpr1a	3
GO:0086064	GO:0086064	cell communication by electrical coupling involved in cardiac conduction	3/1149	10/28891	0.00610254703032419	0.0206662239957508	0.0119917730723266	Gjc1/Pde4d/Sri	3
GO:1902965	GO:1902965	regulation of protein localization to early endosome	3/1149	10/28891	0.00610254703032419	0.0206662239957508	0.0119917730723266	Rock2/Msn/Dtx3l	3
GO:1902966	GO:1902966	positive regulation of protein localization to early endosome	3/1149	10/28891	0.00610254703032419	0.0206662239957508	0.0119917730723266	Rock2/Msn/Dtx3l	3
GO:1904350	GO:1904350	regulation of protein catabolic process in the vacuole	3/1149	10/28891	0.00610254703032419	0.0206662239957508	0.0119917730723266	Cd81/Ldlr/Lrp1	3
GO:1905274	GO:1905274	regulation of modification of postsynaptic actin cytoskeleton	3/1149	10/28891	0.00610254703032419	0.0206662239957508	0.0119917730723266	Marcks/Ptk2/Rhoa	3
GO:2000727	GO:2000727	positive regulation of cardiac muscle cell differentiation	3/1149	10/28891	0.00610254703032419	0.0206662239957508	0.0119917730723266	Mef2c/Tgfb1/Gsk3b	3
GO:2000807	GO:2000807	regulation of synaptic vesicle clustering	3/1149	10/28891	0.00610254703032419	0.0206662239957508	0.0119917730723266	Pten/Cdh2/Picalm	3
GO:0035710	GO:0035710	CD4-positive, alpha-beta T cell activation	12/1149	131/28891	0.00611954508651673	0.02071083540218	0.0120176592652976	Cd81/Tgfb1/Foxp1/Itch/Irgm1/Cd274/Rc3h2/Irf1/Braf/Stat3/Rc3h1/Twsg1	12
GO:0010742	GO:0010742	macrophage derived foam cell differentiation	5/1149	30/28891	0.00613835096666813	0.0207485458704793	0.0120395411232698	Itgav/Selenok/Nfkbia/Csf1/Ep300	5
[truncated: 344 more rows]
