# Supplementary material for: Diverse Subpopulations of Reactive Astrocytes Following Chronic Toxoplasma Infection
Source: Glia. 2025 Jul 9;73(10):2003–24. doi: 10.1002/glia.70053 (PMC12244103; doi:10.1002/glia.70053)
Supplement: Supplementary file 13 — Data S13 Supporting Information 12. [file GLIA-73-2003-s010.csv]

	ID	Description	GeneRatio	BgRatio	pvalue	p.adjust	qvalue	geneID	Count
GO:0044782	GO:0044782	cilium organization	166/1934	418/28891	5.33986661840115e-85	3.07469519887538e-81	2.42767199209206e-81	Clcn4/Lpar1/Spef2/Cfap43/Cep126/Rfx4/Ttc21a/Rsph1/Ak7/Vangl2/Rabl2/Cfap54/Cfap70/Spag6l/Ccdc39/Cep83/Iqcg/Rsph4a/Ccdc96/Foxj1/Mns1/Ttc12/Dcdc2a/Dnajb13/Hydin/Ttll3/Dnal1/Cfap20/Rfx2/Dnah5/Cfap65/Ttc8/Cfap298/Cfap69/Lrrc43/Cfap126/Mak/Dnah1/Drc1/Odf2l/Lca5/Ttll8/Rpgrip1l/Nme5/Spag17/Rpgr/Ubxn10/Mapk15/Tekt1/Ttc39c/B9d1/Wdr35/Ift22/Hap1/Tmem107/Cfap161/Bbip1/Syne1/Cep290/Ift81/Tmem17/Cep89/Cfap206/…	166
GO:0060271	GO:0060271	cilium assembly	155/1934	387/28891	5.6641864863763e-80	1.63071928942774e-76	1.2875590228768e-76	Clcn4/Lpar1/Spef2/Cfap43/Cep126/Rfx4/Rsph1/Ak7/Vangl2/Rabl2/Cfap54/Cfap70/Spag6l/Ccdc39/Cep83/Iqcg/Rsph4a/Ccdc96/Foxj1/Mns1/Ttc12/Dcdc2a/Dnajb13/Hydin/Ttll3/Dnal1/Cfap20/Rfx2/Dnah5/Cfap65/Ttc8/Cfap298/Cfap69/Lrrc43/Mak/Dnah1/Drc1/Odf2l/Ttll8/Rpgrip1l/Nme5/Spag17/Rpgr/Ubxn10/Mapk15/Tekt1/Ttc39c/B9d1/Wdr35/Ift22/Hap1/Tmem107/Cfap161/Bbip1/Syne1/Cep290/Ift81/Tmem17/Cep89/Cfap206/Ift46/Cntrl/Kcnj10/T…	155
GO:0007018	GO:0007018	microtubule-based movement	136/1934	449/28891	5.90580318497708e-53	1.13352049130327e-49	8.94988208979509e-50	Fez1/Spef2/Enkur/Cfap43/Ttc21a/Ak7/Fmn2/Dnah6/Ttll6/Rabl2/Cfap54/Dnah12/Cfap70/Tmem108/Spag6l/Ccdc39/Iqcg/Rsph4a/Mns1/Ttc12/Hydin/Ttll3/Kif11/Cfap20/Tuba1a/Dnah5/Cfap65/Cfap298/Cfap69/Dnah9/Map2/Mak/Map1b/Dnah1/Dnali1/Drc1/Kif21a/Lca5/Cfap45/Ttll8/Nme5/Spag17/Rpgr/Tekt1/Lztfl1/Kif6/Wdr35/Stk11/Ift22/Hap1/Dnah11/Ift81/Arhgap21/Cfap206/Ift46/Rfx3/Bbs1/Ift43/Cfap52/Eno4/Pura/Dnaja1/Tekt4/Cfap44/Dynl…	136
GO:0003341	GO:0003341	cilium movement	83/1934	234/28891	2.1016347334772e-38	3.02530319884043e-35	2.38867379312843e-35	Spef2/Enkur/Cfap43/Ttc21a/Ak7/Dnah6/Ttll6/Rabl2/Cfap54/Dnah12/Cfap70/Spag6l/Ccdc39/Iqcg/Rsph4a/Mns1/Ttc12/Hydin/Ttll3/Cfap20/Dnah5/Cfap65/Cfap298/Cfap69/Dnah9/Dnah1/Dnali1/Drc1/Cfap45/Ttll8/Nme5/Spag17/Tekt1/Lztfl1/Dnah11/Ift81/Cfap206/Rfx3/Bbs1/Cfap52/Eno4/Dnaja1/Tekt4/Cfap44/Drc7/Atp2b4/Spef1/Cfap221/Daw1/Cfap47/Zmynd10/Dnah7b/Ccdc40/Anxa5/Cfap157/Cfap53/Bbs4/Dnah7a/Kif27/Dnah2/Ttc29/Ulk4/Tmem2…	83
GO:0099111	GO:0099111	microtubule-based transport	79/1934	222/28891	1.00046912569323e-36	1.15214024514832e-33	9.0968971660401e-34	Fez1/Spef2/Cfap43/Ttc21a/Ak7/Cfap54/Tmem108/Spag6l/Ccdc39/Rsph4a/Tuba1a/Dnah5/Dnah9/Map2/Mak/Map1b/Dnah1/Lca5/Cfap45/Nme5/Spag17/Rpgr/Wdr35/Stk11/Ift22/Hap1/Dnah11/Ift81/Arhgap21/Ift46/Rfx3/Bbs1/Ift43/Pura/Agbl4/Ift74/Uchl1/Cfap221/Daw1/Ift80/Ccdc40/Traf3ip1/Bloc1s1/Ift122/Cfap53/Myo5a/Ift27/Mecp2/Kif27/Ulk4/Dnaaf4/Dync2h1/Snapin/Cluap1/Dync2li1/Ift52/Ift20/Ap3m2/Arl8a/Ift88/Jhy/Stk36/Hspb1/Wdr19…	79
GO:0001578	GO:0001578	microtubule bundle formation	60/1934	132/28891	2.76040194159687e-35	2.64906572995246e-32	2.09160982206261e-32	Spef2/Cfap43/Rsph1/Ak7/Ttll6/Spag6l/Ccdc39/Iqcg/Rsph4a/Foxj1/Mns1/Ttc12/Dnajb13/Hydin/Dnal1/Dnah5/Cfap65/Cfap69/Lrrc43/Map2/Map1b/Dnah1/Drc1/Spag17/Cfap206/Ift46/Cntrl/Tbc1d32/Cfap44/Drc7/Spef1/Daw1/Cfap47/Zmynd10/Dnah7b/Ccdc40/Cfap157/Dnah7a/Gas2l1/Dnah2/Ulk4/Dnaaf4/Armc2/Cluap1/Ift88/Ccdc65/Dnah7c/Jhy/Lrguk/Stk36/Ccdc103/Clip1/Gas8/Dnaaf2/Tpgs1/Mapre1/Nckap5/Cc2d2a/Ccdc66/Clasp1	60
GO:0035082	GO:0035082	axoneme assembly	51/1934	99/28891	1.40078362108812e-33	1.15224458431791e-30	9.09772099169864e-31	Spef2/Cfap43/Rsph1/Ak7/Spag6l/Ccdc39/Iqcg/Rsph4a/Foxj1/Mns1/Ttc12/Dnajb13/Hydin/Dnal1/Dnah5/Cfap65/Cfap69/Lrrc43/Dnah1/Drc1/Spag17/Cfap206/Ift46/Cntrl/Tbc1d32/Cfap44/Drc7/Spef1/Daw1/Cfap47/Zmynd10/Dnah7b/Ccdc40/Cfap157/Dnah7a/Dnah2/Ulk4/Dnaaf4/Armc2/Cluap1/Ift88/Ccdc65/Dnah7c/Jhy/Lrguk/Stk36/Ccdc103/Gas8/Dnaaf2/Tpgs1/Cc2d2a	51
GO:0001539	GO:0001539	cilium or flagellum-dependent cell motility	67/1934	195/28891	2.80306707748824e-30	1.79334002579747e-27	1.41595867925985e-27	Spef2/Enkur/Cfap43/Ttc21a/Dnah6/Ttll6/Rabl2/Cfap54/Dnah12/Spag6l/Ccdc39/Iqcg/Rsph4a/Mns1/Ttc12/Ttll3/Cfap20/Dnah5/Cfap65/Cfap69/Dnah9/Dnah1/Drc1/Cfap45/Ttll8/Tekt1/Lztfl1/Dnah11/Ift81/Cfap206/Ift46/Rfx3/Bbs1/Cfap52/Eno4/Dnaja1/Tekt4/Cfap44/Drc7/Atp2b4/Cfap221/Cfap47/Dnah7b/Ccdc40/Anxa5/Cfap157/Cfap53/Bbs4/Dnah7a/Dnah2/Tmem232/Dync2h1/Armc2/Tcte1/Ift88/Kif9/Ccdc65/Dnah7c/Cfap61/Gas8/Slirp/Dnaaf2/T…	67
GO:0060285	GO:0060285	cilium-dependent cell motility	67/1934	195/28891	2.80306707748824e-30	1.79334002579747e-27	1.41595867925985e-27	Spef2/Enkur/Cfap43/Ttc21a/Dnah6/Ttll6/Rabl2/Cfap54/Dnah12/Spag6l/Ccdc39/Iqcg/Rsph4a/Mns1/Ttc12/Ttll3/Cfap20/Dnah5/Cfap65/Cfap69/Dnah9/Dnah1/Drc1/Cfap45/Ttll8/Tekt1/Lztfl1/Dnah11/Ift81/Cfap206/Ift46/Rfx3/Bbs1/Cfap52/Eno4/Dnaja1/Tekt4/Cfap44/Drc7/Atp2b4/Cfap221/Cfap47/Dnah7b/Ccdc40/Anxa5/Cfap157/Cfap53/Bbs4/Dnah7a/Dnah2/Tmem232/Dync2h1/Armc2/Tcte1/Ift88/Kif9/Ccdc65/Dnah7c/Cfap61/Gas8/Slirp/Dnaaf2/T…	67
GO:0060294	GO:0060294	cilium movement involved in cell motility	62/1934	189/28891	7.52722412384974e-27	4.33417565051268e-24	3.42211378851653e-24	Spef2/Enkur/Cfap43/Ttc21a/Dnah6/Ttll6/Rabl2/Cfap54/Dnah12/Spag6l/Ccdc39/Iqcg/Rsph4a/Mns1/Ttc12/Ttll3/Cfap20/Dnah5/Cfap65/Cfap69/Dnah9/Dnah1/Cfap45/Ttll8/Tekt1/Lztfl1/Dnah11/Ift81/Cfap206/Bbs1/Cfap52/Eno4/Dnaja1/Tekt4/Cfap44/Drc7/Atp2b4/Cfap221/Cfap47/Dnah7b/Ccdc40/Anxa5/Cfap157/Cfap53/Bbs4/Dnah7a/Dnah2/Tmem232/Dync2h1/Armc2/Tcte1/Ift88/Kif9/Dnah7c/Cfap61/Gas8/Slirp/Tpgs1/Ttll9/Ropn1l/Cep128/Dzip1	62
GO:0032886	GO:0032886	regulation of microtubule-based process	68/1934	265/28891	2.00152157367563e-22	1.04770556556585e-19	8.27231739397614e-20	Stmn2/Fez1/Cfap43/Ttll6/Stmnd1/Spag6l/Ccdc39/Rsph4a/Eml2/Cfap20/Cfap298/Cfap69/Map2/Map1b/Akap9/Specc1l/Taok1/Drc1/Senp6/Trim37/Cfap45/Ckap5/Mapk15/Dixdc1/Stk11/Hap1/Dnah11/Cfap206/Bbs1/Togaram1/Spef1/Mid1ip1/Map10/Hsph1/Slain1/Ccdc40/Anxa5/Traf3ip1/Bbs4/Slc39a12/Mecp2/Gas2l1/Hspa1b/Map9/Mpdz/Tacc2/Atxn7/Ripor2/Chmp5/Kif9/Ccdc65/Tmem67/Chmp2b/Mdm1/Alms1/Clip1/Cdk11b/Spice1/Git1/Mapre1/Cep97/Camsa…	68
GO:0003351	GO:0003351	epithelial cilium movement involved in extracellular fluid movement	27/1934	44/28891	3.72038246623081e-21	1.78516352004642e-18	1.40950279575885e-18	Spef2/Cfap43/Ak7/Cfap54/Spag6l/Ccdc39/Rsph4a/Dnah5/Dnah9/Dnah1/Cfap45/Nme5/Spag17/Dnah11/Rfx3/Cfap221/Daw1/Ccdc40/Cfap53/Kif27/Ulk4/Dnaaf4/Jhy/Stk36/Ccdc103/Gas8/Dnaaf2	27
GO:0006397	GO:0006397	mRNA processing	95/1934	496/28891	8.54953609402342e-21	3.78678683302976e-18	2.98991468745645e-18	Rbfox1/Khdrbs3/BC005624/Arvcf/Hnrnpf/Rbm39/Zfp36l1/Rbmx/Malat1/Srek1ip1/Thoc2/Psip1/Prdx6/Prpf18/Luc7l2/Smn1/Nudt21/Celf1/Srsf10/Dhx16/Rbm8a/Srsf1/Prpf38b/Cwc15/Safb2/Lsm3/Nsrp1/Sf3a1/Ppp4r2/Zranb2/Snrpf/Zmat2/Alyref/Hnrnpc/Paf1/Magoh/Khsrp/Snrpc/Thrap3/Rnpc3/Srsf4/Dhx8/Iws1/Cpsf1/Cdk9/Gemin7/Strap/Zc3h14/Pcf11/Ddx41/Sart3/Snrpb2/Rbbp6/Srsf5/Tent4a/Rbfox2/Fxr1/Gpatch1/Slirp/Cstf2/Eftud2/Syncrip/A…	95
GO:0010970	GO:0010970	transport along microtubule	53/1934	180/28891	1.02899679640072e-20	4.23211682405381e-18	3.34153170199601e-18	Fez1/Ttc21a/Tmem108/Tuba1a/Map2/Mak/Map1b/Lca5/Spag17/Rpgr/Wdr35/Stk11/Ift22/Hap1/Ift81/Arhgap21/Ift46/Bbs1/Ift43/Pura/Agbl4/Ift74/Uchl1/Ift80/Traf3ip1/Bloc1s1/Ift122/Myo5a/Ift27/Mecp2/Dync2h1/Snapin/Cluap1/Dync2li1/Ift52/Ift20/Ap3m2/Arl8a/Ift88/Hspb1/Wdr19/Lca5l/Bloc1s5/Ift140/Ift172/Sfpq/Arl8b/Wdpcp/Bicdl1/Copg2/Bloc1s6/Spg7/Fbxw11	53
GO:1905515	GO:1905515	non-motile cilium assembly	34/1934	77/28891	4.28789272432794e-20	1.56341781577553e-17	1.23442012876081e-17	Clcn4/Cep126/Vangl2/Spag6l/Ttc8/Mak/Rpgrip1l/Hap1/Tmem107/Cep290/Tmem17/Cep89/Kcnj10/Tbc1d32/Bbs1/Ahi1/Ift74/Ift80/Ift122/Bbs4/Ccdc13/Dync2h1/Tmem216/Ift52/Ift88/Mks1/Tmem67/Tmem80/Ift140/Mapre1/Ift172/Cc2d2a/Pqbp1/Csnk1d	34
GO:0006858	GO:0006858	extracellular transport	27/1934	47/28891	4.34433571594451e-20	1.56341781577553e-17	1.23442012876081e-17	Spef2/Cfap43/Ak7/Cfap54/Spag6l/Ccdc39/Rsph4a/Dnah5/Dnah9/Dnah1/Cfap45/Nme5/Spag17/Dnah11/Rfx3/Cfap221/Daw1/Ccdc40/Cfap53/Kif27/Ulk4/Dnaaf4/Jhy/Stk36/Ccdc103/Gas8/Dnaaf2	27
GO:0044458	GO:0044458	motile cilium assembly	33/1934	79/28891	1.23002845740703e-18	4.16617873985275e-16	3.28946929259502e-16	Spef2/Cfap43/Cfap54/Spag6l/Ccdc39/Iqcg/Foxj1/Mns1/Ttc12/Cfap65/Cfap69/Dnah1/Spag17/Ift81/Cfap206/Cfap44/Ahi1/Drc7/Cfap221/Cfap47/Zmynd10/Ccdc40/Cfap157/Ulk4/Armc2/Ift88/Jhy/Mks1/Cfap61/Tpgs1/Cc2d2a/Cep128/Dzip1	33
GO:0097722	GO:0097722	sperm motility	49/1934	172/28891	1.36319036342033e-18	4.36069450698569e-16	3.44305215182011e-16	Spef2/Enkur/Cfap43/Ttc21a/Rabl2/Cfap54/Spag6l/Ccdc39/Iqcg/Mns1/Ttc12/Ttll3/Dnah5/Cfap65/Cfap69/Dnah1/Cfap45/Ttll8/Lztfl1/Pithd1/Dnah11/Ift81/Cfap206/Cfap52/Eno4/Dnaja1/Cfap44/Drc7/Atp2b4/Cfap221/Cfap47/Zmynd10/Ccdc40/Anxa5/Cfap157/Cfap53/Tmem232/Armc2/Tcte1/Ift88/Kif9/Cfap61/Gas8/Slirp/Tpgs1/Ttll9/Ropn1l/Cep128/Dzip1	49
GO:0030705	GO:0030705	cytoskeleton-dependent intracellular transport	55/1934	214/28891	1.94750467288518e-18	5.90196416130151e-16	4.65998486547983e-16	Fez1/Ttc21a/Tmem108/Tuba1a/Map2/Mak/Map1b/Lca5/Spag17/Rpgr/Wdr35/Stk11/Ift22/Hap1/Ift81/Arhgap21/Ift46/Bbs1/Ift43/Pura/Agbl4/Ift74/Uchl1/Ift80/Traf3ip1/Bloc1s1/Ift122/Myo5a/Ift27/Mecp2/Dync2h1/Snapin/Cluap1/Dync2li1/Ift52/Ift20/Ap3m2/Arl8a/Ift88/Hspb1/Wdr19/Lca5l/Bloc1s5/Ift140/Myo1e/Ift172/Ccdc88c/Sfpq/Arl8b/Wdpcp/Bicdl1/Copg2/Bloc1s6/Spg7/Fbxw11	55
GO:0030317	GO:0030317	flagellated sperm motility	47/1934	164/28891	5.25465698266744e-18	1.51281574530995e-15	1.19446650042846e-15	Spef2/Enkur/Cfap43/Ttc21a/Rabl2/Cfap54/Spag6l/Ccdc39/Iqcg/Mns1/Ttc12/Ttll3/Dnah5/Cfap65/Cfap69/Dnah1/Cfap45/Ttll8/Lztfl1/Dnah11/Ift81/Cfap206/Cfap52/Eno4/Dnaja1/Cfap44/Drc7/Atp2b4/Cfap221/Cfap47/Ccdc40/Anxa5/Cfap157/Cfap53/Tmem232/Armc2/Tcte1/Ift88/Kif9/Cfap61/Gas8/Slirp/Tpgs1/Ttll9/Ropn1l/Cep128/Dzip1	47
GO:0061512	GO:0061512	protein localization to cilium	31/1934	74/28891	1.23081260792729e-17	3.37477095068827e-15	2.66460133014435e-15	Ttc21a/Ccdc39/Mapk15/Lztfl1/Wdr35/Tmem107/Dnah11/Bbip1/Tbc1d32/Bbs1/Ift80/Zmynd10/Ccdc40/Ift122/Cfap53/Bbs4/Crocc/Dync2h1/Rab29/Cplane1/Ift20/Rab8a/Wdr19/Gas8/Ift140/Spata7/Zfp423/Cc2d2a/Ccdc66/Dzip1/Csnk1d	31
GO:0042073	GO:0042073	intraciliary transport	26/1934	53/28891	4.14387652372193e-17	1.08456550107231e-14	8.56335057701197e-15	Ttc21a/Mak/Lca5/Rpgr/Wdr35/Ift22/Ift81/Ift46/Bbs1/Ift43/Ift74/Ift80/Traf3ip1/Ift122/Ift27/Dync2h1/Cluap1/Dync2li1/Ift52/Ift20/Ift88/Wdr19/Lca5l/Ift140/Ift172/Wdpcp	26
GO:0008380	GO:0008380	RNA splicing	82/1934	449/28891	7.57213245011967e-17	1.89566689772996e-14	1.49675240512892e-14	Rbfox1/Khdrbs3/BC005624/Arvcf/Hnrnpf/Rbm39/Rbmx/Malat1/Srek1ip1/Thoc2/Psip1/Prdx6/Prpf18/Luc7l2/Smn1/Celf1/Fus/Srsf10/Dhx16/Rbm8a/Srsf1/Clk4/Prpf38b/Cwc15/Lsm3/Nsrp1/Sf3a1/Ppp4r2/Zranb2/Snrpf/Zmat2/Alyref/Usp22/Hnrnpc/Supt20/Atxn7/Magoh/Khsrp/Snrpc/Thrap3/Rnpc3/Srsf4/Dhx8/Iws1/Hnrnph3/Gemin7/Strap/Ddx41/Sart3/Snrpb2/Srsf5/Rbfox2/Fxr1/Slirp/Eftud2/Syncrip/Srpk2/Rbm24/Rbm25/Tra2b/Dnajc17/Lsm8/Rbm22…	82
GO:0031503	GO:0031503	protein-containing complex localization	55/1934	244/28891	1.00734880647996e-15	2.41679767821317e-13	1.90821907683638e-13	Lpar1/Erbb4/Ttc21a/Lgi1/Reln/Adam22/Mak/Akap9/Lca5/Spag17/Rpgr/Mapk10/Wdr35/Ift22/Hap1/Ift81/Ift46/Bbs1/Ift43/Pura/Synj1/Ogt/Ap2a2/Ift74/Ift80/Pick1/Ophn1/Ap2b1/Traf3ip1/Ift122/Ift27/Tmem232/Dync2h1/Snapin/Lhfpl4/Cluap1/Dync2li1/Ift52/Akirin2/Ift20/Rab8a/Ift88/Sacm1l/Wdr19/Dlg1/Fxr1/Lca5l/Nacc2/Git1/Ipo9/Ift140/Ift172/Sfpq/Wdpcp/Dzip1	55
GO:0060972	GO:0060972	left/right pattern formation	40/1934	141/28891	2.25917589176856e-15	5.20333391392134e-13	4.10837081117827e-13	Enkur/Tgif1/Vangl2/Ccdc39/Foxj1/Mns1/Dnah5/Drc1/Cfap45/Rpgrip1l/Tmem107/Dnah11/Cep290/Tbc1d32/Rfx3/Cfap52/Bicc1/Ift74/Daw1/Ccdc40/Ift122/Cfap53/Dnaaf4/Dync2h1/Cluap1/Dync2li1/Ift52/Ift88/Pkd2/Mks1/Tmem67/Ccdc103/Gas8/Rbpj/Epb41l5/Dnaaf2/Mib1/Ift140/Ift172/Cc2d2a	40
GO:0120316	GO:0120316	sperm flagellum assembly	23/1934	48/28891	5.22013671843673e-15	1.15605950864457e-12	9.1278423024001e-13	Spef2/Cfap43/Cfap54/Spag6l/Iqcg/Mns1/Ttc12/Cfap65/Cfap69/Dnah1/Ift81/Cfap206/Cfap44/Drc7/Cfap221/Cfap47/Cfap157/Armc2/Ift88/Cfap61/Tpgs1/Cep128/Dzip1	23
GO:0007389	GO:0007389	pattern specification process	83/1934	498/28891	1.14416228622949e-14	2.44003201633681e-12	1.92656409911312e-12	Hoxb8/Hoxc4/Hoxa5/Hoxb7/Hoxd4/Hoxd3/Hoxb2/Hoxb3/Hoxb4/Pax6/Lrp2/Meis2/Erbb4/Enkur/Meis1/Tgif1/Rfx4/Vangl2/Nr2f1/Irx3/Reln/Ccdc39/Foxj1/Mns1/Hipk1/Hipk2/Dnah5/Ttc8/Ppp2r3a/Celsr1/Shroom3/Drc1/Mllt3/Cfap45/Rpgrip1l/Crb2/Tmem107/Dnah11/Cep290/Robo1/Tbc1d32/Rfx3/Cfap52/Bicc1/Ift74/Daw1/Ccdc40/Traf3ip1/Ift122/Cfap53/Nckap1/Nrp2/Kmt2a/Dnaaf4/Dync2h1/Tshz1/Cluap1/Dync2li1/Ift52/Ring1/Ift88/Pkd2/Mks1/Tme…	83
GO:0003002	GO:0003002	regionalization	78/1934	455/28891	1.55085380918063e-14	3.18922008330787e-12	2.51809684280117e-12	Hoxb8/Hoxc4/Hoxa5/Hoxb7/Hoxd4/Hoxd3/Hoxb2/Hoxb3/Hoxb4/Pax6/Lrp2/Enkur/Tgif1/Rfx4/Vangl2/Nr2f1/Irx3/Reln/Ccdc39/Foxj1/Mns1/Hipk1/Hipk2/Dnah5/Ppp2r3a/Celsr1/Drc1/Mllt3/Cfap45/Rpgrip1l/Crb2/Tmem107/Dnah11/Cep290/Robo1/Tbc1d32/Rfx3/Cfap52/Bicc1/Ift74/Daw1/Ccdc40/Traf3ip1/Ift122/Cfap53/Nckap1/Nrp2/Kmt2a/Dnaaf4/Dync2h1/Tshz1/Cluap1/Dync2li1/Ift52/Ring1/Ift88/Pkd2/Mks1/Tmem67/Wdr19/Prkacb/Rnf220/Ccdc103…	78
GO:0009799	GO:0009799	specification of symmetry	39/1934	144/28891	2.697213887671e-14	5.17685252173654e-12	4.08746202836879e-12	Enkur/Tgif1/Vangl2/Ccdc39/Foxj1/Dnah5/Drc1/Cfap45/Rpgrip1l/Tmem107/Dnah11/Cep290/Tbc1d32/Rfx3/Cfap52/Bicc1/Ift74/Daw1/Ccdc40/Cfap53/Dnaaf4/Dync2h1/Cluap1/Dync2li1/Ift52/Ift88/Pkd2/Mks1/Tmem67/Ccdc103/Gas8/Rbpj/Dnaaf2/Mib1/Ift140/Ift172/Cc2d2a/Aida/Map3k4	39
GO:0009855	GO:0009855	determination of bilateral symmetry	39/1934	144/28891	2.697213887671e-14	5.17685252173654e-12	4.08746202836879e-12	Enkur/Tgif1/Vangl2/Ccdc39/Foxj1/Dnah5/Drc1/Cfap45/Rpgrip1l/Tmem107/Dnah11/Cep290/Tbc1d32/Rfx3/Cfap52/Bicc1/Ift74/Daw1/Ccdc40/Cfap53/Dnaaf4/Dync2h1/Cluap1/Dync2li1/Ift52/Ift88/Pkd2/Mks1/Tmem67/Ccdc103/Gas8/Rbpj/Dnaaf2/Mib1/Ift140/Ift172/Cc2d2a/Aida/Map3k4	39
GO:0007224	GO:0007224	smoothened signaling pathway	42/1934	168/28891	5.70688435543543e-14	1.0600077457612e-11	8.36945111413434e-12	Nkx6-1/Pax6/Rfx4/Rb1/Sall1/Dcdc2a/Hipk1/Hipk2/Tuba1a/Rpgrip1l/B9d1/Ift81/Tmem17/Ift46/Tbc1d32/Tmem231/Dyrk2/Ift80/Traf3ip1/Ift122/Ift27/Ndst1/Ro60/Dync2h1/Cluap1/Ift52/Ift20/Ift88/Mks1/Stk36/Iqub/Wdr19/Prkacb/Gas8/Armc9/Ift140/Ift172/Pdcl/Zfp423/Cc2d2a/Wdpcp/Dzip1	42
GO:0007368	GO:0007368	determination of left/right symmetry	37/1934	135/28891	8.20444894767607e-14	1.47628803252246e-11	1.16562549358595e-11	Enkur/Tgif1/Vangl2/Ccdc39/Foxj1/Dnah5/Drc1/Cfap45/Rpgrip1l/Tmem107/Dnah11/Cep290/Tbc1d32/Rfx3/Cfap52/Bicc1/Ift74/Daw1/Ccdc40/Cfap53/Dnaaf4/Dync2h1/Cluap1/Dync2li1/Ift52/Ift88/Pkd2/Mks1/Tmem67/Ccdc103/Gas8/Rbpj/Dnaaf2/Mib1/Ift140/Ift172/Cc2d2a	37
GO:0000375	GO:0000375	RNA splicing, via transesterification reactions	58/1934	304/28891	3.7921649761584e-13	6.2386531236343e-11	4.92582271639944e-11	Rbfox1/Khdrbs3/BC005624/Rbm39/Rbmx/Malat1/Psip1/Prdx6/Prpf18/Luc7l2/Smn1/Celf1/Srsf10/Dhx16/Rbm8a/Srsf1/Cwc15/Lsm3/Nsrp1/Sf3a1/Snrpf/Zmat2/Hnrnpc/Magoh/Snrpc/Thrap3/Rnpc3/Srsf4/Dhx8/Gemin7/Strap/Ddx41/Sart3/Snrpb2/Srsf5/Rbfox2/Fxr1/Slirp/Eftud2/Srpk2/Rbm24/Rbm25/Tra2b/Dnajc17/Lsm8/Rbm22/Snrnp25/Rbm4b/Rest/Usp4/Snrpa1/Mettl3/Sfpq/Prmt5/Pqbp1/Jmjd6/Sf3b4/Cdc40	58
GO:0000377	GO:0000377	RNA splicing, via transesterification reactions with bulged adenosine as nucleophile	58/1934	304/28891	3.7921649761584e-13	6.2386531236343e-11	4.92582271639944e-11	Rbfox1/Khdrbs3/BC005624/Rbm39/Rbmx/Malat1/Psip1/Prdx6/Prpf18/Luc7l2/Smn1/Celf1/Srsf10/Dhx16/Rbm8a/Srsf1/Cwc15/Lsm3/Nsrp1/Sf3a1/Snrpf/Zmat2/Hnrnpc/Magoh/Snrpc/Thrap3/Rnpc3/Srsf4/Dhx8/Gemin7/Strap/Ddx41/Sart3/Snrpb2/Srsf5/Rbfox2/Fxr1/Slirp/Eftud2/Srpk2/Rbm24/Rbm25/Tra2b/Dnajc17/Lsm8/Rbm22/Snrnp25/Rbm4b/Rest/Usp4/Snrpa1/Mettl3/Sfpq/Prmt5/Pqbp1/Jmjd6/Sf3b4/Cdc40	58
GO:0000398	GO:0000398	mRNA splicing, via spliceosome	58/1934	304/28891	3.7921649761584e-13	6.2386531236343e-11	4.92582271639944e-11	Rbfox1/Khdrbs3/BC005624/Rbm39/Rbmx/Malat1/Psip1/Prdx6/Prpf18/Luc7l2/Smn1/Celf1/Srsf10/Dhx16/Rbm8a/Srsf1/Cwc15/Lsm3/Nsrp1/Sf3a1/Snrpf/Zmat2/Hnrnpc/Magoh/Snrpc/Thrap3/Rnpc3/Srsf4/Dhx8/Gemin7/Strap/Ddx41/Sart3/Snrpb2/Srsf5/Rbfox2/Fxr1/Slirp/Eftud2/Srpk2/Rbm24/Rbm25/Tra2b/Dnajc17/Lsm8/Rbm22/Snrnp25/Rbm4b/Rest/Usp4/Snrpa1/Mettl3/Sfpq/Prmt5/Pqbp1/Jmjd6/Sf3b4/Cdc40	58
GO:0007288	GO:0007288	sperm axoneme assembly	17/1934	31/28891	1.09272926476652e-12	1.74775975181267e-10	1.37997008611889e-10	Spef2/Cfap43/Spag6l/Iqcg/Mns1/Ttc12/Cfap65/Cfap69/Dnah1/Cfap206/Cfap44/Drc7/Cfap47/Cfap157/Armc2/Ift88/Tpgs1	17
GO:0060632	GO:0060632	regulation of microtubule-based movement	23/1934	60/28891	1.80012231977473e-12	2.80137954520619e-10	2.21187149334483e-10	Fez1/Cfap43/Ttll6/Spag6l/Ccdc39/Rsph4a/Cfap20/Cfap298/Cfap69/Map2/Drc1/Cfap45/Stk11/Hap1/Dnah11/Cfap206/Bbs1/Ccdc40/Anxa5/Bbs4/Mecp2/Kif9/Ccdc65	23
GO:1902017	GO:1902017	regulation of cilium assembly	26/1934	77/28891	2.04697969060979e-12	3.10171291013978e-10	2.44900423372401e-10	Lpar1/Mns1/Dcdc2a/Mak/Odf2l/Mapk15/Hap1/Syne1/Ift46/Zmynd10/Bbs4/Tchp/Sdccag8/Crocc/Dync2li1/Ift20/Ift88/Tmem67/Arhgap35/Ift140/Yap1/Cep97/Wdpcp/Pqbp1/Dzip1/Atg5	26
GO:0070507	GO:0070507	regulation of microtubule cytoskeleton organization	38/1934	159/28891	3.95796838176099e-12	5.84358511337943e-10	4.61389080724041e-10	Stmn2/Stmnd1/Eml2/Map2/Map1b/Akap9/Specc1l/Taok1/Senp6/Ckap5/Mapk15/Dixdc1/Togaram1/Spef1/Mid1ip1/Hsph1/Slain1/Traf3ip1/Slc39a12/Mecp2/Gas2l1/Hspa1b/Map9/Mpdz/Atxn7/Ripor2/Chmp5/Chmp2b/Clip1/Git1/Mapre1/Cep97/Camsap1/Hdgfl3/Chmp6/Rnf4/Wdr47/Clasp1	38
GO:1903311	GO:1903311	regulation of mRNA metabolic process	56/1934	304/28891	4.21812349758818e-12	6.07198877477818e-10	4.79423036475877e-10	Rbfox1/Vim/Khdrbs3/Rbm39/Zfp36l1/Rbmx/Malat1/Prdx6/Exosc3/Celf1/Fus/Srsf10/Rbm8a/Srsf1/Safb2/Nsrp1/Hnrnpc/Paf1/Magoh/Khsrp/Thrap3/Cnot1/Srsf4/Hnrnpa0/Tnrc6c/Iws1/Cdk9/Pum2/Rc3h2/Zc3h14/Dicer1/Tent4a/Patl1/Rbfox2/Ago2/Fxr1/Slirp/Exosc7/Syncrip/Srpk2/Fip1l1/Tent4b/Rbm24/Rbm25/Tra2b/Rest/Samd4b/Ythdf1/Mettl3/Prmt5/Adarb1/Eif4enif1/Rock2/Jmjd6/Cnot6/Sf3b4	56
GO:0090596	GO:0090596	sensory organ morphogenesis	58/1934	322/28891	4.58221949352563e-12	6.43522435212696e-10	5.08102849615845e-10	Crb1/Nr4a3/Pax6/Sox2/Meis1/Vangl2/Fzd3/Tenm3/Irx5/Hipk1/Hipk2/Ttc8/Ppp2r3a/Celsr1/Lrig3/Sobp/Rpgrip1l/Rpgr/Ttc39c/Sp3/Dzank1/Hmgn1/Crb2/Fat3/Prox1/Sox9/Phactr4/Ahi1/Arid1a/Ntn1/Rpl38/Jag1/Ift122/Bbs4/Col8a2/Tspan12/Tshz1/Dvl3/Fjx1/Ripor2/Ring1/Wdr19/Alms1/Fat1/Nipbl/Stat3/Bcl2/Bcr/Bloc1s5/Ift172/Tsku/Zhx2/Rest/Fzd6/Wdpcp/Mfn2/Sox1/Tdrd7	58
GO:0006338	GO:0006338	chromatin remodeling	75/1934	489/28891	1.46859914095967e-11	2.01337948896327e-09	1.58969415784581e-09	Pax6/Nap1l5/L3mbtl3/Rb1/Hmgb1/Ruvbl2/Trim37/Zfp827/Ino80b/Chaf1a/Tspyl5/Psip1/Sox9/Rbbp4/Ruvbl1/Fam47e/Ogt/Arid1a/Dmap1/Kcnq1ot1/Nfat5/Cbx3/Hp1bp3/Mecp2/Kmt2a/Mysm1/Ino80d/Smchd1/Phc1/Dnajc9/Iws1/Zfp445/Ring1/Hdgfl2/Cdk9/Ndn/Satb1/Dicer1/Vps72/Sart3/Kat6b/Mybbp1a/Pwwp2a/Nipbl/Ddx21/Cenpv/Smyd3/Kdm5a/Atf7ip/Tasor2/Kdm1a/Srpk2/Kmt2b/Ttf1/Sin3a/Nap1l3/Nap1l1/Cdyl/Lrif1/Pik3ca/Rest/Npm3/Pcgf2/Brd4/Kd…	75
GO:1902115	GO:1902115	regulation of organelle assembly	46/1934	229/28891	1.61318905799768e-11	2.1601726967327e-09	1.70559695018163e-09	Lpar1/Fez1/Mns1/Dcdc2a/Mak/Senp6/Odf2l/Trim37/Mapk15/Hap1/Syne1/Ift46/Zmynd10/Ptprd/Bbs4/Tchp/Hspa1b/Sdccag8/Crocc/G3bp1/Cnot1/Dync2li1/Ift20/Ripor2/Chmp5/Ift88/Kif9/Tmem67/Chmp2b/Mdm1/Alms1/Arhgap35/Spice1/Fez2/Ift140/Pikfyve/Yap1/Cep97/Chmp6/Wdpcp/Pqbp1/Mfn2/Rnf4/Dzip1/Atg5/Cnot6	46
GO:0021915	GO:0021915	neural tube development	42/1934	198/28891	1.95823469903966e-11	2.56261713569781e-09	2.02335302994074e-09	Pax6/Lrp2/Tgif1/Vangl2/Fzd3/Sall1/Celsr1/Specc1l/Shroom3/Zfp36l1/Rpgrip1l/Stk3/Tmem107/Tbc1d32/Phactr4/Marcks/Arid1a/Rgma/Traf3ip1/Ift122/Bbs4/Nckap1/Enah/Dvl3/Cluap1/Ift52/Cby1/Mks1/Wdr19/Prkacb/Arhgap35/Opa1/Rnf220/Mib1/Ift140/Ift172/Kdm6a/Cc2d2a/Fzd6/Wdpcp/Nup50/Rock2	42
GO:0035720	GO:0035720	intraciliary anterograde transport	13/1934	20/28891	2.59063314827055e-11	3.31485903727596e-09	2.61729697482585e-09	Ift22/Ift81/Ift46/Ift74/Ift80/Traf3ip1/Ift122/Ift27/Cluap1/Ift52/Ift20/Ift88/Ift172	13
GO:0048592	GO:0048592	eye morphogenesis	40/1934	186/28891	3.74819357204357e-11	4.69176056257105e-09	3.7044503518664e-09	Crb1/Pax6/Sox2/Meis1/Tenm3/Irx5/Hipk1/Hipk2/Ttc8/Ppp2r3a/Rpgrip1l/Rpgr/Sp3/Dzank1/Hmgn1/Crb2/Fat3/Prox1/Sox9/Phactr4/Ahi1/Arid1a/Jag1/Ift122/Bbs4/Col8a2/Tspan12/Fjx1/Ring1/Alms1/Fat1/Nipbl/Stat3/Bcl2/Ift172/Tsku/Zhx2/Mfn2/Sox1/Tdrd7	40
GO:0048593	GO:0048593	camera-type eye morphogenesis	36/1934	157/28891	5.15688132961077e-11	6.31772823316996e-09	4.98825766239394e-09	Crb1/Pax6/Sox2/Meis1/Tenm3/Irx5/Hipk1/Hipk2/Ttc8/Rpgrip1l/Rpgr/Sp3/Hmgn1/Crb2/Fat3/Prox1/Sox9/Phactr4/Ahi1/Arid1a/Jag1/Ift122/Bbs4/Col8a2/Tspan12/Fjx1/Ring1/Alms1/Fat1/Stat3/Ift172/Tsku/Zhx2/Mfn2/Sox1/Tdrd7	36
GO:0048562	GO:0048562	embryonic organ morphogenesis	57/1934	335/28891	7.22735660034734e-11	8.51726591033701e-09	6.72493582690363e-09	Hoxb8/Hoxc4/Hoxa5/Hoxb7/Hoxd4/Hoxd3/Hoxb2/Hoxb3/Hoxb4/Nr4a3/Pax6/Sox2/Vangl2/Fzd3/Ccdc39/Irx5/Hipk1/Hipk2/Celsr1/Lrig3/Sobp/Ttc39c/Sp3/Crb2/Prox1/Sox9/Phactr4/Arid1a/Ntn1/Rpl38/Ccdc40/Ift122/Nckap1/Ndst1/Tshz1/Dvl3/Cluap1/Ift52/Ripor2/T2/Pkd2/Wdr19/Nipbl/Dlg1/Ccdc103/Rbpj/Bcr/Bloc1s5/Mib1/Ift140/Yap1/Ift172/Rest/Pcgf2/Kdm6a/Fzd6/Wdpcp	57
GO:0001654	GO:0001654	eye development	67/1934	428/28891	7.24810749577133e-11	8.51726591033701e-09	6.72493582690363e-09	Crb1/Pax6/Meis2/Sox2/Meis1/Vim/Tgif1/Hmgb1/Tenm3/Crygn/Irx5/Myh10/Hipk1/Hipk2/Ttc8/Ppp2r3a/Rpgrip1l/Rpgr/Sp3/Pbx4/B9d1/Dzank1/Hmgn1/Crb2/Fat3/Prox1/Cep290/Nfia/Sox9/Tbc1d32/Nfib/Phactr4/Tmem231/Ahi1/Arid1a/Jag1/Rd3/Traf3ip1/Ift122/Bbs4/Col8a2/Tspan12/Fjx1/Ring1/Ift88/Mdm1/Wdr19/Alms1/Mterf4/Fat1/Arhgap35/Nipbl/Dlg1/Stat3/Lamb2/Bcl2/Ift140/Atf6/Ift172/Tsku/Zhx2/Cc2d2a/Wdpcp/Mfn2/Sox1/Tdrd7/Jmjd6	67
GO:0070286	GO:0070286	axonemal dynein complex assembly	17/1934	38/28891	7.54843616919188e-11	8.69277909244137e-09	6.86351490836626e-09	Ccdc39/Ttc12/Dnal1/Dnah5/Dnah1/Drc1/Daw1/Zmynd10/Dnah7b/Ccdc40/Dnah7a/Dnah2/Dnaaf4/Ccdc65/Dnah7c/Ccdc103/Dnaaf2	17
GO:0003352	GO:0003352	regulation of cilium movement	18/1934	43/28891	8.14597823443149e-11	9.19696915173657e-09	7.26160577802055e-09	Cfap43/Ttll6/Spag6l/Ccdc39/Rsph4a/Cfap20/Cfap298/Cfap69/Drc1/Cfap45/Dnah11/Cfap206/Bbs1/Ccdc40/Anxa5/Bbs4/Kif9/Ccdc65	18
GO:0150063	GO:0150063	visual system development	67/1934	431/28891	9.87707851478845e-11	1.09369650169523e-08	8.63544577031808e-09	Crb1/Pax6/Meis2/Sox2/Meis1/Vim/Tgif1/Hmgb1/Tenm3/Crygn/Irx5/Myh10/Hipk1/Hipk2/Ttc8/Ppp2r3a/Rpgrip1l/Rpgr/Sp3/Pbx4/B9d1/Dzank1/Hmgn1/Crb2/Fat3/Prox1/Cep290/Nfia/Sox9/Tbc1d32/Nfib/Phactr4/Tmem231/Ahi1/Arid1a/Jag1/Rd3/Traf3ip1/Ift122/Bbs4/Col8a2/Tspan12/Fjx1/Ring1/Ift88/Mdm1/Wdr19/Alms1/Mterf4/Fat1/Arhgap35/Nipbl/Dlg1/Stat3/Lamb2/Bcl2/Ift140/Atf6/Ift172/Tsku/Zhx2/Cc2d2a/Wdpcp/Mfn2/Sox1/Tdrd7/Jmjd6	67
GO:0048880	GO:0048880	sensory system development	67/1934	435/28891	1.48336678181469e-10	1.61155206220547e-08	1.27242524938583e-08	Crb1/Pax6/Meis2/Sox2/Meis1/Vim/Tgif1/Hmgb1/Tenm3/Crygn/Irx5/Myh10/Hipk1/Hipk2/Ttc8/Ppp2r3a/Rpgrip1l/Rpgr/Sp3/Pbx4/B9d1/Dzank1/Hmgn1/Crb2/Fat3/Prox1/Cep290/Nfia/Sox9/Tbc1d32/Nfib/Phactr4/Tmem231/Ahi1/Arid1a/Jag1/Rd3/Traf3ip1/Ift122/Bbs4/Col8a2/Tspan12/Fjx1/Ring1/Ift88/Mdm1/Wdr19/Alms1/Mterf4/Fat1/Arhgap35/Nipbl/Dlg1/Stat3/Lamb2/Bcl2/Ift140/Atf6/Ift172/Tsku/Zhx2/Cc2d2a/Wdpcp/Mfn2/Sox1/Tdrd7/Jmjd6	67
GO:0022613	GO:0022613	ribonucleoprotein complex biogenesis	67/1934	440/28891	2.44316001395318e-10	2.60513247413748e-08	2.05692165697149e-08	Ruvbl2/Hsp90aa1/Ptges3/Pih1d2/Rbmx/Ckap5/Eif5/Psip1/Prpf18/Luc7l2/Smn1/Nudt21/Exosc3/Tma16/Ruvbl1/Celf1/Srsf10/Rpl38/Srsf1/Sf3a1/Snrpf/Rps27rt/Snrpc/Cul4a/Esf1/Aatf/Surf6/Gemin7/2810004N23Rik/Strap/Nop16/Rsl24d1/Dicer1/Naf1/Sart3/Las1l/Krr1/Mterf4/Mybbp1a/Rbis/Rrp7a/Nop58/Ddx21/Ago2/Pop5/Rrp36/Exosc7/Adar/Ddx18/Srpk2/Pes1/Eif2s3x/Tent4b/Ipo9/Xrcc5/Ftsj3/Nop56/Frg1/Utp11/Pa2g4/Npm3/Usp4/Rpp30/Prmt…	67
GO:0090660	GO:0090660	cerebrospinal fluid circulation	12/1934	19/28891	2.53668237796101e-10	2.65567584223627e-08	2.09682893596433e-08	Spef2/Cfap43/Cfap54/Spag6l/Ccdc39/Dnah9/Cfap45/Cfap221/Daw1/Cfap53/Ulk4/Jhy	12
GO:0050684	GO:0050684	regulation of mRNA processing	32/1934	139/28891	5.3631520347713e-10	5.51446953860949e-08	4.35403263875512e-08	Rbfox1/Khdrbs3/Rbm39/Zfp36l1/Rbmx/Malat1/Prdx6/Celf1/Srsf10/Rbm8a/Safb2/Nsrp1/Paf1/Magoh/Thrap3/Srsf4/Iws1/Cdk9/Zc3h14/Rbfox2/Fxr1/Slirp/Srpk2/Fip1l1/Rbm24/Rbm25/Tra2b/Rest/Prmt5/Adarb1/Jmjd6/Sf3b4	32
GO:0007286	GO:0007286	spermatid development	49/1934	283/28891	8.31861320961672e-10	8.40325874753914e-08	6.63491975112366e-08	Cftr/Slc26a3/Spef2/Cfap43/Ttc21a/Rsph1/Hspa2/Cfap54/Spag6l/Iqcg/Mns1/Ttc12/Rfx2/Cfap65/Strbp/Cfap69/Dnah1/Jam3/Nme5/Spag17/Pithd1/Stk11/Ift81/Cfap206/Dpy19l2/Cfap44/Celf1/Drc7/Cfap221/Cfap47/Cfap157/Bbs4/Selenof/Armc2/Tcp11/Ift88/Cfap61/Alms1/Fxr1/Slirp/Tpgs1/Ccdc136/Dld/Cdyl/Ube2j1/Tbpl1/Ropn1l/Cep128/Dzip1	49
GO:0003356	GO:0003356	regulation of cilium beat frequency	11/1934	17/28891	9.99399032098678e-10	9.9216200462486e-08	7.8337648269223e-08	Cfap43/Ttll6/Spag6l/Ccdc39/Cfap20/Cfap45/Dnah11/Cfap206/Bbs1/Ccdc40/Bbs4	11
GO:0071826	GO:0071826	protein-RNA complex organization	37/1934	183/28891	1.25077872791856e-09	1.22067523989069e-07	9.63802555910839e-08	Ruvbl2/Hsp90aa1/Ptges3/Pih1d2/Rbmx/Ckap5/Eif5/Psip1/Prpf18/Luc7l2/Smn1/Nudt21/Ruvbl1/Celf1/Srsf10/Dyrk3/Rpl38/Srsf1/Sf3a1/Zfand1/Snrpf/Snrpc/Dhx8/Gemin7/Strap/Dicer1/Naf1/Sart3/Rrp7a/Ago2/Adar/Srpk2/Eif2s3x/Dnajc17/Xrcc5/Usp4/Prmt5	37
GO:0034504	GO:0034504	protein localization to nucleus	54/1934	335/28891	1.71103141005745e-09	1.6420198098518e-07	1.29648151930493e-07	Phip/Txn1/Hsp90aa1/Tfrc/Ormdl3/Ipo11/Mark3/Stk3/Hsp90ab1/Stk11/Syne1/Sox9/Irs1/Ogt/Dmap1/Srsf1/Bbs4/Ywhae/Ranbp2/Paf1/Jak2/Ei24/Tor1aip1/Akirin2/Cacnb4/Fbxo4/Ppp3ca/Pom121/Kpna4/Rpain/Crebbp/Agap3/Lats1/Stat3/Nup153/Adar/Cnep1r1/Ipo9/Sin3a/Pikfyve/Prkcq/Yap1/Rbm22/Bag3/Ipo5/Appl1/Morc3/Osbpl8/Taf3/Mepce/Eif4enif1/Nup50/Parp1/Parp9	54
GO:0030010	GO:0030010	establishment of cell polarity	35/1934	170/28891	2.09812630474451e-09	1.98049364962604e-07	1.56372864714263e-07	Crb1/Pax6/Fez1/Vangl2/Spag6l/Foxj1/Ttc8/Map2/Map1b/Hsp90aa1/Jam3/Amot/Rab11fip2/Hsp90ab1/Stk11/Crb2/Ophn1/Ankfn1/Amotl2/Sdccag8/Ift20/Ripor2/Pard3b/Fat1/Nsfl1c/Pard3/Rnf41/Mapre1/Crk/Rab10/Llgl1/Wdpcp/Fbf1/Clasp1/Fbxw11	35
GO:0043484	GO:0043484	regulation of RNA splicing	37/1934	187/28891	2.34023579098629e-09	2.17339962653211e-07	1.716040472202e-07	Rbfox1/Khdrbs3/Hnrnpf/Rbm39/Rbmx/Malat1/Prdx6/Smn1/Celf1/Fus/Srsf10/Rbm8a/Srsf1/Clk4/Nsrp1/Usp22/Supt20/Atxn7/Magoh/Thrap3/Srsf4/Hnrnph3/Srsf5/Rbfox2/Fxr1/Slirp/Rbm24/Rbm25/Tra2b/Rbm22/Cdk12/Rest/Prmt5/Hnrnpll/Pqbp1/Jmjd6/Sf3b4	37
GO:0036159	GO:0036159	inner dynein arm assembly	11/1934	18/28891	2.41343234292143e-09	2.20580054453041e-07	1.74162310594447e-07	Ccdc39/Dnah1/Zmynd10/Dnah7b/Ccdc40/Dnah7a/Dnah2/Dnaaf4/Dnah7c/Ccdc103/Dnaaf2	11
GO:0001841	GO:0001841	neural tube formation	30/1934	132/28891	2.54775652225252e-09	2.29218469611406e-07	1.809829016383e-07	Lrp2/Tgif1/Vangl2/Fzd3/Sall1/Celsr1/Specc1l/Shroom3/Stk3/Phactr4/Arid1a/Rgma/Ift122/Bbs4/Nckap1/Enah/Dvl3/Cluap1/Ift52/Mks1/Prkacb/Arhgap35/Opa1/Mib1/Ift172/Kdm6a/Cc2d2a/Fzd6/Nup50/Rock2	30
GO:0048515	GO:0048515	spermatid differentiation	49/1934	294/28891	3.10448195513072e-09	2.75009339963733e-07	2.17137774319183e-07	Cftr/Slc26a3/Spef2/Cfap43/Ttc21a/Rsph1/Hspa2/Cfap54/Spag6l/Iqcg/Mns1/Ttc12/Rfx2/Cfap65/Strbp/Cfap69/Dnah1/Jam3/Nme5/Spag17/Pithd1/Stk11/Ift81/Cfap206/Dpy19l2/Cfap44/Celf1/Drc7/Cfap221/Cfap47/Cfap157/Bbs4/Selenof/Armc2/Tcp11/Ift88/Cfap61/Alms1/Fxr1/Slirp/Tpgs1/Ccdc136/Dld/Cdyl/Ube2j1/Tbpl1/Ropn1l/Cep128/Dzip1	49
GO:0043010	GO:0043010	camera-type eye development	58/1934	380/28891	3.53699722417183e-09	3.08576212375476e-07	2.43641004963288e-07	Crb1/Pax6/Sox2/Meis1/Vim/Tgif1/Tenm3/Crygn/Irx5/Myh10/Hipk1/Hipk2/Ttc8/Rpgrip1l/Rpgr/Sp3/B9d1/Hmgn1/Crb2/Fat3/Prox1/Cep290/Nfia/Sox9/Tbc1d32/Nfib/Phactr4/Tmem231/Ahi1/Arid1a/Jag1/Rd3/Traf3ip1/Ift122/Bbs4/Col8a2/Tspan12/Fjx1/Ring1/Mdm1/Wdr19/Alms1/Mterf4/Fat1/Arhgap35/Dlg1/Stat3/Lamb2/Ift140/Ift172/Tsku/Zhx2/Cc2d2a/Wdpcp/Mfn2/Sox1/Tdrd7/Jmjd6	58
GO:1902903	GO:1902903	regulation of supramolecular fiber organization	59/1934	393/28891	4.88116217280549e-09	4.19488534194239e-07	3.31213502346377e-07	Stmn2/Lpar1/Pdlim4/Rb1/Synpo2/Aebp1/Sptan1/Eml2/Pak3/Ttc8/Wasf3/Map2/Map1b/Rgcc/Akap9/Specc1l/Taok1/Ckap5/Rhpn2/Prox1/Clu/Togaram1/Spef1/Mid1ip1/Ctnna2/Slain1/Pick1/Capza2/Bbs4/Nckap1/Slc39a12/Mecp2/Gas2l1/Ppp1r9a/Prkce/Add3/Pfdn2/Braf/Atxn7/Ppm1e/Alms1/Arhgap35/Dlg1/Clip1/Lats1/Git1/Mapre1/Prkcq/Nck2/Pik3ca/Camsap1/Hdgfl3/Baiap2/Limch1/Mfn2/Mtss1/Rock2/Wdr47/Clasp1	59
GO:0031110	GO:0031110	regulation of microtubule polymerization or depolymerization	24/1934	92/28891	5.4208644340632e-09	4.57418472622861e-07	3.61161657603725e-07	Stmn2/Stmnd1/Eml2/Map2/Map1b/Akap9/Specc1l/Taok1/Ckap5/Togaram1/Spef1/Mid1ip1/Slain1/Slc39a12/Mecp2/Gas2l1/Atxn7/Clip1/Git1/Mapre1/Camsap1/Hdgfl3/Wdr47/Clasp1	24
GO:0016358	GO:0016358	dendrite development	52/1934	327/28891	5.48139538224686e-09	4.57418472622861e-07	3.61161657603725e-07	Lpar1/Epha5/Reln/Dcdc2a/Pak3/Map2/Map1b/Dab1/Stk11/Fat3/Robo1/Bbs1/Marcks/Kndc1/Eef2k/Fas/Cux1/Ntn1/Ctnna2/Llph/Rapgef2/Slc11a2/Bhlhb9/Pias2/Srcin1/Ptprd/Bbs4/Cux2/Mecp2/Ppp1r9a/Cacna1a/Mpdz/Nedd4l/Ppp3ca/Opa1/Dnm1l/Crebbp/Clip1/Rbfox2/Vldlr/Git1/Dynlt1f/Ngef/Ptprf/Crk/Nck2/Slc25a46/Baiap2/Pqbp1/Mfn2/Rock2/Prkg1	52
GO:0021591	GO:0021591	ventricular system development	15/1934	38/28891	8.16726673397011e-09	6.7181602648857e-07	5.30442481564164e-07	Dbi/Spag6l/Myh10/Hydin/Dnah5/Rpgrip1l/Nme5/Bbs1/Rapgef2/Bbs4/Mecp2/Kif27/Ulk4/Tsku/Wdr89	15
GO:0007163	GO:0007163	establishment or maintenance of cell polarity	42/1934	239/28891	8.35353363531311e-09	6.77459812283562e-07	5.34898617804557e-07	Lin7a/Crb1/Pax6/Fez1/Vangl2/Spag6l/Foxj1/Ttc8/Map2/Map1b/Hsp90aa1/Jam3/Ckap5/Rpgrip1l/Amot/Rab11fip2/Hsp90ab1/Stk11/Crb2/Cep290/Ophn1/Ankfn1/Nckap1/Amotl2/Sdccag8/Ift20/Ripor2/Pard3b/Fat1/Nsfl1c/Arhgap35/Pard3/Dlg1/Rnf41/Mapre1/Crk/Rab10/Llgl1/Wdpcp/Fbf1/Clasp1/Fbxw11	42
GO:0001838	GO:0001838	embryonic epithelial tube formation	32/1934	157/28891	1.30688175773787e-08	1.04514238347982e-06	8.25207940302613e-07	Lrp2/Tgif1/Vangl2/Fzd3/Irx3/Sall1/Celsr1/Specc1l/Shroom3/Stk3/Sox9/Phactr4/Arid1a/Rgma/Ift122/Bbs4/Nckap1/Enah/Dvl3/Cluap1/Ift52/Mks1/Prkacb/Arhgap35/Opa1/Mib1/Ift172/Kdm6a/Cc2d2a/Fzd6/Nup50/Rock2	32
GO:0030900	GO:0030900	forebrain development	61/1934	425/28891	1.51082757726267e-08	1.18060677832251e-06	9.32165897437872e-07	Nr4a3/Pax6/Prdm8/Lrp2/Sox2/Epha5/Erbb4/Rfx4/Nr2f1/Reln/Dbi/Sall1/Tmem108/Myh10/Tuba1a/Dnah5/Ttc8/Pou3f3/Rpgrip1l/Dab1/Dixdc1/Pou3f2/Hap1/Nin/Prox1/Robo1/Id4/Bbs1/Nfib/Celf1/Arid1a/Ncor1/Ophn1/Rapgef2/Bbs4/Ywhae/Ndst1/Nrp2/Ulk4/Mdk/Dync2h1/Tacc2/Akirin2/Ift88/Dicer1/Arhgap35/Fxr1/Scyl2/Mrtfb/Rbpj/Kdm1a/Ryk/Sin3a/Tra2b/Crk/Tsku/Mettl3/Wdr89/Sox1/Wdr47/Prkg1	61
GO:0031109	GO:0031109	microtubule polymerization or depolymerization	29/1934	134/28891	1.51727859666317e-08	1.18060677832251e-06	9.32165897437872e-07	Stmn2/Stmnd1/Eml2/Tuba1a/Map2/Map1b/Akap9/Specc1l/Taok1/Ckap5/Nin/Smn1/Togaram1/Spef1/Mid1ip1/Slain1/Slc39a12/Mecp2/Gas2l1/Atxn7/Clip1/Git1/Mapre1/Nckap5/Camsap1/Hdgfl3/Wdr47/Csnk1d/Clasp1	29
GO:0001738	GO:0001738	morphogenesis of a polarized epithelium	23/1934	90/28891	1.71626334269737e-08	1.31763257696686e-06	1.04035668450666e-06	Erbb4/Vangl2/Fzd3/Spag6l/Ttc8/Celsr1/Mllt3/Rpgrip1l/Ankrd6/Ahi1/Ophn1/Traf3ip1/Cplane1/Dvl3/Ift20/Jhy/Mks1/Alms1/Fat1/Ryk/Ctnnd1/Fzd6/Wdpcp	23
GO:0000209	GO:0000209	protein polyubiquitination	43/1934	254/28891	1.75143270470379e-08	1.32694072548479e-06	1.04770607363098e-06	Rnf144a/Traf1/Anapc1/Cdc26/Daw1/Trim68/Ube2w/Nfe2l1/Amfr/Zfp91/Nedd4l/Peli2/Cul3/Rnf167/Fbxo4/Plaa/Rnf114/Mkrn2/Rc3h2/Ube2e3/Rnf152/Ube4a/Mkrn1/Bcl2/Rnf41/Ube2d1/G2e3/Klhl3/Trim34a/Rnf213/Arih1/Mul1/Cdc23/Ube2j1/Wsb2/Ube2l6/Rnf4/Sharpin/Ube3c/Trim30d/Ube2e2/Fbxw11/Trim30a	43
GO:0001843	GO:0001843	neural tube closure	26/1934	112/28891	1.8060955334403e-08	1.35058416643497e-06	1.06637410921786e-06	Lrp2/Tgif1/Vangl2/Fzd3/Sall1/Celsr1/Specc1l/Shroom3/Phactr4/Arid1a/Rgma/Ift122/Bbs4/Nckap1/Enah/Dvl3/Cluap1/Mks1/Prkacb/Arhgap35/Opa1/Ift172/Kdm6a/Cc2d2a/Fzd6/Rock2	26
GO:0051054	GO:0051054	positive regulation of DNA metabolic process	50/1934	321/28891	2.13435887915575e-08	1.57559467002292e-06	1.24403454778322e-06	Fmn2/Hmgb1/Endog/Pak3/Rgcc/Ruvbl2/Hsp90aa1/Ptges3/Tfrc/Mapk15/Ino80b/Exosc3/Ruvbl1/Fus/Arid1a/Dmap1/Cacybp/Morf4l2/Meaf6/Mecp2/Ino80d/Smchd1/Stpg1/Slf2/Fam168a/Hdgfl2/Fbxo4/Slf1/Cct3/Vps72/Naf1/Parg/Hmbox1/Oga/Syncrip/Ing3/Ssbp1/Prkcq/Xrcc5/Trp53bp1/Rfc2/Actr8/Uimc1/Map2k4/Map2k7/Gfer/Smarcd1/Parp1/Actl6a/Map3k4	50
GO:0060606	GO:0060606	tube closure	26/1934	113/28891	2.19758852743344e-08	1.60173604315971e-06	1.26467486342239e-06	Lrp2/Tgif1/Vangl2/Fzd3/Sall1/Celsr1/Specc1l/Shroom3/Phactr4/Arid1a/Rgma/Ift122/Bbs4/Nckap1/Enah/Dvl3/Cluap1/Mks1/Prkacb/Arhgap35/Opa1/Ift172/Kdm6a/Cc2d2a/Fzd6/Rock2	26
GO:1903313	GO:1903313	positive regulation of mRNA metabolic process	30/1934	145/28891	2.57040893892896e-08	1.85005183379412e-06	1.46073634305713e-06	Zfp36l1/Rbmx/Prdx6/Exosc3/Celf1/Paf1/Khsrp/Thrap3/Cnot1/Tnrc6c/Rc3h2/Tent4a/Patl1/Ago2/Fxr1/Slirp/Exosc7/Syncrip/Tent4b/Rbm24/Tra2b/Samd4b/Ythdf1/Mettl3/Prmt5/Adarb1/Eif4enif1/Rock2/Cnot6/Sf3b4	30
GO:0007281	GO:0007281	germ cell development	63/1934	453/28891	2.95231626531602e-08	2.09869593280119e-06	1.65705704352175e-06	Cftr/Kitl/Slc26a3/Spef2/Cfap43/Ttc21a/Rsph1/Fmn2/Hspa2/Grb14/Cfap54/Spag6l/Smad5/Iqcg/Mns1/Ttc12/Rfx2/Cfap65/Strbp/Cfap69/Zp3/Dnah1/Jam3/Nme5/Spag17/Pithd1/Stk11/Ift81/Cfap206/Cntrl/Dpy19l2/Cfap44/Celf1/Drc7/Cfap221/Cfap47/Cfap157/Bbs4/Mdk/Selenof/Armc2/Tcp11/Ift88/Ndn/Cfap61/Alms1/Fxr1/Bcl2/Slirp/Kmt2b/Tpgs1/Ccdc136/Dld/Cdyl/Pik3ca/Ube2j1/Mettl3/Tbpl1/Ropn1l/Cep128/Dzip1/Tdrd7/Fbxw11	63
GO:0001764	GO:0001764	neuron migration	37/1934	206/28891	3.50257666814806e-08	2.45949225063373e-06	1.94192922076142e-06	Nkx6-1/Pax6/Astn1/Nr2f1/Fzd3/Reln/Myh10/Dcdc2a/Tuba1a/Apbb2/Celsr1/Hsp90aa1/Dab1/Fat3/Bbs1/Ntn1/Ctnna2/Rapgef2/Bbs4/Ywhae/Nrp2/Ulk4/Sdccag8/Mdk/Dnaaf4/Ndn/Plaa/Arhgap32/Nipbl/Stat3/Elp3/Mrtfb/Crk/Neo1/Sox1/Pex7/Prkg1	37
GO:0035148	GO:0035148	tube formation	34/1934	182/28891	4.58131751890855e-08	3.17822003299704e-06	2.5094115870851e-06	Lrp2/Tgif1/Vangl2/Fzd3/Irx3/Sall1/Celsr1/Specc1l/Shroom3/Stk3/Sox9/Nfib/Phactr4/Arid1a/Rgma/Ift122/Bbs4/Nckap1/Enah/Sdccag8/Dvl3/Cluap1/Ift52/Mks1/Prkacb/Arhgap35/Opa1/Mib1/Ift172/Kdm6a/Cc2d2a/Fzd6/Nup50/Rock2	34
GO:0016055	GO:0016055	Wnt signaling pathway	63/1934	460/28891	5.24720308505584e-08	3.59683278139899e-06	2.83993359954338e-06	Ednrb/Sox2/Vangl2/Fzd3/Cxxc4/Sall1/Dcdc2a/Ppp2r3a/Celsr1/Ruvbl2/Mllt3/Tmem64/Ankrd6/Stk3/Dixdc1/Stk11/Sox9/Bicc1/Ruvbl1/Adnp/Ift80/Lzic/Siah2/Rtf1/Bcl9l/Amotl2/Mdk/Paf1/Wwox/Amfr/Dvl3/G3bp1/Lgr4/Cul3/Ift20/Nxn/Cby1/Pkd2/Mks1/Tmem67/Siah1a/Cdk14/Rnf220/Lats1/Scyl2/Rbpj/Xiap/Ryk/Ctnnd1/Usp47/Rnf138/Yap1/Rnf213/Tsku/Ccdc88c/Spin1/Fzd6/Hbp1/Crbn/Ubac2/Jade1/Csnk1d/Fbxw11	63
GO:0022618	GO:0022618	protein-RNA complex assembly	33/1934	175/28891	5.68871805265726e-08	3.85360453496477e-06	3.04267161231291e-06	Ruvbl2/Hsp90aa1/Ptges3/Pih1d2/Rbmx/Ckap5/Eif5/Psip1/Prpf18/Luc7l2/Smn1/Nudt21/Ruvbl1/Celf1/Srsf10/Rpl38/Srsf1/Sf3a1/Snrpf/Snrpc/Gemin7/Strap/Dicer1/Naf1/Sart3/Rrp7a/Ago2/Adar/Srpk2/Eif2s3x/Xrcc5/Usp4/Prmt5	33
GO:0043161	GO:0043161	proteasome-mediated ubiquitin-dependent protein catabolic process	62/1934	451/28891	5.81803064458745e-08	3.89537447110867e-06	3.07565169571276e-06	Rnf144a/Ecrg4/Anapc1/Dnajb2/Ubxn10/Ubxn11/Cdc26/Clu/Ogt/Ube2w/Siah2/Caml/Hspa1b/Rad23b/Commd1/Amfr/Fbxl3/Nedd4l/Rnf10/Cul4a/Cul3/Akirin2/Ubxn4/Fbxo4/Appbp2/Plaa/Ubxn7/Pcnp/Tmem67/Fbxl2/Dcaf11/Gid4/Siah1a/Nsfl1c/Wwp1/Ube4a/Smurf2/Fem1c/Agap3/Fbxl13/Ube2d1/Gclc/Klhl3/Zswim8/Klhdc1/Svip/Trim39/Rmnd5a/Arih1/Fbxl14/Cdc23/Nemf/Ube2j1/Ubr1/Mta1/Spsb1/Fbxl12/Rnf4/Crbn/Sharpin/Csnk1d/Fbxw11	62
GO:0198738	GO:0198738	cell-cell signaling by wnt	63/1934	462/28891	6.16505573414858e-08	4.08027481807213e-06	3.22164255484425e-06	Ednrb/Sox2/Vangl2/Fzd3/Cxxc4/Sall1/Dcdc2a/Ppp2r3a/Celsr1/Ruvbl2/Mllt3/Tmem64/Ankrd6/Stk3/Dixdc1/Stk11/Sox9/Bicc1/Ruvbl1/Adnp/Ift80/Lzic/Siah2/Rtf1/Bcl9l/Amotl2/Mdk/Paf1/Wwox/Amfr/Dvl3/G3bp1/Lgr4/Cul3/Ift20/Nxn/Cby1/Pkd2/Mks1/Tmem67/Siah1a/Cdk14/Rnf220/Lats1/Scyl2/Rbpj/Xiap/Ryk/Ctnnd1/Usp47/Rnf138/Yap1/Rnf213/Tsku/Ccdc88c/Spin1/Fzd6/Hbp1/Crbn/Ubac2/Jade1/Csnk1d/Fbxw11	63
GO:0031400	GO:0031400	negative regulation of protein modification process	64/1934	473/28891	6.50241050203768e-08	4.25464541712874e-06	3.3593194926197e-06	Pax6/Pcp4/Mllt1/Hspa4/Rb1/Sorl1/Dbi/Gadd45g/Bex3/Bex1/Bex2/Dnajb2/Gnai2/Bex4/Oxr1/Dnajc3/Dmd/Dnaja1/Ogt/Atp2b4/Uchl1/Adnp/Ocln/Traf3ip1/Bag2/Srcin1/Mgat5/Caml/Prnp/Ywhae/Slc8a1/Prkce/Ppm1e/Prkar2a/Nxn/Plaa/Hspb1/Pard3/Ctdsp2/Ppp2r5d/Lats1/Tiprl/Smyd3/Oga/Adar/Gclc/Nck2/Cdyl/Usp4/Cd109/Chmp6/Dnaja3/Adarb1/Ptpn2/Ctdsp1/Hmg20a/Aida/Rock2/Suz12/Snta1/Atg5/Socs1/Ppp5c/Isg15	64
GO:0050767	GO:0050767	regulation of neurogenesis	66/1934	494/28891	6.61244025781907e-08	4.27802595556429e-06	3.37777994955891e-06	Hoxb3/Nkx6-1/Pax6/Lrp2/Nkx6-2/Sox2/Mt3/Vim/Rb1/Sorl1/Fzd3/Reln/Pak3/Cd24a/Map2/Map1b/Bex1/Atxn1/Dab1/Dixdc1/Stk11/Hap1/Nin/Prox1/Robo1/Id4/Myb/Marcks/Eef2k/Synj1/Fas/Cux1/Ntn1/Adnp/Rgma/Rapgef2/Bhlhb9/Pias2/Ptprd/Cux2/Kifap3/Mecp2/Mdk/Braf/Rnf10/Arhgap32/Gfap/Ppp3ca/Dicer1/Opa1/Dnm1l/Fxr1/Kdm1a/Ryk/Xrcc4/Ptprf/Xrcc5/Yap1/Nap1l1/Rest/Ist1/Prmt5/Baiap2/Mfn2/Ctdsp1/Faim	66
GO:0014020	GO:0014020	primary neural tube formation	26/1934	119/28891	6.76304948158171e-08	4.3268487683275e-06	3.41632873812297e-06	Lrp2/Tgif1/Vangl2/Fzd3/Sall1/Celsr1/Specc1l/Shroom3/Phactr4/Arid1a/Rgma/Ift122/Bbs4/Nckap1/Enah/Dvl3/Cluap1/Mks1/Prkacb/Arhgap35/Opa1/Ift172/Kdm6a/Cc2d2a/Fzd6/Rock2	26
GO:0072175	GO:0072175	epithelial tube formation	32/1934	168/28891	7.03750130582722e-08	4.45295961746738e-06	3.51590146210153e-06	Lrp2/Tgif1/Vangl2/Fzd3/Irx3/Sall1/Celsr1/Specc1l/Shroom3/Stk3/Sox9/Phactr4/Arid1a/Rgma/Ift122/Bbs4/Nckap1/Enah/Dvl3/Cluap1/Ift52/Mks1/Prkacb/Arhgap35/Opa1/Mib1/Ift172/Kdm6a/Cc2d2a/Fzd6/Nup50/Rock2	32
GO:0043583	GO:0043583	ear development	42/1934	257/28891	7.15512873175968e-08	4.47817730842089e-06	3.53581247053433e-06	Lin7a/Nr4a3/Sox2/Vangl2/Alg10b/Fzd3/Spag6l/Ttc8/Celsr1/Lrig3/Sobp/Rpgrip1l/Ttc39c/Prox1/Sox9/Cux1/Ntn1/Rpl38/Ddr1/Jag1/Ift27/Tshz1/Dvl3/Ift20/Ripor2/Adgrv1/Ift88/Mks1/Dicer1/Wdr19/Alms1/H2-T23/Nipbl/Bcl2/Rbpj/Bcr/Bloc1s5/Tsku/Rest/Fzd6/Wdpcp/Atg5	42
GO:0006401	GO:0006401	RNA catabolic process	46/1934	297/28891	9.15966562942553e-08	5.67111340798196e-06	4.47771316960825e-06	Vim/Upf3b/Zfp36l1/Ang/Upf2/Zcchc7/Exosc3/Celf1/Fus/Rbm8a/Srsf1/Hnrnpc/Slfn9/Magoh/Khsrp/Thrap3/Cnot1/Hnrnpa0/Tnrc6c/Cnot10/Pum2/Rc3h2/Zc3h14/Dicer1/Naf1/Tent4a/Patl1/Ago2/Fxr1/Slirp/Exosc7/Syncrip/Zc3h4/Tent4b/Zswim8/Rbm24/Dis3l2/Trnt1/Zhx2/Samd4b/Smg7/Ythdf1/Mettl3/Eif4enif1/Rock2/Cnot6	46
GO:0043254	GO:0043254	regulation of protein-containing complex assembly	60/1934	437/28891	9.89937372514432e-08	6.06389296908309e-06	4.78783819920474e-06	Stmn2/Hmgb1/Sorl1/Sptan1/Eml2/Pak3/Cd24a/Map2/Map1b/Akap9/Hsp90aa1/Jam3/Senp6/Zfp827/Tfrc/Ckap5/Mapk15/Sox9/Clu/Dnajc15/Togaram1/Fas/Gbp2/Slain1/Traf3ip1/Capza2/Irgm2/Bbs4/Nckap1/Slc39a12/Mecp2/Ppp1r9a/Med25/Prkce/Add3/Mtln/Slf2/Slf1/Kif9/Raf1/Fbxl2/Dlg1/Clip1/Lats1/Igtp/Atf7ip/Preb/Git1/Svip/Mapre1/Nck2/Camsap1/Baiap2/Zdhhc1/Rnf4/Aida/Crbn/Jmjd6/Trim30a/Isg15	60
GO:0001736	GO:0001736	establishment of planar polarity	18/1934	64/28891	1.24417384545674e-07	7.54100316014727e-06	5.95411284047386e-06	Erbb4/Vangl2/Fzd3/Spag6l/Ttc8/Celsr1/Mllt3/Rpgrip1l/Ankrd6/Cplane1/Dvl3/Ift20/Jhy/Mks1/Alms1/Ryk/Fzd6/Wdpcp	18
GO:0006457	GO:0006457	protein folding	32/1934	173/28891	1.42891381892261e-07	8.57050600974626e-06	6.76697235079689e-06	Hspa4/Hspa2/Dnajb13/Hsp90aa1/Ptges3/Dnajb2/Hspb6/Hsp90ab1/Dnajb1/Hspa4l/Dnajc3/Dnaja4/Dnaja1/Clu/Dnajc5/Hsph1/Zmynd10/Hspa1b/Ranbp2/Selenof/Pfdn2/Cct3/Ppig/Hspb1/Tbcel/Prdx4/Chchd4/Dnajb14/Pdcl/Dnaja3/Dnajb4/Pdcl3	32
GO:0045664	GO:0045664	regulation of neuron differentiation	40/1934	245/28891	1.49009798273633e-07	8.84534452020183e-06	6.98397524410005e-06	Hoxd3/Nkx6-1/Pax6/Pcp4/Ednrb/Sox2/Sox21/Meis1/Tgif1/Irx3/Reln/Sall1/S100b/Cd24a/Upf3b/Map1b/Bex1/Dab1/Nrep/Dixdc1/Prox1/Dmd/Ddx6/Dtx1/Sox9/Id4/Zfp536/Jag1/Dicer1/Opa1/Bcl2/Mib1/Sin3a/Zhx2/Rest/Sox5/Eif4enif1/Ctdsp1/Hmg20a/Csnk1d	40
GO:0007164	GO:0007164	establishment of tissue polarity	18/1934	65/28891	1.61340333945032e-07	9.47956778423977e-06	7.48473579278835e-06	Erbb4/Vangl2/Fzd3/Spag6l/Ttc8/Celsr1/Mllt3/Rpgrip1l/Ankrd6/Cplane1/Dvl3/Ift20/Jhy/Mks1/Alms1/Ryk/Fzd6/Wdpcp	18
GO:0035721	GO:0035721	intraciliary retrograde transport	9/1934	16/28891	1.9697962580296e-07	1.14566533876105e-05	9.04577356558195e-06	Ttc21a/Wdr35/Bbs1/Ift43/Ift122/Dync2h1/Dync2li1/Wdr19/Ift140	9
GO:0006260	GO:0006260	DNA replication	43/1934	276/28891	2.00851249260892e-07	1.15650149324421e-05	9.13133205850307e-06	Endog/Ruvbl2/Mapk15/Ino80b/Chaf1a/Nfia/Nfib/Pura/Repin1/Rbbp4/Ruvbl1/Usp37/Cacybp/Noc3l/Orc4/Meaf6/Tipin/Rev3l/Polk/Alyref/Ino80d/Cdk9/Smc3/Lig3/Rbbp6/Rpain/Rpa1/Ttf1/Ssbp1/Sin3a/Rfc2/Orc2/Orc6/Lrwd1/Actr8/Dnaja3/Mcm4/Pold3/Map2k4/Rpa3/Parp1/Jade1/Actl6a	43
GO:0032984	GO:0032984	protein-containing complex disassembly	40/1934	248/28891	2.07800180938245e-07	1.1846667741014e-05	9.35371528371318e-06	Stmn2/Calm1/Stmnd1/Sptan1/Map2/Map1b/Specc1l/Taok1/Lix1/Dnajc6/Smn1/Eef2k/Synj1/Arid1a/Spef1/Mid1ip1/Dyrk3/Capza2/Irgm2/Zfand1/Gas2l1/Add3/Snapin/Atxn7/Dhx8/Chmp5/Chmp2b/Igtp/Oga/Dnajc17/Nckap5/Pik3ca/Camsap1/Hdgfl3/Chmp6/Tecpr1/Wdr47/Smarcd1/Atg5/Clasp1	40
GO:0060562	GO:0060562	epithelial tube morphogenesis	55/1934	395/28891	2.10029986744008e-07	1.1856398663451e-05	9.36139848036502e-06	Hoxa5/Hoxb7/Lrp2/Sox2/Tgif1/Vangl2/Fzd3/Irx3/Sall1/Ccdc39/Celsr1/Specc1l/Shroom3/Npnt/Stk3/Robo1/Sox9/Phactr4/Arid1a/Ntn1/Ddr1/Rgma/Ccdc40/Ift122/Bbs4/Nckap1/Enah/Csmd1/Mdk/Dvl3/Lgr4/Cluap1/Ift52/Pkd2/Mks1/Tmem67/Dicer1/Prkacb/Arhgap35/Opa1/Dlg1/Ccdc103/Bcl2/Rbpj/Mib1/Klhl3/Yap1/Ift172/Kdm6a/Cc2d2a/Fzd6/Mtss1/Nup50/Rock2/Nfatc3	55
GO:0031647	GO:0031647	regulation of protein stability	47/1934	316/28891	2.28930320180206e-07	1.27978716854138e-05	1.01047527118887e-05	Mt3/Chek2/Apbb2/Hsp90aa1/Ptges3/Trim37/Stk3/Hsp90ab1/Ift46/Clu/Atp1b3/Ncor1/Bag2/Irgm2/Caml/Prnp/Nckap1/B4galt5/Ip6k2/Commd1/Dvl3/Fbxl3/Nedd4l/Naa16/Cul3/Adgrv1/Fbxo4/Cct3/Siah1a/Crebbp/Igtp/Bcl2/Atf7ip/Ctnnd1/Ipo9/Trim39/Ccnh/Bag3/Rnf139/Morc3/Mul1/Usp4/Ccdc88c/Cdk7/Dnaja3/Pdcl3/Fbxw11	47
GO:0019827	GO:0019827	stem cell population maintenance	36/1934	213/28891	2.57199127395015e-07	1.42399286109663e-05	1.12433505184116e-05	Sox2/Vangl2/Sall1/Prox1/Ddx6/Sox9/Nfib/Rbbp4/Ogt/Arid1a/Rtf1/Bcl9l/Paf1/Braf/Cnot1/Cul4a/Raf1/Smc3/Dicer1/Vps72/Crebbp/Med21/Nipbl/Stat3/Rbpj/Sin3a/Dis3l2/Yap1/Ldb2/Zhx2/Rest/Mettl3/Eif4enif1/Wdr47/Smarcd1/Actl6a	36
GO:0007026	GO:0007026	negative regulation of microtubule depolymerization	13/1934	36/28891	2.79811725038851e-07	1.53443420264162e-05	1.2115356796419e-05	Stmn2/Map2/Map1b/Specc1l/Taok1/Spef1/Mid1ip1/Gas2l1/Atxn7/Camsap1/Hdgfl3/Wdr47/Clasp1	13
GO:0016331	GO:0016331	morphogenesis of embryonic epithelium	33/1934	187/28891	2.88040325800077e-07	1.56465678863853e-05	1.23539837848116e-05	Lrp2/Tgif1/Vangl2/Fzd3/Irx3/Sall1/Celsr1/Specc1l/Shroom3/Stk3/Sox9/Phactr4/Arid1a/Rgma/Ift122/Bbs4/Nckap1/Enah/Dvl3/Cluap1/Ift52/Mks1/Prkacb/Arhgap35/Opa1/Epb41l5/Mib1/Ift172/Kdm6a/Cc2d2a/Fzd6/Nup50/Rock2	33
GO:0022411	GO:0022411	cellular component disassembly	61/1934	462/28891	3.1086620339476e-07	1.67286691509068e-05	1.32083731673583e-05	Stmn2/Hspa2/Calm1/Stmnd1/Endog/Sptan1/Cd24a/Map2/Map1b/Specc1l/Taok1/Lix1/Dnajc6/Smn1/Eef2k/Synj1/Ogt/Arid1a/Spef1/Mid1ip1/Dyrk3/Ddr1/Fundc1/Capza2/Irgm2/Zfand1/Blcap/Gas2l1/Gabarapl1/Add3/Snapin/Atxn7/Dhx8/Chmp5/Kif9/Chmp2b/Dicer1/Spata18/Dnm1l/Chka/Bok/Igtp/Oga/Rnf41/Ngef/Dnajc17/Mrrf/Nckap5/Pik3ca/Mul1/Camsap1/Slc25a46/Hdgfl3/Chmp6/Tecpr1/Mfn2/Sharpin/Wdr47/Smarcd1/Atg5/Clasp1	61
GO:0072594	GO:0072594	establishment of protein localization to organelle	60/1934	452/28891	3.22381285864084e-07	1.71876985556055e-05	1.35708067606918e-05	Lrp2/Hspa4/Sorl1/Phip/Pex5l/Ruvbl2/Hsp90aa1/Trim37/Zfp827/Ipo11/Vps41/Stk3/Hsp90ab1/Ssr3/Dnaja1/Clu/Dnajc15/Dmap1/Irgm2/Ift122/Dusp18/Ranbp2/Timm9/Jak2/Ei24/Mipep/Akirin2/Timm21/Cct3/Ppp3ca/Pom121/Kpna4/Mterf4/Rpain/Chchd4/Nipbl/Agap3/Stat3/Igtp/Srprb/Nup153/Ap4m1/Adar/Tomm40/Sec61a2/Ipo9/Prkcq/Rbm22/Bag3/Ipo5/Appl1/Rab10/Pex3/Lrwd1/Mfn2/Eif4enif1/Nup50/Timm22/Hacl1/Pex7	60
GO:0021537	GO:0021537	telencephalon development	43/1934	281/28891	3.33651274957201e-07	1.76253581761795e-05	1.3916367518495e-05	Nr4a3/Pax6/Prdm8/Sox2/Epha5/Erbb4/Rfx4/Nr2f1/Reln/Dbi/Sall1/Tmem108/Myh10/Tuba1a/Dnah5/Ttc8/Pou3f3/Rpgrip1l/Dab1/Dixdc1/Pou3f2/Nin/Prox1/Robo1/Id4/Bbs1/Nfib/Celf1/Bbs4/Ywhae/Ulk4/Mdk/Tacc2/Akirin2/Ift88/Dicer1/Fxr1/Ryk/Tra2b/Crk/Tsku/Wdr89/Wdr47	43
GO:0140694	GO:0140694	non-membrane-bounded organelle assembly	55/1934	402/28891	3.73525578171495e-07	1.95523661737406e-05	1.54378657619396e-05	Chek2/Flnc/Myh10/Kif11/Senp6/Trim37/Csrp2/Mapk15/Cep44/Pisd/Prox1/Eif5/Ddx6/Cds1/Cetn2/Map10/Rpl38/Ncor1/Lsm3/Hspa1b/Map9/G3bp1/Cnot1/Stag1/Ripor2/Surf6/Chmp5/Kif9/Smc3/Pum2/Chmp2b/Mdm1/Dicer1/Alms1/Mterf4/Patl1/Rrp7a/Fxr1/Spice1/Mapre1/Xrcc5/Sqle/Cep97/Zfyve1/Rnf213/Ythdf1/Chmp6/Pqbp1/Mfn2/Eif4enif1/Rnf4/Csnk1d/Jmjd6/Cnot6/Clasp1	55
GO:0031111	GO:0031111	negative regulation of microtubule polymerization or depolymerization	15/1934	49/28891	4.12047674424198e-07	2.13745090931039e-05	1.68765662004562e-05	Stmn2/Eml2/Map2/Map1b/Specc1l/Taok1/Spef1/Mid1ip1/Gas2l1/Atxn7/Mapre1/Camsap1/Hdgfl3/Wdr47/Clasp1	15
GO:0034655	GO:0034655	nucleobase-containing compound catabolic process	56/1934	414/28891	4.27323463530874e-07	2.17852627707317e-05	1.72008829649897e-05	Vim/Endog/Upf3b/Nudt4/Zfp36l1/Ampd3/Ang/Upf2/Zcchc7/Exosc3/Celf1/Fus/Rbm8a/Srsf1/Nudt3/Hnrnpc/Slfn9/Magoh/Khsrp/Thrap3/Cnot1/Hnrnpa0/Tnrc6c/Cnot10/Pum2/Rc3h2/Zc3h14/Dicer1/Naf1/Tent4a/Patl1/Ago2/Fxr1/Slirp/Exosc7/Syncrip/Uox/Zc3h4/Mgat1/Tent4b/Zswim8/Rbm24/Nudt11/Dis3l2/Trnt1/Zhx2/Nudt9/Samd4b/Smg7/Ythdf1/Enpp4/Mettl3/Entpd6/Eif4enif1/Rock2/Cnot6	56
GO:0000380	GO:0000380	alternative mRNA splicing, via spliceosome	19/1934	76/28891	4.27532944267573e-07	2.17852627707317e-05	1.72008829649897e-05	Rbfox1/Khdrbs3/Rbmx/Malat1/Celf1/Rbm8a/Srsf1/Nsrp1/Magoh/Thrap3/Strap/Rbfox2/Fxr1/Rbm24/Rbm25/Tra2b/Rest/Sfpq/Pqbp1	19
GO:0030111	GO:0030111	regulation of Wnt signaling pathway	47/1934	323/28891	4.38662910625501e-07	2.21563249068564e-05	1.74938606739754e-05	Sox2/Vangl2/Cxxc4/Sall1/Dcdc2a/Ppp2r3a/Ruvbl2/Mllt3/Tmem64/Ankrd6/Stk3/Dixdc1/Stk11/Sox9/Bicc1/Ruvbl1/Adnp/Ift80/Lzic/Siah2/Mdk/Wwox/Amfr/G3bp1/Lgr4/Ift20/Nxn/Cby1/Mks1/Cdk14/Rnf220/Lats1/Scyl2/Rbpj/Xiap/Ctnnd1/Usp47/Yap1/Rnf213/Tsku/Ccdc88c/Spin1/Fzd6/Crbn/Ubac2/Jade1/Csnk1d	47
GO:0045665	GO:0045665	negative regulation of neuron differentiation	21/1934	91/28891	4.59455166550434e-07	2.28777625927055e-05	1.80634826854893e-05	Pax6/Sox2/Sox21/Meis1/Irx3/Cd24a/Bex1/Dixdc1/Dmd/Ddx6/Dtx1/Sox9/Id4/Zfp536/Jag1/Mib1/Zhx2/Rest/Eif4enif1/Ctdsp1/Hmg20a	21
GO:0098727	GO:0098727	maintenance of cell number	36/1934	218/28891	4.60892751086112e-07	2.28777625927055e-05	1.80634826854893e-05	Sox2/Vangl2/Sall1/Prox1/Ddx6/Sox9/Nfib/Rbbp4/Ogt/Arid1a/Rtf1/Bcl9l/Paf1/Braf/Cnot1/Cul4a/Raf1/Smc3/Dicer1/Vps72/Crebbp/Med21/Nipbl/Stat3/Rbpj/Sin3a/Dis3l2/Yap1/Ldb2/Zhx2/Rest/Mettl3/Eif4enif1/Wdr47/Smarcd1/Actl6a	36
GO:0043487	GO:0043487	regulation of RNA stability	32/1934	182/28891	4.71761886879878e-07	2.32171362790969e-05	1.83314403008025e-05	Vim/Zfp36l1/Ang/Exosc3/Celf1/Fus/Srsf1/Hnrnpc/Khsrp/Thrap3/Cnot1/Hnrnpa0/Tnrc6c/Pum2/Rc3h2/Zc3h14/Dicer1/Naf1/Tent4a/Patl1/Ago2/Fxr1/Exosc7/Syncrip/Tent4b/Rbm24/Samd4b/Ythdf1/Mettl3/Eif4enif1/Rock2/Cnot6	32
GO:0018200	GO:0018200	peptidyl-glutamic acid modification	11/1934	27/28891	5.62555281680222e-07	2.74507907789383e-05	2.16741860979204e-05	Ttll6/Ttll3/Cfap20/Agbl3/Ttll8/Agbl4/Ttll4/Tpgs2/Cep41/Tpgs1/Ttll9	11
GO:0042063	GO:0042063	gliogenesis	54/1934	397/28891	5.72018383574828e-07	2.76779987615451e-05	2.18535815892055e-05	Crb1/Nkx6-1/Pax6/Dner/Prdm8/Lrp2/Nkx6-2/Vim/Rb1/Reln/Dbi/Sox6/Tuba1a/Adam22/Wasf3/Ckap5/Atxn1/Dab1/Pou3f2/Dmd/Nfia/Kcnj10/Dtx1/Sox9/Id4/Myb/Nfib/Clu/Synj1/Fas/Ntn1/Pick1/B4galt5/Mecp2/Ulk4/Mdk/Nfe2l1/Rnf10/Ndn/Raf1/Gfap/Dicer1/Pard3/Stat3/Lamb2/Sox5/Slc25a46/Mettl3/Prmt5/Eif2b5/Mfn2/Sox1/Suz12/Wdr47	54
GO:0043488	GO:0043488	regulation of mRNA stability	30/1934	166/28891	5.81571429554155e-07	2.79057357614402e-05	2.20333947740736e-05	Vim/Zfp36l1/Exosc3/Celf1/Fus/Srsf1/Hnrnpc/Khsrp/Thrap3/Cnot1/Hnrnpa0/Tnrc6c/Pum2/Rc3h2/Zc3h14/Dicer1/Tent4a/Patl1/Ago2/Fxr1/Exosc7/Syncrip/Tent4b/Rbm24/Samd4b/Ythdf1/Mettl3/Eif4enif1/Rock2/Cnot6	30
GO:0006402	GO:0006402	mRNA catabolic process	39/1934	249/28891	6.33516855354329e-07	3.01470252324812e-05	2.38030386974802e-05	Vim/Upf3b/Zfp36l1/Upf2/Zcchc7/Exosc3/Celf1/Fus/Rbm8a/Srsf1/Hnrnpc/Magoh/Khsrp/Thrap3/Cnot1/Hnrnpa0/Tnrc6c/Cnot10/Pum2/Rc3h2/Zc3h14/Dicer1/Tent4a/Patl1/Ago2/Fxr1/Exosc7/Syncrip/Tent4b/Rbm24/Dis3l2/Zhx2/Samd4b/Smg7/Ythdf1/Mettl3/Eif4enif1/Rock2/Cnot6	39
GO:0006282	GO:0006282	regulation of DNA repair	35/1934	212/28891	6.65609075791948e-07	3.14145660525413e-05	2.48038446794256e-05	Fmn2/Hmgb1/Ruvbl2/Ino80b/Ruvbl1/Fus/Arid1a/Dmap1/Morf4l2/Ppp4r2/Meaf6/Senp3/Usp22/Supt20/Ino80d/Smchd1/Atxn7/Slf2/Cul4a/Fam168a/Hdgfl2/Slf1/Cdk9/Vps72/Parg/Kdm1a/Ing3/Usp1/Trp53bp1/Actr8/Ppp4r3b/Uimc1/Smarcd1/Parp1/Actl6a	35
GO:0051607	GO:0051607	defense response to virus	47/1934	328/28891	6.87105214273945e-07	3.21654619820274e-05	2.53967258917344e-05	Ifitm3/Hsp90aa1/Polr3h/Serinc5/Agbl4/Polr3f/Dhx16/Plscr1/Ube2w/Traf3ip1/Irgm2/Tspan6/Trim35/Cxadr/Nmb/Slfn9/G3bp1/Oasl2/Polr3b/Fbxl2/Dicer1/Ddx41/Senp7/Plscr2/Ddx21/Igtp/Bcl2/Ifit3b/Trim41/Sin3a/Sec14l1/Trim34a/Ndufaf4/Morc3/Mul1/Ifnar1/Zdhhc1/Pqbp1/Ddx60/Ifit1/Atg5/Trim26/Trim30d/Ifit3/Parp9/Trim30a/Isg15	47
GO:0031346	GO:0031346	positive regulation of cell projection organization	60/1934	463/28891	7.30060118670917e-07	3.39006948653802e-05	2.67668051998276e-05	Stmn2/Pcp4/Fez1/Tenm3/Reln/Mns1/Pak3/Cd24a/Rit2/Map1b/Hsp90aa1/Dixdc1/Stk11/Hap1/Nin/Dmd/Robo1/Marcks/Eef2k/Ahi1/Cux1/Ntn1/Adnp/Ddr1/Rgma/Zmynd10/Rapgef2/Bhlhb9/Pias2/Ptprd/Bbs4/Cux2/Nckap1/Ppp1r9a/Mdk/Crocc/Dvl3/Braf/Ift20/Ripor2/Ift88/Arhgap32/Pum2/Tmem67/Hspb1/Arhgap35/Opa1/Dnm1l/Ppp2r5d/Clip1/Vldlr/Kdm1a/Dynlt1f/Prkcq/Ptprf/Ist1/Baiap2/Pqbp1/Mfn2/Dzip1	60
GO:0050769	GO:0050769	positive regulation of neurogenesis	47/1934	329/28891	7.50476964879391e-07	3.42956060617106e-05	2.70786132941862e-05	Nkx6-1/Pax6/Lrp2/Nkx6-2/Sox2/Vim/Fzd3/Reln/Pak3/Map1b/Bex1/Atxn1/Dixdc1/Stk11/Hap1/Nin/Robo1/Id4/Myb/Marcks/Eef2k/Synj1/Cux1/Ntn1/Adnp/Bhlhb9/Pias2/Ptprd/Cux2/Mecp2/Mdk/Braf/Arhgap32/Gfap/Dicer1/Opa1/Dnm1l/Kdm1a/Xrcc4/Ptprf/Xrcc5/Nap1l1/Ist1/Prmt5/Baiap2/Mfn2/Faim	47
GO:0140546	GO:0140546	defense response to symbiont	47/1934	329/28891	7.50476964879391e-07	3.42956060617106e-05	2.70786132941862e-05	Ifitm3/Hsp90aa1/Polr3h/Serinc5/Agbl4/Polr3f/Dhx16/Plscr1/Ube2w/Traf3ip1/Irgm2/Tspan6/Trim35/Cxadr/Nmb/Slfn9/G3bp1/Oasl2/Polr3b/Fbxl2/Dicer1/Ddx41/Senp7/Plscr2/Ddx21/Igtp/Bcl2/Ifit3b/Trim41/Sin3a/Sec14l1/Trim34a/Ndufaf4/Morc3/Mul1/Ifnar1/Zdhhc1/Pqbp1/Ddx60/Ifit1/Atg5/Trim26/Trim30d/Ifit3/Parp9/Trim30a/Isg15	47
GO:0061013	GO:0061013	regulation of mRNA catabolic process	32/1934	186/28891	7.77846296096561e-07	3.52664486057008e-05	2.7845156675019e-05	Vim/Zfp36l1/Exosc3/Celf1/Fus/Rbm8a/Srsf1/Hnrnpc/Magoh/Khsrp/Thrap3/Cnot1/Hnrnpa0/Tnrc6c/Pum2/Rc3h2/Zc3h14/Dicer1/Tent4a/Patl1/Ago2/Fxr1/Exosc7/Syncrip/Tent4b/Rbm24/Samd4b/Ythdf1/Mettl3/Eif4enif1/Rock2/Cnot6	32
GO:0031114	GO:0031114	regulation of microtubule depolymerization	13/1934	39/28891	8.13607225243591e-07	3.65996125230672e-05	2.88977763637094e-05	Stmn2/Map2/Map1b/Specc1l/Taok1/Spef1/Mid1ip1/Gas2l1/Atxn7/Camsap1/Hdgfl3/Wdr47/Clasp1	13
GO:0050779	GO:0050779	RNA destabilization	22/1934	102/28891	8.53081205448206e-07	3.80778417129517e-05	3.00649345273831e-05	Zfp36l1/Ang/Exosc3/Celf1/Khsrp/Cnot1/Tnrc6c/Rc3h2/Tent4a/Patl1/Ago2/Fxr1/Exosc7/Syncrip/Tent4b/Rbm24/Samd4b/Ythdf1/Mettl3/Eif4enif1/Rock2/Cnot6	22
GO:0008088	GO:0008088	axo-dendritic transport	20/1934	87/28891	9.14354988777797e-07	4.04988925029427e-05	3.19765117128041e-05	Fez1/Tmem108/Map2/Hap1/Pura/Agbl4/Uchl1/Bloc1s1/Myo5a/Mecp2/Snapin/Ap3m2/Arl8a/Hspb1/Bloc1s5/Sfpq/Arl8b/Bloc1s6/Spg7/Fbxw11	20
GO:0072001	GO:0072001	renal system development	49/1934	352/28891	9.53504462552482e-07	4.19105243921923e-05	3.30910869727936e-05	Hoxb7/Lrp2/Basp1/Ednrb/Erbb4/Vangl2/Irx3/Sall1/Smad5/Ttc8/Cd24a/Npnt/Pou3f3/Rpgrip1l/Cep290/Nfia/Cntrl/Robo1/Sox9/Tbc1d32/Bicc1/Cux1/Jag1/Ap2b1/Traf3ip1/Ift27/Dync2h1/Cplane1/Lgr4/Ift20/Ift88/Pkd2/Ppp3ca/Tmem67/Il6ra/Dlg1/Lamb2/Bcl2/Snx17/Ctnnd1/Klhl3/Smad1/Schip1/Yap1/Myo1e/Cc2d2a/Wdpcp/Mtss1/Jmjd6	49
GO:0044270	GO:0044270	cellular nitrogen compound catabolic process	58/1934	446/28891	9.90553760235759e-07	4.28842748228384e-05	3.38599263194162e-05	Vim/Endog/Upf3b/Nudt4/Zfp36l1/Ampd3/Ang/Upf2/Zcchc7/Exosc3/Celf1/Fus/Rbm8a/Srsf1/Nudt3/Hnrnpc/Slfn9/Magoh/Khsrp/Thrap3/Cnot1/Hnrnpa0/Tnrc6c/Cnot10/Pum2/Rc3h2/Zc3h14/Dicer1/Naf1/Tent4a/Patl1/Ago2/Fxr1/Slirp/Exosc7/Mthfsl/Syncrip/Uox/Zc3h4/Mgat1/Mthfs/Tent4b/Zswim8/Rbm24/Nudt11/Dis3l2/Trnt1/Zhx2/Nudt9/Samd4b/Smg7/Ythdf1/Enpp4/Mettl3/Entpd6/Eif4enif1/Rock2/Cnot6	58
GO:0046700	GO:0046700	heterocycle catabolic process	58/1934	446/28891	9.90553760235759e-07	4.28842748228384e-05	3.38599263194162e-05	Vim/Endog/Upf3b/Nudt4/Zfp36l1/Ampd3/Ang/Upf2/Zcchc7/Exosc3/Celf1/Fus/Rbm8a/Srsf1/Nudt3/Hnrnpc/Slfn9/Magoh/Khsrp/Thrap3/Cnot1/Hnrnpa0/Tnrc6c/Cnot10/Pum2/Rc3h2/Zc3h14/Dicer1/Naf1/Tent4a/Patl1/Ago2/Fxr1/Slirp/Exosc7/Mthfsl/Syncrip/Uox/Zc3h4/Mgat1/Mthfs/Tent4b/Zswim8/Rbm24/Nudt11/Dis3l2/Trnt1/Zhx2/Nudt9/Samd4b/Smg7/Ythdf1/Enpp4/Mettl3/Entpd6/Eif4enif1/Rock2/Cnot6	58
GO:0007019	GO:0007019	microtubule depolymerization	16/1934	59/28891	1.06263559937297e-06	4.56616103073849e-05	3.60528134618371e-05	Stmn2/Stmnd1/Map2/Map1b/Specc1l/Taok1/Smn1/Spef1/Mid1ip1/Gas2l1/Atxn7/Nckap5/Camsap1/Hdgfl3/Wdr47/Clasp1	16
GO:0051656	GO:0051656	establishment of organelle localization	62/1934	491/28891	1.16562210571442e-06	4.97159413681751e-05	3.92539717316225e-05	Lin7a/Nr4a3/Pax6/Fez1/Rb1/Fmn2/Cep83/Myh10/Tuba1a/Map2/Map1b/Ttl/Mapk15/Stk11/Hap1/Syne1/Arhgap21/Smpd3/Rab11b/Synj1/Ahi1/Agbl4/Ntn1/Nuf2/Trappc8/Uchl1/Bloc1s1/5730455P16Rik/Cep19/Ankfn1/Pclo/Myo5a/Mecp2/Crocc/Snapin/Tacc2/Cul3/Ap3m2/Pard3b/Chmp5/Chmp2b/Nsfl1c/Exoc2/Pard3/Dnm1l/Dlg1/Preb/Spice1/Bloc1s5/Mapre1/Myo1e/Cdc23/Llgl1/Spata17/Chmp6/Pld2/Bicdl1/Copg2/Clasp1/Bloc1s6/Fbxw11/Pdpk1	62
GO:0098930	GO:0098930	axonal transport	17/1934	67/28891	1.37062917963955e-06	5.76849971059342e-05	4.55460599441564e-05	Fez1/Tmem108/Map2/Hap1/Agbl4/Uchl1/Bloc1s1/Mecp2/Snapin/Ap3m2/Arl8a/Hspb1/Bloc1s5/Arl8b/Bloc1s6/Spg7/Fbxw11	17
GO:0001822	GO:0001822	kidney development	47/1934	336/28891	1.3724981944274e-06	5.76849971059342e-05	4.55460599441564e-05	Hoxb7/Lrp2/Basp1/Ednrb/Erbb4/Vangl2/Irx3/Sall1/Smad5/Cd24a/Npnt/Pou3f3/Rpgrip1l/Cep290/Cntrl/Robo1/Sox9/Tbc1d32/Bicc1/Cux1/Jag1/Ap2b1/Traf3ip1/Ift27/Dync2h1/Cplane1/Lgr4/Ift20/Ift88/Pkd2/Ppp3ca/Tmem67/Il6ra/Dlg1/Lamb2/Bcl2/Snx17/Ctnnd1/Klhl3/Smad1/Schip1/Yap1/Myo1e/Cc2d2a/Wdpcp/Mtss1/Jmjd6	47
GO:0061157	GO:0061157	mRNA destabilization	21/1934	97/28891	1.40900929656639e-06	5.8790402388618e-05	4.64188493659057e-05	Zfp36l1/Exosc3/Celf1/Khsrp/Cnot1/Tnrc6c/Rc3h2/Tent4a/Patl1/Ago2/Fxr1/Exosc7/Syncrip/Tent4b/Rbm24/Samd4b/Ythdf1/Mettl3/Eif4enif1/Rock2/Cnot6	21
GO:0048813	GO:0048813	dendrite morphogenesis	32/1934	192/28891	1.59356058859289e-06	6.60123875476107e-05	5.21210767295169e-05	Epha5/Reln/Dcdc2a/Pak3/Stk11/Robo1/Marcks/Kndc1/Eef2k/Cux1/Ctnna2/Rapgef2/Slc11a2/Bhlhb9/Pias2/Srcin1/Ptprd/Cux2/Ppp1r9a/Cacna1a/Nedd4l/Ppp3ca/Opa1/Dnm1l/Rbfox2/Vldlr/Ngef/Ptprf/Baiap2/Pqbp1/Mfn2/Rock2	32
GO:0016236	GO:0016236	macroautophagy	40/1934	268/28891	1.61214586590874e-06	6.63052563993039e-05	5.23523157508261e-05	Fez1/Synpo2/Calm1/Sesn3/Trp53inp1/Vps41/Stk3/Lix1/Nrbp2/Ogt/Irgm2/Myo5a/Gabarapl1/Snapin/Gnai3/Ei24/Wdfy3/Ift20/Chmp5/Ift88/Plaa/Chmp2b/Nsfl1c/Igtp/Rnf41/Vti1a/Dnajc16/Ap4m1/Nbr1/Fez2/Pikfyve/Bag3/Zfyve1/Rnf213/Chmp6/Arl8b/Tecpr1/Mfn2/Atg5/Hspb8	40
GO:0048024	GO:0048024	regulation of mRNA splicing, via spliceosome	23/1934	114/28891	1.66802572689318e-06	6.81169654996518e-05	5.37827780100905e-05	Rbfox1/Khdrbs3/Rbm39/Rbmx/Malat1/Prdx6/Celf1/Srsf10/Rbm8a/Nsrp1/Magoh/Thrap3/Srsf4/Rbfox2/Fxr1/Slirp/Rbm24/Rbm25/Tra2b/Rest/Prmt5/Jmjd6/Sf3b4	23
GO:0090150	GO:0090150	establishment of protein localization to membrane	40/1934	270/28891	1.94925094239623e-06	7.90407530022357e-05	6.24078192750875e-05	Hspa4/Sorl1/Cd24a/Hsp90aa1/Mapk10/Bbs1/Stom/Ssr3/Rab11b/Ogt/Golph3l/Irgm2/Caml/Prnp/Tmco1/Commd1/Dusp18/Timm9/Braf/Rab8a/Sacm1l/Zdhhc23/Pard3/Vamp3/Clip1/Srprb/Oga/Mmgt1/Kcnb1/Tomm40/Sec61a2/Pikfyve/Zdhhc4/Rab10/Pex3/C2cd5/Vamp4/Zdhhc1/Timm22/Rilpl2	40
GO:0048814	GO:0048814	regulation of dendrite morphogenesis	21/1934	99/28891	2.00020520736572e-06	8.0539731356726e-05	6.3591360254785e-05	Reln/Pak3/Stk11/Robo1/Marcks/Kndc1/Eef2k/Cux1/Rapgef2/Bhlhb9/Pias2/Ptprd/Cux2/Nedd4l/Ppp3ca/Opa1/Dnm1l/Ptprf/Baiap2/Pqbp1/Mfn2	21
GO:0060042	GO:0060042	retina morphogenesis in camera-type eye	19/1934	84/28891	2.20613476434762e-06	8.82147498132889e-05	6.96512868948639e-05	Crb1/Sox2/Irx5/Hipk1/Hipk2/Ttc8/Rpgrip1l/Rpgr/Crb2/Fat3/Prox1/Sox9/Ahi1/Bbs4/Tspan12/Fjx1/Alms1/Stat3/Zhx2	19
GO:0031023	GO:0031023	microtubule organizing center organization	27/1934	150/28891	2.26476407617401e-06	8.99345624179997e-05	7.10091908892599e-05	Foxj1/Kif11/Tuba1a/Trim37/Ckap5/Nin/Cep44/Cetn2/Bbs4/Ulk4/Sdccag8/Map9/Crocc/Cntln/Mpdz/Chmp5/Tmem67/Chmp2b/Mdm1/Alms1/Nsfl1c/Cdk11b/Spice1/Dzip1/Rock2/Clasp1/Fbxw11	27
GO:0010001	GO:0010001	glial cell differentiation	42/1934	292/28891	2.38309811442298e-06	9.33461152574662e-05	7.37028339147359e-05	Crb1/Nkx6-1/Pax6/Dner/Prdm8/Nkx6-2/Vim/Reln/Sox6/Tuba1a/Adam22/Wasf3/Ckap5/Dab1/Pou3f2/Dmd/Nfia/Kcnj10/Dtx1/Sox9/Id4/Nfib/Clu/Pick1/B4galt5/Mecp2/Ulk4/Mdk/Nfe2l1/Raf1/Gfap/Dicer1/Pard3/Stat3/Lamb2/Sox5/Slc25a46/Mettl3/Prmt5/Eif2b5/Sox1/Suz12	42
GO:0060560	GO:0060560	developmental growth involved in morphogenesis	42/1934	292/28891	2.38309811442298e-06	9.33461152574662e-05	7.37028339147359e-05	Nkx6-1/Mt3/Vangl2/Sall1/Tmem108/Spag6l/S100b/Ppp2r3a/Map2/Map1b/Hsp90aa1/Ttl/Hsp90ab1/Stk11/Nin/Robo1/Sox9/Ntn1/Adnp/Ddr1/Llph/Rgma/Mecp2/Nrp2/Rims2/Vcl/Nedd4l/St8sia2/Ndn/Plaa/Arhgap32/Pum2/Lamb2/Olfm1/Epb41l5/Kdm1a/Ryk/Sin3a/Yap1/Mul1/Ist1/Prkg1	42
GO:0048839	GO:0048839	inner ear development	35/1934	224/28891	2.46349123746948e-06	9.5843125306414e-05	7.56743858793078e-05	Lin7a/Nr4a3/Sox2/Vangl2/Alg10b/Fzd3/Ttc8/Celsr1/Lrig3/Sobp/Rpgrip1l/Ttc39c/Prox1/Sox9/Cux1/Ntn1/Jag1/Ift27/Dvl3/Ift20/Ripor2/Adgrv1/Ift88/Mks1/Dicer1/Alms1/H2-T23/Rbpj/Bcr/Bloc1s5/Tsku/Rest/Fzd6/Wdpcp/Atg5	35
GO:0030178	GO:0030178	negative regulation of Wnt signaling pathway	29/1934	169/28891	2.64987039427909e-06	0.000102402374028584	8.08533396883884e-05	Sox2/Cxxc4/Ppp2r3a/Ruvbl2/Mllt3/Tmem64/Ankrd6/Stk3/Stk11/Sox9/Bicc1/Ift80/Lzic/Siah2/Mdk/Wwox/Amfr/G3bp1/Nxn/Cby1/Lats1/Scyl2/Ctnnd1/Rnf213/Tsku/Ccdc88c/Fzd6/Ubac2/Jade1	29
GO:0061014	GO:0061014	positive regulation of mRNA catabolic process	21/1934	102/28891	3.31636541282149e-06	0.000127304213646841	0.000100514962933165	Zfp36l1/Exosc3/Celf1/Khsrp/Cnot1/Tnrc6c/Rc3h2/Tent4a/Patl1/Ago2/Fxr1/Exosc7/Syncrip/Tent4b/Rbm24/Samd4b/Ythdf1/Mettl3/Eif4enif1/Rock2/Cnot6	21
GO:0000381	GO:0000381	regulation of alternative mRNA splicing, via spliceosome	15/1934	57/28891	3.46634392839927e-06	0.000132180187680285	0.000104364861810781	Rbfox1/Khdrbs3/Rbmx/Malat1/Celf1/Rbm8a/Nsrp1/Magoh/Thrap3/Rbfox2/Fxr1/Rbm24/Rbm25/Tra2b/Rest	15
GO:0009314	GO:0009314	response to radiation	55/1934	433/28891	3.8336094949971e-06	0.000145223180738114	0.000114663153801195	Crb1/Lrp2/Pde6d/Meis2/Trp53bp2/Chek2/Dcdc2a/Tuba1a/Txn1/Trp53inp1/Ruvbl2/Ercc5/Ckap5/Rpgr/Atxn1/Mapk10/Stk11/Tspyl5/Hmgn1/Ccnd2/Mecp2/Tipin/Ro60/Polk/Kmt2a/Braf/Fbxl3/Ei24/Cul4a/Cacnb4/Ift20/Fbxo4/Usf1/Rpain/Crebbp/Nipbl/Agap3/Bcl2/Kdm1a/Usp47/Xrcc4/Xrcc5/Yap1/Usp1/Uvssa/Rbm4b/Mettl3/Mta1/Uimc1/Ccdc66/Pold3/Map2k7/Rnf4/Parp1/Map3k4	55
GO:0031331	GO:0031331	positive regulation of cellular catabolic process	47/1934	349/28891	3.95983846021016e-06	0.000149024508848955	0.000117664549773978	Hmgb1/Sesn3/Endog/Trp53inp1/Zfp36l1/Ormdl3/Ang/Stk11/Exosc3/Irs1/Celf1/Zbtb20/Rgma/Trim68/Irgm2/Plin5/Gnai3/Mtln/Khsrp/Cnot1/Tnrc6c/Rc3h2/Rnf152/Tent4a/Patl1/Ago2/Igtp/Fxr1/Exosc7/Syncrip/Tent4b/Git1/Zswim8/Rbm24/Svip/Trim34a/Bag3/Atf6/Samd4b/Ythdf1/Mettl3/Eif4enif1/Rock2/Cnot6/Trim30d/Trim30a/Hspb8	47
GO:0045724	GO:0045724	positive regulation of cilium assembly	11/1934	32/28891	4.07413694821154e-06	0.000152330393167546	0.000120274760624236	Mns1/Hap1/Zmynd10/Bbs4/Crocc/Ift20/Ift88/Tmem67/Arhgap35/Pqbp1/Dzip1	11
GO:0019439	GO:0019439	aromatic compound catabolic process	58/1934	467/28891	4.28009266974331e-06	0.00015899853930569	0.000125539696031384	Vim/Endog/Upf3b/Nudt4/Zfp36l1/Ampd3/Ang/Upf2/Zcchc7/Exosc3/Celf1/Fus/Rbm8a/Srsf1/Nudt3/Hnrnpc/Slfn9/Magoh/Khsrp/Thrap3/Cnot1/Hnrnpa0/Tnrc6c/Cnot10/Pum2/Rc3h2/Zc3h14/Dicer1/Naf1/Tent4a/Patl1/Ago2/Fxr1/Slirp/Exosc7/Mthfsl/Syncrip/Uox/Zc3h4/Mgat1/Mthfs/Tent4b/Zswim8/Rbm24/Nudt11/Dis3l2/Trnt1/Zhx2/Nudt9/Samd4b/Smg7/Ythdf1/Enpp4/Mettl3/Entpd6/Eif4enif1/Rock2/Cnot6	58
GO:0046785	GO:0046785	microtubule polymerization	19/1934	88/28891	4.6012081556704e-06	0.000169831772822757	0.000134093239030637	Stmn2/Eml2/Tuba1a/Map2/Map1b/Akap9/Ckap5/Nin/Togaram1/Slain1/Slc39a12/Mecp2/Clip1/Git1/Mapre1/Camsap1/Hdgfl3/Csnk1d/Clasp1	19
GO:0051098	GO:0051098	regulation of binding	52/1934	405/28891	5.10844711869076e-06	0.000187353111524977	0.000147927476403791	Pax6/Zfp462/Hspa4/Rb1/Hmgb1/Calm1/Sorl1/Hipk1/Hipk2/Txn1/Map2/Efhb/Ramp1/Dnajb2/Mark3/Stk3/Hsp90ab1/Spag8/Nfib/Mrln/Aktip/Adnp/Plscr1/Rgma/Rapgef2/Traf3ip1/Bag2/Mecp2/Ip6k2/Med25/Snapin/Amfr/Jak2/Ripor2/Ppp3ca/Hmbox1/Rnf220/Gas8/Epb41l5/Kdm1a/Mapre1/Ptprf/Crk/Rest/Brd4/Mepce/Mfn2/Mitd1/Dzip1/Sppl3/Parp1/Parp9	52
GO:0006605	GO:0006605	protein targeting	42/1934	303/28891	6.15022881898746e-06	0.000224133022403353	0.000176967610054676	Hspa4/Sorl1/Pex5l/Hsp90aa1/Trim37/Vps41/Hap1/Stom/Ssr3/Clu/Dnajc15/Ogt/Gbp2/Pick1/Irgm2/Prnp/Ywhae/Dusp18/Timm9/Mipep/Timm21/Zdhhc23/Mterf4/Pard3/Chchd4/Igtp/Srprb/Oga/Ap4m1/Kcnb1/Tomm40/Sec61a2/Pikfyve/Zdhhc4/Bag3/Pex3/C2cd5/Zdhhc1/Mfn2/Timm22/Hacl1/Pex7	42
GO:0046626	GO:0046626	regulation of insulin receptor signaling pathway	18/1934	82/28891	6.36048714145299e-06	0.00023033764126092	0.000181866560502717	Sorl1/Grb14/Sesn3/Sorbs1/Gnai2/Rarres2/Marcks/Irs1/Ogt/Ncoa5/Gkap1/Opa1/Prkcq/Ptprf/Osbpl8/Ptpn2/Mfn2/Socs1	18
GO:0010639	GO:0010639	negative regulation of organelle organization	50/1934	387/28891	6.46331432610483e-06	0.000232598524310697	0.000183651674831886	Stmn2/Lpar1/Fez1/Sptan1/Eml2/Map2/Mak/Map1b/Specc1l/Taok1/Odf2l/Trim37/Tfrc/Rhpn2/Spef1/Nuf2/Mid1ip1/Ctnna2/Pick1/Capza2/Tom1l1/Bbs4/Tchp/Gas2l1/Ppp1r9a/Hnrnpc/Add3/Atxn7/Tmem67/Mdm1/Opa1/Dnm1l/Bok/Rnf41/Gclc/Tent4b/Tom1l2/Xrcc4/Fez2/Mapre1/Yap1/Cep97/Pik3ca/Mul1/Camsap1/Hdgfl3/Mfn2/Wdr47/Parp1/Clasp1	50
GO:0009408	GO:0009408	response to heat	19/1934	90/28891	6.52132790882229e-06	0.000233228609310551	0.000184149167951641	Trp53inp1/Hsp90aa1/Hspb6/Hsp90ab1/Dnajb1/Dnaja4/Psip1/Dnaja1/St8sia1/Ywhae/Hspa1b/Hspb1/Gclc/Bag3/Irak1/Dnaja3/Eif2b5/Map2k7/Pdcl3	19
GO:0045739	GO:0045739	positive regulation of DNA repair	24/1934	132/28891	6.77624668777634e-06	0.000240849558198865	0.000190166403148187	Fmn2/Hmgb1/Ruvbl2/Ino80b/Ruvbl1/Fus/Arid1a/Dmap1/Morf4l2/Meaf6/Ino80d/Smchd1/Slf2/Fam168a/Hdgfl2/Slf1/Vps72/Parg/Ing3/Actr8/Uimc1/Smarcd1/Parp1/Actl6a	24
GO:0008089	GO:0008089	anterograde axonal transport	14/1934	53/28891	6.96061683186081e-06	0.000245884857164752	0.000194142099430461	Fez1/Map2/Hap1/Agbl4/Bloc1s1/Mecp2/Snapin/Ap3m2/Arl8a/Hspb1/Bloc1s5/Arl8b/Bloc1s6/Spg7	14
GO:1901653	GO:1901653	cellular response to peptide	46/1934	346/28891	7.03682889386585e-06	0.0002470613461639	0.000195071014073213	Nr4a3/Vim/Rb1/Sorl1/Grb14/Sesn3/Phip/Sorbs1/Zfp36l1/Gnai2/Rarres2/Smpd3/Atp2b1/Marcks/Irs1/Ogt/Anxa5/Prnp/Myo5a/Ncoa5/Cacna1a/Gkap1/Jak2/Rab8a/Chmp5/Raf1/Ppp3ca/Usf1/Opa1/Stat3/Wdtc1/Trim41/Prkcq/Ptprf/Appl1/Crk/Pik3ca/Rab10/C2cd5/Osbpl8/Ptpn2/Mfn2/Rock2/Parp1/Socs1/Pdpk1	46
GO:0010561	GO:0010561	negative regulation of glycoprotein biosynthetic process	7/1934	13/28891	7.1388100861034e-06	0.000247622099251707	0.000195513765135578	Hbegf/Bace2/Itm2b/Itm2c/Aatf/Ago2/Oga	7
GO:0018095	GO:0018095	protein polyglutamylation	7/1934	13/28891	7.1388100861034e-06	0.000247622099251707	0.000195513765135578	Ttll6/Cfap20/Ttll4/Tpgs2/Cep41/Tpgs1/Ttll9	7
GO:0006302	GO:0006302	double-strand break repair	41/1934	296/28891	8.02897822135696e-06	0.000276831476638164	0.000218576469826919	Fmn2/Chek2/Ruvbl2/Ercc5/Ruvbl1/Fus/Arid1a/Dmap1/Morf4l2/Sem1/Ppp4r2/Meaf6/Nsmce1/Senp3/Rev3l/Smchd1/Slf2/Hdgfl2/Slf1/Vps72/Lig3/Rpa1/Nipbl/Kdm1a/Ing3/Xrcc4/Rnf138/Xrcc5/Trp53bp1/Actr8/Sfpq/Mta1/Ppp4r3b/Uimc1/Mcm4/Rpa3/Smarcd1/Parp1/Smc6/Parp9/Actl6a	41
GO:0060041	GO:0060041	retina development in camera-type eye	30/1934	188/28891	8.17233805325013e-06	0.000280097157801275	0.000221154937669094	Crb1/Pax6/Sox2/Tgif1/Irx5/Myh10/Hipk1/Hipk2/Ttc8/Rpgrip1l/Rpgr/Crb2/Fat3/Prox1/Cep290/Nfia/Sox9/Tbc1d32/Nfib/Ahi1/Rd3/Bbs4/Tspan12/Fjx1/Mdm1/Alms1/Stat3/Lamb2/Zhx2/Jmjd6	30
GO:0000725	GO:0000725	recombinational repair	28/1934	170/28891	8.77453721797914e-06	0.000297016570913355	0.000234513915609364	Ruvbl2/Ercc5/Ruvbl1/Fus/Dmap1/Morf4l2/Sem1/Ppp4r2/Meaf6/Nsmce1/Senp3/Rev3l/Smchd1/Hdgfl2/Vps72/Rpa1/Nipbl/Kdm1a/Ing3/Rnf138/Xrcc5/Trp53bp1/Sfpq/Mcm4/Rpa3/Parp1/Smc6/Actl6a	28
GO:0035088	GO:0035088	establishment or maintenance of apical/basal cell polarity	14/1934	54/28891	8.82074220670089e-06	0.000297016570913355	0.000234513915609364	Lin7a/Crb1/Vangl2/Spag6l/Foxj1/Ttc8/Crb2/Ophn1/Ift20/Pard3b/Fat1/Pard3/Dlg1/Llgl1	14
GO:0061245	GO:0061245	establishment or maintenance of bipolar cell polarity	14/1934	54/28891	8.82074220670089e-06	0.000297016570913355	0.000234513915609364	Lin7a/Crb1/Vangl2/Spag6l/Foxj1/Ttc8/Crb2/Ophn1/Ift20/Pard3b/Fat1/Pard3/Dlg1/Llgl1	14
GO:1901361	GO:1901361	organic cyclic compound catabolic process	59/1934	491/28891	9.87228363595653e-06	0.00033049191381301	0.000260944877745999	Vim/Endog/Upf3b/Nudt4/Zfp36l1/Ampd3/Ang/Upf2/Zcchc7/Exosc3/Celf1/Fus/Rbm8a/Srsf1/Scarb1/Nudt3/Hnrnpc/Slfn9/Magoh/Khsrp/Thrap3/Cnot1/Hnrnpa0/Tnrc6c/Cnot10/Pum2/Rc3h2/Zc3h14/Dicer1/Naf1/Tent4a/Patl1/Ago2/Fxr1/Slirp/Exosc7/Mthfsl/Syncrip/Uox/Zc3h4/Mgat1/Mthfs/Tent4b/Zswim8/Rbm24/Nudt11/Dis3l2/Trnt1/Zhx2/Nudt9/Samd4b/Smg7/Ythdf1/Enpp4/Mettl3/Entpd6/Eif4enif1/Rock2/Cnot6	59
GO:0032869	GO:0032869	cellular response to insulin stimulus	33/1934	219/28891	1.03432727074633e-05	0.000344257596818344	0.000271813780490014	Rb1/Sorl1/Grb14/Sesn3/Phip/Sorbs1/Zfp36l1/Gnai2/Rarres2/Atp2b1/Marcks/Irs1/Ogt/Myo5a/Ncoa5/Gkap1/Rab8a/Raf1/Usf1/Opa1/Wdtc1/Prkcq/Ptprf/Appl1/Pik3ca/Rab10/C2cd5/Osbpl8/Ptpn2/Mfn2/Parp1/Socs1/Pdpk1	33
GO:0031113	GO:0031113	regulation of microtubule polymerization	14/1934	55/28891	1.11075449123938e-05	0.000367570365549215	0.00029022072883623	Stmn2/Eml2/Map2/Map1b/Akap9/Ckap5/Togaram1/Slain1/Slc39a12/Mecp2/Clip1/Git1/Mapre1/Camsap1	14
GO:0007015	GO:0007015	actin filament organization	57/1934	471/28891	1.12401175220995e-05	0.000369831981098564	0.000292006421521489	Lpar1/Iqgap2/Pdlim4/Fmn2/Synpo2/Cnn3/Spag6l/Myh10/Sptan1/Pak3/Ttc8/Wasf3/Sorbs1/Rgcc/Specc1l/Shroom3/Rhpn2/Tagln2/Msrb2/Prox1/Pakap/Marcks/Catip/Ctnna2/Pick1/Capza2/Bbs4/Nckap1/Myo5a/Gas2l1/Ppp1r9a/Enah/Prkce/Add3/Braf/Ppm1e/Cul3/Ttc17/Alms1/Fat1/Arhgap35/Jmy/Dlg1/Lats1/Bcl2/Arpc4/Prkcq/Myo1e/Nck2/Actn1/Pik3ca/Baiap2/Limch1/Mtss1/Rock2/Rflnb/Clasp1	57
GO:0050773	GO:0050773	regulation of dendrite development	25/1934	145/28891	1.15858254439402e-05	0.000379040811967088	0.000299277392896995	Reln/Pak3/Stk11/Fat3/Robo1/Marcks/Kndc1/Eef2k/Cux1/Rapgef2/Bhlhb9/Pias2/Ptprd/Cux2/Nedd4l/Ppp3ca/Opa1/Dnm1l/Clip1/Vldlr/Ptprf/Crk/Baiap2/Pqbp1/Mfn2	25
GO:0044843	GO:0044843	cell cycle G1/S phase transition	37/1934	260/28891	1.1808394289809e-05	0.000384139741924973	0.000303303329989206	Sox2/Fhl1/Rb1/Cdk17/Mlf1/Rgcc/Ccnd2/Id4/Myb/Arid1a/Usp37/Atp2b4/Paf1/Cul4a/Cacnb4/Pkd2/Ppp3ca/Cdk14/Crebbp/Ctdsp2/Dlg1/Lats1/Bcl2/Nacc2/Trim39/Ccnh/Appl1/Myo16/E2f5/Brd4/Cdk7/Mepce/Ctdsp1/Smarcd1/Jade1/Ube2e2/Actl6a	37
GO:0048588	GO:0048588	developmental cell growth	40/1934	291/28891	1.23636122367198e-05	0.000399942018309171	0.000315780255768141	Nkx6-1/Mt3/Meis1/Sorbs2/Tmem108/Spag6l/S100b/Map2/Map1b/Hsp90aa1/Ttl/Hsp90ab1/Stk11/Nin/Robo1/Sox9/Ntn1/Adnp/Ddr1/Llph/Rgma/Mecp2/Nrp2/Rims2/Vcl/Nedd4l/St8sia2/Ndn/Plaa/Arhgap32/Pum2/Lamb2/Olfm1/Kdm1a/Ryk/Sin3a/Mul1/Ist1/Map2k4/Prkg1	40
GO:0046530	GO:0046530	photoreceptor cell differentiation	18/1934	86/28891	1.283635845738e-05	0.000412914815629018	0.000326023123654363	Crb1/Pax6/Rabl2/Ttc8/Ppp2r3a/Rpgrip1l/Rpgr/Dzank1/Crb2/Sox9/Bbs1/Ahi1/Bbs4/Ift20/Tmem67/Alms1/Stat3/Ift140	18
GO:0008286	GO:0008286	insulin receptor signaling pathway	24/1934	137/28891	1.30449440218304e-05	0.000414101609764923	0.000326960174873348	Sorl1/Grb14/Sesn3/Phip/Sorbs1/Gnai2/Rarres2/Marcks/Irs1/Ogt/Ncoa5/Gkap1/Raf1/Opa1/Prkcq/Ptprf/Appl1/Pik3ca/C2cd5/Osbpl8/Ptpn2/Mfn2/Socs1/Pdpk1	24
GO:0050821	GO:0050821	protein stabilization	31/1934	202/28891	1.30558010905232e-05	0.000414101609764923	0.000326960174873348	Mt3/Chek2/Apbb2/Hsp90aa1/Ptges3/Trim37/Stk3/Hsp90ab1/Clu/Atp1b3/Ncor1/Bag2/Irgm2/Caml/Nckap1/Ip6k2/Dvl3/Naa16/Cct3/Igtp/Atf7ip/Ctnnd1/Ipo9/Trim39/Ccnh/Bag3/Morc3/Mul1/Cdk7/Dnaja3/Pdcl3	31
GO:0031076	GO:0031076	embryonic camera-type eye development	12/1934	42/28891	1.30890053798569e-05	0.000414101609764923	0.000326960174873348	Pax6/Hipk1/Hipk2/Sp3/Prox1/Phactr4/Arid1a/Traf3ip1/Ift122/Wdr19/Ift140/Ift172	12
GO:0120032	GO:0120032	regulation of plasma membrane bounded cell projection assembly	32/1934	212/28891	1.34925717679395e-05	0.000424536766337681	0.000335199410214154	Lpar1/Mns1/Dcdc2a/Mak/Hsp90aa1/Odf2l/Mapk15/Hap1/Syne1/Ift46/Zmynd10/Bbs4/Nckap1/Tchp/Ppp1r9a/Sdccag8/Crocc/Dync2li1/Ift20/Ripor2/Ift88/Tmem67/Arhgap35/Fxr1/Ift140/Prkcq/Yap1/Cep97/Wdpcp/Pqbp1/Dzip1/Atg5	32
GO:0051258	GO:0051258	protein polymerization	39/1934	282/28891	1.36877815334956e-05	0.000428338293857978	0.000338200963633682	Stmn2/Sptan1/Eml2/Tuba1a/Pak3/Map2/Map1b/Akap9/Hsp90aa1/Ckap5/Msrb2/Nin/Togaram1/Mid1ip1/Catip/Slain1/Capza2/Orc4/Bbs4/Nckap1/Slc39a12/Mecp2/Ppp1r9a/Prkce/Add3/Ttc17/Dlg1/Clip1/Lats1/Arpc4/Git1/Mapre1/Nck2/Camsap1/Hdgfl3/Baiap2/Mtss1/Csnk1d/Clasp1	39
GO:0042026	GO:0042026	protein refolding	9/1934	24/28891	1.3772618177549e-05	0.00042866343495312	0.000338457683691802	Hspa2/Hsp90aa1/Dnajb2/Hspb6/Dnaja4/Dnaja1/Hspa1b/Hspb1/Pdcl	9
GO:1901652	GO:1901652	response to peptide	56/1934	464/28891	1.446664054087e-05	0.000447843635668438	0.000353601700599986	Nr4a3/Ednrb/Khk/Vim/Rb1/Sorl1/Grb14/Sesn3/Phip/Sorbs1/Zfp36l1/Gnai2/Rarres2/Slc2a1/Smpd3/Atp2b1/Marcks/Plcd1/Irs1/Ogt/Jag1/Cacybp/Anxa5/Prnp/Myo5a/Ncoa5/Cacna1a/Gkap1/Jak2/Braf/Rab8a/Chmp5/Raf1/Ppp3ca/Usf1/Srsf5/Opa1/Stat3/Wdtc1/Trim41/Prkcq/Ptprf/Appl1/Crk/Pik3ca/Rab10/C2cd5/Pld2/Osbpl8/Eif2b5/Ptpn2/Mfn2/Rock2/Parp1/Socs1/Pdpk1	56
GO:1900078	GO:1900078	positive regulation of cellular response to insulin stimulus	11/1934	36/28891	1.47869808106467e-05	0.000455312489346008	0.00035949884672774	Sorl1/Sorbs1/Gnai2/Marcks/Irs1/Myo5a/Gkap1/Opa1/Osbpl8/Ptpn2/Mfn2	11
GO:0061003	GO:0061003	positive regulation of dendritic spine morphogenesis	10/1934	30/28891	1.53278149949901e-05	0.000469455099686985	0.000370665358137528	Reln/Pak3/Marcks/Eef2k/Bhlhb9/Cux2/Opa1/Dnm1l/Baiap2/Mfn2	10
GO:0009615	GO:0009615	response to virus	49/1934	389/28891	1.58021189136843e-05	0.000481421167751293	0.000380113347748274	Ifitm3/Hsp90aa1/Polr3h/Serinc5/Agbl4/Polr3f/Dhx16/Plscr1/Ube2w/Traf3ip1/Irgm2/Tspan6/Trim35/Cxadr/Nmb/Slfn9/G3bp1/Oasl2/Polr3b/Fbxl2/Dicer1/Ddx41/Senp7/Crebbp/Plscr2/Ddx21/Igtp/Bcl2/Ifit3b/Adar/Trim41/Sin3a/Sec14l1/Trim34a/Ndufaf4/Morc3/Mul1/Ifnar1/Zdhhc1/Pqbp1/Ddx60/Ifit1/Atg5/Trim26/Trim30d/Ifit3/Parp9/Trim30a/Isg15	49
GO:0000724	GO:0000724	double-strand break repair via homologous recombination	27/1934	166/28891	1.59224717464493e-05	0.00048253469640029	0.000380992551096479	Ruvbl2/Ercc5/Ruvbl1/Fus/Dmap1/Morf4l2/Sem1/Ppp4r2/Meaf6/Nsmce1/Senp3/Rev3l/Smchd1/Hdgfl2/Vps72/Rpa1/Nipbl/Kdm1a/Ing3/Rnf138/Trp53bp1/Sfpq/Mcm4/Rpa3/Parp1/Smc6/Actl6a	27
GO:0051495	GO:0051495	positive regulation of cytoskeleton organization	30/1934	195/28891	1.70108281722344e-05	0.000512061363530243	0.00040430577669277	Stmn2/Lpar1/Pdlim4/Synpo2/Wasf3/Map1b/Rgcc/Akap9/Ckap5/Mapk15/Prox1/Togaram1/Slain1/Nckap1/Mecp2/Prkce/Add3/Pfdn2/Braf/Ppm1e/Dlg1/Clip1/Git1/Mapre1/Prkcq/Nck2/Baiap2/Limch1/Mtss1/Rock2	30
GO:0051494	GO:0051494	negative regulation of cytoskeleton organization	28/1934	176/28891	1.70746408124013e-05	0.000512061363530243	0.00040430577669277	Stmn2/Sptan1/Eml2/Map2/Map1b/Specc1l/Taok1/Trim37/Rhpn2/Spef1/Mid1ip1/Ctnna2/Pick1/Capza2/Bbs4/Gas2l1/Ppp1r9a/Add3/Atxn7/Tmem67/Mdm1/Mapre1/Pik3ca/Camsap1/Hdgfl3/Mfn2/Wdr47/Clasp1	28
GO:0032204	GO:0032204	regulation of telomere maintenance	19/1934	96/28891	1.73478157147469e-05	0.000517558149665869	0.000408645847133853	Ruvbl2/Mapk15/Ino80b/Ruvbl1/Hnrnpc/Ino80d/Fbxo4/Cct3/Naf1/Hmbox1/Tent4b/Xrcc4/Prkcq/Xrcc5/Actr8/Map2k7/Parp1/Actl6a/Map3k4	19
GO:0051402	GO:0051402	neuron apoptotic process	47/1934	369/28891	1.7507788740167e-05	0.000519638389514854	0.000410288331897891	Nr4a3/Pcp4/Mt3/Mt1/Hspa4/Rb1/Egln3/Hipk2/Tuba1a/Pak3/Ptges3/Hsp90ab1/Oxr1/Nrbp2/Myb/Clu/Fas/Egln1/Adnp/Dnajc5/Hsph1/Bhlhb9/Prnp/Mecp2/Nae1/Cacna1a/Mdk/Jak2/Braf/St8sia2/Diablo/Siah1a/Bok/Fam162a/Bcl2/Kcnb1/Xiap/Srpk2/Gclc/Xrcc4/Ptprf/Pik3ca/Adarb1/Map2k4/Map2k7/Parp1/Pdpk1	47
GO:0003016	GO:0003016	respiratory system process	13/1934	50/28891	1.77661597799265e-05	0.000524602810322139	0.000414208065260474	Hoxa5/Spef2/Cfap43/Cfap54/Spag6l/Hipk2/Dnah9/Zfand5/Cfap221/Mecp2/Ndn/Mtg2/Kdm6a	13
GO:0072384	GO:0072384	organelle transport along microtubule	18/1934	88/28891	1.79019384091333e-05	0.000525915108978517	0.00041524421046749	Fez1/Tuba1a/Map2/Map1b/Stk11/Hap1/Arhgap21/Agbl4/Uchl1/Bloc1s1/Mecp2/Snapin/Ap3m2/Bloc1s5/Bicdl1/Copg2/Bloc1s6/Fbxw11	18
GO:0060491	GO:0060491	regulation of cell projection assembly	32/1934	215/28891	1.80331264106666e-05	0.000526741099966933	0.000415896384116777	Lpar1/Mns1/Dcdc2a/Mak/Hsp90aa1/Odf2l/Mapk15/Hap1/Syne1/Ift46/Zmynd10/Bbs4/Nckap1/Tchp/Ppp1r9a/Sdccag8/Crocc/Dync2li1/Ift20/Ripor2/Ift88/Tmem67/Arhgap35/Fxr1/Ift140/Prkcq/Yap1/Cep97/Wdpcp/Pqbp1/Dzip1/Atg5	32
GO:0051962	GO:0051962	positive regulation of nervous system development	49/1934	391/28891	1.81130145525274e-05	0.000526741099966933	0.000415896384116777	Nkx6-1/Pax6/Lrp2/Nkx6-2/Sox2/Vim/Fzd3/Reln/Pak3/Map1b/Bex1/Atxn1/Dixdc1/Stk11/Hap1/Nin/Robo1/Id4/Myb/Marcks/Eef2k/Synj1/Adgrl2/Cux1/Ntn1/Adnp/Bhlhb9/Pias2/Ptprd/Cux2/Mecp2/Mdk/Braf/St8sia2/Arhgap32/Gfap/Dicer1/Opa1/Dnm1l/Kdm1a/Xrcc4/Ptprf/Xrcc5/Nap1l1/Ist1/Prmt5/Baiap2/Mfn2/Faim	49
GO:0071375	GO:0071375	cellular response to peptide hormone stimulus	40/1934	296/28891	1.85033279203494e-05	0.000535387749574734	0.000422723476794442	Nr4a3/Rb1/Sorl1/Grb14/Sesn3/Phip/Sorbs1/Zfp36l1/Gnai2/Rarres2/Atp2b1/Marcks/Irs1/Ogt/Anxa5/Myo5a/Ncoa5/Gkap1/Jak2/Rab8a/Raf1/Ppp3ca/Usf1/Opa1/Stat3/Wdtc1/Prkcq/Ptprf/Appl1/Crk/Pik3ca/Rab10/C2cd5/Osbpl8/Ptpn2/Mfn2/Rock2/Parp1/Socs1/Pdpk1	40
GO:0060216	GO:0060216	definitive hemopoiesis	9/1934	25/28891	2.02415965199231e-05	0.000582755563808586	0.00046012344931341	Hoxb3/Hoxb4/Meis1/Sp3/Ncor1/Kmt2a/Rbfox2/Adar/Bcr	9
GO:0010569	GO:0010569	regulation of double-strand break repair via homologous recombination	16/1934	73/28891	2.09144538497718e-05	0.000599131468989981	0.000473053292365355	Ruvbl2/Ruvbl1/Fus/Dmap1/Morf4l2/Ppp4r2/Meaf6/Senp3/Smchd1/Hdgfl2/Vps72/Kdm1a/Ing3/Trp53bp1/Parp1/Actl6a	16
GO:0046628	GO:0046628	positive regulation of insulin receptor signaling pathway	10/1934	31/28891	2.12716590337817e-05	0.000605215716521538	0.000477857201816516	Sorl1/Sorbs1/Gnai2/Marcks/Irs1/Gkap1/Opa1/Osbpl8/Ptpn2/Mfn2	10
GO:1901880	GO:1901880	negative regulation of protein depolymerization	17/1934	81/28891	2.13370598217909e-05	0.000605215716521538	0.000477857201816516	Stmn2/Sptan1/Map2/Map1b/Specc1l/Taok1/Spef1/Mid1ip1/Capza2/Gas2l1/Add3/Atxn7/Pik3ca/Camsap1/Hdgfl3/Wdr47/Clasp1	17
GO:1901987	GO:1901987	regulation of cell cycle phase transition	54/1934	449/28891	2.24971886472276e-05	0.00063499417760165	0.000501369235125779	Sox2/Fhl1/Rb1/Hspa2/Chek2/Apbb2/Mlf1/Rgcc/Taok1/Zfp36l1/Mapk15/Prox1/Ccnd2/Arid1a/Atp2b4/Nuf2/Dyrk3/Mecp2/Tipin/Nae1/Paf1/Cul4a/Cul3/Cacnb4/Fbxo4/Stk33/Pkd2/Crebbp/Ctdsp2/Dlg1/Tiprl/Bcl2/Nacc2/Usp47/Sin3a/Prkcq/Trim39/Ccnh/Appl1/Trp53bp1/Cdc23/Nek11/Myo16/Brd4/Cdk7/Uimc1/Mepce/Ctdsp1/Rint1/Smarcd1/Jade1/Ube2e2/Parp9/Actl6a	54
GO:0060999	GO:0060999	positive regulation of dendritic spine development	15/1934	66/28891	2.38171521914947e-05	0.00066572408892537	0.000525632500332475	Lpar1/Reln/Pak3/Marcks/Eef2k/Llph/Bhlhb9/Cux2/Mecp2/Ppp1r9a/Opa1/Dnm1l/Crebbp/Baiap2/Mfn2	15
GO:0061077	GO:0061077	chaperone-mediated protein folding	15/1934	66/28891	2.38171521914947e-05	0.00066572408892537	0.000525632500332475	Hspa2/Dnajb13/Ptges3/Dnajb2/Hspb6/Dnajb1/Clu/Dnajc5/Hsph1/Hspa1b/Cct3/Hspb1/Dnajb14/Dnajb4/Pdcl3	15
GO:0043434	GO:0043434	response to peptide hormone	49/1934	396/28891	2.5318879679952e-05	0.000704280720759244	0.00055607547082488	Nr4a3/Ednrb/Khk/Rb1/Sorl1/Grb14/Sesn3/Phip/Sorbs1/Zfp36l1/Gnai2/Rarres2/Slc2a1/Atp2b1/Marcks/Plcd1/Irs1/Ogt/Cacybp/Anxa5/Myo5a/Ncoa5/Gkap1/Jak2/Braf/Rab8a/Raf1/Ppp3ca/Usf1/Srsf5/Opa1/Stat3/Wdtc1/Prkcq/Ptprf/Appl1/Crk/Pik3ca/Rab10/C2cd5/Pld2/Osbpl8/Eif2b5/Ptpn2/Mfn2/Rock2/Parp1/Socs1/Pdpk1	49
GO:1905168	GO:1905168	positive regulation of double-strand break repair via homologous recombination	11/1934	38/28891	2.61521680397603e-05	0.000719306038498377	0.000567938937181129	Ruvbl2/Ruvbl1/Fus/Dmap1/Morf4l2/Meaf6/Hdgfl2/Vps72/Ing3/Parp1/Actl6a	11
GO:0001825	GO:0001825	blastocyst formation	14/1934	59/28891	2.63524573760252e-05	0.000719306038498377	0.000567938937181129	Sox2/Zp3/Mxi1/Tm4sf1/Sp3/Cnot1/Cul3/Uspl1/Rrp7a/Lats1/Yap1/Mfn2/Gabpa/Actl6a	14
GO:0035567	GO:0035567	non-canonical Wnt signaling pathway	14/1934	59/28891	2.63524573760252e-05	0.000719306038498377	0.000567938937181129	Vangl2/Fzd3/Celsr1/Mllt3/Ankrd6/Ift80/Dvl3/Mks1/Tmem67/Ryk/Rnf213/Ccdc88c/Fzd6/Csnk1d	14
GO:0010976	GO:0010976	positive regulation of neuron projection development	34/1934	239/28891	2.63587311780406e-05	0.000719306038498377	0.000567938937181129	Stmn2/Pcp4/Fez1/Tenm3/Reln/Pak3/Cd24a/Rit2/Hap1/Dmd/Marcks/Eef2k/Ahi1/Adnp/Ddr1/Rgma/Rapgef2/Bhlhb9/Cux2/Ppp1r9a/Mdk/Braf/Pum2/Hspb1/Arhgap35/Opa1/Dnm1l/Ppp2r5d/Clip1/Vldlr/Kdm1a/Dynlt1f/Baiap2/Mfn2	34
GO:0000956	GO:0000956	nuclear-transcribed mRNA catabolic process	22/1934	125/28891	2.73094776367226e-05	0.000741735718076645	0.000585648629160898	Upf3b/Zfp36l1/Upf2/Zcchc7/Exosc3/Rbm8a/Magoh/Thrap3/Cnot1/Tnrc6c/Rc3h2/Tent4a/Patl1/Ago2/Exosc7/Syncrip/Tent4b/Dis3l2/Samd4b/Smg7/Eif4enif1/Cnot6	22
GO:0007585	GO:0007585	respiratory gaseous exchange by respiratory system	16/1934	75/28891	2.98691257502161e-05	0.000806345889331602	0.000636662564856801	Hoxa5/Spef2/Cfap43/Cfap54/Spag6l/Hipk2/Dnah9/Zfand5/Cfap221/Mecp2/Ndst1/Nmb/Ndn/Mtg2/Kdm6a/Slc5a3	16
GO:0042552	GO:0042552	myelination	29/1934	191/28891	2.99683953311849e-05	0.000806345889331602	0.000636662564856801	Rxrg/Nkx6-2/S100b/Adam22/Wasf3/Jam3/Ckap5/Ormdl3/Pou3f2/Kcnj10/Id4/Cmtm8/Clu/Serinc5/Galc/Acer3/Myo5a/B4galt5/Ulk4/Mpdz/Rnf10/Raf1/Dicer1/Pard3/Dlg1/Pikfyve/Gnpat/Slc25a46/Eif2b5	29
GO:0060287	GO:0060287	epithelial cilium movement involved in determination of left/right asymmetry	6/1934	11/28891	3.07650982437468e-05	0.000820117757812472	0.000647536351436366	Ccdc39/Cfap45/Dnah11/Rfx3/Ccdc40/Cfap53	6
GO:0120197	GO:0120197	mucociliary clearance	6/1934	11/28891	3.07650982437468e-05	0.000820117757812472	0.000647536351436366	Spef2/Cfap43/Cfap54/Spag6l/Dnah9/Cfap221	6
GO:1990138	GO:1990138	neuron projection extension	31/1934	211/28891	3.12728760535833e-05	0.000829812075191394	0.000655190646012254	Nkx6-1/Mt3/Tmem108/Spag6l/S100b/Map2/Map1b/Hsp90aa1/Ttl/Hsp90ab1/Stk11/Robo1/Ntn1/Adnp/Ddr1/Llph/Mecp2/Nrp2/Rims2/Vcl/Nedd4l/St8sia2/Ndn/Plaa/Arhgap32/Lamb2/Olfm1/Kdm1a/Ryk/Sin3a/Mul1	31
GO:0021543	GO:0021543	pallium development	28/1934	182/28891	3.19822150023398e-05	0.000844741256804921	0.000666978206639816	Nr4a3/Pax6/Sox2/Epha5/Nr2f1/Reln/Tmem108/Tuba1a/Pou3f3/Dab1/Dixdc1/Pou3f2/Prox1/Robo1/Id4/Bbs1/Celf1/Bbs4/Ywhae/Mdk/Tacc2/Akirin2/Dicer1/Fxr1/Tra2b/Crk/Tsku/Wdr47	28
GO:0032868	GO:0032868	response to insulin	36/1934	262/28891	3.31171205036504e-05	0.000870723195707849	0.000687492638573737	Khk/Rb1/Sorl1/Grb14/Sesn3/Phip/Sorbs1/Zfp36l1/Gnai2/Rarres2/Slc2a1/Atp2b1/Marcks/Irs1/Ogt/Myo5a/Ncoa5/Gkap1/Rab8a/Raf1/Usf1/Srsf5/Opa1/Wdtc1/Prkcq/Ptprf/Appl1/Pik3ca/Rab10/C2cd5/Osbpl8/Ptpn2/Mfn2/Parp1/Socs1/Pdpk1	36
GO:0021953	GO:0021953	central nervous system neuron differentiation	31/1934	212/28891	3.43181215389699e-05	0.000896356462741361	0.000707731771371628	Nkx6-1/Pax6/Prdm8/Sox2/Hsp90aa1/Taok1/Hsp90ab1/Nin/Prox1/Id4/Nfib/Kndc1/Agbl4/Ophn1/Rapgef2/B4galt5/Nrp2/Cacna1a/Dync2h1/Nfe2l1/Dicer1/Arhgap35/Scyl2/Sin3a/Ift172/Tsku/Sox5/Slc25a46/Adarb1/Sox1/Wdr47	31
GO:0000723	GO:0000723	telomere maintenance	24/1934	145/28891	3.44034001851061e-05	0.000896356462741361	0.000707731771371628	Ruvbl2/Hsp90aa1/Ptges3/Zfp827/Mapk15/Ino80b/Ruvbl1/Hnrnpc/Ino80d/Fbxo4/Cct3/Naf1/Hmbox1/Rpa1/Tent4b/Xrcc4/Prkcq/Xrcc5/Actr8/Map2k7/Parp1/Smc6/Actl6a/Map3k4	24
GO:1902905	GO:1902905	positive regulation of supramolecular fiber organization	28/1934	183/28891	3.53841429963605e-05	0.000917756285464162	0.000724628324330399	Stmn2/Lpar1/Pdlim4/Rb1/Synpo2/Wasf3/Map1b/Rgcc/Akap9/Ckap5/Prox1/Togaram1/Slain1/Nckap1/Mecp2/Prkce/Braf/Ppm1e/Dlg1/Clip1/Git1/Mapre1/Prkcq/Nck2/Baiap2/Limch1/Mtss1/Rock2	28
GO:0016570	GO:0016570	histone modification	26/1934	164/28891	3.57218348797871e-05	0.000922360202860153	0.00072826341678452	Ruvbl2/Rbbp4/Ruvbl1/Ogt/Dmap1/Morf4l2/Meaf6/Mecp2/Kmt2a/Paf1/Ring1/Kat6b/Mybbp1a/Crebbp/Ddx21/Smyd3/Kdm1a/Kmt2b/Msl3l2/Nfyb/Kdm6a/Prmt5/Mta1/Msl2/Suz12/Actl6a	26
GO:0060070	GO:0060070	canonical Wnt signaling pathway	40/1934	305/28891	3.70105123100158e-05	0.000951368436969067	0.000751167305765781	Ednrb/Sox2/Fzd3/Ppp2r3a/Ruvbl2/Mllt3/Tmem64/Ankrd6/Stk3/Dixdc1/Stk11/Sox9/Bicc1/Ruvbl1/Adnp/Siah2/Bcl9l/Mdk/Amfr/Dvl3/G3bp1/Lgr4/Ift20/Cby1/Mks1/Siah1a/Cdk14/Rnf220/Lats1/Scyl2/Rbpj/Xiap/Ctnnd1/Usp47/Yap1/Ccdc88c/Fzd6/Ubac2/Jade1/Csnk1d	40
GO:0006913	GO:0006913	nucleocytoplasmic transport	45/1934	359/28891	3.87877888327705e-05	0.000988230478314569	0.000780272286766353	Phip/Txn1/Hsp90aa1/Rab18/Ipo11/Atxn1/Stk3/Hsp90ab1/Thoc2/Anp32a/Dmap1/Ahctf1/Rbm8a/Sem1/Ywhae/Alyref/Stradb/Ranbp2/Jak2/Magoh/Ei24/Akirin2/Iws1/Ppp3ca/Pom121/Kpna4/Rpain/Chchd4/Agap3/Stat3/Nup153/Adar/Ipo9/Prkcq/Rbm22/Bag3/Ipo5/Appl1/Nemf/Xpot/Eif4enif1/Nup50/Uhmk1/Xpo5/Xpo7	45
GO:0051169	GO:0051169	nuclear transport	45/1934	359/28891	3.87877888327705e-05	0.000988230478314569	0.000780272286766353	Phip/Txn1/Hsp90aa1/Rab18/Ipo11/Atxn1/Stk3/Hsp90ab1/Thoc2/Anp32a/Dmap1/Ahctf1/Rbm8a/Sem1/Ywhae/Alyref/Stradb/Ranbp2/Jak2/Magoh/Ei24/Akirin2/Iws1/Ppp3ca/Pom121/Kpna4/Rpain/Chchd4/Agap3/Stat3/Nup153/Adar/Ipo9/Prkcq/Rbm22/Bag3/Ipo5/Appl1/Nemf/Xpot/Eif4enif1/Nup50/Uhmk1/Xpo5/Xpo7	45
GO:0000288	GO:0000288	nuclear-transcribed mRNA catabolic process, deadenylation-dependent decay	14/1934	61/28891	3.93217944356756e-05	0.000997358534181871	0.000787479481020731	Zfp36l1/Exosc3/Cnot1/Tnrc6c/Rc3h2/Tent4a/Patl1/Ago2/Exosc7/Syncrip/Tent4b/Samd4b/Eif4enif1/Cnot6	14
GO:1903019	GO:1903019	negative regulation of glycoprotein metabolic process	7/1934	16/28891	3.97855115181822e-05	0.000997358534181871	0.000787479481020731	Hbegf/Bace2/Itm2b/Itm2c/Aatf/Ago2/Oga	7
GO:0051261	GO:0051261	protein depolymerization	22/1934	128/28891	3.98282523428119e-05	0.000997358534181871	0.000787479481020731	Stmn2/Stmnd1/Sptan1/Map2/Map1b/Specc1l/Taok1/Dnajc6/Smn1/Synj1/Spef1/Mid1ip1/Capza2/Gas2l1/Add3/Atxn7/Nckap5/Pik3ca/Camsap1/Hdgfl3/Wdr47/Clasp1	22
GO:0007051	GO:0007051	spindle organization	29/1934	194/28891	4.01853386471334e-05	0.000997358534181871	0.000787479481020731	Cep126/Chek2/Kif11/Senp6/Ckap5/Mapk15/Nuf2/Map10/Ncor1/Mecp2/Hspa1b/Map9/Tacc2/Stag1/Ripor2/Chmp5/Smc3/Chmp2b/Dicer1/Dlg1/Spice1/Mapre1/Cep97/Kiz/Spata17/Chmp6/Rnf4/Csnk1d/Clasp1	29
GO:0007272	GO:0007272	ensheathment of neurons	29/1934	194/28891	4.01853386471334e-05	0.000997358534181871	0.000787479481020731	Rxrg/Nkx6-2/S100b/Adam22/Wasf3/Jam3/Ckap5/Ormdl3/Pou3f2/Kcnj10/Id4/Cmtm8/Clu/Serinc5/Galc/Acer3/Myo5a/B4galt5/Ulk4/Mpdz/Rnf10/Raf1/Dicer1/Pard3/Dlg1/Pikfyve/Gnpat/Slc25a46/Eif2b5	29
GO:0008366	GO:0008366	axon ensheathment	29/1934	194/28891	4.01853386471334e-05	0.000997358534181871	0.000787479481020731	Rxrg/Nkx6-2/S100b/Adam22/Wasf3/Jam3/Ckap5/Ormdl3/Pou3f2/Kcnj10/Id4/Cmtm8/Clu/Serinc5/Galc/Acer3/Myo5a/B4galt5/Ulk4/Mpdz/Rnf10/Raf1/Dicer1/Pard3/Dlg1/Pikfyve/Gnpat/Slc25a46/Eif2b5	29
GO:0033674	GO:0033674	positive regulation of kinase activity	51/1934	426/28891	4.22667236725582e-05	0.00104451414123	0.000824711902153959	Kitl/Mt3/Epha5/Erbb4/Vangl2/Reln/Cd24a/Rgcc/Hsp90aa1/Dab1/Ang/Hsp90ab1/Stk11/Prox1/Ccnd2/Robo1/Marcks/Clu/Irs1/Atp2b4/Adnp/Ddr1/Rapgef2/Srcin1/Tom1l1/Irgm2/Prnp/Ppp1r9a/Gab1/Ip6k2/Stradb/Ranbp2/Cops8/Zfp91/Jak2/Dvl3/Pkd2/Il6ra/Dlg1/Igtp/Vldlr/Tab2/Ryk/Xrcc5/Irak1/Pik3ca/Osbpl8/Map2k4/Map2k7/Socs1/Map3k4	51
GO:0033120	GO:0033120	positive regulation of RNA splicing	13/1934	54/28891	4.31489720994999e-05	0.00106175974935436	0.00083832843228853	Khdrbs3/Rbmx/Prdx6/Smn1/Srsf1/Thrap3/Srsf5/Slirp/Tra2b/Rbm22/Prmt5/Hnrnpll/Sf3b4	13
GO:0006470	GO:0006470	protein dephosphorylation	33/1934	235/28891	4.47083496927893e-05	0.00109544969162162	0.000864928834594208	Calm1/Ppp2r3a/Gnai2/Stk11/Dusp14/Pptc7/Mgat5/Ptprd/Ptpn4/Phpt1/Ywhae/Dusp18/Jak2/Ppm1e/Slc39a10/Nceh1/Ppp3ca/Ppm1l/Ctdsp2/Ppp2r5d/Tiprl/Bcl2/Acp1/Cnep1r1/Ptprf/Ppp4r3b/Ptpn2/Ctdsp1/Rock2/Sppl3/Ppp1r7/Fbxw11/Ppp5c	33
GO:0021987	GO:0021987	cerebral cortex development	21/1934	120/28891	4.49418902980953e-05	0.0010965059505781	0.000865762819792478	Pax6/Sox2/Nr2f1/Reln/Tuba1a/Pou3f3/Dab1/Dixdc1/Pou3f2/Robo1/Bbs1/Celf1/Bbs4/Ywhae/Mdk/Tacc2/Akirin2/Dicer1/Tra2b/Crk/Wdr47	21
GO:0009416	GO:0009416	response to light stimulus	42/1934	329/28891	4.53013874810752e-05	0.00110061345618578	0.000869005962828175	Crb1/Pde6d/Meis2/Dcdc2a/Tuba1a/Trp53inp1/Ruvbl2/Ercc5/Ckap5/Rpgr/Atxn1/Mapk10/Stk11/Hmgn1/Mecp2/Tipin/Ro60/Polk/Kmt2a/Braf/Fbxl3/Ei24/Cul4a/Cacnb4/Ift20/Usf1/Rpain/Crebbp/Agap3/Bcl2/Kdm1a/Usp47/Usp1/Uvssa/Rbm4b/Mettl3/Mta1/Ccdc66/Pold3/Map2k7/Parp1/Map3k4	42
GO:0031333	GO:0031333	negative regulation of protein-containing complex assembly	25/1934	157/28891	4.64278694440891e-05	0.00112324232041624	0.000886872924055819	Stmn2/Hmgb1/Sorl1/Sptan1/Eml2/Map2/Jam3/Zfp827/Sox9/Clu/Dnajc15/Traf3ip1/Capza2/Irgm2/Bbs4/Add3/Raf1/Fbxl2/Igtp/Svip/Mapre1/Aida/Crbn/Jmjd6/Trim30a	25
GO:0016573	GO:0016573	histone acetylation	14/1934	62/28891	4.76863226770949e-05	0.00114854567134617	0.00090685156661562	Ruvbl2/Ruvbl1/Dmap1/Morf4l2/Meaf6/Mecp2/Kat6b/Mybbp1a/Crebbp/Ddx21/Msl3l2/Nfyb/Msl2/Actl6a	14
GO:0022604	GO:0022604	regulation of cell morphogenesis	37/1934	277/28891	4.80538099175469e-05	0.00114854567134617	0.00090685156661562	Lpar1/Reln/Phip/Myh10/S100b/Pak3/Wasf3/Shroom3/Pakap/Marcks/Eef2k/Prag1/Cux1/Cdc42se2/Dnmbp/Bhlhb9/Pias2/Ptprd/Cux2/Bcl9l/Mecp2/Rims2/Dvl3/Nedd4l/Plaa/Arhgap35/Opa1/Dnm1l/Dlg1/Ptprf/Mkln1/Crk/Mul1/Brwd1/Camsap1/Baiap2/Mfn2	37
GO:2000781	GO:2000781	positive regulation of double-strand break repair	17/1934	86/28891	4.80721616523839e-05	0.00114854567134617	0.00090685156661562	Fmn2/Ruvbl2/Ruvbl1/Fus/Arid1a/Dmap1/Morf4l2/Meaf6/Smchd1/Slf2/Hdgfl2/Slf1/Vps72/Ing3/Smarcd1/Parp1/Actl6a	17
GO:0006289	GO:0006289	nucleotide-excision repair	16/1934	78/28891	4.96548914152159e-05	0.00117765365591404	0.000929834215077009	Hmgb1/Ercc5/Hmgn1/Cetn2/Arid1a/Rad23b/Polk/Commd1/Polr2i/Cul4a/Rpa1/Uvssa/Pold3/Rpa3/Smarcd1/Actl6a	16
GO:0032206	GO:0032206	positive regulation of telomere maintenance	15/1934	70/28891	4.96995203867857e-05	0.00117765365591404	0.000929834215077009	Ruvbl2/Mapk15/Ino80b/Ruvbl1/Ino80d/Fbxo4/Cct3/Naf1/Hmbox1/Prkcq/Xrcc5/Actr8/Map2k7/Actl6a/Map3k4	15
GO:0043543	GO:0043543	protein acylation	25/1934	158/28891	5.16990437754003e-05	0.00122001268056867	0.000963279422199973	Ruvbl2/Taok1/Ruvbl1/Dmap1/Bloc1s1/Morf4l2/Meaf6/Mecp2/Naa35/Naa16/Zdhhc23/Kat6b/Mybbp1a/Crebbp/Naa50/Ddx21/Msl3l2/Nfyb/Fam161a/Zdhhc4/Dld/Cdyl/Zdhhc1/Msl2/Actl6a	25
GO:0016311	GO:0016311	dephosphorylation	42/1934	331/28891	5.21421659516136e-05	0.0012254473124465	0.000967570417808891	Calm1/Ppp2r3a/Ppp1r36/Npnt/Gnai2/Stk11/Dnajc6/Dusp14/Synj1/Pptc7/Mgat5/Ptprd/Ptpn4/Phpt1/Ywhae/Dusp18/Jak2/Ppm1e/Sgpp1/Slc39a10/Nceh1/Ocrl/Ppp3ca/Sacm1l/Ppm1l/Plppr3/Ctdsp2/Ppp2r5d/Tiprl/Inpp5a/Bcl2/Acp1/Cnep1r1/Ptprf/Ppp4r3b/Ptpn2/Ctdsp1/Rock2/Sppl3/Ppp1r7/Fbxw11/Ppp5c	42
GO:0051099	GO:0051099	positive regulation of binding	29/1934	197/28891	5.34547090865764e-05	0.00125064037849009	0.000987461983272459	Pax6/Hspa4/Rb1/Hmgb1/Calm1/Hipk1/Hipk2/Txn1/Ramp1/Mark3/Stk3/Hsp90ab1/Spag8/Aktip/Rapgef2/Ip6k2/Med25/Amfr/Jak2/Ripor2/Hmbox1/Epb41l5/Kdm1a/Mapre1/Brd4/Mfn2/Sppl3/Parp1/Parp9	29
GO:0018205	GO:0018205	peptidyl-lysine modification	32/1934	227/28891	5.36485191884424e-05	0.00125064037849009	0.000987461983272459	Plod2/Ruvbl2/Senp6/Ruvbl1/Ogt/Dmap1/Pias2/Bloc1s1/Morf4l2/Meaf6/Mecp2/Senp3/Kmt2a/Etfbkmt/Senp7/Uspl1/Kat6b/Mybbp1a/Crebbp/Eef1akmt2/Ddx21/Smyd3/Kmt2b/Msl3l2/Nfyb/Mul1/Arnt/Msl2/Hmg20a/Suz12/Jmjd6/Actl6a	32
GO:0034101	GO:0034101	erythrocyte homeostasis	26/1934	168/28891	5.43663489996936e-05	0.00126226386104934	0.000996639479328	Hoxa5/L3mbtl3/Rb1/Smad5/Sox6/Cd24a/Zfp36l1/Ampd3/Sp3/Mb/Myb/Dyrk3/Ncor1/Slc11a2/Gas2l1/Nfe2l1/Jak2/Fam210b/Sfxn1/Rbfox2/Stat3/Kdm1a/Adar/Ptpn2/Jmjd6/Isg15	26
GO:1902904	GO:1902904	negative regulation of supramolecular fiber organization	27/1934	178/28891	5.63953096153825e-05	0.00130411322395732	0.00102968227532799	Stmn2/Sptan1/Eml2/Map2/Map1b/Specc1l/Taok1/Rhpn2/Clu/Spef1/Mid1ip1/Ctnna2/Pick1/Capza2/Bbs4/Gas2l1/Ppp1r9a/Add3/Pfdn2/Atxn7/Mapre1/Pik3ca/Camsap1/Hdgfl3/Mfn2/Wdr47/Clasp1	27
GO:0045197	GO:0045197	establishment or maintenance of epithelial cell apical/basal polarity	12/1934	48/28891	5.66683281114964e-05	0.00130518493306399	0.00103052845942549	Lin7a/Crb1/Vangl2/Spag6l/Ttc8/Crb2/Ophn1/Ift20/Pard3b/Fat1/Pard3/Dlg1	12
GO:2000779	GO:2000779	regulation of double-strand break repair	22/1934	131/28891	5.72581604806266e-05	0.00131351588863525	0.00103710629111271	Fmn2/Ruvbl2/Ruvbl1/Fus/Arid1a/Dmap1/Morf4l2/Ppp4r2/Meaf6/Senp3/Smchd1/Slf2/Hdgfl2/Slf1/Vps72/Kdm1a/Ing3/Trp53bp1/Ppp4r3b/Smarcd1/Parp1/Actl6a	22
GO:0042254	GO:0042254	ribosome biogenesis	41/1934	322/28891	5.88124090909058e-05	0.00134381687121204	0.00106103088915464	Pih1d2/Eif5/Exosc3/Tma16/Rpl38/Rps27rt/Cul4a/Esf1/Aatf/Surf6/2810004N23Rik/Nop16/Rsl24d1/Dicer1/Naf1/Las1l/Krr1/Mterf4/Mybbp1a/Rbis/Rrp7a/Nop58/Ddx21/Pop5/Rrp36/Exosc7/Ddx18/Pes1/Tent4b/Ipo9/Xrcc5/Ftsj3/Nop56/Frg1/Utp11/Pa2g4/Npm3/Rpp30/Rpp38/Tsr2/Ddx47	41
GO:0044772	GO:0044772	mitotic cell cycle phase transition	53/1934	454/28891	5.93624169599907e-05	0.00135102291247283	0.00106672052777283	Fhl1/Rb1/Hspa2/Calm1/Chek2/Cdk17/Rgcc/Taok1/Zfp36l1/Anapc1/Nfia/Ccnd2/Id4/Myb/Nfib/Arid1a/Usp37/Nuf2/Mecp2/Nae1/Cul4a/Cul3/Cacnb4/Pkd2/Ppp3ca/Cdk14/Crebbp/Ctdsp2/Dlg1/Lats1/Bcl2/Nacc2/Usp47/Sin3a/Prkcq/Trim39/Ccnh/Appl1/Cdc23/Nek11/Myo16/E2f5/Brd4/Cdk7/Uimc1/Mepce/Ctdsp1/Rint1/Smarcd1/Jade1/Ube2e2/Clasp1/Actl6a	53
GO:0032200	GO:0032200	telomere organization	24/1934	150/28891	6.03275215813488e-05	0.00136758216246223	0.00107979513348465	Ruvbl2/Hsp90aa1/Ptges3/Zfp827/Mapk15/Ino80b/Ruvbl1/Hnrnpc/Ino80d/Fbxo4/Cct3/Naf1/Hmbox1/Rpa1/Tent4b/Xrcc4/Prkcq/Xrcc5/Actr8/Map2k7/Parp1/Smc6/Actl6a/Map3k4	24
GO:0010721	GO:0010721	negative regulation of cell development	41/1934	323/28891	6.30894380289177e-05	0.00142458425164905	0.00112480199317604	Cftr/Nkx6-1/Pax6/Nkx6-2/Ednrb/Mt3/Rb1/Hmgb1/Sorl1/Grb14/Foxj1/Cd24a/Map2/Dab1/Prox1/Dtx1/Id4/Fas/Ntn1/Rgma/Rapgef2/Kifap3/Zfp608/Mecp2/Mdk/Rnf10/Cul4a/Ppp3ca/Hspb1/Rc3h2/Dicer1/Gpr137/Kdm1a/Ryk/Rest/Tob2/Ptpn2/Mfn2/Ctdsp1/Rflnb/Socs1	41
GO:0010828	GO:0010828	positive regulation of glucose transmembrane transport	13/1934	56/28891	6.49067697068566e-05	0.00145989523426594	0.00115268231235162	Nr4a3/Erbb4/Sorbs1/Repin1/Irs1/Ocln/Braf/Adipor2/Oga/Appl1/C2cd5/Osbpl8/Mfn2	13
GO:0051225	GO:0051225	spindle assembly	21/1934	123/28891	6.53170781020862e-05	0.00146340753195258	0.00115545549999144	Chek2/Kif11/Senp6/Mapk15/Map10/Ncor1/Hspa1b/Map9/Stag1/Ripor2/Chmp5/Smc3/Chmp2b/Dicer1/Spice1/Mapre1/Cep97/Chmp6/Rnf4/Csnk1d/Clasp1	21
GO:0045786	GO:0045786	negative regulation of cell cycle	48/1934	400/28891	6.60082768060943e-05	0.00147316146453291	0.00116315686464921	Sox2/Fhl1/Rb1/Fzd3/Grb14/Chek2/Apbb2/Rgcc/Taok1/Zfp36l1/Trim37/Prox1/Nuf2/Tom1l1/Trim35/Tipin/Nae1/Heca/Cul4a/Cacnb4/Rnf167/Fbxo4/Stk33/Pkd2/Tmem67/Mdm1/Prkacb/Ctdsp2/Dlg1/Lats1/Tiprl/Bcl2/Nacc2/Usp47/Tom1l2/Trim39/Trp53bp1/Nek11/Myo16/Trp53i13/Brd4/Uimc1/Btg3/Mfn2/Ctdsp1/Rint1/Jade1/Parp9	48
GO:0031112	GO:0031112	positive regulation of microtubule polymerization or depolymerization	10/1934	35/28891	6.88016032530763e-05	0.00152957386691588	0.00120769812822612	Stmn2/Map1b/Akap9/Ckap5/Togaram1/Slain1/Mecp2/Clip1/Git1/Mapre1	10
GO:0050775	GO:0050775	positive regulation of dendrite morphogenesis	14/1934	64/28891	6.91834394750387e-05	0.00153214709422028	0.00120972985867487	Reln/Pak3/Marcks/Eef2k/Cux1/Bhlhb9/Pias2/Ptprd/Cux2/Opa1/Dnm1l/Ptprf/Baiap2/Mfn2	14
GO:0042733	GO:0042733	embryonic digit morphogenesis	15/1934	72/28891	7.01333981730343e-05	0.001547234125212	0.00122164205166096	Sall1/B9d1/Tmem107/Tbc1d32/Tmem231/Traf3ip1/Ift122/Cplane1/Ift52/Ift88/Mks1/Lnpk/Ift140/Fzd6/Wdpcp	15
GO:0060828	GO:0060828	regulation of canonical Wnt signaling pathway	34/1934	251/28891	7.20621575501249e-05	0.00158371718768557	0.00125044780417433	Sox2/Ppp2r3a/Ruvbl2/Mllt3/Tmem64/Ankrd6/Stk3/Stk11/Sox9/Bicc1/Ruvbl1/Adnp/Siah2/Mdk/Amfr/G3bp1/Lgr4/Ift20/Cby1/Mks1/Cdk14/Rnf220/Lats1/Scyl2/Rbpj/Xiap/Ctnnd1/Usp47/Yap1/Ccdc88c/Fzd6/Ubac2/Jade1/Csnk1d	34
GO:0048284	GO:0048284	organelle fusion	26/1934	171/28891	7.36575526666759e-05	0.0016126242899419	0.00127327184297528	Vamp1/Tfrc/Vps41/Eea1/Vcpip1/Tgfbrap1/Ankfy1/Rims2/Snapin/Gnai3/Rab8a/Chmp5/Chmp2b/Opa1/Dnm1l/Vamp3/Vti1a/Pikfyve/Mul1/C2cd5/Vamp4/Chmp6/Arl8b/Yipf5/Mfn2/Bloc1s6	26
GO:0045860	GO:0045860	positive regulation of protein kinase activity	45/1934	369/28891	7.51266160309055e-05	0.00163078387079043	0.00128761001406626	Kitl/Mt3/Vangl2/Reln/Cd24a/Rgcc/Hsp90aa1/Dab1/Ang/Hsp90ab1/Stk11/Prox1/Ccnd2/Robo1/Marcks/Clu/Atp2b4/Adnp/Rapgef2/Srcin1/Tom1l1/Irgm2/Prnp/Ppp1r9a/Gab1/Ip6k2/Stradb/Cops8/Zfp91/Jak2/Dvl3/Pkd2/Il6ra/Dlg1/Igtp/Vldlr/Tab2/Xrcc5/Irak1/Pik3ca/Osbpl8/Map2k4/Map2k7/Socs1/Map3k4	45
GO:0003407	GO:0003407	neural retina development	17/1934	89/28891	7.56198842481842e-05	0.00163078387079043	0.00128761001406626	Crb1/Tgif1/Irx5/Hipk1/Hipk2/Ttc8/Rpgrip1l/Crb2/Fat3/Sox9/Ahi1/Bbs4/Tspan12/Fjx1/Alms1/Stat3/Zhx2	17
GO:0035019	GO:0035019	somatic stem cell population maintenance	17/1934	89/28891	7.56198842481842e-05	0.00163078387079043	0.00128761001406626	Sox2/Vangl2/Sall1/Sox9/Bcl9l/Braf/Cul4a/Raf1/Vps72/Med21/Nipbl/Stat3/Rbpj/Yap1/Ldb2/Zhx2/Rest	17
GO:0060113	GO:0060113	inner ear receptor cell differentiation	17/1934	89/28891	7.56198842481842e-05	0.00163078387079043	0.00128761001406626	Vangl2/Alg10b/Ttc8/Cux1/Jag1/Ift27/Ift20/Ripor2/Adgrv1/Ift88/Mks1/Dicer1/Alms1/Rbpj/Tsku/Rest/Wdpcp	17
GO:0099173	GO:0099173	postsynapse organization	34/1934	252/28891	7.80395421204314e-05	0.0016766853863039	0.00132385224830378	Epha5/Reln/Sorbs2/Tmem108/Myh10/Pak3/Sorbs1/Rbmx/Ckap5/Arhgap39/Marcks/Eef2k/Cnksr2/Pick1/Ophn1/Bhlhb9/Srcin1/Ptprd/Prnp/Cux2/Ppp1r9a/Nrp2/Lhfpl4/Shank2/Chmp2b/Opa1/Dnm1l/Ngef/Ptprf/Crk/Baiap2/Dnaja3/Mfn2/Rock2	34
GO:0001824	GO:0001824	blastocyst development	25/1934	162/28891	7.85754036101873e-05	0.00168192257987903	0.00132798735352142	Sox2/Hbegf/Zp3/Mxi1/Tm4sf1/Sp3/Thoc2/Agbl4/Ttll4/Rtf1/Cops2/Cnot1/Cul3/Dicer1/Uspl1/Med21/Rrp7a/Lats1/Cdk11b/G2e3/Yap1/Brd4/Mfn2/Gabpa/Actl6a	25
GO:0031648	GO:0031648	protein destabilization	13/1934	57/28891	7.89722043845216e-05	0.00168415538091139	0.00132975029526998	Irgm2/Prnp/Commd1/Fbxl3/Cul3/Fbxo4/Siah1a/Crebbp/Igtp/Rnf139/Mul1/Ccdc88c/Fbxw11	13
GO:0016050	GO:0016050	vesicle organization	44/1934	359/28891	7.98892822652778e-05	0.00169742615233753	0.00134022843310831	Bace2/Vamp1/Rfx2/Vps41/Mapk15/Unc13c/Synj1/Eea1/Aktip/Trappc8/Golph3l/Bloc1s1/Atp6v0e2/Tgfbrap1/Rab29/Ankfy1/Rims2/Snapin/Gnai3/Cul3/Rab8a/Ap3m2/Chmp5/Rab5c/Chmp2b/Vamp3/Bcl2/Vti1a/Preb/Bloc1s5/Sec23b/Sec24d/Ccdc136/Snx19/Pikfyve/Tbpl1/C2cd5/Vamp4/Chmp6/Arl8b/Mta1/Yipf5/Ap1s1/Bloc1s6	44
GO:0034248	GO:0034248	regulation of amide metabolic process	55/1934	482/28891	8.05121053822377e-05	0.00170437023084899	0.00134571123508469	Vim/Sorl1/Msi2/Upf3b/Zfp36l1/Ormdl3/Ang/Hap1/Dnajc3/Eif5/Ddx6/Smpd3/Msi1/Clu/Exosc3/Celf1/Eef2k/Ogt/Cnbp/Rpl38/Prnp/Guf1/Magoh/Khsrp/Nmnat2/Cnot1/Tnrc6c/Cnot10/Mtg2/Pum2/Rc3h2/Pum3/Cnot11/Tent4a/Patl1/Samd8/Ago2/Fxr1/Exosc7/Syncrip/Tent4b/Rbm24/Rnf139/Nck2/Rpl10-ps3/Rbm4b/Pa2g4/Samd4b/Ythdf1/Mettl3/Eif2b5/Eif4enif1/Uhmk1/Rock2/Cnot6	55
GO:0043244	GO:0043244	regulation of protein-containing complex disassembly	22/1934	134/28891	8.12016367297898e-05	0.00171267041864516	0.0013522647736108	Stmn2/Sptan1/Map2/Map1b/Specc1l/Taok1/Spef1/Mid1ip1/Capza2/Irgm2/Gas2l1/Add3/Atxn7/Igtp/Oga/Pik3ca/Camsap1/Hdgfl3/Tecpr1/Wdr47/Atg5/Clasp1	22
GO:2001252	GO:2001252	positive regulation of chromosome organization	19/1934	107/28891	8.3015351639633e-05	0.00174453428737594	0.0013774233719999	Ruvbl2/Mapk15/Ino80b/Ruvbl1/Ino80d/Slf2/Fbxo4/Slf1/Cct3/Naf1/Hmbox1/Atf7ip/Prkcq/Xrcc5/Actr8/Sfpq/Map2k7/Actl6a/Map3k4	19
GO:0006473	GO:0006473	protein acetylation	20/1934	116/28891	8.38238464723999e-05	0.00175511893813847	0.00138578064273415	Ruvbl2/Taok1/Ruvbl1/Dmap1/Bloc1s1/Morf4l2/Meaf6/Mecp2/Naa35/Naa16/Kat6b/Mybbp1a/Crebbp/Naa50/Ddx21/Msl3l2/Nfyb/Fam161a/Msl2/Actl6a	20
GO:1902806	GO:1902806	regulation of cell cycle G1/S phase transition	28/1934	192/28891	8.42380064270084e-05	0.00175740014857505	0.00138758180685831	Sox2/Fhl1/Rb1/Mlf1/Rgcc/Ccnd2/Arid1a/Atp2b4/Paf1/Cul4a/Cacnb4/Pkd2/Crebbp/Ctdsp2/Dlg1/Bcl2/Nacc2/Trim39/Ccnh/Appl1/Myo16/Cdk7/Mepce/Ctdsp1/Smarcd1/Jade1/Ube2e2/Actl6a	28
GO:1900076	GO:1900076	regulation of cellular response to insulin stimulus	17/1934	90/28891	8.74821954298735e-05	0.00181849271222098	0.00143581836238504	Sorl1/Grb14/Sorbs1/Gnai2/Atp2b1/Marcks/Irs1/Myo5a/Ncoa5/Gkap1/Opa1/Prkcq/Ptprf/Osbpl8/Ptpn2/Mfn2/Socs1	17
GO:0000082	GO:0000082	G1/S transition of mitotic cell cycle	32/1934	233/28891	8.89760927475812e-05	0.00184289331669271	0.00145508422785613	Fhl1/Rb1/Cdk17/Rgcc/Ccnd2/Id4/Myb/Arid1a/Usp37/Cul4a/Cacnb4/Pkd2/Ppp3ca/Cdk14/Crebbp/Ctdsp2/Dlg1/Lats1/Bcl2/Nacc2/Ccnh/Appl1/Myo16/E2f5/Brd4/Cdk7/Mepce/Ctdsp1/Smarcd1/Jade1/Ube2e2/Actl6a	32
GO:0090090	GO:0090090	negative regulation of canonical Wnt signaling pathway	22/1934	135/28891	9.09653695530827e-05	0.00187734264475502	0.00148228421467559	Sox2/Ppp2r3a/Ruvbl2/Mllt3/Tmem64/Ankrd6/Stk3/Stk11/Sox9/Bicc1/Siah2/Mdk/Amfr/G3bp1/Cby1/Lats1/Scyl2/Ctnnd1/Ccdc88c/Fzd6/Ubac2/Jade1	22
GO:0090175	GO:0090175	regulation of establishment of planar polarity	11/1934	43/28891	9.1656463831713e-05	0.00188484970979644	0.00148821153116229	Vangl2/Fzd3/Spag6l/Celsr1/Mllt3/Ankrd6/Dvl3/Jhy/Mks1/Ryk/Fzd6	11
GO:0007264	GO:0007264	small GTPase mediated signal transduction	50/1934	428/28891	9.29712222061294e-05	0.00190508290912062	0.00150418695901207	Kitl/Dok6/Lpar1/Dok5/Rasgrf2/Vangl2/Reln/Lpar4/Itpkb/Celsr1/Rit2/Amot/Dab1/Arhgef11/Robo1/Phactr4/Kndc1/Ogt/Prag1/Scai/Ntn1/Sh2d3c/Cdc42se2/Ophn1/Rapgef2/Rasa4/Nckap1/Rap2b/Cul3/Ripor2/Arhgap32/Sipa1l2/Arhgap35/Plcd4/Mras/Bcr/Git1/Dynlt1f/Plaat1/Crk/Ralgapa1/Mapkap1/Ralgds/Lztr1/Ccdc88c/Baiap2/Dnaja3/Mfn2/Rock2/Stk19	50
GO:0033044	GO:0033044	regulation of chromosome organization	33/1934	244/28891	9.41344741848017e-05	0.00192207908636911	0.00151760654723463	Rb1/Ruvbl2/Senp6/Anapc1/Mapk15/Ino80b/Ruvbl1/Arid1a/Nuf2/Hnrnpc/Ino80d/Slf2/Cul3/Fbxo4/Slf1/Cct3/Naf1/Hmbox1/Cenpv/Atf7ip/Tent4b/Xrcc4/Prkcq/Xrcc5/Cdc23/Actr8/Sfpq/Map2k7/Rnf4/Smarcd1/Parp1/Actl6a/Map3k4	33
GO:0032956	GO:0032956	regulation of actin cytoskeleton organization	43/1934	351/28891	9.66783808975096e-05	0.00196704635055781	0.00155311112924063	Lpar1/Epha5/Iqgap2/Pdlim4/Vangl2/Synpo2/Sptan1/Pak3/Ttc8/Wasf3/Celsr1/Rgcc/Specc1l/Taok1/Jam3/Dixdc1/Rhpn2/Prox1/Ctnna2/Pick1/Capza2/Bbs4/Nckap1/Ppp1r9a/Prkce/Add3/Braf/Ppm1e/Ccl27a/Alms1/Arhgap35/Dlg1/Lats1/Prkcq/Crk/Nck2/Pik3ca/Baiap2/Limch1/Mfn2/Mtss1/Rock2/Clasp1	43
GO:0035456	GO:0035456	response to interferon-beta	15/1934	74/28891	9.75631589014338e-05	0.00197805869350161	0.00156180609079056	Calm1/Ifitm3/Gbp2/Plscr1/Irgm2/Gm4841/Iigp1/Ddx41/Plscr2/Igtp/Tgtp2/Ifnar1/Ifit1/F830016B08Rik/Ifit3	15
GO:0042461	GO:0042461	photoreceptor cell development	14/1934	66/28891	9.86700795609279e-05	0.00199348181793622	0.00157398365142621	Crb1/Pax6/Rabl2/Rpgrip1l/Rpgr/Dzank1/Crb2/Bbs1/Ahi1/Bbs4/Ift20/Tmem67/Alms1/Ift140	14
GO:0043242	GO:0043242	negative regulation of protein-containing complex disassembly	17/1934	91/28891	0.000100949057805509	0.00203239396798643	0.00160470732669117	Stmn2/Sptan1/Map2/Map1b/Specc1l/Taok1/Spef1/Mid1ip1/Capza2/Gas2l1/Add3/Atxn7/Pik3ca/Camsap1/Hdgfl3/Wdr47/Clasp1	17
GO:0048596	GO:0048596	embryonic camera-type eye morphogenesis	9/1934	30/28891	0.000104442247620217	0.00208811965901809	0.00164870638695803	Pax6/Hipk1/Hipk2/Sp3/Prox1/Phactr4/Arid1a/Ift122/Ift172	9
GO:0090169	GO:0090169	regulation of spindle assembly	9/1934	30/28891	0.000104442247620217	0.00208811965901809	0.00164870638695803	Senp6/Mapk15/Hspa1b/Ripor2/Chmp5/Chmp2b/Cep97/Chmp6/Rnf4	9
GO:0008589	GO:0008589	regulation of smoothened signaling pathway	18/1934	100/28891	0.000105451732463392	0.00210100718174468	0.00165888192500234	Rfx4/Rb1/Sall1/Dcdc2a/Rpgrip1l/Ift81/Traf3ip1/Ift122/Ndst1/Dync2h1/Mks1/Stk36/Prkacb/Gas8/Armc9/Ift140/Ift172/Pdcl	18
GO:0002262	GO:0002262	myeloid cell homeostasis	30/1934	215/28891	0.000108999996668643	0.00216421372695878	0.00170878760657665	Hoxa5/Kitl/L3mbtl3/Rb1/Hmgb1/Smad5/Sox6/Itpkb/Cd24a/Zfp36l1/Jam3/Ampd3/Sp3/Mb/Myb/Dyrk3/Ncor1/Slc11a2/Gas2l1/Nfe2l1/Jak2/Fam210b/Sfxn1/Rbfox2/Stat3/Kdm1a/Adar/Ptpn2/Jmjd6/Isg15	30
GO:0030218	GO:0030218	erythrocyte differentiation	24/1934	156/28891	0.000113605098878093	0.0022442147453224	0.00177195361785844	Hoxa5/L3mbtl3/Rb1/Smad5/Sox6/Zfp36l1/Sp3/Mb/Myb/Dyrk3/Ncor1/Slc11a2/Gas2l1/Nfe2l1/Jak2/Fam210b/Sfxn1/Rbfox2/Stat3/Kdm1a/Adar/Ptpn2/Jmjd6/Isg15	24
GO:0043523	GO:0043523	regulation of neuron apoptotic process	39/1934	310/28891	0.000113808736650598	0.0022442147453224	0.00177195361785844	Nr4a3/Pcp4/Mt3/Mt1/Egln3/Hipk2/Pak3/Hsp90ab1/Oxr1/Nrbp2/Myb/Clu/Fas/Egln1/Adnp/Dnajc5/Hsph1/Bhlhb9/Prnp/Mecp2/Nae1/Cacna1a/Mdk/Jak2/Braf/St8sia2/Bok/Bcl2/Kcnb1/Xiap/Srpk2/Gclc/Xrcc4/Ptprf/Pik3ca/Map2k4/Map2k7/Parp1/Pdpk1	39
GO:0010833	GO:0010833	telomere maintenance via telomere lengthening	15/1934	75/28891	0.000114486667189238	0.00224987791698168	0.00177642506050051	Hsp90aa1/Ptges3/Mapk15/Hnrnpc/Fbxo4/Cct3/Naf1/Hmbox1/Rpa1/Tent4b/Prkcq/Xrcc5/Map2k7/Parp1/Map3k4	15
GO:0061001	GO:0061001	regulation of dendritic spine morphogenesis	13/1934	59/28891	0.000115171825798828	0.00225564412567908	0.0017809778575909	Reln/Pak3/Marcks/Eef2k/Bhlhb9/Srcin1/Cux2/Ppp1r9a/Opa1/Dnm1l/Ngef/Baiap2/Mfn2	13
GO:1903321	GO:1903321	negative regulation of protein modification by small protein conjugation or removal	17/1934	92/28891	0.000116201233348667	0.00226311677336164	0.00178687799933254	Bex3/Bex1/Bex2/Dnajb2/Bex4/Dnaja1/Ogt/Bag2/Caml/Prkce/Nxn/Plaa/Gclc/Usp4/Hmg20a/Atg5/Isg15	17
GO:0018209	GO:0018209	peptidyl-serine modification	42/1934	343/28891	0.000117009063087963	0.00226311677336164	0.00178687799933254	Chek2/Phip/Hipk1/Hipk2/Txn1/Akap9/Hsp90aa1/Tfrc/Mark3/Hsp90ab1/Dmd/Galnt16/Ogt/Dyrk2/Atp2b4/Sh2d3c/Dyrk3/Irgm2/Ip6k2/Stk32a/Prkce/Braf/Raf1/Prkacb/Lats1/Igtp/Smyd3/Bcl2/Srpk2/Pikfyve/Prkcq/Nck2/Morc3/Pik3ca/Mapkap1/Rps6ka3/Galnt1/Galnt2/Uhmk1/Rock2/Csnk1d/Pdpk1	42
GO:0010770	GO:0010770	positive regulation of cell morphogenesis	14/1934	67/28891	0.000117125529430665	0.00226311677336164	0.00178687799933254	Reln/Pak3/Marcks/Eef2k/Cux1/Bhlhb9/Pias2/Ptprd/Cux2/Opa1/Dnm1l/Ptprf/Baiap2/Mfn2	14
GO:0060119	GO:0060119	inner ear receptor cell development	14/1934	67/28891	0.000117125529430665	0.00226311677336164	0.00178687799933254	Vangl2/Alg10b/Ttc8/Ift27/Ift20/Ripor2/Adgrv1/Ift88/Mks1/Dicer1/Alms1/Tsku/Rest/Wdpcp	14
GO:0090174	GO:0090174	organelle membrane fusion	21/1934	128/28891	0.000117906064455955	0.00227057899377054	0.00179276990806292	Vamp1/Vps41/Eea1/Vcpip1/Tgfbrap1/Ankfy1/Rims2/Snapin/Gnai3/Rab8a/Chmp5/Chmp2b/Vamp3/Vti1a/Pikfyve/C2cd5/Vamp4/Chmp6/Arl8b/Yipf5/Bloc1s6	21
GO:0051170	GO:0051170	import into nucleus	27/1934	187/28891	0.000132442321822833	0.00254200963018624	0.00200708206299234	Phip/Hsp90aa1/Rab18/Ipo11/Stk3/Hsp90ab1/Dmap1/Ranbp2/Jak2/Ei24/Akirin2/Ppp3ca/Pom121/Kpna4/Rpain/Agap3/Stat3/Nup153/Adar/Ipo9/Prkcq/Rbm22/Bag3/Ipo5/Appl1/Eif4enif1/Nup50	27
GO:0031116	GO:0031116	positive regulation of microtubule polymerization	9/1934	31/28891	0.000138466579314668	0.00264880585944804	0.00209140463738434	Map1b/Akap9/Ckap5/Togaram1/Slain1/Mecp2/Clip1/Git1/Mapre1	9
GO:0009411	GO:0009411	response to UV	24/1934	158/28891	0.000138986098872568	0.00264994025598757	0.00209230031729042	Trp53inp1/Ruvbl2/Ercc5/Stk11/Hmgn1/Tipin/Ro60/Polk/Ei24/Cul4a/Usf1/Rpain/Crebbp/Agap3/Bcl2/Kdm1a/Usp47/Usp1/Uvssa/Mettl3/Pold3/Map2k7/Parp1/Map3k4	24
GO:0021782	GO:0021782	glial cell development	22/1934	139/28891	0.000141276563232056	0.00268472096069367	0.00211976194753952	Prdm8/Nkx6-2/Vim/Adam22/Wasf3/Ckap5/Pou3f2/Dmd/Kcnj10/Id4/Clu/Pick1/B4galt5/Ulk4/Mdk/Raf1/Gfap/Dicer1/Pard3/Lamb2/Slc25a46/Eif2b5	22
GO:2000736	GO:2000736	regulation of stem cell differentiation	16/1934	85/28891	0.000145715932399671	0.00275997479854377	0.00217917975081087	Hoxb4/Sox6/Sox9/Nudt21/Rbbp4/Ap2a2/Jag1/Ociad1/Dicer1/Stat3/Rbm24/Yap1/Cdk12/Rest/Sox5/Mta1	16
GO:0090083	GO:0090083	regulation of inclusion body assembly	7/1934	19/28891	0.000146577910290398	0.00276719871295775	0.00218488350144687	Hspa2/Sorl1/Dnajb2/Dnajb1/Hap1/Dnaja4/Clu	7
GO:0051084	GO:0051084	'de novo' post-translational protein folding	10/1934	38/28891	0.000147313977326536	0.00277200614851698	0.00218867928473791	Hspa2/Dnajb13/Ptges3/Dnajb1/Hsph1/Hspa1b/Selenof/Chchd4/Dnajb14/Dnajb4	10
GO:0010948	GO:0010948	negative regulation of cell cycle process	39/1934	314/28891	0.000149322123150116	0.00280064099380576	0.00221128835894172	Sox2/Fhl1/Rb1/Grb14/Chek2/Apbb2/Rgcc/Taok1/Zfp36l1/Trim37/Prox1/Nuf2/Tom1l1/Tipin/Nae1/Cul4a/Cacnb4/Fbxo4/Stk33/Pkd2/Tmem67/Mdm1/Ctdsp2/Dlg1/Tiprl/Bcl2/Nacc2/Usp47/Tom1l2/Trim39/Trp53bp1/Nek11/Myo16/Brd4/Uimc1/Ctdsp1/Rint1/Jade1/Parp9	39
GO:1900182	GO:1900182	positive regulation of protein localization to nucleus	18/1934	103/28891	0.000155950993567158	0.00290938451724727	0.0022971484488384	Hsp90aa1/Tfrc/Ormdl3/Hsp90ab1/Stk11/Ogt/Dmap1/Jak2/Cacnb4/Crebbp/Prkcq/Yap1/Rbm22/Bag3/Ipo5/Mepce/Parp1/Parp9	18
GO:2000573	GO:2000573	positive regulation of DNA biosynthetic process	15/1934	77/28891	0.000156130568917924	0.00290938451724727	0.0022971484488384	Pak3/Rgcc/Hsp90aa1/Ptges3/Mapk15/Fbxo4/Cct3/Naf1/Hmbox1/Prkcq/Xrcc5/Rfc2/Map2k7/Gfer/Map3k4	15
GO:0030902	GO:0030902	hindbrain development	26/1934	179/28891	0.000158353081560803	0.00294128078589388	0.00232233262906997	Hoxb2/Hoxb3/Pax6/Myh10/Tuba1a/Rpgrip1l/Dab1/Dixdc1/Hap1/Prox1/Nfib/Kndc1/Ctnna2/Ophn1/Mecp2/Cacna1a/Mdk/Cplane1/Rbfox2/Bcl2/Smad1/Crk/Samd4b/Zfp423/Gnpat/Slc25a46	26
GO:0031124	GO:0031124	mRNA 3'-end processing	12/1934	53/28891	0.000158882219347057	0.00294161999678571	0.00232260045814838	Zfp36l1/Nudt21/Paf1/Cpsf1/Cdk9/Zc3h14/Pcf11/Rbfox2/Cstf2/Fip1l1/Tent4b/Cstf2t	12
GO:0006475	GO:0006475	internal protein amino acid acetylation	14/1934	69/28891	0.000163163378489354	0.00300158061770512	0.00236994327121413	Ruvbl2/Ruvbl1/Dmap1/Morf4l2/Meaf6/Mecp2/Kat6b/Mybbp1a/Crebbp/Ddx21/Msl3l2/Nfyb/Msl2/Actl6a	14
GO:0018393	GO:0018393	internal peptidyl-lysine acetylation	14/1934	69/28891	0.000163163378489354	0.00300158061770512	0.00236994327121413	Ruvbl2/Ruvbl1/Dmap1/Morf4l2/Meaf6/Mecp2/Kat6b/Mybbp1a/Crebbp/Ddx21/Msl3l2/Nfyb/Msl2/Actl6a	14
GO:0006278	GO:0006278	RNA-templated DNA biosynthetic process	13/1934	61/28891	0.000164855031916215	0.00301344531356687	0.00237931122087262	Hsp90aa1/Ptges3/Mapk15/Hnrnpc/Fbxo4/Cct3/Hmbox1/Rpa1/Tent4b/Prkcq/Xrcc5/Map2k7/Map3k4	13
GO:0007004	GO:0007004	telomere maintenance via telomerase	13/1934	61/28891	0.000164855031916215	0.00301344531356687	0.00237931122087262	Hsp90aa1/Ptges3/Mapk15/Hnrnpc/Fbxo4/Cct3/Hmbox1/Rpa1/Tent4b/Prkcq/Xrcc5/Map2k7/Map3k4	13
GO:0060998	GO:0060998	regulation of dendritic spine development	16/1934	86/28891	0.000168034508570479	0.00306184398844563	0.00241752512496969	Lpar1/Reln/Pak3/Marcks/Eef2k/Llph/Bhlhb9/Cux2/Mecp2/Ppp1r9a/Opa1/Dnm1l/Crebbp/Ngef/Baiap2/Mfn2	16
GO:1902850	GO:1902850	microtubule cytoskeleton organization involved in mitosis	24/1934	160/28891	0.00016928246699209	0.00307485313861342	0.00242779669579557	Pax6/Cep126/Chek2/Kif11/Ckap5/Nuf2/Map10/Ankfn1/Mecp2/Hspa1b/Map9/Tacc2/Stag1/Ripor2/Chmp5/Smc3/Chmp2b/Nsfl1c/Spice1/Mapre1/Cep97/Chmp6/Clasp1/Fbxw11	24
GO:1901879	GO:1901879	regulation of protein depolymerization	17/1934	95/28891	0.000174721578993693	0.00316366934542669	0.00249792287214089	Stmn2/Sptan1/Map2/Map1b/Specc1l/Taok1/Spef1/Mid1ip1/Capza2/Gas2l1/Add3/Atxn7/Pik3ca/Camsap1/Hdgfl3/Wdr47/Clasp1	17
GO:0046326	GO:0046326	positive regulation of glucose import	11/1934	46/28891	0.000176541113717285	0.00317663666495039	0.0025081614149505	Erbb4/Sorbs1/Repin1/Irs1/Ocln/Adipor2/Oga/Appl1/C2cd5/Osbpl8/Mfn2	11
GO:1902116	GO:1902116	negative regulation of organelle assembly	11/1934	46/28891	0.000176541113717285	0.00317663666495039	0.0025081614149505	Lpar1/Fez1/Mak/Odf2l/Trim37/Tchp/Mdm1/Fez2/Yap1/Cep97/Mfn2	11
GO:0031345	GO:0031345	negative regulation of cell projection organization	30/1934	221/28891	0.000179071061027354	0.00321212202303896	0.00253617941491111	Stmn2/Lpar1/Mt3/Vim/Nr2f1/Map2/Mak/Rit2/Odf2l/Dab1/Fat3/Thoc2/Prag1/Ntn1/Rgma/Rapgef2/Itm2c/Prnp/Tchp/Rab29/Snapin/Gfap/Ppp3ca/Ryk/Ngef/Ptprf/Yap1/Cep97/Tsku/Neo1	30
GO:0060295	GO:0060295	regulation of cilium movement involved in cell motility	9/1934	32/28891	0.000181266613361929	0.00323137201157272	0.00255137853384446	Ttll6/Cfap20/Cfap69/Cfap45/Cfap206/Bbs1/Anxa5/Bbs4/Kif9	9
GO:1902019	GO:1902019	regulation of cilium-dependent cell motility	9/1934	32/28891	0.000181266613361929	0.00323137201157272	0.00255137853384446	Ttll6/Cfap20/Cfap69/Cfap45/Cfap206/Bbs1/Anxa5/Bbs4/Kif9	9
GO:0048736	GO:0048736	appendage development	29/1934	211/28891	0.000183419460342377	0.00324962846969663	0.00256579319585012	Aff3/Sall1/Rpgrip1l/B9d1/Tmem107/Dmd/Nfia/Sox9/Tbc1d32/Tmem231/Ift80/Traf3ip1/Ift122/Dync2h1/Sik3/Cplane1/Ift52/Ift88/Mks1/Rc3h2/Dicer1/Wdr19/Nipbl/Lnpk/Med31/Ift140/Ift172/Fzd6/Wdpcp	29
GO:0060173	GO:0060173	limb development	29/1934	211/28891	0.000183419460342377	0.00324962846969663	0.00256579319585012	Aff3/Sall1/Rpgrip1l/B9d1/Tmem107/Dmd/Nfia/Sox9/Tbc1d32/Tmem231/Ift80/Traf3ip1/Ift122/Dync2h1/Sik3/Cplane1/Ift52/Ift88/Mks1/Rc3h2/Dicer1/Wdr19/Nipbl/Lnpk/Med31/Ift140/Ift172/Fzd6/Wdpcp	29
GO:0006458	GO:0006458	'de novo' protein folding	10/1934	39/28891	0.00018630790686812	0.0032840042044313	0.0025929350759472	Hspa2/Dnajb13/Ptges3/Dnajb1/Hsph1/Hspa1b/Selenof/Chchd4/Dnajb14/Dnajb4	10
GO:0006887	GO:0006887	exocytosis	46/1934	395/28891	0.000186500412443389	0.0032840042044313	0.0025929350759472	Lin7a/Cftr/Nr4a3/Myh10/Vamp1/Zp3/Pex5l/Rab11fip2/Vps41/Gnai2/Hap1/Unc13c/Smpd3/Rab11b/Synj1/Npy/Srcin1/Pclo/Myo5a/Syt10/Cacna1a/Rims2/Snapin/Tcp11/Braf/Cbarp/Scamp1/Cacnb4/Rab8a/Sacm1l/Exoc2/Dnm1l/Vamp3/Kcnb1/Bcr/Git1/Snx19/Rest/Rab10/Llgl1/Ncs1/Arl8b/Pld2/Clasp1/Bloc1s6/Pdpk1	46
GO:0006417	GO:0006417	regulation of translation	48/1934	418/28891	0.00019092113369006	0.00333867786602355	0.00263610349049482	Vim/Msi2/Upf3b/Zfp36l1/Ang/Dnajc3/Eif5/Ddx6/Msi1/Exosc3/Celf1/Eef2k/Ogt/Cnbp/Rpl38/Guf1/Magoh/Khsrp/Nmnat2/Cnot1/Tnrc6c/Cnot10/Mtg2/Pum2/Rc3h2/Pum3/Cnot11/Tent4a/Patl1/Ago2/Fxr1/Exosc7/Syncrip/Tent4b/Rbm24/Rnf139/Nck2/Rpl10-ps3/Rbm4b/Pa2g4/Samd4b/Ythdf1/Mettl3/Eif2b5/Eif4enif1/Uhmk1/Rock2/Cnot6	48
GO:0090307	GO:0090307	mitotic spindle assembly	14/1934	70/28891	0.000191529343014996	0.00333867786602355	0.00263610349049482	Chek2/Kif11/Map10/Hspa1b/Map9/Stag1/Ripor2/Chmp5/Smc3/Chmp2b/Spice1/Cep97/Chmp6/Clasp1	14
GO:0006275	GO:0006275	regulation of DNA replication	20/1934	123/28891	0.000191924691499443	0.00333867786602355	0.00263610349049482	Endog/Ruvbl2/Mapk15/Ino80b/Ruvbl1/Usp37/Cacybp/Meaf6/Tipin/Ino80d/Smc3/Lig3/Rbbp6/Ttf1/Ssbp1/Rfc2/Actr8/Map2k4/Jade1/Actl6a	20
GO:0048709	GO:0048709	oligodendrocyte differentiation	20/1934	123/28891	0.000191924691499443	0.00333867786602355	0.00263610349049482	Nkx6-1/Pax6/Prdm8/Nkx6-2/Sox6/Wasf3/Ckap5/Kcnj10/Sox9/Id4/Clu/B4galt5/Ulk4/Mdk/Dicer1/Sox5/Prmt5/Eif2b5/Sox1/Suz12	20
GO:0044403	GO:0044403	biological process involved in symbiotic interaction	34/1934	264/28891	0.000193919955104084	0.00336322620930517	0.00265548600537267	Hmgb1/Ifitm3/Sap30bp/Thoc2/Stom/Eea1/Gbp2/Scarb1/Trim68/Alyref/Rab29/Jak2/Chmp5/Taf11/Cdk9/Chmp2b/Fbxl2/Exoc2/Dynlt1f/Pikfyve/Trim34a/Zfyve1/Zfp639/Rest/Gbp9/Brd4/Ist1/Chmp6/Arl8b/Rock2/Smc6/Trim26/Trim30d/Trim30a	34
GO:0031122	GO:0031122	cytoplasmic microtubule organization	13/1934	62/28891	0.000195940607836797	0.00338806612589873	0.00267509873635887	Cep126/Wdr73/Map10/Slain1/Ccdc13/Tacc2/Ift88/Dlg1/Clip1/Ift172/Camsap1/Ccdc88c/Clasp1	13
GO:0010563	GO:0010563	negative regulation of phosphorus metabolic process	49/1934	430/28891	0.000197820001165368	0.00340014199017967	0.0026846334172293	Pax6/Pcp4/Mllt1/Hspa4/Rb1/Sorl1/Gadd45g/Ppp1r36/Atxn1/Gnai2/Dnajc3/Dmd/Dnaja1/Ogt/Uchl1/Adnp/Ocln/Rd3/Traf3ip1/Srcin1/Mgat5/Prnp/Ywhae/Slc8a1/Atxn7/Ppm1e/Prkar2a/Hspb1/Pard3/Ctdsp2/Ppp2r5d/Lats1/Tiprl/Smyd3/Pik3ip1/Adar/Nck2/Cd109/Chmp6/Dnaja3/Adarb1/Ptpn2/Ctdsp1/Aida/Rock2/Suz12/Parp1/Socs1/Ppp5c	49
GO:0045936	GO:0045936	negative regulation of phosphate metabolic process	49/1934	430/28891	0.000197820001165368	0.00340014199017967	0.0026846334172293	Pax6/Pcp4/Mllt1/Hspa4/Rb1/Sorl1/Gadd45g/Ppp1r36/Atxn1/Gnai2/Dnajc3/Dmd/Dnaja1/Ogt/Uchl1/Adnp/Ocln/Rd3/Traf3ip1/Srcin1/Mgat5/Prnp/Ywhae/Slc8a1/Atxn7/Ppm1e/Prkar2a/Hspb1/Pard3/Ctdsp2/Ppp2r5d/Lats1/Tiprl/Smyd3/Pik3ip1/Adar/Nck2/Cd109/Chmp6/Dnaja3/Adarb1/Ptpn2/Ctdsp1/Aida/Rock2/Suz12/Parp1/Socs1/Ppp5c	49
GO:0042490	GO:0042490	mechanoreceptor differentiation	17/1934	96/28891	0.000199255007323373	0.00341461408383328	0.00269606007716055	Vangl2/Alg10b/Ttc8/Cux1/Jag1/Ift27/Ift20/Ripor2/Adgrv1/Ift88/Mks1/Dicer1/Alms1/Rbpj/Tsku/Rest/Wdpcp	17
GO:0001666	GO:0001666	response to hypoxia	31/1934	233/28891	0.000203379113727412	0.00347494640012594	0.00274369636791721	Mt3/Fmn2/Egln3/Cd24a/Rgcc/Zfp36l1/Ang/Sod3/Mb/Ogt/Egln1/Fundc1/Slc11a2/Hp1bp3/Mecp2/Slc8a1/Commd1/Prkce/Raf1/Usf1/Stat3/Fam162a/Bcl2/Vldlr/Rbpj/Rest/Arnt/Kdm6a/Pld2/Rock2/Nfatc3	31
GO:0006606	GO:0006606	protein import into nucleus	26/1934	182/28891	0.000207711322330977	0.00353846684609991	0.00279384989457332	Phip/Hsp90aa1/Ipo11/Stk3/Hsp90ab1/Dmap1/Ranbp2/Jak2/Ei24/Akirin2/Ppp3ca/Pom121/Kpna4/Rpain/Agap3/Stat3/Nup153/Adar/Ipo9/Prkcq/Rbm22/Bag3/Ipo5/Appl1/Eif4enif1/Nup50	26
GO:0014009	GO:0014009	glial cell proliferation	15/1934	79/28891	0.000210321085038472	0.00357235636475374	0.00282060787542667	Vim/Rb1/Dbi/Atxn1/Nfia/Myb/Nfib/Clu/Fas/Ntn1/Mecp2/Rnf10/Gfap/Dicer1/Mfn2	15
GO:1904505	GO:1904505	regulation of telomere maintenance in response to DNA damage	7/1934	20/28891	0.000212500582348226	0.00359875986223848	0.00284145515530027	Ruvbl2/Ino80b/Ruvbl1/Ino80d/Xrcc4/Actr8/Actl6a	7
GO:0051650	GO:0051650	establishment of vesicle localization	27/1934	193/28891	0.000224738199164885	0.00379484619000413	0.00299627807437301	Lin7a/Map2/Mapk15/Stk11/Hap1/Smpd3/Rab11b/Synj1/Ahi1/Trappc8/Bloc1s1/5730455P16Rik/Cep19/Pclo/Myo5a/Mecp2/Snapin/Cul3/Ap3m2/Exoc2/Preb/Bloc1s5/Myo1e/Bicdl1/Clasp1/Bloc1s6/Fbxw11	27
GO:0051961	GO:0051961	negative regulation of nervous system development	26/1934	183/28891	0.000226961161995936	0.0038211765227269	0.00301706758590473	Nkx6-1/Pax6/Nkx6-2/Mt3/Rb1/Sorl1/Cd24a/Map2/Dab1/Prox1/Robo1/Id4/Fas/Ntn1/Rgma/Rapgef2/Kifap3/Mecp2/Rnf10/Ppp3ca/Dicer1/Kdm1a/Ryk/Rest/Mfn2/Ctdsp1	26
GO:0001754	GO:0001754	eye photoreceptor cell differentiation	13/1934	63/28891	0.000231918228958587	0.00389325120216776	0.00307397523667987	Crb1/Pax6/Ttc8/Ppp2r3a/Rpgrip1l/Rpgr/Dzank1/Crb2/Sox9/Ahi1/Bbs4/Alms1/Stat3	13
GO:0010664	GO:0010664	negative regulation of striated muscle cell apoptotic process	10/1934	40/28891	0.000233619604327723	0.00391041186546229	0.00308752469734221	Hspb6/Pcmt1/Kifap3/Mdk/Jak2/Bcl2/Bag3/Mfn2/Atg5/Pdpk1	10
GO:0061351	GO:0061351	neural precursor cell proliferation	30/1934	225/28891	0.000245843135740408	0.00410308630606745	0.00323965370942127	Pax6/Zfp503/Lrp2/Sox2/Fzd3/Sall1/Cd24a/Bex1/Pou3f3/Gnai2/Dixdc1/Pou3f2/Prox1/Nfia/Id4/Bbs1/Nfib/Kifap3/Mdk/Tacc2/Ift20/Ift88/Kdm1a/Ryk/Nap1l1/Rab10/Sox5/Zfp423/Fzd6/Wdr47	30
GO:0009266	GO:0009266	response to temperature stimulus	24/1934	164/28891	0.000247915896973055	0.00412572177679437	0.0032575258869079	Trp53inp1/Hsp90aa1/Lxn/Hspb6/Hsp90ab1/Dnajb1/Dnajc3/Dnaja4/Psip1/Dnaja1/St8sia1/Ywhae/Hspa1b/Nfe2l1/Hspb1/Gclc/Bag3/Irak1/Dnaja3/Eif2b5/Zfp516/Map2k7/Wdr47/Pdcl3	24
GO:0007098	GO:0007098	centrosome cycle	21/1934	135/28891	0.000253212514790387	0.00418131678387758	0.00330142176369121	Kif11/Tuba1a/Trim37/Ckap5/Nin/Cep44/Cetn2/Bbs4/Sdccag8/Map9/Crocc/Cntln/Chmp5/Tmem67/Chmp2b/Mdm1/Alms1/Nsfl1c/Cdk11b/Spice1/Rock2	21
GO:0035966	GO:0035966	response to topologically incorrect protein	21/1934	135/28891	0.000253212514790387	0.00418131678387758	0.00330142176369121	Hsp90aa1/Upf2/Dnajc3/Clu/Hsph1/Ube2w/Amfr/Cul3/Akirin2/Ubxn4/Hspb1/Bok/Igtp/Crebrf/Dnajb14/Bag3/Atf6/Nck2/Ptpn2/Mfn2/Hspb8	21
GO:0090084	GO:0090084	negative regulation of inclusion body assembly	5/1934	10/28891	0.000253435143725821	0.00418131678387758	0.00330142176369121	Hspa2/Sorl1/Dnajb2/Dnajb1/Dnaja4	5
GO:0031123	GO:0031123	RNA 3'-end processing	17/1934	98/28891	0.000257452602271752	0.00422339625037251	0.00333464624145059	Zfp36l1/Ints6l/Nudt21/Exosc3/Paf1/Cpsf1/Cdk9/Zc3h14/Pcf11/Tent4a/Rbfox2/Cstf2/Exosc7/Fip1l1/Tent4b/Trnt1/Cstf2t	17
GO:1901874	GO:1901874	negative regulation of post-translational protein modification	17/1934	98/28891	0.000257452602271752	0.00422339625037251	0.00333464624145059	Bex3/Bex1/Bex2/Dnajb2/Bex4/Dnaja1/Ogt/Bag2/Caml/Prkce/Nxn/Plaa/Gclc/Usp4/Hmg20a/Atg5/Isg15	17
GO:0032793	GO:0032793	positive regulation of CREB transcription factor activity	6/1934	15/28891	0.000263845781766547	0.00426166697209525	0.0033648634673003	Epha5/Reln/Cd200/Crebbp/Crtc3/Cacna1d	6
GO:0035845	GO:0035845	photoreceptor cell outer segment organization	6/1934	15/28891	0.000263845781766547	0.00426166697209525	0.0033648634673003	Crb1/Ahi1/Bbs4/Ift20/Tmem67/Ift140	6
GO:0060211	GO:0060211	regulation of nuclear-transcribed mRNA poly(A) tail shortening	6/1934	15/28891	0.000263845781766547	0.00426166697209525	0.0033648634673003	Cnot1/Tnrc6c/Tent4a/Ago2/Tent4b/Eif4enif1	6
GO:1904507	GO:1904507	positive regulation of telomere maintenance in response to DNA damage	6/1934	15/28891	0.000263845781766547	0.00426166697209525	0.0033648634673003	Ruvbl2/Ino80b/Ruvbl1/Ino80d/Actr8/Actl6a	6
GO:0047496	GO:0047496	vesicle transport along microtubule	11/1934	48/28891	0.000264226312788816	0.00426166697209525	0.0033648634673003	Map2/Stk11/Hap1/Bloc1s1/Mecp2/Snapin/Ap3m2/Bloc1s5/Bicdl1/Bloc1s6/Fbxw11	11
GO:0060122	GO:0060122	inner ear receptor cell stereocilium organization	11/1934	48/28891	0.000264226312788816	0.00426166697209525	0.0033648634673003	Vangl2/Ttc8/Ift27/Ift20/Ripor2/Adgrv1/Ift88/Mks1/Alms1/Tsku/Rest	11
GO:0006906	GO:0006906	vesicle fusion	20/1934	126/28891	0.000267286531609184	0.00429898281845163	0.00339432675689523	Vamp1/Vps41/Eea1/Tgfbrap1/Ankfy1/Rims2/Snapin/Gnai3/Rab8a/Chmp5/Chmp2b/Vamp3/Vti1a/Pikfyve/C2cd5/Vamp4/Chmp6/Arl8b/Yipf5/Bloc1s6	20
GO:0050768	GO:0050768	negative regulation of neurogenesis	25/1934	175/28891	0.00027230464829329	0.00436749349546732	0.003448420395774	Nkx6-1/Pax6/Nkx6-2/Mt3/Rb1/Sorl1/Cd24a/Map2/Dab1/Prox1/Id4/Fas/Ntn1/Rgma/Rapgef2/Kifap3/Mecp2/Rnf10/Ppp3ca/Dicer1/Kdm1a/Ryk/Rest/Mfn2/Ctdsp1	25
GO:0032970	GO:0032970	regulation of actin filament-based process	46/1934	402/28891	0.000277781240264586	0.00442560023583654	0.00349429944947588	Lpar1/Epha5/Iqgap2/Pdlim4/Vangl2/Synpo2/Sptan1/Pak3/Ttc8/Wasf3/Celsr1/Rgcc/Akap9/Specc1l/Taok1/Jam3/Dixdc1/Rhpn2/Prox1/Atp1a1/Ctnna2/Pick1/Capza2/Bbs4/Nckap1/Ppp1r9a/Prkce/Add3/Braf/Ppm1e/Ccl27a/Alms1/Arhgap35/Pard3/Dlg1/Lats1/Prkcq/Crk/Nck2/Pik3ca/Baiap2/Limch1/Mfn2/Mtss1/Rock2/Clasp1	46
GO:0000289	GO:0000289	nuclear-transcribed mRNA poly(A) tail shortening	8/1934	27/28891	0.000279001890519046	0.00442560023583654	0.00349429944947588	Cnot1/Tnrc6c/Tent4a/Ago2/Tent4b/Samd4b/Eif4enif1/Cnot6	8
GO:0022038	GO:0022038	corpus callosum development	8/1934	27/28891	0.000279001890519046	0.00442560023583654	0.00349429944947588	Prdm8/Rpgrip1l/Nin/Ulk4/Ryk/Tsku/Wdr89/Wdr47	8
GO:0070841	GO:0070841	inclusion body assembly	8/1934	27/28891	0.000279001890519046	0.00442560023583654	0.00349429944947588	Hspa2/Sorl1/Trim37/Dnajb2/Dnajb1/Hap1/Dnaja4/Clu	8
GO:0031397	GO:0031397	negative regulation of protein ubiquitination	15/1934	81/28891	0.000280051840797453	0.00443005082228498	0.00349781347716657	Bex3/Bex1/Bex2/Bex4/Dnaja1/Ogt/Bag2/Caml/Prkce/Nxn/Plaa/Gclc/Usp4/Atg5/Isg15	15
GO:0032386	GO:0032386	regulation of intracellular transport	41/1934	346/28891	0.000282210523759872	0.00445196765975163	0.0035151182469182	Fez1/Sorl1/Txn1/Map2/Map1b/Hsp90aa1/Hsp90ab1/Stk11/Hap1/Cep290/Thoc2/Stom/Rab11b/Mrln/Ogt/Dmap1/Prnp/Zfand1/Ywhae/Mecp2/Commd1/Rab29/Jak2/Ei24/Iws1/Chchd4/Nup153/Crebrf/Kcnb1/Svip/Prkcq/Rbm22/Bag3/Ipo5/Rnf139/Ube2j1/C2cd5/Yipf5/Rint1/Uhmk1/Ubac2	41
GO:0065004	GO:0065004	protein-DNA complex assembly	25/1934	176/28891	0.000297567741117109	0.00468140724959649	0.00369627573737358	Nap1l5/Hmgb1/Senp6/Zfp827/Chaf1a/Tspyl5/Sox9/Rbbp4/Hp1bp3/Med25/Dnajc9/Taf11/Sart3/Kat6b/Med21/Cenpv/Smyd3/Atf7ip/Med31/Nap1l3/Nap1l1/Taf3/Dr1/Rnf4/Med9	25
GO:0045292	GO:0045292	mRNA cis splicing, via spliceosome	7/1934	21/28891	0.000300390084712244	0.00471293217376866	0.00372116671697169	BC005624/Psip1/Srsf1/Cwc15/Sf3a1/Snrpc/Rbm22	7
GO:0045911	GO:0045911	positive regulation of DNA recombination	14/1934	73/28891	0.000303511105831189	0.0047489590961304	0.0037496123171765	Ruvbl2/Tfrc/Exosc3/Ruvbl1/Fus/Dmap1/Morf4l2/Meaf6/Hdgfl2/Vps72/Ing3/Trp53bp1/Parp1/Actl6a	14
GO:0043393	GO:0043393	regulation of protein binding	30/1934	228/28891	0.000309610145114916	0.00483126074680673	0.00381459482741783	Hspa4/Sorl1/Hipk2/Map2/Efhb/Ramp1/Dnajb2/Mark3/Stk3/Hsp90ab1/Spag8/Aktip/Adnp/Plscr1/Rgma/Rapgef2/Bag2/Mecp2/Ip6k2/Snapin/Amfr/Gas8/Epb41l5/Kdm1a/Mapre1/Ptprf/Crk/Mitd1/Dzip1/Sppl3	30
GO:0000018	GO:0000018	regulation of DNA recombination	21/1934	137/28891	0.000311137246948316	0.00484196829169838	0.00382304913106622	Ruvbl2/Tfrc/Exosc3/Ruvbl1/Fus/Dmap1/Morf4l2/Ppp4r2/Meaf6/Senp3/Alyref/Smchd1/Msh3/Hdgfl2/Vps72/Lig3/Kdm1a/Ing3/Trp53bp1/Parp1/Actl6a	21
GO:0045814	GO:0045814	negative regulation of gene expression, epigenetic	19/1934	118/28891	0.000312155256491624	0.00484471689185652	0.00382521932979805	L3mbtl3/Rb1/Hmgb1/Trim37/Kcnq1ot1/Cbx3/Mecp2/Smchd1/Zfp445/Dicer1/Cenpv/Kdm5a/Atf7ip/Tasor2/Kdm1a/Kmt2b/Sin3a/Mta1/Suz12	19
GO:0009953	GO:0009953	dorsal/ventral pattern formation	18/1934	109/28891	0.000323379642499446	0.00500543005782745	0.00395211283518706	Hoxb2/Pax6/Tgif1/Rfx4/Tbc1d32/Traf3ip1/Ift122/Dync2h1/Ift52/Ift88/Mks1/Wdr19/Prkacb/Rnf220/Ift172/Sox1/Aida/Map3k4	18
GO:0061572	GO:0061572	actin filament bundle organization	25/1934	177/28891	0.000324875042925582	0.00501509516666354	0.00395974406771719	Lpar1/Pdlim4/Fmn2/Synpo2/Spag6l/Myh10/Ttc8/Sorbs1/Rgcc/Rhpn2/Marcks/Bbs4/Ppp1r9a/Braf/Ppm1e/Cul3/Alms1/Prkcq/Actn1/Baiap2/Limch1/Mtss1/Rock2/Rflnb/Clasp1	25
GO:0006368	GO:0006368	transcription elongation by RNA polymerase II	17/1934	100/28891	0.000329870730495036	0.00507859803794229	0.00400988371800748	Elof1/Eapp/Rtf1/Med25/Polr2i/Paf1/Iws1/Cdk9/Sart3/Pwwp2a/Med21/Med31/Supt4a/Cdk12/Brd4/Parp1/Med9	17
GO:0006644	GO:0006644	phospholipid metabolic process	42/1934	360/28891	0.000333517008344716	0.005121042490797	0.00404339637625496	Chpt1/Erbb4/Dbi/Itpkb/Ormdl3/Lpgat1/Pisd/Cds1/Prdx6/Smpd3/Ttc7b/Serinc5/Plcd1/Synj1/Plscr1/Etnk1/Agpat4/Scarb1/Mecp2/Ip6k2/Sgpp1/Pcyt1a/Ocrl/Sacm1l/Crls1/Plcd4/Plppr3/Chka/Samd8/Sgms2/Inpp5a/Plaat1/Socs6/Pikfyve/Pcyt1b/Pik3ca/Abhd4/Pnpla8/Gnpat/Pigq/Pld2/Socs1	42
GO:0009895	GO:0009895	negative regulation of catabolic process	41/1934	349/28891	0.000337828544781599	0.00517344883205438	0.00408477459381782	Mt3/Fez1/Fmn2/Sorl1/Dbi/Hipk2/Hsp90ab1/Nrbp2/Fus/Ogt/Atp2b4/Srsf1/Ncor1/Ophn1/Caml/Plin5/Hnrnpc/Etfbkmt/Thrap3/Hnrnpa0/Dicer1/Naf1/Tent4a/Crtc3/Stat3/Bcl2/Rnf41/Slirp/Mdm4/Fmc1/Syncrip/Tent4b/Git1/Rbm24/Fez2/Svip/Trim39/Eif4enif1/Nampt/Azin2/Pdcl3	41
GO:0006354	GO:0006354	DNA-templated transcription elongation	19/1934	119/28891	0.000348523350717569	0.005323070168254	0.00420291037763277	Elof1/Eapp/Rtf1/Alyref/Med25/Polr2i/Paf1/Iws1/Cdk9/Sart3/Pwwp2a/Med21/Med31/Zc3h4/Supt4a/Cdk12/Brd4/Parp1/Med9	19
GO:0043462	GO:0043462	regulation of ATP-dependent activity	14/1934	74/28891	0.000351565626781464	0.00535533036774515	0.00422838190495445	Cnn3/Hspa2/Dnajb2/Tmem64/Tnni3/Dnajb1/Mrln/Atp1b3/Plscr1/Dnajc9/Msh3/Tor1aip1/Plscr2/Ssbp1	14
GO:0040029	GO:0040029	epigenetic regulation of gene expression	30/1934	230/28891	0.00035988861497779	0.00546764813995281	0.00431706409690064	L3mbtl3/Rb1/Hmgb1/Trim37/Fam47e/Ogt/Kcnq1ot1/Cbx3/Mecp2/Kmt2a/Smchd1/Zfp445/Ndn/Dicer1/Vps72/Cenpv/Kdm5a/Atf7ip/Tasor2/Kdm1a/Kmt2b/Sin3a/Cdyl/Lrif1/Pik3ca/Mettl3/Mta1/Msl2/Suz12/Smarcd1	30
GO:0003279	GO:0003279	cardiac septum development	20/1934	129/28891	0.000367356869499682	0.00556642330152413	0.00439505351625797	Lrp2/Vangl2/Sall1/Myh10/Dnah11/Prox1/Cntrl/Robo1/Egln1/Jag1/Ap2b1/Ndst1/Nrp2/Cplane1/Dvl3/Ift88/Mks1/Snx17/Mdm4/Rbpj	20
GO:0018394	GO:0018394	peptidyl-lysine acetylation	15/1934	83/28891	0.000368832788068681	0.00557411861863377	0.00440112947000589	Ruvbl2/Ruvbl1/Dmap1/Bloc1s1/Morf4l2/Meaf6/Mecp2/Kat6b/Mybbp1a/Crebbp/Ddx21/Msl3l2/Nfyb/Msl2/Actl6a	15
GO:0010827	GO:0010827	regulation of glucose transmembrane transport	16/1934	92/28891	0.000374974259194584	0.00565209891215292	0.00446269998749355	Nr4a3/Erbb4/Sorbs1/Repin1/Irs1/Ahi1/Ocln/Braf/Adipor2/Yes1/Oga/Pea15a/Appl1/C2cd5/Osbpl8/Mfn2	16
GO:0007020	GO:0007020	microtubule nucleation	9/1934	35/28891	0.000380219374521557	0.00571619623627969	0.00451330899700042	Eml2/Akap9/Ckap5/Nin/Slain1/Mecp2/Git1/Csnk1d/Clasp1	9
GO:0002064	GO:0002064	epithelial cell development	31/1934	242/28891	0.00039814264837166	0.00594121096649179	0.00469097277276065	Hoxa5/Cftr/Pax6/Ednrb/Vim/Hydin/Akap9/Shroom3/Vezf1/Prox1/Dmd/Sox9/Rfx3/Ift74/Jag1/Rapgef2/Vcl/Ift88/Dicer1/Fat1/Pard3/Flnb/Palld/Lamb2/Epb41l5/Yap1/Myo1e/Ccdc88c/Rock2/Rilpl2/Pdpk1	31
GO:0016078	GO:0016078	tRNA catabolic process	6/1934	16/28891	0.000398281943915566	0.00594121096649179	0.00469097277276065	Ang/Zcchc7/Exosc3/Slfn9/Exosc7/Trnt1	6
GO:0060831	GO:0060831	smoothened signaling pathway involved in dorsal/ventral neural tube patterning	6/1934	16/28891	0.000398281943915566	0.00594121096649179	0.00469097277276065	Tbc1d32/Traf3ip1/Ift122/Mks1/Wdr19/Prkacb	6
GO:0036293	GO:0036293	response to decreased oxygen levels	33/1934	264/28891	0.000412457647836677	0.00613677296186972	0.00484538169728439	Sox2/Mt3/Fmn2/Egln3/Cd24a/Rgcc/Zfp36l1/Ang/Sod3/Mb/Ogt/Egln1/Pick1/Fundc1/Slc11a2/Hp1bp3/Mecp2/Slc8a1/Commd1/Prkce/Raf1/Usf1/Stat3/Fam162a/Bcl2/Vldlr/Rbpj/Rest/Arnt/Kdm6a/Pld2/Rock2/Nfatc3	33
GO:0140888	GO:0140888	interferon-mediated signaling pathway	15/1934	84/28891	0.000421617127031321	0.0062568850965112	0.00494021804570883	Ifitm3/Irgm2/Jak2/Igtp/Adar/Trim41/Sin3a/Irak1/Mul1/Ifnar1/Mettl3/Dnaja3/Ptpn2/Parp9/Isg15	15
GO:0034249	GO:0034249	negative regulation of amide metabolic process	31/1934	243/28891	0.000427691401054571	0.00633071230661239	0.0049985094335129	Sorl1/Zfp36l1/Ormdl3/Ang/Hap1/Ddx6/Clu/Exosc3/Celf1/Prnp/Khsrp/Nmnat2/Cnot1/Tnrc6c/Cnot10/Rc3h2/Tent4a/Patl1/Ago2/Fxr1/Exosc7/Syncrip/Tent4b/Rbm24/Rnf139/Samd4b/Ythdf1/Mettl3/Eif4enif1/Rock2/Cnot6	31
GO:0042692	GO:0042692	muscle cell differentiation	51/1934	468/28891	0.000432275508206547	0.00638143781676648	0.00503856052551405	Dner/Ednrb/Meis1/Rb1/Vangl2/Irx3/Sorbs2/Flnc/Myh10/Pdcd4/Sox6/Npnt/Csrp2/Prox1/Syne1/Dmd/Ccnd2/Sox9/Arid1a/Uchl1/Cacybp/Cacna2d2/Mecp2/Slc8a1/Cxadr/Mtln/Akirin2/Cacnb4/Ift20/Ripor2/Hdgfl2/Cby1/Cdk9/Ift88/Nek5/Ppp3ca/Dicer1/Smyd3/Lamb2/Bcl2/Mrtfb/Rbpj/Kdm1a/Smad1/Rbm24/Actn1/Neo1/Mfn2/Map2k4/Atg5/Nfatc3	51
GO:0007265	GO:0007265	Ras protein signal transduction	40/1934	342/28891	0.000433334870850242	0.00638143781676648	0.00503856052551405	Kitl/Dok6/Lpar1/Dok5/Rasgrf2/Vangl2/Lpar4/Itpkb/Celsr1/Rit2/Arhgef11/Robo1/Phactr4/Ogt/Prag1/Scai/Ntn1/Cdc42se2/Ophn1/Rapgef2/Rasa4/Nckap1/Rap2b/Cul3/Ripor2/Arhgap32/Arhgap35/Mras/Bcr/Git1/Dynlt1f/Plaat1/Crk/Mapkap1/Ralgds/Lztr1/Baiap2/Mfn2/Rock2/Stk19	40
GO:0032835	GO:0032835	glomerulus development	13/1934	67/28891	0.000437822729584836	0.00641554482016436	0.00506549022472895	Basp1/Ednrb/Vangl2/Cd24a/Jag1/Lgr4/Ppp3ca/Il6ra/Lamb2/Bcl2/Ctnnd1/Myo1e/Mtss1	13
GO:0018105	GO:0018105	peptidyl-serine phosphorylation	39/1934	331/28891	0.000438550046768207	0.00641554482016436	0.00506549022472895	Chek2/Phip/Hipk1/Hipk2/Txn1/Akap9/Hsp90aa1/Tfrc/Mark3/Hsp90ab1/Dmd/Ogt/Dyrk2/Atp2b4/Sh2d3c/Dyrk3/Irgm2/Ip6k2/Stk32a/Prkce/Braf/Raf1/Prkacb/Lats1/Igtp/Smyd3/Bcl2/Srpk2/Pikfyve/Prkcq/Nck2/Morc3/Pik3ca/Mapkap1/Rps6ka3/Uhmk1/Rock2/Csnk1d/Pdpk1	39
GO:1903564	GO:1903564	regulation of protein localization to cilium	5/1934	11/28891	0.000438993514960882	0.00641554482016436	0.00506549022472895	Lztfl1/Crocc/Gas8/Ccdc66/Dzip1	5
GO:1904356	GO:1904356	regulation of telomere maintenance via telomere lengthening	12/1934	59/28891	0.000459149002799054	0.00668168342210845	0.00527562397398337	Mapk15/Hnrnpc/Fbxo4/Cct3/Naf1/Hmbox1/Tent4b/Prkcq/Xrcc5/Map2k7/Parp1/Map3k4	12
GO:1902074	GO:1902074	response to salt	40/1934	343/28891	0.000459525292663242	0.00668168342210845	0.00527562397398337	Ednrb/Mt1/Calm1/Ly6h/Sorbs2/Tuba1a/Itpkb/Sorbs1/Gnai2/Kcnj10/Plcd1/Fas/Fus/Alg2/Atp2b4/Slc25a23/Anxa5/Rasa4/Nfat5/Ank/Mecp2/Slc8a1/Syt10/Anxa11/Cpne8/Prkce/Braf/Adgrv1/Pkd2/Ppp3ca/Crls1/Crebbp/Kcnb1/Pik3ca/Gna11/Entpd6/Rock2/Parp1/Nfatc3/Ppp5c	40
GO:0061005	GO:0061005	cell differentiation involved in kidney development	11/1934	51/28891	0.000462777875566406	0.00671202772672888	0.00529958277759859	Basp1/Ednrb/Sall1/Cd24a/Pou3f3/Jag1/Lgr4/Lamb2/Yap1/Myo1e/Mtss1	11
GO:1990778	GO:1990778	protein localization to cell periphery	45/1934	400/28891	0.0004650658138055	0.00672826370827153	0.00531240214183008	Lin7a/Erbb4/Lgi1/Sorl1/Kcnip4/Ttc8/Adam22/Sorbs1/Ramp1/Rab11fip2/Lztfl1/Mapk10/Bbip1/Bbs1/Ttc7b/Scn3b/Atp1b3/Ogt/Atp2b4/Golph3l/Ift80/Rapgef2/Prnp/Myo5a/Commd1/Rab29/Lhfpl4/Ift20/Rab8a/Tspan15/Sacm1l/Zdhhc23/Wdr19/Vamp3/Dlg1/Clip1/Efr3a/Kcnb1/Git1/Appl1/Rab10/C2cd5/Vamp4/Rock2/Rilpl2	45
GO:0060997	GO:0060997	dendritic spine morphogenesis	14/1934	76/28891	0.000467412039246964	0.00674525945359403	0.00532582138901896	Epha5/Reln/Pak3/Marcks/Eef2k/Bhlhb9/Srcin1/Cux2/Ppp1r9a/Opa1/Dnm1l/Ngef/Baiap2/Mfn2	14
GO:0022616	GO:0022616	DNA strand elongation	9/1934	36/28891	0.000477100346682533	0.00685073265884794	0.00540909934984082	Ruvbl2/Ino80b/Ruvbl1/Ino80d/Lig3/Actr8/Mcm4/Pold3/Actl6a	9
GO:0048048	GO:0048048	embryonic eye morphogenesis	9/1934	36/28891	0.000477100346682533	0.00685073265884794	0.00540909934984082	Pax6/Hipk1/Hipk2/Sp3/Prox1/Phactr4/Arid1a/Ift122/Ift172	9
GO:0031396	GO:0031396	regulation of protein ubiquitination	28/1934	213/28891	0.000489569844543718	0.00701033210250461	0.00553511349897029	Bex3/Hsp90aa1/Bex1/Bex2/Dnajb2/Mapk15/Bex4/Tspyl5/Dnaja1/Ogt/Bag2/Siah2/Caml/Commd1/Prkce/Cul3/Fbxo4/Nxn/Plaa/Ube2d1/Kdm1a/Xiap/Gclc/Usp4/Mta1/Dnaja3/Atg5/Isg15	28
GO:0048872	GO:0048872	homeostasis of number of cells	45/1934	401/28891	0.000490650197518124	0.00701033210250461	0.00553511349897029	Hoxa5/Kitl/L3mbtl3/Rb1/Hmgb1/Smad5/Sox6/Tuba1a/Itpkb/Cd24a/Zfp36l1/Jam3/Ampd3/Sp3/Mb/Gprasp2/Sox9/Myb/Fas/Dyrk3/Ncor1/Slc11a2/Caml/Gas2l1/Kmt2a/Nfe2l1/Jak2/Lgr4/Fam210b/Ift88/Sfxn1/Rc3h2/Sart3/Rpa1/Rbfox2/Stat3/Bcl2/Kdm1a/Adar/Bcr/Xiap/Dnaja3/Ptpn2/Jmjd6/Isg15	45
GO:0006310	GO:0006310	DNA recombination	39/1934	333/28891	0.000493962389147033	0.00704018672452627	0.00555868566630024	Hmgb1/Ruvbl2/Tfrc/Ercc5/Ino80b/Exosc3/Ruvbl1/Fus/Dmap1/Morf4l2/Sem1/Ppp4r2/Meaf6/Nsmce1/Senp3/Rev3l/Alyref/Ino80d/Smchd1/Msh3/Hdgfl2/Vps72/Lig3/Rpain/Rpa1/Nipbl/Kdm1a/Ing3/Xrcc4/Rnf138/Xrcc5/Trp53bp1/Actr8/Sfpq/Mcm4/Rpa3/Parp1/Smc6/Actl6a	39
GO:0010506	GO:0010506	regulation of autophagy	36/1934	300/28891	0.000506995150168055	0.0071870055654044	0.00567460869764385	Fez1/Hmgb1/Sesn3/Endog/Trp53inp1/Ormdl3/Mapk15/Stk11/Nrbp2/Trim68/Soga3/Irgm2/Gnai3/Rab8a/Iigp1/Gfap/Fbxl2/Rnf152/Dnm1l/Bok/Gpr137/Stat3/Igtp/Bcl2/Rnf41/Fez2/Svip/Trim34a/Bag3/Atf6/Tecpr1/Nampt/Atg5/Trim30d/Trim30a/Hspb8	36
GO:0010656	GO:0010656	negative regulation of muscle cell apoptotic process	13/1934	68/28891	0.000508572053434102	0.0071870055654044	0.00567460869764385	Cftr/Nr4a3/Erbb4/Hspb6/Pcmt1/Kifap3/Mdk/Jak2/Bcl2/Bag3/Mfn2/Atg5/Pdpk1	13
GO:0006997	GO:0006997	nucleus organization	21/1934	142/28891	0.000509256386016845	0.0071870055654044	0.00567460869764385	Wdr73/Syne1/Ahctf1/Dyrk3/Selenof/Nfe2l1/Tor1aip1/Chmp5/Ift88/Cfap61/Chmp2b/Pom121/Nsfl1c/Uspl1/Agap3/Fxr1/Nup153/Srpk2/Pes1/Tbpl1/Chmp6	21
GO:0055123	GO:0055123	digestive system development	21/1934	142/28891	0.000509256386016845	0.0071870055654044	0.00567460869764385	Hoxa5/Ednrb/Rb1/Vangl2/Sall1/Ccdc39/Rarres2/Sox9/Myb/Ccdc40/Nckap1/Lgr4/Dicer1/Wdr19/Nipbl/Ccdc103/Bcl2/Epb41l5/Yap1/Ift172/Wdpcp	21
GO:0072006	GO:0072006	nephron development	23/1934	162/28891	0.000512344988446209	0.0072129155097146	0.00569506628516066	Hoxb7/Basp1/Ednrb/Erbb4/Vangl2/Irx3/Sall1/Cd24a/Npnt/Pou3f3/Sox9/Jag1/Lgr4/Ppp3ca/Il6ra/Dlg1/Lamb2/Bcl2/Ctnnd1/Klhl3/Yap1/Myo1e/Mtss1	23
GO:0051648	GO:0051648	vesicle localization	28/1934	214/28891	0.000528007659392623	0.00741528805556762	0.00585485258258469	Lin7a/Map2/Mapk15/Stk11/Hap1/Smpd3/Rab11b/Synj1/Ahi1/Trappc8/Bloc1s1/5730455P16Rik/Cep19/Pclo/Myo5a/Mecp2/Snapin/Cul3/Ap3m2/Exoc2/Preb/Bloc1s5/Tpgs1/Myo1e/Bicdl1/Clasp1/Bloc1s6/Fbxw11	28
GO:0090224	GO:0090224	regulation of spindle organization	10/1934	44/28891	0.000535186448106534	0.00749781890072366	0.00592001605678607	Senp6/Mapk15/Hspa1b/Map9/Ripor2/Chmp5/Chmp2b/Cep97/Chmp6/Rnf4	10
GO:0099072	GO:0099072	regulation of postsynaptic membrane neurotransmitter receptor levels	20/1934	133/28891	0.000550574013670679	0.00769373566703397	0.00607470509605304	Lpar1/Erbb4/Lgi1/Adam22/Hsp90aa1/Mapk10/Hap1/Synj1/Ogt/Ap2a2/Pick1/Ophn1/Ap2b1/Ywhae/Lhfpl4/Rab8a/Sacm1l/Dlg1/Ctnnd1/Git1	20
GO:0021532	GO:0021532	neural tube patterning	11/1934	52/28891	0.000551843145273538	0.00769373566703397	0.00607470509605304	Pax6/Rpgrip1l/Tmem107/Tbc1d32/Traf3ip1/Ift122/Mks1/Wdr19/Prkacb/Rnf220/Ift140	11
GO:0036158	GO:0036158	outer dynein arm assembly	7/1934	23/28891	0.000562577464101571	0.00782444695240784	0.00617791016388173	Dnal1/Dnah5/Daw1/Zmynd10/Dnaaf4/Ccdc103/Dnaaf2	7
GO:0061318	GO:0061318	renal filtration cell differentiation	6/1934	17/28891	0.000580768902381913	0.00801934613888503	0.00633179575763595	Basp1/Ednrb/Cd24a/Jag1/Lamb2/Myo1e	6
GO:0072112	GO:0072112	podocyte differentiation	6/1934	17/28891	0.000580768902381913	0.00801934613888503	0.00633179575763595	Basp1/Ednrb/Cd24a/Jag1/Lamb2/Myo1e	6
GO:0072311	GO:0072311	glomerular epithelial cell differentiation	6/1934	17/28891	0.000580768902381913	0.00801934613888503	0.00633179575763595	Basp1/Ednrb/Cd24a/Jag1/Lamb2/Myo1e	6
GO:0071897	GO:0071897	DNA biosynthetic process	25/1934	184/28891	0.00058590708649801	0.00807094020108981	0.00637253262801537	Pak3/Rgcc/Hsp90aa1/Ptges3/Mapk15/Smpd3/Meaf6/Rev3l/Polk/Hnrnpc/Fbxo4/Cct3/Naf1/Lig3/Hmbox1/Rpa1/Tent4b/Prkcq/Xrcc5/Rfc2/Pold3/Map2k7/Gfer/Jade1/Map3k4	25
GO:0021510	GO:0021510	spinal cord development	17/1934	105/28891	0.000592318237977497	0.00811524802834377	0.0064075165416385	Hoxb8/Pax6/Vit/Rfx4/Reln/Sox6/Dab1/Ift122/Cacna1a/Dync2h1/Nfe2l1/Ift88/Dicer1/Vldlr/Ift172/Adarb1/Sox1	17
GO:0010667	GO:0010667	negative regulation of cardiac muscle cell apoptotic process	9/1934	37/28891	0.000593351757543023	0.00811524802834377	0.0064075165416385	Hspb6/Pcmt1/Kifap3/Mdk/Jak2/Bcl2/Mfn2/Atg5/Pdpk1	9
GO:1904358	GO:1904358	positive regulation of telomere maintenance via telomere lengthening	9/1934	37/28891	0.000593351757543023	0.00811524802834377	0.0064075165416385	Mapk15/Fbxo4/Cct3/Naf1/Hmbox1/Prkcq/Xrcc5/Map2k7/Map3k4	9
GO:0051017	GO:0051017	actin filament bundle assembly	24/1934	174/28891	0.000600034494225509	0.0081872005159964	0.00646432771404334	Lpar1/Pdlim4/Fmn2/Synpo2/Spag6l/Myh10/Ttc8/Sorbs1/Rgcc/Rhpn2/Marcks/Bbs4/Ppp1r9a/Braf/Ppm1e/Cul3/Alms1/Prkcq/Actn1/Baiap2/Limch1/Mtss1/Rock2/Clasp1	24
GO:0060996	GO:0060996	dendritic spine development	20/1934	134/28891	0.000607170495020677	0.00824548988285155	0.00651035096324305	Lpar1/Epha5/Reln/Pak3/Marcks/Eef2k/Llph/Bhlhb9/Srcin1/Cux2/Mecp2/Ppp1r9a/Opa1/Dnm1l/Crebbp/Git1/Ngef/Nck2/Baiap2/Mfn2	20
GO:2000027	GO:2000027	regulation of animal organ morphogenesis	20/1934	134/28891	0.000607170495020677	0.00824548988285155	0.00651035096324305	Hoxb7/Vangl2/Fzd3/Sall1/Spag6l/Celsr1/Mllt3/Ankrd6/Robo1/Sox9/Ahi1/Dvl3/Lgr4/Ift88/Jhy/Mks1/Dicer1/Rbpj/Ryk/Fzd6	20
GO:0030326	GO:0030326	embryonic limb morphogenesis	21/1934	144/28891	0.00061494644810293	0.00829652284551396	0.00655064480901168	Aff3/Sall1/Rpgrip1l/B9d1/Tmem107/Tbc1d32/Tmem231/Traf3ip1/Ift122/Dync2h1/Cplane1/Ift52/Ift88/Mks1/Dicer1/Wdr19/Nipbl/Lnpk/Ift140/Fzd6/Wdpcp	21
GO:0035113	GO:0035113	embryonic appendage morphogenesis	21/1934	144/28891	0.00061494644810293	0.00829652284551396	0.00655064480901168	Aff3/Sall1/Rpgrip1l/B9d1/Tmem107/Tbc1d32/Tmem231/Traf3ip1/Ift122/Dync2h1/Cplane1/Ift52/Ift88/Mks1/Dicer1/Wdr19/Nipbl/Lnpk/Ift140/Fzd6/Wdpcp	21
GO:0031330	GO:0031330	negative regulation of cellular catabolic process	26/1934	195/28891	0.000615250999484971	0.00829652284551396	0.00655064480901168	Mt3/Fez1/Sorl1/Dbi/Nrbp2/Fus/Atp2b4/Srsf1/Plin5/Hnrnpc/Etfbkmt/Thrap3/Hnrnpa0/Dicer1/Naf1/Tent4a/Stat3/Bcl2/Rnf41/Slirp/Syncrip/Tent4b/Rbm24/Fez2/Eif4enif1/Nampt	26
GO:0032271	GO:0032271	regulation of protein polymerization	27/1934	206/28891	0.000639772327326877	0.00860703051576673	0.00679581082568811	Stmn2/Sptan1/Eml2/Pak3/Map2/Map1b/Akap9/Hsp90aa1/Ckap5/Togaram1/Slain1/Capza2/Bbs4/Nckap1/Slc39a12/Mecp2/Ppp1r9a/Prkce/Add3/Dlg1/Clip1/Lats1/Git1/Mapre1/Nck2/Camsap1/Baiap2	27
GO:0021955	GO:0021955	central nervous system neuron axonogenesis	10/1934	45/28891	0.000647268214850761	0.00862724625257103	0.00681177246574181	Prdm8/Hsp90aa1/Hsp90ab1/Nin/Nfib/B4galt5/Arhgap35/Tsku/Adarb1/Wdr47	10
GO:0032781	GO:0032781	positive regulation of ATP-dependent activity	10/1934	45/28891	0.000647268214850761	0.00862724625257103	0.00681177246574181	Hspa2/Dnajb2/Dnajb1/Atp1b3/Plscr1/Dnajc9/Msh3/Tor1aip1/Plscr2/Ssbp1	10
GO:0034661	GO:0034661	ncRNA catabolic process	10/1934	45/28891	0.000647268214850761	0.00862724625257103	0.00681177246574181	Ang/Zcchc7/Exosc3/Slfn9/Exosc7/Zc3h4/Tent4b/Zswim8/Dis3l2/Trnt1	10
GO:0045494	GO:0045494	photoreceptor cell maintenance	10/1934	45/28891	0.000647268214850761	0.00862724625257103	0.00681177246574181	Crb1/Mak/Lca5/Crb2/Cep290/Bbs1/Bbs4/Crocc/Adgrv1/Spata7	10
GO:1903320	GO:1903320	regulation of protein modification by small protein conjugation or removal	31/1934	249/28891	0.000649217095700765	0.00863323796084296	0.0068165033094241	Bex3/Hsp90aa1/Bex1/Bex2/Dnajb2/Mapk15/Bex4/Tspyl5/Dnaja1/Ogt/Bag2/Siah2/Caml/Commd1/Prkce/Cul3/Fbxo4/Nxn/Plaa/Ube2d1/Kdm1a/Xiap/Gclc/Mul1/Usp4/Arnt/Mta1/Dnaja3/Hmg20a/Atg5/Isg15	31
GO:1901988	GO:1901988	negative regulation of cell cycle phase transition	33/1934	271/28891	0.000656698156752571	0.00871259904742236	0.00687916405290894	Sox2/Fhl1/Rb1/Chek2/Apbb2/Rgcc/Taok1/Zfp36l1/Prox1/Nuf2/Tipin/Nae1/Cul4a/Cacnb4/Fbxo4/Stk33/Pkd2/Ctdsp2/Dlg1/Tiprl/Bcl2/Nacc2/Usp47/Trim39/Trp53bp1/Nek11/Myo16/Brd4/Uimc1/Ctdsp1/Rint1/Jade1/Parp9	33
GO:1900180	GO:1900180	regulation of protein localization to nucleus	23/1934	165/28891	0.000665032548531073	0.00880289060791246	0.0069504551170132	Hsp90aa1/Tfrc/Ormdl3/Mark3/Hsp90ab1/Stk11/Ogt/Dmap1/Jak2/Ei24/Cacnb4/Fbxo4/Crebbp/Lats1/Sin3a/Prkcq/Yap1/Rbm22/Bag3/Ipo5/Mepce/Parp1/Parp9	23
GO:0006352	GO:0006352	DNA-templated transcription initiation	20/1934	135/28891	0.000668728404625943	0.0088315095271472	0.00697305161656071	Hmgb1/Polr3h/Cavin1/Bclaf1/Med25/Polr2i/Gtf3c5/Taf11/Tfam/Pwwp2a/Med21/Atf7ip/Med31/Ttf1/Ccnh/Tbpl1/Cdk7/Taf3/Dr1/Med9	20
GO:0035270	GO:0035270	endocrine system development	21/1934	145/28891	0.000674572651716181	0.00887700128640794	0.00700897032156558	Hoxa5/Hoxd3/Cftr/Hoxb3/Nkx6-1/Pax6/Nkx6-2/Sox2/Hipk2/Pou3f2/Sox9/Rfx3/Clu/Mdk/Braf/Raf1/Il6ra/Rbpj/Kdm1a/Zfp800/Pdpk1	21
GO:0007623	GO:0007623	circadian rhythm	29/1934	228/28891	0.000675256436861181	0.00887700128640794	0.00700897032156558	Mapk10/Prox1/Id4/Fas/Ogt/Ncor1/Siah2/Ankfn1/Kmt2a/Fbxl3/Lgr4/Thrap3/Mttp/Mybbp1a/Kdm5a/Crem/Fxr1/Pspc1/Sin3a/Rbm4b/Mettl3/Sfpq/Prmt5/Mta1/Nampt/Rock2/Parp1/Csnk1d/Fbxw11	29
GO:0051235	GO:0051235	maintenance of location	42/1934	373/28891	0.000692247023174254	0.00907963179826276	0.0071689602999391	Mt3/Calm1/Sorl1/Dbi/Igsf11/Txn1/Pex5l/Rit2/Akap9/Hap1/Pisd/Syne1/Dmd/Arhgap21/Cds1/Plcd1/Slc25a23/Scarb1/Bdh2/Bbs4/Plin5/Myo5a/Slc8a1/Dgat2/Tmem232/Prkce/Mtln/Pkd2/Lats1/Ctnnd1/Sqle/Zfyve1/Rnf213/Morc3/Cherp/Ldah/Plch1/Osbpl8/Taf3/Ptpn2/Dzip1/Atg5	42
GO:0019058	GO:0019058	viral life cycle	31/1934	250/28891	0.000694606439029722	0.00908987244530259	0.00717704595734299	Hmgb1/Ifitm3/Prox1/Ddx6/Stom/Plscr1/Trim68/Oasl2/Chmp5/Chmp2b/Fbxl2/Dicer1/Plscr2/Bcl2/Mvb12b/Adar/Srpk2/Pikfyve/Trim34a/Zfyve1/Zfp639/Ist1/Chmp6/Arl8b/Adarb1/Atg5/Smc6/Trim26/Trim30d/Trim30a/Isg15	31
GO:0030217	GO:0030217	T cell differentiation	39/1934	339/28891	0.000699345918323252	0.00912404682382896	0.0072040288536073	Cd27/Hmgb1/Foxj1/Itpkb/Gadd45g/Hsp90aa1/Zfp36l1/Sp3/Stk11/Dtx1/Ncaph2/Myb/Fas/Arid1a/Ncor1/Zfp608/Kmt2a/Mdk/Braf/Hspb1/Rc3h2/Satb1/Dicer1/Wwp1/Mr1/Il6ra/Stat3/Igtp/Bcl2/Xrcc4/Mettl3/Dnaja3/Ptpn2/Smarcd1/Atg5/Jmjd6/Nfatc3/Socs1/Actl6a	39
GO:0006650	GO:0006650	glycerophospholipid metabolic process	33/1934	272/28891	0.000700387060807989	0.00912404682382896	0.0072040288536073	Chpt1/Dbi/Itpkb/Lpgat1/Pisd/Cds1/Prdx6/Ttc7b/Serinc5/Plcd1/Synj1/Plscr1/Etnk1/Scarb1/Mecp2/Ip6k2/Pcyt1a/Ocrl/Sacm1l/Crls1/Plcd4/Chka/Inpp5a/Plaat1/Socs6/Pikfyve/Pcyt1b/Pik3ca/Abhd4/Pnpla8/Pigq/Pld2/Socs1	33
GO:1902117	GO:1902117	positive regulation of organelle assembly	15/1934	88/28891	0.000702386525365352	0.00912943930711895	0.00720828657016266	Mns1/Mapk15/Hap1/Zmynd10/Bbs4/Crocc/G3bp1/Cnot1/Ift20/Ift88/Tmem67/Arhgap35/Pqbp1/Dzip1/Cnot6	15
GO:0000819	GO:0000819	sister chromatid segregation	28/1934	218/28891	0.000709553139315289	0.00916009912132071	0.00723249448912893	Rb1/Chek2/Kif11/Anapc1/Mapk15/Ncaph2/Arid1a/Nuf2/Map10/Hspa1b/Map9/Cul3/Stag1/Ripor2/Chmp5/Smc3/Chmp2b/Nipbl/Lats1/Spice1/Mapre1/Dis3l2/Cep97/Cdc23/Chmp6/Smarcd1/Clasp1/Actl6a	28
GO:0061684	GO:0061684	chaperone-mediated autophagy	5/1934	12/28891	0.000711108771662098	0.00916009912132071	0.00723249448912893	Synpo2/Clu/Gfap/Bag3/Atg5	5
GO:1902513	GO:1902513	regulation of organelle transport along microtubule	5/1934	12/28891	0.000711108771662098	0.00916009912132071	0.00723249448912893	Fez1/Map2/Stk11/Hap1/Mecp2	5
GO:1903441	GO:1903441	protein localization to ciliary membrane	5/1934	12/28891	0.000711108771662098	0.00916009912132071	0.00723249448912893	Lztfl1/Bbip1/Ift80/Rab29/Wdr19	5
GO:0048511	GO:0048511	rhythmic process	37/1934	317/28891	0.000722576353540704	0.00928511856846538	0.00733120548019268	Zp3/Mapk10/Prox1/Id4/Fas/Ogt/Ncor1/Cbx3/Siah2/Ankfn1/Kmt2a/Mdk/Fbxl3/Lgr4/Thrap3/Cul4a/Mttp/Dnm1l/Mybbp1a/Crebbp/Kdm5a/Crem/Fxr1/Schip1/Pspc1/Sin3a/Rbm4b/Mettl3/Sfpq/Prmt5/Mta1/Mfn2/Nampt/Rock2/Parp1/Csnk1d/Fbxw11	37
GO:2000045	GO:2000045	regulation of G1/S transition of mitotic cell cycle	23/1934	166/28891	0.000724039290941465	0.00928511856846538	0.00733120548019268	Fhl1/Rb1/Rgcc/Ccnd2/Arid1a/Cul4a/Cacnb4/Pkd2/Crebbp/Ctdsp2/Dlg1/Bcl2/Nacc2/Ccnh/Appl1/Myo16/Cdk7/Mepce/Ctdsp1/Smarcd1/Jade1/Ube2e2/Actl6a	23
GO:0060071	GO:0060071	Wnt signaling pathway, planar cell polarity pathway	9/1934	38/28891	0.000731777275541243	0.00936349678348106	0.00739309018260264	Vangl2/Fzd3/Celsr1/Mllt3/Ankrd6/Dvl3/Mks1/Ryk/Fzd6	9
GO:1901873	GO:1901873	regulation of post-translational protein modification	35/1934	295/28891	0.000739055109173474	0.0094158094447808	0.0074343944337413	Bex3/Hsp90aa1/Bex1/Bex2/Dnajb2/Mapk15/Bex4/Tspyl5/Dnaja1/Ogt/Bag2/Siah2/Caml/Mecp2/Commd1/Prkce/Cul3/Fbxo4/Nxn/Plaa/Mybbp1a/Ddx21/Ube2d1/Kdm1a/Xiap/Gclc/Nfyb/Mul1/Usp4/Arnt/Mta1/Dnaja3/Hmg20a/Atg5/Isg15	35
GO:0042471	GO:0042471	ear morphogenesis	21/1934	146/28891	0.000739136135644481	0.0094158094447808	0.0074343944337413	Nr4a3/Sox2/Vangl2/Fzd3/Celsr1/Lrig3/Sobp/Ttc39c/Sox9/Ntn1/Rpl38/Tshz1/Dvl3/Ripor2/Wdr19/Nipbl/Bcr/Bloc1s5/Rest/Fzd6/Wdpcp	21
GO:2001224	GO:2001224	positive regulation of neuron migration	7/1934	24/28891	0.000748632285067987	0.00951572780887741	0.00751328648590365	Pax6/Reln/Rapgef2/Mdk/Plaa/Arhgap32/Nipbl	7
GO:0016032	GO:0016032	viral process	38/1934	329/28891	0.000753853796136935	0.00956099153778959	0.00754902514610578	Hmgb1/Ifitm3/Prox1/Ddx6/Stom/Plscr1/Trim68/Oasl2/Chmp5/Taf11/Cdk9/Usf1/Chmp2b/Fbxl2/Dicer1/Crebbp/Plscr2/Bcl2/Mvb12b/Adar/Srpk2/Dynlt1f/Pikfyve/Trim34a/Zfyve1/Zfp639/Rest/Brd4/Ist1/Chmp6/Arl8b/Adarb1/Atg5/Smc6/Trim26/Trim30d/Trim30a/Isg15	38
GO:0021954	GO:0021954	central nervous system neuron development	16/1934	98/28891	0.000771866997567766	0.00976793444394549	0.00771242004047468	Prdm8/Hsp90aa1/Taok1/Hsp90ab1/Nin/Nfib/Agbl4/Rapgef2/B4galt5/Nrp2/Arhgap35/Scyl2/Tsku/Adarb1/Sox1/Wdr47	16
GO:0046324	GO:0046324	regulation of glucose import	13/1934	71/28891	0.000781403546406106	0.00986693337764553	0.00779058614249301	Erbb4/Sorbs1/Repin1/Irs1/Ahi1/Ocln/Adipor2/Oga/Pea15a/Appl1/C2cd5/Osbpl8/Mfn2	13
GO:0021766	GO:0021766	hippocampus development	15/1934	89/28891	0.000793325862266933	0.00995811057488949	0.00786257647446074	Nr4a3/Epha5/Reln/Tmem108/Tuba1a/Dab1/Prox1/Id4/Bbs1/Bbs4/Ywhae/Mdk/Fxr1/Crk/Tsku	15
GO:0016072	GO:0016072	rRNA metabolic process	31/1934	252/28891	0.000793812565799631	0.00995811057488949	0.00786257647446074	Pih1d2/Ang/Zcchc7/Exosc3/Cavin1/Rps27rt/Slfn9/Esf1/Dicer1/Naf1/Las1l/Krr1/Mterf4/Rrp7a/Ddx21/Pop5/Rrp36/Exosc7/Ddx18/Pes1/Tent4b/Ftsj3/Frg1/Utp11/Pa2g4/Npm3/Rpp30/Spin1/Rpp38/Tsr2/Ddx47	31
GO:0071559	GO:0071559	response to transforming growth factor beta	31/1934	252/28891	0.000793812565799631	0.00995811057488949	0.00786257647446074	Smad5/Sox6/Hipk2/Npnt/Zfp36l1/Nrep/Stk11/Sox9/Rbbp4/Ogt/Bcl9l/Kmt2a/Wwox/Yes1/Tnrc6c/Strap/Smurf2/Crebbp/Lats1/Stat3/Epb41l5/Smad1/Sin3a/Appl1/Crk/Trim33/Sox5/Cd109/Snx1/Rock2/Parp1	31
GO:0007052	GO:0007052	mitotic spindle organization	19/1934	127/28891	0.000797436743627505	0.00998182776045038	0.00788130273621784	Cep126/Chek2/Kif11/Ckap5/Nuf2/Map10/Mecp2/Hspa1b/Map9/Tacc2/Stag1/Ripor2/Chmp5/Smc3/Chmp2b/Spice1/Cep97/Chmp6/Clasp1	19
GO:0000910	GO:0000910	cytokinesis	25/1934	188/28891	0.000805554215318799	0.0100615643640036	0.00794425997479596	Iqgap2/Fmn2/Calm1/Myh10/Cspp1/Cetn2/Ahctf1/Map10/Pkp4/Orc4/Bbs4/Map9/Anxa11/Prkce/Klhl13/Cul3/Chmp5/Chmp2b/Exoc2/Cenpv/Git1/Ist1/Chmp6/Mitd1/Rock2	25
GO:0021781	GO:0021781	glial cell fate commitment	6/1934	18/28891	0.000822029756749687	0.0102170476122423	0.0080670241197189	Pax6/Sox6/Nfia/Sox9/Nfib/Nfe2l1	6
GO:0060382	GO:0060382	regulation of DNA strand elongation	6/1934	18/28891	0.000822029756749687	0.0102170476122423	0.0080670241197189	Ruvbl2/Ino80b/Ruvbl1/Ino80d/Actr8/Actl6a	6
GO:0097061	GO:0097061	dendritic spine organization	17/1934	108/28891	0.000823325823563809	0.0102170476122423	0.0080670241197189	Epha5/Reln/Pak3/Ckap5/Marcks/Eef2k/Pick1/Bhlhb9/Srcin1/Prnp/Cux2/Ppp1r9a/Opa1/Dnm1l/Ngef/Baiap2/Mfn2	17
GO:0035107	GO:0035107	appendage morphogenesis	24/1934	178/28891	0.000832718322840542	0.010287131889245	0.00812236021821339	Aff3/Sall1/Rpgrip1l/B9d1/Tmem107/Nfia/Sox9/Tbc1d32/Tmem231/Traf3ip1/Ift122/Dync2h1/Sik3/Cplane1/Ift52/Ift88/Mks1/Dicer1/Wdr19/Nipbl/Lnpk/Ift140/Fzd6/Wdpcp	24
GO:0035108	GO:0035108	limb morphogenesis	24/1934	178/28891	0.000832718322840542	0.010287131889245	0.00812236021821339	Aff3/Sall1/Rpgrip1l/B9d1/Tmem107/Nfia/Sox9/Tbc1d32/Tmem231/Traf3ip1/Ift122/Dync2h1/Sik3/Cplane1/Ift52/Ift88/Mks1/Dicer1/Wdr19/Nipbl/Lnpk/Ift140/Fzd6/Wdpcp	24
GO:0045787	GO:0045787	positive regulation of cell cycle	41/1934	365/28891	0.000834333204633103	0.010287131889245	0.00812236021821339	Nr4a3/Meis2/Rb1/Hspa2/Hmgb1/Chek2/Phip/Rgcc/Ttl/Mapk15/Prox1/Ccnd2/Ncaph2/Smpd3/Cspp1/Dyrk3/Plscr1/Map10/Pkp4/Mecp2/Usp22/Paf1/Prkce/Slf2/Cul4a/Cul3/Slf1/Pkd2/Nsfl1c/Crebbp/Plscr2/Cenpv/Srpk2/Sin3a/Cdc23/Brd4/Sfpq/Mepce/Rock2/Smc6/Ube2e2	41
GO:0031102	GO:0031102	neuron projection regeneration	12/1934	63/28891	0.000854096318020353	0.0104858989321134	0.00827929973634813	Bex1/Nrep/Fas/Rgma/Jak2/Braf/Gfap/Pum2/Lamb2/Bcl2/Ptprf/Neo1	12
GO:0035458	GO:0035458	cellular response to interferon-beta	12/1934	63/28891	0.000854096318020353	0.0104858989321134	0.00827929973634813	Calm1/Gbp2/Irgm2/Gm4841/Iigp1/Ddx41/Igtp/Tgtp2/Ifnar1/Ifit1/F830016B08Rik/Ifit3	12
GO:0010038	GO:0010038	response to metal ion	37/1934	320/28891	0.000860351245356449	0.0105402180228988	0.00832218819416462	Mt2/Sox2/Mt3/Mt1/Khk/Calm1/Tuba1a/Itpkb/Tfrc/Sod3/Kcnj10/Smpd3/Plcd1/Fas/Fus/Alg2/Slc25a23/Plscr1/Slc11a2/Anxa5/Rasa4/Prnp/Mecp2/Syt10/Anxa11/Cpne8/Nfe2l1/Braf/Adgrv1/Pkd2/Ppp3ca/Plscr2/Bcl2/Kcnb1/Entpd6/Nfatc3/Ppp5c	37
GO:0070828	GO:0070828	heterochromatin organization	16/1934	99/28891	0.000864425551155832	0.0105676482453403	0.00834384614022134	L3mbtl3/Rb1/Hmgb1/Kcnq1ot1/Cbx3/Hp1bp3/Mecp2/Smchd1/Dicer1/Cenpv/Kdm5a/Atf7ip/Kdm1a/Kmt2b/Sin3a/Suz12	16
GO:0006839	GO:0006839	mitochondrial transport	22/1934	158/28891	0.000873527147251319	0.0106536903625361	0.00841178199224756	Hspa4/Hsp90aa1/Dnajc15/Dusp18/Stpg1/Timm9/Mipep/Timm21/Mterf4/Chchd4/Bok/Stat3/Bcl2/Gclc/Tomm40/Dynlt1f/Bag3/Mul1/Slc25a46/Mfn2/Timm22/Spg7	22
GO:1901990	GO:1901990	regulation of mitotic cell cycle phase transition	39/1934	343/28891	0.000875164213525455	0.0106536903625361	0.00841178199224756	Fhl1/Rb1/Hspa2/Rgcc/Taok1/Zfp36l1/Ccnd2/Arid1a/Nuf2/Mecp2/Nae1/Cul4a/Cul3/Cacnb4/Pkd2/Crebbp/Ctdsp2/Dlg1/Bcl2/Nacc2/Usp47/Sin3a/Prkcq/Trim39/Ccnh/Appl1/Cdc23/Nek11/Myo16/Brd4/Cdk7/Uimc1/Mepce/Ctdsp1/Rint1/Smarcd1/Jade1/Ube2e2/Actl6a	39
GO:2000278	GO:2000278	regulation of DNA biosynthetic process	19/1934	128/28891	0.000878763227581304	0.010674933891167	0.00842855514084755	Pak3/Rgcc/Hsp90aa1/Ptges3/Mapk15/Meaf6/Hnrnpc/Fbxo4/Cct3/Naf1/Hmbox1/Tent4b/Prkcq/Xrcc5/Rfc2/Map2k7/Gfer/Jade1/Map3k4	19
GO:0007266	GO:0007266	Rho protein signal transduction	20/1934	138/28891	0.00088679194896794	0.0107497853519103	0.00848765524120229	Lpar1/Vangl2/Lpar4/Celsr1/Rit2/Arhgef11/Robo1/Phactr4/Prag1/Scai/Ntn1/Cdc42se2/Ophn1/Cul3/Ripor2/Arhgap32/Arhgap35/Bcr/Baiap2/Rock2	20
GO:0031016	GO:0031016	pancreas development	15/1934	90/28891	0.000894050476418428	0.0107923325853612	0.00852124905142048	Cftr/Nkx6-1/Pax6/Nkx6-2/Ccdc39/Prox1/Sox9/Rfx3/Clu/Ccdc40/Selenot/Ift88/Il6ra/Zfp800/Pdpk1	15
GO:0031507	GO:0031507	heterochromatin formation	15/1934	90/28891	0.000894050476418428	0.0107923325853612	0.00852124905142048	L3mbtl3/Rb1/Hmgb1/Kcnq1ot1/Cbx3/Mecp2/Smchd1/Dicer1/Cenpv/Kdm5a/Atf7ip/Kdm1a/Kmt2b/Sin3a/Suz12	15
GO:0045930	GO:0045930	negative regulation of mitotic cell cycle	30/1934	243/28891	0.000901214840447251	0.0108399530918347	0.00855884854091039	Fhl1/Rb1/Fzd3/Chek2/Rgcc/Taok1/Zfp36l1/Nuf2/Tom1l1/Trim35/Tipin/Nae1/Heca/Cacnb4/Stk33/Pkd2/Ctdsp2/Dlg1/Bcl2/Nacc2/Usp47/Tom1l2/Trim39/Nek11/Myo16/Uimc1/Btg3/Ctdsp1/Rint1/Jade1	30
GO:0090068	GO:0090068	positive regulation of cell cycle process	33/1934	276/28891	0.000901760599338104	0.0108399530918347	0.00855884854091039	Rb1/Hspa2/Chek2/Phip/Rgcc/Mapk15/Ccnd2/Ncaph2/Smpd3/Cspp1/Dyrk3/Plscr1/Map10/Pkp4/Mecp2/Paf1/Prkce/Slf2/Cul4a/Cul3/Slf1/Nsfl1c/Crebbp/Plscr2/Cenpv/Sin3a/Cdc23/Brd4/Sfpq/Mepce/Rock2/Smc6/Ube2e2	33
GO:0034470	GO:0034470	ncRNA processing	45/1934	413/28891	0.000911217977874072	0.0109308189929144	0.00863059308429411	Nr2f1/Dalrd3/Pih1d2/Ints6l/Exosc3/Pus3/Mecp2/Rps27rt/Tsn/Esf1/Pum2/Dicer1/Naf1/Las1l/Krr1/Mterf4/Lage3/Rrp7a/Ddx21/Ago2/Stat3/Elp3/Pop5/Rrp36/Ints4/Exosc7/Adar/Ddx18/Pes1/Tent4b/Ftsj3/Trnt1/Frg1/Utp11/Pa2g4/Npm3/Zc3h7b/Mettl3/Rpp30/Rpp38/Tsr2/Elp1/Ddx47/Tdrd7/Zcchc8	45
GO:0010657	GO:0010657	muscle cell apoptotic process	18/1934	119/28891	0.000949154879317357	0.0113622324222647	0.00897122206756027	Cftr/Nr4a3/Erbb4/Pdcd4/Hspb6/Pcmt1/Fbxo32/Kifap3/Mdk/Jak2/Dicer1/Bcl2/Dynlt1f/Bag3/Mfn2/Map2k4/Atg5/Pdpk1	18
GO:0048565	GO:0048565	digestive tract development	19/1934	129/28891	0.000967097053068131	0.0115529975758637	0.00912184357327202	Hoxa5/Ednrb/Rb1/Vangl2/Sall1/Ccdc39/Rarres2/Sox9/Myb/Ccdc40/Nckap1/Lgr4/Dicer1/Nipbl/Ccdc103/Bcl2/Epb41l5/Yap1/Ift172	19
GO:0099175	GO:0099175	regulation of postsynapse organization	20/1934	139/28891	0.000971910162610221	0.0115864569695852	0.00914826194249437	Reln/Pak3/Rbmx/Marcks/Eef2k/Bhlhb9/Srcin1/Ptprd/Prnp/Cux2/Ppp1r9a/Nrp2/Shank2/Chmp2b/Opa1/Dnm1l/Ngef/Ptprf/Baiap2/Mfn2	20
GO:0048011	GO:0048011	neurotrophin TRK receptor signaling pathway	8/1934	32/28891	0.000979311692648142	0.0116125045868958	0.00916882823180621	Dok5/Tmem108/Bex1/Hap1/Ndn/Raf1/Ppp2r5d/Ptprf	8
GO:0035561	GO:0035561	regulation of chromatin binding	7/1934	25/28891	0.000980145402784192	0.0116125045868958	0.00916882823180621	Med25/Ppp3ca/Hmbox1/Kdm1a/Mepce/Mfn2/Parp9	7
GO:0061162	GO:0061162	establishment of monopolar cell polarity	7/1934	25/28891	0.000980145402784192	0.0116125045868958	0.00916882823180621	Spag6l/Foxj1/Ttc8/Map1b/Ophn1/Ift20/Fat1	7
GO:0099518	GO:0099518	vesicle cytoskeletal trafficking	13/1934	73/28891	0.0010244039661878	0.0121119466885202	0.0095631702798338	Map2/Stk11/Hap1/Bloc1s1/Myo5a/Mecp2/Snapin/Ap3m2/Bloc1s5/Myo1e/Bicdl1/Bloc1s6/Fbxw11	13
GO:0140014	GO:0140014	mitotic nuclear division	32/1934	267/28891	0.00102702773377077	0.0121180854324838	0.00956801721776522	Rb1/Chek2/Phip/Kif11/Rgcc/Nfia/Ncaph2/Nfib/Smpd3/Nuf2/Map10/Tom1l1/Hspa1b/Map9/Nfe2l1/Cul3/Stag1/Ripor2/Chmp5/Smc3/Chmp2b/Nsfl1c/Nipbl/Cdk11b/Spice1/Tom1l2/Mapre1/Dis3l2/Cep97/Cdc23/Chmp6/Clasp1	32
GO:0021761	GO:0021761	limbic system development	18/1934	120/28891	0.00104809028423764	0.0123161303196741	0.00972438654698682	Nr4a3/Epha5/Reln/Tmem108/Tuba1a/Dab1/Pou3f2/Hap1/Prox1/Id4/Bbs1/Bbs4/Ywhae/Nrp2/Mdk/Fxr1/Crk/Tsku	18
GO:0072009	GO:0072009	nephron epithelium development	18/1934	120/28891	0.00104809028423764	0.0123161303196741	0.00972438654698682	Hoxb7/Basp1/Ednrb/Irx3/Sall1/Cd24a/Npnt/Pou3f3/Sox9/Jag1/Lgr4/Dlg1/Lamb2/Bcl2/Klhl3/Yap1/Myo1e/Mtss1	18
GO:0007059	GO:0007059	chromosome segregation	45/1934	416/28891	0.00105673342684108	0.012392405441448	0.00978461072039155	Rb1/Fmn2/Chek2/BC005624/Kif11/Senp6/Anapc1/Ttl/Mapk15/Bex4/Ncaph2/Arid1a/Nuf2/Plscr1/Map10/Ncor1/Hspa1b/Map9/Cul3/Stag1/Ripor2/Chmp5/Arl8a/Smc3/Pum2/Chmp2b/Dicer1/Nipbl/Plscr2/Lats1/Spice1/Mapre1/Dis3l2/Cep97/Cdc23/Brd4/Chmp6/Arl8b/Rnf4/Smarcd1/Csnk1d/Smc6/Clasp1/Ppp1r7/Actl6a	45
GO:0051646	GO:0051646	mitochondrion localization	11/1934	56/28891	0.00106346246629001	0.0124207238963445	0.00980696998378677	Fez1/Map1b/Hap1/Ogt/Agbl4/Uchl1/Plin5/Opa1/Dnm1l/Mul1/Mfn2	11
GO:0060251	GO:0060251	regulation of glial cell proliferation	11/1934	56/28891	0.00106346246629001	0.0124207238963445	0.00980696998378677	Vim/Rb1/Atxn1/Myb/Fas/Ntn1/Mecp2/Rnf10/Gfap/Dicer1/Mfn2	11
GO:0035329	GO:0035329	hippo signaling	9/1934	40/28891	0.00108755312925089	0.0125998610024681	0.00994841038914455	Mob3b/Amot/Mark3/Stk3/Amotl2/Shank2/Lats1/Schip1/Yap1	9
GO:0035850	GO:0035850	epithelial cell differentiation involved in kidney development	9/1934	40/28891	0.00108755312925089	0.0125998610024681	0.00994841038914455	Basp1/Ednrb/Sall1/Cd24a/Jag1/Lamb2/Yap1/Myo1e/Mtss1	9
GO:0048753	GO:0048753	pigment granule organization	9/1934	40/28891	0.00108755312925089	0.0125998610024681	0.00994841038914455	Bace2/Bloc1s1/Rab29/Snapin/Bcl2/Bloc1s5/Pikfyve/Ap1s1/Bloc1s6	9
GO:0090162	GO:0090162	establishment of epithelial cell polarity	9/1934	40/28891	0.00108755312925089	0.0125998610024681	0.00994841038914455	Vangl2/Spag6l/Ttc8/Amot/Ophn1/Ift20/Fat1/Pard3/Fbf1	9
GO:0061025	GO:0061025	membrane fusion	23/1934	171/28891	0.00109218961393356	0.0126281682671274	0.00997076081711913	Vamp1/Vps41/Eea1/Vcpip1/Tgfbrap1/Ankfy1/Rims2/Snapin/Gnai3/Rab8a/Chmp5/Chmp2b/Nsfl1c/Dnm1l/Vamp3/Vti1a/Pikfyve/C2cd5/Vamp4/Chmp6/Arl8b/Yipf5/Bloc1s6	23
GO:0007006	GO:0007006	mitochondrial membrane organization	17/1934	111/28891	0.00112715894446713	0.0130045549805726	0.0102679426264772	Hspa4/Hsp90aa1/Chchd6/Stpg1/Timm9/Opa1/Bok/Stat3/Bcl2/Gclc/Tomm40/Dynlt1f/Mul1/Slc25a46/Mfn2/Timm22/Spg7	17
GO:0070102	GO:0070102	interleukin-6-mediated signaling pathway	6/1934	19/28891	0.00113377676280782	0.0130045549805726	0.0102679426264772	Gab1/Il6ra/Stat3/Yap1/Ptpn2/C1qtnf4	6
GO:0072010	GO:0072010	glomerular epithelium development	6/1934	19/28891	0.00113377676280782	0.0130045549805726	0.0102679426264772	Basp1/Ednrb/Cd24a/Jag1/Lamb2/Myo1e	6
GO:1902774	GO:1902774	late endosome to lysosome transport	6/1934	19/28891	0.00113377676280782	0.0130045549805726	0.0102679426264772	Vps41/Snapin/Chmp5/Chmp2b/Chmp6/Arl8b	6
GO:0031334	GO:0031334	positive regulation of protein-containing complex assembly	27/1934	214/28891	0.001145518744762	0.0131131151736373	0.0103536579651084	Cd24a/Map1b/Akap9/Hsp90aa1/Tfrc/Ckap5/Clu/Togaram1/Fas/Gbp2/Slain1/Nckap1/Mecp2/Med25/Prkce/Mtln/Slf2/Slf1/Dlg1/Clip1/Git1/Mapre1/Nck2/Baiap2/Zdhhc1/Crbn/Isg15	27
GO:0032922	GO:0032922	circadian regulation of gene expression	13/1934	74/28891	0.00116779574343834	0.0133416029577737	0.0105340639430037	Id4/Ogt/Ncor1/Kmt2a/Lgr4/Mybbp1a/Kdm5a/Crem/Rbm4b/Prmt5/Mta1/Nampt/Csnk1d	13
GO:0042326	GO:0042326	negative regulation of phosphorylation	41/1934	372/28891	0.00120521917944476	0.0137418852183029	0.010850112842151	Pax6/Pcp4/Mllt1/Hspa4/Rb1/Sorl1/Gadd45g/Atxn1/Dnajc3/Dmd/Dnaja1/Ogt/Uchl1/Adnp/Ocln/Traf3ip1/Srcin1/Prnp/Slc8a1/Atxn7/Ppm1e/Prkar2a/Hspb1/Pard3/Ctdsp2/Ppp2r5d/Lats1/Smyd3/Pik3ip1/Adar/Nck2/Cd109/Chmp6/Dnaja3/Adarb1/Ptpn2/Ctdsp1/Aida/Suz12/Socs1/Ppp5c	41
GO:0032212	GO:0032212	positive regulation of telomere maintenance via telomerase	8/1934	33/28891	0.00121764286831372	0.0138015504640756	0.0108972224373124	Mapk15/Fbxo4/Cct3/Hmbox1/Prkcq/Xrcc5/Map2k7/Map3k4	8
GO:0051085	GO:0051085	chaperone cofactor-dependent protein refolding	8/1934	33/28891	0.00121764286831372	0.0138015504640756	0.0108972224373124	Hspa2/Dnajb13/Ptges3/Dnajb1/Hsph1/Hspa1b/Dnajb14/Dnajb4	8
GO:0051642	GO:0051642	centrosome localization	8/1934	33/28891	0.00121764286831372	0.0138015504640756	0.0108972224373124	Cep83/Akap9/Nin/Syne1/Ift20/Pard3b/Pard3/Dlg1	8
GO:0048193	GO:0048193	Golgi vesicle transport	33/1934	281/28891	0.00122349829542014	0.013840674233849	0.0109281132001232	Sorl1/Vps41/Mapk15/Bbs1/Cux1/Trappc8/Golph3l/Cep19/Myo5a/Commd1/Lman2l/Ankfy1/Lman1/Cul3/Rab8a/Exoc2/Vamp3/Dop1a/Vti1a/Preb/Ap4m1/Ergic2/Sec23b/Sec24d/Rnf139/Rab10/Llgl1/Vamp4/Yipf5/Snx1/Tmed4/Copg2/Rint1	33
GO:0071560	GO:0071560	cellular response to transforming growth factor beta stimulus	30/1934	248/28891	0.00124974758780895	0.0141098953149096	0.0111406807672793	Smad5/Sox6/Hipk2/Npnt/Zfp36l1/Nrep/Stk11/Sox9/Rbbp4/Ogt/Bcl9l/Kmt2a/Wwox/Yes1/Tnrc6c/Strap/Smurf2/Crebbp/Lats1/Stat3/Epb41l5/Smad1/Sin3a/Appl1/Crk/Trim33/Sox5/Cd109/Snx1/Parp1	30
GO:0032273	GO:0032273	positive regulation of protein polymerization	15/1934	93/28891	0.00126338587281408	0.0141922052615633	0.0112056698277348	Map1b/Akap9/Hsp90aa1/Ckap5/Togaram1/Slain1/Nckap1/Mecp2/Prkce/Dlg1/Clip1/Git1/Mapre1/Nck2/Baiap2	15
GO:0061339	GO:0061339	establishment or maintenance of monopolar cell polarity	7/1934	26/28891	0.00126443232010802	0.0141922052615633	0.0112056698277348	Spag6l/Foxj1/Ttc8/Map1b/Ophn1/Ift20/Fat1	7
GO:1900151	GO:1900151	regulation of nuclear-transcribed mRNA catabolic process, deadenylation-dependent decay	7/1934	26/28891	0.00126443232010802	0.0141922052615633	0.0112056698277348	Zfp36l1/Cnot1/Tnrc6c/Tent4a/Ago2/Syncrip/Tent4b	7
GO:0014003	GO:0014003	oligodendrocyte development	10/1934	49/28891	0.00130605696624697	0.0146024776925243	0.0115296066167004	Prdm8/Nkx6-2/Wasf3/Ckap5/Kcnj10/Id4/Clu/B4galt5/Ulk4/Eif2b5	10
GO:0033173	GO:0033173	calcineurin-NFAT signaling cascade	10/1934	49/28891	0.00130605696624697	0.0146024776925243	0.0115296066167004	Rcan2/Efhb/Dyrk2/Atp2b4/Nfat5/Prnp/Ppp3ca/Cherp/Sppl3/Nfatc3	10
GO:0032786	GO:0032786	positive regulation of DNA-templated transcription, elongation	12/1934	66/28891	0.00130880847270627	0.014604882143106	0.0115315050869408	Eapp/Alyref/Med25/Cdk9/Pwwp2a/Med21/Med31/Supt4a/Cdk12/Brd4/Parp1/Med9	12
GO:0021549	GO:0021549	cerebellum development	17/1934	113/28891	0.00137864582072677	0.0153544344985391	0.0121233254600813	Myh10/Tuba1a/Rpgrip1l/Dab1/Dixdc1/Hap1/Prox1/Kndc1/Ophn1/Mecp2/Cacna1a/Mdk/Cplane1/Crk/Samd4b/Gnpat/Slc25a46	17
GO:0034329	GO:0034329	cell junction assembly	50/1934	481/28891	0.00138222627606786	0.0153645924664068	0.0121313458368971	Erbb4/Irx3/Reln/Arvcf/Hipk1/Sorbs1/Jam3/Robo1/Eef2k/Ogt/Adgrl2/Ntn1/Adnp/Ophn1/Rapgef2/Ocln/Bhlhb9/Pkp4/Srcin1/Ptprd/Cux2/Pclo/Mecp2/Ppp1r9a/Cacna1a/Rab29/Mpdz/Lhfpl4/Vcl/Nedd4l/St8sia2/Shank2/Pard3/Dlg1/Bcl2/Epb41l5/Bcr/Ctnnd1/Crk/Actn1/Frmpd2/Gnpat/Slc25a46/Slc39a9/Wdpcp/Limch1/Fbf1/Rock2/Clasp1/Pdpk1	50
GO:0043401	GO:0043401	steroid hormone mediated signaling pathway	18/1934	123/28891	0.00139923193318291	0.0155236560140023	0.0122569368612047	Lmo3/Ptges3/Dnaja1/Arid1a/Ncor1/Safb2/Trim68/Pias2/Dnaaf4/Jak2/Cnot1/Lats1/Rbfox2/Peg13/Crebrf/Yap1/Parp1/Ppp5c	18
GO:0035050	GO:0035050	embryonic heart tube development	15/1934	94/28891	0.00141193628384143	0.0156344790814595	0.0123444388864598	Vangl2/Ccdc39/Ccdc40/Traf3ip1/Ift122/Nckap1/Slc8a1/Cluap1/Ift52/Pkd2/Ccdc103/Rbpj/Mib1/Yap1/Ift172	15
GO:0033059	GO:0033059	cellular pigmentation	11/1934	58/28891	0.0014381728620313	0.0158639834091498	0.0125256474916579	Bace2/Rab11b/Bloc1s1/Myo5a/Rab29/Snapin/Bcl2/Bloc1s5/Pikfyve/Ap1s1/Bloc1s6	11
GO:2001222	GO:2001222	regulation of neuron migration	11/1934	58/28891	0.0014381728620313	0.0158639834091498	0.0125256474916579	Nkx6-1/Pax6/Reln/Ctnna2/Rapgef2/Ulk4/Mdk/Plaa/Arhgap32/Nipbl/Stat3	11
GO:0010586	GO:0010586	miRNA metabolic process	16/1934	104/28891	0.00148125735606105	0.0162866061301178	0.012859335638467	Sox9/Myb/Nfib/Ncor1/Khsrp/Rc3h2/Dicer1/Ago2/Stat3/Mrtfb/Tent4b/Zswim8/Smad1/Dis3l2/Rest/Nfatc3	16
GO:0007626	GO:0007626	locomotory behavior	32/1934	273/28891	0.00148214338523475	0.0162866061301178	0.012859335638467	Hoxb8/Rcan2/Meis1/Astn1/Reln/Hipk2/Tuba1a/Adam22/Celsr1/Sobp/Ckap5/Atxn1/Dab1/Mapk10/Oxr1/Dmd/Ccnd2/Kcnj10/Uchl1/Ncor1/Ankfn1/Myo5a/Mecp2/Cacna1a/Prkce/Shank2/Cacnb4/Git1/Slc25a46/Mta1/Crbn/Wdr47	32
GO:0051973	GO:0051973	positive regulation of telomerase activity	8/1934	34/28891	0.00149995128347102	0.0164196188027113	0.0129643578013034	Hsp90aa1/Ptges3/Mapk15/Naf1/Hmbox1/Prkcq/Map2k7/Map3k4	8
GO:0061842	GO:0061842	microtubule organizing center localization	8/1934	34/28891	0.00149995128347102	0.0164196188027113	0.0129643578013034	Cep83/Akap9/Nin/Syne1/Ift20/Pard3b/Pard3/Dlg1	8
GO:0031032	GO:0031032	actomyosin structure organization	27/1934	218/28891	0.00150846472840494	0.0164814798978285	0.0130132011624507	Epb41l4b/Lpar1/Iqgap2/Pdlim4/Cnn3/Spag6l/Flnc/Myh10/Ttc8/Sorbs1/Rgcc/Epb41l4a/Csrp2/Rhpn2/Prox1/Bbs4/Ppp1r9a/Braf/Ppm1e/Cul3/Alms1/Epb41l5/Prkcq/Limch1/Mfn2/Rock2/Clasp1	27
GO:0033962	GO:0033962	P-body assembly	6/1934	20/28891	0.00152860941157622	0.016513570341193	0.0130385386562609	Ddx6/Lsm3/Cnot1/Patl1/Eif4enif1/Cnot6	6
GO:0048490	GO:0048490	anterograde synaptic vesicle transport	6/1934	20/28891	0.00152860941157622	0.016513570341193	0.0130385386562609	Map2/Bloc1s1/Snapin/Ap3m2/Bloc1s5/Bloc1s6	6
GO:0099514	GO:0099514	synaptic vesicle cytoskeletal transport	6/1934	20/28891	0.00152860941157622	0.016513570341193	0.0130385386562609	Map2/Bloc1s1/Snapin/Ap3m2/Bloc1s5/Bloc1s6	6
GO:0099517	GO:0099517	synaptic vesicle transport along microtubule	6/1934	20/28891	0.00152860941157622	0.016513570341193	0.0130385386562609	Map2/Bloc1s1/Snapin/Ap3m2/Bloc1s5/Bloc1s6	6
GO:1901673	GO:1901673	regulation of mitotic spindle assembly	6/1934	20/28891	0.00152860941157622	0.016513570341193	0.0130385386562609	Hspa1b/Ripor2/Chmp5/Chmp2b/Cep97/Chmp6	6
GO:1902018	GO:1902018	negative regulation of cilium assembly	6/1934	20/28891	0.00152860941157622	0.016513570341193	0.0130385386562609	Lpar1/Mak/Odf2l/Tchp/Yap1/Cep97	6
GO:0010837	GO:0010837	regulation of keratinocyte proliferation	10/1934	50/28891	0.00153605594731746	0.0165319815787924	0.013053075526737	Zfp36l1/Ift74/Ift80/Ift122/Mdk/Ift52/Ift88/Yap1/Ift172/Cd109	10
GO:0032210	GO:0032210	regulation of telomere maintenance via telomerase	10/1934	50/28891	0.00153605594731746	0.0165319815787924	0.013053075526737	Mapk15/Hnrnpc/Fbxo4/Cct3/Hmbox1/Tent4b/Prkcq/Xrcc5/Map2k7/Map3k4	10
GO:0001933	GO:0001933	negative regulation of protein phosphorylation	38/1934	342/28891	0.00153951042367153	0.0165382481707102	0.01305802340895	Pax6/Pcp4/Mllt1/Hspa4/Rb1/Sorl1/Gadd45g/Dnajc3/Dmd/Dnaja1/Ogt/Uchl1/Adnp/Ocln/Traf3ip1/Srcin1/Prnp/Slc8a1/Ppm1e/Prkar2a/Hspb1/Pard3/Ctdsp2/Ppp2r5d/Lats1/Smyd3/Adar/Nck2/Cd109/Chmp6/Dnaja3/Adarb1/Ptpn2/Ctdsp1/Aida/Suz12/Socs1/Ppp5c	38
GO:0038179	GO:0038179	neurotrophin signaling pathway	9/1934	42/28891	0.00157159801730665	0.0168201884454492	0.0132806336074103	Dok5/Tmem108/Bex1/Hap1/Rapgef2/Ndn/Raf1/Ppp2r5d/Ptprf	9
GO:0043620	GO:0043620	regulation of DNA-templated transcription in response to stress	9/1934	42/28891	0.00157159801730665	0.0168201884454492	0.0132806336074103	Bclaf1/Nfe2l1/Jmy/Rbpj/Sin3a/Bag3/Atf6/Nck2/Arnt	9
GO:0002318	GO:0002318	myeloid progenitor cell differentiation	5/1934	14/28891	0.00160546617859221	0.0169097431458625	0.0133513428725216	Hmgb1/Mlf1/Jam3/Sp3/Braf	5
GO:0021670	GO:0021670	lateral ventricle development	5/1934	14/28891	0.00160546617859221	0.0169097431458625	0.0133513428725216	Dbi/Myh10/Dnah5/Rpgrip1l/Tsku	5
GO:0031440	GO:0031440	regulation of mRNA 3'-end processing	5/1934	14/28891	0.00160546617859221	0.0169097431458625	0.0133513428725216	Zfp36l1/Paf1/Cdk9/Zc3h14/Fip1l1	5
GO:0042983	GO:0042983	amyloid precursor protein biosynthetic process	5/1934	14/28891	0.00160546617859221	0.0169097431458625	0.0133513428725216	Bace2/Itm2b/Itm2c/Aatf/Ago2	5
GO:0042984	GO:0042984	regulation of amyloid precursor protein biosynthetic process	5/1934	14/28891	0.00160546617859221	0.0169097431458625	0.0133513428725216	Bace2/Itm2b/Itm2c/Aatf/Ago2	5
GO:0043967	GO:0043967	histone H4 acetylation	5/1934	14/28891	0.00160546617859221	0.0169097431458625	0.0133513428725216	Dmap1/Morf4l2/Msl3l2/Msl2/Actl6a	5
GO:0048070	GO:0048070	regulation of developmental pigmentation	5/1934	14/28891	0.00160546617859221	0.0169097431458625	0.0133513428725216	Kitl/Adamts20/Bcl2/Bloc1s5/Bloc1s6	5
GO:0140042	GO:0140042	lipid droplet formation	5/1934	14/28891	0.00160546617859221	0.0169097431458625	0.0133513428725216	Pisd/Cds1/Sqle/Zfyve1/Rnf213	5
GO:0006376	GO:0006376	mRNA splice site recognition	7/1934	27/28891	0.00160933297046416	0.0169097431458625	0.0133513428725216	Rbmx/Psip1/Luc7l2/Celf1/Srsf10/Srsf1/Snrpc	7
GO:0010839	GO:0010839	negative regulation of keratinocyte proliferation	7/1934	27/28891	0.00160933297046416	0.0169097431458625	0.0133513428725216	Ift74/Ift80/Ift122/Ift52/Ift88/Ift172/Cd109	7
GO:0033077	GO:0033077	T cell differentiation in thymus	16/1934	105/28891	0.00164106663571652	0.0172117699243274	0.0135898126731084	Foxj1/Itpkb/Zfp36l1/Stk11/Ncaph2/Fas/Ncor1/Zfp608/Braf/Mr1/Bcl2/Xrcc4/Dnaja3/Ptpn2/Atg5/Jmjd6	16
GO:0007219	GO:0007219	Notch signaling pathway	24/1934	187/28891	0.00165739839018855	0.0173514544194649	0.0137001026741136	Hoxd3/Rcan2/Dner/Sox2/Sorbs2/Rian/Robo1/Dtx1/Sox9/Prag1/Ift74/Jag1/Mecp2/Tspan15/Ift88/Dicer1/Stat3/Rbpj/Mib1/Epn2/Yap1/Ift172/Zfp423/Llgl1	24
GO:0050678	GO:0050678	regulation of epithelial cell proliferation	45/1934	426/28891	0.00170026699136545	0.0177679443489696	0.0140289485828778	Hoxa5/Nr4a3/Pax6/Ednrb/Sox2/Erbb4/Rb1/Hmgb1/Phip/Rgcc/Rian/Zfp36l1/Stk3/Ang/Stk11/Hmgn1/Prox1/Ccnd2/Robo1/Sox9/Nfib/Celf1/Ift74/St8sia1/Ift80/Jag1/Ift122/Wdr13/Mdk/Cxadr/Ift52/Ift88/Dicer1/Dlg1/Stat3/Fmc1/Rbpj/Yap1/Ift172/Cd109/Slc39a9/Mtss1/Suz12/Aggf1/Pdcl3	45
GO:0045088	GO:0045088	regulation of innate immune response	49/1934	474/28891	0.00172002799581788	0.017941886231738	0.0141662870212384	Hmgb1/Hsp90aa1/Rab11fip2/Polr3f/Gbp2/Plscr1/Irgm2/Tspan6/H2-T22/H2-Q4/Prkce/Lgr4/Akirin2/Polr3b/Pum2/Fbxl2/H2-T23/Plscr2/Igtp/Adar/Trim41/H2-Q6/Pspc1/Sin3a/Xrcc5/Sec14l1/Ipo5/Appl1/Irak1/Crk/Mul1/Mettl3/Trafd1/Sfpq/Rps6ka3/Dnaja3/Pqbp1/Ptpn2/Ddx60/Gpr108/Gfer/Parp1/Atg5/Trim30d/Parp9/Trim30a/H2-M3/Pdpk1/Isg15	49
GO:0060541	GO:0060541	respiratory system development	32/1934	276/28891	0.00176907225681615	0.01842010498146	0.0145438718515065	Hoxa5/Cftr/Sox2/Spef2/Vangl2/Hmgb1/Ccdc39/Foxj1/Hydin/Hipk2/Celsr1/Ptges3/Rpgrip1l/Atxn1/Sp3/Sox9/Nfib/Smpd3/Cux1/Ccdc40/Smchd1/Tnrc6c/Ift88/Tmem67/Rc3h2/Dicer1/Wwp1/Rbpj/Yap1/Rbbp9/Wdpcp/Jmjd6	32
GO:0046486	GO:0046486	glycerolipid metabolic process	41/1934	380/28891	0.00179959066782493	0.018704048854397	0.0147680640211588	Chpt1/Sorl1/Dbi/Itpkb/Lpgat1/Ang/Pisd/Cds1/Prdx6/Ttc7b/Serinc5/Plcd1/Synj1/Slc22a4/Plscr1/Etnk1/Scarb1/Plin5/Mecp2/Dgat2/Ip6k2/Pcyt1a/Ocrl/Sacm1l/Mttp/Crls1/Plcd4/Chka/Inpp5a/Cnep1r1/Plaat1/Socs6/Pikfyve/Pcyt1b/Pik3ca/Abhd4/Pnpla8/Gnpat/Pigq/Pld2/Socs1	41
GO:0043524	GO:0043524	negative regulation of neuron apoptotic process	26/1934	210/28891	0.00183306395331025	0.0190176256633521	0.0150156533226116	Nr4a3/Pcp4/Mt3/Mt1/Hipk2/Hsp90ab1/Oxr1/Nrbp2/Clu/Adnp/Dnajc5/Hsph1/Bhlhb9/Mecp2/Cacna1a/Mdk/Jak2/Braf/Bok/Bcl2/Xiap/Gclc/Xrcc4/Pik3ca/Map2k4/Pdpk1	26
GO:0050685	GO:0050685	positive regulation of mRNA processing	9/1934	43/28891	0.0018712288965655	0.019347322258811	0.0152759702447496	Rbmx/Prdx6/Paf1/Thrap3/Slirp/Tra2b/Prmt5/Adarb1/Sf3b4	9
GO:0071478	GO:0071478	cellular response to radiation	23/1934	178/28891	0.0018715627818961	0.019347322258811	0.0152759702447496	Crb1/Chek2/Trp53inp1/Ruvbl2/Rpgr/Stk11/Tspyl5/Ccnd2/Polk/Ei24/Cul4a/Fbxo4/Crebbp/Nipbl/Agap3/Kdm1a/Usp47/Xrcc5/Yap1/Mettl3/Pold3/Rnf4/Parp1	23
GO:1903706	GO:1903706	regulation of hemopoiesis	47/1934	452/28891	0.00187548204700969	0.0193530925209351	0.0152805262422842	Hoxb8/Hoxa5/Kitl/Meis2/Cd27/Meis1/Rb1/Hmgb1/Foxj1/Itpkb/Cd24a/Hsp90aa1/Zfp36l1/Tmem64/Pithd1/Dtx1/Myb/Fas/Arid1a/Jag1/Meaf6/Zfp608/Gas2l1/Mysm1/Mdk/Paf1/Braf/Cul4a/Fam210b/Ppp3ca/Hspb1/Rc3h2/Dicer1/Kat6b/Gpr137/Rbfox2/Stat3/Rnf41/Kdm1a/Mettl3/Tob2/Ptpn2/Smarcd1/Gabpa/Socs1/Actl6a/Isg15	47
GO:1903828	GO:1903828	negative regulation of protein localization	29/1934	244/28891	0.00195048111700006	0.0200910022749308	0.0158631540237704	Txn1/Mark3/Lztfl1/Cd200/Dnaja1/Irs1/Ogt/Anxa5/Srcin1/Commd1/Ndufaf2/Nedd4l/Ei24/Ripor2/Fbxo4/Cdk9/Ppp3ca/Nsfl1c/Lats1/Kcnb1/Svip/Sin3a/Bag3/Rest/Ube2j1/Neo1/Rnf4/Rock2/Ubac2	29
GO:0022037	GO:0022037	metencephalon development	18/1934	127/28891	0.00201835270628259	0.0206054841744848	0.0162693709712071	Myh10/Tuba1a/Rpgrip1l/Dab1/Dixdc1/Hap1/Prox1/Kndc1/Ophn1/Mecp2/Cacna1a/Mdk/Cplane1/Bcl2/Crk/Samd4b/Gnpat/Slc25a46	18
GO:0033138	GO:0033138	positive regulation of peptidyl-serine phosphorylation	18/1934	127/28891	0.00201835270628259	0.0206054841744848	0.0162693709712071	Phip/Txn1/Akap9/Hsp90aa1/Tfrc/Hsp90ab1/Atp2b4/Sh2d3c/Irgm2/Ip6k2/Braf/Raf1/Lats1/Igtp/Smyd3/Bcl2/Pik3ca/Mapkap1	18
GO:0002089	GO:0002089	lens morphogenesis in camera-type eye	7/1934	28/28891	0.00202317175811755	0.0206054841744848	0.0162693709712071	Sox2/Meis1/Hipk1/Hipk2/Prox1/Sox1/Tdrd7	7
GO:0030318	GO:0030318	melanocyte differentiation	7/1934	28/28891	0.00202317175811755	0.0206054841744848	0.0162693709712071	Kitl/Adamts20/Ednrb/Myo5a/Bcl2/Gna11/Bloc1s6	7
GO:0030038	GO:0030038	contractile actin filament bundle assembly	17/1934	117/28891	0.0020254782984992	0.0206054841744848	0.0162693709712071	Lpar1/Pdlim4/Spag6l/Ttc8/Sorbs1/Rgcc/Rhpn2/Bbs4/Ppp1r9a/Braf/Ppm1e/Cul3/Alms1/Prkcq/Limch1/Rock2/Clasp1	17
GO:0043149	GO:0043149	stress fiber assembly	17/1934	117/28891	0.0020254782984992	0.0206054841744848	0.0162693709712071	Lpar1/Pdlim4/Spag6l/Ttc8/Sorbs1/Rgcc/Rhpn2/Bbs4/Ppp1r9a/Braf/Ppm1e/Cul3/Alms1/Prkcq/Limch1/Rock2/Clasp1	17
GO:0043473	GO:0043473	pigmentation	17/1934	117/28891	0.0020254782984992	0.0206054841744848	0.0162693709712071	Kitl/Adamts20/Ednrb/Bace2/Rab11b/Bloc1s1/Myo5a/Mysm1/Rab29/Snapin/Bcl2/Bloc1s5/Pikfyve/Gna11/Vangl1/Ap1s1/Bloc1s6	17
GO:0046323	GO:0046323	glucose import	14/1934	88/28891	0.00206661867160301	0.0209869317655911	0.0165705486728923	Erbb4/Sorbs1/Slc2a1/Repin1/Irs1/Ahi1/Ocln/Adipor2/Oga/Pea15a/Appl1/C2cd5/Osbpl8/Mfn2	14
GO:0050680	GO:0050680	negative regulation of epithelial cell proliferation	22/1934	169/28891	0.0021112091882703	0.0214020114543317	0.0168982811047802	Pax6/Sox2/Rb1/Rgcc/Rian/Stk3/Stk11/Robo1/Sox9/Nfib/Celf1/Ift74/Ift80/Ift122/Wdr13/Ift52/Ift88/Dlg1/Ift172/Cd109/Mtss1/Suz12	22
GO:0071806	GO:0071806	protein transmembrane transport	11/1934	61/28891	0.00219703697375966	0.0221314845605775	0.0174742476037247	Ednrb/Pex5l/Trim37/Dnajc15/Timm21/Chchd4/Bcr/Tomm40/Sec61a2/C2cd5/Pex7	11
GO:0051701	GO:0051701	biological process involved in interaction with host	21/1934	159/28891	0.00220217690849306	0.0221314845605775	0.0174742476037247	Hmgb1/Ifitm3/Thoc2/Gbp2/Scarb1/Trim68/Alyref/Chmp5/Chmp2b/Exoc2/Dynlt1f/Pikfyve/Trim34a/Zfp639/Gbp9/Ist1/Chmp6/Arl8b/Trim26/Trim30d/Trim30a	21
GO:0038061	GO:0038061	non-canonical NF-kappaB signal transduction	18/1934	128/28891	0.00220483098461552	0.0221314845605775	0.0174742476037247	C1qtnf3/Hmgb1/Pdcd4/Smpd3/Nfat5/Tspan6/Cops8/Amfr/Zfp91/Mkrn2/Rc3h2/Dicer1/Akip1/Crebbp/Tab2/Irak1/C1qtnf4/Fbxw11	18
GO:0006334	GO:0006334	nucleosome assembly	12/1934	70/28891	0.00220964996695027	0.0221314845605775	0.0174742476037247	Nap1l5/Chaf1a/Tspyl5/Sox9/Rbbp4/Hp1bp3/Dnajc9/Sart3/Kat6b/Smyd3/Nap1l3/Nap1l1	12
GO:0070585	GO:0070585	protein localization to mitochondrion	16/1934	108/28891	0.00220967236776057	0.0221314845605775	0.0174742476037247	Hspa4/Hsp90aa1/Dnaja1/Dnajc15/Dusp18/Timm9/Mipep/Timm21/Mterf4/Chchd4/Dnm1l/Tomm40/Bag3/Mfn2/Timm22/Isg15	16
GO:0010559	GO:0010559	regulation of glycoprotein biosynthetic process	9/1934	44/28891	0.00221478266902638	0.0221314845605775	0.0174742476037247	Hbegf/Bace2/Itm2b/Ramp1/Itm2c/Aatf/Ago2/Oga/Bcl2	9
GO:0000387	GO:0000387	spliceosomal snRNP assembly	8/1934	36/28891	0.00221875894501038	0.0221314845605775	0.0174742476037247	Smn1/Snrpf/Snrpc/Gemin7/Strap/Sart3/Usp4/Prmt5	8
GO:0030518	GO:0030518	intracellular steroid hormone receptor signaling pathway	17/1934	118/28891	0.00222193353809954	0.0221314845605775	0.0174742476037247	Lmo3/Ptges3/Dnaja1/Arid1a/Ncor1/Safb2/Trim68/Pias2/Dnaaf4/Jak2/Cnot1/Lats1/Rbfox2/Peg13/Yap1/Parp1/Ppp5c	17
GO:0045666	GO:0045666	positive regulation of neuron differentiation	17/1934	118/28891	0.00222193353809954	0.0221314845605775	0.0174742476037247	Hoxd3/Nkx6-1/Pax6/Pcp4/Sox2/Tgif1/Irx3/Sall1/S100b/Upf3b/Map1b/Dab1/Prox1/Dmd/Sin3a/Rest/Csnk1d	17
GO:0106027	GO:0106027	neuron projection organization	17/1934	118/28891	0.00222193353809954	0.0221314845605775	0.0174742476037247	Epha5/Reln/Pak3/Ckap5/Marcks/Eef2k/Pick1/Bhlhb9/Srcin1/Prnp/Cux2/Ppp1r9a/Opa1/Dnm1l/Ngef/Baiap2/Mfn2	17
GO:0110053	GO:0110053	regulation of actin filament organization	32/1934	280/28891	0.00222544799593164	0.0221314845605775	0.0174742476037247	Lpar1/Pdlim4/Synpo2/Sptan1/Pak3/Ttc8/Wasf3/Rgcc/Specc1l/Rhpn2/Ctnna2/Pick1/Capza2/Bbs4/Nckap1/Ppp1r9a/Prkce/Add3/Braf/Ppm1e/Alms1/Arhgap35/Dlg1/Lats1/Prkcq/Nck2/Pik3ca/Baiap2/Limch1/Mtss1/Rock2/Clasp1	32
GO:0035563	GO:0035563	positive regulation of chromatin binding	5/1934	15/28891	0.00227627637700505	0.0224816455897	0.0177507225282745	Med25/Hmbox1/Kdm1a/Mfn2/Parp9	5
GO:0060330	GO:0060330	regulation of response to type II interferon	5/1934	15/28891	0.00227627637700505	0.0224816455897	0.0177507225282745	Irgm2/Igtp/Dnaja3/Ptpn2/Parp9	5
GO:0060334	GO:0060334	regulation of type II interferon-mediated signaling pathway	5/1934	15/28891	0.00227627637700505	0.0224816455897	0.0177507225282745	Irgm2/Igtp/Dnaja3/Ptpn2/Parp9	5
GO:0097475	GO:0097475	motor neuron migration	5/1934	15/28891	0.00227627637700505	0.0224816455897	0.0177507225282745	Fzd3/Reln/Celsr1/Dab1/Ntn1	5
GO:0034728	GO:0034728	nucleosome organization	14/1934	89/28891	0.00230429999601242	0.0227031577198683	0.0179256207733152	Nap1l5/Chaf1a/Tspyl5/Sox9/Rbbp4/Arid1a/Hp1bp3/Dnajc9/Sart3/Kat6b/Smyd3/Nap1l3/Nap1l1/Smarcd1	14
GO:0008544	GO:0008544	epidermis development	42/1934	397/28891	0.00230659035535307	0.0227031577198683	0.0179256207733152	Krt25/Pax6/Sox21/Vangl2/Alg10b/Fzd3/Dbi/Celsr1/Zfp36l1/Kazn/Pou3f2/Sox9/Ift74/Cux1/Ncor1/Jag1/Myo5a/Gab1/Mysm1/Lgr4/Sgpp1/Ripor2/Ift88/Pum2/Ppp3ca/Satb1/Dicer1/Flnb/Lats1/Palld/Bcl2/Rbpj/Bcr/Yap1/Ift172/Ldb2/Rest/Cd109/Fzd6/Wdpcp/Rock2/Sharpin	42
GO:0097193	GO:0097193	intrinsic apoptotic signaling pathway	36/1934	327/28891	0.00235298811726893	0.0231203166881135	0.0182549949317128	Trp53bp2/Chek2/Hipk1/Hipk2/Nme5/Stk11/Dnaja1/Clu/Dyrk2/Plscr1/Bclaf1/Ackr3/Wwox/Jak2/Ei24/Diablo/Sgpp1/Hspb1/Siah1a/Jmy/Opa1/Dnm1l/Mybbp1a/Bok/Bcl2/Mdm4/Kdm1a/G2e3/Nacc2/Usp47/Nck2/Kdm6a/Sfpq/Ptpn2/Map2k4/Parp1	36
GO:0008643	GO:0008643	carbohydrate transport	21/1934	160/28891	0.00237862027703743	0.0232926795156148	0.0183910866031591	Nr4a3/Erbb4/Sorbs1/Slc35a3/Slc2a1/Smpd3/Repin1/Irs1/Ahi1/Ocln/Slc45a4/Braf/Adipor2/Yes1/Oga/Pea15a/Appl1/C2cd5/Osbpl8/Slc35a5/Mfn2	21
GO:0033135	GO:0033135	regulation of peptidyl-serine phosphorylation	21/1934	160/28891	0.00237862027703743	0.0232926795156148	0.0183910866031591	Phip/Txn1/Akap9/Hsp90aa1/Tfrc/Hsp90ab1/Dmd/Ogt/Atp2b4/Sh2d3c/Irgm2/Ip6k2/Braf/Raf1/Lats1/Igtp/Smyd3/Bcl2/Nck2/Pik3ca/Mapkap1	21
GO:0031103	GO:0031103	axon regeneration	10/1934	53/28891	0.00242931660314141	0.0236346316446123	0.0186610800667411	Bex1/Nrep/Rgma/Jak2/Braf/Pum2/Lamb2/Bcl2/Ptprf/Neo1	10
GO:0097720	GO:0097720	calcineurin-mediated signaling	10/1934	53/28891	0.00242931660314141	0.0236346316446123	0.0186610800667411	Rcan2/Efhb/Dyrk2/Atp2b4/Nfat5/Prnp/Ppp3ca/Cherp/Sppl3/Nfatc3	10
GO:0010660	GO:0010660	regulation of muscle cell apoptotic process	16/1934	109/28891	0.0024322900339373	0.0236346316446123	0.0186610800667411	Cftr/Nr4a3/Erbb4/Pdcd4/Hspb6/Pcmt1/Fbxo32/Kifap3/Mdk/Jak2/Dicer1/Bcl2/Bag3/Mfn2/Atg5/Pdpk1	16
GO:0001942	GO:0001942	hair follicle development	17/1934	119/28891	0.00243406331456323	0.0236346316446123	0.0186610800667411	Krt25/Sox21/Vangl2/Fzd3/Dbi/Celsr1/Sox9/Myo5a/Mysm1/Lgr4/Pum2/Dicer1/Bcl2/Rbpj/Ldb2/Cd109/Fzd6	17
GO:1904659	GO:1904659	glucose transmembrane transport	17/1934	119/28891	0.00243406331456323	0.0236346316446123	0.0186610800667411	Nr4a3/Erbb4/Sorbs1/Slc2a1/Repin1/Irs1/Ahi1/Ocln/Braf/Adipor2/Yes1/Oga/Pea15a/Appl1/C2cd5/Osbpl8/Mfn2	17
GO:0009306	GO:0009306	protein secretion	45/1934	434/28891	0.0024394861501739	0.0236474095163321	0.0186711690281784	Cftr/Nkx6-1/Ednrb/Epha5/Nnat/C1qtnf3/Myh10/Rab11fip2/Ang/Rfx3/Cd200/Rab11b/Irs1/Ahi1/Cavin1/Golph3l/Pick1/Anxa5/Selenot/Srcin1/Pclo/Myo5a/Ndufaf2/Prkce/Rims2/Jak2/Rab8a/Raf1/Ppp3ca/Mttp/Dnm1l/Oga/Preb/Kcnb1/Snx19/Prkcq/Rest/Cacna1d/Gna11/Tango6/Llgl1/Neo1/Copg2/Ap1s1/Bloc1s6	45
GO:0002065	GO:0002065	columnar/cuboidal epithelial cell differentiation	20/1934	150/28891	0.00247363092894139	0.0239380956115034	0.0189006846211373	Hoxa5/Cftr/Nkx6-1/Pax6/Nkx6-2/Map1b/Shroom3/B9d1/Pou3f2/Prox1/Sox9/Rfx3/Nfib/Tmem231/Jag1/Nfe2l1/Dicer1/Yap1/Zfp800/Pdpk1	20
GO:0050885	GO:0050885	neuromuscular process controlling balance	12/1934	71/28891	0.00250014076434908	0.0241540444985268	0.0190711903236024	Nr4a3/Rbfox1/Nkx6-2/Sox2/Myh10/Ankfn1/Myo5a/Cacna1a/Ei24/Rbfox2/Bcr/Rest	12
GO:0070979	GO:0070979	protein K11-linked ubiquitination	7/1934	29/28891	0.00251471098001926	0.0242374142130522	0.019137016139773	Anapc1/Cdc26/Ube2w/Ube2e3/Cdc23/Rnf4/Ube2e2	7
GO:0045637	GO:0045637	regulation of myeloid cell differentiation	28/1934	237/28891	0.00251718890229337	0.0242374142130522	0.019137016139773	Hoxb8/Hoxa5/Kitl/Meis2/Meis1/Rb1/Hmgb1/Itpkb/Zfp36l1/Tmem64/Pithd1/Myb/Fas/Jag1/Gas2l1/Paf1/Cul4a/Fam210b/Ppp3ca/Gpr137/Rbfox2/Stat3/Rnf41/Kdm1a/Tob2/Ptpn2/Gabpa/Isg15	28
GO:0017157	GO:0017157	regulation of exocytosis	27/1934	226/28891	0.00253869293709365	0.0244036626574044	0.0192682801077366	Cftr/Zp3/Gnai2/Hap1/Smpd3/Npy/Pclo/Myo5a/Syt10/Cacna1a/Rims2/Snapin/Tcp11/Braf/Cbarp/Cacnb4/Rab8a/Exoc2/Dnm1l/Kcnb1/Bcr/Git1/Rest/Ncs1/Pld2/Clasp1/Pdpk1	27
GO:0035592	GO:0035592	establishment of protein localization to extracellular region	45/1934	435/28891	0.00254908667037501	0.0244268452205205	0.0192865842502748	Cftr/Nkx6-1/Ednrb/Epha5/Nnat/C1qtnf3/Myh10/Rab11fip2/Ang/Rfx3/Cd200/Rab11b/Irs1/Ahi1/Cavin1/Golph3l/Pick1/Anxa5/Selenot/Srcin1/Pclo/Myo5a/Ndufaf2/Prkce/Rims2/Jak2/Rab8a/Raf1/Ppp3ca/Mttp/Dnm1l/Oga/Preb/Kcnb1/Snx19/Prkcq/Rest/Cacna1d/Gna11/Tango6/Llgl1/Neo1/Copg2/Ap1s1/Bloc1s6	45
GO:0006364	GO:0006364	rRNA processing	26/1934	215/28891	0.00254958908953331	0.0244268452205205	0.0192865842502748	Pih1d2/Exosc3/Rps27rt/Esf1/Dicer1/Naf1/Las1l/Krr1/Mterf4/Rrp7a/Ddx21/Pop5/Rrp36/Exosc7/Ddx18/Pes1/Tent4b/Ftsj3/Frg1/Utp11/Pa2g4/Npm3/Rpp30/Rpp38/Tsr2/Ddx47	26
GO:0050803	GO:0050803	regulation of synapse structure or activity	35/1934	317/28891	0.00255562562425165	0.0244440072166794	0.0193001347633203	Reln/Myh10/Tuba1a/Pak3/Rbmx/Malat1/Robo1/Marcks/Eef2k/Ogt/Adgrl2/Egln1/Ntn1/Adnp/Ctnna2/Pick1/Bhlhb9/Srcin1/Ptprd/Prnp/Cux2/Mecp2/Ppp1r9a/Nrp2/Lhfpl4/St8sia2/Shank2/Chmp2b/Opa1/Dnm1l/Ngef/Ptprf/Baiap2/Mfn2/Rock2	35
GO:0045995	GO:0045995	regulation of embryonic development	14/1934	90/28891	0.00256408280225342	0.0244842268248345	0.0193318907618618	Tgif1/Ruvbl2/Amot/Ino80b/Crb2/Ruvbl1/Jag1/B4galt5/Ino80d/Nipbl/Actr8/Dr1/Clasp1/Actl6a	14
GO:0000245	GO:0000245	spliceosomal complex assembly	9/1934	45/28891	0.00260666128257028	0.0248085217603962	0.0195879427219157	Rbmx/Psip1/Luc7l2/Celf1/Srsf10/Srsf1/Sf3a1/Snrpc/Srpk2	9
GO:0035196	GO:0035196	miRNA processing	9/1934	45/28891	0.00260666128257028	0.0248085217603962	0.0195879427219157	Nr2f1/Mecp2/Pum2/Dicer1/Ago2/Stat3/Adar/Zc3h7b/Mettl3	9
GO:0010842	GO:0010842	retina layer formation	6/1934	22/28891	0.00262165016205835	0.0249100026949372	0.019668068525152	Crb1/Hipk1/Hipk2/Fat3/Tspan12/Fjx1	6
GO:0032147	GO:0032147	activation of protein kinase activity	15/1934	100/28891	0.00264371720385643	0.025078292685017	0.019800944426352	Mt3/Ang/Stk11/Adnp/Tom1l1/Prnp/Stradb/Cops8/Zfp91/Jak2/Il6ra/Dlg1/Irak1/Osbpl8/Socs1	15
GO:0008645	GO:0008645	hexose transmembrane transport	17/1934	120/28891	0.00266281614481115	0.0251349152231627	0.0198456516057914	Nr4a3/Erbb4/Sorbs1/Slc2a1/Repin1/Irs1/Ahi1/Ocln/Braf/Adipor2/Yes1/Oga/Pea15a/Appl1/C2cd5/Osbpl8/Mfn2	17
GO:1901989	GO:1901989	positive regulation of cell cycle phase transition	17/1934	120/28891	0.00266281614481115	0.0251349152231627	0.0198456516057914	Rb1/Hspa2/Chek2/Rgcc/Mapk15/Ccnd2/Dyrk3/Mecp2/Paf1/Cul4a/Cul3/Crebbp/Sin3a/Cdc23/Brd4/Mepce/Ube2e2	17
GO:0051090	GO:0051090	regulation of DNA-binding transcription factor activity	45/1934	436/28891	0.00266292637981469	0.0251349152231627	0.0198456516057914	Epha5/Reln/Traf1/Foxj1/Sox6/Hipk2/Rgcc/Trim37/Tfrc/Stk3/Prox1/Pura/Cd200/Clu/Egln1/Trim68/Pias2/Fank1/Prnp/Commd1/Jak2/Ndn/Pkd2/Ankrd42/Stk36/Ppp3ca/Jmy/Rnf220/Crebbp/Crtc3/Stat3/Kdm5a/Rnf41/Kdm1a/Prkcq/Trim34a/Irak1/Ralgapa1/Cacna1d/Fzd6/Taf3/Dnaja3/Trim26/Trim30d/Trim30a	45
GO:0034389	GO:0034389	lipid droplet organization	8/1934	37/28891	0.00266714713465655	0.0251349152231627	0.0198456516057914	Rab18/Pisd/Cds1/Plin5/Chka/Sqle/Zfyve1/Rnf213	8
GO:0048704	GO:0048704	embryonic skeletal system morphogenesis	16/1934	110/28891	0.00267322952007991	0.0251510712036276	0.0198584078039648	Hoxb8/Hoxc4/Hoxa5/Hoxb7/Hoxd4/Hoxd3/Hoxb2/Hoxb3/Hoxb4/Irx5/Ndst1/Wdr19/Nipbl/Dlg1/Ift140/Pcgf2	16
GO:0006626	GO:0006626	protein targeting to mitochondrion	13/1934	81/28891	0.0027130180079234	0.0254837808966116	0.020121103762722	Hspa4/Hsp90aa1/Dnajc15/Dusp18/Timm9/Mipep/Timm21/Mterf4/Chchd4/Tomm40/Bag3/Mfn2/Timm22	13
GO:0006979	GO:0006979	response to oxidative stress	41/1934	389/28891	0.00275921825599317	0.0258755353713497	0.0204304194199117	Rcan2/Nr4a3/Mt3/Sesn3/Endog/Txn1/Trp53inp1/Msrb3/Ccs/Nme5/Sod3/Oxr1/Msrb2/Mb/Psip1/Prdx6/Smpd3/Slc11a2/Prnp/Slc8a1/Gab1/Rbpms/Nfe2l1/Jak2/Pycr2/Hspb1/Kpna4/Prdx4/Chchd4/Agap3/Bcl2/Gclc/Sin3a/Crk/Mapkap1/Pnpla8/Pcgf2/Arnt/Pld2/Map2k4/Parp1	41
GO:0032606	GO:0032606	type I interferon production	19/1934	141/28891	0.00277312965862461	0.0259637082509927	0.0205000376475818	Hmgb1/Hsp90aa1/Zbtb20/Polr3f/Traf3ip1/Irgm2/Nmb/G3bp1/Cul3/Polr3b/Crebbp/Igtp/Irf9/Irak1/Morc3/Ifnar1/Pqbp1/Atg5/Isg15	19
GO:2001233	GO:2001233	regulation of apoptotic signaling pathway	45/1934	437/28891	0.00278113843809007	0.0259964206599394	0.0205258662237031	Rb1/Phip/Traf1/Nme5/Stk3/Gnai2/Dnaja1/Clu/Fas/Plscr1/Itm2c/Siah2/Bclaf1/Ackr3/Stradb/Wwox/Gnai3/Jak2/Ei24/Aatf/Raf1/Hspb1/Siah1a/Opa1/Dnm1l/Bok/Cdk11b/Bcl2/Mdm4/Kdm1a/Gclc/G2e3/Nacc2/Usp47/Trim39/Yap1/Pea15a/Nck2/Pcgf2/Kdm6a/Sfpq/Ptpn2/Mfn2/Faim/Parp1	45
GO:0031018	GO:0031018	endocrine pancreas development	10/1934	54/28891	0.00280571687443002	0.0261836592592675	0.0206737032852738	Cftr/Nkx6-1/Pax6/Nkx6-2/Sox9/Rfx3/Clu/Il6ra/Zfp800/Pdpk1	10
GO:0048255	GO:0048255	mRNA stabilization	11/1934	63/28891	0.00286301551450371	0.0266751510234828	0.0210617680244278	Fus/Srsf1/Hnrnpc/Thrap3/Hnrnpa0/Dicer1/Tent4a/Syncrip/Tent4b/Rbm24/Eif4enif1	11
GO:0009952	GO:0009952	anterior/posterior pattern specification	28/1934	240/28891	0.00301621159201491	0.0280552555611434	0.0221514503882156	Hoxb8/Hoxc4/Hoxa5/Hoxb7/Hoxd4/Hoxd3/Hoxb2/Hoxb3/Hoxb4/Pax6/Vangl2/Hipk1/Hipk2/Ppp2r3a/Celsr1/Mllt3/Crb2/Nckap1/Kmt2a/Tshz1/Ring1/Ift88/Rbpj/Epb41l5/Mib1/Pcgf2/Kdm6a/Tdrd7	28
GO:0006283	GO:0006283	transcription-coupled nucleotide-excision repair	4/1934	10/28891	0.0030301767601195	0.0280552555611434	0.0221514503882156	Ercc5/Hmgn1/Polr2i/Uvssa	4
GO:0048840	GO:0048840	otolith development	4/1934	10/28891	0.0030301767601195	0.0280552555611434	0.0221514503882156	Lrig3/Ttc39c/Bloc1s5/Atg5	4
GO:0051851	GO:0051851	modulation by host of symbiont process	13/1934	82/28891	0.00303063024644515	0.0280552555611434	0.0221514503882156	Sap30bp/Stom/Eea1/Rab29/Taf11/Cdk9/Fbxl2/Zfyve1/Zfp639/Rest/Brd4/Rock2/Smc6	13
GO:0042462	GO:0042462	eye photoreceptor cell development	9/1934	46/28891	0.00305146452193898	0.0282027812477121	0.0222679315202407	Crb1/Pax6/Rpgrip1l/Rpgr/Dzank1/Crb2/Ahi1/Bbs4/Alms1	9
GO:0050807	GO:0050807	regulation of synapse organization	34/1934	309/28891	0.00307943671522718	0.0283148824118097	0.0223564426859849	Reln/Myh10/Tuba1a/Pak3/Rbmx/Malat1/Robo1/Marcks/Eef2k/Ogt/Adgrl2/Egln1/Ntn1/Adnp/Ctnna2/Bhlhb9/Srcin1/Ptprd/Prnp/Cux2/Mecp2/Ppp1r9a/Nrp2/Lhfpl4/St8sia2/Shank2/Chmp2b/Opa1/Dnm1l/Ngef/Ptprf/Baiap2/Mfn2/Rock2	34
GO:0022010	GO:0022010	central nervous system myelination	7/1934	30/28891	0.00309309847812232	0.0283148824118097	0.0223564426859849	Nkx6-2/Ckap5/Kcnj10/Id4/Clu/B4galt5/Ulk4	7
GO:0032291	GO:0032291	axon ensheathment in central nervous system	7/1934	30/28891	0.00309309847812232	0.0283148824118097	0.0223564426859849	Nkx6-2/Ckap5/Kcnj10/Id4/Clu/B4galt5/Ulk4	7
GO:0043247	GO:0043247	telomere maintenance in response to DNA damage	7/1934	30/28891	0.00309309847812232	0.0283148824118097	0.0223564426859849	Ruvbl2/Ino80b/Ruvbl1/Ino80d/Xrcc4/Actr8/Actl6a	7
GO:0098869	GO:0098869	cellular oxidant detoxification	7/1934	30/28891	0.00309309847812232	0.0283148824118097	0.0223564426859849	Mt3/Txn1/Ccs/Sod3/Prdx6/Selenot/Nxn	7
GO:1905820	GO:1905820	positive regulation of chromosome separation	7/1934	30/28891	0.00309309847812232	0.0283148824118097	0.0223564426859849	Rb1/Mapk15/Ncaph2/Plscr1/Cul3/Plscr2/Cdc23	7
GO:0040034	GO:0040034	regulation of development, heterochronic	5/1934	16/28891	0.00312991021022754	0.0285610506980827	0.0225508085711448	Pax6/Hmgn1/Jag1/Rbpj/Sox5	5
GO:0120305	GO:0120305	regulation of pigmentation	5/1934	16/28891	0.00312991021022754	0.0285610506980827	0.0225508085711448	Kitl/Adamts20/Bcl2/Bloc1s5/Bloc1s6	5
GO:0022404	GO:0022404	molting cycle process	17/1934	122/28891	0.0031741577777111	0.0288277610158683	0.0227613937272692	Krt25/Sox21/Vangl2/Fzd3/Dbi/Celsr1/Sox9/Myo5a/Mysm1/Lgr4/Pum2/Dicer1/Bcl2/Rbpj/Ldb2/Cd109/Fzd6	17
GO:0022405	GO:0022405	hair cycle process	17/1934	122/28891	0.0031741577777111	0.0288277610158683	0.0227613937272692	Krt25/Sox21/Vangl2/Fzd3/Dbi/Celsr1/Sox9/Myo5a/Mysm1/Lgr4/Pum2/Dicer1/Bcl2/Rbpj/Ldb2/Cd109/Fzd6	17
GO:0042472	GO:0042472	inner ear morphogenesis	17/1934	122/28891	0.0031741577777111	0.0288277610158683	0.0227613937272692	Nr4a3/Sox2/Vangl2/Fzd3/Celsr1/Lrig3/Sobp/Ttc39c/Sox9/Ntn1/Dvl3/Ripor2/Bcr/Bloc1s5/Rest/Fzd6/Wdpcp	17
GO:0006986	GO:0006986	response to unfolded protein	16/1934	112/28891	0.00321463243621215	0.0290807038606522	0.0229611085673309	Hsp90aa1/Upf2/Dnajc3/Hsph1/Amfr/Ubxn4/Hspb1/Bok/Igtp/Crebrf/Bag3/Atf6/Nck2/Ptpn2/Mfn2/Hspb8	16
GO:0061326	GO:0061326	renal tubule development	16/1934	112/28891	0.00321463243621215	0.0290807038606522	0.0229611085673309	Hoxb7/Irx3/Sall1/Ttc8/Cd24a/Npnt/Pou3f3/Sox9/Jag1/Lgr4/Pkd2/Dlg1/Bcl2/Klhl3/Yap1/Mtss1	16
GO:0021517	GO:0021517	ventral spinal cord development	10/1934	55/28891	0.00322726116133323	0.0290807038606522	0.0229611085673309	Pax6/Reln/Dab1/Cacna1a/Dync2h1/Nfe2l1/Dicer1/Vldlr/Ift172/Sox1	10
GO:0097352	GO:0097352	autophagosome maturation	10/1934	55/28891	0.00322726116133323	0.0290807038606522	0.0229611085673309	Calm1/Lix1/Irgm2/Snapin/Chmp5/Chmp2b/Igtp/Chmp6/Tecpr1/Atg5	10
GO:2000378	GO:2000378	negative regulation of reactive oxygen species metabolic process	10/1934	55/28891	0.00322726116133323	0.0290807038606522	0.0229611085673309	Mt3/Plin5/Aatf/Stat3/Bcl2/Bcr/Hbp1/Mfn2/Atg5/Trim30a	10
GO:0051056	GO:0051056	regulation of small GTPase mediated signal transduction	27/1934	230/28891	0.00324705611884491	0.0291331955410124	0.0230025541656702	Kitl/Lpar1/Reln/Lpar4/Itpkb/Rit2/Amot/Robo1/Ogt/Prag1/Scai/Cdc42se2/Ophn1/Rasa4/Cul3/Ripor2/Sipa1l2/Arhgap35/Bcr/Git1/Dynlt1f/Crk/Ralgapa1/Mapkap1/Lztr1/Mfn2/Stk19	27
GO:0014013	GO:0014013	regulation of gliogenesis	19/1934	143/28891	0.00325332489282233	0.0291331955410124	0.0230025541656702	Nkx6-1/Lrp2/Nkx6-2/Vim/Rb1/Atxn1/Dab1/Id4/Myb/Synj1/Fas/Ntn1/Mecp2/Mdk/Rnf10/Gfap/Dicer1/Prmt5/Mfn2	19
GO:0042303	GO:0042303	molting cycle	19/1934	143/28891	0.00325332489282233	0.0291331955410124	0.0230025541656702	Krt25/Sox21/Vangl2/Fzd3/Dbi/Celsr1/Sox9/Myo5a/Mysm1/Lgr4/Pum2/Dicer1/Nipbl/Bcl2/Rbpj/Ldb2/Tsku/Cd109/Fzd6	19
GO:0042633	GO:0042633	hair cycle	19/1934	143/28891	0.00325332489282233	0.0291331955410124	0.0230025541656702	Krt25/Sox21/Vangl2/Fzd3/Dbi/Celsr1/Sox9/Myo5a/Mysm1/Lgr4/Pum2/Dicer1/Nipbl/Bcl2/Rbpj/Ldb2/Tsku/Cd109/Fzd6	19
GO:0051168	GO:0051168	nuclear export	22/1934	175/28891	0.00326624090939713	0.0292034396837091	0.0230580164885358	Txn1/Atxn1/Thoc2/Rbm8a/Sem1/Ywhae/Alyref/Stradb/Ranbp2/Magoh/Iws1/Pom121/Chchd4/Nup153/Adar/Rbm22/Bag3/Nemf/Xpot/Uhmk1/Xpo5/Xpo7	22
GO:0042176	GO:0042176	regulation of protein catabolic process	39/1934	369/28891	0.00328195029842966	0.0292984028191597	0.0231329960651452	Fmn2/Sorl1/Chek2/Rnf144a/Ppp2r3a/Hsp90aa1/Dnajb2/Mapk15/Pithd1/Hsp90ab1/Sox9/Clu/Ogt/Fbxo11/Rgma/Ophn1/Bag2/Caml/Hspa1b/Rad23b/Commd1/Dnaaf4/Nfe2l1/Nedd4l/Cul4a/Gfap/Tmem67/Rnf41/Mdm4/Crebrf/Gclc/Svip/Trim39/Arih1/Chmp6/Snx1/Azin2/Csnk1d/Trim30a	39
GO:0002244	GO:0002244	hematopoietic progenitor cell differentiation	23/1934	186/28891	0.00329954348512466	0.029327385458411	0.0231558797453204	Hoxb3/Hoxb4/Kitl/Hmgb1/Mlf1/Jam3/Mllt3/Sp3/Myb/Smpd3/Nudt21/Fas/Ap2a2/Ppp4r2/Braf/Srsf4/Wdr38/Bcl2/Adar/Xrcc4/Sin3a/Xrcc5/Rest	23
GO:0071383	GO:0071383	cellular response to steroid hormone stimulus	23/1934	186/28891	0.00329954348512466	0.029327385458411	0.0231558797453204	Lmo3/Ptges3/Zfp36l1/Dnaja1/Atp1a1/Arid1a/Fbxo32/Ncor1/Safb2/Trim68/Pias2/Dnaaf4/Jak2/Cnot1/Lats1/Rbfox2/Smyd3/Peg13/Crebrf/Yap1/Rest/Parp1/Ppp5c	23
GO:0071692	GO:0071692	protein localization to extracellular region	45/1934	441/28891	0.003300476862982	0.029327385458411	0.0231558797453204	Cftr/Nkx6-1/Ednrb/Epha5/Nnat/C1qtnf3/Myh10/Rab11fip2/Ang/Rfx3/Cd200/Rab11b/Irs1/Ahi1/Cavin1/Golph3l/Pick1/Anxa5/Selenot/Srcin1/Pclo/Myo5a/Ndufaf2/Prkce/Rims2/Jak2/Rab8a/Raf1/Ppp3ca/Mttp/Dnm1l/Oga/Preb/Kcnb1/Snx19/Prkcq/Rest/Cacna1d/Gna11/Tango6/Llgl1/Neo1/Copg2/Ap1s1/Bloc1s6	45
GO:0007178	GO:0007178	transmembrane receptor protein serine/threonine kinase signaling pathway	42/1934	405/28891	0.00331605836470167	0.0294204376948416	0.0232293505427727	Lrp2/Rgmb/Zcchc12/Vim/Tgif1/Sorl1/Crim1/Smad5/Pdcd4/Hipk2/Npnt/Hivep1/Nrep/Stk11/Crb2/Nfia/Pakap/Smpd3/Rbbp4/Ogt/Rgma/Bcl9l/Rbpms/Jak2/Tnrc6c/Nceh1/Strap/Ppm1l/Smurf2/Crebbp/Lats1/Stat3/Rbpj/Smad1/Sin3a/Appl1/Trim33/Zfp423/Cd109/Neo1/Snx1/Parp1	42
GO:0035089	GO:0035089	establishment of apical/basal cell polarity	6/1934	23/28891	0.00334838170251368	0.0295705242991929	0.0233478536860778	Spag6l/Foxj1/Ttc8/Ophn1/Ift20/Fat1	6
GO:0060221	GO:0060221	retinal rod cell differentiation	6/1934	23/28891	0.00334838170251368	0.0295705242991929	0.0233478536860778	Rpgrip1l/Sox9/Ahi1/Bbs4/Alms1/Stat3	6
GO:0060333	GO:0060333	type II interferon-mediated signaling pathway	6/1934	23/28891	0.00334838170251368	0.0295705242991929	0.0233478536860778	Irgm2/Jak2/Igtp/Dnaja3/Ptpn2/Parp9	6
GO:0070918	GO:0070918	regulatory ncRNA processing	13/1934	83/28891	0.00337788112800923	0.0297853591655086	0.0235174797966823	Nr2f1/Exosc3/Mecp2/Tsn/Pum2/Dicer1/Ago2/Stat3/Adar/Tent4b/Zc3h7b/Mettl3/Tdrd7	13
GO:0010977	GO:0010977	negative regulation of neuron projection development	21/1934	165/28891	0.00344998829892853	0.0303746676226766	0.0239827771818322	Stmn2/Lpar1/Mt3/Vim/Nr2f1/Map2/Rit2/Dab1/Fat3/Thoc2/Prag1/Ntn1/Rgma/Itm2c/Rab29/Snapin/Gfap/Ryk/Ngef/Tsku/Neo1	21
GO:0015749	GO:0015749	monosaccharide transmembrane transport	17/1934	123/28891	0.00345881569617317	0.03040589431842	0.024007432690674	Nr4a3/Erbb4/Sorbs1/Slc2a1/Repin1/Irs1/Ahi1/Ocln/Braf/Adipor2/Yes1/Oga/Pea15a/Appl1/C2cd5/Osbpl8/Mfn2	17
GO:0017148	GO:0017148	negative regulation of translation	26/1934	220/28891	0.00349152832133148	0.0306466769424187	0.0241975462449144	Zfp36l1/Ang/Ddx6/Exosc3/Celf1/Khsrp/Nmnat2/Cnot1/Tnrc6c/Cnot10/Rc3h2/Tent4a/Patl1/Ago2/Fxr1/Exosc7/Syncrip/Tent4b/Rbm24/Rnf139/Samd4b/Ythdf1/Mettl3/Eif4enif1/Rock2/Cnot6	26
GO:0110020	GO:0110020	regulation of actomyosin structure organization	16/1934	113/28891	0.00351747558928192	0.0308274344643612	0.0243402660740345	Lpar1/Pdlim4/Ttc8/Rgcc/Rhpn2/Prox1/Bbs4/Ppp1r9a/Braf/Ppm1e/Alms1/Prkcq/Limch1/Mfn2/Rock2/Clasp1	16
GO:0071248	GO:0071248	cellular response to metal ion	23/1934	187/28891	0.00352984432160958	0.0308888200666079	0.0243887340026104	Mt2/Sox2/Mt3/Mt1/Tuba1a/Itpkb/Tfrc/Kcnj10/Smpd3/Fas/Fus/Slc25a23/Rasa4/Prnp/Mecp2/Syt10/Cpne8/Nfe2l1/Braf/Adgrv1/Pkd2/Kcnb1/Nfatc3	23
GO:0010658	GO:0010658	striated muscle cell apoptotic process	12/1934	74/28891	0.00356275754254579	0.0310823604999677	0.0245415467723369	Hspb6/Pcmt1/Fbxo32/Kifap3/Mdk/Jak2/Bcl2/Dynlt1f/Bag3/Mfn2/Atg5/Pdpk1	12
GO:0043489	GO:0043489	RNA stabilization	12/1934	74/28891	0.00356275754254579	0.0310823604999677	0.0245415467723369	Fus/Srsf1/Hnrnpc/Thrap3/Hnrnpa0/Dicer1/Naf1/Tent4a/Syncrip/Tent4b/Rbm24/Eif4enif1	12
GO:0072073	GO:0072073	kidney epithelium development	20/1934	155/28891	0.00362971953762328	0.0316133512566057	0.0249607985370067	Hoxb7/Basp1/Ednrb/Irx3/Sall1/Smad5/Cd24a/Npnt/Pou3f3/Sox9/Jag1/Lgr4/Dlg1/Lamb2/Bcl2/Klhl3/Smad1/Yap1/Myo1e/Mtss1	20
GO:0009101	GO:0009101	glycoprotein biosynthetic process	32/1934	289/28891	0.00363460203749097	0.0316133512566057	0.0249607985370067	Hbegf/Bace2/Vangl2/Itm2b/Alg10b/Ramp1/Galnt16/Dpy19l2/Ogt/Alg2/St8sia1/Phlda1/Itm2c/Mgat5/Dpy19l3/B4galt5/Ndst1/St8sia2/Aatf/St6gal1/St3gal2/B3gnt4/Ago2/Oga/Bcl2/St3gal6/Mgat1/Alg14/Tmem165/Ube2j1/Galnt1/Galnt2	32
GO:0048705	GO:0048705	skeletal system morphogenesis	30/1934	266/28891	0.00364055684569308	0.0316173850942696	0.0249639835144057	Hoxb8/Hoxc4/Hoxa5/Hoxb7/Hoxd4/Hoxd3/Hoxb2/Hoxb3/Hoxb4/Spef2/Irx5/Sox6/Zfand5/Tmem107/Sox9/Smpd3/Ift80/Ndst1/Sik3/Wwox/Wdr19/Nipbl/Dlg1/Ryk/Schip1/Ift140/Sox5/Pcgf2/Pex7/Rflnb	30
GO:1903050	GO:1903050	regulation of proteolysis involved in protein catabolic process	27/1934	232/28891	0.00365981787219884	0.0317203134151261	0.0250452521233487	L3mbtl3/Rnf144a/Hipk2/Dnajb2/Pithd1/Hsp90ab1/Clu/Ogt/Agbl4/Ophn1/Bag2/Caml/Hspa1b/Rad23b/Commd1/Dnaaf4/Nfe2l1/Tmem168/Tmem67/Lats1/Gclc/Svip/Trim39/Arih1/Rnf139/Csnk1d/Pdcl3	27
GO:0030099	GO:0030099	myeloid cell differentiation	48/1934	480/28891	0.00366342626277507	0.0317203134151261	0.0250452521233487	Hoxb8/Hoxa5/Hoxb7/Kitl/Meis2/L3mbtl3/Meis1/Rb1/Hmgb1/Smad5/Sox6/Itpkb/Zfp36l1/Tfrc/Tmem64/Sp3/Pithd1/Mb/Myb/Fas/Dyrk3/Plscr1/Ncor1/Jag1/Slc11a2/Gas2l1/Paf1/Nfe2l1/Jak2/Cul4a/Fam210b/Sfxn1/Ppp3ca/Gpr137/Rbfox2/Stat3/Rnf41/Rbpj/Kdm1a/Adar/Actn1/Cd109/Tob2/Ptpn2/Gabpa/Jmjd6/Socs1/Isg15	48
GO:0065002	GO:0065002	intracellular protein transmembrane transport	10/1934	56/28891	0.0036976521819948	0.0319685904863754	0.0252412830315087	Pex5l/Trim37/Dnajc15/Timm21/Chchd4/Bcr/Tomm40/Sec61a2/C2cd5/Pex7	10
GO:0000070	GO:0000070	mitotic sister chromatid segregation	22/1934	177/28891	0.0037532077192726	0.0324002549438855	0.0255821102178464	Rb1/Chek2/Kif11/Ncaph2/Nuf2/Map10/Hspa1b/Map9/Cul3/Stag1/Ripor2/Chmp5/Smc3/Chmp2b/Nipbl/Spice1/Mapre1/Dis3l2/Cep97/Cdc23/Chmp6/Clasp1	22
GO:0045454	GO:0045454	cell redox homeostasis	7/1934	31/28891	0.00376781041091691	0.0324308857236406	0.0256062952122272	Txn1/Prdx6/Selenot/Nfe2l1/Prdx4/Gclc/Git1	7
GO:0032438	GO:0032438	melanosome organization	8/1934	39/28891	0.00377365290636319	0.0324308857236406	0.0256062952122272	Bace2/Bloc1s1/Rab29/Snapin/Bloc1s5/Pikfyve/Ap1s1/Bloc1s6	8
GO:0050931	GO:0050931	pigment cell differentiation	8/1934	39/28891	0.00377365290636319	0.0324308857236406	0.0256062952122272	Kitl/Adamts20/Ednrb/Myo5a/Bcl2/Bloc1s5/Gna11/Bloc1s6	8
GO:0045055	GO:0045055	regulated exocytosis	30/1934	267/28891	0.00384556660252151	0.0329996609498045	0.0260553802749869	Nr4a3/Vamp1/Zp3/Pex5l/Rab11fip2/Vps41/Gnai2/Unc13c/Rab11b/Synj1/Npy/Pclo/Syt10/Cacna1a/Rims2/Snapin/Braf/Cbarp/Cacnb4/Dnm1l/Vamp3/Kcnb1/Bcr/Git1/Rest/Rab10/Ncs1/Arl8b/Pld2/Pdpk1	30
GO:0031099	GO:0031099	regeneration	21/1934	167/28891	0.00397898308934474	0.0340937271256652	0.0269192167338345	Erbb4/Bex1/Upf2/Nrep/Dmd/Nfib/Fas/Rgma/Mdk/Jak2/Braf/Hdgfl2/Gfap/Pum2/Dicer1/Lamb2/Bcl2/Ptprf/Yap1/Neo1/Gfer	21
GO:0097194	GO:0097194	execution phase of apoptosis	12/1934	75/28891	0.003988514809417	0.0341246185328723	0.0269436075105529	Trp53bp2/Fzd3/Endog/Cd24a/Taok1/Plscr1/Blcap/Dicer1/Plscr2/Bok/Xrcc4/Sharpin	12
GO:0010662	GO:0010662	regulation of striated muscle cell apoptotic process	11/1934	66/28891	0.00415733084348775	0.0355161884225556	0.028042342516045	Hspb6/Pcmt1/Fbxo32/Kifap3/Mdk/Jak2/Bcl2/Bag3/Mfn2/Atg5/Pdpk1	11
GO:0008654	GO:0008654	phospholipid biosynthetic process	26/1934	223/28891	0.00418644316560813	0.0355629887200226	0.0280792943971368	Chpt1/Erbb4/Itpkb/Ormdl3/Lpgat1/Pisd/Cds1/Ttc7b/Serinc5/Plscr1/Etnk1/Agpat4/Ip6k2/Pcyt1a/Crls1/Chka/Samd8/Sgms2/Socs6/Pcyt1b/Pik3ca/Abhd4/Gnpat/Pigq/Pld2/Socs1	26
GO:0018119	GO:0018119	peptidyl-cysteine S-nitrosylation	5/1934	17/28891	0.00419205242182989	0.0355629887200226	0.0280792943971368	Txn1/Oxr1/Dmd/Atp2b4/Snta1	5
GO:0031958	GO:0031958	corticosteroid receptor signaling pathway	5/1934	17/28891	0.00419205242182989	0.0355629887200226	0.0280792943971368	Lmo3/Ptges3/Arid1a/Jak2/Ppp5c	5
GO:0071025	GO:0071025	RNA surveillance	5/1934	17/28891	0.00419205242182989	0.0355629887200226	0.0280792943971368	Zcchc7/Exosc3/Exosc7/Zc3h4/Trnt1	5
GO:0032231	GO:0032231	regulation of actin filament bundle assembly	16/1934	115/28891	0.00419369040307318	0.0355629887200226	0.0280792943971368	Lpar1/Pdlim4/Synpo2/Ttc8/Rgcc/Rhpn2/Bbs4/Ppp1r9a/Braf/Ppm1e/Alms1/Prkcq/Limch1/Mtss1/Rock2/Clasp1	16
GO:0008090	GO:0008090	retrograde axonal transport	6/1934	24/28891	0.00421496484166225	0.0356908346445459	0.028180237076067	Tmem108/Hap1/Agbl4/Mecp2/Snapin/Fbxw11	6
GO:0051100	GO:0051100	negative regulation of binding	21/1934	168/28891	0.0042677908853393	0.0360850806428542	0.0284915199532892	Zfp462/Hspa4/Sorl1/Map2/Efhb/Dnajb2/Nfib/Mrln/Adnp/Plscr1/Rgma/Bag2/Mecp2/Jak2/Ppp3ca/Epb41l5/Kdm1a/Ptprf/Rest/Mepce/Mitd1	21
GO:0032479	GO:0032479	regulation of type I interferon production	18/1934	136/28891	0.00428257156868667	0.0361569605461845	0.028548273815647	Hmgb1/Hsp90aa1/Zbtb20/Polr3f/Traf3ip1/Irgm2/Nmb/G3bp1/Cul3/Polr3b/Crebbp/Igtp/Irak1/Morc3/Ifnar1/Pqbp1/Atg5/Isg15	18
GO:0032535	GO:0032535	regulation of cellular component size	42/1934	411/28891	0.00430327495249736	0.0362785610197362	0.0286442853045174	Nkx6-1/Mt3/Sptan1/Pak3/Map2/Map1b/Hsp90aa1/Specc1l/Ttl/Hsp90ab1/Ogt/Ntn1/Adnp/Rgma/Bloc1s1/Capza2/Bbs4/Pclo/Nckap1/Hp1bp3/Ppp1r9a/Prkce/Add3/Snapin/Arhgap32/Pum2/Arhgap35/Dlg1/Lats1/Olfm1/Dnajc16/Kdm1a/Wdtc1/Ryk/Sin3a/Nck2/Pik3ca/Ist1/Kdm6a/Baiap2/Slc12a6/Mfn2	42
GO:0051592	GO:0051592	response to calcium ion	19/1934	147/28891	0.00442257682669877	0.0372298207136426	0.0293953667505571	Calm1/Tuba1a/Itpkb/Plcd1/Fus/Alg2/Slc25a23/Anxa5/Rasa4/Syt10/Anxa11/Cpne8/Braf/Adgrv1/Pkd2/Ppp3ca/Kcnb1/Entpd6/Nfatc3	19
GO:0006612	GO:0006612	protein targeting to membrane	17/1934	126/28891	0.00444186028569654	0.0373021276612296	0.029452457792152	Stom/Ssr3/Ogt/Irgm2/Prnp/Dusp18/Zdhhc23/Pard3/Srprb/Oga/Kcnb1/Sec61a2/Pikfyve/Zdhhc4/Pex3/C2cd5/Zdhhc1	17
GO:1904262	GO:1904262	negative regulation of TORC1 signaling	8/1934	40/28891	0.00444517785064127	0.0373021276612296	0.029452457792152	Sesn3/Stk11/Ube2w/Rnf167/Bmt2/Prkacb/Rnf152/Ube2d1	8
GO:1902807	GO:1902807	negative regulation of cell cycle G1/S phase transition	12/1934	76/28891	0.00445417065986822	0.0373021276612296	0.029452457792152	Sox2/Fhl1/Rb1/Cacnb4/Pkd2/Ctdsp2/Dlg1/Bcl2/Nacc2/Myo16/Ctdsp1/Jade1	12
GO:0071214	GO:0071214	cellular response to abiotic stimulus	36/1934	340/28891	0.00446355782538854	0.0373021276612296	0.029452457792152	Crb1/Chek2/Trp53inp1/Ruvbl2/Zfp36l1/Rpgr/Stk11/Tspyl5/Ccnd2/Sox9/Rab11b/Atp1a1/Slc25a23/Polk/Ei24/Cul4a/Ripor2/Fbxo4/Pkd2/Crebbp/Nipbl/Agap3/Kdm1a/Usp47/Xrcc5/Yap1/Bag3/Pik3ca/Rest/Gna11/Mettl3/Slc12a6/Pold3/Map2k7/Rnf4/Parp1	36
GO:0104004	GO:0104004	cellular response to environmental stimulus	36/1934	340/28891	0.00446355782538854	0.0373021276612296	0.029452457792152	Crb1/Chek2/Trp53inp1/Ruvbl2/Zfp36l1/Rpgr/Stk11/Tspyl5/Ccnd2/Sox9/Rab11b/Atp1a1/Slc25a23/Polk/Ei24/Cul4a/Ripor2/Fbxo4/Pkd2/Crebbp/Nipbl/Agap3/Kdm1a/Usp47/Xrcc5/Yap1/Bag3/Pik3ca/Rest/Gna11/Mettl3/Slc12a6/Pold3/Map2k7/Rnf4/Parp1	36
GO:0009415	GO:0009415	response to water	4/1934	11/28891	0.00451085290021015	0.0375882648327208	0.0296783817137751	Atp2b4/Nfat5/Pkd2/Pik3ca	4
GO:0018401	GO:0018401	peptidyl-proline hydroxylation to 4-hydroxy-L-proline	4/1934	11/28891	0.00451085290021015	0.0375882648327208	0.0296783817137751	Egln3/Egln1/Prdx4/P4ha2	4
GO:0099003	GO:0099003	vesicle-mediated transport in synapse	30/1934	270/28891	0.00452011269652864	0.037610995529786	0.0296963290786541	Lpar1/Vamp1/Cd24a/Mapk10/Hap1/Unc13c/Dnajc6/Synj1/Npy/Ap2a2/Dnajc5/Pick1/Ophn1/Ap2b1/Atp6v0e2/Pclo/Syt10/Cacna1a/Rims2/Snapin/Braf/Cacnb4/Rab8a/Ap3m2/Plaa/Sacm1l/Dnm1l/Git1/Vamp4/Ncs1	30
GO:0071354	GO:0071354	cellular response to interleukin-6	7/1934	32/28891	0.00454859005203216	0.03779333552612	0.0298402983743098	Myb/Gab1/Il6ra/Stat3/Yap1/Ptpn2/C1qtnf4	7
GO:1902075	GO:1902075	cellular response to salt	24/1934	202/28891	0.00456010312386661	0.0378344002697751	0.0298727216623386	Mt1/Ly6h/Sorbs2/Tuba1a/Itpkb/Sorbs1/Gnai2/Kcnj10/Fas/Fus/Atp2b4/Slc25a23/Rasa4/Mecp2/Syt10/Cpne8/Braf/Adgrv1/Pkd2/Kcnb1/Pik3ca/Gna11/Rock2/Nfatc3	24
GO:0030534	GO:0030534	adult behavior	23/1934	191/28891	0.0045903061797159	0.0380301913421643	0.0300273114580734	Hoxb8/Nr4a3/Hipk2/Tuba1a/Adam22/Atxn1/Dab1/Oxr1/Ccnd2/Kcnj10/Bbs1/Npy/Uchl1/Bbs4/Mecp2/Ulk4/Cacna1a/Shank2/Cacnb4/Crebbp/Tpgs1/Wdr47/Parp1	23
GO:0007030	GO:0007030	Golgi organization	18/1934	137/28891	0.00462952093834993	0.0382999735100846	0.0302403220398266	Akap9/Syne1/Arhgap21/Trappc8/Golph3l/Vcpip1/Dync2h1/Rab29/Lman1/Rab8a/Nsfl1c/Vti1a/Vamp4/Prmt5/Yipf5/Tmed4/Csnk1d/Clasp1	18
GO:1903018	GO:1903018	regulation of glycoprotein metabolic process	9/1934	49/28891	0.00475209884262882	0.0392576544273411	0.03099647345966	Hbegf/Bace2/Itm2b/Ramp1/Itm2c/Aatf/Ago2/Oga/Bcl2	9
GO:0043388	GO:0043388	positive regulation of DNA binding	10/1934	58/28891	0.0048004188801541	0.0396000170657984	0.0312667910471808	Pax6/Rb1/Hmgb1/Calm1/Hipk1/Hipk2/Txn1/Jak2/Brd4/Parp1	10
GO:0070646	GO:0070646	protein modification by small protein removal	17/1934	127/28891	0.00481640236615146	0.0396750283609443	0.0313260173472	Senp6/Dnajb2/Usp31/Usp37/Uchl1/Usp24/Vcpip1/Cops7a/Senp3/Usp22/Cops2/Cops8/Senp7/Uspl1/Usp47/Usp1/Usp4	17
GO:0001894	GO:0001894	tissue homeostasis	31/1934	283/28891	0.00486429132280465	0.0399423246160936	0.0315370651390117	Crb1/Rb1/Tuba1a/Apbb2/Mak/Lca5/Tfrc/Tmem64/Stk11/Crb2/Cep290/Sox9/Bbs1/Nfib/Ocln/Ank/Bbs4/Kmt2a/Crocc/Cxadr/Tspan12/Adgrv1/Mks1/Strap/Rpa1/Gpr137/Bcl2/Xiap/Yap1/Ldb2/Spata7	31
GO:0060249	GO:0060249	anatomical structure homeostasis	31/1934	283/28891	0.00486429132280465	0.0399423246160936	0.0315370651390117	Crb1/Rb1/Tuba1a/Apbb2/Mak/Lca5/Tfrc/Tmem64/Stk11/Crb2/Cep290/Sox9/Bbs1/Nfib/Ocln/Ank/Bbs4/Kmt2a/Crocc/Cxadr/Tspan12/Adgrv1/Mks1/Strap/Rpa1/Gpr137/Bcl2/Xiap/Yap1/Ldb2/Spata7	31
GO:0031348	GO:0031348	negative regulation of defense response	35/1934	330/28891	0.00486966166733201	0.0399423246160936	0.0315370651390117	C1qtnf3/Rb1/Cd24a/Cd200/Npy/Traf3ip1/Irgm2/Tspan6/H2-T22/Mdk/H2-Q4/Mkrn2/Fbxl2/H2-T23/Stat3/Igtp/Fxr1/Adar/Bcr/H2-Q6/Git1/Sec14l1/Crk/Mul1/Arnt/Mettl3/Trafd1/Dnaja3/Ptpn2/Gfer/Sharpin/Parp1/Atg5/Trim30a/Isg15	35
GO:0032388	GO:0032388	positive regulation of intracellular transport	23/1934	192/28891	0.00489329253771431	0.0400790589362148	0.0316450257848141	Fez1/Sorl1/Map2/Hsp90aa1/Hsp90ab1/Stk11/Cep290/Stom/Dmap1/Prnp/Zfand1/Ywhae/Mecp2/Commd1/Rab29/Jak2/Crebrf/Kcnb1/Prkcq/Rbm22/Bag3/Ipo5/C2cd5	23
GO:0017156	GO:0017156	calcium-ion regulated exocytosis	12/1934	77/28891	0.00496231363654974	0.0405290807365296	0.0320003472881797	Zp3/Gnai2/Unc13c/Syt10/Cacna1a/Rims2/Snapin/Cbarp/Vamp3/Kcnb1/Rest/Arl8b	12
GO:0080164	GO:0080164	regulation of nitric oxide metabolic process	12/1934	77/28891	0.00496231363654974	0.0405290807365296	0.0320003472881797	Hsp90aa1/Wdr35/Smpd3/Clu/Npy/Atp2b4/Jak2/Khsrp/Pkd2/Ddah2/Rock2/H2-M3	12
GO:1902369	GO:1902369	negative regulation of RNA catabolic process	13/1934	87/28891	0.00510389293111687	0.0416263675600155	0.03286672665796	Fus/Srsf1/Hnrnpc/Thrap3/Hnrnpa0/Dicer1/Naf1/Tent4a/Slirp/Syncrip/Tent4b/Rbm24/Eif4enif1	13
GO:1903312	GO:1903312	negative regulation of mRNA metabolic process	14/1934	97/28891	0.00513589010606125	0.0418280837775116	0.0330259947414257	Fus/Srsf10/Srsf1/Hnrnpc/Thrap3/Srsf4/Hnrnpa0/Zc3h14/Dicer1/Tent4a/Syncrip/Tent4b/Rbm24/Eif4enif1	14
GO:0050905	GO:0050905	neuromuscular process	24/1934	204/28891	0.00515906341732247	0.0419574677357949	0.0331281517981204	Nr4a3/Rbfox1/Nkx6-2/Sox2/Myh10/Hipk2/Tuba1a/Tnni3/Dmd/Uchl1/Ctnna2/Synm/Ankfn1/Myo5a/Mecp2/Cacna1a/Csmd1/Ei24/Rbfox2/Vti1a/Bcr/Rest/Adarb1/Parp1	24
GO:0006284	GO:0006284	base-excision repair	8/1934	41/28891	0.00520480948463483	0.0422698067877678	0.0333747638098698	Hmgb1/Ercc5/Fam168a/Lig3/Rpa1/Usp47/Rpa3/Parp1	8
GO:0030903	GO:0030903	notochord development	6/1934	25/28891	0.005236486769729	0.0423478803653084	0.0334364079811643	Crb2/Sox9/Nckap1/T2/Yap1/Kdm6a	6
GO:0072207	GO:0072207	metanephric epithelium development	6/1934	25/28891	0.005236486769729	0.0423478803653084	0.0334364079811643	Pou3f3/Sox9/Lgr4/Lamb2/Yap1/Mtss1	6
GO:1900101	GO:1900101	regulation of endoplasmic reticulum unfolded protein response	6/1934	25/28891	0.005236486769729	0.0423478803653084	0.0334364079811643	Bok/Igtp/Crebrf/Atf6/Nck2/Ptpn2	6
GO:2000134	GO:2000134	negative regulation of G1/S transition of mitotic cell cycle	11/1934	68/28891	0.00525240088103387	0.0424170045904531	0.0334909860562269	Fhl1/Rb1/Cacnb4/Pkd2/Ctdsp2/Dlg1/Bcl2/Nacc2/Myo16/Ctdsp1/Jade1	11
GO:0001895	GO:0001895	retina homeostasis	10/1934	59/28891	0.00544080385642255	0.0438155924549386	0.0345952622096268	Crb1/Mak/Lca5/Crb2/Cep290/Bbs1/Bbs4/Crocc/Adgrv1/Spata7	10
GO:0014014	GO:0014014	negative regulation of gliogenesis	10/1934	59/28891	0.00544080385642255	0.0438155924549386	0.0345952622096268	Nkx6-1/Nkx6-2/Rb1/Dab1/Id4/Fas/Mecp2/Rnf10/Dicer1/Mfn2	10
GO:0017014	GO:0017014	protein nitrosylation	5/1934	18/28891	0.00548821498532227	0.0438296003959579	0.0346063223908415	Txn1/Oxr1/Dmd/Atp2b4/Snta1	5
GO:0046322	GO:0046322	negative regulation of fatty acid oxidation	5/1934	18/28891	0.00548821498532227	0.0438296003959579	0.0346063223908415	Dbi/Sox9/Plin5/Dgat2/Etfbkmt	5
GO:0070314	GO:0070314	G1 to G0 transition	5/1934	18/28891	0.00548821498532227	0.0438296003959579	0.0346063223908415	Zfp503/Ecrg4/Stk11/Smpd3/Mybbp1a	5
GO:0071280	GO:0071280	cellular response to copper ion	5/1934	18/28891	0.00548821498532227	0.0438296003959579	0.0346063223908415	Mt2/Mt3/Mt1/Prnp/Nfe2l1	5
GO:0099159	GO:0099159	regulation of modification of postsynaptic structure	5/1934	18/28891	0.00548821498532227	0.0438296003959579	0.0346063223908415	Myh10/Marcks/Egln1/Chmp2b/Baiap2	5
GO:1902855	GO:1902855	regulation of non-motile cilium assembly	5/1934	18/28891	0.00548821498532227	0.0438296003959579	0.0346063223908415	Mak/Hap1/Bbs4/Tmem67/Pqbp1	5
GO:0051865	GO:0051865	protein autoubiquitination	12/1934	78/28891	0.00551560293169812	0.0439873153472546	0.0347308486105907	Trim37/Trim68/Amfr/Rnf10/Cul3/Rnf220/Rnf41/Rnf213/Mta1/Rnf4/Trim30a/Klhl24	12
GO:2001242	GO:2001242	regulation of intrinsic apoptotic signaling pathway	23/1934	194/28891	0.00554920088241724	0.0441940507343824	0.0348940796551795	Nme5/Dnaja1/Clu/Plscr1/Bclaf1/Ackr3/Ei24/Hspb1/Siah1a/Opa1/Dnm1l/Bok/Bcl2/Mdm4/Kdm1a/G2e3/Nacc2/Usp47/Nck2/Kdm6a/Sfpq/Ptpn2/Parp1	23
GO:0032784	GO:0032784	regulation of DNA-templated transcription elongation	13/1934	88/28891	0.00563035380276595	0.0447166582018294	0.0353067122673628	Eapp/Alyref/Med25/Cdk9/Pwwp2a/Med21/Med31/Zc3h4/Supt4a/Cdk12/Brd4/Parp1/Med9	13
GO:2000628	GO:2000628	regulation of miRNA metabolic process	13/1934	88/28891	0.00563035380276595	0.0447166582018294	0.0353067122673628	Sox9/Myb/Nfib/Ncor1/Khsrp/Rc3h2/Dicer1/Stat3/Mrtfb/Zswim8/Smad1/Rest/Nfatc3	13
GO:0006403	GO:0006403	RNA localization	21/1934	173/28891	0.00598528712401679	0.0474700871351083	0.0374807236314753	Cetn3/Zfp36l1/Ckap5/Thoc2/Cetn2/Ahctf1/Rbm8a/Srsf1/Sem1/Alyref/Ranbp2/Magoh/Khsrp/Iws1/Pum2/Pom121/Nop58/Nup153/Fubp3/Xpot/Xpo5	21
GO:0099563	GO:0099563	modification of synaptic structure	8/1934	42/28891	0.00605968277106497	0.0479940211771555	0.0378944036606524	Myh10/Wasf3/Marcks/Egln1/Ctnna2/Chmp2b/Rest/Baiap2	8
GO:0006892	GO:0006892	post-Golgi vesicle-mediated transport	14/1934	99/28891	0.00616535932645903	0.0485638016439824	0.0383442824263468	Sorl1/Bbs1/Golph3l/Myo5a/Commd1/Ankfy1/Exoc2/Vamp3/Dop1a/Vti1a/Ap4m1/Rab10/Llgl1/Vamp4	14
GO:0038202	GO:0038202	TORC1 signaling	14/1934	99/28891	0.00616535932645903	0.0485638016439824	0.0383442824263468	Hoxb3os/Sesn3/Stk11/Dyrk3/Ube2w/Sik3/Cul3/Rnf167/Bmt2/Prkacb/Rnf152/Gpr137/Ube2d1/Usp4	14
GO:0051492	GO:0051492	regulation of stress fiber assembly	14/1934	99/28891	0.00616535932645903	0.0485638016439824	0.0383442824263468	Lpar1/Pdlim4/Ttc8/Rgcc/Rhpn2/Bbs4/Ppp1r9a/Braf/Ppm1e/Alms1/Prkcq/Limch1/Rock2/Clasp1	14
GO:0072655	GO:0072655	establishment of protein localization to mitochondrion	14/1934	99/28891	0.00616535932645903	0.0485638016439824	0.0383442824263468	Hspa4/Hsp90aa1/Dnaja1/Dnajc15/Dusp18/Timm9/Mipep/Timm21/Mterf4/Chchd4/Tomm40/Bag3/Mfn2/Timm22	14
GO:0018198	GO:0018198	peptidyl-cysteine modification	9/1934	51/28891	0.00624239413348843	0.0491034227057737	0.0387703483786835	Txn1/Oxr1/Dmd/Atp2b4/Zdhhc23/Chchd4/Zdhhc4/Zdhhc1/Snta1	9
GO:2001234	GO:2001234	negative regulation of apoptotic signaling pathway	28/1934	253/28891	0.00625810731803846	0.0491598662172789	0.0388149142049373	Rb1/Phip/Nme5/Gnai2/Dnaja1/Clu/Siah2/Ackr3/Stradb/Gnai3/Aatf/Raf1/Hspb1/Opa1/Bok/Cdk11b/Bcl2/Mdm4/Kdm1a/Gclc/G2e3/Usp47/Yap1/Pea15a/Pcgf2/Kdm6a/Mfn2/Faim	28
GO:0070482	GO:0070482	response to oxygen levels	34/1934	324/28891	0.00640780602715975	0.0493506902351666	0.0389655821878365	Sox2/Mt3/Fmn2/Egln3/Cd24a/Rgcc/Zfp36l1/Ang/Sod3/Mb/Fas/Ogt/Egln1/Pick1/Fundc1/Slc11a2/Hp1bp3/Mecp2/Slc8a1/Commd1/Prkce/Raf1/Usf1/Stat3/Fam162a/Bcl2/Vldlr/Rbpj/Rest/Arnt/Kdm6a/Pld2/Rock2/Nfatc3	34
GO:0000491	GO:0000491	small nucleolar ribonucleoprotein complex assembly	4/1934	12/28891	0.00641072496448418	0.0493506902351666	0.0389655821878365	Ruvbl2/Pih1d2/Ruvbl1/Naf1	4
GO:0010624	GO:0010624	regulation of Schwann cell proliferation	4/1934	12/28891	0.00641072496448418	0.0493506902351666	0.0389655821878365	Fas/Rnf10/Gfap/Dicer1	4
GO:0016926	GO:0016926	protein desumoylation	4/1934	12/28891	0.00641072496448418	0.0493506902351666	0.0389655821878365	Senp6/Senp3/Senp7/Uspl1	4
GO:0046753	GO:0046753	non-lytic viral release	4/1934	12/28891	0.00641072496448418	0.0493506902351666	0.0389655821878365	Chmp5/Chmp2b/Chmp6/Arl8b	4
GO:0060628	GO:0060628	regulation of ER to Golgi vesicle-mediated transport	4/1934	12/28891	0.00641072496448418	0.0493506902351666	0.0389655821878365	Sorl1/Rnf139/Yipf5/Rint1	4
GO:0070262	GO:0070262	peptidyl-serine dephosphorylation	4/1934	12/28891	0.00641072496448418	0.0493506902351666	0.0389655821878365	Pptc7/Ywhae/Ppp3ca/Ppp5c	4
GO:0072497	GO:0072497	mesenchymal stem cell differentiation	4/1934	12/28891	0.00641072496448418	0.0493506902351666	0.0389655821878365	Sox6/Sox9/Rest/Sox5	4
GO:0106015	GO:0106015	negative regulation of inflammatory response to wounding	4/1934	12/28891	0.00641072496448418	0.0493506902351666	0.0389655821878365	Cd24a/Mdk/Stat3/Git1	4
GO:1902947	GO:1902947	regulation of tau-protein kinase activity	4/1934	12/28891	0.00641072496448418	0.0493506902351666	0.0389655821878365	Rb1/Sorl1/Hsp90aa1/Clu	4
GO:0045017	GO:0045017	glycerolipid biosynthetic process	25/1934	219/28891	0.00641932420356279	0.0493506902351666	0.0389655821878365	Chpt1/Itpkb/Lpgat1/Ang/Pisd/Cds1/Ttc7b/Plscr1/Etnk1/Scarb1/Plin5/Dgat2/Ip6k2/Pcyt1a/Crls1/Chka/Cnep1r1/Socs6/Pcyt1b/Pik3ca/Abhd4/Gnpat/Pigq/Pld2/Socs1	25
GO:0006353	GO:0006353	DNA-templated transcription termination	6/1934	26/28891	0.0064281031046153	0.0493506902351666	0.0389655821878365	Cavin1/Pcf11/Zc3h4/Mthfs/Ttf1/Prmt5	6
GO:0007064	GO:0007064	mitotic sister chromatid cohesion	6/1934	26/28891	0.0064281031046153	0.0493506902351666	0.0389655821878365	Rb1/Slf2/Slf1/Smc3/Nipbl/Naa50	6
GO:0030859	GO:0030859	polarized epithelial cell differentiation	6/1934	26/28891	0.0064281031046153	0.0493506902351666	0.0389655821878365	Spag6l/Ttc8/Ahi1/Ophn1/Ift20/Fat1	6
GO:0032042	GO:0032042	mitochondrial DNA metabolic process	6/1934	26/28891	0.0064281031046153	0.0493506902351666	0.0389655821878365	Endog/Lig3/Chchd4/Ssbp1/Dnaja3/Parp1	6
GO:0046337	GO:0046337	phosphatidylethanolamine metabolic process	6/1934	26/28891	0.0064281031046153	0.0493506902351666	0.0389655821878365	Pisd/Etnk1/Chka/Plaat1/Abhd4/Pnpla8	6
GO:2000050	GO:2000050	regulation of non-canonical Wnt signaling pathway	6/1934	26/28891	0.0064281031046153	0.0493506902351666	0.0389655821878365	Mllt3/Ankrd6/Ift80/Mks1/Rnf213/Csnk1d	6
GO:0021904	GO:0021904	dorsal/ventral neural tube patterning	7/1934	34/28891	0.0064682733648571	0.0494612457302088	0.0390528729472536	Tbc1d32/Traf3ip1/Ift122/Mks1/Wdr19/Prkacb/Rnf220	7
GO:0070741	GO:0070741	response to interleukin-6	7/1934	34/28891	0.0064682733648571	0.0494612457302088	0.0390528729472536	Myb/Gab1/Il6ra/Stat3/Yap1/Ptpn2/C1qtnf4	7
GO:0099010	GO:0099010	modification of postsynaptic structure	7/1934	34/28891	0.0064682733648571	0.0494612457302088	0.0390528729472536	Myh10/Wasf3/Marcks/Egln1/Ctnna2/Chmp2b/Baiap2	7
