# Supplementary material for: Diverse Subpopulations of Reactive Astrocytes Following Chronic Toxoplasma Infection
Source: Glia. 2025 Jul 9;73(10):2003–24. doi: 10.1002/glia.70053 (PMC12244103; doi:10.1002/glia.70053)
Supplement: Supplementary file 14 — Data S14 Supporting Information 13. [file GLIA-73-2003-s003.csv]

	ID	Description	GeneRatio	BgRatio	pvalue	p.adjust	qvalue	geneID	Count
GO:0044782	GO:0044782	cilium organization	151/2615	418/28891	5.08525415686318e-53	3.05776332452183e-49	2.26588219431598e-49	Tbc1d30/Syne2/Zic2/Armc2/Kctd17/Spag17/Tekt2/Dnajb13/Dcdc2a/Cfap43/Ccdc40/Ttc21a/Ift122/Cfap69/Rfx4/Cfap70/Ahi1/Rab11fip3/Rpgrip1l/Map4/Dnah7c/Cfap65/Spag6l/Zfp423/Ttll3/Hydin/Ift43/Cfap54/Cdk10/Fam161a/Ift81/Cep290/Cdc14b/Pibf1/Dnah7a/Cep126/Bbip1/Eno4/Foxj1/Ccdc39/Rpgr/Sclt1/Drc1/Iqub/Snx10/Kif27/Cfap47/Cfap44/Catip/Sdccag8/Fnbp1l/Cep19/Wdpcp/Ift22/Tbc1d32/Ubxn10/Bbs4/Spaca9/Tmem67/Spef2/Cfap20…	151
GO:0060271	GO:0060271	cilium assembly	143/2615	387/28891	1.20635606435436e-51	3.62690950748137e-48	2.68763432653262e-48	Tbc1d30/Syne2/Armc2/Kctd17/Spag17/Tekt2/Dnajb13/Dcdc2a/Cfap43/Ccdc40/Ift122/Cfap69/Rfx4/Cfap70/Ahi1/Rab11fip3/Rpgrip1l/Map4/Dnah7c/Cfap65/Spag6l/Zfp423/Ttll3/Hydin/Ift43/Cfap54/Cdk10/Fam161a/Ift81/Cep290/Cdc14b/Pibf1/Dnah7a/Cep126/Bbip1/Foxj1/Ccdc39/Rpgr/Sclt1/Drc1/Iqub/Snx10/Kif27/Cfap47/Cfap44/Sdccag8/Fnbp1l/Cep19/Wdpcp/Ift22/Tbc1d32/Ubxn10/Bbs4/Spaca9/Tmem67/Spef2/Cfap206/Ccdc103/Bbs10/Cfap157…	143
GO:0007018	GO:0007018	microtubule-based movement	133/2615	449/28891	4.40085740885113e-36	8.82078519980729e-33	6.53643137251468e-33	Mgarp/Dlg2/Nefh/Cnih2/Syne2/Kif5c/Nsun7/Kif21a/Kif13a/Tuba1a/Tmem232/Armc2/Spag17/Tekt2/Cfap43/Ccdc40/Ttc21a/Ift122/Cfap69/Borcs6/Enkur/Cfap70/Cfap45/Dnah9/Ktn1/Map4/Dnah7c/Cfap65/Dnah6/Spag6l/Ttll3/Hydin/Kif9/Ift43/Cfap54/Ift81/Dnah7a/Map1b/Eno4/Ccdc39/Rpgr/Drc1/Kif27/Cfap47/Cfap44/Kif2a/Wdpcp/Ift22/Dnah12/Bbs4/Ndel1/Spef2/Kif26b/Tmf1/Lztfl1/Cfap206/Spata33/Cfap52/Stk11/Ccdc103/Cfap157/Ulk4/Clip…	133
GO:0043161	GO:0043161	proteasome-mediated ubiquitin-dependent protein catabolic process	120/2615	451/28891	6.58103200893411e-28	9.8929363674302e-25	7.33092328784687e-25	Herpud1/Hspa1a/Wfs1/Trim3/Trim2/Kctd17/Hsp90b1/Dnajb9/Wwp2/Axin2/Spsb4/Stt3b/Canx/Dnajc10/Hspa5/Sec61b/Hectd3/Nedd4l/Selenos/Apc2/Tlk2/Ubxn11/Trib1/Birc2/Zer1/Spop/Ddit3/Cul3/Hfe/Ubxn10/Hspa1b/Akirin2/Tmem67/Ube2u/Pja2/Dda1/Erlin2/Siah2/Ubxn4/Apc/Psmd1/Fbxo9/Fbxl12/Pcnp/Rybp/Akt1/Trip4/Fem1c/Cdc26/Jkamp/Wac/Klhl22/Anapc10/Ubxn2b/Fbxl17/Dnajb2/Fbxl5/Kctd13/Trip12/Bcap31/Pmp22/Nsfl1c/Smarcc1/Ccdc47…	120
GO:0099111	GO:0099111	microtubule-based transport	78/2615	222/28891	5.25761588483423e-27	6.32280886310164e-24	4.68536590326385e-24	Mgarp/Dlg2/Nefh/Cnih2/Syne2/Kif5c/Kif13a/Tuba1a/Spag17/Cfap43/Ccdc40/Ttc21a/Ift122/Borcs6/Cfap45/Dnah9/Spag6l/Ift43/Cfap54/Ift81/Map1b/Ccdc39/Rpgr/Kif27/Wdpcp/Ift22/Ndel1/Spef2/Stk11/Ccdc103/Ulk4/Clip3/Stau2/Dnah11/Dnah5/Ift57/Bicdl1/Ift88/Rsph4a/Dnaaf4/Dync2h1/Myo5a/Prkcz/Ak7/Pura/Ttll1/Nde1/Ofd1/Ift52/Armcx3/Intu/Daw1/Stard7/Nme5/Vamp7/Bloc1s5/Wdr35/Bicd1/Snapin/Hap1/Rfx3/Stk36/Sun1/Hspb1/Invs/…	78
GO:0003341	GO:0003341	cilium movement	80/2615	234/28891	9.461740082898e-27	9.48224051974427e-24	7.02658697735214e-24	Nsun7/Tmem232/Armc2/Spag17/Tekt2/Cfap43/Ccdc40/Ttc21a/Cfap69/Enkur/Cfap70/Cfap45/Dnah9/Dnah7c/Cfap65/Dnah6/Spag6l/Ttll3/Hydin/Kif9/Cfap54/Ift81/Dnah7a/Eno4/Ccdc39/Drc1/Kif27/Cfap47/Cfap44/Dnah12/Bbs4/Spef2/Tmf1/Lztfl1/Cfap206/Spata33/Cfap52/Ccdc103/Cfap157/Ulk4/Dnah2/Cfap298/Dnah11/Cfap20/Dnah5/Ccdc65/Ift88/Rsph4a/Dnaaf4/Cfap61/Dync2h1/Ak7/Iqcg/Ttll1/Tcte1/Rabl2/Ofd1/Dzip1/Zmynd10/Dnah7b/Daw1/Sta…	80
GO:0035082	GO:0035082	axoneme assembly	50/2615	99/28891	2.57513867362081e-26	2.21204412064028e-23	1.63918225645668e-23	Armc2/Spag17/Tekt2/Dnajb13/Cfap43/Ccdc40/Cfap69/Dnah7c/Cfap65/Spag6l/Hydin/Dnah7a/Foxj1/Ccdc39/Drc1/Cfap47/Cfap44/Tbc1d32/Spaca9/Spef2/Cfap206/Ccdc103/Cfap157/Ulk4/Dnah2/Rsph1/Dnah5/Ccdc65/Ift88/Rsph4a/Dnaaf4/Ak7/Iqcg/Nisch/Ttll1/Ofd1/Zmynd10/Dnah7b/Daw1/Mns1/Dnaaf3/Ttll5/Dnaaf1/Stk36/Spef1/Cfap58/Dnal1/Spag1/Lrguk/Dnaaf5	50
GO:0001578	GO:0001578	microtubule bundle formation	56/2615	132/28891	1.78331482429764e-24	1.34038400481272e-21	9.93259427796306e-22	Armc2/Spag17/Tekt2/Dnajb13/Cfap43/Ccdc40/Cfap69/Map7/Dnah7c/Cfap65/Spag6l/Hydin/Dnah7a/Map1b/Tppp3/Foxj1/Ccdc39/Drc1/Cfap47/Cfap44/Tbc1d32/Spaca9/Spef2/Cfap206/Ccdc103/Cfap157/Ulk4/Dnah2/Rsph1/Numa1/Dnah5/Ccdc65/Ift88/Rsph4a/Dnaaf4/Mapre1/Ak7/Iqcg/Nisch/Ttll1/Ofd1/Zmynd10/Dnah7b/Ccdc66/Daw1/Mns1/Dnaaf3/Ttll5/Dnaaf1/Stk36/Spef1/Cfap58/Dnal1/Spag1/Lrguk/Dnaaf5	56
GO:0048193	GO:0048193	Golgi vesicle transport	79/2615	281/28891	2.16156695283082e-20	1.44416689859686e-17	1.07016525278747e-17	Kdelr3/Cog7/Kif13a/Preb/Atp9a/Vamp2/Hyou1/Gcc2/Trappc4/Creb3l2/Nbea/Tmed9/Rabep1/Cep19/Golga4/Cul3/Sec22c/Sec16a/Rab6b/Sec23a/Sptbn1/Gas1/Golga5/Gbf1/Sec24c/Sec24a/Tmed2/Dipk2a/Bnip1/Vapa/Myo5a/Lman1/Trappc2/Rp2/Bcap31/Tmed4/Plcb3/Golph3l/Llgl1/Arf1/Trappc12/Gak/Vamp7/Commd1/Cog1/Myo18a/Exoc5/Snx1/Arf3/Prepl/Sec31a/Prkci/Vamp3/Erp29/Trip11/Dop1a/Nbas/Klhl12/Sys1/Sec22a/Snx12/Mapk15/Cope/Trappc11/…	79
GO:0051656	GO:0051656	establishment of organelle localization	109/2615	491/28891	7.35381917065692e-19	4.42185146731601e-16	3.27670700519903e-16	Mgarp/Pax6/Nefh/Cnih2/Syne2/Kif5c/Kif13a/Tuba1a/Syk/Spice1/Borcs6/Preb/Atp9a/Ahi1/Myo6/Map4/Rcc2/Dnm1l/Pibf1/Map1b/Spata17/Trappc4/Tmed9/Tacc2/Fnbp1l/Kat2b/Cep19/Rab11b/Cul3/Lmna/Sec16a/Tspan9/Ndel1/Zbed3/Bccip/Stk11/Eipr1/Atp13a2/Gbf1/Myh10/Numa1/Pclo/Dipk2a/Apc/Ccdc186/Pdpk1/Dock7/Bicdl1/Lmnb1/Cep83/Myo5a/Prkcz/Mapre1/Ubxn2b/Trappc2/Nde1/Ezr/Nsfl1c/Rab3gap1/Llgl1/Arf1/Trappc12/Armcx3/Vamp7/Fgfr…	109
GO:0035966	GO:0035966	response to topologically incorrect protein	48/2615	135/28891	2.07817450230578e-17	1.13600575294224e-14	8.41809824713913e-15	Creb3l4/Herpud1/Wfs1/Manf/Dnajb9/Sdf2l1/Stt3b/Pdia6/Dnajc10/Hspa5/Hsph1/Crebrf/Selenos/Dab2ip/Creb3l2/Nck1/Tm7sf3/Ppp1r15a/Eif2ak4/Dnajc3/Pacrg/Atf3/Ddit3/Cul3/Akirin2/Xbp1/Ficd/Tmed2/Ubxn4/Jkamp/Pmp22/Herpud2/Tram1/Syvn1/Rnf5/Parp8/Tmbim6/Atf6/Dnajb14/Upf2/Erlec1/Ube2w/Atf6b/Dnajc18/Hspb1/Ddrgk1/Mfn2/Eif2a	48
GO:0001539	GO:0001539	cilium or flagellum-dependent cell motility	59/2615	195/28891	3.199506709176e-17	1.47989491094425e-14	1.09664063967142e-14	Nsun7/Tmem232/Armc2/Tekt2/Cfap43/Ccdc40/Ttc21a/Cfap69/Enkur/Cfap45/Dnah9/Dnah7c/Cfap65/Dnah6/Spag6l/Ttll3/Kif9/Cfap54/Ift81/Dnah7a/Eno4/Ccdc39/Drc1/Cfap47/Cfap44/Dnah12/Bbs4/Spef2/Tmf1/Lztfl1/Cfap206/Spata33/Cfap52/Cfap157/Dnah2/Dnah11/Cfap20/Dnah5/Ccdc65/Ift88/Rsph4a/Cfap61/Dync2h1/Iqcg/Ttll1/Tcte1/Rabl2/Dzip1/Dnah7b/Mns1/Ttll5/Rfx3/Tekt4/Cfap58/Ttll8/Tekt1/Cfap221/Ttll9/Bbs1	59
GO:0060285	GO:0060285	cilium-dependent cell motility	59/2615	195/28891	3.199506709176e-17	1.47989491094425e-14	1.09664063967142e-14	Nsun7/Tmem232/Armc2/Tekt2/Cfap43/Ccdc40/Ttc21a/Cfap69/Enkur/Cfap45/Dnah9/Dnah7c/Cfap65/Dnah6/Spag6l/Ttll3/Kif9/Cfap54/Ift81/Dnah7a/Eno4/Ccdc39/Drc1/Cfap47/Cfap44/Dnah12/Bbs4/Spef2/Tmf1/Lztfl1/Cfap206/Spata33/Cfap52/Cfap157/Dnah2/Dnah11/Cfap20/Dnah5/Ccdc65/Ift88/Rsph4a/Cfap61/Dync2h1/Iqcg/Ttll1/Tcte1/Rabl2/Dzip1/Dnah7b/Mns1/Ttll5/Rfx3/Tekt4/Cfap58/Ttll8/Tekt1/Cfap221/Ttll9/Bbs1	59
GO:0034976	GO:0034976	response to endoplasmic reticulum stress	71/2615	266/28891	3.89059605461242e-17	1.67101100545604e-14	1.23826263903567e-14	Herpud1/Wfs1/Pdia3/Manf/Hsp90b1/Dnajb9/Sdf2l1/Stt3b/Pdia6/Canx/Dnajc10/Pdia4/Hspa5/Sec61b/Hyou1/Jun/Aqp11/Dnm1l/Nfe2l1/Crebrf/Selenos/Dab2ip/Nck1/Ppp1r15a/Rnft1/Eif2ak4/Dnajc3/Spop/Atf3/Ddit3/Sec16a/Ubxn10/Tmem67/Xbp1/Ficd/Bbc3/Erlin2/Tmed2/Ubxn4/Jkamp/Tmem258/Dnajb2/Bcap31/Pmp22/Itpr1/Ccdc47/Herpud2/Ufm1/Syvn1/Rnf5/Parp8/Tmbim6/Atf6/Map3k5/Rnf121/Usp19/Erlec1/Mbtps2/Atf6b/Erp29/Tmub2/Ubxn8/Calr/…	71
GO:0006858	GO:0006858	extracellular transport	27/2615	47/28891	9.61098289333169e-17	3.85272267584023e-14	2.85496776052442e-14	Spag17/Cfap43/Ccdc40/Wwp2/Cfap45/Dnah9/Spag6l/Cfap54/Ccdc39/Kif27/Spef2/Ccdc103/Ulk4/Dnah11/Dnah5/Rsph4a/Dnaaf4/Ak7/Ttll1/Ofd1/Daw1/Stard7/Nme5/Rfx3/Stk36/Invs/Cfap221	27
GO:0003351	GO:0003351	epithelial cilium movement involved in extracellular fluid movement	26/2615	44/28891	1.35612978775089e-16	5.09650525859132e-14	3.77664302075627e-14	Spag17/Cfap43/Ccdc40/Cfap45/Dnah9/Spag6l/Cfap54/Ccdc39/Kif27/Spef2/Ccdc103/Ulk4/Dnah11/Dnah5/Rsph4a/Dnaaf4/Ak7/Ttll1/Ofd1/Daw1/Stard7/Nme5/Rfx3/Stk36/Invs/Cfap221	26
GO:0051650	GO:0051650	establishment of vesicle localization	57/2615	193/28891	3.68022043844309e-16	1.30171561743284e-13	9.6460514649719e-14	Cnih2/Kif5c/Kif13a/Preb/Atp9a/Ahi1/Myo6/Trappc4/Tmed9/Fnbp1l/Cep19/Rab11b/Cul3/Sec16a/Ndel1/Stk11/Eipr1/Atp13a2/Gbf1/Pclo/Dipk2a/Ccdc186/Bicdl1/Myo5a/Prkcz/Trappc2/Nde1/Rab3gap1/Arf1/Trappc12/Vamp7/Fgfr2/Snap91/Bloc1s5/Sdc4/Smpd3/Exoc5/Snapin/Hap1/Dctn1/Tmem230/Trip11/Psen1/Ap3m2/Klhl12/Kif1b/Mapk15/Trappc11/Mecp2/Trappc3/Snf8/Trappc9/Cln3/Exoc7/Kif1c/Stam/Ap3m1	57
GO:1902115	GO:1902115	regulation of organelle assembly	63/2615	229/28891	4.73052031154715e-16	1.58025659074072e-13	1.17101125606895e-13	Tbc1d30/Syne2/Hspa1a/Kctd17/Dcdc2a/Spice1/Rab11fip3/Map4/Kif9/Cdk10/Mtmr3/Trim37/Sdccag8/Kat2b/Wdpcp/Hspa1b/Bbs4/Tmem67/Sipa1l1/Cnot6/Sass6/Pink1/Numa1/Ehmt2/Ift88/Cnot1/Akt1/Fez2/Ptprd/Efnb1/Ezr/Rab3gap1/Arhgef9/Dzip1/Trappc12/Zmynd10/Rnf5/Intu/Mns1/Pan3/Sdc4/Cnot2/Hap1/Entr1/Yap1/Mtm1/Cep97/Pqbp1/Crocc/Mak/Ppp1r35/Mapk15/Chmp4b/Mfn2/Phf23/Vps11/Arhgap35/Nf2/Scfd1/Pikfyve/Becn1/Stam/Stx18	63
GO:0060294	GO:0060294	cilium movement involved in cell motility	56/2615	189/28891	5.68785274796048e-16	1.80005571439402e-13	1.33388812643306e-13	Nsun7/Tmem232/Armc2/Tekt2/Cfap43/Ccdc40/Ttc21a/Cfap69/Enkur/Cfap45/Dnah9/Dnah7c/Cfap65/Dnah6/Spag6l/Ttll3/Kif9/Cfap54/Ift81/Dnah7a/Eno4/Ccdc39/Cfap47/Cfap44/Dnah12/Bbs4/Spef2/Tmf1/Lztfl1/Cfap206/Spata33/Cfap52/Cfap157/Dnah2/Dnah11/Cfap20/Dnah5/Ift88/Rsph4a/Cfap61/Dync2h1/Iqcg/Ttll1/Tcte1/Rabl2/Dzip1/Dnah7b/Mns1/Ttll5/Tekt4/Cfap58/Ttll8/Tekt1/Cfap221/Ttll9/Bbs1	56
GO:0006986	GO:0006986	response to unfolded protein	41/2615	112/28891	1.36392659629657e-15	4.10064531176563e-13	3.03868488532809e-13	Creb3l4/Herpud1/Wfs1/Manf/Dnajb9/Stt3b/Pdia6/Dnajc10/Hspa5/Hsph1/Crebrf/Selenos/Dab2ip/Creb3l2/Nck1/Tm7sf3/Ppp1r15a/Eif2ak4/Dnajc3/Pacrg/Atf3/Ddit3/Xbp1/Ficd/Tmed2/Ubxn4/Jkamp/Pmp22/Herpud2/Tram1/Syvn1/Parp8/Tmbim6/Atf6/Upf2/Erlec1/Atf6b/Hspb1/Ddrgk1/Mfn2/Eif2a	41
GO:0051648	GO:0051648	vesicle localization	59/2615	214/28891	3.59716875980522e-15	1.02998932155756e-12	7.63248890238372e-13	Cnih2/Kif5c/Kif13a/Magi2/Preb/Atp9a/Ahi1/Myo6/Cdh2/Trappc4/Tmed9/Fnbp1l/Cep19/Rab11b/Cul3/Sec16a/Ndel1/Stk11/Eipr1/Atp13a2/Gbf1/Pclo/Dipk2a/Ccdc186/Bicdl1/Myo5a/Prkcz/Trappc2/Nde1/Rab3gap1/Arf1/Trappc12/Vamp7/Fgfr2/Snap91/Bloc1s5/Sdc4/Smpd3/Exoc5/Snapin/Hap1/Dctn1/Tmem230/Trip11/Psen1/Ap3m2/Klhl12/Kif1b/Mapk15/Trappc11/Mecp2/Trappc3/Snf8/Trappc9/Cln3/Exoc7/Kif1c/Stam/Ap3m1	59
GO:0010970	GO:0010970	transport along microtubule	53/2615	180/28891	4.55432340586563e-15	1.24477939270318e-12	9.22413922345895e-13	Mgarp/Dlg2/Nefh/Cnih2/Syne2/Kif5c/Kif13a/Tuba1a/Spag17/Ttc21a/Ift122/Borcs6/Ift43/Ift81/Map1b/Rpgr/Wdpcp/Ift22/Ndel1/Stk11/Clip3/Stau2/Ift57/Bicdl1/Ift88/Dync2h1/Myo5a/Prkcz/Pura/Nde1/Ift52/Armcx3/Intu/Vamp7/Bloc1s5/Wdr35/Bicd1/Snapin/Hap1/Sun1/Hspb1/Agbl4/Ap3m2/Mak/Kif1b/Arhgap21/Kif3a/Mecp2/Cln3/Bbs1/Copg2/Kif1c/Ap3m1	53
GO:0044458	GO:0044458	motile cilium assembly	33/2615	79/28891	8.93681871988124e-15	2.33639525924547e-12	1.73132968609873e-12	Armc2/Spag17/Cfap43/Ccdc40/Cfap69/Ahi1/Cfap65/Spag6l/Cfap54/Ift81/Foxj1/Ccdc39/Cfap47/Cfap44/Spef2/Cfap206/Cfap157/Ulk4/Ift57/Ift88/Cfap61/Iqcg/Ttll1/Dzip1/Zmynd10/Intu/Mns1/Dnaaf3/Ttll5/Dnaaf1/Cfap58/Kif3a/Cfap221	33
GO:0032886	GO:0032886	regulation of microtubule-based process	66/2615	265/28891	1.92241044111932e-14	4.81643915935437e-12	3.56910675318337e-12	Nefh/Cnih2/Hspa1a/Cdkn1b/Cfap43/Ccdc40/Stmn1/Cfap69/Spice1/Cfap45/Spag6l/Kif9/Trim37/Hsph1/Map1b/Apc2/Ccdc39/Drc1/Tacc2/Kat2b/Wdr47/Hspa1b/Bbs4/Tmem67/Mapre2/Cfap206/Stk11/Akap9/Clip3/Sass6/Cfap298/Numa1/Dnah11/Cfap20/Apc/Azin1/Ccdc65/Rsph4a/Agrn/Mapre1/Taok1/Togaram1/Cep70/Bicd1/Pkd1/Pde4dip/Hap1/Dnaaf1/Arl2/Ccnl1/Dctn1/Map9/Spef1/Chordc1/Slain2/Cep97/Atf5/Xpo1/Sirt1/Ppp1r35/Mapk15/Kif3a/Chmp4b/…	66
GO:0060972	GO:0060972	left/right pattern formation	45/2615	141/28891	2.02765786544731e-14	4.87692269797387e-12	3.61392662923725e-12	Disp1/Zic2/Zic3/Ccdc40/Ift122/Enkur/Cfap45/Srf/Rpgrip1l/Acvr1/Cep290/Foxj1/Ccdc39/Drc1/Dand5/Tbc1d32/Tmem67/Cfap52/Ccdc103/Tmed2/Dnah11/Dnah5/Ift57/Notch2/Tmem107/Ift88/Dnaaf4/Dync2h1/Epb41l5/Ofd1/Ift52/Daw1/Mns1/Vangl2/Dnaaf3/Smo/Kdm2a/Dnaaf1/Rfx3/Mib1/Psen1/Invs/Acvr2a/Kif3a/Ap1b1	45
GO:0042176	GO:0042176	regulation of protein catabolic process	81/2615	369/28891	4.39818078934823e-14	1.01716388793657e-11	7.53744910174538e-12	Herpud1/Hspa1a/Wfs1/Hsp90ab1/Axin2/Chek2/Anxa2/Aqp11/Nedd4l/Nfe2l1/Crebrf/Apc2/Tlk2/Dab2ip/Trib1/Cst3/Agap2/Rnft1/Zer1/Hfe/Hspa1b/Tmem67/Tmf1/Serpinb1a/Dda1/Atp13a2/Apc/Psmd1/Azin1/Rhbdd3/Rybp/Akt1/Dnaaf4/Wac/Dnajb2/Fbxl5/Bcap31/Pttg1ip/Ezr/Smarcc1/Rnf217/Usp38/Sox9/Pias1/Bag2/Commd1/Snx1/Pkd1/Dedd/Prkaca/Caml/Usp19/Btrc/Rnf41/Sumo2/Mtm1/Psen1/Xpo1/Ubxn1/Psmd2/Ddrgk1/Pin1/Tmem259/N4bp1/Fbxl20/Snx…	81
GO:0030705	GO:0030705	cytoskeleton-dependent intracellular transport	57/2615	214/28891	5.32835210967911e-14	1.18664374946298e-11	8.79333897866342e-12	Mgarp/Dlg2/Nefh/Cnih2/Syne2/Kif5c/Kif13a/Tuba1a/Spag17/Ttc21a/Ift122/Borcs6/Myo6/Ift43/Ift81/Map1b/Rpgr/Fnbp1l/Wdpcp/Ift22/Ndel1/Stk11/Clip3/Stau2/Kif13b/Ift57/Ccdc186/Bicdl1/Ift88/Dync2h1/Myo5a/Prkcz/Pura/Nde1/Ift52/Armcx3/Intu/Vamp7/Bloc1s5/Wdr35/Bicd1/Snapin/Hap1/Sun1/Hspb1/Agbl4/Ap3m2/Mak/Kif1b/Arhgap21/Kif3a/Mecp2/Cln3/Bbs1/Copg2/Kif1c/Ap3m1	57
GO:1905515	GO:1905515	non-motile cilium assembly	31/2615	77/28891	1.92332131557094e-13	4.13033252518858e-11	3.06068388301194e-11	Ift122/Ahi1/Rpgrip1l/Map4/Spag6l/Cep290/Pibf1/Cep126/Tbc1d32/Bbs4/Tmem67/Bbs10/Ccdc13/Tmem80/Ift57/Tmem107/Ift88/Dync2h1/Ttc8/Mapre1/Ift52/Intu/Vangl2/Exoc5/Hap1/Dctn1/Cep89/Pqbp1/Mak/Kif3a/Bbs1	31
GO:0009799	GO:0009799	specification of symmetry	44/2615	144/28891	2.21613056767453e-13	4.44186436780899e-11	3.29153708525133e-11	Disp1/Zic2/Zic3/Ccdc40/Enkur/Cfap45/Srf/Rpgrip1l/Acvr1/Cep290/Foxj1/Ccdc39/Map3k4/Drc1/Dand5/Ddit3/Tbc1d32/Tmem67/Cfap52/Ccdc103/Tmed2/Dnah11/Dnah5/Ift57/Notch2/Tmem107/Ift88/Dnaaf4/Dync2h1/Ofd1/Ift52/Daw1/Vangl2/Dnaaf3/Smo/Kdm2a/Dnaaf1/Rfx3/Mib1/Psen1/Invs/Acvr2a/Kif3a/Ap1b1	44
GO:0009855	GO:0009855	determination of bilateral symmetry	44/2615	144/28891	2.21613056767453e-13	4.44186436780899e-11	3.29153708525133e-11	Disp1/Zic2/Zic3/Ccdc40/Enkur/Cfap45/Srf/Rpgrip1l/Acvr1/Cep290/Foxj1/Ccdc39/Map3k4/Drc1/Dand5/Ddit3/Tbc1d32/Tmem67/Cfap52/Ccdc103/Tmed2/Dnah11/Dnah5/Ift57/Notch2/Tmem107/Ift88/Dnaaf4/Dync2h1/Ofd1/Ift52/Daw1/Vangl2/Dnaaf3/Smo/Kdm2a/Dnaaf1/Rfx3/Mib1/Psen1/Invs/Acvr2a/Kif3a/Ap1b1	44
GO:0006457	GO:0006457	protein folding	49/2615	173/28891	2.48956596975053e-13	4.82895489551933e-11	3.57838123937317e-11	Hspa1a/Pdia3/Dnajb13/Hsp90b1/Sdf2l1/Hsp90ab1/Entpd5/Canx/Dnajc10/Pdia4/Hspa5/Selenof/Hsph1/Hspa2/Dnajb4/Fkbp2/Dnajc3/Pfdn5/Hspa1b/Dnajc25/Ppil6/Pdcd5/Dnajb1/Dnajc5/Nktr/Dnajb2/Hspa13/Ppib/Dnaja4/Zmynd10/Cct7/H2-DMb1/Txndc5/Pofut2/Dnajb14/Arl2/Dnaja3/Chordc1/Sdf2/Ranbp2/Dnajc18/Hspb1/Prdx4/Mesd/Calr/Fkbp8/Grpel1/Tbcel/Unc45a	49
GO:0007224	GO:0007224	smoothened signaling pathway	48/2615	168/28891	3.0448952902248e-13	5.72154855628804e-11	4.23981636957947e-11	Wnt9a/Pax6/Sall3/Disp1/Enpp1/Zic3/Tuba1a/Zic1/Dcdc2a/Ift122/Por/Rfx4/Rpgrip1l/Hipk2/Gli3/Cdon/Zfp423/Hes1/Ift81/Tulp3/Iqub/Boc/Wdpcp/Tbc1d32/Gas1/Tmed2/Ift57/Txndc15/Ift88/Dyrk2/Dync2h1/Mgrn1/Fbxl17/Ro60/Dzip1/Ift52/Intu/Fgfr2/Tctn2/Kctd6/Smo/Prkaca/Stk36/Hipk1/Ndst1/Fkbp8/Kif3a/Tmem231	48
GO:0061512	GO:0061512	protein localization to cilium	30/2615	74/28891	3.77508997285361e-13	6.87867151720265e-11	5.09727459492482e-11	Ccdc40/Ttc21a/Ift122/Rab11fip3/Rom1/Zfp423/Tulp3/Bbip1/Ccdc39/Snx10/Rabep1/Tbc1d32/Bbs4/Lztfl1/Dnah11/Tmem107/Dync2h1/Dzip1/Zmynd10/Bbs9/Ccdc66/Tctn2/Wdr35/Fam149b/Entr1/Cfap58/Invs/Crocc/Mapk15/Bbs1	30
GO:0007368	GO:0007368	determination of left/right symmetry	42/2615	135/28891	3.91872277158415e-13	6.93037647809868e-11	5.13558931644449e-11	Disp1/Zic2/Zic3/Ccdc40/Enkur/Cfap45/Srf/Rpgrip1l/Acvr1/Cep290/Foxj1/Ccdc39/Drc1/Dand5/Tbc1d32/Tmem67/Cfap52/Ccdc103/Tmed2/Dnah11/Dnah5/Ift57/Notch2/Tmem107/Ift88/Dnaaf4/Dync2h1/Ofd1/Ift52/Daw1/Vangl2/Dnaaf3/Smo/Kdm2a/Dnaaf1/Rfx3/Mib1/Psen1/Invs/Acvr2a/Kif3a/Ap1b1	42
GO:0001654	GO:0001654	eye development	86/2615	428/28891	1.34219950000519e-12	2.30589874100891e-10	1.7087309724878e-10	Rbp4/Mab21l2/Lmx1b/Prom1/Bmpr1b/Pax6/Crybg3/Nhs/Tenm3/Cdkn1b/Meis1/Pxdn/Ift122/Rcn1/Rara/Smoc1/Ahi1/Fat1/Srf/Rpgrip1l/Pygo2/Hipk2/Gli3/Phactr4/Rom1/Gpm6a/Frem2/Otx2/Cdon/Pou2f1/Hes1/Jun/Cep290/Tulp3/Nphp1/Klf4/Pknox1/Vim/Rpgr/Irx5/Pfdn5/Thrb/Wdpcp/Nfix/Tbc1d32/Bbs4/Chd7/Tdrd7/Gas1/Myh10/Stau2/Zfp513/Slc4a7/Apc/Notch2/Jag1/Ift88/Ttc8/Hmgb1/Abi2/Cln8/Rab3gap1/Sox9/Hmgn1/Fgfr2/Pbx2/Atf6/Ttll5/Arid1a…	86
GO:0006338	GO:0006338	chromatin remodeling	94/2615	489/28891	1.80769943934563e-12	3.01936020244036e-10	2.23742448150587e-10	Pax6/Padi2/Nap1l5/Zbtb7a/Chaf1a/Uhrf1/Setd4/Ndn/Atrx/Cecr2/Naa60/Kmt2a/Arid4b/Pcgf5/Trim37/Fam47e/BC004004/Ftx/Morf4l1/Spty2d1/Kat2b/Pcgf3/Lmna/Bcl7a/Tet1/Jarid2/Cabin1/Kcnq1ot1/Pcgf2/Chd7/N6amt1/Arid1b/Smchd1/Pik3ca/Zmpste24/Lmnb1/Mtf2/Rybp/Wac/Phf2/Hmgb1/Parp2/Trip12/Bcl7c/Smarcc1/Zfp827/Kdm5b/Apobec1/Pcid2/L3mbtl3/Rbbp4/Sox9/Mier1/Nr3c1/Dnmt1/Kdm5a/Klf2/Kdm2a/Phf8/Smarcd1/Arid1a/Ttf1/Brd2/Dnaj…	94
GO:0150063	GO:0150063	visual system development	86/2615	431/28891	1.9936722650925e-12	3.23998684594627e-10	2.40091456561495e-10	Rbp4/Mab21l2/Lmx1b/Prom1/Bmpr1b/Pax6/Crybg3/Nhs/Tenm3/Cdkn1b/Meis1/Pxdn/Ift122/Rcn1/Rara/Smoc1/Ahi1/Fat1/Srf/Rpgrip1l/Pygo2/Hipk2/Gli3/Phactr4/Rom1/Gpm6a/Frem2/Otx2/Cdon/Pou2f1/Hes1/Jun/Cep290/Tulp3/Nphp1/Klf4/Pknox1/Vim/Rpgr/Irx5/Pfdn5/Thrb/Wdpcp/Nfix/Tbc1d32/Bbs4/Chd7/Tdrd7/Gas1/Myh10/Stau2/Zfp513/Slc4a7/Apc/Notch2/Jag1/Ift88/Ttc8/Hmgb1/Abi2/Cln8/Rab3gap1/Sox9/Hmgn1/Fgfr2/Pbx2/Atf6/Ttll5/Arid1a…	86
GO:1905897	GO:1905897	regulation of response to endoplasmic reticulum stress	30/2615	79/28891	2.84043607867613e-12	4.49461635291567e-10	3.33062767895735e-10	Herpud1/Wfs1/Manf/Pdia6/Hyou1/Aqp11/Nfe2l1/Crebrf/Selenos/Nck1/Ppp1r15a/Rnft1/Spop/Tmem67/Xbp1/Ficd/Bcap31/Syvn1/Tmbim6/Atf6/Usp19/Mbtps2/Atf6b/Erp29/Ubxn1/Ddrgk1/Sirt1/Tmem259/Ubqln1/Eif2a	30
GO:0009895	GO:0009895	negative regulation of catabolic process	74/2615	349/28891	3.30213125032761e-12	5.03845893767738e-10	3.73362918644487e-10	Slc7a5/Flcn/Hsp90ab1/Axin2/Rragd/Tob1/Zfp36/Hipk2/Dap/Anks1/Anxa2/Aqp11/Nampt/Larp4b/Tlk2/Dab2ip/Cst3/Agap2/Stk38l/Hfe/Etfbkmt/Tsc1/Wdr6/Pink1/Thrap3/Ehmt2/Azin1/Angel2/Rybp/Akt1/Fez2/Wac/Klhl22/Ncor1/Cirbp/Sik2/Smarcc1/Apobec1/Mettl1/Rnf5/Usp38/Srsf1/Hnrnpd/Secisbp2/Dedd/Prkaca/Caml/Csde1/Usp19/Tent4b/Rnf41/Mtm1/Psen1/Nbas/Mettl16/Ubxn1/Ddrgk1/Pin1/Foxk2/Foxk1/Rbm24/N4bp1/Naf1/Snx12/Hmgcr/Mdm4/T…	74
GO:0048880	GO:0048880	sensory system development	86/2615	435/28891	3.3517105855163e-12	5.03845893767738e-10	3.73362918644487e-10	Rbp4/Mab21l2/Lmx1b/Prom1/Bmpr1b/Pax6/Crybg3/Nhs/Tenm3/Cdkn1b/Meis1/Pxdn/Ift122/Rcn1/Rara/Smoc1/Ahi1/Fat1/Srf/Rpgrip1l/Pygo2/Hipk2/Gli3/Phactr4/Rom1/Gpm6a/Frem2/Otx2/Cdon/Pou2f1/Hes1/Jun/Cep290/Tulp3/Nphp1/Klf4/Pknox1/Vim/Rpgr/Irx5/Pfdn5/Thrb/Wdpcp/Nfix/Tbc1d32/Bbs4/Chd7/Tdrd7/Gas1/Myh10/Stau2/Zfp513/Slc4a7/Apc/Notch2/Jag1/Ift88/Ttc8/Hmgb1/Abi2/Cln8/Rab3gap1/Sox9/Hmgn1/Fgfr2/Pbx2/Atf6/Ttll5/Arid1a…	86
GO:1901873	GO:1901873	regulation of post-translational protein modification	66/2615	295/28891	3.93509848273822e-12	5.77115784797681e-10	4.27657814568187e-10	Herpud1/Bex1/Wfs1/Egr1/Flcn/Bex4/Nsmce3/Spsb4/Hspa5/Angpt1/Arrdc3/Trib1/Birc2/Cul3/Xbp1/Pink1/Siah2/Nfyb/Cry1/Huwe1/Ehmt2/Akt1/Dnajb2/Rwdd3/Pttg1ip/Gnl3l/U2af2/Pias1/Bag2/Commd1/Usp4/Gtpbp4/Nmi/Otud4/Caml/Tollip/Btrc/Mul1/Dnaja3/Sumo2/Psen1/Pias4/Dcun1d1/Tspyl5/Ubxn1/Pin1/Tada2a/Sirt1/Cep63/N4bp1/Mapk15/Gsk3a/Gps2/Ube2d1/Mecp2/Gbp4/Phf23/Trib2/Rassf1/Ubxn2a/Topors/Mta1/Psmd10/Svbp/Ubqln1/Trim21	66
GO:1903320	GO:1903320	regulation of protein modification by small protein conjugation or removal	59/2615	249/28891	4.38627966821503e-12	6.27969039166118e-10	4.65341399387323e-10	Herpud1/Bex1/Wfs1/Egr1/Bex4/Nsmce3/Spsb4/Hspa5/Angpt1/Arrdc3/Trib1/Birc2/Cul3/Pink1/Siah2/Cry1/Huwe1/Akt1/Dnajb2/Rwdd3/Pttg1ip/Gnl3l/U2af2/Pias1/Bag2/Commd1/Usp4/Gtpbp4/Nmi/Otud4/Caml/Tollip/Btrc/Mul1/Dnaja3/Sumo2/Psen1/Pias4/Dcun1d1/Tspyl5/Ubxn1/Pin1/Cep63/N4bp1/Mapk15/Gsk3a/Gps2/Ube2d1/Gbp4/Phf23/Trib2/Rassf1/Ubxn2a/Topors/Mta1/Psmd10/Svbp/Ubqln1/Trim21	59
GO:0006605	GO:0006605	protein targeting	67/2615	303/28891	4.76620937576155e-12	6.66493418057074e-10	4.93888966648681e-10	Mgarp/Herpud1/Srpr/Prnp/Myo6/Hspa5/Sec61b/Spcs3/Gcc2/Aqp11/Trim37/Tcaf1/Pick1/Nbea/Mipep/Tram1l1/Pex13/Bnip3l/Pmpca/Pdcd5/Sec63/Spcs2/Pink1/Ssr3/Zfand6/Stom/Gnptab/Srprb/Ywhaq/Bcap31/Tomm40/Timm8a1/Tram1/Tomm7/Zdhhc20/Snx16/Vamp7/Pan3/Srp19/Zdhhc1/Hap1/Dnajc19/Pex2/Irgm1/Zdhhc21/Immp1l/Irgm2/Vps13d/Timm22/Grpel1/Vps37a/Tomm22/Parl/Gsk3a/C2cd5/Agk/Chmp4b/Mfn2/Ywhag/Sorl1/Timm50/Pikfyve/Becn1/Mtch2…	67
GO:0006888	GO:0006888	endoplasmic reticulum to Golgi vesicle-mediated transport	38/2615	124/28891	8.48309550943908e-12	1.14537199185185e-09	8.48750451479493e-10	Kdelr3/Preb/Hyou1/Trappc4/Creb3l2/Tmed9/Cul3/Sec22c/Sec16a/Sec23a/Gas1/Sec24c/Sec24a/Tmed2/Vapa/Lman1/Trappc2/Bcap31/Tmed4/Arf1/Trappc12/Vamp7/Sec31a/Erp29/Trip11/Klhl12/Sec22a/Mapk15/Cope/Trappc11/Tex261/Trappc3/Sorl1/Trappc9/Scfd1/Copg2/Sec24d/Stx18	38
GO:0070286	GO:0070286	axonemal dynein complex assembly	20/2615	38/28891	8.57171788347468e-12	1.14537199185185e-09	8.48750451479493e-10	Tekt2/Ccdc40/Dnah7c/Dnah7a/Ccdc39/Drc1/Ccdc103/Dnah2/Dnah5/Ccdc65/Dnaaf4/Nisch/Zmynd10/Dnah7b/Daw1/Dnaaf3/Dnaaf1/Dnal1/Spag1/Dnaaf5	20
GO:0007389	GO:0007389	pattern specification process	93/2615	498/28891	1.2773236626145e-11	1.66968417028283e-09	1.23727941964466e-09	Fgfr4/Lmx1b/Bmpr1b/Pax3/Pax6/Lrp4/Otx1/Disp1/Wls/Msx1/Zic2/Zic3/Irx1/Zic1/Meis1/Ccdc40/Ift122/Shroom3/Btg2/Enkur/Rfx4/Axin2/Irx3/Cfap45/Srf/Rpgrip1l/Hipk2/Gli3/Kmt2a/Otx2/Cdon/Hes1/Acvr1/Cep290/Bhlhe41/Tulp3/Apc2/Foxj1/Ccdc39/Map3k4/Drc1/Nr2f2/Dand5/Ddit3/Tbc1d32/Tmem67/Pcgf2/Cfap52/Ccdc103/Tdrd7/Gas1/Tmed2/Dnah11/Dnah5/Apc/Ift57/Notch2/Tmem107/Ift88/Mtf2/Dnaaf4/Rnf220/Dync2h1/Ttc8/Epb41l5/Efnb1/…	93
GO:0035967	GO:0035967	cellular response to topologically incorrect protein	34/2615	104/28891	1.41059086170505e-11	1.8046559258367e-09	1.33729700282139e-09	Herpud1/Wfs1/Sdf2l1/Pdia6/Dnajc10/Hspa5/Crebrf/Selenos/Nck1/Tm7sf3/Ppp1r15a/Eif2ak4/Dnajc3/Pacrg/Atf3/Ddit3/Cul3/Akirin2/Xbp1/Ficd/Tmed2/Pmp22/Herpud2/Rnf5/Parp8/Tmbim6/Atf6/Dnajb14/Erlec1/Ube2w/Atf6b/Dnajc18/Ddrgk1/Eif2a	34
GO:0003002	GO:0003002	regionalization	87/2615	455/28891	1.61713467813896e-11	2.02579808742699e-09	1.5011690992461e-09	Fgfr4/Lmx1b/Bmpr1b/Pax3/Pax6/Lrp4/Otx1/Disp1/Wls/Msx1/Zic2/Zic3/Irx1/Ccdc40/Ift122/Btg2/Enkur/Rfx4/Axin2/Irx3/Cfap45/Srf/Rpgrip1l/Hipk2/Gli3/Kmt2a/Otx2/Cdon/Hes1/Acvr1/Cep290/Bhlhe41/Tulp3/Foxj1/Ccdc39/Map3k4/Drc1/Nr2f2/Dand5/Ddit3/Tbc1d32/Tmem67/Pcgf2/Cfap52/Ccdc103/Tdrd7/Gas1/Tmed2/Dnah11/Dnah5/Apc/Ift57/Notch2/Tmem107/Ift88/Mtf2/Dnaaf4/Rnf220/Dync2h1/Epb41l5/Ofd1/Ift52/Intu/Daw1/Fgfr2/Mns1/Van…	87
GO:0031503	GO:0031503	protein-containing complex localization	57/2615	244/28891	1.84556958521523e-11	2.26477753385697e-09	1.67825908790893e-09	Efnb2/Dlg2/Pacsin1/Cnih2/Kif5c/Anks1b/Tmem232/Spag17/Ttc21a/Ift122/Magi2/Myo6/Rcc2/Cep112/Vamp2/Ift43/Ift81/Rpgr/Rapgef4/Pick1/Nbea/Mzt1/Grip2/Wdpcp/Ift22/Lmna/Tspan9/Akirin2/Akap9/Stau2/Ift57/Lmnb1/Ift88/Dync2h1/Prkcz/Pura/Ezr/Stx3/Dzip1/Ift52/Ap2b1/Intu/Fxr1/Nacc2/Wdr35/Adam22/Snapin/Hap1/Dlg1/Sdad1/Xpo1/Nmd3/Mak/Atm/Bbs1/Iqsec1/Lsg1	57
GO:0036503	GO:0036503	ERAD pathway	34/2615	109/28891	6.07378851746387e-11	7.30433807110205e-09	5.41270458829991e-09	Herpud1/Wfs1/Hsp90b1/Dnajb9/Sdf2l1/Stt3b/Canx/Dnajc10/Hspa5/Sec61b/Aqp11/Selenos/Rnft1/Ubxn10/Tmem67/Erlin2/Ubxn4/Jkamp/Dnajb2/Bcap31/Ccdc47/Syvn1/Rnf5/Rnf121/Usp19/Erlec1/Tmub2/Ubxn8/Calr/Ubxn1/Tmem259/Rcn3/Ubqln1/Eif2a	34
GO:0072594	GO:0072594	establishment of protein localization to organelle	85/2615	452/28891	6.69536560452211e-11	7.89396732941009e-09	5.84963521237195e-09	Drd1/Mgarp/Cubn/Herpud1/Syk/Nup62cl/Zic1/Ift122/Srpr/Hsp90ab1/Gli3/Hspa5/Angpt1/Sec61b/Spcs3/Gcc2/Trim37/Mipep/Ing1/Ddit3/Lmna/Akirin2/Tram1l1/Pex13/Xbp1/Bnip3l/Pmpca/Bbc3/Pdcd5/Sec63/Spcs2/Pink1/Mdfic/Ssr3/Zfand6/Akt1/Gnptab/Srprb/Pkia/Bcap31/Pttg1ip/Tomm40/Timm8a1/Zfp827/Rab3gap1/Tram1/Tomm7/Ufm1/Snx16/Vamp7/Cct7/Srp19/Smo/Dnajc19/Pex2/Ranbp2/Irgm1/Psen1/Immp1l/Irgm2/Terf1/Vps13d/Timm22/Tnpo3/G…	85
GO:0010506	GO:0010506	regulation of autophagy	64/2615	300/28891	7.17852297590776e-11	8.30085743348718e-09	6.15115136781731e-09	Lmx1b/Slc7a5/Flcn/Rragd/Dap/Ormdl3/Mtmr3/Nampt/Dnm1l/Sesn3/Cisd1/Ulk2/Stk38l/Ddit3/Rnf31/Tsc1/Xbp1/Bnip3l/Stk11/Atp13a2/Wdr6/Pink1/Ehmt2/Zmpste24/Cisd2/Akt1/Fez2/Wac/Klhl22/Hmgb1/Scoc/Xpa/Rab3gap1/Rnf5/Tecpr1/Trim23/Gpr137/Smo/Atf6/Map3k7/Rnf41/Dram2/Irgm1/Mtm1/Irgm2/Fkbp8/Fbxl2/Vps13d/Sirt1/Foxk2/Foxk1/Mapk15/Atm/Parl/Gsk3a/Chmp4b/Phf23/Dapk1/Iigp1/Cln3/Scfd1/Ubqln1/Becn1/Trim21	64
GO:0043010	GO:0043010	camera-type eye development	75/2615	380/28891	8.70534919775654e-11	9.87646504266228e-09	7.31871760756772e-09	Rbp4/Mab21l2/Lmx1b/Prom1/Bmpr1b/Pax6/Crybg3/Nhs/Tenm3/Cdkn1b/Meis1/Ift122/Rcn1/Rara/Ahi1/Fat1/Srf/Rpgrip1l/Pygo2/Hipk2/Gli3/Phactr4/Rom1/Gpm6a/Cdon/Pou2f1/Hes1/Jun/Cep290/Tulp3/Nphp1/Klf4/Pknox1/Vim/Rpgr/Irx5/Pfdn5/Thrb/Wdpcp/Nfix/Tbc1d32/Bbs4/Chd7/Tdrd7/Gas1/Myh10/Zfp513/Slc4a7/Apc/Notch2/Jag1/Ttc8/Abi2/Cln8/Rab3gap1/Sox9/Hmgn1/Fgfr2/Ttll5/Arid1a/Man2a1/Hipk1/Dlg1/Hdac1/Celf4/Fkbp8/Vhl/Frs2/Tmem…	75
GO:0018205	GO:0018205	peptidyl-lysine modification	53/2615	227/28891	9.49534440820836e-11	1.05732418382513e-08	7.83504734501871e-09	Trpm4/Egr1/Por/Setd4/Uspl1/Kmt2a/Eef1akmt2/Morf4l1/Dip2b/Dhps/Gcsh/Kat2b/Etfbkmt/P3h3/Esco1/Hint1/Kmt5a/Nfyb/Ehmt2/Msl3l2/Meaf6/Rwdd3/Gnl3l/Setd3/Pias1/Morf4l2/Smo/Senp3/Setd1b/Map3k7/Pias2/Tollip/Smyd3/Atpsckmt/Mettl21a/Mbd3/Yeats2/Mul1/Sumo2/Dot1l/Ruvbl1/Pias4/Suz12/Tada2a/Brd8/Sirt1/Supt3/Kif3a/Mecp2/P3h4/Topors/Senp5/Zfp451	53
GO:0061136	GO:0061136	regulation of proteasomal protein catabolic process	48/2615	195/28891	1.03748541234461e-10	1.13425450625967e-08	8.40512105350191e-09	Herpud1/Hspa1a/Wfs1/Hsp90ab1/Axin2/Aqp11/Nfe2l1/Tlk2/Dab2ip/Trib1/Rnft1/Zer1/Hfe/Hspa1b/Tmem67/Tmf1/Dda1/Rybp/Akt1/Dnaaf4/Wac/Dnajb2/Bcap31/Smarcc1/Rnf217/Usp38/Pias1/Bag2/Commd1/Pkd1/Prkaca/Caml/Usp19/Btrc/Sumo2/Mtm1/Psen1/Xpo1/Ubxn1/Ddrgk1/Tmem259/N4bp1/Gsk3a/Trib2/Usp5/Psmd10/Ubqln1/Eif2a	48
GO:0006397	GO:0006397	mRNA processing	90/2615	496/28891	1.31760695397978e-10	1.41478046683578e-08	1.04838914214218e-08	Apobec2/Zbtb7a/Snrnp70/Rprd1a/Prpf31/Malat1/Cdc5l/Txnl4a/Ncbp2/Rnmt/Hnrnpa2b1/Cstf3/Ubl5/Crnkl1/Puf60/Rnf113a2/Tra2a/Adarb1/Alyref/Sf3b2/Thrap3/Wbp11/Cstf2t/Rbmx2/Slbp/Prpf3/Tia1/Cirbp/Rsrc1/U2af2/Lsm5/Apobec1/Snip1/Ptbp2/Hnrnpf/Rbm48/Lgals3/Fxr1/Pan3/Usp4/Ramac/Srsf1/Prdx6/Ddx39b/Sf1/Prpf18/Akap8l/Prkaca/Dnajc17/Snrpf/Srsf10/Tent4b/Rbm6/Rbmxl1/Nsrp1/Cir1/Ppwd1/Mfap1b/Snrpn/Cdc73/Rnpc3/Aqr/Setx/P…	90
GO:0070085	GO:0070085	glycosylation	52/2615	225/28891	2.10892250019406e-10	2.19997220264257e-08	1.6302366510781e-08	Galnt15/Galnt12/Dpy19l3/Dpy19l1/Gfpt1/Cog7/Mgat5/Galnt2/Vegfb/St3gal1/Cds2/B4galt6/Galnt10/St3gal5/B3galt2/Galnt7/Tusc3/Dpy19l2/Stt3b/Entpd5/Alg2/Tmtc1/Alg10b/Aqp11/Ost4/Gcnt1/Gorasp1/Magt1/Gmppb/B3galt6/Ramp1/Dad1/Tet1/Pmm2/Galnt1/Mlec/Alg14/Ddost/Dpy19l4/Tmem258/Mgat2/Krtcap2/St3gal6/Rpn1/Cog1/Pofut2/Trip11/Psen1/B4galt1/Gxylt1/Cog5/Tet2	52
GO:0006486	GO:0006486	protein glycosylation	48/2615	199/28891	2.19664406790767e-10	2.19997220264257e-08	1.6302366510781e-08	Galnt15/Galnt12/Dpy19l3/Dpy19l1/Gfpt1/Cog7/Mgat5/Galnt2/Vegfb/St3gal1/Galnt10/St3gal5/B3galt2/Galnt7/Tusc3/Dpy19l2/Stt3b/Entpd5/Alg2/Tmtc1/Alg10b/Aqp11/Ost4/Gcnt1/Gorasp1/Magt1/Gmppb/B3galt6/Ramp1/Dad1/Tet1/Pmm2/Galnt1/Mlec/Alg14/Ddost/Dpy19l4/Tmem258/Mgat2/Krtcap2/St3gal6/Rpn1/Pofut2/Trip11/Psen1/B4galt1/Gxylt1/Tet2	48
GO:0043413	GO:0043413	macromolecule glycosylation	48/2615	199/28891	2.19664406790767e-10	2.19997220264257e-08	1.6302366510781e-08	Galnt15/Galnt12/Dpy19l3/Dpy19l1/Gfpt1/Cog7/Mgat5/Galnt2/Vegfb/St3gal1/Galnt10/St3gal5/B3galt2/Galnt7/Tusc3/Dpy19l2/Stt3b/Entpd5/Alg2/Tmtc1/Alg10b/Aqp11/Ost4/Gcnt1/Gorasp1/Magt1/Gmppb/B3galt6/Ramp1/Dad1/Tet1/Pmm2/Galnt1/Mlec/Alg14/Ddost/Dpy19l4/Tmem258/Mgat2/Krtcap2/St3gal6/Rpn1/Pofut2/Trip11/Psen1/B4galt1/Gxylt1/Tet2	48
GO:1903050	GO:1903050	regulation of proteolysis involved in protein catabolic process	53/2615	232/28891	2.23185262292599e-10	2.19997220264257e-08	1.6302366510781e-08	Herpud1/Hspa1a/Wfs1/Hsp90ab1/Axin2/Hipk2/Anks1/Aqp11/Nfe2l1/Tlk2/Dab2ip/Trib1/Rnft1/Zer1/Hfe/Hspa1b/Tmem67/Tmf1/Dda1/Rybp/Akt1/Dnaaf4/Wac/Dnajb2/Bcap31/Smarcc1/L3mbtl3/Rnf217/Usp38/Pias1/Bag2/Commd1/Pkd1/Prkaca/Caml/Usp19/Btrc/Sumo2/Mtm1/Psen1/Agbl4/Xpo1/Ubxn1/Ddrgk1/Tmem259/N4bp1/Gsk3a/Trib2/Usp5/Lats1/Psmd10/Ubqln1/Eif2a	53
GO:0007030	GO:0007030	Golgi organization	38/2615	137/28891	2.25580183187556e-10	2.19997220264257e-08	1.6302366510781e-08	Cog7/Rab30/Fam174b/Gcc2/Gorasp1/Tmed9/Sec16a/Rab6b/Akap9/Rab43/Golga5/Gbf1/Tmed2/Huwe1/Dync2h1/Ubxn2b/Lman1/Tmed4/Nsfl1c/Golph3l/Trappc12/Gak/Vamp7/Surf4/Cog1/Myo18a/Lysmd3/Rab2b/Pde4dip/Vmp1/Trip11/Prmt5/Arhgap21/Vps13b/Trappc11/Cog5/Ubxn2a/Stx18	38
GO:0120316	GO:0120316	sperm flagellum assembly	21/2615	48/28891	2.28398433604529e-10	2.19997220264257e-08	1.6302366510781e-08	Armc2/Cfap43/Cfap69/Cfap65/Spag6l/Cfap54/Ift81/Cfap47/Cfap44/Spef2/Cfap206/Cfap157/Ift88/Cfap61/Iqcg/Ttll1/Dzip1/Mns1/Ttll5/Cfap58/Cfap221	21
GO:0030900	GO:0030900	forebrain development	80/2615	425/28891	2.30497669659873e-10	2.19997220264257e-08	1.6302366510781e-08	Drd1/Mgarp/Cdk5r2/Pax6/Sall3/Slit2/Sct/Otx1/Epha5/Syne2/Msx1/Zic3/Pou3f4/Tuba1a/Ccdc141/Lrp8/Zic5/Zic1/Prkg1/Btg2/Ncam1/Rfx4/Atrx/Cdh2/Srf/Rpgrip1l/Kras/Gli3/Otx2/Ncor2/Cdon/Nr4a2/Hes1/Dab2ip/Nr2f2/Tacc2/Nfix/Wdr47/Bbs4/Akirin2/Ndel1/Pex13/Tsc1/Chd7/Ulk4/Myh10/Dnah5/Dock7/Ift88/Ryk/Dync2h1/Ttc8/Ncor1/Nde1/Rab3gap1/Uba6/Gak/Fxr1/Fgfr2/Mrtfb/Secisbp2/Smo/Hap1/Arid1a/Sun1/Xrcc1/Psen1/Ndst1/Atf5/Hdac…	80
GO:0031396	GO:0031396	regulation of protein ubiquitination	50/2615	213/28891	2.60654025993636e-10	2.44892602859333e-08	1.81471791452477e-08	Herpud1/Bex1/Wfs1/Bex4/Nsmce3/Spsb4/Hspa5/Angpt1/Arrdc3/Trib1/Birc2/Cul3/Pink1/Siah2/Cry1/Huwe1/Akt1/Dnajb2/Pttg1ip/Gnl3l/U2af2/Bag2/Commd1/Usp4/Gtpbp4/Nmi/Caml/Btrc/Dnaja3/Psen1/Dcun1d1/Tspyl5/Ubxn1/Pin1/Cep63/N4bp1/Mapk15/Gsk3a/Gps2/Ube2d1/Gbp4/Phf23/Trib2/Rassf1/Ubxn2a/Topors/Mta1/Psmd10/Svbp/Ubqln1	50
GO:1901987	GO:1901987	regulation of cell cycle phase transition	83/2615	449/28891	2.68996382330545e-10	2.48842345685164e-08	1.84398653668858e-08	Kcna5/Cdkn1b/Adamts1/Nek11/Prmt2/Mepce/Chek2/Rcc2/Ptpn11/Cdk10/Acvr1/Cdc14b/Mlf1/Stk33/Klf4/Hspa2/Eme2/Msh2/Eif2ak4/Cdc5l/Mbtps1/Cul3/Bcl7a/Ube2u/Psmg2/Zwint/Rrm2b/Gas1/Arid1b/Sass6/Cry1/Apc/Xpc/Lmnb1/Akt1/Pkia/Wac/Trp53bp1/Klhl22/Ube2e2/Cirbp/Bcl7c/Ints3/Smarcc1/Taok1/Etaa1/Pcid2/Hus1/Uimc1/Tiprl/Nacc2/Ddx39b/Pkd1/Smarcd1/Arid1a/Mbtps2/Fem1b/Ctc1/Anapc11/Ing4/Dot1l/Dlg1/Jade1/Cdc73/Atf5/Ankrd17/…	83
GO:0006644	GO:0006644	phospholipid metabolic process	71/2615	360/28891	2.84089180002671e-10	2.55765349839248e-08	1.89528779901361e-08	Sgms2/Etnk2/Smpd5/Pik3r3/Cds2/Pla2g7/Slc27a1/Ormdl3/Agpat5/Mtmr3/Plaat1/Pcyt1b/Mboat2/Plscr1/Gpcpd1/Napepld/Gdpd1/Ip6k2/Pnpla6/Gde1/Cdipt/Pigh/Agpat4/Ormdl1/Pik3ca/Slc30a5/Agpat1/Inppl1/Vapa/Itpkb/Mtmr6/Plcb3/Cln8/Ocrl/Arf1/Lclat1/Pdgfa/Pisd/Chka/Dgkd/Plpp5/Gpat4/Samd8/Lpin1/Prdx6/Smpd3/Crls1/Pigs/Socs3/Sgms1/Dnajc19/Dpm2/Mtm1/Pgap2/Pigk/Serinc2/Fdft1/Pcx/Pip4p1/Inpp5a/Mecp2/Abhd16a/Fitm2/Isyna1/…	71
GO:0006900	GO:0006900	vesicle budding from membrane	27/2615	77/28891	2.89240708283201e-10	2.55765349839248e-08	1.89528779901361e-08	Preb/Trappc4/Tmed9/Fnbp1l/Cul3/Sec16a/Sec23a/Gbf1/Sec24c/Sec24a/Vapa/Trappc2/Golph3l/Arf1/Trappc12/Snap91/Myo18a/Sec31a/Prkci/Ap3m2/Klhl12/Mapk15/Trappc11/Chmp4b/Trappc3/Trappc9/Sec24d	27
GO:1902017	GO:1902017	regulation of cilium assembly	27/2615	77/28891	2.89240708283201e-10	2.55765349839248e-08	1.89528779901361e-08	Tbc1d30/Syne2/Kctd17/Dcdc2a/Rab11fip3/Map4/Cdk10/Sdccag8/Wdpcp/Bbs4/Tmem67/Ift88/Akt1/Dzip1/Zmynd10/Intu/Mns1/Hap1/Entr1/Yap1/Cep97/Pqbp1/Crocc/Mak/Ppp1r35/Mapk15/Arhgap35	27
GO:0032386	GO:0032386	regulation of intracellular transport	69/2615	346/28891	3.05701736671362e-10	2.66403556899261e-08	1.97411968166266e-08	Lmx1b/Reep1/Nefh/Cnih2/Zic1/Arhgap1/Hsp90ab1/Prnp/Atp9a/Rab11fip3/Gli3/Angpt1/Vamp2/Anxa2/Ptpn11/Gcc2/Cep290/Rufy3/Crebrf/Map1b/Tcaf1/Rab11b/Ndel1/Emd/Xbp1/Bnip3l/Stk11/Eipr1/Atp13a2/Gas1/Bbc3/Pdcd5/Pink1/Numa1/Mdfic/Stom/Pkia/Bcap31/Ezr/Capn10/Tomm7/Arf1/Ufm1/Uhmk1/Vamp7/Commd1/B3gat3/Smo/Akap8l/Hap1/Prkaca/Erlec1/Camk1/Psen1/Xpo1/Snx12/Parl/Kif3a/Gsk3a/Thoc2/Cpsf6/C2cd5/Mecp2/Gbp4/Vps11/Sorl1/N…	69
GO:0072384	GO:0072384	organelle transport along microtubule	29/2615	88/28891	3.5270217748826e-10	3.02971170462416e-08	2.2450952139967e-08	Mgarp/Nefh/Cnih2/Syne2/Kif13a/Tuba1a/Borcs6/Map1b/Ndel1/Stk11/Bicdl1/Prkcz/Nde1/Armcx3/Vamp7/Bloc1s5/Bicd1/Snapin/Hap1/Sun1/Agbl4/Ap3m2/Kif1b/Arhgap21/Mecp2/Cln3/Copg2/Kif1c/Ap3m1	29
GO:0030317	GO:0030317	flagellated sperm motility	42/2615	164/28891	4.02857408017312e-10	3.41180506254662e-08	2.52823633526654e-08	Nsun7/Tmem232/Armc2/Tekt2/Cfap43/Ccdc40/Ttc21a/Cfap69/Enkur/Cfap45/Cfap65/Spag6l/Ttll3/Kif9/Cfap54/Ift81/Eno4/Ccdc39/Cfap47/Cfap44/Spef2/Tmf1/Lztfl1/Cfap206/Spata33/Cfap52/Cfap157/Dnah11/Dnah5/Ift88/Cfap61/Iqcg/Ttll1/Tcte1/Rabl2/Dzip1/Mns1/Ttll5/Cfap58/Ttll8/Cfap221/Ttll9	42
GO:0090150	GO:0090150	establishment of protein localization to membrane	58/2615	270/28891	4.14709835948914e-10	3.4634031160567e-08	2.56647183563122e-08	Mal/Reep1/Kif13a/Srpr/Prnp/Hspa5/Vamp2/Sec61b/Aqp11/Gorasp1/Tcaf1/Rab11b/Golga4/Grip2/Tram1l1/Sptbn1/Bbc3/Pdcd5/Emc7/Sec63/Ssr3/Stom/Srprb/Tomm40/Ccdc47/Rab3gap1/Mmgt1/Golph3l/Stx3/Tram1/Zdhhc20/Vamp7/Frmpd1/Commd1/Srp19/Zdhhc1/Caml/Prepl/Vamp3/Emc3/Zdhhc21/Irgm2/Timm22/Sys1/Vps37a/Tomm22/C2cd5/Agk/Chmp4b/Atp2c1/Sorl1/Cln3/Bbs1/Pikfyve/Mtch2/Zdhhc23/Wdr83os/Rab3ip	58
GO:0097722	GO:0097722	sperm motility	43/2615	172/28891	5.68084775314144e-10	4.67930651227938e-08	3.46748789315757e-08	Nsun7/Tmem232/Armc2/Tekt2/Cfap43/Ccdc40/Ttc21a/Cfap69/Enkur/Cfap45/Cfap65/Spag6l/Ttll3/Kif9/Cfap54/Ift81/Eno4/Ccdc39/Cfap47/Cfap44/Spef2/Tmf1/Lztfl1/Cfap206/Spata33/Cfap52/Cfap157/Dnah11/Dnah5/Ift88/Cfap61/Iqcg/Ttll1/Tcte1/Rabl2/Dzip1/Zmynd10/Mns1/Ttll5/Cfap58/Ttll8/Cfap221/Ttll9	43
GO:0016050	GO:0016050	vesicle organization	70/2615	359/28891	6.33827207000242e-10	5.15027431850332e-08	3.81648729335992e-08	Unc13c/Kif13a/Preb/Clcn3/Abcg1/Vamp2/Aqp11/Trappc4/Snx10/Tmed9/Fnbp1l/Cul3/Sec16a/Sec23a/Tmf1/Atp13a2/Gbf1/Sec24c/Atp6v1c1/Atp6v1e1/Sec24a/Snap29/Plekhj1/Slc9a8/Vapa/Trappc2/Plekha3/Golph3l/Stx3/Arf1/Ap1s1/Trappc12/Zdhhc20/Vamp7/Snap91/Bloc1s5/Myo18a/Sdc4/Snapin/Aktip/Hps5/Sec31a/Prkci/Vamp3/Usp50/Atp6v0e2/Stx16/Ap3m2/Klhl12/Agfg1/Vps13b/Mapk15/Tmem127/Trappc11/C2cd5/Chmp4b/Snx19/Trappc3/Vps11/Tr…	70
GO:0031647	GO:0031647	regulation of protein stability	64/2615	316/28891	6.89814271441874e-10	5.53047095223998e-08	4.09822289265046e-08	Msx1/Wfs1/Cog7/Hsp90ab1/Prnp/Chek2/Ncor2/Trim37/Nedd4l/Usp29/Ip6k2/Cul3/Lmna/Sec16a/Cdkn2aip/Dad1/Zswim7/Tsc1/Zbed3/Xbp1/Ctnnd1/Pink1/Ddost/Crebl2/Ncor1/Gnl3l/Rab3gap1/Tomm7/Ppib/Syvn1/Rnf5/Bag2/Commd1/Usp4/Gtpbp4/Id1/Cct7/Usp2/Smo/Aptx/Caml/Usp19/Btrc/Pex2/Dpm2/Mul1/Dnaja3/Irgm1/Cdc73/Irgm2/Fbxl3/Calr/Ddrgk1/Pin1/Tada2a/Sirt1/Cep63/Gnaq/Rassf1/Nf2/Dazap2/Morc3/Trim21/Usp8	64
GO:0060632	GO:0060632	regulation of microtubule-based movement	23/2615	60/28891	7.81738634108683e-10	6.18499264065199e-08	4.58324049609703e-08	Nefh/Cnih2/Cfap43/Ccdc40/Cfap69/Cfap45/Spag6l/Kif9/Ccdc39/Drc1/Bbs4/Cfap206/Stk11/Cfap298/Dnah11/Cfap20/Ccdc65/Rsph4a/Hap1/Dnaaf1/Kif3a/Mecp2/Bbs1	23
GO:0034248	GO:0034248	regulation of amide metabolic process	86/2615	482/28891	7.98033020723614e-10	6.23191240728713e-08	4.61800926414636e-08	Rgs2/Wfs1/Trim3/Dcp1b/Trim2/Btg2/Prnp/Tob1/Rara/Msi2/Abcg1/Zfp36/Impact/Cpeb2/Dap/Ormdl3/Enc1/Larp4b/Guf1/Rtn1/Vim/Nck1/Ppp1r15a/Ago1/Eif2ak4/Dnajc3/Samd4b/Pkm/Ncbp2/Tnrc6b/Tsc1/Cnot6/Upf3b/Ssb/Ormdl1/Pink1/Tmed2/Apc/Abcf1/Cnot1/Akt1/Rpl10-ps3/Mettl5/Tia1/Cirbp/Paip2b/Uhmk1/Pum1/Ddx6/Pdk2/Fxr1/Pan3/Samd8/Plxnb2/Ddx39b/Hnrnpd/Smpd3/Secisbp2/Cnot2/Eif4g3/Hap1/Csde1/Tent4b/Eif4e2/Pdk3/Otud6b/Msi1/Me…	86
GO:0016482	GO:0016482	cytosolic transport	42/2615	170/28891	1.32158230948715e-09	1.01880441371105e-07	7.54960582464114e-08	Dennd2a/Snx32/Atp9a/Rab11fip3/Gcc2/Vps50/Rab6b/Eipr1/Gbf1/Tmem87b/Rab5a/Tmem87a/Plekhj1/Plekha3/Ezr/Ap1s1/Heatr5a/Snx16/Gak/Snx1/Aktip/Srsf10/Dctn1/Prepl/Vamp3/Dop1a/Stx16/Kif1b/Sys1/Snx12/Heatr5b/Mecp2/Vps11/Sorl1/Snf8/Cln3/Nf2/Pikfyve/Washc2/Becn1/Kif1c/Bet1l	42
GO:0007288	GO:0007288	sperm axoneme assembly	16/2615	31/28891	1.55493147543947e-09	1.18351936225538e-07	8.77018645640944e-08	Armc2/Cfap43/Cfap69/Cfap65/Spag6l/Cfap47/Cfap44/Spef2/Cfap206/Cfap157/Ift88/Iqcg/Ttll1/Mns1/Ttll5/Cfap58	16
GO:0030433	GO:0030433	ubiquitin-dependent ERAD pathway	27/2615	83/28891	1.9608609022348e-09	1.45563661791826e-07	1.07866461327614e-07	Herpud1/Wfs1/Hsp90b1/Dnajb9/Stt3b/Canx/Dnajc10/Hspa5/Sec61b/Selenos/Ubxn10/Tmem67/Erlin2/Ubxn4/Jkamp/Dnajb2/Bcap31/Ccdc47/Syvn1/Rnf5/Rnf121/Usp19/Erlec1/Tmub2/Ubxn8/Calr/Ubqln1	27
GO:0034620	GO:0034620	cellular response to unfolded protein	27/2615	83/28891	1.9608609022348e-09	1.45563661791826e-07	1.07866461327614e-07	Herpud1/Wfs1/Pdia6/Dnajc10/Hspa5/Crebrf/Selenos/Nck1/Tm7sf3/Ppp1r15a/Eif2ak4/Dnajc3/Pacrg/Atf3/Ddit3/Xbp1/Ficd/Tmed2/Pmp22/Herpud2/Parp8/Tmbim6/Atf6/Erlec1/Atf6b/Ddrgk1/Eif2a	27
GO:0016236	GO:0016236	macroautophagy	56/2615	268/28891	2.40755474081577e-09	1.765442275186e-07	1.30823866724944e-07	Mtmr3/Sesn3/Ulk2/Synpo2/Rnf31/Tsc1/Spata33/Bnip3l/Atp13a2/Rab43/Pink1/Pacs2/Cry1/Snap29/Huwe1/Ehmt2/Ift88/Fez2/Wac/Myo5a/Scoc/Ubxn2b/Efnb1/Nsfl1c/Rab3gap1/Tomm7/Ufm1/Rnf5/Tecpr1/Snx14/Snapin/Map3k7/Vmp1/Trp53inp2/Pex2/Rnf41/Retreg3/Irgm1/Mtm1/Psen1/Irgm2/Calr/Ddrgk1/Vps13d/Sirt1/Atm/Dnajc16/Chmp4b/Mfn2/Phf23/Ubxn2a/Cln3/Scfd1/Pikfyve/Ubqln1/Becn1	56
GO:0032868	GO:0032868	response to insulin	55/2615	262/28891	2.79840564032379e-09	2.02732688135746e-07	1.50230197533172e-07	Rbp4/Prkcb/Enpp1/Pik3r3/Egr1/Slc27a1/Cpeb2/Vamp2/Cad/Ptpn11/Nucb2/Nck1/Sesn3/Kat2b/Pkm/Insr/Gkap1/Ndel1/Tsc1/Zbed3/Xbp1/Wdtc1/Pik3ca/Cry1/Apc/Pdpk1/Inppl1/Akt1/Ptprf/Myo5a/Prkcz/Sik2/Smarcc1/Capn10/Scap/Pdk2/Lpin1/Ankrd26/Ncoa2/Socs3/Raf1/Adipor1/Prkci/Kbtbd2/Sirt1/Ncoa5/Epm2aip1/Gsk3a/C2cd5/Mfn2/Zfp36l1/Ywhag/Sorl1/Irs2/Sos1	55
GO:0009755	GO:0009755	hormone-mediated signaling pathway	41/2615	168/28891	3.05054915990134e-09	2.18368477362938e-07	1.61816724233864e-07	Cuzd1/Padi2/Prcp/Zbtb7a/Rara/Prmt2/Slc27a1/Ncor2/Ptpn11/Crebrf/Ywhah/Thrb/Strn3/Esrrg/Tmf1/Calcoco1/Rnf6/Ghr/Cry1/Cnot1/Dnaaf4/Trip4/Ncor1/Ufm1/Nr3c1/Rwdd1/Cnot2/Ncoa2/Arid1a/Pias2/Adipor1/Yap1/Hdac1/Calr/Ddrgk1/Sirt1/Nr1d2/Wbp2/Vps11/Lats1/Rbfox2	41
GO:0036159	GO:0036159	inner dynein arm assembly	12/2615	18/28891	3.25945729596838e-09	2.30577843772446e-07	1.70864182462343e-07	Tekt2/Ccdc40/Dnah7c/Dnah7a/Ccdc39/Ccdc103/Dnah2/Dnaaf4/Zmynd10/Dnah7b/Dnaaf1/Dnaaf5	12
GO:0031400	GO:0031400	negative regulation of protein modification process	83/2615	473/28891	3.51408205522789e-09	2.45699713931225e-07	1.82069881759849e-07	Drd1/Pax6/Slit2/Dbndd1/Enpp1/Rgs2/Bex1/Mgat5/Cdkn1b/Sh3gl2/Flcn/Bex4/Srcin1/Prnp/Ptpn13/Impact/Ptprt/Dnajc10/Angpt1/Dusp1/Jun/Pibf1/Dab2ip/Nr2f2/Nck1/Trib1/Ppp1r15a/Dusp22/Oxr1/Mllt1/Dnajc3/Kat2b/Insr/Dmd/Zbed3/Slc8a1/Adarb1/Tmed2/Cry1/Apc/Ppp2r5d/Inppl1/Akt1/Pkia/Prkcz/Dnajb2/Il18/Gnl3l/U2af2/Plec/Terf2ip/Adnp/Dusp16/Bag2/Tiprl/Usp4/Gtpbp4/Gstp1/Myadm/Socs3/Caml/Smyd3/Dnaja3/Chordc1/Psen1/Hspb1/…	83
GO:0021537	GO:0021537	telencephalon development	57/2615	281/28891	5.45140402228132e-09	3.76773475700892e-07	2.79198950106677e-07	Drd1/Mgarp/Cdk5r2/Pax6/Sall3/Slit2/Sct/Epha5/Syne2/Zic3/Tuba1a/Ccdc141/Lrp8/Zic1/Btg2/Rfx4/Cdh2/Srf/Rpgrip1l/Gli3/Otx2/Ncor2/Cdon/Hes1/Dab2ip/Tacc2/Nfix/Wdr47/Bbs4/Akirin2/Ndel1/Pex13/Tsc1/Chd7/Ulk4/Myh10/Dnah5/Ift88/Ryk/Ttc8/Nde1/Uba6/Fxr1/Secisbp2/Smo/Sun1/Xrcc1/Psen1/Atf5/Hdac1/Plxna4/Ogdh/Kif3a/Trappc9/Nf2/Bbs1/Wdr89	57
GO:0009101	GO:0009101	glycoprotein biosynthetic process	58/2615	289/28891	6.06268880722985e-09	4.14260770430376e-07	3.06978011016794e-07	Galnt15/Galnt12/Dpy19l3/Dpy19l1/Gfpt1/Cog7/Mgat5/Galnt2/Vegfb/St3gal1/Csgalnact1/Galnt10/St3gal5/B3galt2/Galnt7/Tusc3/Dpy19l2/Stt3b/Entpd5/Itm2c/Hs2st1/Alg2/Tmtc1/Alg10b/Tm9sf2/Aqp11/Ost4/Gcnt1/Gorasp1/Magt1/Gmppb/Insr/B3galt6/Ramp1/Dad1/Tet1/Pmm2/Galnt1/Mlec/Alg14/Ddost/Dpy19l4/Tmem258/Mgat2/Krtcap2/St3gal6/Rpn1/Vangl2/B3gat3/Pofut2/Trip11/Psen1/B4galt1/Ndst1/Csgalnact2/Fam20b/Gxylt1/Tet2	58
GO:0061077	GO:0061077	chaperone-mediated protein folding	23/2615	66/28891	6.81405903041972e-09	4.60370078088919e-07	3.41146207874236e-07	Hspa1a/Dnajb13/Sdf2l1/Pdia4/Hspa5/Hsph1/Hspa2/Dnajb4/Fkbp2/Hspa1b/Pdcd5/Dnajb1/Dnajc5/Dnajb2/Hspa13/Cct7/H2-DMb1/Dnajb14/Chordc1/Sdf2/Dnajc18/Hspb1/Unc45a	23
GO:0008380	GO:0008380	RNA splicing	79/2615	449/28891	7.35567459489044e-09	4.91440792656402e-07	3.64170415908436e-07	Zbtb7a/Ildr2/Snrnp70/Prpf31/Malat1/Cdc5l/Kat2b/Txnl4a/Ncbp2/Hnrnpa2b1/Hnrnph3/Ubl5/Crnkl1/Puf60/Rnf113a2/Tra2a/Alyref/Sf3b2/Thrap3/Wbp11/Rbmx2/Prpf3/Tia1/Cirbp/Rsrc1/U2af2/Lsm5/Snip1/Ptbp2/Hnrnpf/Rbm48/Lgals3/Fxr1/Usp4/Srsf1/Prdx6/Ddx39b/Tmbim6/Sf1/Prpf18/Ccnl1/Dnajc17/Snrpf/Srsf10/Rbm6/Rbmxl1/Nsrp1/Cir1/Ppwd1/Mfap1b/Snrpn/Rnpc3/Aqr/Setx/Pqbp1/Lsm2/Prmt5/Celf4/Dcps/Snrpd2/Supt3/Fam172a/Gpkow/Rbm2…	79
GO:0016055	GO:0016055	Wnt signaling pathway	80/2615	460/28891	1.01220695756946e-08	6.68835212732433e-07	4.95624297442627e-07	Wnt9a/Lrp4/Apcdd1/Trpm4/Enpp1/Dkk3/Bambi/Wls/Egr1/Lgr4/Dcdc2a/Fzd10/Reck/Axin2/Cdh2/Pygo2/Amer2/Gli3/Apc2/Klf4/Dab2ip/Cdk14/Wwox/Ankrd6/Pfdn5/Cxxc4/Ddit3/Cul3/Tmem67/Emd/Zbed3/Csnk1g3/Calcoco1/Stk11/Amotl1/Ctnnd1/Znrf3/Rab5a/Siah2/Mdfic/Apc/Rnf220/Ryk/Pygo1/Csnk1g2/Adnp/Sox9/Fgfr2/Vangl2/Kremen1/Spin1/Mllt3/Pkd1/Csnk1g1/Btrc/Ruvbl1/Yap1/Psen1/Jade1/Pias4/Bcl9l/Cdc73/Invs/Hdac1/Mesd/Limd1/Pin1/Klh…	80
GO:0198738	GO:0198738	cell-cell signaling by wnt	80/2615	462/28891	1.23423122221717e-08	8.06677428173024e-07	5.97768966092136e-07	Wnt9a/Lrp4/Apcdd1/Trpm4/Enpp1/Dkk3/Bambi/Wls/Egr1/Lgr4/Dcdc2a/Fzd10/Reck/Axin2/Cdh2/Pygo2/Amer2/Gli3/Apc2/Klf4/Dab2ip/Cdk14/Wwox/Ankrd6/Pfdn5/Cxxc4/Ddit3/Cul3/Tmem67/Emd/Zbed3/Csnk1g3/Calcoco1/Stk11/Amotl1/Ctnnd1/Znrf3/Rab5a/Siah2/Mdfic/Apc/Rnf220/Ryk/Pygo1/Csnk1g2/Adnp/Sox9/Fgfr2/Vangl2/Kremen1/Spin1/Mllt3/Pkd1/Csnk1g1/Btrc/Ruvbl1/Yap1/Psen1/Jade1/Pias4/Bcl9l/Cdc73/Invs/Hdac1/Mesd/Limd1/Pin1/Klh…	80
GO:0022613	GO:0022613	ribonucleoprotein complex biogenesis	77/2615	440/28891	1.44300201815937e-08	9.32986143569065e-07	6.91367011077377e-07	Ddx51/Prpf31/Mettl15/Ebna1bp2/Tsr2/Ago1/Kat2b/Shq1/Tsc1/Nol6/Chd7/Crnkl1/Puf60/Nip7/Wbp11/Nifk/Mterf3/Rbis/Mettl5/Prpf3/Gnl3l/Ptbp2/Rpp38/Heatr1/Rps27rt/Usp4/Gtpbp4/Ramac/Srsf1/Ddx39b/C1d/Prpf18/Wdr36/Snrpf/Srsf10/Tent4b/Dhx29/Nop10/Utp15/2810004N23Rik/Mrpl10/Ruvbl1/Nol8/Nob1/Sdad1/Cdc73/Zfp622/Mettl16/Rpf2/Setx/Lsm2/Prmt5/Celf4/Xpo1/Nmd3/Snrpd2/Riok1/Rps19bp1/Pdcd11/Mrps7/Naf1/Dhx37/Eif3a/Rbm34/…	77
GO:0000375	GO:0000375	RNA splicing, via transesterification reactions	59/2615	304/28891	1.62910981645767e-08	1.0127206449727e-06	7.50452351513724e-07	Zbtb7a/Snrnp70/Prpf31/Malat1/Cdc5l/Txnl4a/Ncbp2/Hnrnpa2b1/Ubl5/Crnkl1/Puf60/Rnf113a2/Tra2a/Sf3b2/Thrap3/Rbmx2/Prpf3/Tia1/Cirbp/Rsrc1/U2af2/Lsm5/Snip1/Ptbp2/Fxr1/Usp4/Srsf1/Prdx6/Ddx39b/Sf1/Prpf18/Dnajc17/Snrpf/Srsf10/Rbm6/Rbmxl1/Nsrp1/Mfap1b/Snrpn/Rnpc3/Aqr/Setx/Pqbp1/Lsm2/Prmt5/Celf4/Dcps/Snrpd2/Fam172a/Gpkow/Rbm24/Smu1/Wbp4/Lsm3/Sf3a2/Prpf40b/Rnps1/Rbfox2/Snrpa	59
GO:0000377	GO:0000377	RNA splicing, via transesterification reactions with bulged adenosine as nucleophile	59/2615	304/28891	1.62910981645767e-08	1.0127206449727e-06	7.50452351513724e-07	Zbtb7a/Snrnp70/Prpf31/Malat1/Cdc5l/Txnl4a/Ncbp2/Hnrnpa2b1/Ubl5/Crnkl1/Puf60/Rnf113a2/Tra2a/Sf3b2/Thrap3/Rbmx2/Prpf3/Tia1/Cirbp/Rsrc1/U2af2/Lsm5/Snip1/Ptbp2/Fxr1/Usp4/Srsf1/Prdx6/Ddx39b/Sf1/Prpf18/Dnajc17/Snrpf/Srsf10/Rbm6/Rbmxl1/Nsrp1/Mfap1b/Snrpn/Rnpc3/Aqr/Setx/Pqbp1/Lsm2/Prmt5/Celf4/Dcps/Snrpd2/Fam172a/Gpkow/Rbm24/Smu1/Wbp4/Lsm3/Sf3a2/Prpf40b/Rnps1/Rbfox2/Snrpa	59
GO:0000398	GO:0000398	mRNA splicing, via spliceosome	59/2615	304/28891	1.62910981645767e-08	1.0127206449727e-06	7.50452351513724e-07	Zbtb7a/Snrnp70/Prpf31/Malat1/Cdc5l/Txnl4a/Ncbp2/Hnrnpa2b1/Ubl5/Crnkl1/Puf60/Rnf113a2/Tra2a/Sf3b2/Thrap3/Rbmx2/Prpf3/Tia1/Cirbp/Rsrc1/U2af2/Lsm5/Snip1/Ptbp2/Fxr1/Usp4/Srsf1/Prdx6/Ddx39b/Sf1/Prpf18/Dnajc17/Snrpf/Srsf10/Rbm6/Rbmxl1/Nsrp1/Mfap1b/Snrpn/Rnpc3/Aqr/Setx/Pqbp1/Lsm2/Prmt5/Celf4/Dcps/Snrpd2/Fam172a/Gpkow/Rbm24/Smu1/Wbp4/Lsm3/Sf3a2/Prpf40b/Rnps1/Rbfox2/Snrpa	59
GO:0032922	GO:0032922	circadian regulation of gene expression	24/2615	74/28891	1.63369204327875e-08	1.0127206449727e-06	7.50452351513724e-07	Gfpt1/Nrip1/Egr1/Lgr4/Kmt2a/Nampt/Bhlhe41/Nudt12/Cry1/Huwe1/Id3/Ncor1/Rorc/Kdm5a/Id1/Usp2/Kdm2a/Ncoa2/Hdac1/Crem/Prmt5/Rai1/Sirt1/Mta1	24
GO:0010639	GO:0010639	negative regulation of organelle organization	70/2615	387/28891	1.65401046868494e-08	1.01485356614312e-06	7.52032901605086e-07	Tbc1d30/Slit2/Flcn/Stmn1/Atrx/Bcl2l2/Xrcc4/Map4/Cdk10/Vat1/Dnm1l/Trim37/Map1b/Apc2/Flii/Pick1/Kat2b/Lmna/Wdr47/Bbs4/Tmem67/Smg6/Psmg2/Capzb/Zwint/Sptbn1/Clip3/Pink1/Pik3ca/Apc/Huwe1/Ehmt2/Ppp1r9a/Akt1/Fez2/Tom1l1/Oma1/Mapre1/Klhl22/Gnl3l/Taok1/Terf2ip/Pcid2/Fgfr2/Myadm/Rps6ka2/Ctc1/Tent4b/Rnf41/Mul1/Spef1/Xrcc1/Yap1/Mtm1/Cep97/Terf1/Mak/Atm/Parl/Rad50/Add1/Mfn2/Phf23/Ssh1/Mid1/Scfd1/Psmd10/Becn1/…	70
GO:1903322	GO:1903322	positive regulation of protein modification by small protein conjugation or removal	36/2615	145/28891	1.68721463111242e-08	1.0247698562504e-06	7.59381130621888e-07	Wfs1/Nsmce3/Spsb4/Hspa5/Angpt1/Arrdc3/Trib1/Birc2/Cul3/Cry1/Huwe1/Dnajb2/Rwdd3/Pttg1ip/Pias1/Commd1/Nmi/Tollip/Btrc/Mul1/Dnaja3/Sumo2/Pias4/Dcun1d1/Tspyl5/Pin1/Mapk15/Gsk3a/Ube2d1/Phf23/Trib2/Rassf1/Topors/Mta1/Psmd10/Ubqln1	36
GO:0021915	GO:0021915	neural tube development	44/2615	198/28891	1.77210951597054e-08	1.05968423692647e-06	7.85253595264604e-07	Ferd3l/Pax3/Pax6/Zic2/Enah/Zic5/Ift122/Shroom3/Rara/Cecr2/Rpgrip1l/Gli3/Phactr4/Hes1/Tulp3/Wdpcp/Tbc1d32/Bbs4/Tsc1/Gas1/Tmed2/Ift57/Tmem107/Rnf220/Ift52/Vasp/Intu/Vangl2/Plxnb2/Sdc4/Smo/Kdm2a/Prkaca/Arid1a/Map3k7/Brd2/Mib1/Psen1/Brpf1/Fkbp8/Kif3a/Kdm6a/Zfp36l1/Arhgap35	44
GO:0097193	GO:0097193	intrinsic apoptotic signaling pathway	62/2615	327/28891	1.77994525078287e-08	1.05968423692647e-06	7.85253595264604e-07	Melk/Herpud1/Msx1/Wfs1/Flcn/Bcl2l2/Hipk2/Chek2/Dnajc10/Hyou1/Trp53bp2/Dnm1l/Selenos/Msh2/Dab2ip/Nck1/Plscr1/Wwox/Spop/Ddit3/Xbp1/Rrm2b/Stk11/Bbc3/Pink1/Hint1/Tmem109/Jmy/Dyrk2/Akt1/Xpa/Bcap31/Pttg1ip/Itpr1/Syvn1/Bclaf1/Pdk2/Nme5/Nacc2/Crip1/Tmbim6/Map3k5/G2e3/Uri1/Hipk1/Erp29/Ndufs3/Pias4/Hspb1/Zfp622/Hdac1/Sirt1/Cep63/Atm/Parl/Mdm4/Kdm6a/Topors/Ubqln1/Becn1/Mtch2/Aifm1	62
GO:0060070	GO:0060070	canonical Wnt signaling pathway	59/2615	305/28891	1.8441197511368e-08	1.08712667290055e-06	8.05589154443971e-07	Wnt9a/Lrp4/Trpm4/Dkk3/Bambi/Wls/Egr1/Lgr4/Fzd10/Reck/Axin2/Cdh2/Pygo2/Amer2/Gli3/Apc2/Klf4/Dab2ip/Cdk14/Ankrd6/Pfdn5/Ddit3/Emd/Zbed3/Csnk1g3/Stk11/Ctnnd1/Znrf3/Rab5a/Siah2/Apc/Rnf220/Pygo1/Csnk1g2/Adnp/Sox9/Fgfr2/Kremen1/Mllt3/Csnk1g1/Btrc/Ruvbl1/Yap1/Psen1/Jade1/Bcl9l/Invs/Hdac1/Limd1/Pin1/Gprc5b/Bcl9/Gsk3a/Gnaq/Lats1/Zfp703/Usp8/Kpna1/Tmem9	59
GO:0072001	GO:0072001	renal system development	65/2615	352/28891	2.35038873397667e-08	1.37212499586425e-06	1.0167803281475e-06	Rbp4/Epha7/Prom1/Efnb2/Slit2/Lrp4/Enpp1/Wfs1/Mtss1/Irx1/Npnt/Egr1/Lgr4/Flcn/Adamts1/Irx3/Rara/Psap/Rpgrip1l/Pygo2/Hs2st1/Gli3/Mpst/Angpt1/Tmem59l/Frem2/Hes1/Aqp11/Vcan/Cep290/Gcnt1/Wdpcp/Mpv17/Tbc1d32/Tmem67/Smad1/Kif26b/Tsc1/Rrm2b/Ctnnd1/Apc/Notch2/Jag1/Zmpste24/Id3/Ift88/Anxa4/Dync2h1/Ttc8/Zfp950/Pygo1/Pdgfa/Ap2b1/Sox9/Fgfr2/Vangl2/Smo/Pkd1/Yap1/Dlg1/Invs/Kif3a/Klhl3/Ap1b1/Tet2	65
GO:0003356	GO:0003356	regulation of cilium beat frequency	11/2615	17/28891	2.41892090276629e-08	1.39014203230855e-06	1.03013142100223e-06	Cfap43/Ccdc40/Cfap45/Spag6l/Ccdc39/Bbs4/Cfap206/Dnah11/Cfap20/Dnaaf1/Bbs1	11
GO:0090114	GO:0090114	COPII-coated vesicle budding	16/2615	36/28891	2.43476753630189e-08	1.39014203230855e-06	1.03013142100223e-06	Preb/Trappc4/Cul3/Sec16a/Sec23a/Sec24c/Sec24a/Vapa/Trappc2/Trappc12/Sec31a/Klhl12/Mapk15/Trappc11/Trappc3/Sec24d	16
GO:0030968	GO:0030968	endoplasmic reticulum unfolded protein response	23/2615	70/28891	2.45060793987538e-08	1.39014203230855e-06	1.03013142100223e-06	Herpud1/Wfs1/Pdia6/Dnajc10/Hspa5/Crebrf/Selenos/Nck1/Ppp1r15a/Eif2ak4/Dnajc3/Atf3/Ddit3/Xbp1/Ficd/Tmed2/Herpud2/Parp8/Atf6/Erlec1/Atf6b/Ddrgk1/Eif2a	23
GO:0009100	GO:0009100	glycoprotein metabolic process	65/2615	354/28891	2.94113910944771e-08	1.65281023038403e-06	1.22477539107645e-06	Galnt15/Galnt12/Dpy19l3/Dpy19l1/Gfpt1/Cog7/Mgat5/Galnt2/Vegfb/St3gal1/Csgalnact1/Galnt10/St3gal5/B3galt2/Galnt7/Tusc3/Dpy19l2/Stt3b/Entpd5/Itm2c/Hs2st1/Alg2/Tmtc1/Alg10b/Tm9sf2/Dsel/Aqp11/Ost4/Gcnt1/Gorasp1/Cst3/Magt1/Gmppb/Insr/B3galt6/Ramp1/Dad1/Tet1/Pmm2/Galnt1/Mlec/Alg14/Ddost/Gnptab/Dpy19l4/Tmem258/Man2a2/Mgat2/Krtcap2/St3gal6/Rpn1/Vangl2/B3gat3/Pofut2/Man2a1/Trip11/Psen1/B4galt1/Ndst1/Csgal…	65
GO:0043401	GO:0043401	steroid hormone mediated signaling pathway	32/2615	123/28891	3.13707531631111e-08	1.74659572934988e-06	1.29427288634941e-06	Padi2/Zbtb7a/Prmt2/Ncor2/Crebrf/Ywhah/Strn3/Esrrg/Tmf1/Calcoco1/Rnf6/Cry1/Cnot1/Dnaaf4/Trip4/Ncor1/Ufm1/Nr3c1/Rwdd1/Cnot2/Ncoa2/Arid1a/Pias2/Yap1/Hdac1/Calr/Ddrgk1/Sirt1/Wbp2/Vps11/Lats1/Rbfox2	32
GO:0060828	GO:0060828	regulation of canonical Wnt signaling pathway	51/2615	251/28891	3.20667542431229e-08	1.76896691067796e-06	1.31085051386904e-06	Lrp4/Trpm4/Dkk3/Bambi/Wls/Egr1/Lgr4/Reck/Axin2/Cdh2/Amer2/Gli3/Apc2/Dab2ip/Cdk14/Ankrd6/Pfdn5/Ddit3/Emd/Zbed3/Csnk1g3/Stk11/Ctnnd1/Znrf3/Siah2/Apc/Rnf220/Csnk1g2/Adnp/Sox9/Fgfr2/Kremen1/Mllt3/Csnk1g1/Btrc/Ruvbl1/Yap1/Psen1/Jade1/Invs/Hdac1/Limd1/Pin1/Gprc5b/Gsk3a/Gnaq/Lats1/Zfp703/Usp8/Kpna1/Tmem9	51
GO:0031330	GO:0031330	negative regulation of cellular catabolic process	43/2615	195/28891	3.24988448980083e-08	1.77650503974294e-06	1.31643646366765e-06	Slc7a5/Axin2/Rragd/Tob1/Zfp36/Dap/Anxa2/Nampt/Larp4b/Stk38l/Etfbkmt/Tsc1/Wdr6/Pink1/Thrap3/Ehmt2/Angel2/Akt1/Fez2/Klhl22/Cirbp/Apobec1/Mettl1/Rnf5/Srsf1/Hnrnpd/Secisbp2/Csde1/Tent4b/Rnf41/Mtm1/Nbas/Mettl16/Foxk2/Foxk1/Rbm24/Naf1/Tent4a/Phf23/Sorl1/Phax/Scfd1/Becn1	43
GO:0035264	GO:0035264	multicellular organism growth	48/2615	230/28891	3.37114329438977e-08	1.82618780442934e-06	1.35325268517325e-06	Plag1/Enpp1/Etnk2/Apba2/Rara/Atrx/Ptpn11/Lncpint/Nfix/Dmd/Bbs4/Chd7/Wdtc1/Adarb1/Tmed2/Ghr/Pik3ca/Notch2/Zmpste24/Icmt/Ttc8/Zfp950/Xpa/Ncor1/Ezr/Pmp22/Plec/Ppib/Gpat4/Smpd3/Klf2/Ankrd26/Smo/Kdm2a/Ctc1/Dlg1/Atf5/Sik3/Rai1/Fkbp8/Atrn/Atm/Add1/Flvcr1/Kdm6a/Zfp36l1/Slc25a25/Sos1	48
GO:0071375	GO:0071375	cellular response to peptide hormone stimulus	57/2615	296/28891	3.76137017236951e-08	2.01938561129088e-06	1.49641728756016e-06	Mgarp/Prkcb/Enpp1/Pik3r3/Nr4a1/Slc27a1/Cpeb2/Vamp2/Ptpn11/Nr4a2/Nucb2/Nck1/Sesn3/Kat2b/Pkm/Insr/Adcy6/Gkap1/Ndel1/Xbp1/Wdtc1/Ghr/Pik3ca/Apc/Pdpk1/Inppl1/Akt1/Ptprf/Myo5a/Prkcz/Leprotl1/Il18/Sik2/Smarcc1/Capn10/Pdk2/Lpin1/Ankrd26/Ncoa2/Socs3/Prkaca/Raf1/Map3k7/Adipor1/Prkci/Leprot/Agtrap/Sirt1/Ncoa5/Gsk3a/C2cd5/Mfn2/Zfp36l1/Ywhag/Sorl1/Irs2/Sos1	57
GO:0016197	GO:0016197	endosomal transport	49/2615	238/28891	3.83180111192688e-08	2.03899292796605e-06	1.51094681944914e-06	Reps2/Nsg2/Arl4c/Arhgap1/Dennd2a/Snx32/Vps26c/Atp9a/Rab11fip3/Itsn1/Gcc2/Dnm1l/Agap2/Rab11b/Grip2/Vps50/Rab6b/Arf6/Eipr1/Gbf1/Tmem87b/Dennd1b/Tmem87a/Plekhj1/Tmem50a/Tmem50b/Leprotl1/Plekha3/Ap1s1/Heatr5a/Commd1/Snx1/Entr1/Dctn1/Prepl/Leprot/Vamp3/Ap5m1/Stx16/Vps13b/Snx12/Chmp4b/Heatr5b/Sorl1/Snf8/Pikfyve/Washc2/Stam/Bet1l	49
GO:0006903	GO:0006903	vesicle targeting	21/2615	61/28891	3.91428223077288e-08	2.06461219768749e-06	1.52993136499184e-06	Preb/Ahi1/Trappc4/Tmed9/Cep19/Cul3/Sec16a/Gbf1/Pclo/Dipk2a/Trappc2/Trappc12/Exoc5/Trip11/Psen1/Klhl12/Mapk15/Trappc11/Trappc3/Trappc9/Exoc7	21
GO:0030518	GO:0030518	intracellular steroid hormone receptor signaling pathway	31/2615	118/28891	4.00802176977836e-08	2.09567260014585e-06	1.55294793148483e-06	Padi2/Zbtb7a/Prmt2/Ncor2/Ywhah/Strn3/Esrrg/Tmf1/Calcoco1/Rnf6/Cry1/Cnot1/Dnaaf4/Trip4/Ncor1/Ufm1/Nr3c1/Rwdd1/Cnot2/Ncoa2/Arid1a/Pias2/Yap1/Hdac1/Calr/Ddrgk1/Sirt1/Wbp2/Vps11/Lats1/Rbfox2	31
GO:0006401	GO:0006401	RNA catabolic process	57/2615	297/28891	4.25000412725286e-08	2.20304093251478e-06	1.63251065976963e-06	Dcp1b/Btg2/Axin2/Tob1/Zfp36/Ttc5/Carhsp1/Larp4b/Vim/Ago1/Samd4b/Ncbp2/Nudt12/Tnrc6b/Smg6/Nudt16/Cnot6/Upf3b/Ssb/Thrap3/Angel2/Cnot1/Smg5/Cirbp/Lsm5/Apobec1/Pcid2/Mettl1/Pum1/Fxr1/Pan3/Srsf1/Hnrnpd/Secisbp2/Cnot2/Rnaset2a/Csde1/Upf2/Pabpc4/Tent4b/Nbas/Mettl16/Lsm2/Rnaseh2b/Dcps/Rbm24/Naf1/Snd1/Atm/Tent4a/Wdr82/Cnot7/Dis3l2/Zfp36l1/Phax/Rnps1/Zswim8	57
GO:0001822	GO:0001822	kidney development	62/2615	336/28891	5.04187294242449e-08	2.59117794895713e-06	1.92013028927421e-06	Epha7/Prom1/Efnb2/Slit2/Lrp4/Enpp1/Wfs1/Mtss1/Irx1/Npnt/Egr1/Lgr4/Flcn/Adamts1/Irx3/Rara/Rpgrip1l/Pygo2/Hs2st1/Gli3/Mpst/Angpt1/Tmem59l/Frem2/Hes1/Aqp11/Vcan/Cep290/Gcnt1/Wdpcp/Mpv17/Tbc1d32/Tmem67/Smad1/Kif26b/Tsc1/Rrm2b/Ctnnd1/Apc/Notch2/Jag1/Zmpste24/Id3/Ift88/Anxa4/Dync2h1/Zfp950/Pygo1/Pdgfa/Ap2b1/Sox9/Fgfr2/Vangl2/Smo/Pkd1/Yap1/Dlg1/Invs/Kif3a/Klhl3/Ap1b1/Tet2	62
GO:0032869	GO:0032869	cellular response to insulin stimulus	46/2615	219/28891	5.26011019415704e-08	2.68042733876833e-06	1.98626640962237e-06	Prkcb/Enpp1/Pik3r3/Slc27a1/Cpeb2/Vamp2/Ptpn11/Nucb2/Nck1/Sesn3/Kat2b/Pkm/Insr/Gkap1/Ndel1/Xbp1/Wdtc1/Pik3ca/Apc/Pdpk1/Inppl1/Akt1/Ptprf/Myo5a/Prkcz/Sik2/Smarcc1/Capn10/Pdk2/Lpin1/Ankrd26/Ncoa2/Socs3/Raf1/Adipor1/Prkci/Sirt1/Ncoa5/Gsk3a/C2cd5/Mfn2/Zfp36l1/Ywhag/Sorl1/Irs2/Sos1	46
GO:0010563	GO:0010563	negative regulation of phosphorus metabolic process	74/2615	430/28891	5.56286306380189e-08	2.78745796688673e-06	2.0655788902696e-06	Drd1/Cda/Pax6/Slit2/Dbndd1/Enpp1/Rgs2/Mgat5/Cdkn1b/Sh3gl2/Flcn/Srcin1/Prnp/Slc27a1/Ptpn13/Impact/Ptprt/Dnajc10/Angpt1/Dusp1/Jun/Pibf1/Dab2ip/Nr2f2/Nck1/Trib1/Ppp1r15a/Dusp22/Mllt1/Dnajc3/Kat2b/Insr/Dmd/Zbed3/Slc8a1/Adarb1/Tmed2/Apc/Ppp2r5d/Inppl1/Akt1/Pkia/Prkcz/Il18/Plec/Terf2ip/Pdgfa/Adnp/Dusp16/Tiprl/Lpin1/Gstp1/Myadm/Socs3/Smyd3/Dnaja3/Chordc1/Uri1/Psen1/Hspb1/Suz12/Fkbp8/Sirt1/Ppp1r35/Hmgcr/…	74
GO:0045936	GO:0045936	negative regulation of phosphate metabolic process	74/2615	430/28891	5.56286306380189e-08	2.78745796688673e-06	2.0655788902696e-06	Drd1/Cda/Pax6/Slit2/Dbndd1/Enpp1/Rgs2/Mgat5/Cdkn1b/Sh3gl2/Flcn/Srcin1/Prnp/Slc27a1/Ptpn13/Impact/Ptprt/Dnajc10/Angpt1/Dusp1/Jun/Pibf1/Dab2ip/Nr2f2/Nck1/Trib1/Ppp1r15a/Dusp22/Mllt1/Dnajc3/Kat2b/Insr/Dmd/Zbed3/Slc8a1/Adarb1/Tmed2/Apc/Ppp2r5d/Inppl1/Akt1/Pkia/Prkcz/Il18/Plec/Terf2ip/Pdgfa/Adnp/Dusp16/Tiprl/Lpin1/Gstp1/Myadm/Socs3/Smyd3/Dnaja3/Chordc1/Uri1/Psen1/Hspb1/Suz12/Fkbp8/Sirt1/Ppp1r35/Hmgcr/…	74
GO:0021591	GO:0021591	ventricular system development	16/2615	38/28891	6.2150118287831e-08	3.06318574807154e-06	2.26990035127169e-06	Rpgrip1l/Spag6l/Hydin/Kif27/Nfix/Bbs4/Ccdc134/Ulk4/Myh10/Dnah5/Nme5/Mecp2/Ak8/Bbs1/Wdr89/Mnat1	16
GO:0051084	GO:0051084	'de novo' post-translational protein folding	16/2615	38/28891	6.2150118287831e-08	3.06318574807154e-06	2.26990035127169e-06	Hspa1a/Dnajb13/Sdf2l1/Entpd5/Hspa5/Selenof/Hsph1/Hspa2/Dnajb4/Hspa1b/Dnajb1/Hspa13/H2-DMb1/Dnajb14/Sdf2/Dnajc18	16
GO:0007029	GO:0007029	endoplasmic reticulum organization	27/2615	96/28891	6.37607819577284e-08	3.07699447019725e-06	2.28013297370521e-06	Reep1/Reep4/Esyt2/Lnpk/Rtn1/Sec16a/Tram1l1/Zbed3/Emc7/Tmed2/Bnip1/Vapa/Myo5a/Lman1/Ccdc47/Rab3gap1/Mmgt1/Tram1/Gak/Zfyve27/Caml/Sec31a/Emc3/Retreg3/Mapk15/Wdr83os/Stx18	27
GO:1990778	GO:1990778	protein localization to cell periphery	70/2615	400/28891	6.43481863131251e-08	3.07699447019725e-06	2.28013297370521e-06	Mal/Dlg2/Cacnb2/Kcnip4/Gpr179/Pacsin1/Kif13a/Skap1/Magi2/Map7/Prnp/Cdh2/Dpp6/Epb41l3/Vamp2/Anxa2/Bbip1/Rapgef4/Gorasp1/Nbea/Rabep1/Golga4/Grip2/Adcy6/Sec16a/Ramp1/Sec23a/Lztfl1/Tspan15/Arf6/Sptbn1/Tmbim1/Clip3/Numa1/Tmed2/Pacs2/Tspan33/Akt1/Ttc8/Myo5a/Prkcz/Ezr/Golph3l/Stx3/Fcho2/Lgals3/Pias1/Gak/Vamp7/Commd1/Adam22/Myadm/Exoc5/Zfyve27/Prepl/Prkci/Vamp3/Dlg1/Pgap2/Kif1b/Sys1/Camk2d/C2cd5/Atp2c1/S…	70
GO:0030111	GO:0030111	regulation of Wnt signaling pathway	60/2615	323/28891	6.43735900271571e-08	3.07699447019725e-06	2.28013297370521e-06	Lrp4/Apcdd1/Trpm4/Dkk3/Bambi/Wls/Egr1/Lgr4/Dcdc2a/Reck/Axin2/Cdh2/Amer2/Gli3/Apc2/Dab2ip/Cdk14/Wwox/Ankrd6/Pfdn5/Cxxc4/Ddit3/Emd/Zbed3/Csnk1g3/Stk11/Ctnnd1/Znrf3/Siah2/Mdfic/Apc/Rnf220/Csnk1g2/Adnp/Sox9/Fgfr2/Vangl2/Kremen1/Spin1/Mllt3/Csnk1g1/Btrc/Ruvbl1/Yap1/Psen1/Jade1/Cdc73/Invs/Hdac1/Limd1/Pin1/Gprc5b/Gsk3a/Gnaq/2210016L21Rik/Lats1/Zfp703/Usp8/Kpna1/Tmem9	60
GO:0006402	GO:0006402	mRNA catabolic process	50/2615	249/28891	6.44771833103032e-08	3.07699447019725e-06	2.28013297370521e-06	Dcp1b/Btg2/Axin2/Tob1/Zfp36/Ttc5/Carhsp1/Larp4b/Vim/Ago1/Samd4b/Ncbp2/Nudt12/Tnrc6b/Smg6/Nudt16/Cnot6/Upf3b/Ssb/Thrap3/Angel2/Cnot1/Smg5/Cirbp/Lsm5/Apobec1/Pcid2/Pum1/Fxr1/Pan3/Srsf1/Hnrnpd/Secisbp2/Cnot2/Csde1/Upf2/Pabpc4/Tent4b/Nbas/Mettl16/Lsm2/Dcps/Rbm24/Snd1/Atm/Tent4a/Cnot7/Dis3l2/Zfp36l1/Rnps1	50
GO:0003352	GO:0003352	regulation of cilium movement	17/2615	43/28891	7.39207607327351e-08	3.49988609673966e-06	2.59350667369803e-06	Cfap43/Ccdc40/Cfap69/Cfap45/Spag6l/Kif9/Ccdc39/Drc1/Bbs4/Cfap206/Cfap298/Dnah11/Cfap20/Ccdc65/Rsph4a/Dnaaf1/Bbs1	17
GO:0005996	GO:0005996	monosaccharide metabolic process	55/2615	287/28891	7.66146449531409e-08	3.59909265705653e-06	2.66702131650202e-06	Rbp4/B3glct/Uxs1/Dsel/Nfe2l1/Hectd4/Kat2b/Pkm/Insr/Atf3/Pmm2/Fuca1/Stk11/Wdtc1/Galk2/Pik3ca/Galm/Cry1/Zmpste24/Rpia/Inppl1/Dyrk2/Akt1/Oma1/Hmgb1/Nisch/Ldha/Man2a2/Rorc/Dhdh/Pdk2/Nr3c1/Ncoa2/Pofut2/Fpgt/Prkaca/Pdk3/Adipor1/Pfkl/Man2a1/Ranbp2/B4galt1/Kbtbd2/Sirt1/Foxk2/Foxk1/Clk2/Pcx/Epm2aip1/Dlat/Tpi1/G6pc3/Irs2/Slc25a11/Galk1	55
GO:0048199	GO:0048199	vesicle targeting, to, from or within Golgi	14/2615	30/28891	8.60024459206894e-08	4.00836421267155e-06	2.97030218950846e-06	Preb/Trappc4/Tmed9/Cep19/Cul3/Sec16a/Gbf1/Dipk2a/Trappc2/Trappc12/Klhl12/Mapk15/Trappc11/Trappc3	14
GO:0033044	GO:0033044	regulation of chromosome organization	49/2615	244/28891	8.66601276646102e-08	4.00836421267155e-06	2.97030218950846e-06	Axin2/Atrx/Xrcc4/Map2k7/Map3k4/Kat2b/Cul3/Lmna/Bcl7a/Hnrnpa2b1/Ube2u/Smg6/Psmg2/Zwint/Arid1b/Numa1/Slx1b/Apc/Smg5/Klhl22/Bcl7c/Gnl3l/Smarcc1/Terf2ip/Pcid2/Trappc12/Hnrnpd/Cct7/Smarcd1/Arid1a/Slf1/Ctc1/Tent4b/Anapc11/Nfrkb/Xrcc1/Ruvbl1/Actr8/Terf1/Sirt1/Naf1/Mapk15/Atm/Rad50/Ylpm1/Atr/Becn1/Cdc23/Mnat1	49
GO:0040029	GO:0040029	epigenetic regulation of gene expression	47/2615	230/28891	9.11892977973706e-08	4.1856583790503e-06	3.10168178044411e-06	Padi2/Uhrf1/Ndn/Atrx/Kmt2a/Arid4b/Pcgf5/Trim37/Fam47e/Ftx/Spty2d1/Pcgf3/Lmna/Tet1/Jarid2/Kcnq1ot1/N6amt1/Smchd1/Pik3ca/Zmpste24/Lmnb1/Mtf2/Phf2/Hmgb1/Trip12/Apobec1/L3mbtl3/Nr3c1/Dnmt1/Kdm5a/Klf2/Kdm2a/Phf8/Smarcd1/Mbd3/H1f0/Hdac1/Suz12/Cdyl/Lrif1/Sirt1/Fam172a/Gsk3a/Mecp2/Wbp2/Mta1/Ctr9	47
GO:0019318	GO:0019318	hexose metabolic process	51/2615	259/28891	9.20771687235267e-08	4.19439405708005e-06	3.1081551451889e-06	Rbp4/B3glct/Nfe2l1/Hectd4/Kat2b/Pkm/Insr/Atf3/Pmm2/Fuca1/Stk11/Wdtc1/Galk2/Pik3ca/Galm/Cry1/Zmpste24/Inppl1/Dyrk2/Akt1/Oma1/Hmgb1/Nisch/Ldha/Man2a2/Rorc/Pdk2/Nr3c1/Ncoa2/Pofut2/Fpgt/Prkaca/Pdk3/Adipor1/Pfkl/Man2a1/Ranbp2/B4galt1/Kbtbd2/Sirt1/Foxk2/Foxk1/Clk2/Pcx/Epm2aip1/Dlat/Tpi1/G6pc3/Irs2/Slc25a11/Galk1	51
GO:0043434	GO:0043434	response to peptide hormone	69/2615	396/28891	9.46501806883506e-08	4.2791844848049e-06	3.17098705859745e-06	Mgarp/Rbp4/Prkcb/Enpp1/Pik3r3/Nr4a1/Egr1/Slc27a1/Cpeb2/Vamp2/Cad/Ptpn11/Nr4a2/Tcf12/Tgfbr3/Nucb2/Nck1/Sesn3/Kat2b/Pkm/Insr/Adcy6/Gkap1/Ndel1/Tsc1/Zbed3/Xbp1/Wdtc1/Ghr/Pik3ca/Cry1/Apc/Pdpk1/Inppl1/Akt1/Ptprf/Myo5a/Prkcz/Leprotl1/Il18/Sik2/Smarcc1/Capn10/Scap/Pdk2/Lpin1/Ankrd26/Ncoa2/Socs3/Prkaca/Raf1/Map3k7/Adipor1/Prkci/Leprot/Eif2b3/Agtrap/Kbtbd2/Sirt1/Ncoa5/Epm2aip1/Gsk3a/C2cd5/Mfn2/Zfp36l1/Ywh…	69
GO:0006458	GO:0006458	'de novo' protein folding	16/2615	39/28891	9.65207914783638e-08	4.33119044148807e-06	3.20952482582807e-06	Hspa1a/Dnajb13/Sdf2l1/Entpd5/Hspa5/Selenof/Hsph1/Hspa2/Dnajb4/Hspa1b/Dnajb1/Hspa13/H2-DMb1/Dnajb14/Sdf2/Dnajc18	16
GO:0001933	GO:0001933	negative regulation of protein phosphorylation	62/2615	342/28891	9.7926163012733e-08	4.36170383848565e-06	3.23213604704015e-06	Drd1/Pax6/Slit2/Dbndd1/Enpp1/Rgs2/Cdkn1b/Sh3gl2/Srcin1/Prnp/Ptpn13/Impact/Ptprt/Dnajc10/Angpt1/Dusp1/Jun/Pibf1/Dab2ip/Nr2f2/Nck1/Trib1/Ppp1r15a/Dusp22/Mllt1/Dnajc3/Kat2b/Insr/Dmd/Zbed3/Slc8a1/Adarb1/Tmed2/Apc/Ppp2r5d/Inppl1/Akt1/Pkia/Prkcz/Il18/Plec/Terf2ip/Adnp/Dusp16/Gstp1/Myadm/Socs3/Smyd3/Dnaja3/Chordc1/Psen1/Hspb1/Suz12/Fkbp8/Sirt1/Hmgcr/Gnaq/Gbp4/Sorl1/Nf2/Lats1/Gadd45g	62
GO:0021543	GO:0021543	pallium development	40/2615	182/28891	1.0616971830441e-07	4.69410673650307e-06	3.47845524444712e-06	Drd1/Mgarp/Cdk5r2/Pax6/Slit2/Sct/Epha5/Syne2/Zic3/Tuba1a/Ccdc141/Lrp8/Zic1/Btg2/Cdh2/Srf/Gli3/Cdon/Dab2ip/Tacc2/Nfix/Wdr47/Bbs4/Akirin2/Ndel1/Pex13/Tsc1/Nde1/Uba6/Fxr1/Smo/Sun1/Xrcc1/Psen1/Hdac1/Ogdh/Kif3a/Trappc9/Nf2/Bbs1	40
GO:0006997	GO:0006997	nucleus organization	34/2615	142/28891	1.07832556900126e-07	4.73282601927343e-06	3.50714724055501e-06	Reep4/Map7/Uspl1/Pygo2/Selenof/Nfe2l1/Lmna/Ndel1/Emd/Tmf1/Zmpste24/Lmnb1/Ift88/Cfap61/Phf2/Ubxn2b/Pygo1/Nsfl1c/Plec/Fxr1/Sf1/Phf8/Akap8l/Wdr73/Dctn1/Sun1/Usp50/Sirt1/Agfg1/Ahctf1/Chmp4b/Lemd2/Ubxn2a/Banf1	34
GO:0044270	GO:0044270	cellular nitrogen compound catabolic process	75/2615	446/28891	1.1951140413415e-07	5.20740632651193e-06	3.8588235980157e-06	Cda/Cubn/Qprt/Enpp1/Dcp1b/Btg2/Por/Axin2/Nt5c/Tob1/Zfp36/Entpd5/Ttc5/Carhsp1/Larp4b/Vim/Ago1/Samd4b/Upp2/Ncbp2/Nudt12/Tnrc6b/Smg6/Tet1/Nudt16/Cnot6/Upf3b/Ssb/Hint1/Thrap3/Angel2/Cnot1/Smg5/Cirbp/Lsm5/Apobec1/Pcid2/Mettl1/Pum1/Enpp5/Fxr1/Pan3/Srsf1/Hnrnpd/Entpd6/Itpa/Gmpr2/Secisbp2/Cnot2/Rnaset2a/Csde1/Upf2/Pabpc4/Tent4b/Nbas/Mettl16/Lsm2/Rnaseh2b/Dcps/Rbm24/Naf1/Snd1/Nudt3/Atm/Tent4a/Wdr82/Cnot7/…	75
GO:0000209	GO:0000209	protein polyubiquitination	50/2615	254/28891	1.23747663775486e-07	5.35319929699276e-06	3.96685998304907e-06	Trim3/Trim2/Ttc3/Wwp2/Spsb4/Nedd4l/Nfe2l1/Birc2/Zfp91/Spop/Mkrn1/Cul3/Ube2u/Rnf31/Dzip3/Peli2/Dda1/Rnf6/Huwe1/Cdc26/Mgrn1/Wsb2/Irf2bp1/Anapc10/Ube2e2/Fbxl17/Trip12/Syvn1/Rnf217/Rnf5/Daw1/Nmi/G2e3/Jade2/Ube2w/Btrc/Anapc11/Rnf41/Mul1/Anapc13/Cdc34/Cep63/Gps2/Ube2d1/Klhl3/Rnf114/Ube2v1/Topors/Trim21/Cdc23	50
GO:0032259	GO:0032259	methylation	53/2615	277/28891	1.38112849990992e-07	5.93194690711309e-06	4.39572702264562e-06	Pax6/Nsun7/Btg2/Setd4/Prmt2/Mepce/Kmt2a/Arid4b/Smyd4/Dalrd3/Eef1akmt2/Mettl15/Ftx/Bmt2/Etfbkmt/Mettl9/Rnmt/Btg1/Tet1/Xbp1/As3mt/Wdr6/N6amt1/Kmt5a/Ehmt2/Zmpste24/Akt1/Icmt/Mettl5/Setd3/Mettl1/Dnmt1/Ramac/Dph5/Nsun6/Fam98b/Setd1b/Smyd3/Atpsckmt/Mettl21a/Pcmt1/Ndufaf7/Dot1l/Mettl16/Suz12/Prmt5/Carnmt1/Ntmt1/Trmt10c/Coq3/Mecp2/Cbll1/Eef2kmt	53
GO:0031023	GO:0031023	microtubule organizing center organization	35/2615	150/28891	1.39548931394743e-07	5.95111861330916e-06	4.40993375583388e-06	Cntln/Tuba1a/Spice1/Gcc2/Trim37/Foxj1/Cetn4/Sdccag8/Kat2b/Cep44/Bbs4/Ndel1/Tmem67/Ulk4/Sass6/Azin1/Ubxn2b/Nde1/Nsfl1c/Dzip1/Pde4dip/Arl2/Ccnl1/Dctn1/Map9/Haus3/Chordc1/Atf5/Xpo1/Crocc/Sirt1/Cep63/Ppp1r35/Kif3a/Chmp4b	35
GO:0120032	GO:0120032	regulation of plasma membrane bounded cell projection assembly	44/2615	212/28891	1.45580039818427e-07	6.16459703822679e-06	4.56812682395407e-06	Tbc1d30/Slit2/Syne2/Kctd17/Dcdc2a/Rab11fip3/Srf/Map4/Rcc2/Gpm6a/Cdk10/Sdccag8/Fnbp1l/Wdpcp/Bbs4/Ndel1/Tmem67/Capzb/Arf6/Rab5a/Stau2/Apc/Ift88/Ppp1r9a/Akt1/Agrn/Abi2/Dzip1/Zmynd10/Intu/Fxr1/Mns1/Hap1/Entr1/Yap1/Cep97/Pqbp1/Crocc/Mak/Ppp1r35/Mapk15/Arhgap35/Cln3/Rab3ip	44
GO:1901653	GO:1901653	cellular response to peptide	62/2615	346/28891	1.50487577663725e-07	6.32784478665718e-06	4.68909765366615e-06	Mgarp/Prkcb/Enpp1/Pik3r3/Nr4a1/Prnp/Slc27a1/Cpeb2/Vamp2/Ptpn11/Nr4a2/Nucb2/Vim/Nck1/Sesn3/Kat2b/Trim41/Pkm/Insr/Adcy6/Gkap1/Ndel1/Xbp1/Wdtc1/Ghr/Pik3ca/Apc/Pdpk1/Inppl1/Akt1/Ptprf/Myo5a/Prkcz/Leprotl1/Il18/Sik2/Smarcc1/Capn10/Pdk2/Lpin1/Smpd3/Ankrd26/Ncoa2/Socs3/Prkaca/Raf1/Map3k7/Adipor1/Prkci/Leprot/Psen1/Agtrap/Sirt1/Ncoa5/Gsk3a/C2cd5/Mfn2/Zfp36l1/Ywhag/Sorl1/Irs2/Sos1	62
GO:0016570	GO:0016570	histone modification	37/2615	164/28891	1.55801005561732e-07	6.5057739336298e-06	4.82094778174568e-06	Hdac7/Uhrf1/Kmt2a/Pcgf5/Morf4l1/Kat2b/Pcgf3/Xbp1/Nfyb/Ehmt2/Msl3l2/Meaf6/Kdm3b/Rbbp4/Mier1/Morf4l2/Setd1b/Map3k7/Smyd3/Mbd3/Yeats2/Dot1l/Ruvbl1/Cdc73/Hdac1/Suz12/Prmt5/Tada2a/Brd8/Sirt1/Supt3/Mecp2/Atxn7l3/Kdm6a/Paf1/Mta1/Ctr9	37
GO:0018200	GO:0018200	peptidyl-glutamic acid modification	13/2615	27/28891	1.57798762134767e-07	6.54375142563001e-06	4.8490900915896e-06	Ttll3/Ttll13/Cfap20/Ttll1/Tpgs2/Ttll5/Naa80/Ttll8/Cep41/Agbl4/Ttll4/Naa20/Ttll9	13
GO:1901875	GO:1901875	positive regulation of post-translational protein modification	39/2615	178/28891	1.65991518021529e-07	6.80356841865933e-06	5.04162124452895e-06	Wfs1/Egr1/Nsmce3/Spsb4/Hspa5/Angpt1/Arrdc3/Trib1/Birc2/Cul3/Xbp1/Cry1/Huwe1/Dnajb2/Rwdd3/Pttg1ip/Pias1/Commd1/Nmi/Tollip/Btrc/Mul1/Dnaja3/Sumo2/Pias4/Dcun1d1/Tspyl5/Pin1/Sirt1/Mapk15/Gsk3a/Ube2d1/Phf23/Trib2/Rassf1/Topors/Mta1/Psmd10/Ubqln1	39
GO:0000956	GO:0000956	nuclear-transcribed mRNA catabolic process	31/2615	125/28891	1.6632705098003e-07	6.80356841865933e-06	5.04162124452895e-06	Dcp1b/Btg2/Tob1/Zfp36/Ago1/Samd4b/Ncbp2/Tnrc6b/Smg6/Cnot6/Upf3b/Ssb/Thrap3/Cnot1/Smg5/Apobec1/Pan3/Hnrnpd/Secisbp2/Cnot2/Csde1/Upf2/Tent4b/Nbas/Dcps/Atm/Tent4a/Cnot7/Dis3l2/Zfp36l1/Rnps1	31
GO:0006417	GO:0006417	regulation of translation	71/2615	418/28891	1.72968640311664e-07	7.02743536617592e-06	5.20751247823097e-06	Rgs2/Wfs1/Trim3/Dcp1b/Trim2/Btg2/Tob1/Rara/Msi2/Zfp36/Impact/Cpeb2/Dap/Enc1/Larp4b/Guf1/Vim/Nck1/Ppp1r15a/Ago1/Eif2ak4/Dnajc3/Samd4b/Pkm/Ncbp2/Tnrc6b/Tsc1/Cnot6/Upf3b/Ssb/Pink1/Tmed2/Abcf1/Cnot1/Akt1/Rpl10-ps3/Mettl5/Tia1/Cirbp/Paip2b/Uhmk1/Pum1/Ddx6/Fxr1/Pan3/Plxnb2/Ddx39b/Hnrnpd/Secisbp2/Cnot2/Eif4g3/Csde1/Tent4b/Eif4e2/Otud6b/Msi1/Mettl16/Calr/Limd1/Ptcd3/Secisbp2l/Dcps/Rbm24/Trmt10c/Tent4a/Cn…	71
GO:0043543	GO:0043543	protein acylation	36/2615	158/28891	1.75631398737065e-07	7.08772886312734e-06	5.25219152846342e-06	Por/Naa60/Fam161a/Morf4l1/Zdhhc17/Dip2b/Kat2b/Esco1/Xbp1/Clip3/Nfyb/Msl3l2/Meaf6/Taok1/Naa35/Zdhhc20/Morf4l2/Smo/Zdhhc1/Map3k7/Mbd3/Ing4/Yeats2/Ruvbl1/Naa80/Zdhhc21/Cdyl/Tada2a/Brd8/Sirt1/Supt3/Ogdh/Kif3a/Naa20/Mecp2/Zdhhc23	36
GO:1903313	GO:1903313	positive regulation of mRNA metabolic process	34/2615	145/28891	1.84601692445226e-07	7.3843838524942e-06	5.47202059530805e-06	Dcp1b/Btg2/Tob1/Zfp36/Snrnp70/Ttc5/Samd4b/Tnrc6b/Cnot6/Tra2a/Adarb1/Thrap3/Cnot1/Cirbp/Apobec1/Pum1/Fxr1/Pan3/Prdx6/Hnrnpd/Cnot2/Csde1/Tent4b/Rbmxl1/Cdc73/Mettl16/Prmt5/Celf4/Dcps/Rbm24/Tent4a/Cnot7/Zfp36l1/Paf1	34
GO:0006650	GO:0006650	glycerophospholipid metabolic process	52/2615	272/28891	1.85438543443643e-07	7.3843838524942e-06	5.47202059530805e-06	Etnk2/Pik3r3/Cds2/Pla2g7/Slc27a1/Agpat5/Mtmr3/Plaat1/Pcyt1b/Mboat2/Plscr1/Gpcpd1/Napepld/Gdpd1/Ip6k2/Pnpla6/Cdipt/Pigh/Pik3ca/Slc30a5/Agpat1/Inppl1/Itpkb/Mtmr6/Plcb3/Ocrl/Lclat1/Pdgfa/Pisd/Chka/Dgkd/Gpat4/Lpin1/Prdx6/Crls1/Pigs/Socs3/Dnajc19/Dpm2/Mtm1/Pgap2/Pigk/Serinc2/Pip4p1/Inpp5a/Mecp2/Abhd16a/Gpaa1/Cln3/Pikfyve/Becn1/Abca3	52
GO:0060491	GO:0060491	regulation of cell projection assembly	44/2615	215/28891	2.21304280357225e-07	8.75462261702626e-06	6.48740317695382e-06	Tbc1d30/Slit2/Syne2/Kctd17/Dcdc2a/Rab11fip3/Srf/Map4/Rcc2/Gpm6a/Cdk10/Sdccag8/Fnbp1l/Wdpcp/Bbs4/Ndel1/Tmem67/Capzb/Arf6/Rab5a/Stau2/Apc/Ift88/Ppp1r9a/Akt1/Agrn/Abi2/Dzip1/Zmynd10/Intu/Fxr1/Mns1/Hap1/Entr1/Yap1/Cep97/Pqbp1/Crocc/Mak/Ppp1r35/Mapk15/Arhgap35/Cln3/Rab3ip	44
GO:0051098	GO:0051098	regulation of binding	69/2615	405/28891	2.28140730422551e-07	8.92919044994209e-06	6.61676248384726e-06	Pax6/Bambi/Msx1/Hopx/Ephb6/Stmn1/Hsp90ab1/Zbtb7a/Rara/Pygo2/Hipk2/Mepce/Angpt1/Cdon/Anxa2/Hes1/Jun/Tgfbr3/Ctbp2/Klf4/Plscr1/Kat2b/Ip6k2/Ddit3/Hfe/Ramp1/Ppp1r2/Efhb/Tmed2/Zmpste24/Akt1/Ptprf/Rnf220/Agrn/Mapre1/Hmgb1/Dnajb2/Nme1/Epb41l5/Gnl3l/Dzip1/Adnp/Bag2/Gtpbp4/Id1/Tmbim6/Smo/Snapin/Pkd1/Aktip/Spag8/Btaf1/Camk1/H1f0/Dot1l/Hipk1/Psen1/Ccpg1/Nmd3/Ddrgk1/Pin1/Sirt1/Add1/Mecp2/Mfn2/Sorl1/Atr/Dazap2…	69
GO:2001233	GO:2001233	regulation of apoptotic signaling pathway	73/2615	437/28891	2.28687066238331e-07	8.92919044994209e-06	6.61676248384726e-06	Mal/Bmpr1b/Herpud1/Msx1/Wfs1/Pdia3/Flcn/Tpd52l1/Bcl2l2/Itm2c/Hyou1/Nr4a2/Acvr1/Dnm1l/Selenos/Dab2ip/Nck1/Agap2/Plscr1/Stradb/Wwox/Spop/Atf3/Ddit3/Lmna/Xbp1/Pcgf2/Rrm2b/Tmbim1/Gas1/Bbc3/Pink1/Siah2/Itgav/Akt1/Ppp2r1a/Cx3cl1/Bcap31/Pttg1ip/Pmp22/Syvn1/Lgals3/Bclaf1/Nme5/Nacc2/Gclm/Gstp1/Tmbim6/G2e3/Raf1/Map3k7/Fem1b/Uri1/Erp29/Ndufs3/Yap1/Psen1/Pias4/Hspb1/Dedd2/Hdac1/Vhl/Sirt1/Cep63/Parl/Mdm4/Mfn2…	73
GO:1903311	GO:1903311	regulation of mRNA metabolic process	56/2615	304/28891	2.32047247845941e-07	9.00193613740415e-06	6.67066893128603e-06	Dcp1b/Btg2/Zbtb7a/Axin2/Tob1/Zfp36/Snrnp70/Ttc5/Carhsp1/Larp4b/Vim/Malat1/Samd4b/Hnrnpa2b1/Tnrc6b/Cnot6/Puf60/Tra2a/Adarb1/Thrap3/Angel2/Cnot1/Tia1/Cirbp/U2af2/Apobec1/Pcid2/Pum1/Fxr1/Pan3/Srsf1/Prdx6/Hnrnpd/Secisbp2/Cnot2/Sf1/Srsf10/Csde1/Pabpc4/Tent4b/Rbmxl1/Nsrp1/Cdc73/Nbas/Mettl16/Prmt5/Celf4/Dcps/Fam172a/Rbm24/Tent4a/Cnot7/Zfp36l1/Paf1/Rnps1/Rbfox2	56
GO:1902116	GO:1902116	negative regulation of organelle assembly	17/2615	46/28891	2.35784871321772e-07	9.08829763626804e-06	6.73466504929191e-06	Tbc1d30/Map4/Cdk10/Trim37/Kat2b/Pink1/Ehmt2/Akt1/Fez2/Yap1/Mtm1/Cep97/Mak/Mfn2/Phf23/Scfd1/Becn1	17
GO:0022411	GO:0022411	cellular component disassembly	76/2615	462/28891	2.45275997921903e-07	9.39391449365861e-06	6.9611350935529e-06	Fgfr4/C1ql1/Sh3gl2/Stmn1/Map4/Kif9/Dnm1l/Map1b/Apc2/Hspa2/Flii/Cst3/Ulk2/Ngef/Insr/Wdr47/Ndel1/Capzb/Mapre2/Spata33/Arf6/Bnip3l/Sptbn1/Gbf1/Pink1/Pik3ca/Snap29/Apc/Huwe1/Zmpste24/Cisd2/Trip4/Mical3/Smarcc1/Taok1/Capn10/Tomm7/Fundc1/Ufm1/Tecpr1/Gak/Chka/Snx14/Snapin/Sh3gl1/Akap8l/Smarcd1/Dnajc17/Dctn1/Arid1a/Vmp1/Rnf41/Mul1/Spef1/Retreg3/Irgm1/Dedd2/Irgm2/Setx/Plin3/Ddrgk1/Fkbp8/Vps13d/Parl/Gsk3a/…	76
GO:0046700	GO:0046700	heterocycle catabolic process	74/2615	446/28891	2.4919885998012e-07	9.48375155101557e-06	7.02770669084508e-06	Cda/Cubn/Qprt/Enpp1/Dcp1b/Btg2/Axin2/Nt5c/Tob1/Zfp36/Entpd5/Ttc5/Carhsp1/Larp4b/Vim/Ago1/Samd4b/Upp2/Ncbp2/Nudt12/Tnrc6b/Smg6/Tet1/Nudt16/Cnot6/Upf3b/Ssb/Hint1/Thrap3/Angel2/Cnot1/Smg5/Cirbp/Lsm5/Apobec1/Pcid2/Mettl1/Pum1/Enpp5/Fxr1/Pan3/Srsf1/Hnrnpd/Entpd6/Itpa/Gmpr2/Secisbp2/Cnot2/Rnaset2a/Csde1/Upf2/Pabpc4/Tent4b/Nbas/Mettl16/Lsm2/Rnaseh2b/Dcps/Rbm24/Naf1/Snd1/Nudt3/Atm/Tent4a/Wdr82/Cnot7/Dis3…	74
GO:0034655	GO:0034655	nucleobase-containing compound catabolic process	70/2615	414/28891	2.51620040013537e-07	9.50903723571436e-06	7.04644404120526e-06	Cda/Enpp1/Dcp1b/Btg2/Axin2/Nt5c/Tob1/Zfp36/Entpd5/Ttc5/Carhsp1/Larp4b/Vim/Ago1/Samd4b/Upp2/Ncbp2/Nudt12/Tnrc6b/Smg6/Nudt16/Cnot6/Upf3b/Ssb/Hint1/Thrap3/Angel2/Cnot1/Smg5/Cirbp/Lsm5/Apobec1/Pcid2/Mettl1/Pum1/Enpp5/Fxr1/Pan3/Srsf1/Hnrnpd/Entpd6/Itpa/Gmpr2/Secisbp2/Cnot2/Rnaset2a/Csde1/Upf2/Pabpc4/Tent4b/Nbas/Mettl16/Lsm2/Rnaseh2b/Dcps/Rbm24/Naf1/Snd1/Nudt3/Atm/Tent4a/Wdr82/Cnot7/Dis3l2/Zfp36l1/Fitm…	70
GO:0032204	GO:0032204	regulation of telomere maintenance	26/2615	96/28891	2.53026103062414e-07	9.50903723571436e-06	7.04644404120526e-06	Atrx/Xrcc4/Map2k7/Map3k4/Lmna/Hnrnpa2b1/Smg6/Slx1b/Smg5/Gnl3l/Terf2ip/Hnrnpd/Cct7/Ctc1/Tent4b/Nfrkb/Xrcc1/Ruvbl1/Actr8/Terf1/Naf1/Mapk15/Atm/Rad50/Ylpm1/Atr	26
GO:1901652	GO:1901652	response to peptide	76/2615	464/28891	2.92450696176088e-07	1.09223977397939e-05	8.09378095399398e-06	Mgarp/Rbp4/Prkcb/Enpp1/Pik3r3/Nr4a1/Egr1/Prnp/Slc27a1/Cpeb2/Vamp2/Cad/Ptpn11/Nr4a2/Tcf12/Tgfbr3/Nucb2/Vim/Nck1/Sesn3/Kat2b/Trim41/Pkm/Insr/Adcy6/Gkap1/Ndel1/Nagk/Tsc1/Zbed3/Xbp1/Wdtc1/Ghr/Pik3ca/Cry1/Apc/Jag1/Pdpk1/Inppl1/Akt1/Ptprf/Myo5a/Prkcz/Leprotl1/Il18/Sik2/Smarcc1/Capn10/Scap/Pdk2/Lpin1/Smpd3/Ankrd26/Ncoa2/Socs3/Prkaca/Raf1/Map3k7/Adipor1/Prkci/Leprot/Eif2b3/Psen1/Agtrap/Kbtbd2/Sirt1/Ncoa5…	76
GO:0009953	GO:0009953	dorsal/ventral pattern formation	28/2615	109/28891	2.96495621269403e-07	1.10051121647711e-05	8.15507449534363e-06	Lmx1b/Bmpr1b/Pax6/Lrp4/Disp1/Ift122/Rfx4/Axin2/Gli3/Otx2/Acvr1/Tulp3/Map3k4/Ddit3/Tbc1d32/Gas1/Tmed2/Apc/Ift88/Rnf220/Dync2h1/Ift52/Intu/Smo/Prkaca/Psen1/Fkbp8/Kif3a	28
GO:0045786	GO:0045786	negative regulation of cell cycle	68/2615	400/28891	3.02224573470817e-07	1.11489347256443e-05	8.26165075558263e-06	Cdkn1b/Nr4a1/Nek11/Trp53i13/Btg2/Prmt2/Atrx/Chek2/Ptpn11/Acvr1/Trim37/Stk33/Klf4/Eme2/Msh2/Dab2ip/Nr2f2/Eif2ak4/Cdc5l/Mbtps1/Kat2b/Btg1/Tmem67/Psmg2/Zwint/Gas1/Cry1/Apc/Xpc/Angel2/Tom1l1/Wac/Trp53bp1/Klhl22/Ints3/Taok1/Etaa1/Pcid2/Hus1/Uimc1/Fgfr2/Tiprl/Nacc2/Ddx39b/Prkaca/Rps6ka2/Mbtps2/Fem1b/Dot1l/Dlg1/Jade1/Cdc73/Atf5/Ptprk/Rnaseh2b/Sirt1/Babam1/Foxk1/Nupr1l/Atm/Rad50/Mfn2/Taok3/Zfp36l1/Atr/La…	68
GO:1905037	GO:1905037	autophagosome organization	30/2615	122/28891	3.18889778998282e-07	1.16919770799797e-05	8.66405927150018e-06	Mtmr3/Ulk2/Synpo2/Atp13a2/Rab43/Pink1/Pacs2/Ehmt2/Ift88/Fez2/Ubxn2b/Efnb1/Nsfl1c/Rab3gap1/Rnf5/Vmp1/Trp53inp2/Irgm1/Mtm1/Psen1/Irgm2/Dnajc16/Mfn2/Phf23/Ubxn2a/Cln3/Scfd1/Pikfyve/Ubqln1/Becn1	30
GO:0098876	GO:0098876	vesicle-mediated transport to the plasma membrane	35/2615	155/28891	3.25862283404432e-07	1.18752115764294e-05	8.79984080160103e-06	Arl4c/Kif13a/Arhgap1/Vps26c/Atp9a/Rab11fip3/Vamp2/Rabep1/Rab11b/Golga4/Grip2/Sec16a/Vps50/Arf6/Sptbn1/Eipr1/Dennd1b/Golph3l/Stx3/Llgl1/Vamp7/Commd1/Exoc5/Entr1/Prepl/Vamp3/Stx16/Sys1/Vps13b/Snx12/Atp2c1/Sorl1/Snf8/Cln3/Bbs1	35
GO:0072659	GO:0072659	protein localization to plasma membrane	57/2615	315/28891	3.36273368253688e-07	1.21807937548761e-05	9.02628514786215e-06	Cacnb2/Kcnip4/Gpr179/Pacsin1/Kif13a/Skap1/Map7/Prnp/Cdh2/Dpp6/Epb41l3/Vamp2/Anxa2/Gorasp1/Golga4/Grip2/Adcy6/Sec16a/Ramp1/Sec23a/Tspan15/Arf6/Sptbn1/Tmbim1/Clip3/Tmed2/Pacs2/Tspan33/Akt1/Ttc8/Myo5a/Prkcz/Ezr/Golph3l/Stx3/Fcho2/Lgals3/Gak/Vamp7/Commd1/Exoc5/Zfyve27/Prepl/Prkci/Vamp3/Dlg1/Pgap2/Sys1/Camk2d/C2cd5/Atp2c1/Sorl1/Cln3/Bbs1/Psmd10/Zdhhc23/Ppfia1	57
GO:0006901	GO:0006901	vesicle coating	14/2615	33/28891	3.7281390337663e-07	1.33436309583552e-05	9.8879777756471e-06	Preb/Trappc4/Tmed9/Cul3/Sec16a/Gbf1/Trappc2/Trappc12/Ap3m2/Klhl12/Mapk15/Trappc11/Trappc3/Trappc9	14
GO:0051085	GO:0051085	chaperone cofactor-dependent protein refolding	14/2615	33/28891	3.7281390337663e-07	1.33436309583552e-05	9.8879777756471e-06	Hspa1a/Dnajb13/Sdf2l1/Hspa5/Hsph1/Hspa2/Dnajb4/Hspa1b/Dnajb1/Hspa13/H2-DMb1/Dnajb14/Sdf2/Dnajc18	14
GO:0042326	GO:0042326	negative regulation of phosphorylation	64/2615	372/28891	4.32428338809077e-07	1.53857491198756e-05	1.14012404744866e-05	Drd1/Pax6/Slit2/Dbndd1/Enpp1/Rgs2/Cdkn1b/Sh3gl2/Srcin1/Prnp/Ptpn13/Impact/Ptprt/Dnajc10/Angpt1/Dusp1/Jun/Pibf1/Dab2ip/Nr2f2/Nck1/Trib1/Ppp1r15a/Dusp22/Mllt1/Dnajc3/Kat2b/Insr/Dmd/Zbed3/Slc8a1/Adarb1/Tmed2/Apc/Ppp2r5d/Inppl1/Akt1/Pkia/Prkcz/Il18/Plec/Terf2ip/Adnp/Dusp16/Gstp1/Myadm/Socs3/Smyd3/Dnaja3/Chordc1/Psen1/Hspb1/Suz12/Fkbp8/Sirt1/Hmgcr/Gnaq/Gbp4/Sorl1/Nf2/Irs2/Lats1/Prdx3/Gadd45g	64
GO:0008286	GO:0008286	insulin receptor signaling pathway	32/2615	137/28891	4.59043135921245e-07	1.62366257429085e-05	1.20317621941463e-05	Prkcb/Enpp1/Pik3r3/Ptpn11/Nucb2/Nck1/Sesn3/Insr/Gkap1/Ndel1/Pik3ca/Apc/Pdpk1/Inppl1/Akt1/Ptprf/Prkcz/Sik2/Smarcc1/Pdk2/Ankrd26/Socs3/Raf1/Adipor1/Sirt1/Ncoa5/Gsk3a/C2cd5/Mfn2/Sorl1/Irs2/Sos1	32
GO:0047496	GO:0047496	vesicle transport along microtubule	17/2615	48/28891	4.79664595443374e-07	1.68668024117018e-05	1.24987395045356e-05	Cnih2/Kif13a/Ndel1/Stk11/Bicdl1/Prkcz/Nde1/Vamp7/Bloc1s5/Snapin/Hap1/Ap3m2/Kif1b/Mecp2/Cln3/Kif1c/Ap3m1	17
GO:0006892	GO:0006892	post-Golgi vesicle-mediated transport	26/2615	99/28891	4.87928220135746e-07	1.70576301609084e-05	1.26401478325252e-05	Kif13a/Vamp2/Nbea/Rabep1/Golga4/Sec16a/Sptbn1/Gbf1/Myo5a/Rp2/Plcb3/Golph3l/Llgl1/Gak/Vamp7/Commd1/Exoc5/Prepl/Vamp3/Dop1a/Sys1/Atp2c1/Sorl1/Cln3/Bbs1/Scfd1	26
GO:0031345	GO:0031345	negative regulation of cell projection organization	44/2615	221/28891	4.95483403363121e-07	1.71766411165219e-05	1.27283380476051e-05	Mgarp/Epha7/Tbc1d30/Efnb2/Slit2/Lrp4/Efnb3/Ttc3/Prnp/Itm2c/Map4/Neo1/Cdk10/Hes1/Rufy3/Vim/Gorasp1/Dip2b/Ywhah/Ulk2/Ngef/Adcy6/Capzb/Tsc1/Arf6/Cdkl3/Rnf6/Inppl1/Akt1/Ptprf/Ryk/Pmp22/Gak/Id1/Kremen1/Snapin/Il15ra/Yap1/Psen1/Cep97/Mak/Gsk3a/Thoc2/Rab3ip	44
GO:0034249	GO:0034249	negative regulation of amide metabolic process	47/2615	243/28891	4.97045660115552e-07	1.71766411165219e-05	1.27283380476051e-05	Rgs2/Wfs1/Trim3/Dcp1b/Trim2/Btg2/Prnp/Tob1/Rara/Zfp36/Cpeb2/Ormdl3/Enc1/Rtn1/Ago1/Eif2ak4/Samd4b/Tnrc6b/Tsc1/Cnot6/Ormdl1/Cnot1/Tia1/Paip2b/Pum1/Ddx6/Fxr1/Pan3/Hnrnpd/Cnot2/Hap1/Csde1/Tent4b/Eif4e2/Otud6b/Mettl16/Calr/Limd1/Pin1/Dcps/Rbm24/Tent4a/Cnot7/Zfp36l1/Sorl1/Dapk1/Eif2a	47
GO:0031398	GO:0031398	positive regulation of protein ubiquitination	29/2615	118/28891	5.04511344517534e-07	1.73350097976225e-05	1.284569336146e-05	Wfs1/Nsmce3/Spsb4/Hspa5/Angpt1/Arrdc3/Trib1/Birc2/Cul3/Cry1/Huwe1/Dnajb2/Pttg1ip/Commd1/Nmi/Btrc/Dnaja3/Tspyl5/Pin1/Mapk15/Gsk3a/Ube2d1/Phf23/Trib2/Rassf1/Topors/Mta1/Psmd10/Ubqln1	29
GO:0071383	GO:0071383	cellular response to steroid hormone stimulus	39/2615	186/28891	5.51605510514536e-07	1.88454769018404e-05	1.39649887919141e-05	Mgarp/Padi2/Zbtb7a/Atp1a1/Prmt2/Zfp36/Ncor2/Crebrf/Ywhah/Strn3/Esrrg/Tmf1/Calcoco1/Rnf6/Cry1/Cnot1/Dnaaf4/Trip4/Ncor1/Ufm1/Nr3c1/Rwdd1/Cnot2/Ncoa2/Arid1a/Pias2/Smyd3/Uri1/Yap1/Hdac1/Calr/Ddrgk1/Sirt1/Gsk3a/Wbp2/Zfp36l1/Vps11/Lats1/Rbfox2	39
GO:0120197	GO:0120197	mucociliary clearance	8/2615	11/28891	5.72900802817134e-07	1.94624436572849e-05	1.4422177212756e-05	Cfap43/Dnah9/Spag6l/Cfap54/Spef2/Ttll1/Stard7/Cfap221	8
GO:0045732	GO:0045732	positive regulation of protein catabolic process	42/2615	208/28891	6.0182228984959e-07	2.03300979149752e-05	1.5065131596294e-05	Herpud1/Hspa1a/Wfs1/Axin2/Nedd4l/Crebrf/Apc2/Dab2ip/Trib1/Rnft1/Zer1/Hspa1b/Tmem67/Dda1/Apc/Rhbdd3/Akt1/Dnajb2/Fbxl5/Bcap31/Pttg1ip/Ezr/Rnf217/Sox9/Pias1/Bag2/Snx1/Rnf41/Sumo2/Psen1/Ddrgk1/Tmem259/Mapk15/Gsk3a/Trib2/Vps11/Sorl1/Snf8/Usp5/Psmd10/Ubqln1/Eif2a	42
GO:1902117	GO:1902117	positive regulation of organelle assembly	24/2615	88/28891	6.29017341473635e-07	2.11300629848099e-05	1.56579265301846e-05	Kctd17/Bbs4/Tmem67/Cnot6/Sass6/Numa1/Ift88/Cnot1/Rab3gap1/Dzip1/Zmynd10/Mns1/Pan3/Sdc4/Cnot2/Hap1/Entr1/Pqbp1/Crocc/Ppp1r35/Mapk15/Arhgap35/Becn1/Stx18	24
GO:0006487	GO:0006487	protein N-linked glycosylation	20/2615	65/28891	6.56446508568869e-07	2.19289603112478e-05	1.62499302384329e-05	Gfpt1/Mgat5/Tusc3/Stt3b/Entpd5/Alg2/Alg10b/Ost4/Gorasp1/Magt1/Dad1/Pmm2/Mlec/Alg14/Ddost/Tmem258/Mgat2/Krtcap2/Rpn1/B4galt1	20
GO:0071692	GO:0071692	protein localization to extracellular region	72/2615	441/28891	6.72202073451554e-07	2.23312213683104e-05	1.65480161495808e-05	Rbp4/Prkcb/Gpr27/Trpm4/Epha5/Adcy5/Wls/Gpr68/Cacna1d/Srcin1/C2cd2l/Preb/Psap/Ahi1/Rab11fip3/Rph3al/Abcg1/Ildr2/Neo1/Ptpn11/Dnm1l/Rapgef4/Tm7sf3/Pick1/Dand5/Rab11b/Gna11/Arf6/Eipr1/Atp13a2/Myh10/Aacs/Sec24a/Tmed2/Pclo/F2r/Slc25a22/Ccdc186/Rhbdd3/Gnptab/Myo5a/Tmem258/Itpr1/Golph3l/Capn10/Llgl1/Arf1/Ap1s1/Cd200/Myo18a/Psmd9/Slc4a8/Tbc1d1/Prkaca/Raf1/Rfx3/Pfkl/Erp29/Tvp23a/Gnaz/Sirt1/Rcn3/Kcnn4/Mttp/…	72
GO:0009306	GO:0009306	protein secretion	71/2615	434/28891	7.42214747269223e-07	2.45216333809332e-05	1.81711684510736e-05	Rbp4/Prkcb/Gpr27/Trpm4/Epha5/Adcy5/Wls/Gpr68/Cacna1d/Srcin1/C2cd2l/Preb/Psap/Ahi1/Rab11fip3/Rph3al/Abcg1/Ildr2/Neo1/Ptpn11/Dnm1l/Rapgef4/Tm7sf3/Pick1/Rab11b/Gna11/Arf6/Eipr1/Atp13a2/Myh10/Aacs/Sec24a/Tmed2/Pclo/F2r/Slc25a22/Ccdc186/Rhbdd3/Gnptab/Myo5a/Tmem258/Itpr1/Golph3l/Capn10/Llgl1/Arf1/Ap1s1/Cd200/Myo18a/Psmd9/Slc4a8/Tbc1d1/Prkaca/Raf1/Rfx3/Pfkl/Erp29/Tvp23a/Gnaz/Sirt1/Rcn3/Kcnn4/Mttp/Hmgcr/…	71
GO:0001889	GO:0001889	liver development	32/2615	140/28891	7.68448434117327e-07	2.52496198598223e-05	1.8710625376006e-05	Zic3/Ccdc40/Rpgrip1l/Mpst/Hes1/Jun/Tgfbr3/Ccdc39/Pkm/Cul3/Jarid2/Xbp1/Arf6/Sec63/Aacs/Pik3ca/Notch2/Zmpste24/Rhbdd3/Ift88/Icmt/Il18/Itpr1/Sox9/Gak/Mrtfb/Smo/Pkd1/Dnaaf1/Upf2/Man2a1/Tet2	32
GO:0042147	GO:0042147	retrograde transport, endosome to Golgi	24/2615	89/28891	7.87808189889544e-07	2.57450578576404e-05	1.90777578249567e-05	Dennd2a/Snx32/Atp9a/Gcc2/Vps50/Rab6b/Eipr1/Gbf1/Tmem87b/Tmem87a/Plekhj1/Plekha3/Ap1s1/Heatr5a/Snx1/Dctn1/Prepl/Vamp3/Stx16/Snx12/Heatr5b/Pikfyve/Washc2/Bet1l	24
GO:0035592	GO:0035592	establishment of protein localization to extracellular region	71/2615	435/28891	8.09788954195781e-07	2.6320329630158e-05	1.95040491784395e-05	Rbp4/Prkcb/Gpr27/Trpm4/Epha5/Adcy5/Wls/Gpr68/Cacna1d/Srcin1/C2cd2l/Preb/Psap/Ahi1/Rab11fip3/Rph3al/Abcg1/Ildr2/Neo1/Ptpn11/Dnm1l/Rapgef4/Tm7sf3/Pick1/Rab11b/Gna11/Arf6/Eipr1/Atp13a2/Myh10/Aacs/Sec24a/Tmed2/Pclo/F2r/Slc25a22/Ccdc186/Rhbdd3/Gnptab/Myo5a/Tmem258/Itpr1/Golph3l/Capn10/Llgl1/Arf1/Ap1s1/Cd200/Myo18a/Psmd9/Slc4a8/Tbc1d1/Prkaca/Raf1/Rfx3/Pfkl/Erp29/Tvp23a/Gnaz/Sirt1/Rcn3/Kcnn4/Mttp/Hmgcr/…	71
GO:0070585	GO:0070585	protein localization to mitochondrion	27/2615	108/28891	8.58227221706584e-07	2.76567415509408e-05	2.04943651886058e-05	Mgarp/Dnm1l/Mipep/Ddit3/Bnip3l/Pmpca/Bbc3/Pdcd5/Pink1/Akt1/Bcap31/Tomm40/Timm8a1/Tomm7/Dnajc19/Immp1l/Fkbp8/Timm22/Grpel1/Tomm22/Parl/Gsk3a/Agk/Mfn2/Timm50/Mtch2/Aifm1	27
GO:2000058	GO:2000058	regulation of ubiquitin-dependent protein catabolic process	37/2615	175/28891	8.60104884421407e-07	2.76567415509408e-05	2.04943651886058e-05	Herpud1/Hspa1a/Axin2/Hipk2/Anks1/Tlk2/Trib1/Zer1/Hfe/Hspa1b/Dda1/Rybp/Akt1/Wac/Dnajb2/Bcap31/Smarcc1/L3mbtl3/Rnf217/Usp38/Pias1/Commd1/Caml/Sumo2/Mtm1/Psen1/Agbl4/Xpo1/Ubxn1/Ddrgk1/N4bp1/Gsk3a/Trib2/Usp5/Lats1/Psmd10/Ubqln1	37
GO:0048736	GO:0048736	appendage development	42/2615	211/28891	8.9616617644798e-07	2.85113609469931e-05	2.11276604004695e-05	Lmx1b/Wnt9a/Sall3/Lrp4/Enpp1/Msx1/Zic3/Ift122/Reck/Iqce/Rara/Smoc1/Atrx/Rpgrip1l/Gli3/Frem2/Lnpk/Tulp3/Wdpcp/Tbc1d32/Dmd/Chd7/Gas1/Notch2/Tmem107/Ift88/Med31/Dync2h1/Prkab1/Ift52/Intu/Sox9/Fgfr2/Pbx2/Kremen1/Psen1/Pias4/Hdac1/Sik3/Gnaq/Flvcr1/Tmem231	42
GO:0060173	GO:0060173	limb development	42/2615	211/28891	8.9616617644798e-07	2.85113609469931e-05	2.11276604004695e-05	Lmx1b/Wnt9a/Sall3/Lrp4/Enpp1/Msx1/Zic3/Ift122/Reck/Iqce/Rara/Smoc1/Atrx/Rpgrip1l/Gli3/Frem2/Lnpk/Tulp3/Wdpcp/Tbc1d32/Dmd/Chd7/Gas1/Notch2/Tmem107/Ift88/Med31/Dync2h1/Prkab1/Ift52/Intu/Sox9/Fgfr2/Pbx2/Kremen1/Psen1/Pias4/Hdac1/Sik3/Gnaq/Flvcr1/Tmem231	42
GO:0043254	GO:0043254	regulation of protein-containing complex assembly	71/2615	437/28891	9.62671922769561e-07	3.04660330084914e-05	2.25761232636208e-05	Slit2/Cdkn1b/Skap1/Syk/Fblim1/Mpp7/Stmn1/Ncam1/Preb/Ptpn11/Kif9/Hes1/Map1b/Tppp3/Dab2ip/Flii/Nck1/Birc2/Ica1/Bbs4/Capzb/Arhgap18/Arf6/Akap9/Sptbn1/Bbc3/Bbs10/Clip3/Pink1/Numa1/Mtln/Apc/Ppp1r9a/Prkcz/Mapre1/Hmgb1/Gnl3l/Zfp827/Rab3gap1/Togaram1/Trappc12/Vasp/Lgals3/Sox9/Snap91/Myadm/Zdhhc1/Pde4dip/Arl2/Raf1/Dctn1/Map3k7/Slf1/Slain2/Irgm1/Dlg1/Usp50/Irgm2/Terf1/Fbxl2/Mapk15/Atm/Add1/Mecp2/Ssh1/Sorl1…	71
GO:0070972	GO:0070972	protein localization to endoplasmic reticulum	22/2615	78/28891	9.77351413579164e-07	3.07686599468666e-05	2.2800377700086e-05	Herpud1/Kdelr3/Srpr/Hspa5/Sec61b/Spcs3/Ppp1r15a/Sec16a/Tram1l1/Gbf1/Sec63/Spcs2/Ssr3/Akt1/Srprb/Vapa/Bcap31/Rab3gap1/Tram1/Srp19/Ddrgk1/Chmp4b	22
GO:0031507	GO:0031507	heterochromatin formation	24/2615	90/28891	9.82672580923416e-07	3.07750532765234e-05	2.28051153237326e-05	Uhrf1/Atrx/Spty2d1/Lmna/Tet1/Jarid2/Kcnq1ot1/Smchd1/Lmnb1/Phf2/Hmgb1/Trip12/Apobec1/L3mbtl3/Dnmt1/Kdm5a/Phf8/Mbd3/H1f0/Hdac1/Suz12/Sirt1/Fam172a/Mecp2	24
GO:0044772	GO:0044772	mitotic cell cycle phase transition	73/2615	454/28891	1.01518398400333e-06	3.16285041233785e-05	2.34375446102324e-05	Kcna5/Cdkn1b/Adamts1/Nek11/Tpd52l1/Prmt2/Mepce/Chek2/Rcc2/Acvr1/Cdc14b/Klf4/Hspa2/Usp29/Cdk14/Npat/Mbtps1/Cul3/Bcl7a/Nfix/Nfatc1/Ube2u/Psmg2/Calm3/Zwint/Rrm2b/Cdk17/Arid1b/E2f6/Sass6/Apc/Xpc/Lmnb1/Akt1/Pkia/Wac/Klhl22/Usp37/Ube2e2/Bcl7c/Ints3/Smarcc1/Taok1/Pcid2/Hus1/Uimc1/Pias1/Nacc2/Pkd1/Phf8/Smarcd1/Arid1a/Mbtps2/Ctc1/Anapc11/Dlg1/Jade1/Cdc73/Ankrd17/Rnaseh2b/Babam1/Camk2d/Atm/Rad50/Chmp4b/Mec…	73
GO:0007098	GO:0007098	centrosome cycle	31/2615	135/28891	1.02167380921159e-06	3.16666217257181e-05	2.34657907454838e-05	Cntln/Tuba1a/Spice1/Trim37/Cetn4/Sdccag8/Kat2b/Cep44/Bbs4/Ndel1/Tmem67/Sass6/Azin1/Ubxn2b/Nde1/Nsfl1c/Pde4dip/Arl2/Ccnl1/Dctn1/Map9/Haus3/Chordc1/Atf5/Xpo1/Crocc/Sirt1/Cep63/Ppp1r35/Kif3a/Chmp4b	31
GO:0032434	GO:0032434	regulation of proteasomal ubiquitin-dependent protein catabolic process	32/2615	142/28891	1.07209256828328e-06	3.30589364773712e-05	2.44975322080601e-05	Herpud1/Hspa1a/Axin2/Tlk2/Trib1/Zer1/Hfe/Hspa1b/Dda1/Rybp/Akt1/Wac/Dnajb2/Bcap31/Smarcc1/Rnf217/Usp38/Pias1/Commd1/Caml/Sumo2/Mtm1/Psen1/Xpo1/Ubxn1/Ddrgk1/N4bp1/Gsk3a/Trib2/Usp5/Psmd10/Ubqln1	32
GO:0043414	GO:0043414	macromolecule methylation	43/2615	220/28891	1.11495137591969e-06	3.42051154255361e-05	2.53468806351667e-05	Pax6/Btg2/Setd4/Prmt2/Mepce/Kmt2a/Arid4b/Dalrd3/Eef1akmt2/Mettl15/Ftx/Etfbkmt/Btg1/Tet1/Xbp1/Wdr6/N6amt1/Kmt5a/Ehmt2/Zmpste24/Akt1/Icmt/Mettl5/Setd3/Mettl1/Dnmt1/Ramac/Nsun6/Fam98b/Setd1b/Smyd3/Atpsckmt/Mettl21a/Pcmt1/Ndufaf7/Dot1l/Mettl16/Suz12/Prmt5/Ntmt1/Trmt10c/Mecp2/Cbll1	43
GO:0071897	GO:0071897	DNA biosynthetic process	38/2615	184/28891	1.13613953865508e-06	3.46782083549897e-05	2.56974548069834e-05	Fgfr4/Dusp1/Klf4/Map2k7/Map3k4/Kcnk2/Rev1/Nfatc1/Hnrnpa2b1/Rrm2b/Meaf6/Lig3/Gnl3l/Parp4/Ddx39b/Hnrnpd/Smpd3/Cct7/Pola1/Pold3/Jade2/Ctc1/Tent4b/Ing4/Nop10/Jade1/Terf1/Tk2/Sirt1/Naf1/Mapk15/Camk2d/Atm/Rad50/Tfdp1/Gar1/Atr/Zbtb1	38
GO:0006473	GO:0006473	protein acetylation	28/2615	116/28891	1.16313407066548e-06	3.53228543783411e-05	2.61751542856299e-05	Por/Naa60/Fam161a/Morf4l1/Dip2b/Kat2b/Esco1/Xbp1/Nfyb/Msl3l2/Meaf6/Taok1/Naa35/Morf4l2/Smo/Map3k7/Mbd3/Ing4/Yeats2/Ruvbl1/Naa80/Tada2a/Brd8/Sirt1/Supt3/Kif3a/Naa20/Mecp2	28
GO:0099518	GO:0099518	vesicle cytoskeletal trafficking	21/2615	73/28891	1.20113373170102e-06	3.62935534106443e-05	2.68944675286454e-05	Cnih2/Kif13a/Myo6/Fnbp1l/Ndel1/Stk11/Ccdc186/Bicdl1/Myo5a/Prkcz/Nde1/Vamp7/Bloc1s5/Snapin/Hap1/Ap3m2/Kif1b/Mecp2/Cln3/Kif1c/Ap3m1	21
GO:0061008	GO:0061008	hepaticobiliary system development	32/2615	143/28891	1.26246215601441e-06	3.78309879390228e-05	2.8033746522164e-05	Zic3/Ccdc40/Rpgrip1l/Mpst/Hes1/Jun/Tgfbr3/Ccdc39/Pkm/Cul3/Jarid2/Xbp1/Arf6/Sec63/Aacs/Pik3ca/Notch2/Zmpste24/Rhbdd3/Ift88/Icmt/Il18/Itpr1/Sox9/Gak/Mrtfb/Smo/Pkd1/Dnaaf1/Upf2/Man2a1/Tet2	32
GO:0007033	GO:0007033	vacuole organization	43/2615	221/28891	1.26459813333504e-06	3.78309879390228e-05	2.8033746522164e-05	Flcn/Mtmr3/Ulk2/Synpo2/Mbtps1/Atp13a2/Rab43/Pink1/Pacs2/Ehmt2/Ift88/Gnptab/Fez2/Ubxn2b/Efnb1/Nsfl1c/Cln8/Rab3gap1/Arf1/Rnf5/Snapin/Aktip/Vmp1/Trp53inp2/Man2a1/Irgm1/Mtm1/Psen1/Irgm2/Acp2/Dnajc16/Chmp4b/Mfn2/Phf23/Tpp1/Vps11/Ubxn2a/Cln3/Scfd1/Pikfyve/Ubqln1/Becn1/Tmem9	43
GO:1903573	GO:1903573	negative regulation of response to endoplasmic reticulum stress	15/2615	41/28891	1.39934062004822e-06	4.15519804815354e-05	3.07910988259367e-05	Herpud1/Wfs1/Pdia6/Hyou1/Aqp11/Crebrf/Selenos/Nck1/Ppp1r15a/Xbp1/Syvn1/Tmbim6/Atf6b/Ubxn1/Ddrgk1	15
GO:0000289	GO:0000289	nuclear-transcribed mRNA poly(A) tail shortening	12/2615	27/28891	1.40280260065719e-06	4.15519804815354e-05	3.07910988259367e-05	Btg2/Tob1/Zfp36/Samd4b/Tnrc6b/Cnot6/Cnot1/Pan3/Cnot2/Tent4b/Tent4a/Cnot7	12
GO:0048592	GO:0048592	eye morphogenesis	38/2615	186/28891	1.50031102343054e-06	4.41053871861851e-05	3.26832396402744e-05	Rbp4/Prom1/Pax6/Tenm3/Meis1/Ift122/Ahi1/Fat1/Rpgrip1l/Hipk2/Gli3/Phactr4/Rom1/Otx2/Cdon/Pou2f1/Rpgr/Irx5/Thrb/Bbs4/Tdrd7/Gas1/Stau2/Slc4a7/Notch2/Jag1/Ttc8/Abi2/Sox9/Hmgn1/Arid1a/Dzank1/Prkci/Man2a1/Hipk1/Vhl/Frs2/Mfn2	38
GO:0019439	GO:0019439	aromatic compound catabolic process	74/2615	467/28891	1.50367609731714e-06	4.41053871861851e-05	3.26832396402744e-05	Cda/Cubn/Enpp1/Dcp1b/Btg2/Axin2/Nt5c/Tob1/Zfp36/Entpd5/Ttc5/Carhsp1/Larp4b/Vim/Ago1/Samd4b/Upp2/Ncbp2/Nudt12/Tnrc6b/Smg6/Tet1/Nudt16/Cnot6/Upf3b/Ssb/Hint1/Thrap3/Angel2/Cnot1/Smg5/Cirbp/Lsm5/Apobec1/Pcid2/Mettl1/Pum1/Enpp5/Fxr1/Pan3/Srsf1/Hnrnpd/Entpd6/Itpa/Gmpr2/Secisbp2/Cnot2/Rnaset2a/Csde1/Upf2/Pabpc4/Tent4b/Nbas/Mettl16/Lsm2/Rnaseh2b/Dcps/Rbm24/Naf1/Snd1/Nudt3/Atm/Tent4a/Wdr82/Cnot7/Dis3l2/Zf…	74
GO:0033674	GO:0033674	positive regulation of kinase activity	69/2615	426/28891	1.5217713008762e-06	4.44194700590708e-05	3.29159832223248e-05	Fgfr4/Cdk5r2/Epha5/Cdkn1b/Syk/Lrp8/Egr1/Fzd10/Srcin1/Hsp90ab1/Axin2/Prnp/Magi3/Tpd52l1/Dstyk/Kras/Angpt1/Pibf1/Map2k7/Map3k4/Dab2ip/Agap2/Fgd4/Stradb/Zfp91/Insr/Ip6k2/Stk11/Tsacc/Cab39/Ghr/Pik3ca/Dipk2a/Tab2/Notch2/Ppp1r9a/Akt1/Agrn/Ryk/Tom1l1/Prkcz/Il18/Abi2/Etaa1/Pdgfa/Adnp/Fgfr2/Vangl2/Sdc4/Pkd1/Map3k5/Prrc1/Map3k7/Camk1/Ranbp2/Erp29/Irgm1/Dlg1/Psen1/Zfp622/Irgm2/Ccn1/Sirt1/Gprc5b/Rad50/Taok3/…	69
GO:0010948	GO:0010948	negative regulation of cell cycle process	55/2615	314/28891	1.53868916043118e-06	4.46963184621869e-05	3.31211350933393e-05	Nek11/Prmt2/Atrx/Chek2/Ptpn11/Acvr1/Trim37/Stk33/Klf4/Eme2/Msh2/Dab2ip/Eif2ak4/Cdc5l/Mbtps1/Kat2b/Tmem67/Psmg2/Zwint/Gas1/Cry1/Apc/Xpc/Tom1l1/Wac/Trp53bp1/Klhl22/Ints3/Taok1/Etaa1/Pcid2/Hus1/Uimc1/Fgfr2/Tiprl/Nacc2/Ddx39b/Rps6ka2/Mbtps2/Fem1b/Dot1l/Dlg1/Jade1/Cdc73/Atf5/Rnaseh2b/Sirt1/Babam1/Atm/Rad50/Taok3/Zfp36l1/Atr/Foxn3/Ccng1	55
GO:0090660	GO:0090660	cerebrospinal fluid circulation	10/2615	19/28891	1.55766063765247e-06	4.4834097984425e-05	3.32232333046944e-05	Cfap43/Cfap45/Dnah9/Spag6l/Cfap54/Ccdc39/Spef2/Ulk4/Daw1/Cfap221	10
GO:0033143	GO:0033143	regulation of intracellular steroid hormone receptor signaling pathway	22/2615	80/28891	1.56426139304997e-06	4.4834097984425e-05	3.32232333046944e-05	Zbtb7a/Prmt2/Ncor2/Strn3/Rnf6/Cry1/Cnot1/Dnaaf4/Ncor1/Ufm1/Nr3c1/Cnot2/Ncoa2/Pias2/Yap1/Hdac1/Calr/Ddrgk1/Sirt1/Wbp2/Vps11/Lats1	22
GO:0098974	GO:0098974	postsynaptic actin cytoskeleton organization	11/2615	23/28891	1.57943103803325e-06	4.4834097984425e-05	3.32232333046944e-05	Nos1ap/Sh3gl2/Srcin1/Frmpd4/Sipa1l1/Myh10/Ppp1r9a/Abi2/Ezr/Arf1/Dbnl	11
GO:0099188	GO:0099188	postsynaptic cytoskeleton organization	11/2615	23/28891	1.57943103803325e-06	4.4834097984425e-05	3.32232333046944e-05	Nos1ap/Sh3gl2/Srcin1/Frmpd4/Sipa1l1/Myh10/Ppp1r9a/Abi2/Ezr/Arf1/Dbnl	11
GO:0140694	GO:0140694	non-membrane-bounded organelle assembly	66/2615	402/28891	1.58071325007452e-06	4.4834097984425e-05	3.32232333046944e-05	Hspa1a/Cds2/Spice1/Srf/Chek2/Kif9/Trim37/Pibf1/Flii/Actg1/Cetn4/Kif2a/Kat2b/Mzt1/Tubgcp5/Cep44/Hspa1b/Mapre2/Bccip/Cnot6/Nip7/Myh10/Sass6/Numa1/Smim22/Mterf3/Cnot1/Mapre1/Tia1/Ncor1/Cirbp/Ezr/Plec/Trappc12/Pisd/Sqle/Flnc/Ddx6/Fxr1/Pan3/Bicd1/Cnot2/Csde1/Map9/Haus3/Dhx29/Cep97/Rpf2/Pqbp1/Limd1/Smc3/Cep63/Mrps7/Dhx37/Ppp1r35/Mapk15/Lsm3/Pogz/Chmp4b/Surf6/Mfn2/Cnot7/Fitm2/Dbnl/Dazap2/Eif2a	66
GO:0051222	GO:0051222	positive regulation of protein transport	59/2615	346/28891	1.61179655101164e-06	4.55010923062583e-05	3.3717493454076e-05	Rbp4/Prkcb/Gpr27/Trpm4/Wls/Gpr68/Zic1/Cacna1d/Hsp90ab1/C2cd2l/Prnp/Rph3al/Abcg1/Gli3/Vamp2/Dnm1l/Cep290/Rufy3/Crebrf/Rapgef4/Tcaf1/Tm7sf3/Gna11/Emd/Xbp1/Arf6/Atp13a2/Bbc3/Pdcd5/Myh10/Aacs/Sec24a/Stom/Prkcz/Bcap31/Itpr1/Golph3l/Capn10/Tomm7/Arf1/Commd1/B3gat3/Myo18a/Psmd9/Smo/Prkaca/Camk1/Psen1/Sirt1/Kcnn4/Kif3a/Gsk3a/C2cd5/Gnaq/Atp2c1/Sorl1/Cln3/Ncoa6/Irs2	59
GO:0008654	GO:0008654	phospholipid biosynthetic process	43/2615	223/28891	1.62160120310574e-06	4.5563962776985e-05	3.37640821089355e-05	Sgms2/Etnk2/Pik3r3/Cds2/Slc27a1/Ormdl3/Agpat5/Pcyt1b/Mboat2/Plscr1/Ip6k2/Cdipt/Pigh/Agpat4/Ormdl1/Pik3ca/Slc30a5/Agpat1/Inppl1/Vapa/Itpkb/Lclat1/Pdgfa/Pisd/Chka/Dgkd/Gpat4/Samd8/Lpin1/Crls1/Pigs/Socs3/Sgms1/Dpm2/Pgap2/Pigk/Pcx/Fitm2/Isyna1/Gpaa1/Cln3/Becn1/Pmvk	43
GO:2001242	GO:2001242	regulation of intrinsic apoptotic signaling pathway	39/2615	194/28891	1.67483091464742e-06	4.66598790767687e-05	3.45761846056285e-05	Herpud1/Msx1/Wfs1/Flcn/Bcl2l2/Hyou1/Dnm1l/Selenos/Nck1/Plscr1/Spop/Ddit3/Xbp1/Rrm2b/Bbc3/Pink1/Akt1/Bcap31/Pttg1ip/Syvn1/Bclaf1/Nme5/Nacc2/Tmbim6/G2e3/Uri1/Erp29/Ndufs3/Pias4/Hspb1/Hdac1/Sirt1/Cep63/Parl/Mdm4/Kdm6a/Ubqln1/Becn1/Mtch2	39
GO:0045814	GO:0045814	negative regulation of gene expression, epigenetic	28/2615	118/28891	1.67612404466689e-06	4.66598790767687e-05	3.45761846056285e-05	Uhrf1/Atrx/Trim37/Spty2d1/Lmna/Tet1/Jarid2/Kcnq1ot1/Smchd1/Lmnb1/Phf2/Hmgb1/Trip12/Apobec1/L3mbtl3/Dnmt1/Kdm5a/Phf8/Mbd3/H1f0/Hdac1/Suz12/Sirt1/Fam172a/Gsk3a/Mecp2/Mta1/Ctr9	28
GO:0042770	GO:0042770	signal transduction in response to DNA damage	38/2615	187/28891	1.7205414746827e-06	4.76756492500788e-05	3.53288967369968e-05	Nek11/Myo6/Atrx/Hipk2/Chek2/Ptpn11/Stk33/Eme2/Msh2/Eif2ak4/Cdc5l/Mbtps1/Kmt5a/Cry1/Xpc/Zmpste24/Wac/Trp53bp1/Pttg1ip/Taok1/Etaa1/Hus1/Uimc1/Tiprl/Ddx39b/Mbtps2/Fem1b/Ing4/Dot1l/Rnaseh2b/Sirt1/Babam1/Atm/Taok3/Atr/Psmd10/Foxn3/Ccng1	38
GO:0000723	GO:0000723	telomere maintenance	32/2615	145/28891	1.74026525947586e-06	4.77715269241653e-05	3.53999445884779e-05	Hspa1a/Atrx/Xrcc4/Map2k7/Map3k4/Tep1/Lmna/Hnrnpa2b1/Smg6/Slx1b/Smg5/Gnl3l/Zfp827/Terf2ip/Hus1/Hnrnpd/Cct7/Ctc1/Tent4b/Nfrkb/Nop10/Xrcc1/Ruvbl1/Actr8/Terf1/Naf1/Mapk15/Atm/Rad50/Ylpm1/Gar1/Atr	32
GO:0060562	GO:0060562	epithelial tube morphogenesis	65/2615	395/28891	1.74346469617392e-06	4.77715269241653e-05	3.53999445884779e-05	Epha7/Pax3/Efnb2/Slit2/Zic2/Zic3/Mtss1/Enah/Irx1/Npnt/Zic5/Lgr4/Ccdc40/Ift122/Shroom3/Irx3/Rara/Cecr2/Srf/Kras/Hs2st1/Gli3/Phactr4/Angpt1/Tmem59l/Hes1/Acvr1/Tulp3/Ccdc39/Nfatc1/Bbs4/Tmem67/Kif26b/Tsc1/Ccdc103/Tmed2/Ift57/Notch2/Kdm5b/Ift52/Vasp/Sox9/Fgfr2/Vangl2/Nr3c1/Plxnb2/Sdc4/Smo/Kdm2a/Pkd1/Dnaaf1/Prkaca/Arid1a/Map3k7/Brd2/Btrc/Mib1/Yap1/Dlg1/Psen1/Brpf1/Kif3a/Klhl3/Kdm6a/Arhgap35	65
GO:0016311	GO:0016311	dephosphorylation	57/2615	331/28891	1.74821181605509e-06	4.77715269241653e-05	3.53999445884779e-05	Mgat5/Npnt/Hsp90b1/Magi2/Nt5c/Ptpn13/Ptprt/Dusp1/Ptpn11/Vcan/Mtmr3/Cdc14b/Nck1/Ppp1r15a/Dusp22/Ptpn4/Ppp1r2/Camta1/Slc39a10/Calm3/Tsc1/Stk11/Pptc7/Pink1/Ppp2r5d/Inppl1/Nceh1/Ppp2r1a/Ptprf/Ptpn21/Smg5/Mtmr6/Ptprd/Ocrl/Ppm1l/Dusp16/Tiprl/Plpp5/Lpin1/Phpt1/Dusp11/Ppp2r5e/Btrc/Uri1/Mtm1/Ptprk/Pin1/Ppp1r35/Acp2/Pip4p1/Inpp5a/Ppp6r3/Ssh1/Ppm1h/Timm50/Ppm1k/Ppp4c	57
GO:0070828	GO:0070828	heterochromatin organization	25/2615	99/28891	1.76680798937502e-06	4.77715269241653e-05	3.53999445884779e-05	Uhrf1/Atrx/Spty2d1/Lmna/Tet1/Jarid2/Kcnq1ot1/Smchd1/Lmnb1/Phf2/Hmgb1/Trip12/Apobec1/Pcid2/L3mbtl3/Dnmt1/Kdm5a/Phf8/Mbd3/H1f0/Hdac1/Suz12/Sirt1/Fam172a/Mecp2	25
GO:0072655	GO:0072655	establishment of protein localization to mitochondrion	25/2615	99/28891	1.76680798937502e-06	4.77715269241653e-05	3.53999445884779e-05	Mgarp/Mipep/Ddit3/Bnip3l/Pmpca/Bbc3/Pdcd5/Pink1/Akt1/Bcap31/Tomm40/Timm8a1/Tomm7/Dnajc19/Immp1l/Timm22/Grpel1/Tomm22/Parl/Gsk3a/Agk/Mfn2/Timm50/Mtch2/Aifm1	25
GO:0045724	GO:0045724	positive regulation of cilium assembly	13/2615	32/28891	1.77166979944934e-06	4.77715269241653e-05	3.53999445884779e-05	Kctd17/Bbs4/Tmem67/Ift88/Dzip1/Zmynd10/Mns1/Hap1/Entr1/Pqbp1/Crocc/Ppp1r35/Arhgap35	13
GO:0046486	GO:0046486	glycerolipid metabolic process	63/2615	380/28891	1.93613676553112e-06	5.19731712997259e-05	3.85134724083328e-05	Thrsp/Etnk2/Pik3r3/Cds2/Pla2g7/Slc27a1/Agpat5/Ptpn11/Mtmr3/Plaat1/Pcyt1b/Mboat2/Plscr1/Gpcpd1/Thrb/Napepld/Gdpd1/Ip6k2/Pnpla6/Cdipt/Pigh/Pik3ca/Daglb/Slc30a5/Agpat1/Inppl1/Lipe/Itpkb/Mtmr6/Plcb3/Apobec1/Ocrl/Lclat1/Pdgfa/Pisd/Chka/Dgkd/Gpat4/Lpin1/Prdx6/Crls1/Pigs/Socs3/Dnajc19/Dpm2/Mtm1/Pgap2/Pigk/Serinc2/Sirt1/Mttp/Pip4p1/Inpp5a/Mecp2/Abhd16a/Fitm2/Sorl1/Gpaa1/Cln3/Pikfyve/Becn1/Abca3/Ccnc	63
GO:0006626	GO:0006626	protein targeting to mitochondrion	22/2615	81/28891	1.96507647474535e-06	5.25155770784169e-05	3.89154092051325e-05	Mgarp/Mipep/Bnip3l/Pmpca/Pdcd5/Pink1/Bcap31/Tomm40/Timm8a1/Tomm7/Dnajc19/Immp1l/Timm22/Grpel1/Tomm22/Parl/Gsk3a/Agk/Mfn2/Timm50/Mtch2/Aifm1	22
GO:0045444	GO:0045444	fat cell differentiation	49/2615	270/28891	1.9943940669642e-06	5.30632368347598e-05	3.93212393360943e-05	Trpm4/Enpp1/Rgs2/Nr4a1/Mb/Flcn/Ccdc3/Zbtb7a/Axin2/Zfp36/Ncor2/Zfp423/Nr4a2/Hes1/Ctbp2/Nucb2/Klf4/Napepld/Ddit3/Pex11a/Fndc3b/Bbs4/Xbp1/Zfpm2/Clip3/Crebl2/Jag1/Selenbp1/Fbxo9/Ift88/Akt1/Ttc8/Rorc/Bbs9/Pias1/Aamdc/Lpin1/Ankrd26/Arl4a/Sdf4/Yap1/Fam120b/Atf5/Creb5/Sirt1/Gps2/Trib2/Zfp36l1/Bbs1	49
GO:0062012	GO:0062012	regulation of small molecule metabolic process	64/2615	389/28891	2.10067661163449e-06	5.56447950033401e-05	4.12342411177779e-05	Fgfr4/Cda/Dkk3/Egr1/Flcn/Zbtb7a/Por/Srebf2/Abcg1/Ncor2/Dnm1l/Pibf1/Nfe2l1/Nucb2/Me2/Kat2b/Thrb/Insr/Etfbkmt/Stk11/Wdtc1/Ndufc2/Pptc7/Erlin2/Nos3/Mtln/Cry1/Apc/Zmpste24/Dyrk2/Akt1/Hmgb1/Fmo1/Ncor1/Rorc/Sik2/Scap/Pdk2/Sox9/Nr3c1/Dnajc30/Ankrd26/Ncoa2/Arl2/Prkaca/Atpsckmt/Pex2/Pdk3/Adipor1/Jmjd8/Ranbp2/Psen1/Sirt1/Foxk2/Foxk1/Clk2/Coq3/Epm2aip1/Isyna1/Prxl2c/Cln3/Irs2/Rd3/Mtch2	64
GO:0031346	GO:0031346	positive regulation of cell projection organization	73/2615	463/28891	2.12660384106754e-06	5.60845127032417e-05	4.15600833759875e-05	Cntn1/Dcc/Rgs2/Pacsin1/Wls/Tenm3/Lrp8/Kctd17/Adamts1/Magi2/Ahi1/Srf/Cux2/Hspa5/Gpm6a/Enc1/Dnm1l/Rufy3/Map1b/Dab2ip/Creb3l2/Nck1/Kidins220/Fnbp1l/Kat2b/Golga4/Dmd/Bbs4/Ndel1/Tmem67/Stk11/Cdkl3/Stau2/Apc/Ppp2r5d/Ift88/Ppp1r9a/Ptprf/Cx3cl1/Agrn/Nme1/Arhgap32/Ptprd/Abi2/Itpr1/Dzip1/Zmynd10/Adnp/Vamp7/Mns1/Snap91/Plxnb2/Zfyve27/Hap1/Entr1/Pias2/Camk1/Prkci/Dynlt1f/Retreg3/Hspb1/Setx/Pqbp1/Plxna4/Crocc…	73
GO:0008589	GO:0008589	regulation of smoothened signaling pathway	25/2615	100/28891	2.15475380434222e-06	5.65787538231868e-05	4.19263289072885e-05	Wnt9a/Sall3/Enpp1/Zic1/Dcdc2a/Ift122/Por/Rfx4/Rpgrip1l/Gli3/Ift81/Tulp3/Gas1/Tmed2/Txndc15/Dync2h1/Mgrn1/Fbxl17/Intu/Fgfr2/Kctd6/Smo/Prkaca/Stk36/Ndst1	25
GO:0098727	GO:0098727	maintenance of cell number	42/2615	218/28891	2.17987025655307e-06	5.69893906637114e-05	4.22306214919412e-05	Sct/Zic3/Zic1/Cdh2/Hes1/Arid4b/Klf4/Ing1/Bcl7a/Nfix/Wdr47/Tet1/Med14/Apc/Cnot1/Mtf2/Bcl7c/Smarcc1/Nkap/Rbbp4/Ddx6/Sox9/Vangl2/Smo/Cnot2/Smarcd1/Med7/Raf1/Arid1a/Med21/Med10/Yap1/Bcl9l/Cdc73/Hdac1/Smc3/Sinhcaf/Bcl9/Med30/Dis3l2/Paf1/Ctr9	42
GO:0000077	GO:0000077	DNA damage checkpoint signaling	29/2615	127/28891	2.53602841095389e-06	6.60135880305876e-05	4.89177865735603e-05	Nek11/Chek2/Ptpn11/Stk33/Eme2/Msh2/Eif2ak4/Cdc5l/Mbtps1/Cry1/Xpc/Wac/Trp53bp1/Taok1/Etaa1/Hus1/Uimc1/Tiprl/Ddx39b/Mbtps2/Fem1b/Dot1l/Rnaseh2b/Babam1/Atm/Taok3/Atr/Foxn3/Ccng1	29
GO:1901990	GO:1901990	regulation of mitotic cell cycle phase transition	58/2615	343/28891	2.58167966807394e-06	6.69122407074508e-05	4.95837115923638e-05	Kcna5/Cdkn1b/Adamts1/Nek11/Prmt2/Mepce/Rcc2/Acvr1/Cdc14b/Klf4/Hspa2/Mbtps1/Cul3/Bcl7a/Ube2u/Psmg2/Zwint/Rrm2b/Arid1b/Sass6/Apc/Xpc/Lmnb1/Akt1/Pkia/Wac/Klhl22/Ube2e2/Bcl7c/Ints3/Smarcc1/Taok1/Pcid2/Hus1/Uimc1/Nacc2/Pkd1/Smarcd1/Arid1a/Mbtps2/Ctc1/Anapc11/Dlg1/Jade1/Cdc73/Ankrd17/Rnaseh2b/Babam1/Camk2d/Atm/Rad50/Mecp2/Taok3/Zfp36l1/Cdc23/Foxn3/Mnat1/Ccng1	58
GO:0000045	GO:0000045	autophagosome assembly	27/2615	114/28891	2.65053191820749e-06	6.78197805284325e-05	5.02562222162254e-05	Mtmr3/Ulk2/Synpo2/Rab43/Pink1/Pacs2/Ehmt2/Ift88/Fez2/Ubxn2b/Efnb1/Nsfl1c/Rab3gap1/Rnf5/Vmp1/Trp53inp2/Irgm1/Mtm1/Psen1/Irgm2/Mfn2/Phf23/Ubxn2a/Scfd1/Pikfyve/Ubqln1/Becn1	27
GO:1901800	GO:1901800	positive regulation of proteasomal protein catabolic process	27/2615	114/28891	2.65053191820749e-06	6.78197805284325e-05	5.02562222162254e-05	Herpud1/Hspa1a/Wfs1/Axin2/Dab2ip/Trib1/Rnft1/Zer1/Hspa1b/Tmem67/Dda1/Akt1/Dnajb2/Bcap31/Rnf217/Pias1/Bag2/Sumo2/Psen1/Ddrgk1/Tmem259/Gsk3a/Trib2/Usp5/Psmd10/Ubqln1/Eif2a	27
GO:1905477	GO:1905477	positive regulation of protein localization to membrane	27/2615	114/28891	2.65053191820749e-06	6.78197805284325e-05	5.02562222162254e-05	Lrp4/Slc5a3/Prnp/Dpp6/Tcaf1/Grip2/Arf6/Sptbn1/Bbc3/Pdcd5/Clip3/Pik3ca/Stom/Akt1/Myo5a/Ezr/Stx3/Ap2b1/Lgals3/Commd1/Prkci/Dlg1/Mesd/C2cd5/Atp2c1/Ssh1/Cln3	27
GO:1904292	GO:1904292	regulation of ERAD pathway	11/2615	24/28891	2.67672316868633e-06	6.81135222115768e-05	5.04738924473473e-05	Herpud1/Wfs1/Aqp11/Rnft1/Tmem67/Bcap31/Usp19/Ubxn1/Tmem259/Ubqln1/Eif2a	11
GO:1901361	GO:1901361	organic cyclic compound catabolic process	76/2615	491/28891	2.68466734810306e-06	6.81135222115768e-05	5.04738924473473e-05	Cda/Cubn/Qprt/Enpp1/Dcp1b/Btg2/Axin2/Nt5c/Tob1/Zfp36/Entpd5/Ttc5/Carhsp1/Larp4b/Vim/Ywhah/Ago1/Samd4b/Upp2/Ncbp2/Nudt12/Tnrc6b/Smg6/Tet1/Nudt16/Cnot6/Upf3b/Ssb/Hint1/Thrap3/Angel2/Cnot1/Smg5/Cirbp/Lsm5/Apobec1/Pcid2/Mettl1/Pum1/Enpp5/Fxr1/Pan3/Srsf1/Hnrnpd/Entpd6/Itpa/Gmpr2/Secisbp2/Cnot2/Rnaset2a/Csde1/Upf2/Pabpc4/Tent4b/Nbas/Mettl16/Lsm2/Rnaseh2b/Dcps/Rbm24/Naf1/Snd1/Nudt3/Atm/Tent4a/Wdr82/Cnot…	76
GO:0048207	GO:0048207	vesicle targeting, rough ER to cis-Golgi	10/2615	20/28891	2.86159835027857e-06	7.19949409214436e-05	5.33501247158299e-05	Preb/Trappc4/Cul3/Sec16a/Trappc2/Trappc12/Klhl12/Mapk15/Trappc11/Trappc3	10
GO:0048208	GO:0048208	COPII vesicle coating	10/2615	20/28891	2.86159835027857e-06	7.19949409214436e-05	5.33501247158299e-05	Preb/Trappc4/Cul3/Sec16a/Trappc2/Trappc12/Klhl12/Mapk15/Trappc11/Trappc3	10
GO:0019827	GO:0019827	stem cell population maintenance	41/2615	213/28891	2.93066164008824e-06	7.34252851743775e-05	5.44100470284804e-05	Sct/Zic3/Cdh2/Hes1/Arid4b/Klf4/Ing1/Bcl7a/Nfix/Wdr47/Tet1/Med14/Apc/Cnot1/Mtf2/Bcl7c/Smarcc1/Nkap/Rbbp4/Ddx6/Sox9/Vangl2/Smo/Cnot2/Smarcd1/Med7/Raf1/Arid1a/Med21/Med10/Yap1/Bcl9l/Cdc73/Hdac1/Smc3/Sinhcaf/Bcl9/Med30/Dis3l2/Paf1/Ctr9	41
GO:0021766	GO:0021766	hippocampus development	23/2615	89/28891	2.9531184485923e-06	7.36809179725538e-05	5.45994775841502e-05	Drd1/Cdk5r2/Sct/Epha5/Zic3/Tuba1a/Lrp8/Zic1/Btg2/Srf/Gli3/Nfix/Bbs4/Tsc1/Uba6/Fxr1/Smo/Xrcc1/Hdac1/Ogdh/Kif3a/Nf2/Bbs1	23
GO:0045860	GO:0045860	positive regulation of protein kinase activity	61/2615	369/28891	3.07547034556634e-06	7.64165420987206e-05	5.66266462495968e-05	Cdk5r2/Cdkn1b/Syk/Lrp8/Egr1/Fzd10/Srcin1/Hsp90ab1/Axin2/Prnp/Magi3/Tpd52l1/Kras/Angpt1/Pibf1/Map2k7/Map3k4/Dab2ip/Agap2/Fgd4/Stradb/Zfp91/Insr/Ip6k2/Stk11/Tsacc/Cab39/Ghr/Pik3ca/Dipk2a/Tab2/Notch2/Ppp1r9a/Akt1/Agrn/Tom1l1/Prkcz/Il18/Abi2/Etaa1/Pdgfa/Adnp/Vangl2/Sdc4/Pkd1/Map3k5/Prrc1/Map3k7/Camk1/Erp29/Irgm1/Dlg1/Psen1/Irgm2/Ccn1/Sirt1/Gprc5b/Taok3/Psmd10/Dazap2/Mnat1	61
GO:0030010	GO:0030010	establishment of cell polarity	35/2615	170/28891	3.17995438416389e-06	7.86875132180143e-05	5.83094949454873e-05	Pax6/Hsp90ab1/Fat1/Map4/Spag6l/Hes1/Amot/Rufy3/Map1b/Foxj1/Sdccag8/Wdpcp/Lmna/Ndel1/Kif26b/Arf6/Bccip/Stk11/Amotl1/Gbf1/Numa1/Dock7/Ttc8/Prkcz/Mapre1/Ubxn2b/Nde1/Nsfl1c/Llgl1/Vangl2/Myo18a/Pkd1/Dctn1/Rnf41/Prkci	35
GO:0032388	GO:0032388	positive regulation of intracellular transport	38/2615	192/28891	3.34547732495155e-06	8.24440785038264e-05	6.1093207577739e-05	Zic1/Hsp90ab1/Prnp/Gli3/Vamp2/Anxa2/Cep290/Rufy3/Crebrf/Tcaf1/Emd/Xbp1/Stk11/Eipr1/Bbc3/Pdcd5/Numa1/Stom/Bcap31/Ezr/Capn10/Tomm7/Arf1/Commd1/B3gat3/Smo/Prkaca/Camk1/Psen1/Kif3a/Gsk3a/Cpsf6/C2cd5/Mecp2/Vps11/Sorl1/Nf2/Stx18	38
GO:1904951	GO:1904951	positive regulation of establishment of protein localization	60/2615	362/28891	3.38761259700165e-06	8.31416920235549e-05	6.1610157349551e-05	Rbp4/Prkcb/Gpr27/Trpm4/Wls/Gpr68/Zic1/Cacna1d/Hsp90ab1/C2cd2l/Prnp/Rph3al/Abcg1/Gli3/Vamp2/Dnm1l/Cep290/Rufy3/Crebrf/Rapgef4/Tcaf1/Tm7sf3/Gna11/Emd/Xbp1/Arf6/Atp13a2/Bbc3/Pdcd5/Myh10/Aacs/Sec24a/Stom/Prkcz/Bcap31/Itpr1/Golph3l/Capn10/Tomm7/Arf1/Commd1/B3gat3/Myo18a/Psmd9/Cct7/Smo/Prkaca/Camk1/Psen1/Sirt1/Kcnn4/Kif3a/Gsk3a/C2cd5/Gnaq/Atp2c1/Sorl1/Cln3/Ncoa6/Irs2	60
GO:0048593	GO:0048593	camera-type eye morphogenesis	33/2615	157/28891	3.75211088286894e-06	9.14323105140559e-05	6.7753721394172e-05	Rbp4/Prom1/Pax6/Tenm3/Meis1/Ift122/Ahi1/Fat1/Rpgrip1l/Hipk2/Gli3/Phactr4/Rom1/Cdon/Pou2f1/Rpgr/Irx5/Thrb/Bbs4/Tdrd7/Slc4a7/Notch2/Jag1/Ttc8/Abi2/Sox9/Hmgn1/Arid1a/Man2a1/Hipk1/Vhl/Frs2/Mfn2	33
GO:0032200	GO:0032200	telomere organization	32/2615	150/28891	3.75582582687041e-06	9.14323105140559e-05	6.7753721394172e-05	Hspa1a/Atrx/Xrcc4/Map2k7/Map3k4/Tep1/Lmna/Hnrnpa2b1/Smg6/Slx1b/Smg5/Gnl3l/Zfp827/Terf2ip/Hus1/Hnrnpd/Cct7/Ctc1/Tent4b/Nfrkb/Nop10/Xrcc1/Ruvbl1/Actr8/Terf1/Naf1/Mapk15/Atm/Rad50/Ylpm1/Gar1/Atr	32
GO:0018095	GO:0018095	protein polyglutamylation	8/2615	13/28891	3.7828315278605e-06	9.14392879429922e-05	6.77588918505845e-05	Ttll13/Cfap20/Ttll1/Tpgs2/Ttll5/Cep41/Ttll4/Ttll9	8
GO:0060541	GO:0060541	respiratory system development	49/2615	276/28891	3.78652630929737e-06	9.14392879429922e-05	6.77588918505845e-05	Spdef/Fgfr4/Rbp4/Edaradd/Disp1/Msx1/Hopx/Zic3/Ccdc40/Rara/Srf/Rpgrip1l/Hipk2/Kras/Gli3/Ncor2/Hydin/Pou2f1/Hes1/Tulp3/Foxj1/Ccdc39/Thrb/Wdpcp/Fndc3b/Tmem67/Spef2/Zfpm2/Chd7/Phf14/Smchd1/Nos3/Numa1/Ift88/Hmgb1/Pdgfa/Sox9/Fgfr2/Nkiras1/Vangl2/Id1/Smpd3/Klf2/Dnaaf1/Foxp4/Man2a1/Yap1/Rcn3/Abca3	49
GO:0006890	GO:0006890	retrograde vesicle-mediated transport, Golgi to endoplasmic reticulum	15/2615	44/28891	3.9039543157488e-06	9.38979092023901e-05	6.95807941834302e-05	Kdelr3/Cog7/Atp9a/Rab6b/Gbf1/Bnip1/Golph3l/Arf3/Nbas/Cope/Scfd1/Scyl1/Kif1c/Bet1l/Stx18	15
GO:1903008	GO:1903008	organelle disassembly	30/2615	137/28891	4.27467477832656e-06	0.000102404858334971	7.58846648633103e-05	Map4/Kif9/Dnm1l/Ulk2/Spata33/Bnip3l/Gbf1/Pink1/Huwe1/Cisd2/Trip4/Capn10/Tomm7/Fundc1/Ufm1/Chka/Rnf41/Mul1/Retreg3/Irgm1/Irgm2/Plin3/Ddrgk1/Fkbp8/Vps13d/Parl/Gsk3a/Mfn2/Ascc3/Becn1	30
GO:0007163	GO:0007163	establishment or maintenance of cell polarity	44/2615	239/28891	4.41382895636692e-06	0.000105318863153311	7.80440182635805e-05	Pax6/Dlg2/Hsp90ab1/Fat1/Rpgrip1l/Map4/Spag6l/Hes1/Cep290/Amot/Rufy3/Map1b/Foxj1/Sdccag8/Wdpcp/Lmna/Ndel1/Kif26b/Arf6/Bccip/Stk11/Amotl1/Gbf1/Numa1/Apc/Dock7/Ttc8/Prkcz/Mapre1/Ubxn2b/Nde1/Ezr/Nsfl1c/Llgl1/Vangl2/Snap91/Myo18a/Pkd1/Dctn1/Rnf41/Prkci/Dlg1/Kif3a/Arhgap35	44
GO:0031331	GO:0031331	positive regulation of cellular catabolic process	58/2615	349/28891	4.49441850820218e-06	0.00010681793869494	7.91548722497185e-05	Dcp1b/Flcn/Btg2/Tob1/Zfp36/Ormdl3/Ttc5/Sesn3/Ulk2/Samd4b/Kat2b/Insr/Ddit3/Tnrc6b/Rnf31/Tsc1/Xbp1/Bnip3l/Stk11/Cnot6/Pink1/Mtln/Daglb/Cnot1/Wac/Hmgb1/Scoc/Rab3gap1/Pum1/Fxr1/Pan3/Trim23/Hnrnpd/Smo/Cnot2/Atf6/Csde1/Map3k7/Tent4b/Irgm1/Psen1/Mettl16/Irgm2/Dcps/Vps13d/Sirt1/Rbm24/Atm/Gsk3a/Tent4a/Cnot7/Zfp36l1/Dapk1/Prxl2c/Irs2/Becn1/Zswim8/Trim21	58
GO:1905898	GO:1905898	positive regulation of response to endoplasmic reticulum stress	13/2615	35/28891	5.80885952353373e-06	0.000137514457933104	0.00010190179180737	Herpud1/Wfs1/Nck1/Rnft1/Spop/Tmem67/Xbp1/Bcap31/Atf6/Sirt1/Tmem259/Ubqln1/Eif2a	13
GO:0002064	GO:0002064	epithelial cell development	44/2615	242/28891	6.16211800761789e-06	0.000145305159136496	0.000107674904133113	Spdef/Pax6/Cldn3/Shroom3/Map7/Rara/Psap/Atrx/Fat1/Cdh2/Vcl/Hydin/Arid4b/Krt10/Vim/Dmd/Xbp1/Akap9/Akap11/Notch2/Jag1/Pdpk1/Ift88/Flnb/Fndc3a/Epb41l5/Abi2/Ezr/Plec/Sox9/Gak/Fgfr2/Gpat4/Id1/Myadm/Smo/Rfx3/Fem1b/Yap1/B4galt1/Zdhhc21/Add1/Frs2/Vezf1	44
GO:0050767	GO:0050767	regulation of neurogenesis	75/2615	494/28891	6.34082976100508e-06	0.000148935192784857	0.000110364853529336	Ferd3l/Epha7/Pax6/Plag1/Slit2/Mme/Lrp4/Efnb3/Slc7a5/Bex1/Tenm4/Wls/Lrp8/Ttc3/Btg2/Srf/Kras/Xrcc4/Cux2/Gli3/Cdon/Anxa2/Hes1/Vcan/Dnm1l/Bhlhe41/Rufy3/Map1b/Vim/Gorasp1/Dip2b/Ywhah/Ulk2/Golga4/Ndel1/Stk11/Cdkl3/Chd7/Rnf6/Stau2/Kifap3/Notch2/Dock7/Ptprf/Cx3cl1/Ryk/Arhgap32/Ptprd/Adnp/Vamp7/Fxr1/Snap91/Plxnb2/Id1/Hltf/Smo/Zfyve27/Hap1/Jade2/Pias2/Prkci/Man2a1/Yap1/Psen1/Atf5/Hdac1/Prmt5/Plxna4/Mecp2/M…	75
GO:0051054	GO:0051054	positive regulation of DNA metabolic process	54/2615	321/28891	6.56415240291508e-06	0.000153461174730017	0.000113718723928359	Fgfr4/Atrx/Jun/Klf4/Msh2/Fam168a/Map2k7/Map3k4/Morf4l1/Cst3/Bcl7a/Nfatc1/Hnrnpa2b1/Stpg1/Arid1b/Smchd1/Slx1b/Akt1/Meaf6/Trp53bp1/Hmgb1/Bcl7c/Smarcc1/Apobec1/Terf2ip/Uimc1/Tnfaip1/Lpin1/Morf4l2/Ddx39b/Hnrnpd/Cct7/Smarcd1/Otud4/Pms2/Arid1a/Slf1/Ctc1/Nfrkb/Xrcc1/Ruvbl1/Pias4/Actr8/Terf1/Brd8/Sirt1/Babam1/Naf1/Mapk15/Camk2d/Atm/Rad50/Mecp2/Atr	54
GO:0006470	GO:0006470	protein dephosphorylation	43/2615	235/28891	6.61540713544853e-06	0.000153461174730017	0.000113718723928359	Mgat5/Hsp90b1/Magi2/Ptpn13/Ptprt/Dusp1/Ptpn11/Vcan/Mtmr3/Cdc14b/Nck1/Ppp1r15a/Dusp22/Ptpn4/Ppp1r2/Camta1/Slc39a10/Calm3/Tsc1/Stk11/Pptc7/Pink1/Ppp2r5d/Nceh1/Ppp2r1a/Ptprf/Ptpn21/Ptprd/Ppm1l/Dusp16/Tiprl/Phpt1/Dusp11/Ppp2r5e/Btrc/Mtm1/Ptprk/Pin1/Ppp6r3/Ssh1/Ppm1h/Timm50/Ppm1k	43
GO:0006479	GO:0006479	protein methylation	25/2615	106/28891	6.63560708960658e-06	0.000153461174730017	0.000113718723928359	Btg2/Setd4/Prmt2/Kmt2a/Eef1akmt2/Etfbkmt/Btg1/Xbp1/N6amt1/Kmt5a/Ehmt2/Icmt/Setd3/Fam98b/Setd1b/Smyd3/Atpsckmt/Mettl21a/Pcmt1/Ndufaf7/Dot1l/Suz12/Prmt5/Ntmt1/Mecp2	25
GO:0008213	GO:0008213	protein alkylation	25/2615	106/28891	6.63560708960658e-06	0.000153461174730017	0.000113718723928359	Btg2/Setd4/Prmt2/Kmt2a/Eef1akmt2/Etfbkmt/Btg1/Xbp1/N6amt1/Kmt5a/Ehmt2/Icmt/Setd3/Fam98b/Setd1b/Smyd3/Atpsckmt/Mettl21a/Pcmt1/Ndufaf7/Dot1l/Suz12/Prmt5/Ntmt1/Mecp2	25
GO:1903052	GO:1903052	positive regulation of proteolysis involved in protein catabolic process	29/2615	133/28891	6.69760849583217e-06	0.000154301608756471	0.00011434150741221	Herpud1/Hspa1a/Wfs1/Axin2/Dab2ip/Trib1/Rnft1/Zer1/Hspa1b/Tmem67/Dda1/Akt1/Dnajb2/Bcap31/L3mbtl3/Rnf217/Pias1/Bag2/Sumo2/Psen1/Agbl4/Ddrgk1/Tmem259/Gsk3a/Trib2/Usp5/Psmd10/Ubqln1/Eif2a	29
GO:0051090	GO:0051090	regulation of DNA-binding transcription factor activity	68/2615	436/28891	6.79180111821592e-06	0.000155874427953559	0.000115507007366043	Prkcb/Epha5/Enpp1/Wfs1/Zic2/Zic3/Syk/Lrp8/Cacna1d/Wwp2/Fank1/Zbtb7a/Prnp/Ndn/Prmt2/Srf/Hipk2/Kras/Dap/Jund/Hes1/Trim37/Tgfbr3/Klf4/Foxj1/Dab2ip/Trib1/Eif2ak4/Spop/Ddit3/Nfix/Rnf31/Pink1/Id3/Jmy/Akt1/Rnf220/Cx3cl1/Anxa4/Prkcz/Rwdd3/Pura/Il18/Terf2ip/Lrrc14/Commd1/Ankrd42/Cd200/Kdm5a/Id1/Rwdd1/Smo/Pkd1/Stk36/Mbtps2/Pias2/Rnf41/Prkci/Dnaja3/Crebzf/Pias4/Ddrgk1/Sirt1/Trib2/Trappc9/Prdx3/Psmd10/Trim21	68
GO:0090596	GO:0090596	sensory organ morphogenesis	54/2615	322/28891	7.2032127350902e-06	0.000164687901810256	0.000122038020843053	Rbp4/Prom1/Pax6/Otx1/Enpp1/Msx1/Tenm3/Zic3/Pou3f4/Tmie/Meis1/Ift122/Ahi1/Myo6/Fat1/Rpgrip1l/Hipk2/Gli3/Phactr4/Rom1/Otx2/Cdon/Pou2f1/Lrig3/Rpgr/Irx5/Thrb/Wdpcp/Bbs4/Chd7/Tdrd7/Gas1/Ankrd24/Stau2/Slc4a7/Notch2/Jag1/Ttc8/Abi2/Intu/Sox9/Hmgn1/Fgfr2/Vangl2/Bloc1s5/Arid1a/Dzank1/Prkci/Man2a1/Hipk1/Hdac1/Vhl/Frs2/Mfn2	54
GO:0098773	GO:0098773	skin epidermis development	33/2615	162/28891	7.60167220518465e-06	0.00017313960215824	0.000128300950735832	Edaradd/Lrp4/Apcdd1/Lgr4/Stmn1/Srf/Ncor2/Klf4/Lncpint/Numa1/Apc/Zmpste24/Akt1/Myo5a/Ncor1/Il18/Plec/Pdgfa/Intu/Sox9/Stard7/Gak/Slc39a7/Barx2/Fgfr2/Vangl2/Smo/Psen1/Pias4/Zdhhc21/Hdac1/Ugcg/Sos1	33
GO:0048588	GO:0048588	developmental cell growth	50/2615	291/28891	7.80873237054233e-06	0.000176683127528943	0.000130926795247143	Epha7/Slit2/Rgs2/Sorbs2/Sh3gl2/Meis1/Ttc3/Prkg1/Hsp90ab1/Ndn/Prmt2/Srf/Impact/Vcl/Spag6l/Nedd4l/Rufy3/Map1b/Dip2b/Eif2ak4/Ulk2/Golga4/Nfix/Ndel1/Stk11/Cdkl3/Raph1/Rnf6/Ryk/Prkcz/Arhgap32/Parp2/Fubp1/Adnp/Sox9/Nr3c1/Ddx39b/Ttl/Smo/Zfyve27/Wdr36/Jade2/Mul1/Plxna4/Pin1/Sirt1/Camk2d/Gsk3a/Mecp2/Dbnl	50
GO:0031570	GO:0031570	DNA integrity checkpoint signaling	29/2615	134/28891	7.81601728300331e-06	0.000176683127528943	0.000130926795247143	Nek11/Chek2/Ptpn11/Stk33/Eme2/Msh2/Eif2ak4/Cdc5l/Mbtps1/Cry1/Xpc/Wac/Trp53bp1/Taok1/Etaa1/Hus1/Uimc1/Tiprl/Ddx39b/Mbtps2/Fem1b/Dot1l/Rnaseh2b/Babam1/Atm/Taok3/Atr/Foxn3/Ccng1	29
GO:0099173	GO:0099173	postsynapse organization	45/2615	252/28891	7.90072106455881e-06	0.00017792897288836	0.000131849999078563	Epha7/Dlg2/Lrp4/Nos1ap/Epha5/Adgrl3/Sorbs2/Sh3gl2/Lrp8/Srcin1/Magi2/Prnp/Cdh2/Cux2/Itsn1/Frmpd4/Dnm1l/Rapgef4/Pick1/Ngef/Grip2/Insr/Stk38l/Sipa1l1/Arf6/Myh10/Stau2/Dock7/Ppp1r9a/Akt1/Ptprf/Agrn/Ptprd/Abi2/Ezr/Arhgef9/Arf1/Dnaja3/Psen1/Mesd/Vhl/Mfn2/Ssh1/Dbnl/Bhlhb9	45
GO:0035050	GO:0035050	embryonic heart tube development	23/2615	94/28891	7.98523171935719e-06	0.000179161187792891	0.000132763102388213	Zic3/Ccdc40/Ift122/Srf/Hes1/Acvr1/Ccdc39/Ccdc103/Slc8a1/Tmed2/Ift57/Notch2/Ift52/Vangl2/Smo/Kdm2a/Dnaaf1/Mib1/Yap1/Psen1/Invs/Plxna4/Kif3a	23
GO:0031116	GO:0031116	positive regulation of microtubule polymerization	12/2615	31/28891	8.07214725289137e-06	0.000180437997887122	0.000133709251893912	Cdkn1b/Map1b/Akap9/Numa1/Apc/Mapre1/Togaram1/Pde4dip/Arl2/Dctn1/Slain2/Mecp2	12
GO:0051348	GO:0051348	negative regulation of transferase activity	46/2615	260/28891	8.10569647429052e-06	0.000180516862592255	0.000133767692692677	Drd1/Dbndd1/Rgs2/Cdkn1b/Srcin1/Zfp36/Ptprt/Ormdl3/Dusp1/Dab2ip/Nr2f2/Trib1/Dusp22/Mllt1/Dnajc3/Kat2b/Slc8a1/Adarb1/Apc/Inppl1/Akt1/Pkia/Plec/Cln8/Dusp16/Bag2/Gstp1/Phpt1/Smyd3/Dnaja3/Chordc1/Xrcc1/Psen1/Hspb1/Terf1/Sirt1/Gsk3a/Hmgcr/Gnaq/Sorl1/Nf2/Irs2/Lats1/Prdx3/Banf1/Gadd45g	46
GO:0035265	GO:0035265	organ growth	41/2615	222/28891	8.48605566713009e-06	0.00018771561901135	0.000139102158529335	Rbp4/Lmx1b/Plag1/Enpp1/Rgs2/Tenm4/Sorbs2/Meis1/Por/Ncam1/Map7/Rara/Psap/Ptpn11/Tgfbr3/Cxadr/Kcnk2/Smad1/Jarid2/Zfpm2/Myh10/Dipk2a/Apc/Ehmt2/Zmpste24/Akt1/Parp2/Sox9/Fgfr2/Nr3c1/Ddx39b/Smpd3/Ankrd26/Smo/Yap1/Pin1/Sirt1/Camk2d/Gsk3a/Flvcr1/Lats1	41
GO:0021532	GO:0021532	neural tube patterning	16/2615	52/28891	8.49137674556581e-06	0.00018771561901135	0.000139102158529335	Pax6/Ift122/Rpgrip1l/Gli3/Hes1/Tulp3/Tbc1d32/Gas1/Tmed2/Tmem107/Rnf220/Smo/Prkaca/Psen1/Fkbp8/Kif3a	16
GO:0044839	GO:0044839	cell cycle G2/M phase transition	32/2615	156/28891	8.91669079028096e-06	0.000196395830483368	0.000145534421111468	Tpd52l1/Chek2/Rcc2/Cdk10/Hspa2/Cdk14/Mbtps1/Calm3/Rrm2b/Akap8/Lmnb1/Pkia/Ints3/Taok1/Hus1/Uimc1/Akap8l/Mbtps2/Ctc1/Ing4/Atf5/Rnaseh2b/Babam1/Camk2d/Atm/Rad50/Ccnq/Mecp2/Taok3/Lats1/Foxn3/Ccng1	32
GO:0018279	GO:0018279	protein N-linked glycosylation via asparagine	9/2615	18/28891	9.16102325003287e-06	0.000201040995629371	0.000148976609363769	Mgat5/Tusc3/Stt3b/Ost4/Magt1/Dad1/Ddost/Mgat2/Rpn1	9
GO:0035107	GO:0035107	appendage morphogenesis	35/2615	178/28891	9.28794393445518e-06	0.00020234930028217	0.000149946097156937	Lmx1b/Wnt9a/Sall3/Lrp4/Enpp1/Msx1/Zic3/Ift122/Reck/Iqce/Atrx/Rpgrip1l/Gli3/Frem2/Lnpk/Tulp3/Wdpcp/Tbc1d32/Chd7/Gas1/Notch2/Tmem107/Ift88/Dync2h1/Ift52/Intu/Sox9/Fgfr2/Pbx2/Psen1/Hdac1/Sik3/Gnaq/Flvcr1/Tmem231	35
GO:0035108	GO:0035108	limb morphogenesis	35/2615	178/28891	9.28794393445518e-06	0.00020234930028217	0.000149946097156937	Lmx1b/Wnt9a/Sall3/Lrp4/Enpp1/Msx1/Zic3/Ift122/Reck/Iqce/Atrx/Rpgrip1l/Gli3/Frem2/Lnpk/Tulp3/Wdpcp/Tbc1d32/Chd7/Gas1/Notch2/Tmem107/Ift88/Dync2h1/Ift52/Intu/Sox9/Fgfr2/Pbx2/Psen1/Hdac1/Sik3/Gnaq/Flvcr1/Tmem231	35
GO:0003143	GO:0003143	embryonic heart tube morphogenesis	19/2615	70/28891	9.74650631561908e-06	0.000211573077530027	0.000156781156123943	Zic3/Ccdc40/Srf/Hes1/Acvr1/Ccdc39/Ccdc103/Tmed2/Ift57/Notch2/Ift52/Vangl2/Smo/Kdm2a/Dnaaf1/Mib1/Yap1/Psen1/Kif3a	19
GO:0001838	GO:0001838	embryonic epithelial tube formation	32/2615	157/28891	1.02388232465785e-05	0.000221460590581569	0.000164108060593588	Pax3/Zic2/Enah/Irx1/Zic5/Ift122/Shroom3/Irx3/Rara/Cecr2/Hs2st1/Phactr4/Tulp3/Bbs4/Tsc1/Tmed2/Ift57/Ift52/Vasp/Sox9/Vangl2/Plxnb2/Sdc4/Kdm2a/Prkaca/Arid1a/Map3k7/Brd2/Mib1/Brpf1/Kdm6a/Arhgap35	32
GO:0043523	GO:0043523	regulation of neuron apoptotic process	52/2615	310/28891	1.04644984563965e-05	0.000225530570674955	0.000167124021754109	Epha7/Sct/Wfs1/Trim2/Vegfb/Egr1/Btg2/Hsp90ab1/Prnp/Hipk2/Kras/Xrcc4/Itsn1/Angpt1/Hyou1/Nr4a2/Jun/Hsph1/Grik2/Msh2/Map2k7/Agap2/Oxr1/Ddit3/Nfix/Bbc3/Pink1/Pik3ca/F2r/Dnajc5/Pdpk1/Ptprf/Cx3cl1/Agrn/Il18/Cln8/Adnp/Nr3c1/Gclm/Smo/Prkci/Psen1/Cdc34/Pin1/Sirt1/Atm/Gsk3a/Mecp2/Cln3/Prdx3/Bhlhb9/Aifm1	52
GO:0006913	GO:0006913	nucleocytoplasmic transport	58/2615	359/28891	1.08273097636705e-05	0.00023168901640196	0.000171687590296375	Drd1/Cdkn1b/Syk/Nup62cl/Zic1/Hsp90ab1/Gli3/Angpt1/Ptpn11/Fyttd1/Stradb/Ing1/Lmna/Ncbp2/Hnrnpa2b1/Akirin2/Emd/Tsc1/Xbp1/Nol6/Ssb/Alyref/Mdfic/Akt1/Pkia/Pttg1ip/Rsrc1/Pcid2/Ufm1/Uhmk1/Dusp16/Ddx39b/Nemf/Smo/Pkd1/Akap8l/Prkaca/Camk1/Ranbp2/Psen1/Xpo5/Sdad1/Calr/Xpo1/Nmd3/Tnpo3/Ahctf1/Gle1/Thoc2/Cpsf6/Gbp4/Kpna6/Ipo7/Phax/Txnip/Lsg1/Kpna1/Prkag1	58
GO:0051169	GO:0051169	nuclear transport	58/2615	359/28891	1.08273097636705e-05	0.00023168901640196	0.000171687590296375	Drd1/Cdkn1b/Syk/Nup62cl/Zic1/Hsp90ab1/Gli3/Angpt1/Ptpn11/Fyttd1/Stradb/Ing1/Lmna/Ncbp2/Hnrnpa2b1/Akirin2/Emd/Tsc1/Xbp1/Nol6/Ssb/Alyref/Mdfic/Akt1/Pkia/Pttg1ip/Rsrc1/Pcid2/Ufm1/Uhmk1/Dusp16/Ddx39b/Nemf/Smo/Pkd1/Akap8l/Prkaca/Camk1/Ranbp2/Psen1/Xpo5/Sdad1/Calr/Xpo1/Nmd3/Tnpo3/Ahctf1/Gle1/Thoc2/Cpsf6/Gbp4/Kpna6/Ipo7/Phax/Txnip/Lsg1/Kpna1/Prkag1	58
GO:0043620	GO:0043620	regulation of DNA-templated transcription in response to stress	14/2615	42/28891	1.10089360385385e-05	0.000234740185814652	0.000173948586230434	Egr1/Jun/Nfe2l1/Nck1/Ppp1r15a/Atf3/Ddit3/Jmy/Bclaf1/Tmbim6/Klf2/Atf6/Mbtps2/Atf6b	14
GO:0034504	GO:0034504	protein localization to nucleus	55/2615	335/28891	1.12576284274989e-05	0.000239194769380038	0.000177249548572076	Drd1/Msx1/Dcp1b/Syk/Nup62cl/Zic1/Flcn/Hsp90ab1/Zbtb7a/Mepce/Gli3/Ormdl3/Angpt1/Ing1/Lmna/Bbs4/Akirin2/Xbp1/Stk11/Atp13a2/Mdfic/Lmnb1/Akt1/Pkia/Xpa/Pttg1ip/Pygo1/Ufm1/Sox9/Srsf1/Smo/Arl2/Sun1/Ranbp2/Yap1/Nol8/Psen1/Rpf2/Calr/Xpo1/Nmd3/Pin1/Sirt1/Tnpo3/Gbp4/Kpna6/Ipo7/Nf2/Lats1/Topors/Paf1/Pikfyve/Txnip/Morc3/Kpna1	55
GO:0016358	GO:0016358	dendrite development	54/2615	327/28891	1.13573991119926e-05	0.000240464932607084	0.000178190772576223	Mgarp/Lrp4/Epha5/Pacsin1/Wls/Lrp8/Dcdc2a/Prkg1/Srcin1/Myo6/Cux2/Itsn1/Dnm1l/Nedd4l/Map1b/Rapgef4/Gorasp1/Trappc4/Dab2ip/Kidins220/Ywhah/Ngef/Bbs4/Tet1/Sipa1l1/Arf6/Stk11/Cdkl3/Sdc2/Arid1b/Stau2/Ppp1r9a/Ptprf/Ptprd/Abi2/Arf1/Uba6/Vamp7/Nr3c1/Id1/Pias2/Camk1/Dynlt1f/Psen1/Pqbp1/Mapk6/Gsk3a/Mecp2/Mfn2/Bbs1/Rbfox2/Dbnl/Iqsec1/Bhlhb9	54
GO:0043484	GO:0043484	regulation of RNA splicing	36/2615	187/28891	1.140989702591e-05	0.000240728809883498	0.00017838631250481	Zbtb7a/Ildr2/Snrnp70/Malat1/Kat2b/Hnrnpa2b1/Hnrnph3/Puf60/Tra2a/Thrap3/Tia1/Cirbp/U2af2/Ptbp2/Hnrnpf/Fxr1/Srsf1/Prdx6/Tmbim6/Sf1/Ccnl1/Srsf10/Rbmxl1/Nsrp1/Setx/Pqbp1/Prmt5/Celf4/Supt3/Fam172a/Rbm24/Clk2/Atxn7l3/Rnps1/Rbfox2/Hnrnph2	36
GO:0060287	GO:0060287	epithelial cilium movement involved in determination of left/right asymmetry	7/2615	11/28891	1.17390042963146e-05	0.000246806408509578	0.000182889971241441	Ccdc40/Cfap45/Ccdc39/Dnah11/Ofd1/Rfx3/Invs	7
GO:1905508	GO:1905508	protein localization to microtubule organizing center	13/2615	37/28891	1.17935664588542e-05	0.000247089599711117	0.000183099823291142	Rab11fip3/Pibf1/Snx10/Golgb1/Bbs4/Numa1/Apc/Cep83/Mapre1/Ubxn2b/Nsfl1c/Bicd1/Cep63	13
GO:0006006	GO:0006006	glucose metabolic process	41/2615	225/28891	1.18739128252574e-05	0.000247909159091225	0.00018370713811884	Rbp4/Nfe2l1/Hectd4/Kat2b/Pkm/Insr/Atf3/Stk11/Wdtc1/Pik3ca/Galm/Cry1/Zmpste24/Inppl1/Dyrk2/Akt1/Oma1/Hmgb1/Nisch/Ldha/Rorc/Pdk2/Nr3c1/Ncoa2/Prkaca/Pdk3/Adipor1/Pfkl/Ranbp2/Kbtbd2/Sirt1/Foxk2/Foxk1/Clk2/Pcx/Epm2aip1/Dlat/Tpi1/G6pc3/Irs2/Slc25a11	41
GO:0006275	GO:0006275	regulation of DNA replication	27/2615	123/28891	1.20446662540121e-05	0.000250604076766002	0.00018570414224452	Atrx/Jun/Cst3/Esco1/Ehmt2/Zmpste24/Id3/Inppl1/Meaf6/Usp37/Lig3/Tnfaip1/Gtpbp4/Lpin1/Orc3/Jade2/Ttf1/Ctc1/Nfrkb/Ruvbl1/Jade1/Actr8/Ankrd17/Smc3/Terf1/Mapk15/Atr	27
GO:0033002	GO:0033002	muscle cell proliferation	48/2615	280/28891	1.24935386978884e-05	0.000259047062725528	0.000191960614548681	Rbp4/Enpp1/Tenm4/Cdkn1b/Egr1/Adamts1/Prkg1/Ncam1/Tafa5/Pdcd4/Angpt1/Jun/Nampt/Tgfbr3/Cxadr/Klf4/Kcnk2/Trib1/Ddit3/Smad1/Jarid2/Zfpm2/Myh10/Nos3/Pik3ca/Dipk2a/Apc/Akt1/Cx3cl1/Il18/Naa35/Fgfr2/Dnmt1/Ddx39b/Smpd3/Gstp1/Sf1/Map3k5/Map3k7/Yap1/Sirt1/Camk2d/Hmgcr/Frs2/Gnaq/Mfn2/Kpna1/Mnat1	48
GO:0051402	GO:0051402	neuron apoptotic process	59/2615	369/28891	1.25889234929806e-05	0.000260127824616124	0.00019276148723381	Epha7/Sct/Enpp1/Wfs1/Trim2/Vegfb/Tuba1a/Egr1/Btg2/Hsp90ab1/Prnp/Hipk2/Kras/Xrcc4/Itsn1/Angpt1/Hyou1/Nr4a2/Jun/Hsph1/Grik2/Msh2/Map2k7/Agap2/Oxr1/Thrb/Ddit3/Nfix/Bbc3/Adarb1/Pink1/Pik3ca/F2r/Dnajc5/Pdpk1/Ptprf/Cx3cl1/Agrn/Parp2/Il18/Cln8/Adnp/Nr3c1/Gclm/Tmbim6/Smo/Map3k5/Prkci/Psen1/Cdc34/Pin1/Sirt1/Atm/Gsk3a/Mecp2/Cln3/Prdx3/Bhlhb9/Aifm1	59
GO:0070507	GO:0070507	regulation of microtubule cytoskeleton organization	32/2615	159/28891	1.34357695604484e-05	0.00027667562454444	0.000205023837596894	Hspa1a/Cdkn1b/Stmn1/Hsph1/Map1b/Apc2/Wdr47/Hspa1b/Mapre2/Akap9/Clip3/Sass6/Numa1/Apc/Agrn/Mapre1/Taok1/Togaram1/Cep70/Bicd1/Pkd1/Pde4dip/Arl2/Dctn1/Map9/Spef1/Slain2/Cep97/Mapk15/Chmp4b/Mecp2/Mid1	32
GO:0006893	GO:0006893	Golgi to plasma membrane transport	17/2615	60/28891	1.52646130076801e-05	0.000311964520185551	0.000231173827574542	Kif13a/Vamp2/Rabep1/Golga4/Sec16a/Sptbn1/Golph3l/Llgl1/Vamp7/Commd1/Exoc5/Prepl/Vamp3/Sys1/Atp2c1/Cln3/Bbs1	17
GO:1905475	GO:1905475	regulation of protein localization to membrane	39/2615	212/28891	1.526733815854e-05	0.000311964520185551	0.000231173827574542	Lrp4/Slc5a3/Sorbs2/Magi2/Prnp/Cdh2/Dpp6/Rapgef4/Tcaf1/Nbea/Grip2/Lztfl1/Arf6/Sptbn1/Tmbim1/Bbc3/Pdcd5/Clip3/Tmed2/Pik3ca/Stom/Akt1/Myo5a/Prkcz/Ezr/Stx3/Ap2b1/Lgals3/Vamp7/Commd1/Prkci/Dlg1/Mesd/Camk2d/C2cd5/Atp2c1/Ssh1/Cln3/Ppfia1	39
GO:0035148	GO:0035148	tube formation	35/2615	182/28891	1.53569762140235e-05	0.000311964520185551	0.000231173827574542	Pax3/Zic2/Enah/Irx1/Zic5/Ift122/Shroom3/Irx3/Rara/Cecr2/Hs2st1/Phactr4/Tulp3/Dab2ip/Sdccag8/Bbs4/Tsc1/Tmed2/Ift57/Ift52/Vasp/Sox9/Fgfr2/Vangl2/Plxnb2/Sdc4/Kdm2a/Prkaca/Arid1a/Map3k7/Brd2/Mib1/Brpf1/Kdm6a/Arhgap35	35
GO:0043487	GO:0043487	regulation of RNA stability	35/2615	182/28891	1.53569762140235e-05	0.000311964520185551	0.000231173827574542	Dcp1b/Btg2/Axin2/Tob1/Zfp36/Carhsp1/Larp4b/Vim/Samd4b/Tnrc6b/Cnot6/Thrap3/Angel2/Cnot1/Cirbp/Apobec1/Pcid2/Mettl1/Pum1/Fxr1/Pan3/Srsf1/Hnrnpd/Cnot2/Csde1/Pabpc4/Tent4b/Mettl16/Dcps/Rbm24/Naf1/Tent4a/Cnot7/Zfp36l1/Phax	35
GO:0048638	GO:0048638	regulation of developmental growth	63/2615	405/28891	1.57825920120922e-05	0.000319531063194312	0.000236780832844892	Rbp4/Epha7/Slit2/Rgs2/Hopx/Cdkn1b/Ttc3/Ncam1/Srf/Nedd4l/Rufy3/Tgfbr3/Cxadr/Map1b/Kcnk2/Dip2b/Ulk2/Golga4/Insr/Bbs4/Ndel1/Jarid2/Zfpm2/Cdkl3/Chd7/Rnf6/Ghr/Pik3ca/Apc/Zmpste24/Akt1/Agrn/Ryk/Arhgap32/Parp2/Ncor1/Ezr/Zp3/Ppib/Adnp/Fgfr2/Gpat4/Nr3c1/Ddx39b/Ttl/Ankrd26/Smo/Zfyve27/Wdr36/Mul1/Yap1/Dlg1/Mtm1/Rai1/Plxna4/Pin1/Sirt1/Atrn/Gsk3a/Flvcr1/Mecp2/Lats1/Dbnl	63
GO:0017148	GO:0017148	negative regulation of translation	40/2615	220/28891	1.59072730603497e-05	0.000320974607086856	0.000237850536433983	Rgs2/Wfs1/Trim3/Dcp1b/Trim2/Btg2/Tob1/Rara/Zfp36/Cpeb2/Enc1/Ago1/Eif2ak4/Samd4b/Tnrc6b/Tsc1/Cnot6/Cnot1/Tia1/Paip2b/Pum1/Ddx6/Fxr1/Pan3/Hnrnpd/Cnot2/Csde1/Tent4b/Eif4e2/Otud6b/Mettl16/Calr/Limd1/Dcps/Rbm24/Tent4a/Cnot7/Zfp36l1/Dapk1/Eif2a	40
GO:0060211	GO:0060211	regulation of nuclear-transcribed mRNA poly(A) tail shortening	8/2615	15/28891	1.60176883259515e-05	0.000322121605029921	0.000238700491757622	Btg2/Tob1/Zfp36/Tnrc6b/Cnot1/Tent4b/Tent4a/Cnot7	8
GO:0140014	GO:0140014	mitotic nuclear division	46/2615	267/28891	1.64475543851851e-05	0.000327695371852771	0.000242830798017065	Hspa1a/Cdkn1b/Reep4/Spice1/Klhdc8b/Chek2/Cdc14b/Pibf1/Nfe2l1/Ywhah/Kif2a/Kat2b/Mzt1/Insr/Cul3/Nfix/Hspa1b/Ndel1/Psmg2/Zwint/Bccip/Numa1/Apc/Akap8/Ppp2r1a/Tom1l1/Mapre1/Klhl22/Ubxn2b/Nde1/Nsfl1c/Pcid2/Fgfr2/Smpd3/Akap8l/Map9/Anapc11/Cep97/Smc3/Sirt1/Atm/Chmp4b/Dis3l2/Banf1/Becn1/Cdc23	46
GO:0007623	GO:0007623	circadian rhythm	41/2615	228/28891	1.64690818788523e-05	0.000327695371852771	0.000242830798017065	Drd1/Gfpt1/Nrip1/Egr1/Lgr4/Ass1/Spsb4/Kmt2a/Nampt/Bhlhe41/Btbd9/Nudt12/Siah2/Thrap3/Cry1/Huwe1/Id3/Fbxl17/Ncor1/Rorc/Kdm5b/Fxr1/Kdm5a/Id1/Hnrnpd/Mat2a/Usp2/Kdm2a/Ncoa2/Btrc/Atf5/Hdac1/Crem/Setx/Fbxl3/Prmt5/Rai1/Sirt1/Nr1d2/Mttp/Mta1	41
GO:0043393	GO:0043393	regulation of protein binding	41/2615	228/28891	1.64690818788523e-05	0.000327695371852771	0.000242830798017065	Bambi/Hopx/Ephb6/Hsp90ab1/Hipk2/Angpt1/Cdon/Anxa2/Tgfbr3/Plscr1/Ip6k2/Hfe/Ramp1/Ppp1r2/Efhb/Tmed2/Akt1/Ptprf/Agrn/Mapre1/Dnajb2/Epb41l5/Gnl3l/Dzip1/Adnp/Bag2/Id1/Tmbim6/Snapin/Pkd1/Aktip/Spag8/Camk1/Psen1/Nmd3/Pin1/Add1/Mecp2/Sorl1/Atr/Trim21	41
GO:0001841	GO:0001841	neural tube formation	28/2615	132/28891	1.65128384618975e-05	0.000327695371852771	0.000242830798017065	Pax3/Zic2/Enah/Zic5/Ift122/Shroom3/Rara/Cecr2/Phactr4/Tulp3/Bbs4/Tsc1/Tmed2/Ift57/Ift52/Vasp/Vangl2/Plxnb2/Sdc4/Kdm2a/Prkaca/Arid1a/Map3k7/Brd2/Mib1/Brpf1/Kdm6a/Arhgap35	28
GO:0072175	GO:0072175	epithelial tube formation	33/2615	168/28891	1.68531110240141e-05	0.000333347883511174	0.000247019456248794	Pax3/Zic2/Enah/Irx1/Zic5/Ift122/Shroom3/Irx3/Rara/Cecr2/Hs2st1/Phactr4/Tulp3/Bbs4/Tsc1/Tmed2/Ift57/Ift52/Vasp/Sox9/Fgfr2/Vangl2/Plxnb2/Sdc4/Kdm2a/Prkaca/Arid1a/Map3k7/Brd2/Mib1/Brpf1/Kdm6a/Arhgap35	33
GO:0006998	GO:0006998	nuclear envelope organization	15/2615	49/28891	1.73099096334314e-05	0.000341260611887945	0.000252882993885471	Reep4/Lmna/Ndel1/Emd/Zmpste24/Lmnb1/Ubxn2b/Nsfl1c/Akap8l/Dctn1/Sun1/Chmp4b/Lemd2/Ubxn2a/Banf1	15
GO:0045787	GO:0045787	positive regulation of cell cycle	58/2615	365/28891	1.7885271683116e-05	0.000351451433433256	0.000260434657841864	Kcna5/Msx1/Pkp4/Cdkn1b/Adamts1/Rara/Atrx/Mepce/Chek2/Rcc2/Ptpn11/Hes1/Cdc14b/Hspa2/BC004004/Plscr1/Kat2b/Insr/Cul3/Pkn2/Nudt16/Rrm2b/Sass6/Numa1/Azin1/Lmnb1/Akt1/Cspp1/Ube2e2/Hmgb1/Ubxn2b/Nsfl1c/Pcid2/Fgfr2/Ddx39b/Smpd3/Ttl/Usp2/Pkd1/Eif4g3/Map3k7/Usp19/Slf1/Anapc11/Ccpg1/Cdc73/Ankrd17/Calr/Ppp1r35/Mapk15/Camk2d/Mecp2/Paf1/Psmd10/Becn1/Trim21/Cdc23/Mnat1	58
GO:0007059	GO:0007059	chromosome segregation	64/2615	416/28891	1.93017140748416e-05	0.000377292822280915	0.000279583799437204	Msh5/Hspa1a/Bex4/Mlh3/Spice1/Klhdc8b/Chek2/Rcc2/Naa60/Pibf1/Tlk2/Plscr1/Kif2a/Kat2b/Mzt1/Tubgcp5/Cul3/Bcl7a/Hspa1b/Ndel1/Ube2u/Psmg2/Zwint/Mapre2/Bccip/Arid1b/Sass6/Numa1/Apc/Ehmt2/Akap8/Ppp2r1a/Mapre1/Klhl22/Ncor1/Bcl7c/Nde1/Smarcc1/Pcid2/Trappc12/Pum1/Ttl/Akap8l/Smarcd1/Arid1a/Map9/Haus3/Anapc11/Sun1/Cep97/Itgb3bp/Smc3/Terf1/Sirt1/Ntmt1/Cep63/Mapk15/Atm/Ciao2b/Chmp4b/Dis3l2/Lats1/Becn1/Cdc23	64
GO:0070059	GO:0070059	intrinsic apoptotic signaling pathway in response to endoplasmic reticulum stress	18/2615	67/28891	1.93392814668523e-05	0.000377292822280915	0.000279583799437204	Herpud1/Wfs1/Dnajc10/Hyou1/Selenos/Dab2ip/Nck1/Spop/Ddit3/Xbp1/Bbc3/Itpr1/Syvn1/Tmbim6/Map3k5/Erp29/Sirt1/Aifm1	18
GO:0000288	GO:0000288	nuclear-transcribed mRNA catabolic process, deadenylation-dependent decay	17/2615	61/28891	1.93885717752873e-05	0.000377292822280915	0.000279583799437204	Dcp1b/Btg2/Tob1/Zfp36/Samd4b/Tnrc6b/Cnot6/Cnot1/Pan3/Hnrnpd/Cnot2/Csde1/Tent4b/Dcps/Tent4a/Cnot7/Zfp36l1	17
GO:2001234	GO:2001234	negative regulation of apoptotic signaling pathway	44/2615	253/28891	1.95672191529509e-05	0.000379540931505464	0.000281249706874163	Herpud1/Wfs1/Bcl2l2/Hyou1/Nr4a2/Acvr1/Selenos/Agap2/Stradb/Lmna/Xbp1/Pcgf2/Rrm2b/Tmbim1/Gas1/Pink1/Siah2/Itgav/Akt1/Cx3cl1/Pttg1ip/Syvn1/Lgals3/Nme5/Gclm/Gstp1/Tmbim6/G2e3/Raf1/Map3k7/Uri1/Ndufs3/Yap1/Psen1/Hspb1/Hdac1/Sirt1/Cep63/Parl/Mdm4/Mfn2/Kdm6a/Maz/Psmd10	44
GO:0046777	GO:0046777	protein autophosphorylation	42/2615	238/28891	2.08905373736764e-05	0.000403906113273043	0.000299304940608469	Fgfr4/Epha7/Melk/Enpp1/Fam20c/Syk/Impact/Chek2/Cad/Jun/Stk33/Vrk2/Eif2ak4/Ulk2/Insr/Yes1/Csnk1g3/Stk11/Atp13a2/Ctnnd1/Pink1/Ppp2r5d/Tom1l1/Sik2/Taok1/Trpm7/Csnk1g2/Pdgfa/Uhmk1/Fgfr2/Prkaca/Csnk1g1/Mak/Clk2/Mapk15/Camk2d/Atm/Rad50/Taok3/Dapk1/Atr/Pikfyve	42
GO:0034405	GO:0034405	response to fluid shear stress	10/2615	24/28891	2.16412528494157e-05	0.000417079658280567	0.000309066880268478	Mtss1/Ass1/Klf4/Xbp1/Ift88/Akt1/Plec/Klf2/Pkd1/P2rx4	10
GO:0010507	GO:0010507	negative regulation of autophagy	20/2615	80/28891	2.17575274822089e-05	0.00041798087140742	0.000309734702647353	Slc7a5/Rragd/Dap/Nampt/Stk38l/Tsc1/Wdr6/Pink1/Ehmt2/Akt1/Fez2/Klhl22/Rnf5/Rnf41/Mtm1/Foxk2/Foxk1/Phf23/Scfd1/Becn1	20
GO:0099003	GO:0099003	vesicle-mediated transport in synapse	46/2615	270/28891	2.20164533920146e-05	0.000418792500209018	0.000310336140710001	Fgf14/Unc13c/Efnb2/Prkcb/Sv2b/Pacsin1/Cspg5/Sh3gl2/Magi2/Myo6/Clcn3/Cdh2/Syt5/Canx/Itsn1/Vamp2/Dnm1l/Ctbp2/Rapgef4/Pick1/Actg1/Grip2/Btbd9/Arf6/Rab5a/Atp6v1c1/Atp6v1e1/Pclo/Dnajc5/Snap29/Rab3gap1/Stx3/Fcho2/Ap2b1/Snap91/Slc4a8/Snapin/Sh3gl1/Hap1/Prkaca/Prepl/Psen1/Atp6v0e2/Ap3m2/Fbxl20/Iqsec1	46
GO:0003007	GO:0003007	heart morphogenesis	49/2615	294/28891	2.20462690404722e-05	0.000418792500209018	0.000310336140710001	Rbp4/Slit2/Msx1/Zic3/Adamts1/Ccdc40/Axin2/Srf/Pdcd4/Tnni3/Angpt1/Ncor2/Hes1/Jun/Acvr1/Tgfbr3/Ccdc39/Insr/Nfatc1/Ccdc103/Zfpm2/Chd7/Slc8a1/Nos3/Tmed2/Dnah11/Ift57/Notch2/Jag1/Zmpste24/Ift88/Ift52/Sox9/Fgfr2/Vangl2/Mrtfb/Smo/Kdm2a/Dnaaf1/Mib1/Yap1/Psen1/Ccn1/Kif3a/Gsk3a/Mdm4/Lemd2/Kdm6a/Sos1	49
GO:0021761	GO:0021761	limbic system development	26/2615	120/28891	2.20783672985629e-05	0.000418792500209018	0.000310336140710001	Drd1/Cdk5r2/Sct/Epha5/Zic3/Tuba1a/Lrp8/Zic1/Btg2/Srf/Gli3/Nfix/Bbs4/Tsc1/Rab3gap1/Uba6/Fxr1/Fgfr2/Smo/Hap1/Xrcc1/Hdac1/Ogdh/Kif3a/Nf2/Bbs1	26
GO:0021987	GO:0021987	cerebral cortex development	26/2615	120/28891	2.20783672985629e-05	0.000418792500209018	0.000310336140710001	Mgarp/Cdk5r2/Pax6/Slit2/Syne2/Tuba1a/Ccdc141/Lrp8/Cdh2/Gli3/Cdon/Dab2ip/Tacc2/Nfix/Wdr47/Bbs4/Akirin2/Ndel1/Pex13/Tsc1/Nde1/Smo/Sun1/Psen1/Trappc9/Bbs1	26
GO:0010976	GO:0010976	positive regulation of neuron projection development	42/2615	239/28891	2.31592685413054e-05	0.000437914093518458	0.000324505738945203	Cntn1/Dcc/Rgs2/Pacsin1/Tenm3/Lrp8/Adamts1/Magi2/Ahi1/Cux2/Hspa5/Enc1/Dnm1l/Dab2ip/Creb3l2/Nck1/Kidins220/Kat2b/Dmd/Ndel1/Stau2/Ppp2r5d/Ppp1r9a/Cx3cl1/Nme1/Itpr1/Adnp/Plxnb2/Hap1/Camk1/Prkci/Dynlt1f/Retreg3/Hspb1/Setx/Sirt1/Gprc5b/Mfn2/Sf3a2/Arhgap35/Dbnl/Bhlhb9	42
GO:0044088	GO:0044088	regulation of vacuole organization	16/2615	56/28891	2.40678000365165e-05	0.000452758294879029	0.000335505678437583	Flcn/Mtmr3/Pink1/Ehmt2/Ift88/Fez2/Efnb1/Rab3gap1/Rnf5/Irgm1/Mtm1/Irgm2/Phf23/Scfd1/Pikfyve/Becn1	16
GO:0032469	GO:0032469	endoplasmic reticulum calcium ion homeostasis	11/2615	29/28891	2.42083241804914e-05	0.000452758294879029	0.000335505678437583	Herpud1/Wfs1/Kctd17/Bbc3/Pacs2/Bcap31/Itpr1/Ccdc47/Tmbim6/Psen1/Camk2d	11
GO:1901988	GO:1901988	negative regulation of cell cycle phase transition	46/2615	271/28891	2.42275137200103e-05	0.000452758294879029	0.000335505678437583	Nek11/Prmt2/Chek2/Ptpn11/Acvr1/Stk33/Klf4/Eme2/Msh2/Eif2ak4/Cdc5l/Mbtps1/Psmg2/Zwint/Gas1/Cry1/Apc/Xpc/Wac/Trp53bp1/Klhl22/Ints3/Taok1/Etaa1/Pcid2/Hus1/Uimc1/Tiprl/Nacc2/Ddx39b/Mbtps2/Fem1b/Dot1l/Dlg1/Jade1/Cdc73/Atf5/Rnaseh2b/Babam1/Atm/Rad50/Taok3/Zfp36l1/Atr/Foxn3/Ccng1	46
GO:0021904	GO:0021904	dorsal/ventral neural tube patterning	12/2615	34/28891	2.42454965825789e-05	0.000452758294879029	0.000335505678437583	Ift122/Gli3/Tulp3/Tbc1d32/Gas1/Tmed2/Rnf220/Smo/Prkaca/Psen1/Fkbp8/Kif3a	12
GO:0061013	GO:0061013	regulation of mRNA catabolic process	35/2615	186/28891	2.48740238235874e-05	0.000463057291799478	0.000343137503161954	Dcp1b/Btg2/Axin2/Tob1/Zfp36/Ttc5/Carhsp1/Larp4b/Vim/Samd4b/Tnrc6b/Cnot6/Thrap3/Angel2/Cnot1/Cirbp/Apobec1/Pcid2/Pum1/Fxr1/Pan3/Srsf1/Hnrnpd/Secisbp2/Cnot2/Csde1/Pabpc4/Tent4b/Nbas/Mettl16/Dcps/Rbm24/Tent4a/Cnot7/Zfp36l1	35
GO:0033157	GO:0033157	regulation of intracellular protein transport	41/2615	232/28891	2.51400729202548e-05	0.000466565612560161	0.000345737260141126	Zic1/Hsp90ab1/Prnp/Gli3/Angpt1/Vamp2/Ptpn11/Gcc2/Cep290/Rufy3/Tcaf1/Ndel1/Emd/Xbp1/Bnip3l/Atp13a2/Bbc3/Pdcd5/Pink1/Mdfic/Stom/Pkia/Bcap31/Tomm7/Ufm1/Uhmk1/Vamp7/Commd1/B3gat3/Smo/Prkaca/Erlec1/Camk1/Psen1/Xpo1/Parl/Kif3a/Gsk3a/C2cd5/Gbp4/Sorl1	41
GO:0006352	GO:0006352	DNA-templated transcription initiation	28/2615	135/28891	2.55249970201837e-05	0.000472251714099584	0.000349950809348786	Taf1b/Srf/Jun/Med9/Med14/Gtf3c5/Gtf2e2/Med31/Bdp1/Lipe/Hmgb1/Xpa/Pcid2/Bclaf1/Tfam/Med7/Ttf1/Med21/Med10/Pwwp2a/Setx/Med30/Gtf2f2/Maz/Ncoa6/Ubtf/Zfp451/Med19	28
GO:0007051	GO:0007051	spindle organization	36/2615	194/28891	2.62457029294802e-05	0.000484096354953878	0.000358727996449756	Hspa1a/Stmn1/Spice1/Atrx/Chek2/Map4/Pibf1/Cep126/Spata17/Tacc2/Kif2a/Mzt1/Tubgcp5/Hspa1b/Kiz/Mapre2/Bccip/Sass6/Numa1/Ppp2r1a/Mapre1/Ncor1/Ezr/Pkd1/Pde4dip/Dctn6/Dctn1/Map9/Haus3/Dlg1/Cep97/Smc3/Ntmt1/Mapk15/Chmp4b/Mecp2	36
GO:0050821	GO:0050821	protein stabilization	37/2615	202/28891	2.747120339706e-05	0.000505150905279882	0.000374329966134733	Msx1/Wfs1/Cog7/Hsp90ab1/Chek2/Ncor2/Trim37/Usp29/Ip6k2/Sec16a/Zswim7/Tsc1/Zbed3/Ctnnd1/Pink1/Crebl2/Ncor1/Rab3gap1/Ppib/Syvn1/Bag2/Gtpbp4/Cct7/Usp2/Smo/Caml/Usp19/Mul1/Dnaja3/Irgm1/Irgm2/Calr/Pin1/Cep63/Gnaq/Rassf1/Morc3	37
GO:0034470	GO:0034470	ncRNA processing	63/2615	413/28891	2.90538815323991e-05	0.00053262496845828	0.000394688961895525	Ddx51/Zc3h7b/Dalrd3/Mettl15/Ebna1bp2/Tsr2/Yrdc/Ago1/Kat2b/Tsnax/Shq1/Ncbp2/Hnrnpa2b1/Dus2/Nol6/Chd7/Tdrd7/Ssb/Wdr6/Rnf113a2/Wbp11/Nifk/Zmpste24/Akt1/Mettl5/Ints4/Ints3/Snip1/Rpp38/Mettl1/Pum1/Heatr1/Rps27rt/Gtpbp4/Ints8/Nsun6/C1d/Elp4/Wdr36/Tent4b/Nop10/Ints6/Utp15/Nol8/Nob1/Tsn/Mettl16/Rpf2/Thg1l/Riok1/Trmt10c/Pdcd11/Naf1/Dhx37/Rbm34/Rtcb/Krr1/Mecp2/Gar1/Cdkal1/Drosha/Rpl7l1/Frg1	63
GO:0046785	GO:0046785	microtubule polymerization	21/2615	88/28891	2.92316359799212e-05	0.000533250273183347	0.000395152328968832	Cdkn1b/Tuba1a/Stmn1/Map4/Map1b/Tppp3/Mzt1/Tubgcp5/Ndel1/Akap9/Clip3/Numa1/Apc/Mapre1/Nde1/Togaram1/Pde4dip/Arl2/Dctn1/Slain2/Mecp2	21
GO:0007034	GO:0007034	vacuolar transport	32/2615	165/28891	2.92653567521211e-05	0.000533250273183347	0.000395152328968832	Hspa1a/Kif13a/Psap/Gcc2/Atp13a2/Pink1/Tmem50a/Gnptab/Tmem50b/Mgrn1/Leprotl1/Arf1/Snx16/Gak/Vamp7/Snapin/Aktip/Gprasp1/Leprot/Irgm1/Mtm1/Irgm2/Vps13d/Vps37a/Chmp4b/Vps11/Sorl1/Snf8/Cln3/Hgsnat/Becn1/Stam	32
GO:0000819	GO:0000819	sister chromatid segregation	39/2615	218/28891	2.94746056085108e-05	0.000535440494030138	0.000396775339611469	Hspa1a/Spice1/Chek2/Pibf1/Kif2a/Kat2b/Mzt1/Cul3/Bcl7a/Hspa1b/Ube2u/Psmg2/Zwint/Bccip/Arid1b/Numa1/Apc/Akap8/Ppp2r1a/Mapre1/Klhl22/Bcl7c/Smarcc1/Pcid2/Akap8l/Smarcd1/Arid1a/Map9/Anapc11/Cep97/Smc3/Sirt1/Mapk15/Atm/Chmp4b/Dis3l2/Lats1/Becn1/Cdc23	39
GO:0006839	GO:0006839	mitochondrial transport	31/2615	158/28891	3.0614970094795e-05	0.000553738401751668	0.000410334565391618	Mgarp/Bcl2l2/Mipep/Bnip3l/Pmpca/Bbc3/Pdcd5/Stpg1/Pink1/Tmem14c/Bcap31/Tomm40/Timm8a1/Tomm7/Slc25a14/Dnajc19/Mul1/Dynlt1f/Psen1/Immp1l/Timm22/Grpel1/Tomm22/Parl/Gsk3a/Agk/Flvcr1/Mfn2/Timm50/Mtch2/Aifm1	31
GO:0031648	GO:0031648	protein destabilization	16/2615	57/28891	3.06660382144197e-05	0.000553738401751668	0.000410334565391618	Prnp/Cul3/Xbp1/Rnf5/Commd1/Id1/Btrc/Pex2/Mul1/Irgm1/Cdc73/Irgm2/Fbxl3/Sirt1/Dazap2/Trim21	16
GO:0006979	GO:0006979	response to oxidative stress	60/2615	389/28891	3.20007755162599e-05	0.000576109769997818	0.000426912331422403	Car3/Fos/Mb/Pxdn/Prnp/Psap/Cpeb2/Nr4a2/Jun/Glrx2/Nfe2l1/Selenos/Cst3/Vrk2/Sesn3/Srxn1/Oxr1/Mpv17/Msra/Pex13/Tsc1/Zfp277/Xbp1/Pcgf2/Rrm2b/Atp13a2/Slc8a1/Pink1/Nos3/Ercc6l2/Akt1/Xpa/Ndufb4/Pdk2/Slc25a14/Nme5/Gclm/Prdx6/Smpd3/Gstp1/Rwdd1/Aldh3a2/Map3k5/Pex2/Xrcc1/Psen1/Hspb1/Prdx4/Setx/Ptprk/Thg1l/Sirt1/Atrn/Atm/Dapk1/Prdx3/Pyroxd1/Txnip/Banf1/Aifm1	60
GO:0043488	GO:0043488	regulation of mRNA stability	32/2615	166/28891	3.31492054284257e-05	0.000595003499227236	0.000440913076444701	Dcp1b/Btg2/Axin2/Tob1/Zfp36/Carhsp1/Larp4b/Vim/Samd4b/Tnrc6b/Cnot6/Thrap3/Angel2/Cnot1/Cirbp/Apobec1/Pcid2/Pum1/Fxr1/Pan3/Srsf1/Hnrnpd/Cnot2/Csde1/Pabpc4/Tent4b/Mettl16/Dcps/Rbm24/Tent4a/Cnot7/Zfp36l1	32
GO:0019216	GO:0019216	regulation of lipid metabolic process	61/2615	398/28891	3.34563530431926e-05	0.000598729318002135	0.000443674005112263	Fgfr4/Thrsp/Sct/Dkk3/Egr1/Ccdc3/Por/Atp1a1/Psap/Srebf2/Slc27a1/Abcg1/Ormdl3/Mtmr3/Pibf1/Nfe2l1/Nucb2/Agap2/Kat2b/Thrb/Etfbkmt/Bbs4/Wdtc1/Erlin2/Ormdl1/Mtln/Crebl2/Daglb/Zmpste24/Akt1/Fmo1/Ncor1/Rorc/Sik2/Apobec1/Arf1/Pdgfa/Scap/Pdk2/Sox9/Nr3c1/Samd8/Lpin1/Smpd3/Ankrd26/Sf1/Ncoa2/Dnajc19/Pex2/Pdk3/Adipor1/Ccn1/Sirt1/Nr1d2/Pcx/Gps2/Fitm2/Sorl1/Irs2/Abca3/Ccnc	61
GO:0031112	GO:0031112	positive regulation of microtubule polymerization or depolymerization	12/2615	35/28891	3.38646115699068e-05	0.000604237119791839	0.000447755429565565	Cdkn1b/Map1b/Akap9/Numa1/Apc/Mapre1/Togaram1/Pde4dip/Arl2/Dctn1/Slain2/Mecp2	12
GO:0007286	GO:0007286	spermatid development	47/2615	283/28891	3.51240452302438e-05	0.000624854686300165	0.000463033582870202	Armc2/Spag17/Cfap43/Ttc21a/Cfap69/Dpy19l2/Pygo2/Cfap65/Spag6l/Selenof/Cfap54/Ift81/Aff4/Hspa2/Cfap73/Cfap47/Cfap44/Pacrg/Bbs4/Spef2/Tmf1/Cfap206/Ccdc62/Stk11/Cfap157/Tcp11/Rsph1/Ehmt2/Slc9a8/Ift88/Cfap61/Iqcg/Ttll1/Fndc3a/Pygo1/Dzip1/Nme5/Fxr1/Mns1/Eif4g3/Ttll5/Prkaca/Cfap58/Cdyl/Agfg1/Vps13b/Cfap221	47
GO:0009314	GO:0009314	response to radiation	65/2615	433/28891	3.62301619388019e-05	0.000642631161469074	0.000476206413559846	Drd1/Rbp4/Cacna2d4/Mme/Sct/Gpr179/Pde1b/Tuba1a/Egr1/Cds2/Dcdc2a/Nsmce3/Kras/Xrcc4/Chek2/Rom1/Pde6d/Kmt2a/Trp53bp2/Tlk2/Msh2/Rpgr/Map2k7/Map3k4/Eif2ak4/Rev1/Stk11/Bbc3/Cry1/Xpc/Zmpste24/Tmem109/Akt1/Fbxl17/Xpa/Cirbp/Ints3/Ro60/Apobec1/Hus1/Uimc1/Ccdc66/Pias1/Hmgn1/Crip1/Usp2/Sdf4/Pold3/Yap1/Ric8a/Fbxl3/Ptprk/Tspyl5/Sirt1/Babam1/Clk2/N4bp1/Atm/Hmgcr/Mecp2/Atr/Uvssa/Zbtb1/Mta1/Mtch2	65
GO:0051205	GO:0051205	protein insertion into membrane	17/2615	64/28891	3.83208373782585e-05	0.000677715279869024	0.000502204658272966	Mal/Reep1/Tram1l1/Bbc3/Pdcd5/Emc7/Tomm40/Ccdc47/Mmgt1/Tram1/Caml/Emc3/Timm22/Tomm22/Agk/Mtch2/Wdr83os	17
GO:0018394	GO:0018394	peptidyl-lysine acetylation	20/2615	83/28891	3.86486375939284e-05	0.000681508087543377	0.000505015227458247	Por/Morf4l1/Dip2b/Kat2b/Esco1/Nfyb/Msl3l2/Meaf6/Morf4l2/Smo/Map3k7/Mbd3/Yeats2/Ruvbl1/Tada2a/Brd8/Sirt1/Supt3/Kif3a/Mecp2	20
GO:0048511	GO:0048511	rhythmic process	51/2615	317/28891	3.99378554591659e-05	0.000702182236479428	0.000520335309814248	Drd1/Bmpr1b/Enox1/Gfpt1/Nrip1/Egr1/Lgr4/Enox2/Adamts1/Ass1/Spsb4/Kmt2a/Nampt/Dnm1l/Bhlhe41/Kat2b/Btbd9/Nudt12/Tef/Nos3/Siah2/Thrap3/Cry1/Huwe1/Id3/Fbxl17/Ncor1/Rorc/Kdm5b/Zp3/Fxr1/Kdm5a/Id1/Hnrnpd/Mat2a/Usp2/Kdm2a/Ncoa2/Btrc/Atf5/Hdac1/Crem/Setx/Fbxl3/Prmt5/Rai1/Sirt1/Nr1d2/Mttp/Mfn2/Mta1	51
GO:0042177	GO:0042177	negative regulation of protein catabolic process	25/2615	117/28891	4.02679119185113e-05	0.000705921149755127	0.000523105941847655	Hsp90ab1/Anxa2/Aqp11/Tlk2/Dab2ip/Cst3/Agap2/Hfe/Azin1/Rybp/Wac/Smarcc1/Usp38/Dedd/Caml/Usp19/Mtm1/Ubxn1/Ddrgk1/Pin1/N4bp1/Snx12/Hmgcr/Mdm4/Usp8	25
GO:0072331	GO:0072331	signal transduction by p53 class mediator	30/2615	153/28891	4.12832205302468e-05	0.000721616293745274	0.000534736451972261	Msx1/Myo6/Atrx/Hipk2/Chek2/Trp53bp2/Mlf1/Msh2/Wwox/Rrm2b/Stk11/Bbc3/Hint1/Kmt5a/Zmpste24/Tmem109/Jmy/Dyrk2/Pttg1ip/Pdk2/Ing4/Hipk1/Rpf2/Sirt1/Cep63/Atm/Mdm4/Atr/Topors/Psmd10	30
GO:1903312	GO:1903312	negative regulation of mRNA metabolic process	22/2615	97/28891	4.41728394027088e-05	0.000768483886373407	0.00056946655772469	Axin2/Tob1/Zfp36/Larp4b/Hnrnpa2b1/Thrap3/Angel2/Cirbp/U2af2/Apobec1/Srsf1/Hnrnpd/Secisbp2/Srsf10/Csde1/Tent4b/Nbas/Mettl16/Celf4/Rbm24/Tent4a/Rnps1	22
GO:0071900	GO:0071900	regulation of protein serine/threonine kinase activity	54/2615	343/28891	4.42200939107265e-05	0.000768483886373407	0.00056946655772469	Rgs2/Cdkn1b/Syk/Fzd10/Hsp90ab1/Magi3/Tpd52l1/Kras/Dusp1/Map2k7/Map3k4/Dab2ip/Nr2f2/Trib1/Fgd4/Synpo2/Kat2b/Insr/Ip6k2/Bccip/Slc8a1/Cab39/Ghr/Dipk2a/Apc/Inppl1/Akt1/Pkia/Pmp22/Etaa1/Pdgfa/Dusp16/Vangl2/Gtpbp4/Gstp1/Pkd1/Map3k5/Map3k7/Camk1/Chordc1/Erp29/Irgm1/Psen1/Irgm2/Sirt1/Hmgcr/Trib2/Taok3/Sorl1/Lats1/Psmd10/Dazap2/Mnat1/Ccng1	54
GO:0048562	GO:0048562	embryonic organ morphogenesis	53/2615	335/28891	4.52827757003137e-05	0.000782989581278718	0.000580215655124916	Rbp4/Wnt9a/Pax6/Otx1/Enpp1/Msx1/Zic3/Pou3f4/Tmie/Ccdc40/Ift122/Myo6/Srf/Hipk2/Gli3/Phactr4/Otx2/Hes1/Acvr1/Lrig3/Tulp3/Ccdc39/Irx5/T2/Wdpcp/Pcgf2/Ccdc103/Chd7/Gas1/Ankrd24/Tmed2/Ift57/Notch2/Ift52/Sox9/Fgfr2/Vangl2/Bloc1s5/Smo/Kdm2a/Dnaaf1/Arid1a/Mib1/Hipk1/Yap1/Dlg1/Psen1/Ndst1/Ppp1r35/Kif3a/Frs2/Flvcr1/Kdm6a	53
GO:0048515	GO:0048515	spermatid differentiation	48/2615	294/28891	4.55034549303825e-05	0.000782989581278718	0.000580215655124916	Armc2/Spag17/Cfap43/Ttc21a/Cfap69/Dpy19l2/Pygo2/Cfap65/Spag6l/Selenof/Cfap54/Ift81/Aff4/Nphp1/Hspa2/Cfap73/Cfap47/Cfap44/Pacrg/Bbs4/Spef2/Tmf1/Cfap206/Ccdc62/Stk11/Cfap157/Tcp11/Rsph1/Ehmt2/Slc9a8/Ift88/Cfap61/Iqcg/Ttll1/Fndc3a/Pygo1/Dzip1/Nme5/Fxr1/Mns1/Eif4g3/Ttll5/Prkaca/Cfap58/Cdyl/Agfg1/Vps13b/Cfap221	48
GO:0001649	GO:0001649	osteoblast differentiation	40/2615	230/28891	4.55756450104027e-05	0.000782989581278718	0.000580215655124916	Bmpr1b/Trpm4/Enpp1/Bambi/Npnt/Fam20c/Lgr4/Hdac7/Axin2/Tob1/Smoc1/Gli3/Jund/Clic1/Acvr1/Tgfbr3/Wwox/Fndc3b/Lmna/Suco/Nfatc1/Smad1/Zhx3/Apc/Jag1/Id3/Akt1/Sox9/Id1/Smo/Prkaca/Junb/Map3k7/Trp53inp2/Erh/Yap1/Ccn1/Limd1/Acvr2a/Ipo7	40
GO:0099504	GO:0099504	synaptic vesicle cycle	40/2615	230/28891	4.55756450104027e-05	0.000782989581278718	0.000580215655124916	Fgf14/Unc13c/Prkcb/Sv2b/Pacsin1/Cspg5/Sh3gl2/Magi2/Clcn3/Cdh2/Syt5/Canx/Itsn1/Vamp2/Dnm1l/Ctbp2/Rapgef4/Actg1/Btbd9/Arf6/Rab5a/Atp6v1c1/Atp6v1e1/Pclo/Dnajc5/Snap29/Rab3gap1/Stx3/Fcho2/Ap2b1/Snap91/Slc4a8/Snapin/Sh3gl1/Prkaca/Prepl/Psen1/Atp6v0e2/Ap3m2/Fbxl20	40
GO:0071539	GO:0071539	protein localization to centrosome	12/2615	36/28891	4.66270813937464e-05	0.000798771055329337	0.000591910138070861	Rab11fip3/Pibf1/Snx10/Golgb1/Bbs4/Apc/Cep83/Mapre1/Ubxn2b/Nsfl1c/Bicd1/Cep63	12
GO:0008089	GO:0008089	anterograde axonal transport	15/2615	53/28891	4.85092512402198e-05	0.000826306310785954	0.000612314478902193	Mgarp/Dlg2/Cnih2/Kif5c/Bloc1s5/Snapin/Hap1/Hspb1/Agbl4/Ap3m2/Kif1b/Kif3a/Mecp2/Kif1c/Ap3m1	15
GO:0042073	GO:0042073	intraciliary transport	15/2615	53/28891	4.85092512402198e-05	0.000826306310785954	0.000612314478902193	Ttc21a/Ift122/Ift43/Ift81/Rpgr/Wdpcp/Ift22/Ift57/Ift88/Dync2h1/Ift52/Intu/Wdr35/Mak/Bbs1	15
GO:0006513	GO:0006513	protein monoubiquitination	16/2615	59/28891	4.8812808660309e-05	0.000826792728097009	0.000612674926787511	Uhrf1/Pcgf5/Nedd4l/Birc2/Pcgf3/Trim41/Cul3/Huwe1/Rnf220/Mgrn1/Klhl22/Ube2w/Fbxl2/Klhl12/Topors/Trim21	16
GO:1990542	GO:1990542	mitochondrial transmembrane transport	16/2615	59/28891	4.8812808660309e-05	0.000826792728097009	0.000612674926787511	Tst/Sfxn1/Sfxn5/Micu1/Slc25a22/Micu3/Akt1/Tomm40/Tomm7/Slc25a40/Slc25a28/Slc25a38/Slc25a18/Dnajc19/Grpel1/Timm50	16
GO:1900151	GO:1900151	regulation of nuclear-transcribed mRNA catabolic process, deadenylation-dependent decay	10/2615	26/28891	4.94934943877472e-05	0.000835967364476191	0.000619473571092058	Tob1/Zfp36/Tnrc6b/Cnot1/Hnrnpd/Csde1/Tent4b/Tent4a/Cnot7/Zfp36l1	10
GO:1902235	GO:1902235	regulation of endoplasmic reticulum stress-induced intrinsic apoptotic signaling pathway	11/2615	31/28891	4.99688705953656e-05	0.000841632545910178	0.000623671617957195	Herpud1/Wfs1/Hyou1/Selenos/Nck1/Spop/Xbp1/Syvn1/Tmbim6/Erp29/Sirt1	11
GO:0034329	GO:0034329	cell junction assembly	70/2615	481/28891	5.10926241568314e-05	0.000858156282276613	0.000635916136594729	Cdh8/Epha7/Cdh20/Gria1/Adgrb2/Efnb2/Slit2/Lrp4/Cldn3/Cdh11/Efnb3/Adgrl3/Hopx/Pkp4/Mpp7/Flcn/Hdac7/Srcin1/Itga5/Cdh26/Magi2/Irx3/Myo6/Cdh2/Srf/Ptpn13/Cux2/Rcc2/Vcl/Epb41l3/Gpm6a/Ptpn11/Nedd4l/Nphp1/Actg1/Dusp22/Wdpcp/Pkn2/Sipa1l1/Tsc1/Arf6/Ctnnd1/Stau2/Pclo/Pdpk1/Dock7/Itgav/Ppp1r9a/Agrn/Ptprd/Epb41l5/Efnb1/Abi2/Adgrl2/Pmp22/Plec/Arhgef9/Adnp/Plxnb2/Sdc4/Prkaca/Vmp1/Hipk1/Dlg1/Ptprk/Slc39a9/Mecp2/…	70
GO:1900102	GO:1900102	negative regulation of endoplasmic reticulum unfolded protein response	7/2615	13/28891	5.18330528808475e-05	0.000865755963812601	0.000641547698376104	Wfs1/Pdia6/Crebrf/Nck1/Xbp1/Atf6b/Ddrgk1	7
GO:1902902	GO:1902902	negative regulation of autophagosome assembly	7/2615	13/28891	5.18330528808475e-05	0.000865755963812601	0.000641547698376104	Pink1/Ehmt2/Fez2/Mtm1/Phf23/Scfd1/Becn1	7
GO:0001843	GO:0001843	neural tube closure	24/2615	112/28891	5.42262386784585e-05	0.0009032198702869	0.000669309427980507	Pax3/Zic2/Enah/Zic5/Ift122/Shroom3/Rara/Cecr2/Phactr4/Tulp3/Bbs4/Tsc1/Tmed2/Ift57/Vasp/Vangl2/Plxnb2/Sdc4/Kdm2a/Prkaca/Arid1a/Brd2/Kdm6a/Arhgap35	24
GO:0042733	GO:0042733	embryonic digit morphogenesis	18/2615	72/28891	5.5194784625563e-05	0.000916812817551134	0.00067938215562666	Lrp4/Msx1/Ift122/Gli3/Frem2/Lnpk/Tulp3/Wdpcp/Tbc1d32/Gas1/Tmem107/Ift88/Ift52/Intu/Hdac1/Gnaq/Flvcr1/Tmem231	18
GO:0071560	GO:0071560	cellular response to transforming growth factor beta stimulus	42/2615	248/28891	5.63598037863039e-05	0.000933585399909215	0.000691811075619615	Bmpr1b/Bambi/Npnt/Fos/Flcn/Zbtb7a/Hipk2/Hspa5/Kmt2a/Jun/Acvr1/Arid4b/Tgfbr3/Dand5/Wwox/Dusp22/Ing1/Smad1/Tet1/Yes1/Xbp1/Stk11/Pdcd5/Nos3/Epb41l5/Rbbp4/Sox9/Nr3c1/Dnmt1/Itgb8/Snx1/Map3k7/Bcl9l/Hdac1/Ptprk/Pin1/Sirt1/Sinhcaf/Zfp36l1/Lats1/Zfp451/Zfp703	42
GO:1903432	GO:1903432	regulation of TORC1 signaling	21/2615	92/28891	5.90659413231573e-05	0.000975723915319079	0.000723036812090586	Syk/Flcn/Rragd/Bmt2/Sesn3/Castor2/Cul3/Tsc1/Stk11/Akt1/Wac/Klhl22/Usp4/Gpr137/Prkaca/Ube2w/Sik3/Atm/Pip4p1/Ube2d1/Ywhag	21
GO:0031109	GO:0031109	microtubule polymerization or depolymerization	27/2615	134/28891	5.99663851119614e-05	0.000987884585419791	0.000732048185087044	Cdkn1b/Tuba1a/Stmn1/Map4/Map1b/Apc2/Tppp3/Mzt1/Tubgcp5/Wdr47/Ndel1/Mapre2/Akap9/Clip3/Numa1/Apc/Mapre1/Nde1/Taok1/Togaram1/Pde4dip/Arl2/Dctn1/Spef1/Slain2/Mecp2/Mid1	27
GO:0042254	GO:0042254	ribosome biogenesis	51/2615	322/28891	6.05400030079555e-05	0.000994609393679881	0.000737031443004532	Ddx51/Mettl15/Ebna1bp2/Tsr2/Kat2b/Shq1/Tsc1/Nol6/Chd7/Nip7/Wbp11/Nifk/Mterf3/Rbis/Mettl5/Gnl3l/Rpp38/Heatr1/Rps27rt/Gtpbp4/C1d/Wdr36/Tent4b/Dhx29/Nop10/Utp15/2810004N23Rik/Mrpl10/Nol8/Nob1/Sdad1/Zfp622/Mettl16/Rpf2/Xpo1/Nmd3/Riok1/Rps19bp1/Pdcd11/Mrps7/Naf1/Dhx37/Rbm34/Krr1/Surf6/Gar1/Drosha/Rpl7l1/Eif2a/Lsg1/Frg1	51
GO:1902749	GO:1902749	regulation of cell cycle G2/M phase transition	25/2615	120/28891	6.25986502184844e-05	0.00102562856611375	0.000760017456976465	Rcc2/Cdk10/Hspa2/Mbtps1/Rrm2b/Lmnb1/Pkia/Ints3/Taok1/Hus1/Uimc1/Mbtps2/Ctc1/Ing4/Atf5/Rnaseh2b/Babam1/Camk2d/Atm/Rad50/Ccnq/Mecp2/Taok3/Foxn3/Ccng1	25
GO:0060606	GO:0060606	tube closure	24/2615	113/28891	6.30097639324727e-05	0.00102955899599445	0.000762930007797932	Pax3/Zic2/Enah/Zic5/Ift122/Shroom3/Rara/Cecr2/Phactr4/Tulp3/Bbs4/Tsc1/Tmed2/Ift57/Vasp/Vangl2/Plxnb2/Sdc4/Kdm2a/Prkaca/Arid1a/Brd2/Kdm6a/Arhgap35	24
GO:0043618	GO:0043618	regulation of transcription from RNA polymerase II promoter in response to stress	12/2615	37/28891	6.33471685624948e-05	0.00103226700424467	0.000764936712380661	Egr1/Jun/Nfe2l1/Nck1/Ppp1r15a/Atf3/Ddit3/Tmbim6/Klf2/Atf6/Mbtps2/Atf6b	12
GO:0030902	GO:0030902	hindbrain development	33/2615	179/28891	6.36338381372866e-05	0.00103413586140407	0.000766321584168234	Lmx1b/Sez6l/Cdk5r2/Pax6/Cntn1/Otx1/Wls/Tuba1a/Psap/Rpgrip1l/Hspa5/Otx2/Zfp423/Ptpn11/Hes1/Coq8b/Samd4b/Nfix/Smad1/Gas1/Myh10/Slc4a7/Ttll1/Smo/Hap1/Sdf4/Xrcc1/Atf5/Psmg1/Atrn/Ogdh/Mecp2/Rbfox2	33
GO:0043524	GO:0043524	negative regulation of neuron apoptotic process	37/2615	210/28891	6.49948222217908e-05	0.00105340664695317	0.000780601737735396	Sct/Wfs1/Vegfb/Btg2/Hsp90ab1/Hipk2/Kras/Xrcc4/Itsn1/Angpt1/Hyou1/Nr4a2/Jun/Hsph1/Grik2/Msh2/Agap2/Oxr1/Nfix/Pink1/Pik3ca/F2r/Dnajc5/Pdpk1/Cx3cl1/Cln8/Adnp/Gclm/Smo/Prkci/Psen1/Pin1/Sirt1/Mecp2/Cln3/Prdx3/Bhlhb9	37
GO:0016331	GO:0016331	morphogenesis of embryonic epithelium	34/2615	187/28891	6.63277714378692e-05	0.00107005281049596	0.000792936978096472	Pax3/Zic2/Enah/Irx1/Zic5/Ift122/Shroom3/Irx3/Rara/Cecr2/Hs2st1/Phactr4/Tulp3/Bbs4/Tsc1/Tmed2/Ift57/Epb41l5/Ift52/Vasp/Sox9/Fgfr2/Vangl2/Plxnb2/Sdc4/Kdm2a/Prkaca/Arid1a/Map3k7/Brd2/Mib1/Brpf1/Kdm6a/Arhgap35	34
GO:0072332	GO:0072332	intrinsic apoptotic signaling pathway by p53 class mediator	20/2615	86/28891	6.63777978238802e-05	0.00107005281049596	0.000792936978096472	Msx1/Hipk2/Chek2/Trp53bp2/Msh2/Wwox/Rrm2b/Stk11/Bbc3/Hint1/Tmem109/Jmy/Dyrk2/Pttg1ip/Pdk2/Hipk1/Sirt1/Cep63/Mdm4/Topors	20
GO:0090090	GO:0090090	negative regulation of canonical Wnt signaling pathway	27/2615	135/28891	6.85767321349059e-05	0.00110254516130264	0.000817014655578544	Lrp4/Dkk3/Egr1/Axin2/Cdh2/Amer2/Gli3/Apc2/Dab2ip/Ankrd6/Pfdn5/Ddit3/Emd/Stk11/Ctnnd1/Znrf3/Siah2/Apc/Sox9/Kremen1/Mllt3/Jade1/Invs/Hdac1/Limd1/Gsk3a/Lats1	27
GO:2000278	GO:2000278	regulation of DNA biosynthetic process	26/2615	128/28891	7.06639045003217e-05	0.00113307215402783	0.00083963595157856	Fgfr4/Dusp1/Klf4/Map2k7/Map3k4/Kcnk2/Nfatc1/Hnrnpa2b1/Meaf6/Gnl3l/Parp4/Ddx39b/Hnrnpd/Cct7/Jade2/Ctc1/Tent4b/Ing4/Jade1/Terf1/Naf1/Mapk15/Camk2d/Atm/Tfdp1/Atr	26
GO:0098930	GO:0098930	axonal transport	17/2615	67/28891	7.20698187554091e-05	0.00114919655371965	0.000851584551348443	Mgarp/Dlg2/Cnih2/Kif5c/Ndel1/Armcx3/Bloc1s5/Snapin/Hap1/Hspb1/Agbl4/Ap3m2/Kif1b/Kif3a/Mecp2/Kif1c/Ap3m1	17
GO:0006984	GO:0006984	ER-nucleus signaling pathway	13/2615	43/28891	7.22133879146062e-05	0.00114919655371965	0.000851584551348443	Wfs1/Srebf2/Hspa5/Selenos/Nck1/Ddit3/Erlin2/Tmed2/Ccdc47/Scap/Atf6/Atf6b/Eif2a	13
GO:0070841	GO:0070841	inclusion body assembly	10/2615	27/28891	7.22428566948325e-05	0.00114919655371965	0.000851584551348443	Psap/Trim37/Hspa2/Dnajb1/Dnajb2/Pmp22/Dnaja4/Hap1/Cdc34/Sorl1	10
GO:0072599	GO:0072599	establishment of protein localization to endoplasmic reticulum	14/2615	49/28891	7.67371091320297e-05	0.00121746764435592	0.000902175206098824	Herpud1/Srpr/Hspa5/Sec61b/Spcs3/Tram1l1/Sec63/Spcs2/Ssr3/Srprb/Rab3gap1/Tram1/Srp19/Chmp4b	14
GO:0046467	GO:0046467	membrane lipid biosynthetic process	27/2615	136/28891	7.828116102187e-05	0.0012355730450321	0.000915591779148838	Sgms2/Smpd5/St3gal1/B4galt6/B3galt2/Hacd2/Ormdl3/Tm9sf2/Pigh/Ormdl1/Slc30a5/Vapa/St3gal6/Kdsr/Samd8/Smpd3/Elovl4/Pigs/Sgms1/Dpm2/Sptssa/Pgap2/Ccn1/Pigk/Agk/Ugcg/Gpaa1	27
GO:0000075	GO:0000075	cell cycle checkpoint signaling	36/2615	204/28891	7.82892616260151e-05	0.0012355730450321	0.000915591779148838	Nek11/Chek2/Ptpn11/Stk33/Eme2/Msh2/Eif2ak4/Cdc5l/Mbtps1/Psmg2/Zwint/Cry1/Apc/Xpc/Wac/Trp53bp1/Klhl22/Ints3/Taok1/Etaa1/Pcid2/Hus1/Uimc1/Tiprl/Ddx39b/Mbtps2/Fem1b/Dot1l/Rnaseh2b/Babam1/Atm/Rad50/Taok3/Atr/Foxn3/Ccng1	36
GO:0008088	GO:0008088	axo-dendritic transport	20/2615	87/28891	7.8935231802383e-05	0.00123926252957632	0.000918325783205956	Mgarp/Dlg2/Cnih2/Kif5c/Ndel1/Stau2/Myo5a/Pura/Armcx3/Bloc1s5/Snapin/Hap1/Hspb1/Agbl4/Ap3m2/Kif1b/Kif3a/Mecp2/Kif1c/Ap3m1	20
GO:1902369	GO:1902369	negative regulation of RNA catabolic process	20/2615	87/28891	7.8935231802383e-05	0.00123926252957632	0.000918325783205956	Axin2/Tob1/Zfp36/Larp4b/Thrap3/Angel2/Cirbp/Apobec1/Mettl1/Srsf1/Hnrnpd/Secisbp2/Csde1/Tent4b/Nbas/Mettl16/Rbm24/Naf1/Tent4a/Phax	20
GO:0006260	GO:0006260	DNA replication	45/2615	276/28891	7.98396772657015e-05	0.00125019786301735	0.000926429149851191	Chaf1a/Rfc1/Atrx/Jun/Eme2/Cst3/Nfix/Esco1/Rrm2b/Bod1l/Alyref/Ehmt2/Zmpste24/Id3/Inppl1/Meaf6/Usp37/Pura/Lig3/Etaa1/Orc2/Rbbp4/Rpa3/Tnfaip1/Gtpbp4/Lpin1/Pola1/Orc3/Pold3/Jade2/Ttf1/Ctc1/Dnaja3/Nfrkb/Ruvbl1/Jade1/Actr8/Ankrd17/Smc3/Terf1/Tk2/Mapk15/Rad50/Rtf2/Atr	45
GO:0071559	GO:0071559	response to transforming growth factor beta	42/2615	252/28891	8.19168554346055e-05	0.00127939234215138	0.000948063018604745	Bmpr1b/Bambi/Npnt/Fos/Flcn/Zbtb7a/Hipk2/Hspa5/Kmt2a/Jun/Acvr1/Arid4b/Tgfbr3/Dand5/Wwox/Dusp22/Ing1/Smad1/Tet1/Yes1/Xbp1/Stk11/Pdcd5/Nos3/Epb41l5/Rbbp4/Sox9/Nr3c1/Dnmt1/Itgb8/Snx1/Map3k7/Bcl9l/Hdac1/Ptprk/Pin1/Sirt1/Sinhcaf/Zfp36l1/Lats1/Zfp451/Zfp703	42
GO:0051099	GO:0051099	positive regulation of binding	35/2615	197/28891	8.49163026136294e-05	0.00131381141187842	0.000973568444944963	Pax6/Bambi/Ephb6/Stmn1/Hsp90ab1/Rara/Pygo2/Hipk2/Anxa2/Hes1/Ctbp2/Klf4/Kat2b/Ip6k2/Hfe/Ramp1/Tmed2/Agrn/Mapre1/Hmgb1/Nme1/Epb41l5/Pkd1/Aktip/Spag8/H1f0/Hipk1/Psen1/Nmd3/Ddrgk1/Pin1/Add1/Mfn2/Dazap2/Trim21	35
GO:1904294	GO:1904294	positive regulation of ERAD pathway	8/2615	18/28891	8.49487869004097e-05	0.00131381141187842	0.000973568444944963	Herpud1/Wfs1/Rnft1/Tmem67/Bcap31/Tmem259/Ubqln1/Eif2a	8
GO:0016233	GO:0016233	telomere capping	12/2615	38/28891	8.49946181973567e-05	0.00131381141187842	0.000973568444944963	Xrcc4/Map2k7/Map3k4/Hnrnpa2b1/Smg6/Terf2ip/Hnrnpd/Xrcc1/Terf1/Mapk15/Atm/Rad50	12
GO:0048013	GO:0048013	ephrin receptor signaling pathway	12/2615	38/28891	8.49946181973567e-05	0.00131381141187842	0.000973568444944963	Epha7/Efnb2/Efnb3/Epha5/Anks1b/Ephb6/Anks1/Ptpn11/Nck1/Ngef/Sipa1l1/Efnb1	12
GO:0032006	GO:0032006	regulation of TOR signaling	30/2615	159/28891	8.6648396577115e-05	0.00133594053491844	0.000989966700974165	Armh4/Syk/Flcn/Rragd/Bmt2/Sesn3/Castor2/Cul3/Tsc1/Xbp1/Stk11/Zmpste24/Fbxo9/Akt1/Wac/Klhl22/Usp4/Gpr137/Prkaca/Ube2w/Mtm1/Sik3/Sirt1/Ubr1/Atm/Pip4p1/Gsk3a/Tmem127/Ube2d1/Ywhag	30
GO:0006090	GO:0006090	pyruvate metabolic process	27/2615	137/28891	8.91995048777002e-05	0.00137175606861793	0.00101650694345754	Enpp1/Flcn/Zbtb7a/Eno4/Me2/Kat2b/Pkm/Insr/Ldha/Ncor1/Sik2/Pdk2/Arl2/Prkaca/Pdk3/Pfkl/Jmjd8/Psen1/Foxk2/Foxk1/Ogdh/Pcx/Dlat/Tpi1/Prxl2c/Mtch2/Galk1	27
GO:0048545	GO:0048545	response to steroid hormone	42/2615	253/28891	8.97678954846509e-05	0.0013769753968092	0.00102037460146758	Mgarp/Padi2/Ass1/Zbtb7a/Por/Atp1a1/Prmt2/Zfp36/Ncor2/Crebrf/Ywhah/Strn3/Esrrg/Tmf1/Calcoco1/Rnf6/Cry1/Cnot1/Dnaaf4/Trip4/Hmgb1/Ncor1/Ufm1/Nr3c1/Rwdd1/Cnot2/Ncoa2/Arid1a/Pias2/Smyd3/Uri1/Yap1/Hdac1/Calr/Ddrgk1/Sirt1/Gsk3a/Wbp2/Zfp36l1/Vps11/Lats1/Rbfox2	42
GO:0051647	GO:0051647	nucleus localization	13/2615	44/28891	9.40541475232354e-05	0.00143905238945856	0.00106637526842334	Pax6/Syne2/Tlk2/Tacc2/Lmna/Dmd/Myh10/Dock7/Lmnb1/Nr3c1/Dctn1/Sun1/Sirt1	13
GO:0051168	GO:0051168	nuclear export	32/2615	175/28891	9.569617068046e-05	0.0014604595794457	0.00108223855327381	Cdkn1b/Nup62cl/Ptpn11/Fyttd1/Stradb/Ncbp2/Hnrnpa2b1/Emd/Tsc1/Nol6/Ssb/Alyref/Pcid2/Uhmk1/Dusp16/Ddx39b/Nemf/Pkd1/Akap8l/Prkaca/Camk1/Ranbp2/Xpo5/Sdad1/Calr/Xpo1/Nmd3/Gle1/Thoc2/Cpsf6/Phax/Lsg1	32
GO:0065002	GO:0065002	intracellular protein transmembrane transport	15/2615	56/28891	9.72447992133775e-05	0.00147627291737298	0.00109395664818154	Hspa5/Sec61b/Trim37/Tram1l1/Pex13/Sec63/Tomm40/Tram1/Tomm7/Dnajc19/Pex2/Grpel1/C2cd5/Timm50/Aifm1	15
GO:0055017	GO:0055017	cardiac muscle tissue growth	24/2615	116/28891	9.74969713161332e-05	0.00147627291737298	0.00109395664818154	Rbp4/Rgs2/Tenm4/Sorbs2/Meis1/Ncam1/Tgfbr3/Cxadr/Kcnk2/Smad1/Jarid2/Zfpm2/Myh10/Dipk2a/Apc/Parp2/Fgfr2/Nr3c1/Ddx39b/Yap1/Pin1/Sirt1/Camk2d/Gsk3a	24
GO:0003016	GO:0003016	respiratory system process	14/2615	50/28891	9.77635520399404e-05	0.00147627291737298	0.00109395664818154	Cfap43/Ndn/Dnah9/Hipk2/Spag6l/Cfap54/Gls/Spef2/Ttll1/Zfand5/Stard7/Cfap221/Mecp2/Kdm6a	14
GO:0010837	GO:0010837	regulation of keratinocyte proliferation	14/2615	50/28891	9.77635520399404e-05	0.00147627291737298	0.00109395664818154	Efnb2/Ift122/Zfp36/Nfatc1/Ift57/Notch2/Ift88/Ift52/Intu/Fgfr2/Yap1/Ptprk/Kif3a/Zfp36l1	14
GO:0007585	GO:0007585	respiratory gaseous exchange by respiratory system	18/2615	75/28891	9.79599025497789e-05	0.00147627291737298	0.00109395664818154	Slc5a3/Cfap43/Ndn/Dnah9/Hipk2/Spag6l/Cfap54/Nr4a2/Gls/Spef2/Ttll1/Zfand5/Stard7/Man2a1/Ndst1/Cfap221/Mecp2/Kdm6a	18
GO:0061014	GO:0061014	positive regulation of mRNA catabolic process	22/2615	102/28891	9.841346931643e-05	0.00147940047749923	0.00109627425162223	Dcp1b/Btg2/Tob1/Zfp36/Ttc5/Samd4b/Tnrc6b/Cnot6/Cnot1/Pum1/Fxr1/Pan3/Hnrnpd/Cnot2/Csde1/Tent4b/Mettl16/Dcps/Rbm24/Tent4a/Cnot7/Zfp36l1	22
GO:0031929	GO:0031929	TOR signaling	33/2615	183/28891	9.92792617991366e-05	0.00148869376857409	0.00110316082214397	Armh4/Syk/Flcn/Rragd/Bmt2/Sesn3/Castor2/Cul3/Tsc1/Xbp1/Stk11/Pik3ca/Zmpste24/Fbxo9/Akt1/Icmt/Wac/Klhl22/Tiprl/Usp4/Gpr137/Prkaca/Ube2w/Mtm1/Sik3/Sirt1/Ubr1/Atm/Pip4p1/Gsk3a/Tmem127/Ube2d1/Ywhag	33
GO:0036158	GO:0036158	outer dynein arm assembly	9/2615	23/28891	0.000101272628916715	0.00151480676038857	0.00112251122860554	Ccdc103/Dnah5/Dnaaf4/Nisch/Zmynd10/Daw1/Dnaaf1/Dnal1/Dnaaf5	9
GO:0007178	GO:0007178	transmembrane receptor protein serine/threonine kinase signaling pathway	60/2615	405/28891	0.000102924331978496	0.00153569232800669	0.00113798797770661	Bmpr1b/Bambi/Msx1/Zcchc12/Zic2/Npnt/Egr1/Fos/Flcn/Zbtb7a/Magi2/Tob1/Hipk2/Pdcd4/Hspa5/Neo1/Zfp423/Hes1/Jun/Acvr1/Arid4b/Tgfbr3/Vim/Hivep1/Dand5/Dusp22/Ing1/Hfe/Akap7/Smad1/Tet1/Xbp1/Stk11/Sptbn1/Numa1/Notch2/Nceh1/Rbbp4/Ppm1l/Id1/Smpd3/Itgb8/Snx1/Rgmb/Jade2/Map3k7/Bcl9l/Hdac1/Ccn1/Ptprk/Acvr2a/Fkbp8/Pin1/Sirt1/Sinhcaf/Lemd2/Sorl1/Lats1/Zfp451/Zfp703	60
GO:0098813	GO:0098813	nuclear chromosome segregation	49/2615	312/28891	0.000103271991020412	0.00153706554951915	0.00113900557058208	Msh5/Hspa1a/Mlh3/Spice1/Klhdc8b/Chek2/Rcc2/Pibf1/Kif2a/Kat2b/Mzt1/Cul3/Bcl7a/Hspa1b/Ube2u/Psmg2/Zwint/Bccip/Arid1b/Numa1/Apc/Ehmt2/Akap8/Ppp2r1a/Mapre1/Klhl22/Bcl7c/Smarcc1/Pcid2/Trappc12/Ttl/Akap8l/Smarcd1/Arid1a/Map9/Anapc11/Sun1/Cep97/Smc3/Terf1/Sirt1/Cep63/Mapk15/Atm/Chmp4b/Dis3l2/Lats1/Becn1/Cdc23	49
GO:0046626	GO:0046626	regulation of insulin receptor signaling pathway	19/2615	82/28891	0.000105413004489785	0.00156505776789401	0.00115974853282718	Prkcb/Enpp1/Ptpn11/Nucb2/Nck1/Sesn3/Gkap1/Inppl1/Ptprf/Prkcz/Sik2/Ankrd26/Socs3/Adipor1/Sirt1/Ncoa5/Gsk3a/Mfn2/Sorl1	19
GO:0065004	GO:0065004	protein-DNA complex assembly	32/2615	176/28891	0.000106962671746732	0.00157441708911776	0.00116668403340753	Nap1l5/Taf1b/Chaf1a/Atrx/Naa60/Spty2d1/Med9/Cabin1/Med14/Med31/Bdp1/Hmgb1/Zfp827/Trappc12/Rbbp4/Sox9/Pias1/Med7/Brd2/Dnajc9/Med21/Smyd3/H1f0/Nap1l3/Med10/Itgb3bp/Tspyl5/Terf1/Pogz/Med30/Gtf2f2/Med19	32
GO:0006475	GO:0006475	internal protein amino acid acetylation	17/2615	69/28891	0.000107090734982399	0.00157441708911776	0.00116668403340753	Por/Morf4l1/Kat2b/Nfyb/Msl3l2/Meaf6/Morf4l2/Smo/Map3k7/Mbd3/Yeats2/Ruvbl1/Tada2a/Brd8/Supt3/Kif3a/Mecp2	17
GO:0018393	GO:0018393	internal peptidyl-lysine acetylation	17/2615	69/28891	0.000107090734982399	0.00157441708911776	0.00116668403340753	Por/Morf4l1/Kat2b/Nfyb/Msl3l2/Meaf6/Morf4l2/Smo/Map3k7/Mbd3/Yeats2/Ruvbl1/Tada2a/Brd8/Supt3/Kif3a/Mecp2	17
GO:0061371	GO:0061371	determination of heart left/right asymmetry	17/2615	69/28891	0.000107090734982399	0.00157441708911776	0.00116668403340753	Zic3/Ccdc40/Srf/Ccdc39/Dand5/Ccdc103/Tmed2/Ift57/Notch2/Ift52/Vangl2/Smo/Kdm2a/Dnaaf1/Mib1/Psen1/Kif3a	17
GO:0006302	GO:0006302	double-strand break repair	47/2615	296/28891	0.000108274899793324	0.00158794383526161	0.00117670770430075	Zbtb7a/Xrcc4/Chek2/Eme2/Msh2/Morf4l1/Bcl7a/Zswim7/Arid1b/Smchd1/Kmt5a/Slx1b/Tdp2/Meaf6/Trp53bp1/Parp2/Bcl7c/Lig3/Ints3/Smarcc1/Cyren/Terf2ip/Hus1/Uimc1/Rpa3/Morf4l2/Kdm2a/Marf1/Pola1/Smarcd1/Senp3/Arid1a/Slf1/Xrcc1/Ruvbl1/Pias4/Actr8/Setx/Brd8/Sirt1/Babam1/Atm/Rad50/Pogz/Atr/Ppp4c/Mta1	47
GO:2001243	GO:2001243	negative regulation of intrinsic apoptotic signaling pathway	23/2615	110/28891	0.000114075479520783	0.00166894369430284	0.00123673070767441	Herpud1/Wfs1/Bcl2l2/Hyou1/Selenos/Xbp1/Rrm2b/Pink1/Akt1/Pttg1ip/Syvn1/Nme5/Tmbim6/G2e3/Uri1/Ndufs3/Hspb1/Hdac1/Sirt1/Cep63/Parl/Mdm4/Kdm6a	23
GO:0030178	GO:0030178	negative regulation of Wnt signaling pathway	31/2615	169/28891	0.000114921814552851	0.00167172011528742	0.00123878810787358	Lrp4/Apcdd1/Dkk3/Egr1/Axin2/Cdh2/Amer2/Gli3/Apc2/Dab2ip/Wwox/Ankrd6/Pfdn5/Cxxc4/Ddit3/Emd/Stk11/Ctnnd1/Znrf3/Siah2/Apc/Sox9/Kremen1/Mllt3/Jade1/Invs/Hdac1/Limd1/Gsk3a/2210016L21Rik/Lats1	31
GO:0043433	GO:0043433	negative regulation of DNA-binding transcription factor activity	31/2615	169/28891	0.000114921814552851	0.00167172011528742	0.00123878810787358	Wfs1/Wwp2/Prnp/Ndn/Prmt2/Dap/Hes1/Trim37/Klf4/Foxj1/Dab2ip/Trib1/Eif2ak4/Spop/Ddit3/Id3/Anxa4/Rwdd3/Pura/Lrrc14/Commd1/Cd200/Id1/Pkd1/Pias2/Dnaja3/Pias4/Sirt1/Trib2/Psmd10/Trim21	31
GO:0001947	GO:0001947	heart looping	16/2615	63/28891	0.000115099306124894	0.00167172011528742	0.00123878810787358	Zic3/Ccdc40/Srf/Ccdc39/Ccdc103/Tmed2/Ift57/Notch2/Ift52/Vangl2/Smo/Kdm2a/Dnaaf1/Mib1/Psen1/Kif3a	16
GO:0072698	GO:0072698	protein localization to microtubule cytoskeleton	15/2615	57/28891	0.000121022928141578	0.00174601971288283	0.0012938460431579	Rab11fip3/Pibf1/Snx10/Golgb1/Bbs4/Mapre2/Numa1/Apc/Cep83/Mapre1/Ubxn2b/Nsfl1c/Bicd1/Cep63/Mid1	15
GO:0045047	GO:0045047	protein targeting to ER	13/2615	45/28891	0.000121376391150012	0.00174601971288283	0.0012938460431579	Herpud1/Srpr/Hspa5/Sec61b/Spcs3/Tram1l1/Sec63/Spcs2/Ssr3/Srprb/Tram1/Srp19/Chmp4b	13
GO:0045494	GO:0045494	photoreceptor cell maintenance	13/2615	45/28891	0.000121376391150012	0.00174601971288283	0.0012938460431579	Prom1/Clcn3/Cep290/Bbs4/Usp45/Bbs10/Cib2/Iqcb1/Cln8/Dram2/Crocc/Mak/Bbs1	13
GO:2000785	GO:2000785	regulation of autophagosome assembly	13/2615	45/28891	0.000121376391150012	0.00174601971288283	0.0012938460431579	Mtmr3/Pink1/Ehmt2/Ift88/Fez2/Efnb1/Rab3gap1/Rnf5/Mtm1/Phf23/Scfd1/Pikfyve/Becn1	13
GO:0045667	GO:0045667	regulation of osteoblast differentiation	30/2615	162/28891	0.000123089659416721	0.0017655533792226	0.00130832099823178	Bmpr1b/Trpm4/Bambi/Npnt/Fam20c/Hdac7/Axin2/Tob1/Smoc1/Gli3/Jund/Clic1/Acvr1/Fndc3b/Lmna/Suco/Nfatc1/Smad1/Zhx3/Apc/Jag1/Id3/Sox9/Id1/Prkaca/Yap1/Ccn1/Limd1/Acvr2a/Ipo7	30
GO:0050708	GO:0050708	regulation of protein secretion	51/2615	331/28891	0.000123497297083757	0.0017655533792226	0.00130832099823178	Rbp4/Prkcb/Gpr27/Trpm4/Epha5/Adcy5/Wls/Gpr68/Cacna1d/Srcin1/C2cd2l/Ahi1/Rab11fip3/Rph3al/Abcg1/Neo1/Ptpn11/Dnm1l/Rapgef4/Tm7sf3/Pick1/Gna11/Arf6/Eipr1/Atp13a2/Myh10/Aacs/Sec24a/F2r/Slc25a22/Rhbdd3/Itpr1/Golph3l/Capn10/Llgl1/Arf1/Cd200/Myo18a/Psmd9/Tbc1d1/Prkaca/Rfx3/Pfkl/Erp29/Gnaz/Sirt1/Kcnn4/Hmgcr/Gnaq/Ncoa6/Irs2	51
GO:0030520	GO:0030520	intracellular estrogen receptor signaling pathway	14/2615	51/28891	0.000123615162589841	0.0017655533792226	0.00130832099823178	Padi2/Strn3/Cnot1/Dnaaf4/Trip4/Ufm1/Cnot2/Arid1a/Yap1/Ddrgk1/Wbp2/Vps11/Lats1/Rbfox2	14
GO:0007626	GO:0007626	locomotory behavior	44/2615	273/28891	0.000124816269193826	0.00177848394943715	0.00131790288724736	Drd1/Lmx1b/Sez6l/Fgf14/Cntn1/Efnb3/Adcy5/Enpp1/Pde1b/Adgrl3/Astn1/Apba2/Tuba1a/Egr1/Zic1/Meis1/Psap/Myo6/Clcn3/Hipk2/Nr4a2/Arrdc3/Oxr1/Btbd9/Wdr47/Dmd/Pex13/Tsc1/Chd7/Slc4a7/Zmpste24/Myo5a/Ncor1/Pmp22/Cln8/Uba6/Pum1/Adam22/Usp2/Ncoa2/Gprc5b/Mecp2/Ntan1/Mta1	44
GO:0016241	GO:0016241	regulation of macroautophagy	24/2615	118/28891	0.000128992915627026	0.00183365106776669	0.00135878315751948	Sesn3/Rnf31/Tsc1/Bnip3l/Atp13a2/Pink1/Ehmt2/Fez2/Wac/Scoc/Rab3gap1/Tecpr1/Map3k7/Rnf41/Irgm1/Mtm1/Irgm2/Vps13d/Sirt1/Phf23/Cln3/Scfd1/Ubqln1/Becn1	24
GO:0032206	GO:0032206	positive regulation of telomere maintenance	17/2615	70/28891	0.000129630463315662	0.00183836786772896	0.00136227842903475	Atrx/Map2k7/Map3k4/Hnrnpa2b1/Slx1b/Terf2ip/Hnrnpd/Cct7/Nfrkb/Ruvbl1/Actr8/Terf1/Naf1/Mapk15/Atm/Rad50/Atr	17
GO:0061157	GO:0061157	mRNA destabilization	21/2615	97/28891	0.000132635844194686	0.00187656313210034	0.00139058211387271	Dcp1b/Btg2/Tob1/Zfp36/Samd4b/Tnrc6b/Cnot6/Cnot1/Pum1/Fxr1/Pan3/Hnrnpd/Cnot2/Csde1/Tent4b/Mettl16/Dcps/Rbm24/Tent4a/Cnot7/Zfp36l1	21
GO:0006614	GO:0006614	SRP-dependent cotranslational protein targeting to membrane	8/2615	19/28891	0.000135090414027126	0.00190233878113608	0.0014096825405567	Srpr/Sec61b/Tram1l1/Sec63/Ssr3/Srprb/Tram1/Srp19	8
GO:0110154	GO:0110154	RNA decapping	8/2615	19/28891	0.000135090414027126	0.00190233878113608	0.0014096825405567	Dcp1b/Zfp36/Nudt12/Nudt16/Pan3/Dcps/Nudt3/Cnot7	8
GO:0010821	GO:0010821	regulation of mitochondrion organization	28/2615	148/28891	0.000139663905517437	0.00195757357546934	0.00145061296050868	Mgarp/Flcn/Bcl2l2/Vat1/Dnm1l/Lmna/Bnip3l/Atp13a2/Bbc3/Pdcd5/Pink1/Huwe1/Akt1/Oma1/Pisd/Wdr35/Slc30a9/Rnf41/Mul1/Irgm1/Irgm2/Fkbp8/Vps13d/Parl/Gsk3a/Mfn2/Psmd10/Mtch2	28
GO:0051236	GO:0051236	establishment of RNA localization	28/2615	148/28891	0.000139663905517437	0.00195757357546934	0.00145061296050868	Tst/Kif5c/Nup62cl/Zfp36/Fyttd1/Ncbp2/Hnrnpa2b1/Tsc1/Nol6/Ssb/Alyref/Slbp/Pcid2/Srsf1/Ddx39b/Akap8l/Ranbp2/Xpo5/Xpo1/Terf1/Ahctf1/Atm/Gle1/Thoc2/Cpsf6/Zfp36l1/Atr/Phax	28
GO:0007281	GO:0007281	germ cell development	65/2615	453/28891	0.000140561445858809	0.00196557203243957	0.00145654002526398	Bmpr1b/Armc2/Spag17/Cfap43/Ttc21a/Cfap69/Map7/Dpy19l2/Ndn/Rara/Pygo2/Cfap65/Spag6l/Selenof/Cfap54/Acvr1/Pcgf5/Ift81/Aff4/Hspa2/Msh2/Cfap73/Cfap47/Cfap44/Pcgf3/Pacrg/Bbs4/Spef2/Tmf1/Cfap206/Ccdc62/Stk11/Tdrd7/Cfap157/Tcp11/Stau2/Rsph1/Pik3ca/Ehmt2/Slc9a8/Ift88/Akt1/Ppp2r1a/Cfap61/Iqcg/Ttll1/Fndc3a/Pygo1/Dzip1/Zp3/Nme5/Fxr1/Mns1/Eif4g3/Marf1/Ttll5/Prkaca/Rps6ka2/Cfap58/Cdyl/Agfg1/Vps13b/Zfp37/Atm/C…	65
GO:0034250	GO:0034250	positive regulation of amide metabolic process	31/2615	171/28891	0.000143610010905791	0.00200354291317058	0.00148467743598537	Tob1/Abcg1/Impact/Larp4b/Guf1/Vim/Nck1/Eif2ak4/Dnajc3/Pkm/Upf3b/Ssb/Pink1/Abcf1/Mettl5/Cirbp/Uhmk1/Fxr1/Plxnb2/Ddx39b/Hnrnpd/Smpd3/Secisbp2/Eif4g3/Csde1/Tent4b/Otud6b/Ccn1/Trmt10c/Gsk3a/Tent4a	31
GO:0045727	GO:0045727	positive regulation of translation	27/2615	141/28891	0.000147802747468406	0.00204440410632377	0.00151495664342495	Tob1/Impact/Larp4b/Guf1/Vim/Nck1/Eif2ak4/Dnajc3/Pkm/Upf3b/Ssb/Pink1/Abcf1/Mettl5/Cirbp/Uhmk1/Fxr1/Plxnb2/Ddx39b/Hnrnpd/Secisbp2/Eif4g3/Csde1/Tent4b/Otud6b/Trmt10c/Tent4a	27
GO:0033144	GO:0033144	negative regulation of intracellular steroid hormone receptor signaling pathway	12/2615	40/28891	0.000147837162149857	0.00204440410632377	0.00151495664342495	Zbtb7a/Ncor2/Strn3/Cry1/Cnot1/Ncor1/Cnot2/Pias2/Hdac1/Calr/Sirt1/Vps11	12
GO:0043001	GO:0043001	Golgi to plasma membrane protein transport	12/2615	40/28891	0.000147837162149857	0.00204440410632377	0.00151495664342495	Kif13a/Vamp2/Golga4/Sptbn1/Golph3l/Vamp7/Prepl/Vamp3/Sys1/Atp2c1/Cln3/Bbs1	12
GO:0014020	GO:0014020	primary neural tube formation	24/2615	119/28891	0.000147898850199707	0.00204440410632377	0.00151495664342495	Pax3/Zic2/Enah/Zic5/Ift122/Shroom3/Rara/Cecr2/Phactr4/Tulp3/Bbs4/Tsc1/Tmed2/Ift57/Vasp/Vangl2/Plxnb2/Sdc4/Kdm2a/Prkaca/Arid1a/Brd2/Kdm6a/Arhgap35	24
GO:0048732	GO:0048732	gland development	69/2615	489/28891	0.00014849542392704	0.00204794262402132	0.00151757877712014	Pax3/Edaradd/Pax6/Plag1/Slit2/Wls/Msx1/Zic3/Cdkn1b/Ccdc40/Psap/Srf/Rpgrip1l/Pygo2/Hipk2/Gli3/Mpst/Hes1/Jun/Tgfbr3/Ccdc39/Agap2/Pkm/Insr/Cul3/Jarid2/Xbp1/Arf6/Stk11/Sec63/Ctnnd1/Aacs/Pik3ca/Apc/Notch2/Zmpste24/Rhbdd3/Ift88/Icmt/Nme1/Il18/Itpr1/Kdm5b/Pdgfa/Sox9/Gak/Fgfr2/Mrtfb/Gpat4/Nr3c1/Smo/Pkd1/Dnaaf1/Raf1/Upf2/Fem1b/Ctc1/Btrc/Man2a1/Psen1/Zdhhc21/Atm/Frs2/Zbtb1/Arhgap35/Irs2/Lats1/Tet2/Zfp703	69
GO:0008090	GO:0008090	retrograde axonal transport	9/2615	24/28891	0.000149051454557095	0.00205090708524442	0.00151977552002934	Mgarp/Dlg2/Ndel1/Snapin/Hap1/Agbl4/Kif1b/Mecp2/Kif1c	9
GO:0000422	GO:0000422	autophagy of mitochondrion	20/2615	91/28891	0.000152780197296499	0.0020878802871451	0.00154717362477531	Dnm1l/Ulk2/Spata33/Bnip3l/Pink1/Huwe1/Cisd2/Capn10/Tomm7/Fundc1/Rnf41/Mul1/Irgm1/Irgm2/Fkbp8/Vps13d/Parl/Gsk3a/Mfn2/Becn1	20
GO:0032436	GO:0032436	positive regulation of proteasomal ubiquitin-dependent protein catabolic process	20/2615	91/28891	0.000152780197296499	0.0020878802871451	0.00154717362477531	Herpud1/Hspa1a/Axin2/Trib1/Zer1/Hspa1b/Dda1/Akt1/Dnajb2/Bcap31/Rnf217/Pias1/Sumo2/Psen1/Ddrgk1/Gsk3a/Trib2/Usp5/Psmd10/Ubqln1	20
GO:0061726	GO:0061726	mitochondrion disassembly	20/2615	91/28891	0.000152780197296499	0.0020878802871451	0.00154717362477531	Dnm1l/Ulk2/Spata33/Bnip3l/Pink1/Huwe1/Cisd2/Capn10/Tomm7/Fundc1/Rnf41/Mul1/Irgm1/Irgm2/Fkbp8/Vps13d/Parl/Gsk3a/Mfn2/Becn1	20
GO:0048854	GO:0048854	brain morphogenesis	13/2615	46/28891	0.000155273242851895	0.00211713834301234	0.0015688546055426	Otx1/Tuba1a/Cdh2/Otx2/Nfix/Bbs4/Spef2/Ift88/Gak/Smo/Psen1/Bbs1/Sos1	13
GO:0018209	GO:0018209	peptidyl-serine modification	52/2615	343/28891	0.000161418253715745	0.0021959456099384	0.00162725284110205	Prkcb/Galnt2/Syk/Hsp90ab1/Hipk2/Chek2/Pnck/Angpt1/Tlk2/Nck1/Vrk2/Ppp1r15a/Ulk2/Ip6k2/Stk38l/Pkn2/Dmd/Csnk1g3/Akap9/Galnt1/Pink1/Cab39/Pik3ca/Crebl2/Pdpk1/Dock7/Dyrk2/Akt1/Prkcz/Csnk1g2/Uhmk1/Pdk2/Pkd1/Prkaca/Rps6ka2/Raf1/Csnk1g1/Smyd3/Camk1/Pdk3/Prkci/Hipk1/Irgm1/Irgm2/Ntmt1/Camk2d/Atm/Gsk3a/Atr/Lats1/Pikfyve/Morc3	52
GO:0022037	GO:0022037	metencephalon development	25/2615	127/28891	0.000162838519489571	0.0022052883281324	0.00163417603840529	Lmx1b/Sez6l/Cdk5r2/Cntn1/Otx1/Tuba1a/Psap/Rpgrip1l/Hspa5/Otx2/Ptpn11/Coq8b/Samd4b/Nfix/Gas1/Myh10/Slc4a7/Ttll1/Smo/Hap1/Sdf4/Xrcc1/Atrn/Ogdh/Mecp2	25
GO:0070646	GO:0070646	protein modification by small protein removal	25/2615	127/28891	0.000162838519489571	0.0022052883281324	0.00163417603840529	Uspl1/Usp29/Usp11/Usp54/Usp45/Hint1/Usp37/Dnajb2/Otud1/Gps1/Usp38/Usp4/Usp2/Otud4/Senp3/Usp19/Otud6b/Usp50/Ubxn1/Cops7a/Atxn7l3/Usp5/Senp5/Trim21/Usp8	25
GO:0006289	GO:0006289	nucleotide-excision repair	18/2615	78/28891	0.000167540841960131	0.00226387209596914	0.00167758813487223	Cetn4/Bcl7a/Arid1b/Xpc/Hmgb1/Xpa/Bcl7c/Smarcc1/Hus1/Rpa3/Hmgn1/Commd1/Smarcd1/Pold3/Arid1a/Sirt1/Uvssa/Mnat1	18
GO:0060041	GO:0060041	retina development in camera-type eye	33/2615	188/28891	0.000168596680881592	0.00227303103619062	0.00168437514791546	Rbp4/Prom1/Bmpr1b/Pax6/Ahi1/Rpgrip1l/Hipk2/Rom1/Gpm6a/Cdon/Hes1/Cep290/Nphp1/Rpgr/Irx5/Pfdn5/Thrb/Nfix/Tbc1d32/Bbs4/Chd7/Myh10/Zfp513/Slc4a7/Apc/Ttc8/Cln8/Sox9/Ttll5/Man2a1/Hipk1/Celf4/Rd3	33
GO:0010977	GO:0010977	negative regulation of neuron projection development	30/2615	165/28891	0.000172707019825019	0.00232323783044259	0.00172157968896575	Mgarp/Epha7/Efnb2/Slit2/Lrp4/Efnb3/Ttc3/Itm2c/Neo1/Hes1/Rufy3/Vim/Dip2b/Ulk2/Ngef/Adcy6/Tsc1/Arf6/Cdkl3/Rnf6/Inppl1/Ryk/Pmp22/Gak/Kremen1/Snapin/Il15ra/Psen1/Gsk3a/Thoc2	30
GO:0006469	GO:0006469	negative regulation of protein kinase activity	35/2615	204/28891	0.000173142637258262	0.00232389883445073	0.0017220695101368	Drd1/Dbndd1/Rgs2/Cdkn1b/Srcin1/Ptprt/Dusp1/Dab2ip/Nr2f2/Trib1/Dusp22/Mllt1/Dnajc3/Kat2b/Slc8a1/Adarb1/Apc/Inppl1/Akt1/Pkia/Plec/Dusp16/Gstp1/Smyd3/Dnaja3/Chordc1/Psen1/Hspb1/Sirt1/Hmgcr/Gnaq/Sorl1/Nf2/Lats1/Gadd45g	35
GO:0021953	GO:0021953	central nervous system neuron differentiation	36/2615	212/28891	0.000174147245145526	0.00233217680414265	0.00172820370109251	Drd1/Lmx1b/Bmpr1b/Pax3/Pax6/Slit2/Cdh11/Dcc/Pou3f4/B4galt6/Btg2/Hsp90ab1/Psap/Gli3/Nr4a2/Hes1/Nfe2l1/Tulp3/Nfix/Wdr47/Ndel1/Adarb1/Dync2h1/Ttll1/Cln8/Taok1/Fgfr2/Secisbp2/Smo/Psen1/Agbl4/Plxna4/Ogdh/Gnaq/Arhgap35/Scyl1	36
GO:0031110	GO:0031110	regulation of microtubule polymerization or depolymerization	20/2615	92/28891	0.000178811935066871	0.0023893248123491	0.00177055186231126	Cdkn1b/Stmn1/Map1b/Apc2/Wdr47/Mapre2/Akap9/Clip3/Numa1/Apc/Mapre1/Taok1/Togaram1/Pde4dip/Arl2/Dctn1/Spef1/Slain2/Mecp2/Mid1	20
GO:0038202	GO:0038202	TORC1 signaling	21/2615	99/28891	0.000179685452380135	0.00239037306451714	0.00177132864444599	Syk/Flcn/Rragd/Bmt2/Sesn3/Castor2/Cul3/Tsc1/Stk11/Akt1/Wac/Klhl22/Usp4/Gpr137/Prkaca/Ube2w/Sik3/Atm/Pip4p1/Ube2d1/Ywhag	21
GO:0048814	GO:0048814	regulation of dendrite morphogenesis	21/2615	99/28891	0.000179685452380135	0.00239037306451714	0.00177132864444599	Wls/Lrp8/Cux2/Dnm1l/Nedd4l/Gorasp1/Ywhah/Sipa1l1/Stk11/Cdkl3/Sdc2/Stau2/Ptprf/Ptprd/Vamp7/Id1/Pias2/Pqbp1/Mfn2/Dbnl/Bhlhb9	21
GO:0001825	GO:0001825	blastocyst formation	15/2615	59/28891	0.000184094148108784	0.00243823372814563	0.00180679464165194	Hopx/Uspl1/Srf/Cul3/Tet1/Cnot1/Zp3/Cnot2/Junb/Yap1/Gabpa/Mfn2/Lats1/Rpl7l1/Ctr9	15
GO:0001895	GO:0001895	retina homeostasis	15/2615	59/28891	0.000184094148108784	0.00243823372814563	0.00180679464165194	Prom1/Clcn3/Cep290/Bbs4/Usp45/Bbs10/Cib2/Iqcb1/Cln8/Wdr36/Dram2/Crocc/Vhl/Mak/Bbs1	15
GO:0034394	GO:0034394	protein localization to cell surface	17/2615	72/28891	0.000187439205126441	0.00247164899216072	0.00183155622183801	Vcl/Angpt1/Nedd4l/Agap2/Rab11b/Hfe/Arf6/Prrt1/Gbf1/Akt1/Unc50/Stx3/Commd1/Usp4/Leprot/Mesd/Ptprk	17
GO:1903051	GO:1903051	negative regulation of proteolysis involved in protein catabolic process	17/2615	72/28891	0.000187439205126441	0.00247164899216072	0.00183155622183801	Hsp90ab1/Hipk2/Anks1/Aqp11/Tlk2/Hfe/Rybp/Wac/Smarcc1/Usp38/Caml/Usp19/Mtm1/Psen1/Ubxn1/Ddrgk1/N4bp1	17
GO:0006613	GO:0006613	cotranslational protein targeting to membrane	8/2615	20/28891	0.00020731271387121	0.00271773526803502	0.00201391255605701	Srpr/Sec61b/Tram1l1/Sec63/Ssr3/Srprb/Tram1/Srp19	8
GO:0033962	GO:0033962	P-body assembly	8/2615	20/28891	0.00020731271387121	0.00271773526803502	0.00201391255605701	Cnot6/Cnot1/Ddx6/Pan3/Cnot2/Limd1/Lsm3/Cnot7	8
GO:0042692	GO:0042692	muscle cell differentiation	66/2615	468/28891	0.000207457257280571	0.00271773526803502	0.00201391255605701	Pax3/Efnb2/Rgs2/Msx1/Hopx/Npnt/Sorbs2/Meis1/Irx3/Rara/Cdh2/Srf/Kras/Pdcd4/Neo1/Cdon/Hes1/Acvr1/Bhlhe41/Cxadr/Lncpint/Flii/Actg1/Lmna/Nfatc1/Dmd/Akirin2/Smad1/Tsc1/Xbp1/Slc8a1/Myh10/Mtln/Zmpste24/Nek5/Ift88/Nfatc2/Akt1/Parp2/Pmp22/Plec/Setd3/Flnc/Sox9/Pias1/Barx2/Fgfr2/Vangl2/Mrtfb/Nr3c1/Dnmt1/Ddx39b/Smo/Arid1a/Smyd3/Camk1/Ankrd17/Pin1/Sirt1/Rbm24/Camk2d/Bcl9/Gsk3a/Frs2/Mecp2/Mfn2	66
GO:0030326	GO:0030326	embryonic limb morphogenesis	27/2615	144/28891	0.000212144328100238	0.002767079923789	0.00205047823004523	Lmx1b/Wnt9a/Lrp4/Msx1/Ift122/Reck/Rpgrip1l/Gli3/Frem2/Lnpk/Tulp3/Wdpcp/Tbc1d32/Chd7/Gas1/Notch2/Tmem107/Ift88/Dync2h1/Ift52/Intu/Pbx2/Psen1/Hdac1/Gnaq/Flvcr1/Tmem231	27
GO:0035113	GO:0035113	embryonic appendage morphogenesis	27/2615	144/28891	0.000212144328100238	0.002767079923789	0.00205047823004523	Lmx1b/Wnt9a/Lrp4/Msx1/Ift122/Reck/Rpgrip1l/Gli3/Frem2/Lnpk/Tulp3/Wdpcp/Tbc1d32/Chd7/Gas1/Notch2/Tmem107/Ift88/Dync2h1/Ift52/Intu/Pbx2/Psen1/Hdac1/Gnaq/Flvcr1/Tmem231	27
GO:0006298	GO:0006298	mismatch repair	9/2615	25/28891	0.000214249764399232	0.00278247048235979	0.00206188303444799	Msh5/Mlh3/Axin2/Msh2/Xpc/Hmgb1/Rpa3/Pms2/Rnaseh2b	9
GO:1900101	GO:1900101	regulation of endoplasmic reticulum unfolded protein response	9/2615	25/28891	0.000214249764399232	0.00278247048235979	0.00206188303444799	Wfs1/Pdia6/Crebrf/Nck1/Xbp1/Ficd/Atf6/Atf6b/Ddrgk1	9
GO:0051235	GO:0051235	maintenance of location	55/2615	373/28891	0.000220332641210676	0.00285530209396508	0.00211585315391287	Drd1/Npsr1/Enpp1/Kdelr3/Nrip1/Plch1/Tmem232/Cds2/Srebf2/Abcg1/Hspa5/Dand5/Adcy6/Ddit3/Dmd/Bbs4/Calm3/Akap9/Chd7/Bbc3/Slc8a1/Ctnnd1/Pink1/Tmed2/Mtln/F2r/Cry1/Smim22/Itgav/Akt1/Cx3cl1/Myo5a/Plcb3/Itpr1/Dzip1/Pisd/Sqle/Pkd1/Hap1/Arl2/Sun1/Psen1/Plin3/Vps13d/Sirt1/Cherp/Arhgap21/Camk2d/Bdh2/Fitm2/Sorl1/Lats1/Topors/Psmd10/Morc3	55
GO:0022618	GO:0022618	protein-RNA complex assembly	31/2615	175/28891	0.000220900831910751	0.00285650903715989	0.00211674753022798	Prpf31/Ago1/Shq1/Crnkl1/Puf60/Prpf3/Ptbp2/Usp4/Ramac/Srsf1/Ddx39b/Prpf18/Snrpf/Srsf10/Dhx29/Ruvbl1/Cdc73/Rpf2/Setx/Lsm2/Prmt5/Celf4/Snrpd2/Mrps7/Naf1/Eif3a/Atm/Cpsf6/Atr/Sf3a2/Eif2s3x	31
GO:1902373	GO:1902373	negative regulation of mRNA catabolic process	17/2615	73/28891	0.000223965750206577	0.00288992715878143	0.00214151122797479	Axin2/Tob1/Zfp36/Larp4b/Thrap3/Angel2/Cirbp/Apobec1/Srsf1/Hnrnpd/Secisbp2/Csde1/Tent4b/Nbas/Mettl16/Rbm24/Tent4a	17
GO:0071826	GO:0071826	protein-RNA complex organization	32/2615	183/28891	0.000225384355562849	0.00290200456102657	0.00215046089732343	Prpf31/Ago1/Shq1/Crnkl1/Puf60/Prpf3/Ptbp2/Usp4/Ramac/Srsf1/Ddx39b/Prpf18/Dnajc17/Snrpf/Srsf10/Dhx29/Ruvbl1/Cdc73/Rpf2/Setx/Lsm2/Prmt5/Celf4/Snrpd2/Mrps7/Naf1/Eif3a/Atm/Cpsf6/Atr/Sf3a2/Eif2s3x	32
GO:2000060	GO:2000060	positive regulation of ubiquitin-dependent protein catabolic process	22/2615	108/28891	0.000236016260446846	0.00303240550014291	0.00224709138657557	Herpud1/Hspa1a/Axin2/Trib1/Zer1/Hspa1b/Dda1/Akt1/Dnajb2/Bcap31/L3mbtl3/Rnf217/Pias1/Sumo2/Psen1/Agbl4/Ddrgk1/Gsk3a/Trib2/Usp5/Psmd10/Ubqln1	22
GO:0050773	GO:0050773	regulation of dendrite development	27/2615	145/28891	0.000238545789194084	0.00305837064056296	0.00226633223130638	Mgarp/Pacsin1/Wls/Lrp8/Cux2/Dnm1l/Nedd4l/Rapgef4/Gorasp1/Dab2ip/Ywhah/Sipa1l1/Arf6/Stk11/Cdkl3/Sdc2/Stau2/Ptprf/Ptprd/Vamp7/Id1/Pias2/Pqbp1/Gsk3a/Mfn2/Dbnl/Bhlhb9	27
GO:0010823	GO:0010823	negative regulation of mitochondrion organization	14/2615	54/28891	0.000239635851845939	0.00306580931308433	0.00227184448121806	Flcn/Bcl2l2/Vat1/Dnm1l/Lmna/Pink1/Huwe1/Akt1/Oma1/Rnf41/Mul1/Parl/Mfn2/Psmd10	14
GO:0038179	GO:0038179	neurotrophin signaling pathway	12/2615	42/28891	0.000246716235513367	0.0031468558447183	0.00233190207019748	Bex1/Magi2/Ndn/Ptpn11/Kidins220/Zdhhc17/Ppp2r5d/Ptprf/Zfyve27/Hap1/Raf1/Sos1	12
GO:0006790	GO:0006790	sulfur compound metabolic process	46/2615	298/28891	0.000247017455298027	0.0031468558447183	0.00233190207019748	Acot3/Enpp1/Acly/Csgalnact1/Mthfd2l/Suclg2/Hs2st1/Mpst/Angpt1/Tm9sf2/Acot1/Dsel/Hlcs/Amd1/Iscu/Adi1/Enoph1/Gns/Ghr/Acot5/Acadsb/Icmt/Fmo1/Pdk2/Vangl2/Gpat4/Dnmt1/Btd/Gclm/B3gat3/Mat2a/Gstp1/Oxsm/Pdk3/Pcmt1/Ndst1/Csgalnact2/Mettl16/Nubpl/Ogdh/Isca1/Ciao2b/Dlat/Fitm2/Hgsnat/Pmvk	46
GO:0140718	GO:0140718	facultative heterochromatin formation	13/2615	48/28891	0.000247971230362152	0.00315232771282794	0.00233595686685877	Tet1/Jarid2/Kcnq1ot1/Phf2/Apobec1/L3mbtl3/Dnmt1/Kdm5a/Phf8/Mbd3/Hdac1/Suz12/Sirt1	13
GO:0000086	GO:0000086	G2/M transition of mitotic cell cycle	26/2615	138/28891	0.000254163867222909	0.00322108751360445	0.00238690966854056	Tpd52l1/Chek2/Rcc2/Hspa2/Cdk14/Mbtps1/Calm3/Rrm2b/Lmnb1/Pkia/Ints3/Taok1/Hus1/Uimc1/Mbtps2/Ctc1/Rnaseh2b/Babam1/Camk2d/Atm/Rad50/Mecp2/Taok3/Lats1/Foxn3/Ccng1	26
GO:0006109	GO:0006109	regulation of carbohydrate metabolic process	35/2615	208/28891	0.000254451450018646	0.00322108751360445	0.00238690966854056	Gfpt1/Enpp1/Flcn/Zbtb7a/Nfe2l1/Kat2b/Insr/Stk11/Cry1/Zmpste24/Dyrk2/Akt1/Hmgb1/Ncor1/Rorc/Sik2/Pdk2/Nr3c1/Smpd3/Ncoa2/Arl2/Prkaca/Pdk3/Adipor1/Jmjd8/Ranbp2/Psen1/Sirt1/Foxk2/Foxk1/Clk2/Epm2aip1/Prxl2c/Irs2/Mtch2	35
GO:1902903	GO:1902903	regulation of supramolecular fiber organization	57/2615	393/28891	0.000264388268836149	0.00333984592544489	0.00247491274211283	Slit2/Cdkn1b/Mtss1/Stmn1/Wasf3/Map1b/Apc2/Flii/Nck1/Pick1/Actg1/Synpo2/Pfdn5/Wdr47/Bbs4/Capzb/Arhgap18/Tsc1/Arf6/Akap9/Sptbn1/Clip3/Numa1/Pik3ca/Apc/Ppp1r9a/Cx3cl1/Ttc8/Mapre1/Abi2/Taok1/Togaram1/Arf1/Vasp/Id1/Sdc4/Myadm/Pde4dip/Arl2/Dctn1/Spef1/Slain2/Naa80/Dlg1/Psen1/Add1/Mecp2/Mfn2/Ssh1/Mid1/Arhgap35/Nf2/Lats1/Dbnl/Washc2/Ppfia1/Usp8	57
GO:0043489	GO:0043489	RNA stabilization	17/2615	74/28891	0.000266528085684091	0.00335612610909162	0.00248697678184719	Axin2/Zfp36/Larp4b/Thrap3/Angel2/Cirbp/Apobec1/Mettl1/Srsf1/Hnrnpd/Csde1/Tent4b/Mettl16/Rbm24/Naf1/Tent4a/Phax	17
GO:0033500	GO:0033500	carbohydrate homeostasis	46/2615	299/28891	0.000266793327814035	0.00335612610909162	0.00248697678184719	Fgfr4/Rbp4/Pax6/Gpr27/Trpm4/Epha5/Adcy5/Enpp1/Wfs1/Gpr68/Cacna1d/Prcp/C2cd2l/Rph3al/Abcg1/Ncor2/Ptpn11/Sesn3/Dhps/Hectd4/Rab11b/Spop/Insr/Xbp1/Stk11/Aacs/Pik3ca/Cry1/Ccdc186/Akt1/Lrrc8d/Pdk2/Ankrd26/Tbc1d1/Prkaca/Raf1/Tent4b/Pdk3/Adipor1/Sirt1/Foxk2/Foxk1/Gprc5b/Ncoa5/Hmgcr/Ncoa6	46
GO:0046488	GO:0046488	phosphatidylinositol metabolic process	27/2615	146/28891	0.000267819388033836	0.00336199995876295	0.00249132945730629	Pik3r3/Slc27a1/Agpat5/Mtmr3/Ip6k2/Cdipt/Pigh/Pik3ca/Slc30a5/Inppl1/Itpkb/Mtmr6/Plcb3/Ocrl/Lclat1/Pdgfa/Pigs/Socs3/Dpm2/Mtm1/Pgap2/Pigk/Pip4p1/Inpp5a/Gpaa1/Pikfyve/Becn1	27
GO:0061448	GO:0061448	connective tissue development	48/2615	316/28891	0.000269155884696295	0.00336881245739881	0.00249637769607415	Bmpr1b/Wnt9a/Trpm4/Enpp1/Msx1/Csgalnact1/Egr1/Zbtb7a/Por/Axin2/Rara/Srf/Pgrmc2/Gli3/Ptpn11/Lnpk/Lncpint/Mboat2/Creb3l2/Arrdc3/Thrb/Lmna/Dmd/Bbs4/Smad1/Xbp1/Pik3ca/Zmpste24/Nfatc2/Rflnb/Rorc/Sox9/Barx2/Smpd3/Itgb8/Pkd1/Ncoa2/Trip11/Ccn1/Creb5/Sik3/Ddrgk1/Sirt1/Vps13b/Snx19/Sorl1/Slc25a25/Bbs1	48
GO:0032511	GO:0032511	late endosome to vacuole transport via multivesicular body sorting pathway	7/2615	16/28891	0.00027063017536032	0.00336881245739881	0.00249637769607415	Tmem50a/Tmem50b/Leprotl1/Leprot/Chmp4b/Snf8/Stam	7
GO:0098840	GO:0098840	protein transport along microtubule	7/2615	16/28891	0.00027063017536032	0.00336881245739881	0.00249637769607415	Dlg2/Kif5c/Spag17/Clip3/Myo5a/Hspb1/Kif3a	7
GO:0099118	GO:0099118	microtubule-based protein transport	7/2615	16/28891	0.00027063017536032	0.00336881245739881	0.00249637769607415	Dlg2/Kif5c/Spag17/Clip3/Myo5a/Hspb1/Kif3a	7
GO:0034260	GO:0034260	negative regulation of GTPase activity	10/2615	31/28891	0.000271163350969737	0.00336881245739881	0.00249637769607415	Fzd10/Cpeb2/Rcc2/Amot/Dab2ip/Bbs4/Tsc1/Tmed2/Ttc8/Arl2	10
GO:0001666	GO:0001666	response to hypoxia	38/2615	233/28891	0.000272939940698356	0.00337380396551462	0.00250007653347981	Drd1/Mgarp/Ak4/Vegfb/Egr1/Mb/Pygm/Prmt2/Cpeb2/Hyou1/Nr4a2/Kcnk2/Birc2/Bnip3l/Slc8a1/Pink1/Akt1/Npepps/Rwdd3/Il18/Itpr1/Fundc1/Scap/Commd1/Tmbim6/Raf1/Usp19/Pdk3/Limd1/Pin1/Vhl/Sirt1/Camk2d/Atm/Mecp2/Kdm6a/Zfp36l1/Ubqln1	38
GO:0044091	GO:0044091	membrane biogenesis	15/2615	61/28891	0.000273809468679717	0.00337380396551462	0.00250007653347981	Lrp4/Reep4/Magi2/Psap/Cdh2/Pex11a/Sptbn1/Clip3/Ubxn2b/Ptprd/Nsfl1c/Ugcg/Chmp4b/Ubxn2a/Banf1	15
GO:0044380	GO:0044380	protein localization to cytoskeleton	15/2615	61/28891	0.000273809468679717	0.00337380396551462	0.00250007653347981	Rab11fip3/Pibf1/Snx10/Golgb1/Bbs4/Mapre2/Numa1/Apc/Cep83/Mapre1/Ubxn2b/Nsfl1c/Bicd1/Cep63/Mid1	15
GO:0071806	GO:0071806	protein transmembrane transport	15/2615	61/28891	0.000273809468679717	0.00337380396551462	0.00250007653347981	Hspa5/Sec61b/Trim37/Tram1l1/Pex13/Sec63/Tomm40/Tram1/Tomm7/Dnajc19/Pex2/Grpel1/C2cd5/Timm50/Aifm1	15
GO:0032535	GO:0032535	regulation of cellular component size	59/2615	411/28891	0.000274478746262618	0.00337513435843992	0.00250106238925769	Epha7/Slit2/Sct/Ttc3/Hsp90ab1/Borcs6/Clcn3/Srf/Aqp11/Rufy3/Map1b/Flii/Nck1/Ppp1r15a/Dip2b/Ulk2/Golga4/Pex11a/Bbs4/Ndel1/Capzb/Arhgap18/Tsc1/Arf6/Cdkl3/Sptbn1/Wdtc1/Atp13a2/Rab5a/Rnf6/Pclo/Pik3ca/Ppp1r9a/Akt1/Ryk/Arhgap32/Ezr/Cln8/Vasp/Adnp/Myadm/Ttl/Snapin/Zfyve27/Wdr36/Map3k7/Naa80/Dlg1/Plxna4/Kcnn4/Dnajc16/Add1/Mfn2/Ssh1/Kdm6a/Arhgap35/Cln3/Lats1/Dbnl	59
GO:0033673	GO:0033673	negative regulation of kinase activity	37/2615	225/28891	0.000276032760761776	0.00338731630706236	0.00251008953019247	Drd1/Dbndd1/Rgs2/Cdkn1b/Srcin1/Ptprt/Dusp1/Dab2ip/Nr2f2/Trib1/Dusp22/Mllt1/Dnajc3/Kat2b/Slc8a1/Adarb1/Apc/Inppl1/Akt1/Pkia/Plec/Dusp16/Gstp1/Smyd3/Dnaja3/Chordc1/Psen1/Hspb1/Sirt1/Hmgcr/Gnaq/Sorl1/Nf2/Irs2/Lats1/Prdx3/Gadd45g	37
GO:0140056	GO:0140056	organelle localization by membrane tethering	18/2615	81/28891	0.000277022264105249	0.00339253538506082	0.00251395700280313	Unc13c/Ncam1/Esyt2/Vamp2/Cep290/Ctbp2/Pacs2/Snap29/Vapa/Cep83/Pdzd8/Stx3/Exoc5/Vmp1/Stx16/Vps11/Cln3/Exoc7	18
GO:0050779	GO:0050779	RNA destabilization	21/2615	102/28891	0.000277778839371741	0.00339488650638675	0.00251569924488785	Dcp1b/Btg2/Tob1/Zfp36/Samd4b/Tnrc6b/Cnot6/Cnot1/Pum1/Fxr1/Pan3/Hnrnpd/Cnot2/Csde1/Tent4b/Mettl16/Dcps/Rbm24/Tent4a/Cnot7/Zfp36l1	21
GO:0050684	GO:0050684	regulation of mRNA processing	26/2615	139/28891	0.000286135076079187	0.00348991929505913	0.00258612101429102	Zbtb7a/Snrnp70/Malat1/Hnrnpa2b1/Puf60/Tra2a/Adarb1/Thrap3/Tia1/Cirbp/U2af2/Fxr1/Prdx6/Sf1/Srsf10/Rbmxl1/Nsrp1/Cdc73/Prmt5/Celf4/Fam172a/Rbm24/Zfp36l1/Paf1/Rnps1/Rbfox2	26
GO:0001824	GO:0001824	blastocyst development	29/2615	162/28891	0.000288586223791511	0.00351269020983473	0.00260299485469735	Hopx/Uspl1/Srf/Smim14/Cmtm3/Tgfbr3/Klf4/Cul3/Dad1/Ndel1/Tet1/Ccdc62/Cnot1/Ttll1/Zp3/Cnot2/G2e3/Junb/Med21/Yap1/Agbl4/Gabpa/Ttll4/Thoc2/Mfn2/Phf6/Lats1/Rpl7l1/Ctr9	29
GO:0050803	GO:0050803	regulation of synapse structure or activity	48/2615	317/28891	0.00028985294830475	0.00352098137001305	0.00260913882014674	Cdh8/C1ql1/Epha7/Adgrb2/Slit2/Lrp4/Efnb3/Adgrl3/Tuba1a/Lrp8/Srcin1/Magi2/Prnp/Cdh2/Ptpn13/Cux2/Itsn1/Ptprt/Gpm6a/Frmpd4/Dnm1l/Malat1/Rapgef4/Dab2ip/Pick1/Ngef/Sipa1l1/Arf6/Myh10/Stau2/Ppp1r9a/Akt1/Ptprf/Agrn/Ptprd/Abi2/Adgrl2/Adnp/Snap91/Dctn1/Camk1/Psen1/Vhl/Mecp2/Mfn2/Cln3/Dbnl/Bhlhb9	48
GO:0031113	GO:0031113	regulation of microtubule polymerization	14/2615	55/28891	0.000294950205108599	0.00356848205898996	0.0026443380667684	Cdkn1b/Stmn1/Map1b/Akap9/Clip3/Numa1/Apc/Mapre1/Togaram1/Pde4dip/Arl2/Dctn1/Slain2/Mecp2	14
GO:1901799	GO:1901799	negative regulation of proteasomal protein catabolic process	14/2615	55/28891	0.000294950205108599	0.00356848205898996	0.0026443380667684	Hsp90ab1/Aqp11/Tlk2/Hfe/Rybp/Wac/Smarcc1/Usp38/Caml/Usp19/Mtm1/Ubxn1/Ddrgk1/N4bp1	14
GO:0010906	GO:0010906	regulation of glucose metabolic process	23/2615	117/28891	0.000297955248452519	0.00359760021876505	0.00266591538089096	Nfe2l1/Kat2b/Insr/Stk11/Cry1/Zmpste24/Dyrk2/Akt1/Hmgb1/Rorc/Pdk2/Nr3c1/Ncoa2/Prkaca/Pdk3/Adipor1/Ranbp2/Sirt1/Foxk2/Foxk1/Clk2/Epm2aip1/Irs2	23
GO:0050807	GO:0050807	regulation of synapse organization	47/2615	309/28891	0.000300259572024636	0.00361815792902632	0.00268114917915892	Cdh8/C1ql1/Epha7/Adgrb2/Slit2/Lrp4/Efnb3/Adgrl3/Tuba1a/Lrp8/Srcin1/Magi2/Prnp/Cdh2/Ptpn13/Cux2/Itsn1/Ptprt/Gpm6a/Frmpd4/Dnm1l/Malat1/Rapgef4/Dab2ip/Ngef/Sipa1l1/Arf6/Myh10/Stau2/Ppp1r9a/Akt1/Ptprf/Agrn/Ptprd/Abi2/Adgrl2/Adnp/Snap91/Dctn1/Camk1/Psen1/Vhl/Mecp2/Mfn2/Cln3/Dbnl/Bhlhb9	47
GO:1904353	GO:1904353	regulation of telomere capping	9/2615	26/28891	0.000301473672052372	0.00362552238010183	0.00268660642904777	Xrcc4/Map2k7/Map3k4/Smg6/Hnrnpd/Xrcc1/Mapk15/Atm/Rad50	9
GO:0014706	GO:0014706	striated muscle tissue development	46/2615	301/28891	0.000310668199054088	0.00372863848485475	0.00276301814601524	Rbp4/Pax3/Efnb2/Rgs2/Tenm4/Zic3/Sorbs2/Meis1/Hdac7/Ncam1/Irx3/Rara/Srf/Tnni3/Angpt1/Cdon/Acvr1/Tgfbr3/Cxadr/Kcnk2/Boc/Lmna/Smad1/Jarid2/Tsc1/Zfpm2/Chd7/Slc8a1/Myh10/Dipk2a/Apc/Zmpste24/Ift88/Parp2/Plec/Fgfr2/Mrtfb/Nr3c1/Ddx39b/Arid1a/Yap1/Pin1/Sirt1/Camk2d/Gsk3a/Frs2	46
GO:0006686	GO:0006686	sphingomyelin biosynthetic process	6/2615	12/28891	0.000312350056289192	0.00374135635152771	0.00277244241617142	Sgms2/Ormdl3/Ormdl1/Vapa/Samd8/Sgms1	6
GO:1904377	GO:1904377	positive regulation of protein localization to cell periphery	17/2615	75/28891	0.000315936001430355	0.00377678563936526	0.00279869644041999	Prnp/Dpp6/Arf6/Sptbn1/Clip3/Numa1/Akt1/Myo5a/Ezr/Stx3/Lgals3/Pias1/Commd1/Prkci/Dlg1/Atp2c1/Cln3	17
GO:0045930	GO:0045930	negative regulation of mitotic cell cycle	39/2615	243/28891	0.000319373627746643	0.00381030480881064	0.00282353501723379	Cdkn1b/Nek11/Btg2/Prmt2/Chek2/Acvr1/Stk33/Klf4/Eme2/Msh2/Mbtps1/Btg1/Psmg2/Zwint/Gas1/Apc/Xpc/Angel2/Tom1l1/Wac/Klhl22/Ints3/Taok1/Pcid2/Hus1/Uimc1/Fgfr2/Nacc2/Mbtps2/Dlg1/Jade1/Cdc73/Babam1/Atm/Rad50/Taok3/Zfp36l1/Foxn3/Ccng1	39
GO:0060419	GO:0060419	heart growth	24/2615	125/28891	0.00032210479365604	0.00383527945396786	0.00284204187919962	Rbp4/Rgs2/Tenm4/Sorbs2/Meis1/Ncam1/Tgfbr3/Cxadr/Kcnk2/Smad1/Jarid2/Zfpm2/Myh10/Dipk2a/Apc/Parp2/Fgfr2/Nr3c1/Ddx39b/Yap1/Pin1/Sirt1/Camk2d/Gsk3a	24
GO:0044843	GO:0044843	cell cycle G1/S phase transition	41/2615	260/28891	0.000332434034932627	0.00395044634792468	0.00292738354455962	Kcna5/Cdkn1b/Adamts1/Prmt2/Mepce/Acvr1/Mlf1/Klf4/Usp29/Cdk14/Npat/Bcl7a/Nfatc1/Gas1/Cdk17/Arid1b/E2f6/Sass6/Apc/Akt1/Wac/Usp37/Ube2e2/Cirbp/Bcl7c/Smarcc1/Pias1/Nacc2/Pkd1/Phf8/Smarcd1/Arid1a/Dlg1/Jade1/Cdc73/Ankrd17/Camk2d/Rassf1/Lats1/Paf1/Mnat1	41
GO:0022604	GO:0022604	regulation of cell morphogenesis	43/2615	277/28891	0.000341317506893578	0.00404801216755637	0.00299968235581961	Cldn3/Bambi/Wls/Lrp8/Fblim1/Shroom3/Cux2/Epb41l3/Wasf3/Dnm1l/Nedd4l/Fgd1/Fgd4/Capzb/Arhgap18/Brwd1/Cdkl3/Cdc42se2/Myh10/Stau2/Zmym6/Zmpste24/Ptprf/Pdzd8/Ptprd/Ezr/Vamp7/Plxnb2/Zmym4/Pias2/Mul1/Dlg1/Bcl9l/Limd1/Plxna4/Kif3a/Mecp2/Mfn2/Fitm2/Arhgap35/Nf2/Dbnl/Bhlhb9	43
GO:0042063	GO:0042063	gliogenesis	57/2615	397/28891	0.000343215048379783	0.00405811947355938	0.00300717213258586	Drd1/Mal/Cdk5r2/Pax6/Plag1/Cntn1/Apcdd1/Enpp1/Slc7a5/Tenm4/Syne2/Cspg5/Tuba1a/Lrp8/B4galt6/Ndn/Cdh2/Kras/Gli3/Otx2/Ptpn11/Hes1/Wasf3/Vcan/Nfe2l1/Vim/Dab2ip/Pick1/Nfix/Wdr47/Dmd/Ulk4/Notch2/Akt1/Cx3cl1/Pmp22/Plec/Fubp1/Sox9/Nr3c1/Adam22/Smo/P2rx4/Orc3/Raf1/Prkci/Sun1/Eif2b3/Psen1/Atf5/Hdac1/Suz12/Prmt5/Mecp2/Mfn2/Nf2/Sos1	57
GO:0043087	GO:0043087	regulation of GTPase activity	51/2615	345/28891	0.000343519509735859	0.00405811947355938	0.00300717213258586	Rasgef1a/Tbc1d30/Chn2/Tbc1d16/Epha5/Pkp4/Rgs16/Arhgap1/Fzd10/Prkg1/Stmn1/Cpeb2/Rcc2/Tbc1d13/Mtss2/Amot/Apc2/Foxj1/Ralgps2/Sgsm1/Fgd1/Rapgef4/Dab2ip/Agap2/Ngef/Bbs4/Ndel1/Sipa1l1/Tsc1/Mapre2/Arhgap12/Dennd1b/Tmed2/F2r/Dock7/Cx3cl1/Agrn/Ttc8/Rab3gap1/Snx13/Plxnb2/Tbc1d1/Arl2/Dynlt1f/Ccpg1/Agap1/Rsu1/Plxna4/Pin1/Arhgap35/Sos1	51
GO:0007006	GO:0007006	mitochondrial membrane organization	22/2615	111/28891	0.000354006353748393	0.00417380432370409	0.00309289761695964	Bcl2l2/Bnip3l/Chchd6/Bbc3/Pdcd5/Stpg1/Pink1/Dnajc11/Oma1/Tomm40/Cln8/Mul1/Dynlt1f/Immt/Timm22/Tomm22/Gsk3a/Agk/Mfn2/Apool/Timm50/Mtch2	22
GO:0061951	GO:0061951	establishment of protein localization to plasma membrane	16/2615	69/28891	0.000357048430258022	0.00420143289851563	0.00311337110986139	Kif13a/Vamp2/Gorasp1/Golga4/Grip2/Sptbn1/Golph3l/Vamp7/Commd1/Prepl/Vamp3/Sys1/Atp2c1/Sorl1/Cln3/Bbs1	16
GO:0048011	GO:0048011	neurotrophin TRK receptor signaling pathway	10/2615	32/28891	0.000362630954482449	0.00425048719162372	0.00314972161757301	Bex1/Ndn/Ptpn11/Zdhhc17/Ppp2r5d/Ptprf/Zfyve27/Hap1/Raf1/Sos1	10
GO:1903146	GO:1903146	regulation of autophagy of mitochondrion	10/2615	32/28891	0.000362630954482449	0.00425048719162372	0.00314972161757301	Dnm1l/Bnip3l/Pink1/Rnf41/Irgm1/Irgm2/Fkbp8/Vps13d/Parl/Gsk3a	10
GO:0006612	GO:0006612	protein targeting to membrane	24/2615	126/28891	0.000364270993616447	0.0042614036665675	0.00315781100958104	Srpr/Prnp/Hspa5/Sec61b/Aqp11/Tcaf1/Tram1l1/Sec63/Ssr3/Stom/Srprb/Tram1/Zdhhc20/Vamp7/Srp19/Zdhhc1/Zdhhc21/Irgm2/Vps37a/C2cd5/Chmp4b/Pikfyve/Zdhhc23/Rab3ip	24
GO:0006096	GO:0006096	glycolytic process	21/2615	104/28891	0.000366768790327375	0.00428229269172526	0.00317329032080895	Enpp1/Flcn/Zbtb7a/Eno4/Kat2b/Pkm/Insr/Ncor1/Sik2/Arl2/Prkaca/Pfkl/Jmjd8/Psen1/Foxk2/Foxk1/Ogdh/Tpi1/Prxl2c/Mtch2/Galk1	21
GO:0045862	GO:0045862	positive regulation of proteolysis	54/2615	372/28891	0.000369539211363618	0.00430627767040588	0.00319106381416196	Fgfr4/Cldn3/Herpud1/Hspa1a/Wfs1/Syk/Axin2/Dap/Dab2ip/Trib1/Rnft1/Zer1/Hspa1b/Akirin2/Tmem67/Dda1/Prr7/Bbc3/Pdcd5/Ctnnd1/F2r/Ift57/Nek5/Akt1/Hmgb1/Dnajb2/Bcap31/L3mbtl3/Rnf217/Pias1/Bag2/Wdr35/Map3k5/Btrc/Mul1/Dnaja3/Sumo2/Psen1/Usp50/Ccn1/Agbl4/Ddrgk1/Sirt1/Tmem259/Rcn3/Gsk3a/Trib2/Dapk1/Usp5/Psmd10/Ubqln1/Mtch2/Eif2a/Aifm1	54
GO:0006643	GO:0006643	membrane lipid metabolic process	32/2615	188/28891	0.000370886671230109	0.00431362002728558	0.00319650469167678	Sgms2/Smpd5/St3gal1/B4galt6/B3galt2/Map7/Psap/Hacd2/Ormdl3/Tm9sf2/Pigh/Ormdl1/Slc30a5/Vapa/Cln8/St3gal6/Kdsr/Samd8/Smpd3/Elovl4/Itgb8/Pigs/Sgms1/Dpm2/Sptssa/Crem/Pgap2/Ccn1/Pigk/Agk/Ugcg/Gpaa1	32
GO:0009991	GO:0009991	response to extracellular stimulus	64/2615	460/28891	0.000371981433165659	0.00431800069039596	0.00319975087703766	Cubn/Sct/Enpp1/Pdia3/Fos/Flcn/Rragd/Srebf2/Srf/Zfp36/Impact/Dap/Hspa5/Tmem126b/Cad/Nr4a2/Jun/Mtmr3/Ttc5/Nucb2/Bmt2/Pick1/Hlcs/Sesn3/Eif2ak4/Ulk2/Kat2b/Insr/Atf3/Ddit3/Hfe/Bbs4/Tsc1/Xbp1/Arsa/Aacs/Ghr/Ehmt2/Jmy/Akt1/Oma1/Prkab1/Parp2/Ldha/Sik2/Plec/Capn10/Pdk2/Chka/Map3k5/Pex2/Plin3/Sirt1/Foxk2/Foxk1/Nupr1l/Kdm6a/Ywhag/Sorl1/Slc25a25/Arhgap35/Becn1/Eif2a/Prkag1	64
GO:0050769	GO:0050769	positive regulation of neurogenesis	49/2615	329/28891	0.000372701843810332	0.0043180273349355	0.00319977062133482	Pax6/Plag1/Mme/Slc7a5/Bex1/Tenm4/Wls/Lrp8/Srf/Kras/Xrcc4/Cux2/Gli3/Cdon/Hes1/Vcan/Dnm1l/Rufy3/Map1b/Vim/Golga4/Ndel1/Stk11/Cdkl3/Stau2/Notch2/Ptprf/Cx3cl1/Arhgap32/Ptprd/Adnp/Vamp7/Snap91/Plxnb2/Smo/Zfyve27/Hap1/Jade2/Pias2/Prkci/Man2a1/Hdac1/Prmt5/Plxna4/Mecp2/Mfn2/Spen/Dbnl/Bhlhb9	49
GO:0045598	GO:0045598	regulation of fat cell differentiation	27/2615	149/28891	0.000375608210018593	0.00434208872919175	0.00321760074061791	Trpm4/Enpp1/Flcn/Ccdc3/Axin2/Zfp36/Ncor2/Hes1/Nucb2/Napepld/Ddit3/Fndc3b/Xbp1/Zfpm2/Crebl2/Jag1/Ift88/Akt1/Rorc/Aamdc/Lpin1/Ankrd26/Yap1/Sirt1/Gps2/Trib2/Zfp36l1	27
GO:0061912	GO:0061912	selective autophagy	20/2615	97/28891	0.000376222888393299	0.00434208872919175	0.00321760074061791	Ulk2/Rnf31/Spata33/Pink1/Cry1/Huwe1/Tomm7/Ufm1/Pex2/Rnf41/Retreg3/Irgm1/Irgm2/Calr/Ddrgk1/Vps13d/Atm/Mfn2/Ubqln1/Becn1	20
GO:1900076	GO:1900076	regulation of cellular response to insulin stimulus	19/2615	90/28891	0.000381278019138405	0.0043920013967035	0.00325458732609975	Prkcb/Enpp1/Ptpn11/Nucb2/Nck1/Gkap1/Inppl1/Ptprf/Myo5a/Prkcz/Ankrd26/Ncoa2/Socs3/Adipor1/Sirt1/Ncoa5/Gsk3a/Mfn2/Sorl1	19
GO:1903532	GO:1903532	positive regulation of secretion by cell	56/2615	390/28891	0.000383826782834399	0.00441290716096222	0.00327007904143708	Fgfr4/Rbp4/Cdk5r2/Prkcb/Sct/Gpr27/Trpm4/Wls/Syk/Gpr68/Cacna1d/C2cd2l/Rph3al/Abcg1/Itsn1/Anxa2/Ptpn11/Dnm1l/Nucb2/Rapgef4/Tm7sf3/Hfe/Gna11/Tmf1/Arf6/Atp13a2/Rab5a/Myh10/Aacs/Pink1/Sec24a/Itpr1/Rab3gap1/Golph3l/Capn10/Arf1/Zp3/Lgals3/Vamp7/Nr3c1/Myo18a/Psmd9/Sdc4/Smpd3/Rab2b/Slc4a8/Prkaca/Acvr2a/Sirt1/Kcnn4/Gnaq/Mfn2/Snf8/Ncoa6/Irs2/Stam	56
GO:0016925	GO:0016925	protein sumoylation	12/2615	44/28891	0.000396845066425136	0.00455387287101974	0.00337453830087907	Trpm4/Egr1/Rwdd3/Gnl3l/Pias1/Pias2/Tollip/Mul1/Sumo2/Pias4/Topors/Zfp451	12
GO:1903078	GO:1903078	positive regulation of protein localization to plasma membrane	15/2615	63/28891	0.000398864651897717	0.00456832981306852	0.00338525127114393	Prnp/Dpp6/Arf6/Sptbn1/Clip3/Akt1/Myo5a/Ezr/Stx3/Lgals3/Commd1/Prkci/Dlg1/Atp2c1/Cln3	15
GO:0009117	GO:0009117	nucleotide metabolic process	68/2615	497/28891	0.000400694835945339	0.00458056663220403	0.00339431907255677	Cda/Qprt/Acot3/Adcy5/Enpp1/Ak4/Acly/Flcn/Mthfd2l/Suclg2/Nt5c/Entpd5/Cad/Acot1/Nampt/Dnm1l/Me2/Prps2/Upp2/Adcy6/Cmpk1/Nudt12/Nudt16/Rrm2b/Ndufc2/Hint1/Nos3/Rpe/Slc4a7/Acot5/Acadsb/Rpia/Mdh1b/Nme1/Fmo1/Ak3/Ldha/Ndufb4/Nudt2/Gart/Pdk2/Enpp5/Nme5/Gpat4/Dcakd/Itpa/Gmpr2/Dnajc30/Dtymk/Oxsm/Atpsckmt/Pdk3/Mccc2/Ndufs3/Dmac2l/Tk2/Rnaseh2b/Ogdh/Adk/Nudt3/Pcx/Hmgcr/Sdhb/Dlat/Fitm2/Slc25a25/Rd3/Pmvk	68
GO:0008344	GO:0008344	adult locomotory behavior	22/2615	112/28891	0.000403446844444001	0.00460327490634114	0.00341114649461991	Drd1/Sez6l/Fgf14/Efnb3/Enpp1/Tuba1a/Zic1/Clcn3/Hipk2/Nr4a2/Oxr1/Btbd9/Wdr47/Tsc1/Chd7/Zmpste24/Pmp22/Cln8/Pum1/Adam22/Mecp2/Ntan1	22
GO:0050678	GO:0050678	regulation of epithelial cell proliferation	60/2615	426/28891	0.000405387265224804	0.00461665459431202	0.00342106119158014	Efnb2/Pax6/Cdkn1b/Mtss1/Vegfb/Nr4a1/Flcn/Ift122/Uhrf1/Zfp36/Pygo2/Hes1/Jun/Aqp11/Tgfbr3/Cxadr/Dab2ip/Nr2f2/Agap2/Nfatc1/Xbp1/Stk11/Gas1/Aggf1/Apc/Ift57/Notch2/Jag1/Azin1/Ift88/Akt1/Hmgb1/Nme1/Il18/Itpr1/Kdm5b/Ift52/Intu/Sox9/Hmgn1/Fgfr2/Id1/Smo/Pex2/Yap1/Dlg1/B4galt1/Cdc73/Itgb3bp/Suz12/Ptprk/Slc39a9/Vhl/Sirt1/Rian/Kif3a/Frs2/Zfp36l1/Irs2/Zfp703	60
GO:0010839	GO:0010839	negative regulation of keratinocyte proliferation	9/2615	27/28891	0.000416089079731141	0.0047206483706101	0.00349812328600183	Efnb2/Ift122/Nfatc1/Ift57/Ift88/Ift52/Intu/Fgfr2/Ptprk	9
GO:1900037	GO:1900037	regulation of cellular response to hypoxia	9/2615	27/28891	0.000416089079731141	0.0047206483706101	0.00349812328600183	Drd1/Hyou1/Kcnk2/Pink1/Commd1/Tmbim6/Usp19/Vhl/Kdm6a	9
GO:0002065	GO:0002065	columnar/cuboidal epithelial cell differentiation	27/2615	150/28891	0.000419205173381432	0.0047463602333726	0.00351717644539747	Spdef/Pax6/Fam20c/Shroom3/Rara/Cdh2/Otx2/Hes1/Nfe2l1/Map1b/Klf4/Xbp1/Bccip/Jag1/Pdpk1/Sox9/Gak/Fgfr2/Gpat4/Smo/Kdm2a/Rfx3/Foxp4/Yap1/Vhl/Tmem231/Ipo7	27
GO:0021510	GO:0021510	spinal cord development	21/2615	105/28891	0.000419934083511429	0.0047463602333726	0.00351717644539747	Pax3/Pax6/Dcc/Enpp1/Lrp8/Zic1/Ift122/Rfx4/Gli3/Nfe2l1/Tulp3/Nfix/Adarb1/Ift88/Akt1/Dync2h1/Cln8/Intu/Smo/Dctn1/Scyl1	21
GO:0009226	GO:0009226	nucleotide-sugar biosynthetic process	7/2615	17/28891	0.000424185562640151	0.0047854179890342	0.0035461192587257	Gfpt1/Gnpnat1/Uxs1/Gmppb/Pmm2/Uap1/Gnpda2	7
GO:0018105	GO:0018105	peptidyl-serine phosphorylation	49/2615	331/28891	0.000429036618380132	0.00483108087325792	0.00357995664420086	Prkcb/Syk/Hsp90ab1/Hipk2/Chek2/Pnck/Angpt1/Tlk2/Nck1/Vrk2/Ppp1r15a/Ulk2/Ip6k2/Stk38l/Pkn2/Dmd/Csnk1g3/Akap9/Pink1/Cab39/Pik3ca/Crebl2/Pdpk1/Dock7/Dyrk2/Akt1/Prkcz/Csnk1g2/Uhmk1/Pdk2/Pkd1/Prkaca/Rps6ka2/Raf1/Csnk1g1/Smyd3/Camk1/Pdk3/Prkci/Hipk1/Irgm1/Irgm2/Camk2d/Atm/Gsk3a/Atr/Lats1/Pikfyve/Morc3	49
GO:0048738	GO:0048738	cardiac muscle tissue development	43/2615	280/28891	0.000430710591510605	0.00483375004648448	0.00358193457102047	Rbp4/Pax3/Efnb2/Rgs2/Tenm4/Zic3/Sorbs2/Meis1/Ncam1/Irx3/Rara/Srf/Tnni3/Angpt1/Acvr1/Tgfbr3/Cxadr/Kcnk2/Lmna/Smad1/Jarid2/Tsc1/Zfpm2/Chd7/Slc8a1/Myh10/Dipk2a/Apc/Zmpste24/Ift88/Parp2/Plec/Fgfr2/Mrtfb/Nr3c1/Ddx39b/Arid1a/Yap1/Pin1/Sirt1/Camk2d/Gsk3a/Frs2	43
GO:0031667	GO:0031667	response to nutrient levels	60/2615	427/28891	0.000430881427725874	0.00483375004648448	0.00358193457102047	Cubn/Sct/Enpp1/Pdia3/Flcn/Rragd/Srebf2/Srf/Zfp36/Impact/Dap/Hspa5/Tmem126b/Cad/Jun/Mtmr3/Ttc5/Nucb2/Bmt2/Pick1/Hlcs/Sesn3/Eif2ak4/Ulk2/Kat2b/Insr/Atf3/Ddit3/Hfe/Bbs4/Tsc1/Xbp1/Arsa/Aacs/Ghr/Ehmt2/Jmy/Akt1/Oma1/Prkab1/Parp2/Sik2/Plec/Capn10/Pdk2/Chka/Map3k5/Pex2/Plin3/Sirt1/Foxk2/Foxk1/Nupr1l/Kdm6a/Ywhag/Sorl1/Slc25a25/Becn1/Eif2a/Prkag1	60
GO:0021954	GO:0021954	central nervous system neuron development	20/2615	98/28891	0.00043305218661746	0.00484004237570778	0.00358659735071749	Drd1/Lmx1b/Slit2/Cdh11/Dcc/B4galt6/Btg2/Hsp90ab1/Nr4a2/Wdr47/Ndel1/Adarb1/Taok1/Fgfr2/Secisbp2/Agbl4/Plxna4/Ogdh/Gnaq/Arhgap35	20
GO:1901874	GO:1901874	negative regulation of post-translational protein modification	20/2615	98/28891	0.00043305218661746	0.00484004237570778	0.00358659735071749	Bex1/Flcn/Bex4/Cry1/Akt1/Dnajb2/Gnl3l/U2af2/Bag2/Usp4/Gtpbp4/Caml/Psen1/Ubxn1/Cep63/N4bp1/Gps2/Gbp4/Svbp/Trim21	20
GO:0070988	GO:0070988	demethylation	14/2615	57/28891	0.000438935893237612	0.0048786057745976	0.00361517383281341	Pax6/Apobec2/Por/Tet1/Stpg1/Phf2/Apobec1/Ppme1/Kdm3b/Kdm2a/Phf8/Otud4/Kdm6a/Tet2	14
GO:2000059	GO:2000059	negative regulation of ubiquitin-dependent protein catabolic process	14/2615	57/28891	0.000438935893237612	0.0048786057745976	0.00361517383281341	Hipk2/Anks1/Tlk2/Hfe/Rybp/Wac/Smarcc1/Usp38/Caml/Mtm1/Psen1/Ubxn1/Ddrgk1/N4bp1	14
GO:0046847	GO:0046847	filopodium assembly	17/2615	77/28891	0.000438936591394862	0.0048786057745976	0.00361517383281341	Srf/Gpm6a/Spag6l/Fgd1/Fgd4/Fnbp1l/Capzb/Arf6/Rab5a/Stau2/Ppp1r9a/Agrn/Ezr/Fxr1/Spef1/Cln3/Rab3ip	17
GO:0002088	GO:0002088	lens development in camera-type eye	19/2615	91/28891	0.000441576055457796	0.0048988871244792	0.00363020284084842	Pax6/Crybg3/Nhs/Cdkn1b/Meis1/Fat1/Pygo2/Hipk2/Cdon/Pou2f1/Vim/Tbc1d32/Tdrd7/Abi2/Fgfr2/Hipk1/Dlg1/Frs2/Nf2	19
GO:0006684	GO:0006684	sphingomyelin metabolic process	8/2615	22/28891	0.000446316692204469	0.00494236145529553	0.00366241845129692	Sgms2/Smpd5/Ormdl3/Ormdl1/Vapa/Samd8/Smpd3/Sgms1	8
GO:0036293	GO:0036293	response to decreased oxygen levels	41/2615	264/28891	0.000457981229766465	0.00506210841067596	0.00375115406135677	Drd1/Mgarp/Ak4/Vegfb/Egr1/Mb/Pygm/Prmt2/Cpeb2/Hyou1/Nr4a2/Kcnk2/Birc2/Pick1/Tsc1/Bnip3l/Slc8a1/Pink1/Akt1/Npepps/Rwdd3/Parp2/Il18/Itpr1/Fundc1/Scap/Commd1/Tmbim6/Raf1/Usp19/Pdk3/Limd1/Pin1/Vhl/Sirt1/Camk2d/Atm/Mecp2/Kdm6a/Zfp36l1/Ubqln1	41
GO:0021549	GO:0021549	cerebellum development	22/2615	113/28891	0.000458814083455579	0.00506210841067596	0.00375115406135677	Lmx1b/Sez6l/Cdk5r2/Cntn1/Tuba1a/Psap/Rpgrip1l/Hspa5/Ptpn11/Coq8b/Samd4b/Nfix/Gas1/Myh10/Ttll1/Smo/Hap1/Sdf4/Xrcc1/Atrn/Ogdh/Mecp2	22
GO:0042593	GO:0042593	glucose homeostasis	45/2615	298/28891	0.00046703750309967	0.00514340019439252	0.00381139338851148	Fgfr4/Rbp4/Pax6/Gpr27/Trpm4/Epha5/Adcy5/Enpp1/Wfs1/Gpr68/Cacna1d/Prcp/C2cd2l/Rph3al/Abcg1/Ncor2/Ptpn11/Sesn3/Dhps/Hectd4/Rab11b/Spop/Insr/Xbp1/Stk11/Aacs/Pik3ca/Cry1/Ccdc186/Akt1/Lrrc8d/Pdk2/Ankrd26/Tbc1d1/Prkaca/Raf1/Pdk3/Adipor1/Sirt1/Foxk2/Foxk1/Gprc5b/Ncoa5/Hmgcr/Ncoa6	45
GO:0071763	GO:0071763	nuclear membrane organization	10/2615	33/28891	0.000478402983709903	0.00525893444432842	0.00389700727421153	Reep4/Ndel1/Emd/Ubxn2b/Nsfl1c/Akap8l/Dctn1/Chmp4b/Ubxn2a/Banf1	10
GO:0033045	GO:0033045	regulation of sister chromatid segregation	21/2615	106/28891	0.000479690690155615	0.00526346737209072	0.00390036629164179	Kat2b/Cul3/Bcl7a/Ube2u/Psmg2/Zwint/Arid1b/Numa1/Apc/Klhl22/Bcl7c/Smarcc1/Pcid2/Smarcd1/Arid1a/Anapc11/Sirt1/Mapk15/Atm/Becn1/Cdc23	21
GO:0009952	GO:0009952	anterior/posterior pattern specification	38/2615	240/28891	0.000495530545547192	0.00542736825204967	0.0040218211088127	Pax3/Pax6/Otx1/Wls/Msx1/Zic3/Btg2/Axin2/Srf/Hipk2/Gli3/Kmt2a/Otx2/Cdon/Hes1/Bhlhe41/Tulp3/Nr2f2/Ddit3/Pcgf2/Tdrd7/Tmed2/Apc/Ift88/Epb41l5/Ofd1/Vangl2/Smo/Mllt3/Mib1/Hipk1/Bptf/Psen1/Acvr2a/Atm/Kif3a/Frs2/Kdm6a	38
GO:0062197	GO:0062197	cellular response to chemical stress	47/2615	316/28891	0.000499459074965602	0.00544374992877739	0.0040339603575612	Efhd1/Fos/Psap/Cpeb2/Nr4a2/Jun/Nfe2l1/Selenos/Map2k7/Cst3/Vrk2/Srxn1/Oxr1/Ddit3/Mpv17/Msra/Pex13/Tsc1/Micu1/Zfp277/Xbp1/Pcgf2/Atp13a2/Slc8a1/Pink1/Nos3/Pik3ca/Ercc6l2/Akt1/Plec/Lrrc8d/Pdk2/Slc25a14/Smpd3/Rwdd1/Map3k5/Pex2/Hspb1/Setx/Ptprk/Sirt1/Atm/Zfp36l1/Dapk1/Cln3/Prdx3/Pyroxd1	47
GO:0060479	GO:0060479	lung cell differentiation	11/2615	39/28891	0.000501886311160664	0.00544374992877739	0.0040339603575612	Spdef/Kras/Ncor2/Foxj1/Thrb/Fndc3b/Numa1/Sox9/Klf2/Foxp4/Yap1	11
GO:0060487	GO:0060487	lung epithelial cell differentiation	11/2615	39/28891	0.000501886311160664	0.00544374992877739	0.0040339603575612	Spdef/Kras/Ncor2/Foxj1/Thrb/Fndc3b/Numa1/Sox9/Klf2/Foxp4/Yap1	11
GO:0060674	GO:0060674	placenta blood vessel development	11/2615	39/28891	0.000501886311160664	0.00544374992877739	0.0040339603575612	Hes1/Nr2f2/Tmed2/Notch2/Akt1/Pkd1/Socs3/Arid1a/Junb/Ccn1/Ncoa6	11
GO:0008347	GO:0008347	glial cell migration	16/2615	71/28891	0.000502458208959164	0.00544374992877739	0.0040339603575612	Cdk5r2/Apcdd1/Enpp1/Syne2/Lrp8/Ndn/Gli3/Vcan/Vim/Dab2ip/Wdr47/Cx3cl1/Pmp22/Fubp1/P2rx4/Sun1	16
GO:0060612	GO:0060612	adipose tissue development	16/2615	71/28891	0.000502458208959164	0.00544374992877739	0.0040339603575612	Trpm4/Enpp1/Pgrmc2/Lncpint/Arrdc3/Lmna/Bbs4/Xbp1/Pik3ca/Rorc/Ncoa2/Creb5/Sirt1/Vps13b/Sorl1/Slc25a25	16
GO:0051053	GO:0051053	negative regulation of DNA metabolic process	26/2615	144/28891	0.000505293343961481	0.00546462028280645	0.00404942583299688	Flcn/Xrcc4/Dusp1/Msh2/Kcnk2/Smg6/Smchd1/Kmt5a/Inppl1/Trp53bp1/Lig3/Gnl3l/Cyren/Terf2ip/Gtpbp4/Senp3/Ttf1/Ctc1/Tent4b/H1f0/Xrcc1/Terf1/Mapk15/Atm/Rad50/Atr	26
GO:1903321	GO:1903321	negative regulation of protein modification by small protein conjugation or removal	19/2615	92/28891	0.000509966716929407	0.0055052600877855	0.00407954098603833	Bex1/Bex4/Cry1/Akt1/Dnajb2/Gnl3l/U2af2/Bag2/Usp4/Gtpbp4/Caml/Psen1/Ubxn1/Cep63/N4bp1/Gps2/Gbp4/Svbp/Trim21	19
GO:0048024	GO:0048024	regulation of mRNA splicing, via spliceosome	22/2615	114/28891	0.000520691967356759	0.00561096917511862	0.00415787417057378	Zbtb7a/Snrnp70/Malat1/Hnrnpa2b1/Puf60/Tra2a/Thrap3/Tia1/Cirbp/U2af2/Fxr1/Prdx6/Sf1/Srsf10/Rbmxl1/Nsrp1/Prmt5/Celf4/Fam172a/Rbm24/Rnps1/Rbfox2	22
GO:1902850	GO:1902850	microtubule cytoskeleton organization involved in mitosis	28/2615	160/28891	0.000530752457436477	0.00570124000307717	0.00422476720316956	Pax6/Hspa1a/Stmn1/Spice1/Chek2/Map4/Pibf1/Cep126/Tacc2/Kif2a/Mzt1/Hspa1b/Ndel1/Bccip/Sass6/Numa1/Mapre1/Ubxn2b/Nde1/Nsfl1c/Pkd1/Dctn6/Dctn1/Map9/Cep97/Smc3/Chmp4b/Mecp2	28
GO:0060428	GO:0060428	lung epithelium development	14/2615	58/28891	0.000530965308784835	0.00570124000307717	0.00422476720316956	Spdef/Fgfr4/Kras/Ncor2/Foxj1/Thrb/Fndc3b/Numa1/Sox9/Fgfr2/Klf2/Foxp4/Yap1/Rcn3	14
GO:0060213	GO:0060213	positive regulation of nuclear-transcribed mRNA poly(A) tail shortening	6/2615	13/28891	0.000535650344924916	0.00574129326922196	0.00425444771567158	Btg2/Tob1/Zfp36/Tnrc6b/Cnot1/Cnot7	6
GO:1902074	GO:1902074	response to salt	50/2615	343/28891	0.000540573890844627	0.00578375588193727	0.00428591361667973	Drd1/Prkcb/Dlg2/Nefh/Trpm4/Enpp1/Fosb/Adgrl3/Cdkn1b/Tuba1a/Sorbs2/Egr1/Fos/Hsp90b1/Ncam1/S100a16/Syt5/Alg2/Jund/Jun/Krt10/P2rx6/Gna11/Nfatc1/Calm3/Cpne8/Cib2/Slc8a1/Pik3ca/Ehmt2/Lmnb1/Nfatc2/Itpkb/Itpr1/Plec/Apobec1/Hnrnpd/Entpd6/Crls1/Tmbim6/P2rx4/Junb/Sec31a/Kcnmb1/Gsk3a/Add1/Gnaq/Mecp2/Ssh1/Mnat1	50
GO:0010389	GO:0010389	regulation of G2/M transition of mitotic cell cycle	21/2615	107/28891	0.000546706795996228	0.00583898395084426	0.00432683905291583	Rcc2/Hspa2/Mbtps1/Rrm2b/Lmnb1/Pkia/Ints3/Taok1/Hus1/Uimc1/Mbtps2/Ctc1/Rnaseh2b/Babam1/Camk2d/Atm/Rad50/Mecp2/Taok3/Foxn3/Ccng1	21
GO:0060560	GO:0060560	developmental growth involved in morphogenesis	44/2615	292/28891	0.000561203249424665	0.00598318287019594	0.0044336942045812	Epha7/Slit2/Sh3gl2/Ttc3/Prkg1/Hsp90ab1/Ndn/Srf/Impact/Vcl/Spag6l/Nedd4l/Rufy3/Map1b/Dip2b/Eif2ak4/Ulk2/Golga4/Nfix/Ndel1/Kif26b/Stk11/Cdkl3/Raph1/Rnf6/Ryk/Prkcz/Arhgap32/Epb41l5/Kdm5b/Adnp/Sox9/Fgfr2/Vangl2/Ttl/Smo/Zfyve27/Wdr36/Jade2/Mul1/Yap1/Plxna4/Mecp2/Dbnl	44
GO:0071480	GO:0071480	cellular response to gamma radiation	9/2615	28/28891	0.00056425840214403	0.00600510756122487	0.00444994097117034	Egr1/Chek2/Tlk2/Zmpste24/Tmem109/Yap1/Tspyl5/Atm/Atr	9
GO:0042594	GO:0042594	response to starvation	34/2615	209/28891	0.000581861032723179	0.00618150245541426	0.0045806541780123	Flcn/Rragd/Srebf2/Zfp36/Impact/Dap/Hspa5/Cad/Jun/Mtmr3/Ttc5/Bmt2/Pick1/Sesn3/Eif2ak4/Ulk2/Atf3/Ddit3/Hfe/Tsc1/Xbp1/Ehmt2/Jmy/Chka/Map3k5/Pex2/Plin3/Sirt1/Foxk2/Foxk1/Nupr1l/Ywhag/Becn1/Eif2a	34
GO:0000280	GO:0000280	nuclear division	62/2615	450/28891	0.00058711782859716	0.00622634833043161	0.00461388613840486	Msh5/Hspa1a/Msx1/Cdkn1b/Reep4/Mlh3/Spice1/Klhdc8b/Chek2/Cdc14b/Pibf1/Nfe2l1/Hspa2/Eme2/Ywhah/Kif2a/Kat2b/Mzt1/Insr/Cul3/Nfix/Hspa1b/Ndel1/Foxj3/Psmg2/Zwint/Bccip/Numa1/Apc/Ehmt2/Akap8/Ppp2r1a/Tom1l1/Mapre1/Klhl22/Ubxn2b/Nde1/Nsfl1c/Pcid2/Fgfr2/Smpd3/Spin1/Eif4g3/Marf1/Akap8l/Rps6ka2/Map9/Anapc11/Sun1/Cep97/Calr/Smc3/Terf1/Sirt1/Cep63/Mapk15/Atm/Chmp4b/Dis3l2/Banf1/Becn1/Cdc23	62
GO:0008544	GO:0008544	epidermis development	56/2615	397/28891	0.000596598160972656	0.00631124744548804	0.00467679859195443	Edaradd/Pax6/Lrp4/Apcdd1/Lgr4/Stmn1/Psap/Myo6/Srf/Zfp36/Alg10b/Ncor2/Hes1/Krt10/Klf4/Lncpint/Wdpcp/Insr/Kazn/Ankrd24/Numa1/Slc4a7/Apc/Jag1/Zmpste24/Ift88/Flnb/Akt1/Myo5a/Ncor1/Il18/Plec/Pdgfa/Intu/Sox9/Stard7/Gak/Slc39a7/Barx2/Fgfr2/Vangl2/Aldh3a2/Smo/Yap1/Psen1/Pias4/Zdhhc21/Hdac1/Kif3a/Ugcg/Tfdp1/Atp2c1/Zfp36l1/Lats1/Txnip/Sos1	56
GO:0000070	GO:0000070	mitotic sister chromatid segregation	30/2615	177/28891	0.00059722265033805	0.00631124744548804	0.00467679859195443	Hspa1a/Spice1/Chek2/Pibf1/Kif2a/Kat2b/Mzt1/Cul3/Hspa1b/Psmg2/Zwint/Bccip/Numa1/Apc/Akap8/Ppp2r1a/Mapre1/Klhl22/Pcid2/Akap8l/Map9/Anapc11/Cep97/Smc3/Sirt1/Atm/Chmp4b/Dis3l2/Becn1/Cdc23	30
GO:0046530	GO:0046530	photoreceptor cell differentiation	18/2615	86/28891	0.000598618795082386	0.00631490318391296	0.00467950758925898	Prom1/Pax6/Ahi1/Rpgrip1l/Rom1/Otx2/Nphp1/Rpgr/Thrb/Bbs4/Tmem67/Slc4a7/Ttc8/Rabl2/Sox9/Dzank1/Prkci/Bbs1	18
GO:0090068	GO:0090068	positive regulation of cell cycle process	42/2615	276/28891	0.000603184538225329	0.00635192404264256	0.00470694100895533	Kcna5/Msx1/Pkp4/Adamts1/Atrx/Mepce/Chek2/Rcc2/Cdc14b/Hspa2/Plscr1/Kat2b/Insr/Cul3/Pkn2/Nudt16/Rrm2b/Sass6/Numa1/Azin1/Lmnb1/Akt1/Cspp1/Ube2e2/Ubxn2b/Nsfl1c/Pcid2/Ddx39b/Smpd3/Eif4g3/Usp19/Slf1/Anapc11/Cdc73/Ankrd17/Ppp1r35/Mapk15/Camk2d/Mecp2/Paf1/Becn1/Cdc23	42
GO:0009225	GO:0009225	nucleotide-sugar metabolic process	10/2615	34/28891	0.000623219819233813	0.00655143491792468	0.00485478375932412	Gfpt1/Gnpnat1/Csgalnact1/Entpd5/Uxs1/Gmppb/Pmm2/Gne/Uap1/Gnpda2	10
GO:0030522	GO:0030522	intracellular receptor signaling pathway	48/2615	328/28891	0.000631948615231871	0.00662529591564309	0.00490951668068609	Padi2/Trim3/Prcp/Zbtb7a/Rara/Prmt2/Ncor2/Ctbp2/Ywhah/Thrb/Strn3/Esrrg/Nagk/Tmf1/Calcoco1/Rnf6/Cry1/Cnot1/Dnaaf4/Trip4/Ncor1/Ufm1/Pum1/Nr3c1/Rwdd1/Klf2/Cnot2/Ncoa2/Arid1a/Pias2/Pdk3/Irgm1/Yap1/Fam120b/Usp50/Hdac1/Irgm2/Ankrd17/Calr/Ddrgk1/Fbxl2/Sirt1/Gps2/Wbp2/Vps11/Lats1/Rbfox2/Ubqln1	48
GO:0034599	GO:0034599	cellular response to oxidative stress	38/2615	243/28891	0.000632449668315173	0.00662529591564309	0.00490951668068609	Fos/Psap/Cpeb2/Nr4a2/Jun/Nfe2l1/Selenos/Cst3/Vrk2/Srxn1/Oxr1/Mpv17/Msra/Pex13/Tsc1/Zfp277/Xbp1/Pcgf2/Atp13a2/Slc8a1/Pink1/Nos3/Ercc6l2/Akt1/Pdk2/Slc25a14/Smpd3/Rwdd1/Map3k5/Pex2/Hspb1/Setx/Ptprk/Sirt1/Atm/Dapk1/Prdx3/Pyroxd1	38
GO:0070302	GO:0070302	regulation of stress-activated protein kinase signaling cascade	34/2615	210/28891	0.000635017849504526	0.00664063013751429	0.00492087973812844	Igfbp6/Rell1/Tpd52l1/Hipk2/Dusp1/Grik2/Map2k7/Map3k4/Dab2ip/Fgd4/Dusp22/Ankrd6/Pja2/Ulk4/Mdfic/Zmpste24/Lmnb1/Akt1/Hmgb1/Ncor1/Ezr/Taok1/Dusp16/Gstp1/Map3k5/Map3k7/Mbip/Dlg1/Zfp622/Gps2/Hmgcr/Taok3/Mid1/Gadd45g	34
GO:1900038	GO:1900038	negative regulation of cellular response to hypoxia	7/2615	18/28891	0.000640063510838169	0.00668177411574637	0.00495136849667026	Drd1/Hyou1/Pink1/Commd1/Tmbim6/Vhl/Kdm6a	7
GO:0071902	GO:0071902	positive regulation of protein serine/threonine kinase activity	33/2615	202/28891	0.000644081827355103	0.00670045679565092	0.00496521284865079	Cdkn1b/Syk/Fzd10/Hsp90ab1/Magi3/Tpd52l1/Kras/Map2k7/Map3k4/Dab2ip/Fgd4/Insr/Ip6k2/Cab39/Ghr/Dipk2a/Akt1/Etaa1/Pdgfa/Vangl2/Pkd1/Map3k5/Map3k7/Camk1/Erp29/Irgm1/Psen1/Irgm2/Sirt1/Taok3/Psmd10/Dazap2/Mnat1	33
GO:1902075	GO:1902075	cellular response to salt	33/2615	202/28891	0.000644081827355103	0.00670045679565092	0.00496521284865079	Prkcb/Dlg2/Trpm4/Enpp1/Fosb/Cdkn1b/Tuba1a/Sorbs2/Egr1/Fos/Hsp90b1/Syt5/Jund/Jun/Krt10/Gna11/Nfatc1/Cpne8/Cib2/Pik3ca/Ehmt2/Lmnb1/Nfatc2/Itpkb/Itpr1/Plec/P2rx4/Junb/Gsk3a/Add1/Gnaq/Mecp2/Ssh1	33
GO:0009416	GO:0009416	response to light stimulus	48/2615	329/28891	0.000676232761239819	0.00701506395245872	0.00519834493873061	Drd1/Rbp4/Cacna2d4/Mme/Sct/Gpr179/Pde1b/Tuba1a/Cds2/Dcdc2a/Nsmce3/Kras/Rom1/Pde6d/Kmt2a/Msh2/Rpgr/Map2k7/Map3k4/Eif2ak4/Rev1/Stk11/Cry1/Xpc/Akt1/Fbxl17/Xpa/Cirbp/Ro60/Hus1/Ccdc66/Pias1/Hmgn1/Crip1/Usp2/Sdf4/Pold3/Ric8a/Fbxl3/Ptprk/Sirt1/N4bp1/Hmgcr/Mecp2/Atr/Uvssa/Zbtb1/Mta1	48
GO:0060999	GO:0060999	positive regulation of dendritic spine development	15/2615	66/28891	0.000676656759092975	0.00701506395245872	0.00519834493873061	Lrp8/Cux2/Itsn1/Dnm1l/Stau2/Ppp1r9a/Arf1/Nr3c1/Camk1/Psen1/Mapk6/Mecp2/Mfn2/Dbnl/Bhlhb9	15
GO:0022406	GO:0022406	membrane docking	18/2615	87/28891	0.000691874777004143	0.00715371186964524	0.00530108665334027	Unc13c/Ncam1/Esyt2/Vamp2/Cep290/Ctbp2/Pacs2/Snap29/Vapa/Cep83/Pdzd8/Stx3/Exoc5/Vmp1/Stx16/Vps11/Cln3/Exoc7	18
GO:1990138	GO:1990138	neuron projection extension	34/2615	211/28891	0.000692409830057131	0.00715371186964524	0.00530108665334027	Slit2/Sh3gl2/Ttc3/Hsp90ab1/Ndn/Srf/Impact/Vcl/Spag6l/Nedd4l/Rufy3/Map1b/Dip2b/Eif2ak4/Ulk2/Golga4/Ndel1/Stk11/Cdkl3/Raph1/Rnf6/Ryk/Prkcz/Arhgap32/Adnp/Ttl/Smo/Zfyve27/Wdr36/Jade2/Mul1/Plxna4/Mecp2/Dbnl	34
GO:0051146	GO:0051146	striated muscle cell differentiation	50/2615	347/28891	0.000704639688202269	0.00726757880816508	0.0053854650178933	Pax3/Efnb2/Rgs2/Msx1/Hopx/Sorbs2/Meis1/Irx3/Rara/Cdh2/Srf/Kras/Neo1/Cdon/Acvr1/Bhlhe41/Cxadr/Lncpint/Flii/Actg1/Lmna/Dmd/Tsc1/Xbp1/Slc8a1/Myh10/Mtln/Zmpste24/Nek5/Ift88/Nfatc2/Akt1/Parp2/Pmp22/Plec/Flnc/Barx2/Nr3c1/Ddx39b/Smo/Arid1a/Smyd3/Pin1/Sirt1/Rbm24/Camk2d/Bcl9/Gsk3a/Frs2/Mfn2	50
GO:0051983	GO:0051983	regulation of chromosome segregation	24/2615	132/28891	0.000734248928710356	0.00755999795947837	0.00560215521851286	Rcc2/Plscr1/Kat2b/Cul3/Bcl7a/Ube2u/Psmg2/Zwint/Arid1b/Numa1/Apc/Klhl22/Bcl7c/Smarcc1/Pcid2/Pum1/Smarcd1/Arid1a/Anapc11/Sirt1/Mapk15/Atm/Becn1/Cdc23	24
GO:0002183	GO:0002183	cytoplasmic translational initiation	9/2615	29/28891	0.000752966251571783	0.00773946336871989	0.00573514375691113	Impact/Nck1/Eif2ak4/Ncbp2/Slbp/Dhx29/Eif2b3/Eif3a/Eif2s3x	9
GO:0060563	GO:0060563	neuroepithelial cell differentiation	12/2615	47/28891	0.000761847645894915	0.0078173888989183	0.00579288860261034	Fam20c/Cdh2/Otx2/Hes1/Nfe2l1/Map1b/Bccip/Jag1/Gak/Kdm2a/Tmem231/Ipo7	12
GO:0007264	GO:0007264	small GTPase mediated signal transduction	59/2615	428/28891	0.000774374894897185	0.00793239564398088	0.00587811159347222	Rasgef1a/Slit2/Arfgef3/Dok6/Chml/Arhgap1/Rab30/Flcn/Stmn1/Cdh2/Kras/Itsn1/Phactr4/Cdon/Plaat1/Stk19/Amot/Nucb2/Ralgps2/Rapgef4/Dab2ip/Cul3/Nfix/Sipa1l1/Arhgap18/Mapre2/Arf6/Cdc42se2/Arhgap12/F2r/Notch2/Dock7/Itgav/Icmt/Arhgef12/Itpkb/Kctd13/Nisch/Arhgap32/Ywhaq/Abi2/Arhgef9/Nkiras1/Vangl2/Tnfaip1/Brap/Dynlt1f/Dnaja3/Usp50/Rsu1/Camk2d/Mfn2/Rassf1/Arhgap35/Dbnl/Rab4a/Sos1/Iqsec1/Usp8	59
GO:0050714	GO:0050714	positive regulation of protein secretion	31/2615	188/28891	0.000787665243760983	0.00805481481417481	0.00596882738424676	Rbp4/Prkcb/Gpr27/Trpm4/Wls/Gpr68/Cacna1d/C2cd2l/Rph3al/Abcg1/Dnm1l/Rapgef4/Tm7sf3/Gna11/Arf6/Atp13a2/Myh10/Aacs/Sec24a/Itpr1/Golph3l/Capn10/Arf1/Myo18a/Psmd9/Prkaca/Sirt1/Kcnn4/Gnaq/Ncoa6/Irs2	31
GO:0032456	GO:0032456	endocytic recycling	18/2615	88/28891	0.000797328621750627	0.0081297772669935	0.00602437651250072	Arl4c/Arhgap1/Vps26c/Atp9a/Rab11fip3/Rab11b/Grip2/Vps50/Arf6/Eipr1/Dennd1b/Commd1/Entr1/Stx16/Vps13b/Snx12/Sorl1/Snf8	18
GO:0045879	GO:0045879	negative regulation of smoothened signaling pathway	11/2615	41/28891	0.000799078826074771	0.0081297772669935	0.00602437651250072	Sall3/Enpp1/Ift122/Rfx4/Gli3/Tulp3/Gas1/Tmed2/Mgrn1/Kctd6/Prkaca	11
GO:0030323	GO:0030323	respiratory tube development	38/2615	246/28891	0.000801817708373355	0.0081297772669935	0.00602437651250072	Spdef/Fgfr4/Rbp4/Hopx/Zic3/Ccdc40/Srf/Hipk2/Kras/Gli3/Ncor2/Hes1/Tulp3/Foxj1/Ccdc39/Thrb/Fndc3b/Tmem67/Zfpm2/Phf14/Nos3/Numa1/Ift88/Hmgb1/Pdgfa/Sox9/Fgfr2/Nkiras1/Vangl2/Id1/Smpd3/Klf2/Dnaaf1/Foxp4/Man2a1/Yap1/Rcn3/Abca3	38
GO:0008053	GO:0008053	mitochondrial fusion	10/2615	35/28891	0.000802391421617855	0.0081297772669935	0.00602437651250072	Vat1/Dnm1l/Miga1/Huwe1/Oma1/Mul1/Thg1l/Parl/Mfn2/Mtch2	10
GO:0032205	GO:0032205	negative regulation of telomere maintenance	10/2615	35/28891	0.000802391421617855	0.0081297772669935	0.00602437651250072	Xrcc4/Smg6/Gnl3l/Terf2ip/Ctc1/Tent4b/Xrcc1/Terf1/Atm/Rad50	10
GO:0048639	GO:0048639	positive regulation of developmental growth	35/2615	221/28891	0.000803107882353923	0.0081297772669935	0.00602437651250072	Hopx/Ncam1/Srf/Nedd4l/Rufy3/Tgfbr3/Map1b/Golga4/Insr/Bbs4/Ndel1/Zfpm2/Chd7/Ghr/Akt1/Agrn/Arhgap32/Parp2/Ezr/Zp3/Ppib/Adnp/Fgfr2/Nr3c1/Ddx39b/Smo/Zfyve27/Mul1/Yap1/Dlg1/Mtm1/Pin1/Sirt1/Mecp2/Dbnl	35
GO:0031397	GO:0031397	negative regulation of protein ubiquitination	17/2615	81/28891	0.000812248458842717	0.00819471473661284	0.00607249686732819	Bex1/Bex4/Cry1/Akt1/Gnl3l/U2af2/Bag2/Usp4/Gtpbp4/Caml/Psen1/Ubxn1/Cep63/N4bp1/Gps2/Gbp4/Svbp	17
GO:1990874	GO:1990874	vascular associated smooth muscle cell proliferation	17/2615	81/28891	0.000812248458842717	0.00819471473661284	0.00607249686732819	Enpp1/Cdkn1b/Adamts1/Prkg1/Tafa5/Pdcd4/Jun/Ddit3/Fgfr2/Dnmt1/Ddx39b/Gstp1/Map3k5/Map3k7/Camk2d/Frs2/Mfn2	17
GO:0071709	GO:0071709	membrane assembly	13/2615	54/28891	0.000852664293442919	0.00858805761553144	0.00636397417639756	Lrp4/Reep4/Magi2/Psap/Cdh2/Sptbn1/Ubxn2b/Ptprd/Nsfl1c/Ugcg/Chmp4b/Ubxn2a/Banf1	13
GO:0010635	GO:0010635	regulation of mitochondrial fusion	6/2615	14/28891	0.000865730244278372	0.00867313036087674	0.00642701529450948	Vat1/Dnm1l/Huwe1/Oma1/Mul1/Mtch2	6
GO:0043248	GO:0043248	proteasome assembly	6/2615	14/28891	0.000865730244278372	0.00867313036087674	0.00642701529450948	Psmg2/Psmd9/Psmd11/Otud6b/Psmg1/Psmd10	6
GO:1903651	GO:1903651	positive regulation of cytoplasmic transport	6/2615	14/28891	0.000865730244278372	0.00867313036087674	0.00642701529450948	Eipr1/Ezr/Mecp2/Vps11/Sorl1/Nf2	6
GO:0006091	GO:0006091	generation of precursor metabolites and energy	65/2615	484/28891	0.000866880317127378	0.00867313036087674	0.00642701529450948	Gfpt1/Enpp1/Ak4/Acly/Enox2/Flcn/Coq10b/Zbtb7a/Por/Suclg2/Pygm/Eno4/Msh2/Cisd1/Kat2b/Prps2/Pkm/Insr/Etfbkmt/Ppp1r2/Iscu/Ndufc2/Pink1/Pik3ca/Mtln/Rpe/Slc25a22/Rpia/Dyrk2/Akt1/Myo5a/Mdh1b/Hmgb1/Ldha/Ncor1/Ndufb4/Sik2/Plec/Dnajc30/Arl2/Prkaca/Slc25a18/Atpsckmt/Pfkl/Jmjd8/Ndufs3/Psen1/Phkb/Foxk2/Foxk1/Ogdh/Acox1/Epm2aip1/Gsk3a/Sdhb/Dlat/Tpi1/Phkg2/Mfn2/Etfrf1/Slc25a25/Prxl2c/Irs2/Mtch2/Galk1	65
GO:0042026	GO:0042026	protein refolding	8/2615	24/28891	0.000870984561658362	0.00869594063855507	0.00644391830385106	Hspa1a/Hspa5/Hspa2/Hspa1b/Dnajb2/Hspa13/Dnaja4/Hspb1	8
GO:0008361	GO:0008361	regulation of cell size	35/2615	222/28891	0.000872052586903161	0.00869594063855507	0.00644391830385106	Epha7/Slit2/Sct/Ttc3/Hsp90ab1/Clcn3/Srf/Aqp11/Rufy3/Map1b/Dip2b/Ulk2/Golga4/Ndel1/Tsc1/Cdkl3/Wdtc1/Rnf6/Akt1/Ryk/Arhgap32/Cln8/Adnp/Ttl/Zfyve27/Wdr36/Map3k7/Plxna4/Kcnn4/Add1/Mfn2/Kdm6a/Arhgap35/Cln3/Dbnl	35
GO:0006403	GO:0006403	RNA localization	29/2615	173/28891	0.000874389650412463	0.00870480954955321	0.0064504903976925	Tst/Kif5c/Nup62cl/Zfp36/Fyttd1/Ncbp2/Hnrnpa2b1/Tsc1/Nol6/Ssb/Stau2/Alyref/Slbp/Pcid2/Srsf1/Ddx39b/Akap8l/Ranbp2/Xpo5/Xpo1/Terf1/Ahctf1/Atm/Gle1/Thoc2/Cpsf6/Zfp36l1/Atr/Phax	29
GO:0031334	GO:0031334	positive regulation of protein-containing complex assembly	34/2615	214/28891	0.000892894922205232	0.00887434242515713	0.0065761186701953	Cdkn1b/Skap1/Syk/Mpp7/Map1b/Tppp3/Dab2ip/Nck1/Arf6/Akap9/Bbc3/Numa1/Mtln/Apc/Mapre1/Gnl3l/Togaram1/Vasp/Lgals3/Snap91/Zdhhc1/Pde4dip/Arl2/Dctn1/Slf1/Slain2/Dlg1/Usp50/Terf1/Atm/Mecp2/Atr/Epn1/Abca3	34
GO:0072527	GO:0072527	pyrimidine-containing compound metabolic process	14/2615	61/28891	0.000911062264903188	0.00900346905369236	0.00667180486214601	Cda/Nt5c/Entpd5/Cad/Upp2/Cmpk1/Tet1/Slc4a7/Nme1/Ak3/Nme5/Dtymk/Tk2/Tet2	14
GO:0097479	GO:0097479	synaptic vesicle localization	14/2615	61/28891	0.000911062264903188	0.00900346905369236	0.00667180486214601	Cnih2/Kif5c/Magi2/Cdh2/Pclo/Rab3gap1/Arf1/Fgfr2/Snap91/Bloc1s5/Snapin/Tmem230/Ap3m2/Ap3m1	14
GO:0001764	GO:0001764	neuron migration	33/2615	206/28891	0.000911876376800042	0.00900346905369236	0.00667180486214601	Drd1/Lmx1b/Cdk5r2/Pax6/Dcc/Unc5c/Adgrl3/Astn1/Tuba1a/Dcdc2a/Prkg1/Ndn/Srf/Neo1/Gpm6a/Nr4a2/Dab2ip/Nr2f2/Sdccag8/Bbs4/Ndel1/Pex13/Ulk4/Myh10/Dnaaf4/Arhgap32/Abi2/Nde1/Mrtfb/Plxnb2/Pex2/Psen1/Bbs1	33
GO:0032872	GO:0032872	regulation of stress-activated MAPK cascade	33/2615	206/28891	0.000911876376800042	0.00900346905369236	0.00667180486214601	Igfbp6/Rell1/Tpd52l1/Hipk2/Dusp1/Grik2/Map2k7/Map3k4/Dab2ip/Fgd4/Dusp22/Ankrd6/Pja2/Ulk4/Mdfic/Lmnb1/Akt1/Hmgb1/Ncor1/Ezr/Taok1/Dusp16/Gstp1/Map3k5/Map3k7/Mbip/Dlg1/Zfp622/Gps2/Hmgcr/Taok3/Mid1/Gadd45g	33
GO:0060996	GO:0060996	dendritic spine development	24/2615	134/28891	0.000915127617139868	0.00901701225682395	0.00668184072809541	Epha5/Lrp8/Srcin1/Cux2/Itsn1/Dnm1l/Ngef/Sipa1l1/Arf6/Arid1b/Stau2/Ppp1r9a/Abi2/Arf1/Uba6/Nr3c1/Camk1/Psen1/Mapk6/Mecp2/Mfn2/Dbnl/Iqsec1/Bhlhb9	24
GO:0034728	GO:0034728	nucleosome organization	18/2615	89/28891	0.000916247212526099	0.00901701225682395	0.00668184072809541	Nap1l5/Chaf1a/Atrx/Naa60/Spty2d1/Cabin1/Smarcc1/Rbbp4/Sox9/Smarcd1/Arid1a/Brd2/Dnajc9/Smyd3/H1f0/Nap1l3/Chd1/Tspyl5	18
GO:0035051	GO:0035051	cardiocyte differentiation	32/2615	198/28891	0.000928585876018646	0.00910549107772216	0.00674740583682686	Pax3/Efnb2/Rgs2/Tenm4/Sorbs2/Meis1/Irx3/Rara/Srf/Pdcd4/Hes1/Acvr1/Tgfbr3/Cxadr/Lmna/Tsc1/Slc8a1/Myh10/Jag1/Zmpste24/Ift88/Parp2/Plec/Vangl2/Nr3c1/Ddx39b/Arid1a/Pin1/Sirt1/Camk2d/Gsk3a/Frs2	32
GO:0048873	GO:0048873	homeostasis of number of cells within a tissue	12/2615	48/28891	0.000933139784405835	0.00910549107772216	0.00674740583682686	Tuba1a/Kras/Ildr2/Kmt2a/Ptpn11/Nfix/Nos3/F2r/Sox9/Smo/Vhl/Add1	12
GO:0072583	GO:0072583	clathrin-dependent endocytosis	12/2615	48/28891	0.000933139784405835	0.00910549107772216	0.00674740583682686	Sh3gl2/Magi2/Canx/Itsn1/Fnbp1l/Gpr107/Lmbrd1/Fcho2/Ap2b1/Gak/Dgkd/Snap91	12
GO:0048268	GO:0048268	clathrin coat assembly	7/2615	19/28891	0.000934631150644607	0.00910549107772216	0.00674740583682686	Nsg2/Fcho2/Ap2b1/Gak/Snap91/Ap1b1/Epn1	7
GO:0090083	GO:0090083	regulation of inclusion body assembly	7/2615	19/28891	0.000934631150644607	0.00910549107772216	0.00674740583682686	Hspa2/Dnajb1/Dnajb2/Dnaja4/Hap1/Cdc34/Sorl1	7
GO:1902236	GO:1902236	negative regulation of endoplasmic reticulum stress-induced intrinsic apoptotic signaling pathway	7/2615	19/28891	0.000934631150644607	0.00910549107772216	0.00674740583682686	Herpud1/Wfs1/Hyou1/Selenos/Xbp1/Syvn1/Tmbim6	7
GO:0051403	GO:0051403	stress-activated MAPK cascade	38/2615	248/28891	0.000935837932152386	0.00910549107772216	0.00674740583682686	Igfbp6/Fgf14/Rell1/Tpd52l1/Zfp36/Hipk2/Dusp1/Grik2/Map2k7/Map3k4/Dab2ip/Trib1/Fgd4/Stradb/Dusp22/Ankrd6/Pja2/Ulk4/Mdfic/Lmnb1/Akt1/Hmgb1/Ncor1/Ezr/Taok1/Dusp16/Gstp1/Map3k5/Map3k7/Mbip/Dlg1/Zfp622/Gps2/Hmgcr/Taok3/Zfp36l1/Mid1/Gadd45g	38
GO:0032088	GO:0032088	negative regulation of NF-kappaB transcription factor activity	17/2615	82/28891	0.000939607513273489	0.00911267738276369	0.00675273107586873	Prmt2/Dap/Trim37/Klf4/Foxj1/Dab2ip/Ddit3/Anxa4/Rwdd3/Lrrc14/Commd1/Cd200/Dnaja3/Pias4/Sirt1/Psmd10/Trim21	17
GO:0044773	GO:0044773	mitotic DNA damage checkpoint signaling	17/2615	82/28891	0.000939607513273489	0.00911267738276369	0.00675273107586873	Nek11/Chek2/Stk33/Eme2/Msh2/Mbtps1/Xpc/Wac/Taok1/Hus1/Uimc1/Mbtps2/Babam1/Atm/Taok3/Foxn3/Ccng1	17
GO:0022029	GO:0022029	telencephalon cell migration	15/2615	68/28891	0.000941631765215675	0.00911760354950379	0.00675638149361464	Drd1/Cdk5r2/Slit2/Syne2/Ccdc141/Lrp8/Srf/Gli3/Dab2ip/Wdr47/Ndel1/Pex13/Sun1/Psen1/Ogdh	15
GO:0010833	GO:0010833	telomere maintenance via telomere lengthening	16/2615	75/28891	0.000949512508220228	0.00917912976194249	0.00680197401810158	Map2k7/Map3k4/Hnrnpa2b1/Gnl3l/Terf2ip/Cct7/Ctc1/Tent4b/Nop10/Terf1/Naf1/Mapk15/Atm/Rad50/Gar1/Atr	16
GO:0001942	GO:0001942	hair follicle development	22/2615	119/28891	0.000951307128337847	0.00918171711508102	0.00680389131410679	Edaradd/Lrp4/Apcdd1/Lgr4/Lncpint/Numa1/Apc/Zmpste24/Akt1/Myo5a/Pdgfa/Intu/Sox9/Barx2/Fgfr2/Vangl2/Smo/Psen1/Pias4/Zdhhc21/Hdac1/Sos1	22
GO:0032092	GO:0032092	positive regulation of protein binding	20/2615	104/28891	0.000956545011864708	0.00921747621208732	0.0068303897355319	Bambi/Ephb6/Hsp90ab1/Hipk2/Anxa2/Ip6k2/Hfe/Ramp1/Tmed2/Agrn/Mapre1/Epb41l5/Pkd1/Aktip/Spag8/Psen1/Nmd3/Pin1/Add1/Trim21	20
GO:0006364	GO:0006364	rRNA processing	34/2615	215/28891	0.000970200118568711	0.00933410130072585	0.00691681196109702	Ddx51/Mettl15/Ebna1bp2/Tsr2/Kat2b/Shq1/Nol6/Chd7/Wbp11/Nifk/Mettl5/Rpp38/Heatr1/Rps27rt/Gtpbp4/C1d/Wdr36/Tent4b/Nop10/Utp15/Nol8/Nob1/Mettl16/Rpf2/Riok1/Pdcd11/Naf1/Dhx37/Rbm34/Krr1/Gar1/Drosha/Rpl7l1/Frg1	34
GO:0042886	GO:0042886	amide transport	59/2615	432/28891	0.000973067156303273	0.00934672972979486	0.00692616995566127	Rbp4/Abcg2/Prkcb/Sct/Gpr27/Trpm4/Epha5/Disp1/Adcy5/Gpr68/Cacna1d/C2cd2l/Psap/Myo6/Rph3al/Slc27a1/Abcg1/Ildr2/Itsn1/Ptpn11/Nucb2/Rapgef4/Tm7sf3/Pick1/Rab11b/Hfe/Gna11/Chd7/Eipr1/Slc14a2/Slc1a4/Aacs/Pclo/Slc25a22/Ccdc186/Vapa/Myo5a/Itpr1/Cln8/Rab3gap1/Capn10/Nr3c1/Psmd9/Smpd3/Tbc1d1/Prkaca/Raf1/Rfx3/Slc25a18/Pfkl/Psen1/Gnaz/Sirt1/Hmgcr/Gnaq/Snx19/Ncoa6/Irs2/Tap1	59
GO:0009218	GO:0009218	pyrimidine ribonucleotide metabolic process	9/2615	30/28891	0.000990033091052072	0.00946433859538332	0.00701332118554668	Cda/Nt5c/Entpd5/Cad/Upp2/Cmpk1/Nme1/Ak3/Nme5	9
GO:0016242	GO:0016242	negative regulation of macroautophagy	9/2615	30/28891	0.000990033091052072	0.00946433859538332	0.00701332118554668	Tsc1/Pink1/Ehmt2/Fez2/Rnf41/Mtm1/Phf23/Scfd1/Becn1	9
GO:1904893	GO:1904893	negative regulation of receptor signaling pathway via STAT	9/2615	30/28891	0.000990033091052072	0.00946433859538332	0.00701332118554668	Ptprt/Pibf1/Ptprd/Socs3/Adipor1/Leprot/Gbp7/Suz12/Nf2	9
GO:0032435	GO:0032435	negative regulation of proteasomal ubiquitin-dependent protein catabolic process	11/2615	42/28891	0.000995078454983662	0.00948241957181737	0.0070267196595977	Tlk2/Hfe/Rybp/Wac/Smarcc1/Usp38/Caml/Mtm1/Ubxn1/Ddrgk1/N4bp1	11
GO:0032527	GO:0032527	protein exit from endoplasmic reticulum	11/2615	42/28891	0.000995078454983662	0.00948241957181737	0.0070267196595977	Herpud1/Preb/Sec61b/Gcc2/Selenos/Sec16a/Bcap31/Syvn1/Erlec1/Sorl1/Tecpr2	11
GO:0001894	GO:0001894	tissue homeostasis	42/2615	283/28891	0.00100455090308752	0.00954244009520582	0.00707119642931652	Rbp4/Prom1/Enpp1/Tuba1a/Syk/Sh3gl2/Clcn3/Srf/Kras/Ildr2/Angpt1/Kmt2a/Ptpn11/Cep290/Cxadr/Snx10/Nfix/Bbs4/Stk11/Usp45/Bbs10/Cib2/Nos3/Iqcb1/F2r/Itgav/Cln8/Sox9/Gpr137/Smo/Wdr36/Trp53inp2/Dram2/Yap1/Crocc/Vhl/Mak/Vps13b/Add1/Chmp4b/Tpp1/Bbs1	42
GO:0060249	GO:0060249	anatomical structure homeostasis	42/2615	283/28891	0.00100455090308752	0.00954244009520582	0.00707119642931652	Rbp4/Prom1/Enpp1/Tuba1a/Syk/Sh3gl2/Clcn3/Srf/Kras/Ildr2/Angpt1/Kmt2a/Ptpn11/Cep290/Cxadr/Snx10/Nfix/Bbs4/Stk11/Usp45/Bbs10/Cib2/Nos3/Iqcb1/F2r/Itgav/Cln8/Sox9/Gpr137/Smo/Wdr36/Trp53inp2/Dram2/Yap1/Crocc/Vhl/Mak/Vps13b/Add1/Chmp4b/Tpp1/Bbs1	42
GO:0018023	GO:0018023	peptidyl-lysine trimethylation	5/2615	10/28891	0.00103341294630699	0.00977030195934582	0.00724004800019446	Setd4/Kmt2a/Etfbkmt/Setd3/Atpsckmt	5
GO:0071318	GO:0071318	cellular response to ATP	5/2615	10/28891	0.00103341294630699	0.00977030195934582	0.00724004800019446	Trpm4/Hsp90b1/Cib2/P2rx4/Ssh1	5
GO:0090084	GO:0090084	negative regulation of inclusion body assembly	5/2615	10/28891	0.00103341294630699	0.00977030195934582	0.00724004800019446	Hspa2/Dnajb1/Dnajb2/Dnaja4/Sorl1	5
GO:0031016	GO:0031016	pancreas development	18/2615	90/28891	0.00104998951087302	0.00989590427724055	0.00733312258624896	Pax6/Wls/Zic3/Ccdc40/Cdh2/Ildr2/Hes1/Ccdc39/Insr/Xbp1/Pdpk1/Ift88/Sox9/Smo/Dnaaf1/Rfx3/Invs/Vhl	18
GO:0036465	GO:0036465	synaptic vesicle recycling	18/2615	90/28891	0.00104998951087302	0.00989590427724055	0.00733312258624896	Fgf14/Pacsin1/Sh3gl2/Syt5/Canx/Itsn1/Vamp2/Dnm1l/Actg1/Btbd9/Arf6/Rab5a/Pclo/Fcho2/Ap2b1/Snap91/Sh3gl1/Ap3m2	18
GO:0050890	GO:0050890	cognition	52/2615	371/28891	0.00105637577938244	0.00994051261569109	0.0073661785258642	Drd1/C1ql1/Lmx1b/Gria1/Pax6/Mme/Sct/Jakmip1/Trpm4/Pde1b/Tuba1a/Egr1/Kcnab1/Dcdc2a/Btg2/Itga5/Tusc3/Ncam1/Prnp/Srf/Kras/Cux2/Kmt2a/Nr4a2/Jun/Magt1/Eif2ak4/Btbd9/Nfix/Pja2/Tsc1/Chd7/Prrt1/Slc1a4/Dnah11/Ehmt2/Dnaaf4/Prkcz/Abi2/Cln8/Trpm7/Uba6/Adnp/Pias1/Psen1/Ric8a/Dgcr2/Hmgcr/Mecp2/Ntan1/Cln3/Bhlhb9	52
GO:0016052	GO:0016052	carbohydrate catabolic process	28/2615	167/28891	0.00105872034873006	0.00994700852642789	0.00737099216476043	Enpp1/Flcn/Zbtb7a/Pygm/Eno4/Kat2b/Pkm/Insr/Galm/Hmgb1/Ldha/Ncor1/Sik2/Dhdh/Arl2/Prkaca/Pfkl/Jmjd8/Psen1/Foxk2/Foxk1/Ogdh/Tpi1/Phkg2/Prxl2c/Ctbs/Mtch2/Galk1	28
GO:0000082	GO:0000082	G1/S transition of mitotic cell cycle	36/2615	233/28891	0.00107817678031206	0.0101140046490116	0.00749474063726243	Kcna5/Cdkn1b/Adamts1/Prmt2/Mepce/Acvr1/Klf4/Usp29/Cdk14/Npat/Bcl7a/Nfatc1/Cdk17/Arid1b/E2f6/Sass6/Apc/Akt1/Wac/Usp37/Ube2e2/Bcl7c/Smarcc1/Pias1/Nacc2/Pkd1/Phf8/Smarcd1/Arid1a/Dlg1/Jade1/Cdc73/Ankrd17/Camk2d/Lats1/Mnat1	36
GO:0016573	GO:0016573	histone acetylation	14/2615	62/28891	0.00108015916215289	0.0101168178224694	0.00749682527200066	Morf4l1/Kat2b/Nfyb/Msl3l2/Meaf6/Morf4l2/Map3k7/Mbd3/Yeats2/Ruvbl1/Tada2a/Brd8/Supt3/Mecp2	14
GO:0051651	GO:0051651	maintenance of location in cell	38/2615	250/28891	0.00108916242364883	0.0101852778435465	0.00754755592912417	Drd1/Npsr1/Kdelr3/Plch1/Hspa5/Adcy6/Ddit3/Dmd/Bbs4/Calm3/Akap9/Chd7/Bbc3/Slc8a1/Pink1/Tmed2/Mtln/F2r/Itgav/Akt1/Cx3cl1/Myo5a/Plcb3/Itpr1/Dzip1/Hap1/Arl2/Sun1/Psen1/Vps13d/Sirt1/Cherp/Arhgap21/Camk2d/Bdh2/Sorl1/Topors/Morc3	38
GO:0000380	GO:0000380	alternative mRNA splicing, via spliceosome	16/2615	76/28891	0.00110322780785478	0.0103007900755137	0.00763315349893642	Zbtb7a/Malat1/Ncbp2/Puf60/Thrap3/Tia1/Rsrc1/Fxr1/Srsf1/Nsrp1/Pqbp1/Celf4/Fam172a/Rbm24/Rnps1/Rbfox2	16
GO:0048813	GO:0048813	dendrite morphogenesis	31/2615	192/28891	0.00112343009651498	0.0104731553028598	0.00776088061778527	Lrp4/Epha5/Wls/Lrp8/Dcdc2a/Srcin1/Cux2/Dnm1l/Nedd4l/Gorasp1/Kidins220/Ywhah/Ngef/Tet1/Sipa1l1/Stk11/Cdkl3/Sdc2/Stau2/Ppp1r9a/Ptprf/Ptprd/Abi2/Vamp7/Id1/Pias2/Pqbp1/Mfn2/Rbfox2/Dbnl/Bhlhb9	31
GO:0046474	GO:0046474	glycerophospholipid biosynthetic process	28/2615	168/28891	0.0011628588589707	0.0108239478622149	0.00802082703278962	Etnk2/Pik3r3/Cds2/Slc27a1/Pcyt1b/Plscr1/Ip6k2/Cdipt/Pigh/Pik3ca/Slc30a5/Agpat1/Inppl1/Itpkb/Pdgfa/Pisd/Chka/Dgkd/Gpat4/Crls1/Pigs/Socs3/Dpm2/Pgap2/Pigk/Gpaa1/Cln3/Becn1	28
GO:0010508	GO:0010508	positive regulation of autophagy	27/2615	160/28891	0.00116598068502097	0.0108362316213773	0.00802992961798387	Flcn/Ormdl3/Sesn3/Ulk2/Ddit3/Rnf31/Tsc1/Xbp1/Bnip3l/Stk11/Pink1/Wac/Hmgb1/Scoc/Rab3gap1/Trim23/Smo/Atf6/Map3k7/Irgm1/Irgm2/Vps13d/Sirt1/Gsk3a/Dapk1/Becn1/Trim21	27
GO:0001829	GO:0001829	trophectodermal cell differentiation	8/2615	25/28891	0.00118003623095677	0.0109162428565278	0.00808922002532797	Hopx/Srf/Cul3/Cnot1/Cnot2/Junb/Yap1/Ctr9	8
GO:0034453	GO:0034453	microtubule anchoring	8/2615	25/28891	0.00118003623095677	0.0109162428565278	0.00808922002532797	Ccdc187/Gcc2/Cep19/Bbs4/Bccip/Bicd1/Dctn1/Kif3a	8
GO:0035459	GO:0035459	vesicle cargo loading	8/2615	25/28891	0.00118003623095677	0.0109162428565278	0.00808922002532797	Kif13a/Sec23a/Sec24c/Sec24a/Sec31a/Ap3m2/Sec24d/Ap3m1	8
GO:0051962	GO:0051962	positive regulation of nervous system development	54/2615	391/28891	0.00120610814970078	0.0111402892536878	0.00825524423588552	Adgrb2/Pax6/Plag1/Slit2/Mme/Slc7a5/Adgrl3/Bex1/Tenm4/Wls/Lrp8/Srf/Kras/Xrcc4/Cux2/Gli3/Cdon/Hes1/Vcan/Dnm1l/Rufy3/Map1b/Vim/Golga4/Ndel1/Stk11/Cdkl3/Stau2/Notch2/Ptprf/Cx3cl1/Agrn/Arhgap32/Ptprd/Adgrl2/Adnp/Vamp7/Snap91/Plxnb2/Smo/Zfyve27/Hap1/Jade2/Pias2/Prkci/Man2a1/Hdac1/Prmt5/Plxna4/Mecp2/Mfn2/Spen/Dbnl/Bhlhb9	54
GO:0030324	GO:0030324	lung development	37/2615	243/28891	0.001216487507611	0.0112189254344555	0.00831351569214946	Spdef/Fgfr4/Rbp4/Hopx/Zic3/Ccdc40/Srf/Hipk2/Kras/Gli3/Ncor2/Hes1/Foxj1/Ccdc39/Thrb/Fndc3b/Tmem67/Zfpm2/Phf14/Nos3/Numa1/Ift88/Hmgb1/Pdgfa/Sox9/Fgfr2/Nkiras1/Vangl2/Id1/Smpd3/Klf2/Dnaaf1/Foxp4/Man2a1/Yap1/Rcn3/Abca3	37
GO:0038066	GO:0038066	p38MAPK cascade	13/2615	56/28891	0.00122616671020094	0.0112490492960252	0.00833583825747276	Rell1/Zfp36/Dusp1/Map3k4/Dab2ip/Pja2/Ulk4/Ezr/Map3k5/Map3k7/Dlg1/Zfp36l1/Gadd45g	13
GO:0046605	GO:0046605	regulation of centrosome cycle	13/2615	56/28891	0.00122616671020094	0.0112490492960252	0.00833583825747276	Spice1/Trim37/Kat2b/Tmem67/Sass6/Azin1/Ccnl1/Chordc1/Atf5/Xpo1/Sirt1/Ppp1r35/Chmp4b	13
GO:0006220	GO:0006220	pyrimidine nucleotide metabolic process	11/2615	43/28891	0.0012291078309477	0.0112490492960252	0.00833583825747276	Cda/Nt5c/Entpd5/Cad/Upp2/Cmpk1/Slc4a7/Nme1/Ak3/Nme5/Dtymk	11
GO:0050685	GO:0050685	positive regulation of mRNA processing	11/2615	43/28891	0.0012291078309477	0.0112490492960252	0.00833583825747276	Snrnp70/Tra2a/Adarb1/Thrap3/Cirbp/Prdx6/Rbmxl1/Cdc73/Prmt5/Celf4/Paf1	11
GO:0051294	GO:0051294	establishment of spindle orientation	11/2615	43/28891	0.0012291078309477	0.0112490492960252	0.00833583825747276	Pax6/Map4/Ndel1/Bccip/Numa1/Mapre1/Ubxn2b/Nde1/Nsfl1c/Llgl1/Dctn1	11
GO:0003279	GO:0003279	cardiac septum development	23/2615	129/28891	0.00123204739353514	0.0112588160749648	0.00834307569482364	Slit2/Hes1/Acvr1/Tgfbr3/Dand5/Nfatc1/Zfpm2/Chd7/Myh10/Nos3/Dnah11/Notch2/Jag1/Ift88/Ap2b1/Fgfr2/Vangl2/Smo/Trip11/Ndst1/Ccn1/Mdm4/Frs2	23
GO:0009791	GO:0009791	post-embryonic development	24/2615	137/28891	0.00125836092893213	0.0114818274137616	0.00850833290019918	Enpp1/Etnk2/Ndn/Atrx/Kmt2a/Nr4a2/Klf4/Slc8a1/Inppl1/Zfp950/Itpr1/Ccdc47/Kdm5b/Hmgn1/Fgfr2/Stk36/Psen1/Invs/Atf5/Atm/Gnaq/Mecp2/Tet2/Morc3	24
GO:0016072	GO:0016072	rRNA metabolic process	38/2615	252/28891	0.00126407838749109	0.0115165202181575	0.00853404117105229	Taf1b/Ddx51/Mettl15/Ebna1bp2/Tsr2/Kat2b/Shq1/Nol6/Chd7/Wbp11/Nifk/Mettl5/Rpp38/Heatr1/Rps27rt/Gtpbp4/Spin1/C1d/Wdr36/Dedd/Tent4b/Nop10/Utp15/Nol8/Nob1/Mettl16/Rpf2/Riok1/Pdcd11/Naf1/Dhx37/Rbm34/Krr1/Gar1/Drosha/Rpl7l1/Ubtf/Frg1	38
GO:0050657	GO:0050657	nucleic acid transport	25/2615	145/28891	0.00127479071504656	0.0115182649457455	0.00853533405959731	Tst/Kif5c/Nup62cl/Zfp36/Fyttd1/Ncbp2/Hnrnpa2b1/Tsc1/Nol6/Ssb/Alyref/Slbp/Pcid2/Srsf1/Ddx39b/Akap8l/Ranbp2/Xpo5/Xpo1/Ahctf1/Gle1/Thoc2/Cpsf6/Zfp36l1/Phax	25
GO:0050658	GO:0050658	RNA transport	25/2615	145/28891	0.00127479071504656	0.0115182649457455	0.00853533405959731	Tst/Kif5c/Nup62cl/Zfp36/Fyttd1/Ncbp2/Hnrnpa2b1/Tsc1/Nol6/Ssb/Alyref/Slbp/Pcid2/Srsf1/Ddx39b/Akap8l/Ranbp2/Xpo5/Xpo1/Ahctf1/Gle1/Thoc2/Cpsf6/Zfp36l1/Phax	25
GO:0001754	GO:0001754	eye photoreceptor cell differentiation	14/2615	63/28891	0.00127481473651152	0.0115182649457455	0.00853533405959731	Prom1/Pax6/Ahi1/Rpgrip1l/Rom1/Otx2/Rpgr/Thrb/Bbs4/Slc4a7/Ttc8/Sox9/Dzank1/Prkci	14
GO:0018022	GO:0018022	peptidyl-lysine methylation	14/2615	63/28891	0.00127481473651152	0.0115182649457455	0.00853533405959731	Setd4/Kmt2a/Eef1akmt2/Etfbkmt/Kmt5a/Ehmt2/Setd3/Setd1b/Smyd3/Atpsckmt/Mettl21a/Dot1l/Suz12/Mecp2	14
GO:0048255	GO:0048255	mRNA stabilization	14/2615	63/28891	0.00127481473651152	0.0115182649457455	0.00853533405959731	Axin2/Zfp36/Larp4b/Thrap3/Angel2/Cirbp/Apobec1/Srsf1/Hnrnpd/Csde1/Tent4b/Mettl16/Rbm24/Tent4a	14
GO:0050680	GO:0050680	negative regulation of epithelial cell proliferation	28/2615	169/28891	0.00127576325525802	0.0115182649457455	0.00853533405959731	Efnb2/Pax6/Cdkn1b/Mtss1/Flcn/Ift122/Aqp11/Tgfbr3/Dab2ip/Nr2f2/Nfatc1/Stk11/Gas1/Apc/Ift57/Ift88/Ift52/Intu/Sox9/Fgfr2/Smo/Pex2/Dlg1/B4galt1/Cdc73/Suz12/Ptprk/Rian	28
GO:0043467	GO:0043467	regulation of generation of precursor metabolites and energy	27/2615	161/28891	0.00128244514977848	0.0115589678284532	0.00856549595487717	Gfpt1/Enpp1/Ak4/Flcn/Zbtb7a/Cisd1/Kat2b/Insr/Etfbkmt/Iscu/Pink1/Pik3ca/Dyrk2/Akt1/Myo5a/Hmgb1/Ncor1/Sik2/Arl2/Prkaca/Jmjd8/Psen1/Epm2aip1/Mfn2/Prxl2c/Irs2/Mtch2	27
GO:0099022	GO:0099022	vesicle tethering	9/2615	31/28891	0.00128411616654029	0.0115589678284532	0.00856549595487717	Trappc4/Trappc2/Trappc12/Exoc5/Trip11/Trappc11/Trappc3/Trappc9/Exoc7	9
GO:0033146	GO:0033146	regulation of intracellular estrogen receptor signaling pathway	10/2615	37/28891	0.00128795648036209	0.0115762067509974	0.00857827044508338	Strn3/Cnot1/Dnaaf4/Ufm1/Cnot2/Yap1/Ddrgk1/Wbp2/Vps11/Lats1	10
GO:0030148	GO:0030148	sphingolipid biosynthetic process	19/2615	99/28891	0.00129821790982248	0.011651021330989	0.00863370999572439	Sgms2/Smpd5/St3gal1/B4galt6/B3galt2/Hacd2/Ormdl3/Tm9sf2/Ormdl1/Vapa/Kdsr/Samd8/Smpd3/Elovl4/Sgms1/Sptssa/Ccn1/Agk/Ugcg	19
GO:0048659	GO:0048659	smooth muscle cell proliferation	32/2615	202/28891	0.00130453581840386	0.0116902740328799	0.00866279726928157	Enpp1/Cdkn1b/Egr1/Adamts1/Prkg1/Tafa5/Pdcd4/Jun/Nampt/Klf4/Trib1/Ddit3/Nos3/Pik3ca/Akt1/Cx3cl1/Il18/Naa35/Fgfr2/Dnmt1/Ddx39b/Smpd3/Gstp1/Sf1/Map3k5/Map3k7/Camk2d/Hmgcr/Frs2/Gnaq/Mfn2/Mnat1	32
GO:0031098	GO:0031098	stress-activated protein kinase signaling cascade	39/2615	261/28891	0.00130821614853979	0.0117058090791217	0.00867430914280847	Igfbp6/Fgf14/Rell1/Tpd52l1/Zfp36/Hipk2/Dusp1/Grik2/Map2k7/Map3k4/Dab2ip/Trib1/Fgd4/Stradb/Dusp22/Ankrd6/Pja2/Ulk4/Mdfic/Zmpste24/Lmnb1/Akt1/Hmgb1/Ncor1/Ezr/Taok1/Dusp16/Gstp1/Map3k5/Map3k7/Mbip/Dlg1/Zfp622/Gps2/Hmgcr/Taok3/Zfp36l1/Mid1/Gadd45g	39
GO:1903828	GO:1903828	negative regulation of protein localization	37/2615	244/28891	0.00131148651933795	0.0117176351274578	0.00868307255236963	Flcn/Wwp2/Srcin1/Rab11fip3/Angpt1/Neo1/Ptpn11/Nedd4l/Lztfl1/Arf6/Tmbim1/Tmed2/Mdfic/F2r/Akt1/Pkia/Ubxn2b/Nsfl1c/Ufm1/Commd1/Cd200/Psmd9/Tbc1d1/Erlec1/Trp53inp2/Pfkl/Leprot/Erp29/Pias4/Terf1/Gnaz/Sirt1/Snx12/Hmgcr/Gbp4/Lats1/Ppfia1	37
GO:0030336	GO:0030336	negative regulation of cell migration	45/2615	313/28891	0.00132061558008631	0.011781693595043	0.00873054154381593	Drd1/Padi2/Slit2/Cldn3/Cdh11/Flcn/Prkg1/Reck/Magi2/Tafa5/Srf/Ptprt/Dusp1/Arid4b/Tgfbr3/Klf4/Dab2ip/Nr2f2/Trib1/Tcaf1/Dusp22/Ing1/Tet1/Adarb1/Jag1/Srgap3/Akt1/Cx3cl1/Hmgb1/Nisch/Patz1/Rbbp4/Dnaja4/Cd200/Gtpbp4/Gstp1/Adipor1/Rnf41/Hdac1/Calr/Ptprk/Sinhcaf/Mapk15/Mecp2/Svbp	45
GO:1902018	GO:1902018	negative regulation of cilium assembly	7/2615	20/28891	0.00132626415506105	0.0118072855273214	0.00874950583160195	Tbc1d30/Map4/Cdk10/Akt1/Yap1/Cep97/Mak	7
GO:0043558	GO:0043558	regulation of translational initiation in response to stress	6/2615	15/28891	0.00133279762642038	0.0118072855273214	0.00874950583160195	Impact/Nck1/Ppp1r15a/Eif2ak4/Dnajc3/Tmed2	6
GO:1900153	GO:1900153	positive regulation of nuclear-transcribed mRNA catabolic process, deadenylation-dependent decay	6/2615	15/28891	0.00133279762642038	0.0118072855273214	0.00874950583160195	Tob1/Zfp36/Tnrc6b/Cnot1/Cnot7/Zfp36l1	6
GO:0046887	GO:0046887	positive regulation of hormone secretion	31/2615	194/28891	0.00133378902165192	0.0118072855273214	0.00874950583160195	Fgfr4/Rbp4/Prkcb/Sct/Gpr27/Trpm4/Gpr68/Cacna1d/C2cd2l/Rph3al/Abcg1/Itsn1/Ptpn11/Nucb2/Rapgef4/Tm7sf3/Hfe/Gna11/Tmf1/Aacs/Itpr1/Capn10/Vamp7/Psmd9/Prkaca/Acvr2a/Sirt1/Gnaq/Mfn2/Ncoa6/Irs2	31
GO:0022404	GO:0022404	molting cycle process	22/2615	122/28891	0.00133526595020431	0.0118072855273214	0.00874950583160195	Edaradd/Lrp4/Apcdd1/Lgr4/Lncpint/Numa1/Apc/Zmpste24/Akt1/Myo5a/Pdgfa/Intu/Sox9/Barx2/Fgfr2/Vangl2/Smo/Psen1/Pias4/Zdhhc21/Hdac1/Sos1	22
GO:0022405	GO:0022405	hair cycle process	22/2615	122/28891	0.00133526595020431	0.0118072855273214	0.00874950583160195	Edaradd/Lrp4/Apcdd1/Lgr4/Lncpint/Numa1/Apc/Zmpste24/Akt1/Myo5a/Pdgfa/Intu/Sox9/Barx2/Fgfr2/Vangl2/Smo/Psen1/Pias4/Zdhhc21/Hdac1/Sos1	22
GO:0021772	GO:0021772	olfactory bulb development	12/2615	50/28891	0.00137245850422823	0.0121005762256955	0.00896684187127347	Pax6/Sall3/Slit2/Zic3/Zic1/Srf/Rpgrip1l/Nfix/Chd7/Ttc8/Atf5/Ogdh	12
GO:1902459	GO:1902459	positive regulation of stem cell population maintenance	12/2615	50/28891	0.00137245850422823	0.0121005762256955	0.00896684187127347	Arid4b/Ing1/Bcl7a/Tet1/Bcl7c/Smarcc1/Rbbp4/Smarcd1/Arid1a/Yap1/Hdac1/Sinhcaf	12
GO:0055021	GO:0055021	regulation of cardiac muscle tissue growth	17/2615	85/28891	0.00142819458947108	0.0125551667638737	0.00930370528967544	Rbp4/Rgs2/Ncam1/Tgfbr3/Cxadr/Kcnk2/Jarid2/Zfpm2/Apc/Parp2/Fgfr2/Nr3c1/Ddx39b/Yap1/Pin1/Sirt1/Gsk3a	17
GO:2000142	GO:2000142	regulation of DNA-templated transcription initiation	17/2615	85/28891	0.00142819458947108	0.0125551667638737	0.00930370528967544	Srf/Jun/Med9/Med14/Med31/Hmgb1/Xpa/Pcid2/Bclaf1/Med7/Med21/Med10/Pwwp2a/Setx/Med30/Zfp451/Med19	17
GO:0090287	GO:0090287	regulation of cellular response to growth factor stimulus	46/2615	323/28891	0.00143108926557679	0.0125622478159318	0.00930895253351758	Prkcb/Slit2/Bambi/Msx1/Npnt/Vegfb/Fam20c/Flcn/Zbtb7a/Tob1/Dstyk/Hipk2/Hspa5/Angpt1/Neo1/Zfp423/Hes1/Arid4b/Tgfbr3/Dab2ip/Zdhhc17/Dand5/Ing1/Dmd/Tet1/Xbp1/Stk11/Numa1/Notch2/Ppp2r5d/Ptprf/Ofd1/Rbbp4/Snx1/Bcl9l/Hdac1/Ccn1/Fkbp8/Pin1/Sirt1/Sinhcaf/Lemd2/Sorl1/Lats1/Zfp451/Zfp703	46
GO:0032024	GO:0032024	positive regulation of insulin secretion	21/2615	115/28891	0.00144195813261933	0.0126208067706551	0.00935234624282178	Rbp4/Prkcb/Gpr27/Trpm4/Gpr68/Cacna1d/C2cd2l/Rph3al/Abcg1/Rapgef4/Tm7sf3/Gna11/Aacs/Itpr1/Capn10/Psmd9/Prkaca/Sirt1/Gnaq/Ncoa6/Irs2	21
GO:0050000	GO:0050000	chromosome localization	21/2615	115/28891	0.00144195813261933	0.0126208067706551	0.00935234624282178	Spice1/Rcc2/Pibf1/Kat2b/Cul3/Lmna/Ndel1/Numa1/Apc/Mapre1/Nde1/Trappc12/Ttl/Sun1/Terf1/Sirt1/Cep63/Atm/Chmp4b/Becn1/Cdc23	21
GO:0051293	GO:0051293	establishment of spindle localization	13/2615	57/28891	0.00145875763339466	0.0127492872813983	0.00944755364467499	Pax6/Map4/Spata17/Ndel1/Zbed3/Bccip/Numa1/Mapre1/Ubxn2b/Nde1/Nsfl1c/Llgl1/Dctn1	13
GO:0006282	GO:0006282	regulation of DNA repair	33/2615	212/28891	0.00149544574982788	0.0130509655932003	0.00967110512416377	Axin2/Fam168a/Morf4l1/Kat2b/Bcl7a/Arid1b/Smchd1/Kmt5a/Meaf6/Trp53bp1/Hmgb1/Bcl7c/Smarcc1/Cyren/Terf2ip/Uimc1/Morf4l2/Smarcd1/Senp3/Arid1a/Slf1/Nfrkb/Xrcc1/Ruvbl1/Pias4/Actr8/Brd8/Sirt1/Supt3/Babam1/Atxn7l3/Atr/Ppp4c	33
GO:0043616	GO:0043616	keratinocyte proliferation	14/2615	64/28891	0.00149795168681562	0.0130529645367626	0.00967258639336108	Efnb2/Ift122/Zfp36/Nfatc1/Ift57/Notch2/Ift88/Ift52/Intu/Fgfr2/Yap1/Ptprk/Kif3a/Zfp36l1	14
GO:0021885	GO:0021885	forebrain cell migration	15/2615	71/28891	0.00150013377933928	0.0130529645367626	0.00967258639336108	Drd1/Cdk5r2/Slit2/Syne2/Ccdc141/Lrp8/Srf/Gli3/Dab2ip/Wdr47/Ndel1/Pex13/Sun1/Psen1/Ogdh	15
GO:0030521	GO:0030521	androgen receptor signaling pathway	11/2615	44/28891	0.00150652875245522	0.0130529645367626	0.00967258639336108	Zbtb7a/Prmt2/Ncor2/Tmf1/Rnf6/Ncor1/Rwdd1/Arid1a/Pias2/Hdac1/Sirt1	11
GO:0046627	GO:0046627	negative regulation of insulin receptor signaling pathway	11/2615	44/28891	0.00150652875245522	0.0130529645367626	0.00967258639336108	Prkcb/Enpp1/Nucb2/Nck1/Inppl1/Ptprf/Prkcz/Ankrd26/Socs3/Ncoa5/Gsk3a	11
GO:0051438	GO:0051438	regulation of ubiquitin-protein transferase activity	11/2615	44/28891	0.00150652875245522	0.0130529645367626	0.00967258639336108	Dnm1l/Arrdc3/Trib1/Pclo/Bag2/Fem1b/Btrc/Psen1/Pin1/Trib2/Topors	11
GO:0006887	GO:0006887	exocytosis	54/2615	395/28891	0.00151825408476718	0.0131356285060504	0.00973384254573187	Cdk5r2/Unc13c/Prkcb/Sv2b/Cspg5/Syk/Srcin1/Ncam1/Atp9a/Rph3al/Syt5/Itsn1/Vamp2/Anxa2/Dnm1l/Ctbp2/Rapgef4/Rab11b/Atp13a2/Scamp1/Tcp11/Rab5a/Myh10/Pclo/Snap29/Pdpk1/Myo5a/Mical3/Rab3gap1/Stx3/Llgl1/Arf1/Zp3/Vamp7/Sdc4/Smpd3/Rab2b/Slc4a8/Exoc5/Snapin/Hap1/Prkaca/Sdf4/Prepl/Vamp3/Psen1/Fbxl20/Trappc11/Snx19/Vps11/Snf8/Exoc7/Rab3ip/Stam	54
GO:0051147	GO:0051147	regulation of muscle cell differentiation	27/2615	163/28891	0.00154581112117817	0.0133548308500637	0.00989627718685299	Efnb2/Rgs2/Msx1/Hopx/Pdcd4/Bhlhe41/Nfatc1/Akirin2/Smad1/Xbp1/Nek5/Nfatc2/Parp2/Setd3/Pias1/Fgfr2/Nr3c1/Dnmt1/Ddx39b/Camk1/Ankrd17/Pin1/Sirt1/Rbm24/Gsk3a/Frs2/Mecp2	27
GO:0072073	GO:0072073	kidney epithelium development	26/2615	155/28891	0.00155414994060255	0.0134076091719414	0.00993538729679165	Epha7/Prom1/Efnb2/Slit2/Mtss1/Irx1/Npnt/Lgr4/Irx3/Rara/Hs2st1/Gli3/Tmem59l/Hes1/Aqp11/Vcan/Smad1/Kif26b/Notch2/Jag1/Sox9/Fgfr2/Smo/Yap1/Dlg1/Klhl3	26
GO:0033233	GO:0033233	regulation of protein sumoylation	8/2615	26/28891	0.00157050847935873	0.0135293230463955	0.0100255804450694	Egr1/Rwdd3/Gnl3l/Pias1/Tollip/Mul1/Sumo2/Pias4	8
GO:0044774	GO:0044774	mitotic DNA integrity checkpoint signaling	17/2615	86/28891	0.00163258282866831	0.0140238864982608	0.0103920648327112	Nek11/Chek2/Stk33/Eme2/Msh2/Mbtps1/Xpc/Wac/Taok1/Hus1/Uimc1/Mbtps2/Babam1/Atm/Taok3/Foxn3/Ccng1	17
GO:0060998	GO:0060998	regulation of dendritic spine development	17/2615	86/28891	0.00163258282866831	0.0140238864982608	0.0103920648327112	Lrp8/Cux2/Itsn1/Dnm1l/Ngef/Arf6/Stau2/Ppp1r9a/Arf1/Nr3c1/Camk1/Psen1/Mapk6/Mecp2/Mfn2/Dbnl/Bhlhb9	17
GO:1903649	GO:1903649	regulation of cytoplasmic transport	9/2615	32/28891	0.00164469733647597	0.0141077961258631	0.0104542440503082	Atp9a/Rab11fip3/Eipr1/Ezr/Snx12/Mecp2/Vps11/Sorl1/Nf2	9
GO:0007179	GO:0007179	transforming growth factor beta receptor signaling pathway	32/2615	205/28891	0.00166739066147548	0.0142820798396753	0.0105833928175524	Bmpr1b/Bambi/Npnt/Fos/Flcn/Zbtb7a/Hipk2/Hspa5/Jun/Acvr1/Arid4b/Tgfbr3/Dand5/Dusp22/Ing1/Smad1/Tet1/Xbp1/Stk11/Rbbp4/Itgb8/Snx1/Map3k7/Bcl9l/Hdac1/Ptprk/Pin1/Sirt1/Sinhcaf/Lats1/Zfp451/Zfp703	32
GO:0032007	GO:0032007	negative regulation of TOR signaling	16/2615	79/28891	0.00169610961546714	0.0145074069954537	0.0107503661035748	Flcn/Bmt2/Sesn3/Castor2/Tsc1/Stk11/Prkaca/Ube2w/Mtm1/Sirt1/Ubr1/Atm/Gsk3a/Tmem127/Ube2d1/Ywhag	16
GO:1904375	GO:1904375	regulation of protein localization to cell periphery	26/2615	156/28891	0.00170761922039216	0.0145851056423552	0.0108079428228469	Magi2/Prnp/Dpp6/Rapgef4/Nbea/Lztfl1/Arf6/Sptbn1/Tmbim1/Clip3/Numa1/Tmed2/Akt1/Myo5a/Prkcz/Ezr/Stx3/Lgals3/Pias1/Commd1/Prkci/Dlg1/Camk2d/Atp2c1/Cln3/Ppfia1	26
GO:0034332	GO:0034332	adherens junction organization	13/2615	58/28891	0.00172678652717083	0.0147198467519936	0.0109077894913983	Cdh8/Cdh20/Efnb2/Cdh11/Mtss1/Cdh26/Cdh2/Vcl/Abi2/Plec/Hipk1/Add1/Zfp703	13
GO:2000146	GO:2000146	negative regulation of cell motility	46/2615	326/28891	0.0017282906713633	0.0147198467519936	0.0109077894913983	Drd1/Padi2/Slit2/Cldn3/Cdh11/Flcn/Prkg1/Reck/Magi2/Tafa5/Srf/Ptprt/Dusp1/Arid4b/Tgfbr3/Klf4/Dab2ip/Nr2f2/Trib1/Tcaf1/Dusp22/Ing1/Tet1/Adarb1/Jag1/Srgap3/Akt1/Cx3cl1/Hmgb1/Nisch/Patz1/Rbbp4/Dnaja4/Cd200/Gtpbp4/Gstp1/Adipor1/Rnf41/Hdac1/Calr/Ptprk/Pin1/Sinhcaf/Mapk15/Mecp2/Svbp	46
GO:0051303	GO:0051303	establishment of chromosome localization	20/2615	109/28891	0.00174047600119737	0.0147682980251063	0.0109436931456012	Spice1/Rcc2/Pibf1/Kat2b/Cul3/Ndel1/Numa1/Apc/Mapre1/Nde1/Trappc12/Ttl/Sun1/Terf1/Sirt1/Cep63/Atm/Chmp4b/Becn1/Cdc23	20
GO:0006476	GO:0006476	protein deacetylation	14/2615	65/28891	0.00175270151500312	0.0147682980251063	0.0109436931456012	Bex4/Hdac7/Ndn/Ncor2/Rbbp4/Mier1/Zzz3/Yeats2/Mbip/Ndst1/Hdac1/Tada2a/Sirt1/Mta1	14
GO:0033210	GO:0033210	leptin-mediated signaling pathway	5/2615	11/28891	0.00175362793778911	0.0147682980251063	0.0109436931456012	Prmt2/Bbs4/Adipor1/Sirt1/Ugcg	5
GO:0099640	GO:0099640	axo-dendritic protein transport	5/2615	11/28891	0.00175362793778911	0.0147682980251063	0.0109436931456012	Dlg2/Kif5c/Myo5a/Hspb1/Kif3a	5
GO:1900152	GO:1900152	negative regulation of nuclear-transcribed mRNA catabolic process, deadenylation-dependent decay	5/2615	11/28891	0.00175362793778911	0.0147682980251063	0.0109436931456012	Tob1/Hnrnpd/Csde1/Tent4b/Tent4a	5
GO:1903332	GO:1903332	regulation of protein folding	5/2615	11/28891	0.00175362793778911	0.0147682980251063	0.0109436931456012	Pdia3/Pdia4/Pdcd5/Dnajb2/Pofut2	5
GO:1903564	GO:1903564	regulation of protein localization to cilium	5/2615	11/28891	0.00175362793778911	0.0147682980251063	0.0109436931456012	Lztfl1/Dzip1/Ccdc66/Entr1/Crocc	5
GO:1990440	GO:1990440	positive regulation of transcription from RNA polymerase II promoter in response to endoplasmic reticulum stress	5/2615	11/28891	0.00175362793778911	0.0147682980251063	0.0109436931456012	Atf3/Ddit3/Atf6/Mbtps2/Atf6b	5
GO:0045216	GO:0045216	cell-cell junction organization	35/2615	231/28891	0.00176543231009154	0.0148469153574551	0.0110019506346963	Cdh8/Cdh20/Efnb2/Cldn3/Cdh11/Hopx/Pkp4/Mtss1/Mpp7/Flcn/Hdac7/Cdh26/Irx3/Cdh2/Srf/Vcl/Epb41l3/Nedd4l/Cxadr/Nphp1/Actg1/Pkn2/Ctnnd1/F2r/Abi2/Pmp22/Plec/Prkaca/Prkci/Hipk1/Dlg1/Slc39a9/Add1/Nf2/Zfp703	35
GO:0021700	GO:0021700	developmental maturation	53/2615	389/28891	0.00179665767310657	0.0150884114362986	0.0111809055134668	C1ql1/Sez6l/Cdk5r2/Unc13c/Dlg2/Enpp1/Fam20c/B4galt6/Reck/Zbtb7a/Clcn3/Anks1/Nr4a2/Hes1/Foxj1/Sclt1/Dab2ip/Irx5/Snx10/Grip2/Ddit3/Nfix/Xbp1/Tdrd7/Tcp11/Atp6v1c1/Atp6v1e1/Akt1/Ppp2r1a/Rflnb/Myo5a/Pmp22/L3mbtl3/Zdhhc20/Barx2/Gpat4/Bloc1s5/Klf2/Snapin/Prkaca/Rps6ka2/Rfx3/Mbtps2/Fem1b/Psen1/Ankrd17/Atp6v0e2/Gnaq/Flvcr1/Snx19/Mecp2/Fam210b/Ap1m1	53
GO:0043473	GO:0043473	pigmentation	21/2615	117/28891	0.00180181644158735	0.0151106307716384	0.0111973706191577	Pax3/Enpp1/Zic2/Kif13a/Gli3/Rab11b/Gna11/Dock7/Myo5a/Ap1s1/Bloc1s5/Snapin/Dctn1/Hps5/Vhl/Atrn/Gnaq/Ap1b1/Pikfyve/Ap1m1/Ap3m1	21
GO:0030856	GO:0030856	regulation of epithelial cell differentiation	28/2615	173/28891	0.00182746350734734	0.0153043705705843	0.0113409368517831	Prom1/Wnt9a/Pax6/Cdkn1b/Ahi1/Zfp36/Kras/Vcl/Hes1/Nfe2l1/Foxj1/Btg1/Numa1/Akap11/Apc/Jag1/Sox9/Id1/Smo/Rfx3/Foxp4/Yap1/Zdhhc21/Vhl/Add1/Vezf1/Zfp36l1/Ipo7	28
GO:0021955	GO:0021955	central nervous system neuron axonogenesis	11/2615	45/28891	0.0018331359831973	0.0153052186036702	0.0113415652663678	Slit2/Cdh11/Dcc/B4galt6/Hsp90ab1/Nr4a2/Wdr47/Ndel1/Adarb1/Plxna4/Arhgap35	11
GO:0045815	GO:0045815	transcription initiation-coupled chromatin remodeling	11/2615	45/28891	0.0018331359831973	0.0153052186036702	0.0113415652663678	Padi2/Kmt2a/Fam47e/N6amt1/Pik3ca/Zmpste24/Phf2/Nr3c1/Kdm2a/Smarcd1/Wbp2	11
GO:0071786	GO:0071786	endoplasmic reticulum tubular network organization	7/2615	21/28891	0.00183520083373462	0.0153052186036702	0.0113415652663678	Reep1/Reep4/Lnpk/Rtn1/Rab3gap1/Zfyve27/Retreg3	7
GO:0046620	GO:0046620	regulation of organ growth	22/2615	125/28891	0.00184485776911697	0.0153644456588647	0.0113854540555068	Rbp4/Rgs2/Ncam1/Tgfbr3/Cxadr/Kcnk2/Jarid2/Zfpm2/Apc/Akt1/Parp2/Fgfr2/Nr3c1/Ddx39b/Ankrd26/Smo/Yap1/Pin1/Sirt1/Gsk3a/Flvcr1/Lats1	22
GO:0030073	GO:0030073	insulin secretion	39/2615	266/28891	0.00186126240267396	0.0154796277002469	0.0114708069455032	Rbp4/Prkcb/Gpr27/Trpm4/Epha5/Adcy5/Gpr68/Cacna1d/C2cd2l/Rph3al/Abcg1/Ildr2/Ptpn11/Rapgef4/Tm7sf3/Pick1/Rab11b/Gna11/Eipr1/Aacs/Pclo/Slc25a22/Ccdc186/Myo5a/Itpr1/Capn10/Psmd9/Tbc1d1/Prkaca/Raf1/Rfx3/Pfkl/Gnaz/Sirt1/Hmgcr/Gnaq/Snx19/Ncoa6/Irs2	39
GO:0006066	GO:0006066	alcohol metabolic process	49/2615	354/28891	0.0018812804839706	0.0156245021410431	0.0115781626761377	Fgfr4/Rbp4/Cubn/Enpp1/Dkk3/Slc5a3/Pctp/Por/Srebf2/Abcg1/Alg2/Alg10b/Nfe2l1/Ppip5k1/Mbtps1/Thrb/Napepld/Gdpd1/Ip6k2/Gde1/Erlin2/Alg14/Inppl1/Lipe/Itpkb/Plcb3/Pmp22/Cln8/Pcbd2/Sqle/Scap/Chka/Coq2/Aldh3a2/Pex2/Dpm2/Sptssa/Fdft1/Mttp/Nudt3/Coq3/Pip4p1/Hmgcr/Tpi1/Mecp2/Isyna1/Rdh14/Pmvk/Galk1	49
GO:2000677	GO:2000677	regulation of transcription regulatory region DNA binding	12/2615	52/28891	0.00196990467966083	0.0161833331387982	0.0119922709876903	Pax6/Msx1/Zbtb7a/Klf4/Ddit3/Zmpste24/Rnf220/H1f0/Dot1l/Psen1/Ddrgk1/Dazap2	12
GO:0006991	GO:0006991	response to sterol depletion	6/2615	16/28891	0.00197009809705642	0.0161833331387982	0.0119922709876903	Srebf2/Erlin2/Tmed2/Scap/Pip4p1/Eif2a	6
GO:0031573	GO:0031573	mitotic intra-S DNA damage checkpoint signaling	6/2615	16/28891	0.00197009809705642	0.0161833331387982	0.0119922709876903	Nek11/Chek2/Eme2/Msh2/Xpc/Hus1	6
GO:0033235	GO:0033235	positive regulation of protein sumoylation	6/2615	16/28891	0.00197009809705642	0.0161833331387982	0.0119922709876903	Rwdd3/Pias1/Tollip/Mul1/Sumo2/Pias4	6
GO:0035721	GO:0035721	intraciliary retrograde transport	6/2615	16/28891	0.00197009809705642	0.0161833331387982	0.0119922709876903	Ttc21a/Ift122/Ift43/Dync2h1/Wdr35/Bbs1	6
GO:0051151	GO:0051151	negative regulation of smooth muscle cell differentiation	6/2615	16/28891	0.00197009809705642	0.0161833331387982	0.0119922709876903	Pdcd4/Nfatc1/Nfatc2/Dnmt1/Ankrd17/Mecp2	6
GO:0060831	GO:0060831	smoothened signaling pathway involved in dorsal/ventral neural tube patterning	6/2615	16/28891	0.00197009809705642	0.0161833331387982	0.0119922709876903	Ift122/Gli3/Tulp3/Tbc1d32/Tmed2/Prkaca	6
GO:0110156	GO:0110156	methylguanosine-cap decapping	6/2615	16/28891	0.00197009809705642	0.0161833331387982	0.0119922709876903	Dcp1b/Zfp36/Nudt12/Pan3/Dcps/Cnot7	6
GO:0042391	GO:0042391	regulation of membrane potential	64/2615	491/28891	0.0019857691782937	0.0162742190625058	0.0120596198222425	Drd1/Fgf14/Gria1/Kcna5/Cacnb2/Nos1ap/Trpm4/Cnih2/Slc29a1/Dcdc2a/Cacna1d/Wwp2/Atp1a1/Cux2/Dpp6/Clic1/Jun/Nedd4l/Cxadr/Grik2/Rapgef4/Kcnk2/Ywhah/Grip2/Akap7/Gna11/Dmd/Tspan9/Nalcn/Calm3/Bnip3l/Akap9/Ndufc2/Slc8a1/Pink1/Pclo/Mtln/Zmpste24/Ppp1r9a/Akt1/Cx3cl1/Agrn/Prkcz/Pmp22/Rab3gap1/Gclm/Slc4a8/Sh3gl1/P2rx4/Mul1/Dlg1/Psen1/Celf4/Kcnn4/Camk2d/Gnaq/Mecp2/Mfn2/Ssh1/Cln3/Prdx3/Kcnk1/Rbfox2/Mtch2	64
GO:0120033	GO:0120033	negative regulation of plasma membrane bounded cell projection assembly	10/2615	39/28891	0.00198928172475333	0.0162742190625058	0.0120596198222425	Tbc1d30/Slit2/Map4/Cdk10/Capzb/Akt1/Yap1/Cep97/Mak/Rab3ip	10
GO:1904738	GO:1904738	vascular associated smooth muscle cell migration	10/2615	39/28891	0.00198928172475333	0.0162742190625058	0.0120596198222425	Enpp1/Adamts1/Prkg1/Tafa5/Ddit3/Dock7/Myo5a/Smo/Map3k7/Ssh1	10
GO:0045833	GO:0045833	negative regulation of lipid metabolic process	21/2615	118/28891	0.00200862881585144	0.0163889715784317	0.0121446544226984	Dkk3/Ccdc3/Atp1a1/Slc27a1/Ormdl3/Pibf1/Etfbkmt/Wdtc1/Erlin2/Ormdl1/Akt1/Fmo1/Ncor1/Sik2/Apobec1/Pdgfa/Sox9/Lpin1/Sirt1/Sorl1/Ccnc	21
GO:2001244	GO:2001244	positive regulation of intrinsic apoptotic signaling pathway	15/2615	73/28891	0.00200875969620891	0.0163889715784317	0.0121446544226984	Msx1/Flcn/Dnm1l/Nck1/Plscr1/Spop/Ddit3/Bbc3/Bcap31/Bclaf1/Nacc2/Pias4/Sirt1/Becn1/Mtch2	15
GO:0032786	GO:0032786	positive regulation of DNA-templated transcription, elongation	14/2615	66/28891	0.00204240587236354	0.0166183849939404	0.0123146557335159	Ncbp2/Med9/Alyref/Med14/Med31/Ddx39b/Med7/Med21/Ccnt1/Med10/Pwwp2a/Cdc73/Med30/Med19	14
GO:0060038	GO:0060038	cardiac muscle cell proliferation	14/2615	66/28891	0.00204240587236354	0.0166183849939404	0.0123146557335159	Rbp4/Tenm4/Ncam1/Tgfbr3/Cxadr/Kcnk2/Smad1/Jarid2/Zfpm2/Myh10/Dipk2a/Apc/Fgfr2/Yap1	14
GO:0045324	GO:0045324	late endosome to vacuole transport	8/2615	27/28891	0.00205657980551771	0.0166660571032049	0.0123499820070315	Tmem50a/Tmem50b/Leprotl1/Leprot/Chmp4b/Snf8/Becn1/Stam	8
GO:0046426	GO:0046426	negative regulation of receptor signaling pathway via JAK-STAT	8/2615	27/28891	0.00205657980551771	0.0166660571032049	0.0123499820070315	Pibf1/Ptprd/Socs3/Adipor1/Leprot/Gbp7/Suz12/Nf2	8
GO:0060765	GO:0060765	regulation of androgen receptor signaling pathway	8/2615	27/28891	0.00205657980551771	0.0166660571032049	0.0123499820070315	Zbtb7a/Prmt2/Ncor2/Rnf6/Ncor1/Pias2/Hdac1/Sirt1	8
GO:0090316	GO:0090316	positive regulation of intracellular protein transport	25/2615	150/28891	0.00207082577080081	0.0167589170387958	0.0124187936357581	Zic1/Hsp90ab1/Prnp/Gli3/Vamp2/Cep290/Rufy3/Tcaf1/Emd/Xbp1/Bbc3/Pdcd5/Stom/Bcap31/Tomm7/Commd1/B3gat3/Smo/Prkaca/Camk1/Psen1/Kif3a/Gsk3a/C2cd5/Sorl1	25
GO:0098781	GO:0098781	ncRNA transcription	24/2615	142/28891	0.00207678989940254	0.0167820550441333	0.0124359394998234	Egr1/Fos/Taf1b/Rara/Srebf2/Uspl1/Srf/Mepce/Ncor2/Jun/Snapc1/Klf4/Smad1/Nfatc2/Ncor1/Sox9/Mrtfb/Nr3c1/Spin1/Dedd/Ice2/Zc3h8/Wdr82/Ubtf	24
GO:0051150	GO:0051150	regulation of smooth muscle cell differentiation	9/2615	33/28891	0.00208205771876325	0.0167820550441333	0.0124359394998234	Pdcd4/Nfatc1/Nfatc2/Pias1/Fgfr2/Dnmt1/Ankrd17/Sirt1/Mecp2	9
GO:0051642	GO:0051642	centrosome localization	9/2615	33/28891	0.00208205771876325	0.0167820550441333	0.0124359394998234	Syne2/Ccdc141/Ndel1/Akap9/Cep83/Nde1/Ezr/Sun1/Dlg1	9
GO:0042158	GO:0042158	lipoprotein biosynthetic process	19/2615	103/28891	0.00210086606752029	0.0169109875020073	0.0125314818062613	Zdhhc17/Pigh/Clip3/Slc30a5/Rab3gap1/Apobec1/Zdhhc20/Pigs/Zdhhc1/Dpm2/Irgm1/Zdhhc21/Irgm2/Pgap2/Pigk/Mttp/Ugcg/Gpaa1/Zdhhc23	19
GO:0006304	GO:0006304	DNA modification	17/2615	88/28891	0.00211573207444729	0.0170078836412454	0.0126032843669228	Pax6/Apobec2/Kmt2a/Arid4b/Ftx/Tet1/Stpg1/Ehmt2/Zmpste24/Parp2/Apobec1/Dnmt1/Otud4/Prmt5/Mecp2/Ascc3/Tet2	17
GO:0048872	GO:0048872	homeostasis of number of cells	54/2615	401/28891	0.00211950791376059	0.0170154887656107	0.0126089199619824	Crispld1/Enpp1/Tuba1a/Sfxn1/Lgr4/Mb/Zbtb7a/Map7/Cdh2/Srf/Zfp36/Kras/Ildr2/Gprasp2/Kmt2a/Ptpn11/Nfe2l1/Tgfbr3/Pknox1/Nbea/Napepld/Nfix/Tspan9/Nos3/F2r/Ift88/Akt1/Ppp2r1a/Tmem14c/Hmgb1/Itpkb/Ncor1/Il18/Armcx1/L3mbtl3/Slc25a40/Sox9/Klf2/Smo/Caml/Slc25a38/Dnaja3/Acvr2a/Vhl/Kif3a/Add1/Flvcr1/Zc3h8/Zfp36l1/Fam210b/Rbfox2/Tet2/Mtch2/Sos1	54
GO:0061351	GO:0061351	neural precursor cell proliferation	34/2615	225/28891	0.00212711956735431	0.0170538266113353	0.0126373293033134	Pax6/Melk/Bex1/Btg2/Cdh2/Gli3/Ncor2/Cdon/Zfp423/Vcan/Tacc2/Nfix/Wdr47/Kifap3/Daglb/Notch2/Dock7/Ift88/Cx3cl1/Ryk/Nde1/Ptbp2/Gak/Fgfr2/Plxnb2/Smo/Orc3/Atf5/Psmg1/Rsu1/Kif3a/Frs2/Nf2/Bbs1	34
GO:0003205	GO:0003205	cardiac chamber development	31/2615	200/28891	0.00218240836135542	0.0174737969065648	0.0129485382207828	Rbp4/Slit2/Adamts1/Srf/Tnni3/Hes1/Acvr1/Tgfbr3/Dand5/Nfatc1/Zfpm2/Chd7/Myh10/Nos3/Dnah11/Notch2/Jag1/Zmpste24/Ift88/Ap2b1/Fgfr2/Vangl2/Smo/Arid1a/Trip11/Ndst1/Ccn1/Gsk3a/Mdm4/Frs2/Sos1	31
GO:0030072	GO:0030072	peptide hormone secretion	45/2615	321/28891	0.00218954346115367	0.0175076128084003	0.0129735966840194	Rbp4/Prkcb/Sct/Gpr27/Trpm4/Epha5/Adcy5/Gpr68/Cacna1d/C2cd2l/Rph3al/Abcg1/Ildr2/Itsn1/Ptpn11/Nucb2/Rapgef4/Tm7sf3/Pick1/Rab11b/Hfe/Gna11/Chd7/Eipr1/Aacs/Pclo/Slc25a22/Ccdc186/Myo5a/Itpr1/Capn10/Psmd9/Smpd3/Tbc1d1/Prkaca/Raf1/Rfx3/Pfkl/Gnaz/Sirt1/Hmgcr/Gnaq/Snx19/Ncoa6/Irs2	45
GO:0048489	GO:0048489	synaptic vesicle transport	11/2615	46/28891	0.00221515202177755	0.017688856715735	0.0131079031357858	Cnih2/Kif5c/Rab3gap1/Arf1/Fgfr2/Snap91/Bloc1s5/Snapin/Tmem230/Ap3m2/Ap3m1	11
GO:0009914	GO:0009914	hormone transport	55/2615	411/28891	0.00222995097761287	0.0177834154222629	0.0131779735979831	Fgfr4/Rbp4/Prkcb/Sct/Gpr27/Trpm4/Epha5/Adcy5/Slc7a5/Gpr68/Cacna1d/C2cd2l/Rab11fip3/Rph3al/Abcg1/Ildr2/Itsn1/Vamp2/Ptpn11/Nucb2/Rapgef4/Tm7sf3/Pick1/Rab11b/Hfe/Gna11/Tmf1/Chd7/Eipr1/Aacs/Pclo/Cry1/Slc25a22/Ccdc186/Myo5a/Itpr1/Kdm5b/Capn10/Vamp7/Psmd9/Smpd3/Tbc1d1/Prkaca/Raf1/Rfx3/Pfkl/Acvr2a/Gnaz/Sirt1/Hmgcr/Gnaq/Snx19/Mfn2/Ncoa6/Irs2	55
GO:0006354	GO:0006354	DNA-templated transcription elongation	21/2615	119/28891	0.00223519774889006	0.017801647766988	0.0131914842398768	Tcea3/Ncbp2/Med9/Alyref/Med14/Med31/Pcid2/Ddx39b/Med7/Med21/Ccnt1/Med10/Pwwp2a/Cdc73/Med30/Gtf2f2/Wdr82/Paf1/Ubtf/Ctr9/Med19	21
GO:1902806	GO:1902806	regulation of cell cycle G1/S phase transition	30/2615	192/28891	0.00224761956229282	0.0178595116501379	0.0132343628830575	Kcna5/Cdkn1b/Adamts1/Prmt2/Mepce/Acvr1/Mlf1/Klf4/Bcl7a/Gas1/Arid1b/Sass6/Apc/Akt1/Wac/Ube2e2/Cirbp/Bcl7c/Smarcc1/Nacc2/Pkd1/Smarcd1/Arid1a/Dlg1/Jade1/Cdc73/Ankrd17/Rassf1/Paf1/Mnat1	30
GO:0055007	GO:0055007	cardiac muscle cell differentiation	26/2615	159/28891	0.00224840351224919	0.0178595116501379	0.0132343628830575	Pax3/Efnb2/Rgs2/Sorbs2/Meis1/Irx3/Rara/Srf/Acvr1/Cxadr/Lmna/Tsc1/Slc8a1/Myh10/Zmpste24/Ift88/Parp2/Plec/Nr3c1/Ddx39b/Arid1a/Pin1/Sirt1/Camk2d/Gsk3a/Frs2	26
GO:0007052	GO:0007052	mitotic spindle organization	22/2615	127/28891	0.00226953232762893	0.018003559216402	0.0133411058781464	Hspa1a/Stmn1/Spice1/Chek2/Map4/Pibf1/Cep126/Tacc2/Kif2a/Mzt1/Hspa1b/Bccip/Sass6/Numa1/Pkd1/Dctn6/Dctn1/Map9/Cep97/Smc3/Chmp4b/Mecp2	22
GO:0046434	GO:0046434	organophosphate catabolic process	24/2615	143/28891	0.00228591807198938	0.0180858228511475	0.0134020653722036	Cda/Enpp1/Smpd5/Pla2g7/Nt5c/Entpd5/Gpcpd1/Napepld/Gdpd1/Upp2/Nudt12/Nudt16/Hint1/Plcb3/Enpp5/Prdx6/Entpd6/Smpd3/Itpa/Gmpr2/Nudt3/Abhd16a/Fitm2/Plbd2	24
GO:0048675	GO:0048675	axon extension	24/2615	143/28891	0.00228591807198938	0.0180858228511475	0.0134020653722036	Slit2/Ttc3/Hsp90ab1/Ndn/Srf/Vcl/Rufy3/Map1b/Dip2b/Ulk2/Golga4/Ndel1/Cdkl3/Raph1/Rnf6/Ryk/Arhgap32/Adnp/Ttl/Smo/Zfyve27/Wdr36/Plxna4/Dbnl	24
GO:0021988	GO:0021988	olfactory lobe development	12/2615	53/28891	0.00234009628181003	0.0183934626699656	0.0136300344835251	Pax6/Sall3/Slit2/Zic3/Zic1/Srf/Rpgrip1l/Nfix/Chd7/Ttc8/Atf5/Ogdh	12
GO:0031124	GO:0031124	mRNA 3'-end processing	12/2615	53/28891	0.00234009628181003	0.0183934626699656	0.0136300344835251	Rprd1a/Ncbp2/Cstf3/Cstf2t/Slbp/Tent4b/Cdc73/Cstf2/Cpsf6/Zfp36l1/Paf1/Rbfox2	12
GO:0032968	GO:0032968	positive regulation of transcription elongation by RNA polymerase II	12/2615	53/28891	0.00234009628181003	0.0183934626699656	0.0136300344835251	Ncbp2/Med9/Med14/Med31/Med7/Med21/Ccnt1/Med10/Pwwp2a/Cdc73/Med30/Med19	12
GO:0090659	GO:0090659	walking behavior	12/2615	53/28891	0.00234009628181003	0.0183934626699656	0.0136300344835251	Drd1/Efnb3/Enpp1/Zic1/Psap/Hipk2/Oxr1/Dmd/Chd7/Zmpste24/Pmp22/Cln8	12
GO:1904263	GO:1904263	positive regulation of TORC1 signaling	12/2615	53/28891	0.00234009628181003	0.0183934626699656	0.0136300344835251	Syk/Flcn/Rragd/Bmt2/Cul3/Akt1/Wac/Klhl22/Usp4/Gpr137/Sik3/Pip4p1	12
GO:0007611	GO:0007611	learning or memory	46/2615	331/28891	0.00234410996565049	0.0184009572107786	0.0136355881332946	Drd1/C1ql1/Lmx1b/Gria1/Pax6/Mme/Sct/Trpm4/Pde1b/Tuba1a/Egr1/Kcnab1/Dcdc2a/Btg2/Itga5/Ncam1/Prnp/Srf/Kras/Cux2/Kmt2a/Nr4a2/Jun/Eif2ak4/Btbd9/Nfix/Pja2/Tsc1/Prrt1/Dnah11/Ehmt2/Dnaaf4/Prkcz/Abi2/Cln8/Trpm7/Uba6/Adnp/Pias1/Psen1/Ric8a/Hmgcr/Mecp2/Ntan1/Cln3/Bhlhb9	46
GO:0010586	GO:0010586	miRNA metabolic process	19/2615	104/28891	0.00235665547996096	0.0184323373457765	0.0136588416299198	Egr1/Fos/Rara/Srebf2/Srf/Ncor2/Jun/Klf4/Ago1/Smad1/Ncor1/Sox9/Mrtfb/Nr3c1/Tent4b/Snd1/Dis3l2/Drosha/Zswim8	19
GO:0045185	GO:0045185	maintenance of protein location	19/2615	104/28891	0.00235665547996096	0.0184323373457765	0.0136588416299198	Kdelr3/Hspa5/Dand5/Adcy6/Bbs4/Ctnnd1/Pink1/Tmed2/Akt1/Dzip1/Pkd1/Arl2/Sun1/Vps13d/Sorl1/Lats1/Topors/Psmd10/Morc3	19
GO:0043588	GO:0043588	skin development	47/2615	340/28891	0.00235730374503611	0.0184323373457765	0.0136588416299198	Edaradd/Pax6/Lrp4/Apcdd1/Enpp1/Lgr4/Stmn1/Psap/Ahdc1/Srf/Zfp36/Ncor2/Krt10/Klf4/Lncpint/Arrdc3/Kazn/Numa1/Apc/Zmpste24/Flnb/Akt1/Myo5a/Ncor1/Il18/Plec/Pdgfa/Intu/Sox9/Stard7/Gak/Slc39a7/Barx2/Fgfr2/Vangl2/Smo/Yap1/Psen1/Pias4/Zdhhc21/Hdac1/Ugcg/Zfp36l1/Gpr89/Lats1/Txnip/Sos1	47
GO:0046879	GO:0046879	hormone secretion	54/2615	403/28891	0.00236165811144009	0.0184424028884276	0.0136663004589554	Fgfr4/Rbp4/Prkcb/Sct/Gpr27/Trpm4/Epha5/Adcy5/Gpr68/Cacna1d/C2cd2l/Rab11fip3/Rph3al/Abcg1/Ildr2/Itsn1/Vamp2/Ptpn11/Nucb2/Rapgef4/Tm7sf3/Pick1/Rab11b/Hfe/Gna11/Tmf1/Chd7/Eipr1/Aacs/Pclo/Cry1/Slc25a22/Ccdc186/Myo5a/Itpr1/Kdm5b/Capn10/Vamp7/Psmd9/Smpd3/Tbc1d1/Prkaca/Raf1/Rfx3/Pfkl/Acvr2a/Gnaz/Sirt1/Hmgcr/Gnaq/Snx19/Mfn2/Ncoa6/Irs2	54
GO:0090092	GO:0090092	regulation of transmembrane receptor protein serine/threonine kinase signaling pathway	38/2615	261/28891	0.00239017793156057	0.0186409077853096	0.0138133977531516	Bambi/Msx1/Zic2/Npnt/Flcn/Zbtb7a/Magi2/Tob1/Hipk2/Hspa5/Neo1/Zfp423/Hes1/Acvr1/Arid4b/Tgfbr3/Dand5/Ing1/Tet1/Xbp1/Stk11/Numa1/Notch2/Rbbp4/Snx1/Bcl9l/Hdac1/Ccn1/Acvr2a/Fkbp8/Pin1/Sirt1/Sinhcaf/Lemd2/Sorl1/Lats1/Zfp451/Zfp703	38
GO:0006405	GO:0006405	RNA export from nucleus	17/2615	89/28891	0.00239894377795648	0.018660865377558	0.0138281868483554	Nup62cl/Fyttd1/Ncbp2/Hnrnpa2b1/Tsc1/Nol6/Ssb/Alyref/Pcid2/Ddx39b/Akap8l/Xpo5/Xpo1/Gle1/Thoc2/Cpsf6/Phax	17
GO:0014855	GO:0014855	striated muscle cell proliferation	17/2615	89/28891	0.00239894377795648	0.018660865377558	0.0138281868483554	Rbp4/Tenm4/Ncam1/Angpt1/Tgfbr3/Cxadr/Kcnk2/Smad1/Jarid2/Zfpm2/Myh10/Dipk2a/Apc/Fgfr2/Yap1/Sirt1/Kpna1	17
GO:0007043	GO:0007043	cell-cell junction assembly	27/2615	168/28891	0.00241593187850734	0.0187687317641662	0.0139081186477922	Cdh8/Cdh20/Cldn3/Cdh11/Hopx/Pkp4/Mpp7/Flcn/Hdac7/Cdh26/Irx3/Cdh2/Srf/Vcl/Epb41l3/Nedd4l/Nphp1/Actg1/Pkn2/Ctnnd1/Abi2/Pmp22/Prkaca/Hipk1/Dlg1/Slc39a9/Zfp703	27
GO:0061326	GO:0061326	renal tubule development	20/2615	112/28891	0.00243254915541422	0.0188734426729106	0.0139857121560182	Prom1/Mtss1/Irx1/Npnt/Lgr4/Irx3/Hs2st1/Gli3/Tmem59l/Hes1/Aqp11/Kif26b/Notch2/Jag1/Ttc8/Sox9/Smo/Yap1/Dlg1/Klhl3	20
GO:0090162	GO:0090162	establishment of epithelial cell polarity	10/2615	40/28891	0.00244031536101847	0.0188849630190528	0.0139942490322985	Fat1/Spag6l/Hes1/Amot/Arf6/Amotl1/Ttc8/Vangl2/Myo18a/Pkd1	10
GO:1904262	GO:1904262	negative regulation of TORC1 signaling	10/2615	40/28891	0.00244031536101847	0.0188849630190528	0.0139942490322985	Bmt2/Sesn3/Castor2/Tsc1/Stk11/Prkaca/Ube2w/Atm/Ube2d1/Ywhag	10
GO:1901989	GO:1901989	positive regulation of cell cycle phase transition	21/2615	120/28891	0.00248298476051932	0.0190950947655447	0.0141499621246161	Kcna5/Adamts1/Mepce/Chek2/Rcc2/Hspa2/Cul3/Rrm2b/Sass6/Lmnb1/Akt1/Ube2e2/Ddx39b/Anapc11/Cdc73/Ankrd17/Mapk15/Camk2d/Mecp2/Paf1/Cdc23	21
GO:0008156	GO:0008156	negative regulation of DNA replication	7/2615	22/28891	0.00248334676644869	0.0190950947655447	0.0141499621246161	Inppl1/Lig3/Gtpbp4/Ttf1/Terf1/Mapk15/Atr	7
GO:0021513	GO:0021513	spinal cord dorsal/ventral patterning	7/2615	22/28891	0.00248334676644869	0.0190950947655447	0.0141499621246161	Ift122/Rfx4/Gli3/Tulp3/Ift88/Intu/Smo	7
GO:0070935	GO:0070935	3'-UTR-mediated mRNA stabilization	7/2615	22/28891	0.00248334676644869	0.0190950947655447	0.0141499621246161	Zfp36/Larp4b/Angel2/Tent4b/Mettl16/Rbm24/Tent4a	7
GO:2001135	GO:2001135	regulation of endocytic recycling	7/2615	22/28891	0.00248334676644869	0.0190950947655447	0.0141499621246161	Arhgap1/Atp9a/Rab11fip3/Rab11b/Eipr1/Commd1/Sorl1	7
GO:0007041	GO:0007041	lysosomal transport	22/2615	128/28891	0.00251116362093738	0.0192712680697184	0.0142805111274901	Hspa1a/Kif13a/Psap/Gcc2/Atp13a2/Pink1/Gnptab/Mgrn1/Arf1/Snx16/Gak/Vamp7/Snapin/Aktip/Gprasp1/Mtm1/Chmp4b/Vps11/Sorl1/Cln3/Hgsnat/Becn1	22
GO:0006665	GO:0006665	sphingolipid metabolic process	24/2615	144/28891	0.00251266824657562	0.0192712680697184	0.0142805111274901	Sgms2/Smpd5/St3gal1/B4galt6/B3galt2/Map7/Psap/Hacd2/Ormdl3/Tm9sf2/Ormdl1/Vapa/Cln8/Kdsr/Samd8/Smpd3/Elovl4/Itgb8/Sgms1/Sptssa/Crem/Ccn1/Agk/Ugcg	24
GO:0001558	GO:0001558	regulation of cell growth	60/2615	459/28891	0.00251588084639476	0.0192713267890085	0.0142805546400121	Epha7/Cda/Slit2/Enpp1/Rgs2/Msx1/Cdkn1b/Tro/Ttc3/Srf/Dcbld2/Plaat1/Nedd4l/Rufy3/Map1b/Dab2ip/Dip2b/Ulk2/Golga4/Ip6k2/Cdkn2aip/Ndel1/Xbp1/Stk11/Cdkl3/Gas1/Bbc3/N6amt1/Rnf6/Akt1/Meaf6/Ryk/Klhl22/Dnajb2/Arhgap32/Parp2/Cirbp/Adnp/Nr3c1/Ddx39b/Ttl/Zfyve27/Wdr36/Adipor1/Ing4/Mul1/Uri1/Ndufs3/Yap1/Jade1/Cdc73/Plxna4/Pin1/Sirt1/Foxk1/Gsk3a/Mecp2/Nf2/Psmd10/Dbnl	60
GO:0051145	GO:0051145	smooth muscle cell differentiation	16/2615	82/28891	0.00253540234348893	0.019396150497963	0.0143730522565805	Npnt/Srf/Pdcd4/Hes1/Acvr1/Nfatc1/Nfatc2/Sox9/Pias1/Fgfr2/Vangl2/Mrtfb/Dnmt1/Ankrd17/Sirt1/Mecp2	16
GO:0007097	GO:0007097	nuclear migration	9/2615	34/28891	0.00260723936259385	0.0198950891970518	0.01474277881627	Pax6/Syne2/Tacc2/Lmna/Myh10/Dock7/Lmnb1/Dctn1/Sun1	9
GO:0061842	GO:0061842	microtubule organizing center localization	9/2615	34/28891	0.00260723936259385	0.0198950891970518	0.01474277881627	Syne2/Ccdc141/Ndel1/Akap9/Cep83/Nde1/Ezr/Sun1/Dlg1	9
GO:0030509	GO:0030509	BMP signaling pathway	27/2615	169/28891	0.00263272450405475	0.0200374352264044	0.0148482609282292	Bmpr1b/Bambi/Msx1/Zcchc12/Egr1/Tob1/Hipk2/Pdcd4/Neo1/Zfp423/Hes1/Acvr1/Tgfbr3/Hivep1/Dand5/Hfe/Smad1/Numa1/Notch2/Id1/Smpd3/Rgmb/Ccn1/Acvr2a/Fkbp8/Lemd2/Sorl1	27
GO:0016579	GO:0016579	protein deubiquitination	19/2615	105/28891	0.00263808725194469	0.0200374352264044	0.0148482609282292	Usp29/Usp11/Usp54/Usp45/Usp37/Dnajb2/Otud1/Usp38/Usp4/Usp2/Otud4/Usp19/Otud6b/Usp50/Ubxn1/Atxn7l3/Usp5/Trim21/Usp8	19
GO:0072080	GO:0072080	nephron tubule development	19/2615	105/28891	0.00263808725194469	0.0200374352264044	0.0148482609282292	Prom1/Mtss1/Irx1/Npnt/Lgr4/Irx3/Hs2st1/Gli3/Tmem59l/Hes1/Aqp11/Kif26b/Notch2/Jag1/Sox9/Smo/Yap1/Dlg1/Klhl3	19
GO:0043113	GO:0043113	receptor clustering	15/2615	75/28891	0.00265315099832382	0.0200374352264044	0.0148482609282292	Dlg2/Lrp4/Sorbs2/Ift122/Magi2/Cdh2/Grik2/Pick1/Grip2/Agrn/Arhgef9/Dnaja3/Dlg1/Mesd/Ssh1	15
GO:0051298	GO:0051298	centrosome duplication	15/2615	75/28891	0.00265315099832382	0.0200374352264044	0.0148482609282292	Spice1/Trim37/Cetn4/Kat2b/Cep44/Tmem67/Sass6/Azin1/Nde1/Chordc1/Xpo1/Sirt1/Cep63/Ppp1r35/Chmp4b	15
GO:0036010	GO:0036010	protein localization to endosome	8/2615	28/28891	0.00265350836686721	0.0200374352264044	0.0148482609282292	Arf6/Akap11/Ezr/Zdhhc1/Tollip/Sorl1/Nf2/Washc2	8
GO:0045048	GO:0045048	protein insertion into ER membrane	8/2615	28/28891	0.00265350836686721	0.0200374352264044	0.0148482609282292	Tram1l1/Emc7/Ccdc47/Mmgt1/Tram1/Caml/Emc3/Wdr83os	8
GO:0061744	GO:0061744	motor behavior	8/2615	28/28891	0.00265350836686721	0.0200374352264044	0.0148482609282292	Tuba1a/Ormdl3/Wdr47/Adarb1/Ormdl1/Pmp22/Nr3c1/Dctn1	8
GO:0009262	GO:0009262	deoxyribonucleotide metabolic process	11/2615	47/28891	0.00265921724774168	0.0200374352264044	0.0148482609282292	Cda/Nt5c/Upp2/Cmpk1/Nudt16/Rrm2b/Nme1/Ak3/Dtymk/Tk2/Adk	11
GO:0010824	GO:0010824	regulation of centrosome duplication	11/2615	47/28891	0.00265921724774168	0.0200374352264044	0.0148482609282292	Spice1/Trim37/Kat2b/Tmem67/Sass6/Azin1/Chordc1/Xpo1/Sirt1/Ppp1r35/Chmp4b	11
GO:0072521	GO:0072521	purine-containing compound metabolic process	62/2615	479/28891	0.00271787457196782	0.0204079517418389	0.0151228233079563	Qprt/Abcg2/Acot3/Adcy5/Enpp1/Ak4/Acly/Flcn/Mthfd2l/Suclg2/Nt5c/Acot1/Nampt/Dnm1l/Me2/Prps2/Adcy6/Nudt12/Nudt16/Ndufc2/Hint1/Nos3/Rpe/Slc4a7/Acot5/Acadsb/Rpia/Icmt/Mdh1b/Nme1/Fmo1/Ak3/Ldha/Ndufb4/Nudt2/Gart/Pdk2/Nme5/Gpat4/Dcakd/Itpa/Gmpr2/Dnajc30/Oxsm/Atpsckmt/Pdk3/Pcmt1/Mccc2/Ndufs3/Dmac2l/Ogdh/Adk/Nudt3/Pcx/Hmgcr/Sdhb/Dlat/Fitm2/Slc25a25/Oard1/Rd3/Pmvk	62
GO:0007369	GO:0007369	gastrulation	29/2615	186/28891	0.00271857131967619	0.0204079517418389	0.0151228233079563	Tenm4/Wls/Zic3/Itga5/Ahdc1/Srf/Otx2/Dusp1/Acvr1/Amot/Klf4/Cul3/Smad1/Itgav/Epb41l5/Lmbrd1/Vangl2/Myadm/Pofut2/Prkaca/Arid1a/Cdc73/Ric8a/Acvr2a/Frs2/Kdm6a/Nf2/Paf1/Ctr9	29
GO:0050770	GO:0050770	regulation of axonogenesis	29/2615	186/28891	0.00271857131967619	0.0204079517418389	0.0151228233079563	Epha7/Slit2/Lrp4/Efnb3/Ttc3/Cdh2/Srf/Rufy3/Map1b/Vim/Dip2b/Ulk2/Golga4/Ndel1/Sipa1l1/Stk11/Cdkl3/Rnf6/Kif13b/Ryk/Arhgap32/Adnp/Snap91/Plxnb2/Zfyve27/Psen1/Plxna4/Arhgap35/Dbnl	29
GO:0046328	GO:0046328	regulation of JNK cascade	25/2615	153/28891	0.00272745390013216	0.0204491026203176	0.0151533171797604	Tpd52l1/Hipk2/Grik2/Map2k7/Dab2ip/Fgd4/Dusp22/Ankrd6/Pja2/Ulk4/Mdfic/Lmnb1/Akt1/Hmgb1/Ncor1/Taok1/Dusp16/Gstp1/Map3k5/Map3k7/Mbip/Zfp622/Gps2/Taok3/Gadd45g	25
GO:0045926	GO:0045926	negative regulation of growth	38/2615	263/28891	0.0027341893046031	0.0204695272886833	0.0151684523905217	Rbp4/Epha7/Cda/Slit2/Enpp1/Rgs2/Msx1/Cdkn1b/Tro/Ttc3/Dcbld2/Cxadr/Dab2ip/Kcnk2/Dip2b/Ulk2/Ip6k2/Cdkn2aip/Jarid2/Stk11/Cdkl3/Gas1/Bbc3/Rnf6/Apc/Ryk/Dnajb2/Cirbp/Ankrd26/Adipor1/Ing4/Mul1/Ndufs3/Rai1/Foxk1/Gsk3a/Mecp2/Nf2	38
GO:0071456	GO:0071456	cellular response to hypoxia	21/2615	121/28891	0.00275352053348875	0.0204695272886833	0.0151684523905217	Drd1/Mgarp/Ak4/Egr1/Cpeb2/Hyou1/Kcnk2/Bnip3l/Pink1/Akt1/Npepps/Rwdd3/Commd1/Tmbim6/Usp19/Pdk3/Vhl/Sirt1/Kdm6a/Zfp36l1/Ubqln1	21
GO:0021795	GO:0021795	cerebral cortex cell migration	12/2615	54/28891	0.00276507684991492	0.0204695272886833	0.0151684523905217	Cdk5r2/Slit2/Syne2/Ccdc141/Lrp8/Gli3/Dab2ip/Wdr47/Ndel1/Pex13/Sun1/Psen1	12
GO:0006047	GO:0006047	UDP-N-acetylglucosamine metabolic process	5/2615	12/28891	0.00278311213886048	0.0204695272886833	0.0151684523905217	Gfpt1/Gnpnat1/Gne/Uap1/Gnpda2	5
GO:0007100	GO:0007100	mitotic centrosome separation	5/2615	12/28891	0.00278311213886048	0.0204695272886833	0.0151684523905217	Ndel1/Ubxn2b/Nde1/Nsfl1c/Map9	5
GO:0009133	GO:0009133	nucleoside diphosphate biosynthetic process	5/2615	12/28891	0.00278311213886048	0.0204695272886833	0.0151684523905217	Ak4/Cad/Cmpk1/Ak3/Dtymk	5
GO:0010998	GO:0010998	regulation of translational initiation by eIF2 alpha phosphorylation	5/2615	12/28891	0.00278311213886048	0.0204695272886833	0.0151684523905217	Nck1/Ppp1r15a/Eif2ak4/Dnajc3/Tmed2	5
GO:0060433	GO:0060433	bronchus development	5/2615	12/28891	0.00278311213886048	0.0204695272886833	0.0151684523905217	Spdef/Srf/Tulp3/Sox9/Foxp4	5
GO:0060628	GO:0060628	regulation of ER to Golgi vesicle-mediated transport	5/2615	12/28891	0.00278311213886048	0.0204695272886833	0.0151684523905217	Gas1/Arf1/Sorl1/Scfd1/Stx18	5
GO:0070262	GO:0070262	peptidyl-serine dephosphorylation	5/2615	12/28891	0.00278311213886048	0.0204695272886833	0.0151684523905217	Dusp1/Nck1/Ppp1r15a/Pptc7/Ppp2r1a	5
GO:1902513	GO:1902513	regulation of organelle transport along microtubule	5/2615	12/28891	0.00278311213886048	0.0204695272886833	0.0151684523905217	Nefh/Cnih2/Stk11/Hap1/Mecp2	5
GO:1904779	GO:1904779	regulation of protein localization to centrosome	5/2615	12/28891	0.00278311213886048	0.0204695272886833	0.0151684523905217	Rab11fip3/Apc/Ubxn2b/Nsfl1c/Bicd1	5
GO:1905456	GO:1905456	regulation of lymphoid progenitor cell differentiation	5/2615	12/28891	0.00278311213886048	0.0204695272886833	0.0151684523905217	Flcn/Hes1/Pcid2/Zbtb1/Sos1	5
GO:2000303	GO:2000303	regulation of ceramide biosynthetic process	5/2615	12/28891	0.00278311213886048	0.0204695272886833	0.0151684523905217	Ormdl3/Ormdl1/Samd8/Smpd3/Ccn1	5
GO:0006278	GO:0006278	RNA-templated DNA biosynthetic process	13/2615	61/28891	0.00278464548846548	0.0204695272886833	0.0151684523905217	Map2k7/Map3k4/Gnl3l/Cct7/Ctc1/Tent4b/Nop10/Terf1/Mapk15/Atm/Rad50/Gar1/Atr	13
GO:0007004	GO:0007004	telomere maintenance via telomerase	13/2615	61/28891	0.00278464548846548	0.0204695272886833	0.0151684523905217	Map2k7/Map3k4/Gnl3l/Cct7/Ctc1/Tent4b/Nop10/Terf1/Mapk15/Atm/Rad50/Gar1/Atr	13
GO:0015833	GO:0015833	peptide transport	47/2615	343/28891	0.00280690494040733	0.0205546924610928	0.0152315619994934	Rbp4/Prkcb/Sct/Gpr27/Trpm4/Epha5/Disp1/Adcy5/Gpr68/Cacna1d/C2cd2l/Rph3al/Abcg1/Ildr2/Itsn1/Ptpn11/Nucb2/Rapgef4/Tm7sf3/Pick1/Rab11b/Hfe/Gna11/Chd7/Eipr1/Aacs/Pclo/Slc25a22/Ccdc186/Myo5a/Itpr1/Capn10/Psmd9/Smpd3/Tbc1d1/Prkaca/Raf1/Rfx3/Pfkl/Gnaz/Sirt1/Hmgcr/Gnaq/Snx19/Ncoa6/Irs2/Tap1	47
GO:0015693	GO:0015693	magnesium ion transport	6/2615	17/28891	0.00281332311582894	0.0205546924610928	0.0152315619994934	Tusc3/Magt1/Nipal3/Mrs2/Nipal2/Mmgt1	6
GO:0060766	GO:0060766	negative regulation of androgen receptor signaling pathway	6/2615	17/28891	0.00281332311582894	0.0205546924610928	0.0152315619994934	Zbtb7a/Ncor2/Ncor1/Pias2/Hdac1/Sirt1	6
GO:0071498	GO:0071498	cellular response to fluid shear stress	6/2615	17/28891	0.00281332311582894	0.0205546924610928	0.0152315619994934	Mtss1/Ass1/Klf4/Xbp1/Plec/Klf2	6
GO:1903541	GO:1903541	regulation of exosomal secretion	6/2615	17/28891	0.00281332311582894	0.0205546924610928	0.0152315619994934	Atp9a/Atp13a2/Sdc4/Smpd3/Snf8/Stam	6
GO:0006497	GO:0006497	protein lipidation	18/2615	98/28891	0.00284891158690578	0.0207894482670685	0.0154055221606696	Zdhhc17/Pigh/Clip3/Slc30a5/Rab3gap1/Zdhhc20/Pigs/Zdhhc1/Dpm2/Irgm1/Zdhhc21/Irgm2/Pgap2/Pigk/Mttp/Ugcg/Gpaa1/Zdhhc23	18
GO:0007015	GO:0007015	actin filament organization	61/2615	471/28891	0.0028850545129216	0.0210276761044819	0.0155820551874924	Pdlim3/Slit2/Pacsin1/Marcksl1/Mtss1/Enah/Hsp90b1/Stmn1/Shroom3/Myo6/Fat1/Srf/Spag6l/Wasf3/Rufy3/Flii/Nck1/Pick1/Actg1/Catip/Synpo2/Cul3/Bbs4/Capzb/Arhgap18/Tsc1/Zbed3/Arf6/Sptbn1/Arhgap12/Myh10/Pik3ca/Jmy/Inppl1/Ppp1r9a/Rflnb/Cx3cl1/Ttc8/Myo5a/Kctd13/Mical3/Abi2/Ezr/Plec/Arf1/Vasp/Tnfaip1/Id1/Sdc4/Myadm/Prkci/Naa80/Dlg1/Add1/Ssh1/Arhgap35/Nf2/Lats1/Dbnl/Washc2/Ppfia1	61
GO:0061436	GO:0061436	establishment of skin barrier	10/2615	41/28891	0.00296974650132289	0.0216176987960514	0.0160192773558492	Stmn1/Srf/Ncor2/Klf4/Ncor1/Il18/Plec/Stard7/Gak/Ugcg	10
GO:0055074	GO:0055074	calcium ion homeostasis	48/2615	353/28891	0.00297479146797212	0.0216176987960514	0.0160192773558492	Drd1/Npsr1/Prkcb/Herpud1/Sv2b/Enpp1/Wfs1/Marcksl1/Plch1/Kctd17/Pygm/Tnni3/Atp13a3/Nucb2/Grik2/Snx10/Ddit3/Dmd/Calm3/Micu1/Chd7/Atp13a2/Bbc3/Cib2/Slc8a1/Pacs2/Mtln/F2r/Micu3/Itgav/Cx3cl1/Myo5a/Pdzd8/Bcap31/Plcb3/Itpr1/Ccdc47/Tmbim6/Hap1/Immt/Slc30a1/Psen1/Cherp/Camk2d/Atp2c1/Mfn2/Cln3/Tspoap1	48
GO:0006163	GO:0006163	purine nucleotide metabolic process	58/2615	444/28891	0.0029767927163031	0.0216176987960514	0.0160192773558492	Qprt/Acot3/Adcy5/Enpp1/Ak4/Acly/Flcn/Mthfd2l/Suclg2/Nt5c/Acot1/Nampt/Dnm1l/Me2/Prps2/Adcy6/Nudt12/Nudt16/Ndufc2/Hint1/Nos3/Rpe/Slc4a7/Acot5/Acadsb/Rpia/Mdh1b/Nme1/Fmo1/Ak3/Ldha/Ndufb4/Nudt2/Gart/Pdk2/Nme5/Gpat4/Dcakd/Itpa/Gmpr2/Dnajc30/Oxsm/Atpsckmt/Pdk3/Mccc2/Ndufs3/Dmac2l/Ogdh/Adk/Nudt3/Pcx/Hmgcr/Sdhb/Dlat/Fitm2/Slc25a25/Rd3/Pmvk	58
GO:0051258	GO:0051258	protein polymerization	40/2615	282/28891	0.0030126472558495	0.0218516863081098	0.0161926681912398	Slit2/Cdkn1b/Mtss1/Tuba1a/Stmn1/Map4/Map1b/Tppp3/Flii/Nck1/Catip/Mzt1/Tubgcp5/Bbs4/Ndel1/Capzb/Arhgap18/Arf6/Akap9/Sptbn1/Clip3/Numa1/Apc/Ppp1r9a/Mapre1/Nde1/Togaram1/Vasp/Myadm/Pde4dip/Arl2/Dctn1/Slain2/Dlg1/Add1/Chmp4b/Mecp2/Ssh1/Lats1/Dbnl	40
GO:1904705	GO:1904705	regulation of vascular associated smooth muscle cell proliferation	15/2615	76/28891	0.00303427965171786	0.0219556240021414	0.0162696887272426	Cdkn1b/Adamts1/Prkg1/Tafa5/Pdcd4/Jun/Fgfr2/Dnmt1/Ddx39b/Gstp1/Map3k5/Map3k7/Camk2d/Frs2/Mfn2	15
GO:2000036	GO:2000036	regulation of stem cell population maintenance	15/2615	76/28891	0.00303427965171786	0.0219556240021414	0.0162696887272426	Arid4b/Ing1/Bcl7a/Tet1/Cnot1/Bcl7c/Smarcc1/Rbbp4/Smo/Cnot2/Smarcd1/Arid1a/Yap1/Hdac1/Sinhcaf	15
GO:0017015	GO:0017015	regulation of transforming growth factor beta receptor signaling pathway	23/2615	138/28891	0.0030506170241121	0.0220473078918102	0.0163376288753372	Bambi/Npnt/Flcn/Zbtb7a/Hipk2/Hspa5/Arid4b/Tgfbr3/Dand5/Ing1/Tet1/Xbp1/Stk11/Rbbp4/Snx1/Bcl9l/Hdac1/Pin1/Sirt1/Sinhcaf/Lats1/Zfp451/Zfp703	23
GO:0006874	GO:0006874	intracellular calcium ion homeostasis	45/2615	327/28891	0.00313348107165256	0.0226189936180635	0.01676126287522	Drd1/Npsr1/Prkcb/Herpud1/Sv2b/Wfs1/Marcksl1/Plch1/Kctd17/Pygm/Tnni3/Atp13a3/Nucb2/Grik2/Ddit3/Dmd/Calm3/Micu1/Chd7/Atp13a2/Bbc3/Slc8a1/Pacs2/Mtln/F2r/Micu3/Itgav/Cx3cl1/Myo5a/Pdzd8/Bcap31/Plcb3/Itpr1/Ccdc47/Tmbim6/Hap1/Immt/Slc30a1/Psen1/Cherp/Camk2d/Atp2c1/Mfn2/Cln3/Tspoap1	45
GO:0098927	GO:0098927	vesicle-mediated transport between endosomal compartments	11/2615	48/28891	0.00317237541251722	0.0228722941912063	0.0169489651914494	Rab11fip3/Rab5a/Ezr/Snx16/Aktip/Snx12/Vps11/Sorl1/Snf8/Nf2/Becn1	11
GO:0032984	GO:0032984	protein-containing complex disassembly	36/2615	248/28891	0.00321166248561245	0.0231278161987876	0.0171383136484053	Sh3gl2/Stmn1/Map1b/Apc2/Flii/Insr/Wdr47/Capzb/Sptbn1/Pik3ca/Snap29/Apc/Zmpste24/Mical3/Smarcc1/Taok1/Tecpr1/Gak/Snx14/Snapin/Sh3gl1/Smarcd1/Dnajc17/Arid1a/Vmp1/Spef1/Irgm1/Irgm2/Setx/Add1/Chmp4b/Phf23/Mid1/Cln3/Ubqln1/Becn1	36
GO:0007020	GO:0007020	microtubule nucleation	9/2615	35/28891	0.00323199441908554	0.0232257947597908	0.0172109183117622	Mzt1/Tubgcp5/Ndel1/Akap9/Nde1/Pde4dip/Dctn1/Slain2/Mecp2	9
GO:0031122	GO:0031122	cytoplasmic microtubule organization	13/2615	62/28891	0.00323685614646678	0.0232257947597908	0.0172109183117622	Cep126/Tacc2/Tubgcp5/Ccdc13/Clip3/Numa1/Apc/Ift88/Ezr/Pde4dip/Wdr73/Slain2/Dlg1	13
GO:0051653	GO:0051653	spindle localization	13/2615	62/28891	0.00323685614646678	0.0232257947597908	0.0172109183117622	Pax6/Map4/Spata17/Ndel1/Zbed3/Bccip/Numa1/Mapre1/Ubxn2b/Nde1/Nsfl1c/Llgl1/Dctn1	13
GO:0097352	GO:0097352	autophagosome maturation	12/2615	55/28891	0.00325059873844301	0.0232966033543001	0.0172633893229148	Snap29/Tecpr1/Snx14/Snapin/Vmp1/Irgm1/Irgm2/Chmp4b/Phf23/Cln3/Ubqln1/Becn1	12
GO:0002067	GO:0002067	glandular epithelial cell differentiation	16/2615	84/28891	0.00326711419956427	0.0233592838073484	0.0173098371697297	Spdef/Pax6/Rara/Cdh2/Hes1/Klf4/Xbp1/Pdpk1/Sox9/Fgfr2/Gpat4/Smo/Rfx3/Foxp4/Yap1/Vhl	16
GO:0060042	GO:0060042	retina morphogenesis in camera-type eye	16/2615	84/28891	0.00326711419956427	0.0233592838073484	0.0173098371697297	Rbp4/Prom1/Ahi1/Rpgrip1l/Hipk2/Rom1/Cdon/Rpgr/Irx5/Thrb/Bbs4/Slc4a7/Ttc8/Sox9/Man2a1/Hipk1	16
GO:0043583	GO:0043583	ear development	37/2615	257/28891	0.00327484004363829	0.0233867139933456	0.0173301636513575	Otx1/Enpp1/Msx1/Zic3/Cdkn1b/Pou3f4/Tmie/Psap/Myo6/Cecr2/Rpgrip1l/Gli3/Alg10b/Frem2/Otx2/Spag6l/Ptpn11/Hes1/Lrig3/Wdpcp/Mpv17/Nfix/Chd7/Gas1/Ankrd24/Slc4a7/Jag1/Ift88/Ttc8/Sox9/Fgfr2/Vangl2/Bloc1s5/Sdc4/Trip11/Kif3a/Lrp10	37
GO:2001252	GO:2001252	positive regulation of chromosome organization	19/2615	107/28891	0.00328578217649275	0.0234289651608324	0.017361472865949	Atrx/Map2k7/Map3k4/Hnrnpa2b1/Numa1/Slx1b/Terf2ip/Hnrnpd/Cct7/Slf1/Nfrkb/Ruvbl1/Actr8/Terf1/Naf1/Mapk15/Atm/Rad50/Atr	19
GO:0071218	GO:0071218	cellular response to misfolded protein	7/2615	23/28891	0.00329403714249672	0.0234289651608324	0.017361472865949	Sdf2l1/Cul3/Akirin2/Rnf5/Dnajb14/Ube2w/Dnajc18	7
GO:0098780	GO:0098780	response to mitochondrial depolarisation	7/2615	23/28891	0.00329403714249672	0.0234289651608324	0.017361472865949	Pink1/Huwe1/Tomm7/Mul1/Gps2/Mfn2/Becn1	7
GO:0007517	GO:0007517	muscle organ development	51/2615	382/28891	0.00329634201331519	0.0234289651608324	0.017361472865949	Pax3/Disp1/Msx1/Mtss1/Nr4a1/Egr1/Fos/Hdac7/Btg2/Kras/Tnni3/Angpt1/Cdon/Tgfbr3/Lncpint/Nr2f2/Boc/Gpcpd1/Atf3/Lmna/Nfix/Dmd/Emd/Xbp1/Zfpm2/Chd7/Adarb1/Gtf3c5/Id3/Flnb/Pmp22/Plec/Barx2/Fxr1/Fgfr2/Vangl2/Mrtfb/Usp2/Smo/Usp19/Mtm1/Bcl9l/Sirt1/Foxk1/Rbm24/Nr1d2/Bcl9/Hmgcr/Lemd2/Unc45a/Frg1	51
GO:0051047	GO:0051047	positive regulation of secretion	57/2615	437/28891	0.00331984337724864	0.0235405932480989	0.0174441921834626	Fgfr4/Rbp4/Cdk5r2/Prkcb/Sct/Gpr27/Trpm4/Wls/Syk/Gpr68/Cacna1d/C2cd2l/Rph3al/Abcg1/Itsn1/Anxa2/Ptpn11/Dnm1l/Nucb2/Rapgef4/Tm7sf3/Hfe/Gna11/Tmf1/Xbp1/Arf6/Atp13a2/Rab5a/Myh10/Aacs/Pink1/Sec24a/Itpr1/Rab3gap1/Golph3l/Capn10/Arf1/Zp3/Lgals3/Vamp7/Nr3c1/Myo18a/Psmd9/Sdc4/Smpd3/Rab2b/Slc4a8/Prkaca/Acvr2a/Sirt1/Kcnn4/Gnaq/Mfn2/Snf8/Ncoa6/Irs2/Stam	57
GO:0009259	GO:0009259	ribonucleotide metabolic process	49/2615	364/28891	0.00331987744460134	0.0235405932480989	0.0174441921834626	Cda/Acot3/Adcy5/Enpp1/Ak4/Acly/Flcn/Suclg2/Nt5c/Entpd5/Cad/Acot1/Dnm1l/Prps2/Upp2/Adcy6/Cmpk1/Ndufc2/Hint1/Acot5/Acadsb/Nme1/Ak3/Ndufb4/Nudt2/Gart/Pdk2/Nme5/Gpat4/Dcakd/Itpa/Gmpr2/Dnajc30/Oxsm/Atpsckmt/Pdk3/Mccc2/Ndufs3/Dmac2l/Rnaseh2b/Ogdh/Adk/Nudt3/Hmgcr/Sdhb/Dlat/Fitm2/Slc25a25/Pmvk	49
GO:0048661	GO:0048661	positive regulation of smooth muscle cell proliferation	20/2615	115/28891	0.00334272300858723	0.0236746683753063	0.017543545341702	Egr1/Adamts1/Jun/Nampt/Pik3ca/Akt1/Cx3cl1/Il18/Fgfr2/Dnmt1/Ddx39b/Smpd3/Map3k5/Map3k7/Camk2d/Hmgcr/Frs2/Gnaq/Mfn2/Mnat1	20
GO:0021782	GO:0021782	glial cell development	23/2615	139/28891	0.00334928462414179	0.0236932334646642	0.0175573025560275	Drd1/Mal/Cntn1/Enpp1/Tenm4/Cspg5/B4galt6/Kras/Wasf3/Vim/Pick1/Nfix/Dmd/Ulk4/Akt1/Pmp22/Plec/Adam22/Smo/Raf1/Eif2b3/Psen1/Sos1	23
GO:0007498	GO:0007498	mesoderm development	21/2615	123/28891	0.00336930809257498	0.0237255307033596	0.0175812356503578	Wls/Zic2/Zic3/Irx3/Ahdc1/Srf/Otx2/Acvr1/Dand5/Smad1/Churc1/Epb41l5/Smo/Pofut2/Prkaca/Yap1/Mesd/Acvr2a/Kdm6a/Zfp36l1/Nf2	21
GO:0051101	GO:0051101	regulation of DNA binding	21/2615	123/28891	0.00336930809257498	0.0237255307033596	0.0175812356503578	Pax6/Msx1/Zbtb7a/Hipk2/Hes1/Jun/Klf4/Ddit3/Zmpste24/Rnf220/Hmgb1/Nme1/Id1/Smo/H1f0/Dot1l/Hipk1/Psen1/Ddrgk1/Sirt1/Dazap2	21
GO:2000779	GO:2000779	regulation of double-strand break repair	22/2615	131/28891	0.00337011918844046	0.0237255307033596	0.0175812356503578	Morf4l1/Bcl7a/Arid1b/Smchd1/Kmt5a/Meaf6/Trp53bp1/Bcl7c/Smarcc1/Cyren/Terf2ip/Morf4l2/Smarcd1/Senp3/Arid1a/Slf1/Ruvbl1/Pias4/Brd8/Sirt1/Atr/Ppp4c	22
GO:0006515	GO:0006515	protein quality control for misfolded or incompletely synthesized proteins	8/2615	29/28891	0.00337752441078926	0.0237255307033596	0.0175812356503578	Sdf2l1/Zer1/Cul3/Akirin2/Oma1/Fbxl17/Rnf5/Ube2w	8
GO:0006891	GO:0006891	intra-Golgi vesicle-mediated transport	8/2615	29/28891	0.00337752441078926	0.0237255307033596	0.0175812356503578	Cog7/Rab6b/Golga5/Cog1/Cope/Cog5/Trappc3/Copg2	8
GO:0071108	GO:0071108	protein K48-linked deubiquitination	8/2615	29/28891	0.00337752441078926	0.0237255307033596	0.0175812356503578	Usp29/Usp37/Otud4/Usp19/Usp50/Ubxn1/Usp5/Usp8	8
GO:0060420	GO:0060420	regulation of heart growth	17/2615	92/28891	0.00344438892046756	0.024157588833126	0.0179014019677755	Rbp4/Rgs2/Ncam1/Tgfbr3/Cxadr/Kcnk2/Jarid2/Zfpm2/Apc/Parp2/Fgfr2/Nr3c1/Ddx39b/Yap1/Pin1/Sirt1/Gsk3a	17
GO:0001503	GO:0001503	ossification	62/2615	484/28891	0.003447066558926	0.024157588833126	0.0179014019677755	Bmpr1b/Lrp4/Trpm4/Enpp1/Bambi/Sgms2/Mtss1/Npnt/Fam20c/Csgalnact1/Lgr4/Hdac7/Axin2/Tob1/Smoc1/Gli3/Jund/Clic1/Ptpn11/Acvr1/Tgfbr3/Lncpint/Snx10/Wwox/Thrb/Fndc3b/Lmna/Suco/Nfix/Nfatc1/Smad1/Ccdc134/Zhx3/Slc8a1/Apc/Jag1/Zmpste24/Id3/Inppl1/Akt1/Icmt/Rflnb/Tob2/Intu/Sox9/Fgfr2/Id1/Smpd3/Kremen1/Smo/Prkaca/Junb/Map3k7/Trp53inp2/Erh/Yap1/Mesd/Ccn1/Limd1/Sik3/Acvr2a/Ipo7	62
GO:0032271	GO:0032271	regulation of protein polymerization	31/2615	206/28891	0.00345850249151767	0.0241870456736105	0.0179232302531171	Slit2/Cdkn1b/Stmn1/Map1b/Tppp3/Flii/Nck1/Bbs4/Capzb/Arhgap18/Arf6/Akap9/Sptbn1/Clip3/Numa1/Apc/Ppp1r9a/Mapre1/Togaram1/Vasp/Myadm/Pde4dip/Arl2/Dctn1/Slain2/Dlg1/Add1/Mecp2/Ssh1/Lats1/Dbnl	31
GO:0045669	GO:0045669	positive regulation of osteoblast differentiation	15/2615	77/28891	0.00345931469803842	0.0241870456736105	0.0179232302531171	Bmpr1b/Npnt/Fam20c/Gli3/Jund/Clic1/Acvr1/Lmna/Suco/Smad1/Zhx3/Jag1/Yap1/Ccn1/Acvr2a	15
GO:0002790	GO:0002790	peptide secretion	45/2615	329/28891	0.0035177630462002	0.0245574023803276	0.018197674210426	Rbp4/Prkcb/Sct/Gpr27/Trpm4/Epha5/Adcy5/Gpr68/Cacna1d/C2cd2l/Rph3al/Abcg1/Ildr2/Itsn1/Ptpn11/Nucb2/Rapgef4/Tm7sf3/Pick1/Rab11b/Hfe/Gna11/Chd7/Eipr1/Aacs/Pclo/Slc25a22/Ccdc186/Myo5a/Itpr1/Capn10/Psmd9/Smpd3/Tbc1d1/Prkaca/Raf1/Rfx3/Pfkl/Gnaz/Sirt1/Hmgcr/Gnaq/Snx19/Ncoa6/Irs2	45
GO:0061458	GO:0061458	reproductive system development	47/2615	347/28891	0.00352045249490145	0.0245574023803276	0.018197674210426	Rbp4/Bmpr1b/Plag1/Nefh/Cdkn1b/Nrip1/Lgr4/Adamts1/Map7/Rara/Psap/Atrx/Bcl2l2/Angpt1/Ptpn11/Arid4b/Pcyt1b/Msh2/Nr2f2/Irx5/Insr/Tmf1/Stk11/Akap9/Zfpm2/Chd7/Nos3/Apc/Itgav/Fndc3a/Kdm5b/Patz1/Zp3/Sox9/Fgfr2/Sf1/Dnajc19/Fem1b/Dlg1/Prdx4/Acvr2a/Sirt1/Dhx37/Atm/Frs2/Mfn2/Plekha5	47
GO:0007254	GO:0007254	JNK cascade	28/2615	181/28891	0.00356296629081512	0.0247677645163831	0.0183535580274054	Fgf14/Tpd52l1/Hipk2/Grik2/Map2k7/Dab2ip/Trib1/Fgd4/Stradb/Dusp22/Ankrd6/Pja2/Ulk4/Mdfic/Lmnb1/Akt1/Hmgb1/Ncor1/Taok1/Dusp16/Gstp1/Map3k5/Map3k7/Mbip/Zfp622/Gps2/Taok3/Gadd45g	28
GO:0071772	GO:0071772	response to BMP	28/2615	181/28891	0.00356296629081512	0.0247677645163831	0.0183535580274054	Bmpr1b/Bambi/Msx1/Zcchc12/Egr1/Tob1/Hipk2/Pdcd4/Neo1/Zfp423/Hes1/Acvr1/Tgfbr3/Hivep1/Dand5/Hfe/Nfix/Smad1/Numa1/Notch2/Id1/Smpd3/Rgmb/Ccn1/Acvr2a/Fkbp8/Lemd2/Sorl1	28
GO:0071773	GO:0071773	cellular response to BMP stimulus	28/2615	181/28891	0.00356296629081512	0.0247677645163831	0.0183535580274054	Bmpr1b/Bambi/Msx1/Zcchc12/Egr1/Tob1/Hipk2/Pdcd4/Neo1/Zfp423/Hes1/Acvr1/Tgfbr3/Hivep1/Dand5/Hfe/Nfix/Smad1/Numa1/Notch2/Id1/Smpd3/Rgmb/Ccn1/Acvr2a/Fkbp8/Lemd2/Sorl1	28
GO:1900744	GO:1900744	regulation of p38MAPK cascade	10/2615	42/28891	0.0035868302658039	0.0249048618802296	0.0184551507416408	Rell1/Dusp1/Map3k4/Dab2ip/Pja2/Ulk4/Ezr/Map3k5/Dlg1/Gadd45g	10
GO:0006334	GO:0006334	nucleosome assembly	14/2615	70/28891	0.00362491678170836	0.0251113186732861	0.0186081405978311	Nap1l5/Chaf1a/Atrx/Naa60/Spty2d1/Cabin1/Rbbp4/Sox9/Brd2/Dnajc9/Smyd3/H1f0/Nap1l3/Tspyl5	14
GO:0046513	GO:0046513	ceramide biosynthetic process	14/2615	70/28891	0.00362491678170836	0.0251113186732861	0.0186081405978311	Sgms2/Smpd5/St3gal1/B4galt6/B3galt2/Ormdl3/Ormdl1/Samd8/Smpd3/Sgms1/Sptssa/Ccn1/Agk/Ugcg	14
GO:0043112	GO:0043112	receptor metabolic process	16/2615	85/28891	0.00369353034103515	0.0254688269860914	0.0188730635609031	Gria1/Tbc1d16/Anxa2/Rab11b/Dmd/Znrf3/Plekhj1/Agrn/Plekha3/Caml/Gprasp1/Pex2/Vamp3/Psen1/Sorl1/Becn1	16
GO:0060411	GO:0060411	cardiac septum morphogenesis	16/2615	85/28891	0.00369353034103515	0.0254688269860914	0.0188730635609031	Slit2/Hes1/Acvr1/Tgfbr3/Nfatc1/Zfpm2/Chd7/Nos3/Dnah11/Notch2/Jag1/Ift88/Fgfr2/Vangl2/Smo/Ccn1	16
GO:0014909	GO:0014909	smooth muscle cell migration	20/2615	116/28891	0.00370300534179397	0.0254688269860914	0.0188730635609031	Slit2/Enpp1/Egr1/Adamts1/Prkg1/Tafa5/Rapgef4/Trib1/Ddit3/Dock7/Myo5a/Zfp950/Il18/Pdgfa/Gstp1/Smo/Map3k7/Camk2d/Ssh1/Sorl1	20
GO:0010212	GO:0010212	response to ionizing radiation	22/2615	132/28891	0.00370617389203891	0.0254688269860914	0.0188730635609031	Egr1/Xrcc4/Chek2/Trp53bp2/Tlk2/Msh2/Stk11/Bbc3/Zmpste24/Tmem109/Ints3/Apobec1/Hus1/Uimc1/Yap1/Tspyl5/Sirt1/Babam1/Clk2/Atm/Atr/Mta1	22
GO:0042476	GO:0042476	odontogenesis	22/2615	132/28891	0.00370617389203891	0.0254688269860914	0.0188730635609031	Edaradd/Lrp4/Apcdd1/Enpp1/Wls/Msx1/Fam20c/Axin2/Gli3/Snx10/Gas1/Apc/Id3/Ift88/Myo5a/Fgfr2/Smpd3/Smo/Hdac1/Zfp422/Acvr2a/Nf2	22
GO:0045739	GO:0045739	positive regulation of DNA repair	22/2615	132/28891	0.00370617389203891	0.0254688269860914	0.0188730635609031	Fam168a/Morf4l1/Bcl7a/Arid1b/Smchd1/Meaf6/Hmgb1/Bcl7c/Smarcc1/Uimc1/Morf4l2/Smarcd1/Arid1a/Slf1/Nfrkb/Xrcc1/Ruvbl1/Pias4/Actr8/Brd8/Sirt1/Babam1	22
GO:0045931	GO:0045931	positive regulation of mitotic cell cycle	22/2615	132/28891	0.00370617389203891	0.0254688269860914	0.0188730635609031	Kcna5/Adamts1/Mepce/Rcc2/Ptpn11/Hes1/Hspa2/Cul3/Pkn2/Rrm2b/Sass6/Lmnb1/Akt1/Ube2e2/Hmgb1/Ttl/Usp2/Anapc11/Ankrd17/Camk2d/Mecp2/Cdc23	22
GO:0030901	GO:0030901	midbrain development	11/2615	49/28891	0.00376205451016032	0.0257938811511904	0.0191139371559847	Lmx1b/Otx1/Wls/Msx1/Otx2/Hes1/Smad1/Ryk/Fgfr2/Ndst1/Sos1	11
GO:1900077	GO:1900077	negative regulation of cellular response to insulin stimulus	11/2615	49/28891	0.00376205451016032	0.0257938811511904	0.0191139371559847	Prkcb/Enpp1/Nucb2/Nck1/Inppl1/Ptprf/Prkcz/Ankrd26/Socs3/Ncoa5/Gsk3a	11
GO:0051646	GO:0051646	mitochondrion localization	12/2615	56/28891	0.00380271656432721	0.0260429780197034	0.0192985244176922	Mgarp/Dnm1l/Map1b/Tspan9/Zbed3/Armcx3/Hap1/Mul1/Mtm1/Agbl4/Kif1b/Mfn2	12
GO:0032273	GO:0032273	positive regulation of protein polymerization	17/2615	93/28891	0.0038669741417276	0.0264228585388728	0.0195800257678624	Cdkn1b/Map1b/Tppp3/Nck1/Arf6/Akap9/Numa1/Apc/Mapre1/Togaram1/Vasp/Pde4dip/Arl2/Dctn1/Slain2/Dlg1/Mecp2	17
GO:1902099	GO:1902099	regulation of metaphase/anaphase transition of cell cycle	17/2615	93/28891	0.0038669741417276	0.0264228585388728	0.0195800257678624	Cul3/Bcl7a/Ube2u/Psmg2/Zwint/Arid1b/Apc/Klhl22/Bcl7c/Smarcc1/Pcid2/Smarcd1/Arid1a/Anapc11/Mapk15/Atm/Cdc23	17
GO:0006482	GO:0006482	protein demethylation	6/2615	18/28891	0.00389995291832432	0.0264976462122985	0.0196354453800379	Phf2/Ppme1/Kdm3b/Kdm2a/Phf8/Kdm6a	6
GO:0008214	GO:0008214	protein dealkylation	6/2615	18/28891	0.00389995291832432	0.0264976462122985	0.0196354453800379	Phf2/Ppme1/Kdm3b/Kdm2a/Phf8/Kdm6a	6
GO:0042407	GO:0042407	cristae formation	6/2615	18/28891	0.00389995291832432	0.0264976462122985	0.0196354453800379	Chchd6/Pink1/Dnajc11/Oma1/Immt/Apool	6
GO:0048853	GO:0048853	forebrain morphogenesis	6/2615	18/28891	0.00389995291832432	0.0264976462122985	0.0196354453800379	Otx1/Tuba1a/Otx2/Ift88/Gak/Smo	6
GO:1902855	GO:1902855	regulation of non-motile cilium assembly	6/2615	18/28891	0.00389995291832432	0.0264976462122985	0.0196354453800379	Map4/Bbs4/Tmem67/Hap1/Pqbp1/Mak	6
GO:0040013	GO:0040013	negative regulation of locomotion	48/2615	358/28891	0.00392053724804477	0.0266074384565386	0.0197168042900956	Drd1/Padi2/Slit2/Cldn3/Cdh11/Flcn/Prkg1/Reck/Magi2/Tafa5/Srf/Ptprt/Dusp1/Arid4b/Tgfbr3/Klf4/Dab2ip/Nr2f2/Arrdc3/Trib1/Tcaf1/Dusp22/Ing1/Tet1/Adarb1/Jag1/Srgap3/Akt1/Cx3cl1/Ryk/Hmgb1/Nisch/Patz1/Rbbp4/Dnaja4/Cd200/Gtpbp4/Gstp1/Adipor1/Rnf41/Hdac1/Calr/Ptprk/Pin1/Sinhcaf/Mapk15/Mecp2/Svbp	48
GO:0048488	GO:0048488	synaptic vesicle endocytosis	15/2615	78/28891	0.00393192660639591	0.0266246336534444	0.019729546378466	Pacsin1/Sh3gl2/Syt5/Canx/Itsn1/Vamp2/Dnm1l/Actg1/Btbd9/Arf6/Fcho2/Ap2b1/Snap91/Sh3gl1/Ap3m2	15
GO:0051865	GO:0051865	protein autoubiquitination	15/2615	78/28891	0.00393192660639591	0.0266246336534444	0.019729546378466	Wwp2/Uhrf1/Rnf208/Trim37/Rnft1/Cul3/Rnf220/Nfx1/Rnf11/Uhrf2/Jade2/Rnf41/Rnf181/Mta1/Trim21	15
GO:0090277	GO:0090277	positive regulation of peptide hormone secretion	24/2615	149/28891	0.0039529721375015	0.026737032016644	0.0198128364904906	Rbp4/Prkcb/Sct/Gpr27/Trpm4/Gpr68/Cacna1d/C2cd2l/Rph3al/Abcg1/Itsn1/Rapgef4/Tm7sf3/Hfe/Gna11/Aacs/Itpr1/Capn10/Psmd9/Prkaca/Sirt1/Gnaq/Ncoa6/Irs2	24
GO:0006672	GO:0006672	ceramide metabolic process	18/2615	101/28891	0.00398692845533879	0.0269364053954519	0.019960577352394	Sgms2/Smpd5/St3gal1/B4galt6/B3galt2/Psap/Ormdl3/Tm9sf2/Ormdl1/Cln8/Samd8/Smpd3/Itgb8/Sgms1/Sptssa/Ccn1/Agk/Ugcg	18
GO:1903844	GO:1903844	regulation of cellular response to transforming growth factor beta stimulus	23/2615	141/28891	0.00402062269535701	0.0271335625894295	0.0201066759636673	Bambi/Npnt/Flcn/Zbtb7a/Hipk2/Hspa5/Arid4b/Tgfbr3/Dand5/Ing1/Tet1/Xbp1/Stk11/Rbbp4/Snx1/Bcl9l/Hdac1/Pin1/Sirt1/Sinhcaf/Lats1/Zfp451/Zfp703	23
GO:0030953	GO:0030953	astral microtubule organization	5/2615	13/28891	0.0041877757600702	0.0281667736524632	0.0208723122481775	Tacc2/Numa1/Ezr/Pde4dip/Dlg1	5
GO:0051299	GO:0051299	centrosome separation	5/2615	13/28891	0.0041877757600702	0.0281667736524632	0.0208723122481775	Ndel1/Ubxn2b/Nde1/Nsfl1c/Map9	5
GO:0070986	GO:0070986	left/right axis specification	5/2615	13/28891	0.0041877757600702	0.0281667736524632	0.0208723122481775	Zic3/Notch2/Epb41l5/Mns1/Smo	5
GO:0017157	GO:0017157	regulation of exocytosis	33/2615	226/28891	0.0042277321929753	0.0284037471244251	0.0210479157575589	Cdk5r2/Prkcb/Sv2b/Cspg5/Syk/Atp9a/Rph3al/Syt5/Vamp2/Anxa2/Dnm1l/Rapgef4/Atp13a2/Tcp11/Rab5a/Pclo/Snap29/Pdpk1/Myo5a/Rab3gap1/Arf1/Zp3/Vamp7/Sdc4/Smpd3/Rab2b/Slc4a8/Snapin/Hap1/Prepl/Fbxl20/Snf8/Stam	33
GO:0035510	GO:0035510	DNA dealkylation	8/2615	30/28891	0.00424570307251188	0.0284926479631852	0.021113793592508	Pax6/Apobec2/Tet1/Stpg1/Apobec1/Otud4/Ascc3/Tet2	8
GO:0021511	GO:0021511	spinal cord patterning	7/2615	24/28891	0.00429176467578312	0.0287374071656938	0.0212951665308291	Ift122/Rfx4/Gli3/Tulp3/Ift88/Intu/Smo	7
GO:0000423	GO:0000423	mitophagy	10/2615	43/28891	0.00430129160969971	0.0287374071656938	0.0212951665308291	Spata33/Pink1/Huwe1/Tomm7/Rnf41/Irgm1/Irgm2/Vps13d/Mfn2/Becn1	10
GO:0007616	GO:0007616	long-term memory	10/2615	43/28891	0.00430129160969971	0.0287374071656938	0.0212951665308291	Gria1/Trpm4/Egr1/Srf/Eif2ak4/Btbd9/Pja2/Ehmt2/Prkcz/Mecp2	10
GO:1904707	GO:1904707	positive regulation of vascular associated smooth muscle cell proliferation	10/2615	43/28891	0.00430129160969971	0.0287374071656938	0.0212951665308291	Adamts1/Jun/Fgfr2/Dnmt1/Ddx39b/Map3k5/Map3k7/Camk2d/Frs2/Mfn2	10
GO:0050775	GO:0050775	positive regulation of dendrite morphogenesis	13/2615	64/28891	0.0043202704020966	0.0287781793761726	0.0213253797997914	Wls/Lrp8/Cux2/Dnm1l/Cdkl3/Stau2/Ptprf/Ptprd/Vamp7/Pias2/Mfn2/Dbnl/Bhlhb9	13
GO:0060324	GO:0060324	face development	13/2615	64/28891	0.0043202704020966	0.0287781793761726	0.0213253797997914	Crispld1/Msx1/Zic3/Rara/Srf/Ptpn11/Bbs4/Chd7/Cdk2ap1/Zfp950/Rab3gap1/Zfand5/Raf1	13
GO:0006664	GO:0006664	glycolipid metabolic process	17/2615	94/28891	0.00433132418683456	0.0287781793761726	0.0213253797997914	St3gal1/B4galt6/B3galt2/Map7/Psap/Tm9sf2/Pigh/Slc30a5/St3gal6/Itgb8/Pigs/Dpm2/Crem/Pgap2/Pigk/Ugcg/Gpaa1	17
GO:0030512	GO:0030512	negative regulation of transforming growth factor beta receptor signaling pathway	17/2615	94/28891	0.00433132418683456	0.0287781793761726	0.0213253797997914	Bambi/Zbtb7a/Hspa5/Arid4b/Tgfbr3/Dand5/Ing1/Tet1/Xbp1/Rbbp4/Snx1/Bcl9l/Hdac1/Pin1/Sirt1/Sinhcaf/Zfp451	17
GO:0043525	GO:0043525	positive regulation of neuron apoptotic process	17/2615	94/28891	0.00433132418683456	0.0287781793761726	0.0213253797997914	Epha7/Egr1/Prnp/Jun/Grik2/Map2k7/Ddit3/Bbc3/Ptprf/Agrn/Il18/Nr3c1/Cdc34/Pin1/Atm/Gsk3a/Aifm1	17
GO:0000381	GO:0000381	regulation of alternative mRNA splicing, via spliceosome	12/2615	57/28891	0.00442777227924256	0.029354128682564	0.0217521732235058	Zbtb7a/Malat1/Puf60/Thrap3/Tia1/Fxr1/Nsrp1/Celf4/Fam172a/Rbm24/Rnps1/Rbfox2	12
GO:0044818	GO:0044818	mitotic G2/M transition checkpoint	12/2615	57/28891	0.00442777227924256	0.029354128682564	0.0217521732235058	Mbtps1/Ints3/Taok1/Hus1/Uimc1/Mbtps2/Babam1/Atm/Rad50/Taok3/Foxn3/Ccng1	12
GO:0010332	GO:0010332	response to gamma radiation	11/2615	50/28891	0.00443604312721808	0.0293757286516154	0.0217681793626595	Egr1/Xrcc4/Chek2/Tlk2/Zmpste24/Tmem109/Apobec1/Yap1/Tspyl5/Atm/Atr	11
GO:0002028	GO:0002028	regulation of sodium ion transport	18/2615	102/28891	0.00444080115488415	0.0293757286516154	0.0217681793626595	Fgf14/Cntn1/Fxyd6/Atp1a1/Nedd4l/Pick1/Ywhah/Dmd/Slc8a1/Nos3/Mllt6/Stom/Akt1/Agrn/Arf1/Commd1/P2rx4/Camk2d	18
GO:0035303	GO:0035303	regulation of dephosphorylation	21/2615	126/28891	0.00450585584585332	0.0297733090122154	0.0220627967559249	Mgat5/Npnt/Hsp90b1/Magi2/Vcan/Mtmr3/Ppp1r15a/Ppp1r2/Camta1/Slc39a10/Calm3/Tsc1/Pink1/Ppp2r5d/Smg5/Tiprl/Lpin1/Uri1/Pin1/Ppp1r35/Ppp6r3	21
GO:0120034	GO:0120034	positive regulation of plasma membrane bounded cell projection assembly	20/2615	118/28891	0.00452079371385542	0.0298392234922202	0.0221116411008724	Kctd17/Srf/Gpm6a/Fnbp1l/Bbs4/Ndel1/Tmem67/Apc/Ift88/Agrn/Abi2/Dzip1/Zmynd10/Mns1/Hap1/Entr1/Pqbp1/Crocc/Ppp1r35/Arhgap35	20
GO:0031668	GO:0031668	cellular response to extracellular stimulus	38/2615	271/28891	0.00456903931563866	0.0301245980317273	0.0223231110608246	Pdia3/Fos/Flcn/Rragd/Srebf2/Srf/Impact/Dap/Hspa5/Nr4a2/Jun/Mtmr3/Ttc5/Bmt2/Pick1/Sesn3/Eif2ak4/Kat2b/Atf3/Tsc1/Xbp1/Ehmt2/Jmy/Prkab1/Ldha/Sik2/Plec/Pdk2/Chka/Map3k5/Plin3/Sirt1/Nupr1l/Kdm6a/Ywhag/Arhgap35/Becn1/Prkag1	38
GO:0048608	GO:0048608	reproductive structure development	46/2615	343/28891	0.00464605338132584	0.0305988159714264	0.0226745188945089	Rbp4/Bmpr1b/Plag1/Nefh/Cdkn1b/Nrip1/Lgr4/Adamts1/Map7/Rara/Psap/Atrx/Bcl2l2/Angpt1/Ptpn11/Arid4b/Pcyt1b/Msh2/Nr2f2/Irx5/Insr/Tmf1/Stk11/Akap9/Zfpm2/Chd7/Nos3/Apc/Itgav/Fndc3a/Kdm5b/Patz1/Zp3/Sox9/Fgfr2/Sf1/Dnajc19/Fem1b/Dlg1/Prdx4/Acvr2a/Sirt1/Dhx37/Atm/Frs2/Mfn2	46
GO:0048660	GO:0048660	regulation of smooth muscle cell proliferation	29/2615	193/28891	0.00467317499496234	0.0307437650379744	0.0227819299247675	Cdkn1b/Egr1/Adamts1/Prkg1/Tafa5/Pdcd4/Jun/Nampt/Klf4/Trib1/Nos3/Pik3ca/Akt1/Cx3cl1/Il18/Fgfr2/Dnmt1/Ddx39b/Smpd3/Gstp1/Sf1/Map3k5/Map3k7/Camk2d/Hmgcr/Frs2/Gnaq/Mfn2/Mnat1	29
GO:0007093	GO:0007093	mitotic cell cycle checkpoint signaling	24/2615	151/28891	0.00469673401321024	0.0308649853786155	0.0228717573516468	Nek11/Chek2/Stk33/Eme2/Msh2/Mbtps1/Psmg2/Zwint/Apc/Xpc/Wac/Klhl22/Ints3/Taok1/Pcid2/Hus1/Uimc1/Mbtps2/Babam1/Atm/Rad50/Taok3/Foxn3/Ccng1	24
GO:0032507	GO:0032507	maintenance of protein location in cell	14/2615	72/28891	0.00472798616244904	0.0310364419157272	0.0229988111073854	Kdelr3/Hspa5/Adcy6/Bbs4/Pink1/Tmed2/Akt1/Dzip1/Arl2/Sun1/Vps13d/Sorl1/Topors/Morc3	14
GO:0045017	GO:0045017	glycerolipid biosynthetic process	32/2615	219/28891	0.00474160715090683	0.0310919125391524	0.0230399162828314	Thrsp/Etnk2/Pik3r3/Cds2/Slc27a1/Pcyt1b/Plscr1/Ip6k2/Cdipt/Pigh/Pik3ca/Slc30a5/Agpat1/Inppl1/Itpkb/Pdgfa/Pisd/Chka/Dgkd/Gpat4/Lpin1/Crls1/Pigs/Socs3/Dpm2/Pgap2/Pigk/Sirt1/Fitm2/Gpaa1/Cln3/Becn1	32
GO:0042303	GO:0042303	molting cycle	23/2615	143/28891	0.00480081545586481	0.0314116467204735	0.0232768476314939	Edaradd/Lrp4/Apcdd1/Lgr4/Lncpint/Nfatc1/Numa1/Apc/Zmpste24/Akt1/Myo5a/Pdgfa/Intu/Sox9/Barx2/Fgfr2/Vangl2/Smo/Psen1/Pias4/Zdhhc21/Hdac1/Sos1	23
GO:0042633	GO:0042633	hair cycle	23/2615	143/28891	0.00480081545586481	0.0314116467204735	0.0232768476314939	Edaradd/Lrp4/Apcdd1/Lgr4/Lncpint/Nfatc1/Numa1/Apc/Zmpste24/Akt1/Myo5a/Pdgfa/Intu/Sox9/Barx2/Fgfr2/Vangl2/Smo/Psen1/Pias4/Zdhhc21/Hdac1/Sos1	23
GO:0051100	GO:0051100	negative regulation of binding	26/2615	168/28891	0.00482108235498405	0.0315023634670099	0.0233440711013599	Msx1/Mepce/Jun/Plscr1/Ddit3/Hfe/Ppp1r2/Efhb/Akt1/Ptprf/Dnajb2/Epb41l5/Gnl3l/Adnp/Bag2/Gtpbp4/Id1/Tmbim6/Smo/Btaf1/Camk1/Psen1/Pin1/Sirt1/Mecp2/Sorl1	26
GO:0015931	GO:0015931	nucleobase-containing compound transport	30/2615	202/28891	0.00482588838812669	0.0315023634670099	0.0233440711013599	Tst/Kif5c/Slc29a1/Nup62cl/Zfp36/Slc29a4/Fyttd1/Ncbp2/Hnrnpa2b1/Tsc1/Nol6/Ssb/Alyref/Slbp/Slc35a3/Pcid2/Srsf1/Ddx39b/Akap8l/Ranbp2/Xpo5/Xpo1/Slc35a2/Ahctf1/Gle1/Thoc2/Cpsf6/Zfp36l1/Slc25a25/Phax	30
GO:0000132	GO:0000132	establishment of mitotic spindle orientation	9/2615	37/28891	0.00483039732522587	0.0315023634670099	0.0233440711013599	Pax6/Ndel1/Bccip/Numa1/Mapre1/Ubxn2b/Nde1/Nsfl1c/Dctn1	9
GO:1903509	GO:1903509	liposaccharide metabolic process	17/2615	95/28891	0.00484043956040232	0.0315336544709633	0.0233672585495615	St3gal1/B4galt6/B3galt2/Map7/Psap/Tm9sf2/Pigh/Slc30a5/St3gal6/Itgb8/Pigs/Dpm2/Crem/Pgap2/Pigk/Ugcg/Gpaa1	17
GO:0006898	GO:0006898	receptor-mediated endocytosis	38/2615	272/28891	0.0048589728196508	0.031620133727879	0.0234313419293482	Cubn/Gria1/Efnb2/Pacsin1/Syk/Sh3gl2/Magi2/Ahi1/Myo6/Canx/Itsn1/Angpt1/Anxa2/Pick1/Fnbp1l/Insr/Hfe/Ramp1/Rab5a/Itgav/Ezr/Arf1/Gpr107/Lmbrd1/Fcho2/Ap2b1/Gak/Dgkd/Snap91/Bicd1/Snx1/Hap1/Ldlrad3/Kif3a/Sorl1/Cln3/Pikfyve/Iqsec1	38
GO:0071496	GO:0071496	cellular response to external stimulus	45/2615	335/28891	0.00492255653604134	0.0319992783256395	0.0237122979426037	Tmem150c/Pdia3/Fos/Flcn/Atp1a1/Rragd/Srebf2/Srf/Impact/Dap/Hspa5/Ptpn11/Nr4a2/Jun/Mtmr3/Ttc5/Bmt2/Pick1/Sesn3/Eif2ak4/Kat2b/Atf3/Tsc1/Xbp1/Nos3/Tmem87a/Ehmt2/Jmy/Akt1/Prkab1/Ldha/Sik2/Plec/Pdk2/Sox9/Chka/Map3k5/Plin3/Sirt1/Nupr1l/Kdm6a/Ywhag/Arhgap35/Becn1/Prkag1	45
GO:0043491	GO:0043491	phosphatidylinositol 3-kinase/protein kinase B signal transduction	43/2615	317/28891	0.00494120509526256	0.0320858166715052	0.0237764251088399	Nyap1/Pik3r3/Vegfb/Flcn/Hsp90ab1/Magi2/Rara/Ptpn13/Itsn1/Angpt1/Klf4/Dab2ip/Sesn3/Insr/Ddit3/Xbp1/Stk11/Pik3ca/F2r/Dipk2a/Akt1/Ppp2r1a/Cx3cl1/Ncor1/Il18/Pdgfa/Sox9/Smpd3/P2rx4/Rnf41/Mul1/Dlg1/Mtm1/Setx/Tspyl5/Kbtbd2/Fbxl2/Sirt1/Rcn3/Lemd2/Zfp36l1/Maz/Irs2	43
GO:0006360	GO:0006360	transcription by RNA polymerase I	13/2615	65/28891	0.00496216262386996	0.032187145477163	0.0238515123906677	Taf1b/Taf1a/Spty2d1/Ppp1r15a/Prr7/Zmpste24/Lipe/Heatr1/Phf8/Dedd/Ttf1/Utp15/Ubtf	13
GO:0008643	GO:0008643	carbohydrate transport	25/2615	160/28891	0.00497083723564322	0.0322086684244857	0.0238674614547162	Drd1/Prkcb/Enpp1/Slc2a3/Ahi1/Slc27a1/Ptpn11/Insr/Yes1/Tsc1/Clip3/Crebl2/Slc45a4/Akt1/Slc37a3/Ezr/Slc35a3/Capn10/Smpd3/Prkci/Slc35a2/Gsk3a/C2cd5/Mfn2/Irs2	25
GO:0044272	GO:0044272	sulfur compound biosynthetic process	20/2615	119/28891	0.00498253027243429	0.0322496819463373	0.0238978535416853	Acly/Csgalnact1/Mthfd2l/Hs2st1/Mpst/Angpt1/Tm9sf2/Adi1/Enoph1/Fmo1/Pdk2/Vangl2/B3gat3/Mat2a/Gstp1/Pdk3/Ndst1/Csgalnact2/Mettl16/Dlat	20
GO:0010921	GO:0010921	regulation of phosphatase activity	15/2615	80/28891	0.00503535893359673	0.0325565734061474	0.0241252680995076	Mgat5/Npnt/Hsp90b1/Magi2/Vcan/Ppp1r15a/Ppp1r2/Slc39a10/Calm3/Tsc1/Tiprl/Lpin1/Uri1/Ppp1r35/Ppp6r3	15
GO:0072595	GO:0072595	maintenance of protein localization in organelle	10/2615	44/28891	0.00512328068535986	0.0329008363034306	0.0243803758649981	Kdelr3/Hspa5/Bbs4/Pink1/Tmed2/Akt1/Arl2/Sun1/Topors/Morc3	10
GO:0090224	GO:0090224	regulation of spindle organization	10/2615	44/28891	0.00512328068535986	0.0329008363034306	0.0243803758649981	Hspa1a/Hspa1b/Sass6/Numa1/Pkd1/Dctn1/Map9/Cep97/Mapk15/Chmp4b	10
GO:2000008	GO:2000008	regulation of protein localization to cell surface	10/2615	44/28891	0.00512328068535986	0.0329008363034306	0.0243803758649981	Nedd4l/Agap2/Rab11b/Hfe/Arf6/Gbf1/Akt1/Stx3/Commd1/Leprot	10
GO:0090276	GO:0090276	regulation of peptide hormone secretion	37/2615	264/28891	0.00512413678804923	0.0329008363034306	0.0243803758649981	Rbp4/Prkcb/Sct/Gpr27/Trpm4/Epha5/Adcy5/Gpr68/Cacna1d/C2cd2l/Rph3al/Abcg1/Itsn1/Ptpn11/Nucb2/Rapgef4/Tm7sf3/Pick1/Hfe/Gna11/Chd7/Eipr1/Aacs/Slc25a22/Itpr1/Capn10/Psmd9/Tbc1d1/Prkaca/Rfx3/Pfkl/Gnaz/Sirt1/Hmgcr/Gnaq/Ncoa6/Irs2	37
GO:0006110	GO:0006110	regulation of glycolytic process	12/2615	58/28891	0.00513237725804389	0.0329008363034306	0.0243803758649981	Flcn/Zbtb7a/Kat2b/Insr/Ncor1/Sik2/Arl2/Prkaca/Jmjd8/Psen1/Prxl2c/Mtch2	12
GO:0033059	GO:0033059	cellular pigmentation	12/2615	58/28891	0.00513237725804389	0.0329008363034306	0.0243803758649981	Kif13a/Rab11b/Myo5a/Ap1s1/Bloc1s5/Snapin/Dctn1/Hps5/Ap1b1/Pikfyve/Ap1m1/Ap3m1	12
GO:0051489	GO:0051489	regulation of filopodium assembly	12/2615	58/28891	0.00513237725804389	0.0329008363034306	0.0243803758649981	Srf/Gpm6a/Fnbp1l/Capzb/Arf6/Rab5a/Stau2/Ppp1r9a/Agrn/Fxr1/Cln3/Rab3ip	12
GO:0051898	GO:0051898	negative regulation of phosphatidylinositol 3-kinase/protein kinase B signal transduction	12/2615	58/28891	0.00513237725804389	0.0329008363034306	0.0243803758649981	Flcn/Magi2/Klf4/Dab2ip/Ddit3/Ppp2r1a/Ncor1/Mul1/Dlg1/Mtm1/Sirt1/Lemd2	12
GO:0090199	GO:0090199	regulation of release of cytochrome c from mitochondria	11/2615	51/28891	0.00520246243244954	0.033314597024834	0.0246869833266733	Bcl2l2/Dnm1l/Lmna/Bbc3/Pdcd5/Pink1/Akt1/Wdr35/Parl/Mfn2/Psmd10	11
GO:0046323	GO:0046323	glucose import	16/2615	88/28891	0.00525438028382578	0.0334283532207898	0.0247712796281046	Drd1/Enpp1/Slc2a3/Ahi1/Slc27a1/Ptpn11/Insr/Tsc1/Crebl2/Akt1/Capn10/Prkci/Gsk3a/C2cd5/Mfn2/Irs2	16
GO:0006743	GO:0006743	ubiquinone metabolic process	6/2615	19/28891	0.00526856296494573	0.0334283532207898	0.0247712796281046	Coq10b/Coq8b/Pptc7/Coq2/Coq3/Hmgcr	6
GO:0031145	GO:0031145	anaphase-promoting complex-dependent catabolic process	6/2615	19/28891	0.00526856296494573	0.0334283532207898	0.0247712796281046	Cul3/Ube2u/Cdc26/Anapc10/Anapc11/Cdc23	6
GO:0042953	GO:0042953	lipoprotein transport	6/2615	19/28891	0.00526856296494573	0.0334283532207898	0.0247712796281046	Cubn/Zdhhc17/Apobec1/Surf4/Vmp1/Mttp	6
GO:0044030	GO:0044030	regulation of DNA methylation	6/2615	19/28891	0.00526856296494573	0.0334283532207898	0.0247712796281046	Ftx/Tet1/Ehmt2/Zmpste24/Prmt5/Mecp2	6
GO:0070417	GO:0070417	cellular response to cold	6/2615	19/28891	0.00526856296494573	0.0334283532207898	0.0247712796281046	Nfe2l1/Eif2ak4/Dnajc3/Lipe/Cirbp/Prkaca	6
GO:0009132	GO:0009132	nucleoside diphosphate metabolic process	8/2615	31/28891	0.00527582025719766	0.0334283532207898	0.0247712796281046	Ak4/Entpd5/Cad/Cmpk1/Rrm2b/Ak3/Entpd6/Dtymk	8
GO:0033198	GO:0033198	response to ATP	8/2615	31/28891	0.00527582025719766	0.0334283532207898	0.0247712796281046	Trpm4/Enpp1/Hsp90b1/P2rx6/Cib2/Slc8a1/P2rx4/Ssh1	8
GO:0034067	GO:0034067	protein localization to Golgi apparatus	8/2615	31/28891	0.00527582025719766	0.0334283532207898	0.0247712796281046	Cog7/Gcc2/Rab6b/Gbf1/Gak/Vps13d/Sys1/Sorl1	8
GO:2000765	GO:2000765	regulation of cytoplasmic translation	8/2615	31/28891	0.00527582025719766	0.0334283532207898	0.0247712796281046	Impact/Cpeb2/Nck1/Eif2ak4/Pkm/Hnrnpd/Csde1/Rbm24	8
GO:0003018	GO:0003018	vascular process in circulatory system	35/2615	247/28891	0.00534157602978669	0.0337826532424212	0.0250338251639289	Drd1/Kcna5/Abcg2/Slit2/Trpm4/Rgs2/Sh3gl2/Manf/Prkg1/Slc27a1/Angpt1/Amot/Tgfbr3/Kat2b/Grip2/Adcy6/Slc8a1/Nos3/F2r/Akt1/Cx3cl1/Il18/Plec/Nr3c1/Gclm/Smpd3/Wdr35/Klf2/P2rx4/Zdhhc21/Sirt1/Kcnmb1/Hmgcr/Arhgap35/Rbfox2	35
GO:0019693	GO:0019693	ribose phosphate metabolic process	49/2615	373/28891	0.00534297409505115	0.0337826532424212	0.0250338251639289	Cda/Acot3/Adcy5/Enpp1/Ak4/Acly/Flcn/Suclg2/Nt5c/Entpd5/Cad/Acot1/Dnm1l/Prps2/Upp2/Adcy6/Cmpk1/Ndufc2/Hint1/Acot5/Acadsb/Nme1/Ak3/Ndufb4/Nudt2/Gart/Pdk2/Nme5/Gpat4/Dcakd/Itpa/Gmpr2/Dnajc30/Oxsm/Atpsckmt/Pdk3/Mccc2/Ndufs3/Dmac2l/Rnaseh2b/Ogdh/Adk/Nudt3/Hmgcr/Sdhb/Dlat/Fitm2/Slc25a25/Pmvk	49
GO:0061035	GO:0061035	regulation of cartilage development	14/2615	73/28891	0.00537322634087889	0.0339026337751362	0.0251227338608719	Wnt9a/Por/Axin2/Rara/Gli3/Ptpn11/Lnpk/Mboat2/Thrb/Smad1/Rflnb/Sox9/Smpd3/Ccn1	14
GO:0070936	GO:0070936	protein K48-linked ubiquitination	14/2615	73/28891	0.00537322634087889	0.0339026337751362	0.0251227338608719	Ttc3/Nedd4l/Birc2/Cul3/Rnf6/Ube2e2/Syvn1/Rnf5/Nmi/Btrc/Cdc34/Ube2d1/Klhl3/Topors	14
GO:0050796	GO:0050796	regulation of insulin secretion	32/2615	221/28891	0.00543634177433153	0.034264908898381	0.0253911891545243	Rbp4/Prkcb/Gpr27/Trpm4/Epha5/Adcy5/Gpr68/Cacna1d/C2cd2l/Rph3al/Abcg1/Ptpn11/Rapgef4/Tm7sf3/Pick1/Gna11/Eipr1/Aacs/Slc25a22/Itpr1/Capn10/Psmd9/Tbc1d1/Prkaca/Rfx3/Pfkl/Gnaz/Sirt1/Hmgcr/Gnaq/Ncoa6/Irs2	32
GO:0008637	GO:0008637	apoptotic mitochondrial changes	20/2615	120/28891	0.00548243937481728	0.0344612627251096	0.0255366924497604	Bcl2l2/Jun/Dnm1l/Lmna/Bnip3l/Bbc3/Pdcd5/Stpg1/Pink1/Akt1/Gclm/Wdr35/Mul1/Parl/Gsk3a/Mfn2/Timm50/Psmd10/Mtch2/Aifm1	20
GO:0055006	GO:0055006	cardiac cell development	20/2615	120/28891	0.00548243937481728	0.0344612627251096	0.0255366924497604	Rgs2/Sorbs2/Meis1/Srf/Pdcd4/Tgfbr3/Cxadr/Lmna/Slc8a1/Myh10/Jag1/Zmpste24/Parp2/Plec/Nr3c1/Ddx39b/Pin1/Sirt1/Camk2d/Gsk3a	20
GO:0046883	GO:0046883	regulation of hormone secretion	45/2615	337/28891	0.00548618975789168	0.0344612627251096	0.0255366924497604	Fgfr4/Rbp4/Prkcb/Sct/Gpr27/Trpm4/Epha5/Adcy5/Gpr68/Cacna1d/C2cd2l/Rab11fip3/Rph3al/Abcg1/Itsn1/Ptpn11/Nucb2/Rapgef4/Tm7sf3/Pick1/Hfe/Gna11/Tmf1/Chd7/Eipr1/Aacs/Cry1/Slc25a22/Itpr1/Kdm5b/Capn10/Vamp7/Psmd9/Tbc1d1/Prkaca/Rfx3/Pfkl/Acvr2a/Gnaz/Sirt1/Hmgcr/Gnaq/Mfn2/Ncoa6/Irs2	45
GO:0051788	GO:0051788	response to misfolded protein	7/2615	25/28891	0.00550188129321557	0.0344612627251096	0.0255366924497604	Sdf2l1/Cul3/Akirin2/Rnf5/Dnajb14/Ube2w/Dnajc18	7
GO:0061162	GO:0061162	establishment of monopolar cell polarity	7/2615	25/28891	0.00550188129321557	0.0344612627251096	0.0255366924497604	Fat1/Spag6l/Map1b/Foxj1/Gbf1/Ttc8/Prkci	7
GO:0070242	GO:0070242	thymocyte apoptotic process	7/2615	25/28891	0.00550188129321557	0.0344612627251096	0.0255366924497604	Chek2/Gli3/Bbc3/Kifap3/Rorc/Vhl/Zc3h8	7
GO:0010001	GO:0010001	glial cell differentiation	40/2615	292/28891	0.00552766640146699	0.034586740969845	0.0256296750943751	Drd1/Mal/Pax6/Cntn1/Enpp1/Tenm4/Cspg5/Tuba1a/B4galt6/Cdh2/Kras/Gli3/Otx2/Ptpn11/Hes1/Wasf3/Vcan/Nfe2l1/Vim/Pick1/Nfix/Dmd/Ulk4/Notch2/Akt1/Pmp22/Plec/Sox9/Nr3c1/Adam22/Smo/Raf1/Eif2b3/Psen1/Atf5/Hdac1/Suz12/Prmt5/Mecp2/Sos1	40
GO:0002793	GO:0002793	positive regulation of peptide secretion	24/2615	153/28891	0.0055535546251133	0.034712602869861	0.0257229420375365	Rbp4/Prkcb/Sct/Gpr27/Trpm4/Gpr68/Cacna1d/C2cd2l/Rph3al/Abcg1/Itsn1/Rapgef4/Tm7sf3/Hfe/Gna11/Aacs/Itpr1/Capn10/Psmd9/Prkaca/Sirt1/Gnaq/Ncoa6/Irs2	24
GO:0072665	GO:0072665	protein localization to vacuole	15/2615	81/28891	0.00567429784067068	0.0353455429889254	0.0261919671364887	Gcc2/Atp13a2/Akt1/Gnptab/Lmbrd1/Snx16/Vamp7/Irgm1/Irgm2/Vps13d/Vps37a/Sorl1/Snf8/Becn1/Stam	15
GO:0140238	GO:0140238	presynaptic endocytosis	15/2615	81/28891	0.00567429784067068	0.0353455429889254	0.0261919671364887	Pacsin1/Sh3gl2/Syt5/Canx/Itsn1/Vamp2/Dnm1l/Actg1/Btbd9/Arf6/Fcho2/Ap2b1/Snap91/Sh3gl1/Ap3m2	15
GO:0042461	GO:0042461	photoreceptor cell development	13/2615	66/28891	0.00567832937423947	0.0353455429889254	0.0261919671364887	Pax6/Ahi1/Rpgrip1l/Rom1/Nphp1/Rpgr/Thrb/Bbs4/Tmem67/Rabl2/Dzank1/Prkci/Bbs1	13
GO:0051055	GO:0051055	negative regulation of lipid biosynthetic process	13/2615	66/28891	0.00567832937423947	0.0353455429889254	0.0261919671364887	Dkk3/Ccdc3/Atp1a1/Slc27a1/Ormdl3/Pibf1/Wdtc1/Erlin2/Ormdl1/Sik2/Pdgfa/Lpin1/Sirt1	13
GO:0046890	GO:0046890	regulation of lipid biosynthetic process	32/2615	222/28891	0.0058145441075675	0.0361429852442502	0.0267828925991774	Fgfr4/Thrsp/Dkk3/Egr1/Ccdc3/Por/Atp1a1/Srebf2/Slc27a1/Abcg1/Ormdl3/Pibf1/Kat2b/Wdtc1/Erlin2/Ormdl1/Crebl2/Akt1/Sik2/Pdgfa/Scap/Nr3c1/Samd8/Lpin1/Smpd3/Sf1/Pex2/Ccn1/Sirt1/Pcx/Fitm2/Abca3	32
GO:0002068	GO:0002068	glandular epithelial cell development	9/2615	38/28891	0.00583048323414647	0.0361429852442502	0.0267828925991774	Spdef/Pax6/Rara/Cdh2/Xbp1/Pdpk1/Gpat4/Smo/Rfx3	9
GO:0044743	GO:0044743	protein transmembrane import into intracellular organelle	9/2615	38/28891	0.00583048323414647	0.0361429852442502	0.0267828925991774	Trim37/Pex13/Tomm40/Tomm7/Dnajc19/Pex2/Grpel1/Timm50/Aifm1	9
GO:0045023	GO:0045023	G0 to G1 transition	9/2615	38/28891	0.00583048323414647	0.0361429852442502	0.0267828925991774	Dab2ip/Bcl7a/Rrm2b/Arid1b/Bcl7c/Smarcc1/Smarcd1/Arid1a/Ccnc	9
GO:0035019	GO:0035019	somatic stem cell population maintenance	16/2615	89/28891	0.00588022938100262	0.0364138200494014	0.0269835882376108	Hes1/Klf4/Med14/Apc/Nkap/Sox9/Vangl2/Smo/Med7/Raf1/Med21/Med10/Yap1/Bcl9l/Bcl9/Med30	16
GO:0061001	GO:0061001	regulation of dendritic spine morphogenesis	12/2615	59/28891	0.00592339149811721	0.0366057071718178	0.0271257815887165	Lrp8/Srcin1/Cux2/Dnm1l/Ngef/Sipa1l1/Stau2/Ppp1r9a/Abi2/Mfn2/Dbnl/Bhlhb9	12
GO:1904356	GO:1904356	regulation of telomere maintenance via telomere lengthening	12/2615	59/28891	0.00592339149811721	0.0366057071718178	0.0271257815887165	Map2k7/Map3k4/Hnrnpa2b1/Gnl3l/Cct7/Ctc1/Tent4b/Terf1/Naf1/Mapk15/Atm/Atr	12
GO:0030308	GO:0030308	negative regulation of cell growth	30/2615	205/28891	0.00596891407682942	0.0367545928401687	0.0272361097433515	Epha7/Cda/Slit2/Enpp1/Rgs2/Msx1/Cdkn1b/Tro/Ttc3/Dcbld2/Dab2ip/Dip2b/Ulk2/Ip6k2/Cdkn2aip/Stk11/Cdkl3/Gas1/Bbc3/Rnf6/Ryk/Dnajb2/Cirbp/Adipor1/Mul1/Ndufs3/Foxk1/Gsk3a/Mecp2/Nf2	30
GO:0010457	GO:0010457	centriole-centriole cohesion	5/2615	14/28891	0.00603335660217678	0.0367545928401687	0.0272361097433515	Cntln/Cep44/Dctn1/Crocc/Kif3a	5
GO:0032933	GO:0032933	SREBP signaling pathway	5/2615	14/28891	0.00603335660217678	0.0367545928401687	0.0272361097433515	Srebf2/Erlin2/Tmed2/Scap/Eif2a	5
GO:0036490	GO:0036490	regulation of translation in response to endoplasmic reticulum stress	5/2615	14/28891	0.00603335660217678	0.0367545928401687	0.0272361097433515	Nck1/Ppp1r15a/Eif2ak4/Dnajc3/Tmed2	5
GO:0061635	GO:0061635	regulation of protein complex stability	5/2615	14/28891	0.00603335660217678	0.0367545928401687	0.0272361097433515	Scoc/Irgm1/Irgm2/Trappc11/Snf8	5
GO:0071340	GO:0071340	skeletal muscle acetylcholine-gated channel clustering	5/2615	14/28891	0.00603335660217678	0.0367545928401687	0.0272361097433515	Lrp4/Sorbs2/Agrn/Dnaja3/Mesd	5
GO:0072393	GO:0072393	microtubule anchoring at microtubule organizing center	5/2615	14/28891	0.00603335660217678	0.0367545928401687	0.0272361097433515	Cep19/Bbs4/Bicd1/Dctn1/Kif3a	5
GO:0090153	GO:0090153	regulation of sphingolipid biosynthetic process	5/2615	14/28891	0.00603335660217678	0.0367545928401687	0.0272361097433515	Ormdl3/Ormdl1/Samd8/Smpd3/Ccn1	5
GO:0090235	GO:0090235	regulation of metaphase plate congression	5/2615	14/28891	0.00603335660217678	0.0367545928401687	0.0272361097433515	Kat2b/Numa1/Ttl/Sirt1/Becn1	5
GO:0140042	GO:0140042	lipid droplet formation	5/2615	14/28891	0.00603335660217678	0.0367545928401687	0.0272361097433515	Cds2/Smim22/Pisd/Sqle/Fitm2	5
GO:1905038	GO:1905038	regulation of membrane lipid metabolic process	5/2615	14/28891	0.00603335660217678	0.0367545928401687	0.0272361097433515	Ormdl3/Ormdl1/Samd8/Smpd3/Ccn1	5
GO:0009394	GO:0009394	2'-deoxyribonucleotide metabolic process	10/2615	45/28891	0.00606332202883489	0.0367545928401687	0.0272361097433515	Cda/Nt5c/Upp2/Cmpk1/Nudt16/Rrm2b/Nme1/Ak3/Dtymk/Adk	10
GO:0019692	GO:0019692	deoxyribose phosphate metabolic process	10/2615	45/28891	0.00606332202883489	0.0367545928401687	0.0272361097433515	Cda/Nt5c/Upp2/Cmpk1/Nudt16/Rrm2b/Nme1/Ak3/Dtymk/Adk	10
GO:0032480	GO:0032480	negative regulation of type I interferon production	10/2615	45/28891	0.00606332202883489	0.0367545928401687	0.0272361097433515	Ptpn11/Cul3/Klhl22/Nmi/Gbp7/Irgm1/Irgm2/Gbp4/Banf1/Morc3	10
GO:0045880	GO:0045880	positive regulation of smoothened signaling pathway	10/2615	45/28891	0.00606332202883489	0.0367545928401687	0.0272361097433515	Wnt9a/Dcdc2a/Por/Gas1/Txndc15/Dync2h1/Intu/Smo/Stk36/Ndst1	10
GO:0150115	GO:0150115	cell-substrate junction organization	18/2615	105/28891	0.006063451183655	0.0367545928401687	0.0272361097433515	Cdh11/Itga5/Rcc2/Vcl/Ptpn11/Actg1/Dusp22/Wdpcp/Tsc1/Mapre2/Arf6/Pdpk1/Itgav/Epb41l5/Plec/Sdc4/Ptprk/Iqsec1	18
GO:0016073	GO:0016073	snRNA metabolic process	11/2615	52/28891	0.00606973402466115	0.0367545928401687	0.0272361097433515	Uspl1/Mepce/Snapc1/Ints4/Ints3/Ints8/Ice2/Nop10/Ints6/Mettl16/Zc3h8	11
GO:0031146	GO:0031146	SCF-dependent proteasomal ubiquitin-dependent protein catabolic process	11/2615	52/28891	0.00606973402466115	0.0367545928401687	0.0272361097433515	Fbxo9/Fbxl12/Fbxl17/Fbxl5/Cul2/Fbxl13/Btrc/Fbxl3/Fbxl2/Fbxl20/Fbxl14	11
GO:0043666	GO:0043666	regulation of phosphoprotein phosphatase activity	11/2615	52/28891	0.00606973402466115	0.0367545928401687	0.0272361097433515	Mgat5/Hsp90b1/Magi2/Vcan/Ppp1r15a/Ppp1r2/Slc39a10/Calm3/Tsc1/Tiprl/Ppp6r3	11
GO:0048009	GO:0048009	insulin-like growth factor receptor signaling pathway	11/2615	52/28891	0.00606973402466115	0.0367545928401687	0.0272361097433515	Igfbp6/Kras/Ghr/Pik3ca/Gigyf1/Pdpk1/Ift88/Inppl1/Akt1/Raf1/Sos1	11
GO:0043462	GO:0043462	regulation of ATP-dependent activity	14/2615	74/28891	0.00608741371701328	0.036824566076862	0.0272879617326244	Dnajc10/Tnni3/Hspa2/Msh2/Plscr1/Tsc1/Dnajb1/Agrn/Dnajb2/Vmp1/Dnajc9/Dnajc24/Sirt1/Mnat1	14
GO:0001959	GO:0001959	regulation of cytokine-mediated signaling pathway	23/2615	146/28891	0.00620380618005913	0.0374532997597345	0.0277538697528961	Padi2/Slit2/C1qtnf4/Syk/Ccdc3/Angpt1/Crebrf/Usp29/Vrk2/Trim41/Rnf113a2/Ptprf/Nkiras1/Otud4/Eif4e2/Mul1/Dnaja3/Hipk1/Irgm1/Pias4/Irgm2/Gps2/Cnot7	23
GO:0036294	GO:0036294	cellular response to decreased oxygen levels	23/2615	146/28891	0.00620380618005913	0.0374532997597345	0.0277538697528961	Drd1/Mgarp/Ak4/Egr1/Cpeb2/Hyou1/Kcnk2/Pick1/Tsc1/Bnip3l/Pink1/Akt1/Npepps/Rwdd3/Commd1/Tmbim6/Usp19/Pdk3/Vhl/Sirt1/Kdm6a/Zfp36l1/Ubqln1	23
GO:1904019	GO:1904019	epithelial cell apoptotic process	25/2615	163/28891	0.00632023788340325	0.0381179442255805	0.0282463885978419	Wfs1/Cdkn1b/Zfp36/Pdcd4/Angpt1/Agap2/Spop/Tmf1/Xbp1/Arf6/Apc/Tmem258/Tia1/Capn10/Psmd9/Id1/Exoc5/Prkci/Cast/Hipk1/Yap1/Pias4/Itgb3bp/Zfp36l1/Mtch2	25
GO:0006493	GO:0006493	protein O-linked glycosylation	15/2615	82/28891	0.00637703563854721	0.0384219592130104	0.0284716716147773	Galnt15/Galnt12/Galnt2/Vegfb/Galnt10/B3galt2/Galnt7/Tmtc1/Gcnt1/B3galt6/Tet1/Galnt1/Pofut2/Gxylt1/Tet2	15
GO:0001836	GO:0001836	release of cytochrome c from mitochondria	13/2615	67/28891	0.00647463060829297	0.0389236406326971	0.0288434306018026	Bcl2l2/Jun/Dnm1l/Lmna/Bbc3/Pdcd5/Pink1/Akt1/Wdr35/Parl/Mfn2/Timm50/Psmd10	13
GO:0010770	GO:0010770	positive regulation of cell morphogenesis	13/2615	67/28891	0.00647463060829297	0.0389236406326971	0.0288434306018026	Wls/Lrp8/Cux2/Dnm1l/Cdkl3/Stau2/Ptprf/Ptprd/Vamp7/Pias2/Mfn2/Dbnl/Bhlhb9	13
GO:0051654	GO:0051654	establishment of mitochondrion localization	8/2615	32/28891	0.00648619456410486	0.0389236406326971	0.0288434306018026	Mgarp/Dnm1l/Map1b/Tspan9/Armcx3/Hap1/Agbl4/Kif1b	8
GO:0070198	GO:0070198	protein localization to chromosome, telomeric region	8/2615	32/28891	0.00648619456410486	0.0389236406326971	0.0288434306018026	Atrx/Gnl3l/Zfp827/Terf2ip/Cct7/Terf1/Tpp1/Atr	8
GO:0001738	GO:0001738	morphogenesis of a polarized epithelium	16/2615	90/28891	0.00656501761197468	0.0392790556226903	0.0291068023581972	Ahi1/Fat1/Rpgrip1l/Spag6l/Nphp1/Actg1/Ankrd6/Wdpcp/Ctnnd1/Znrf3/Ryk/Ttc8/Intu/Vangl2/Exoc5/Mllt3	16
GO:0030071	GO:0030071	regulation of mitotic metaphase/anaphase transition	16/2615	90/28891	0.00656501761197468	0.0392790556226903	0.0291068023581972	Cul3/Bcl7a/Ube2u/Psmg2/Zwint/Arid1b/Apc/Klhl22/Bcl7c/Smarcc1/Pcid2/Smarcd1/Arid1a/Anapc11/Atm/Cdc23	16
GO:0045995	GO:0045995	regulation of embryonic development	16/2615	90/28891	0.00656501761197468	0.0392790556226903	0.0291068023581972	Tenm4/Hspa5/Otx2/Hes1/Amot/Insr/Zbed3/Jag1/Trip12/Zzz3/Yeats2/Mbip/Nfrkb/Ruvbl1/Actr8/Tada2a	16
GO:0010565	GO:0010565	regulation of cellular ketone metabolic process	26/2615	172/28891	0.00658002691287234	0.0393297234861843	0.0291443485635541	Fgfr4/Dkk3/Egr1/Ncor2/Pibf1/Nfe2l1/Nucb2/Kat2b/Etfbkmt/Wdtc1/Pptc7/Erlin2/Mtln/Apc/Akt1/Fmo1/Ncor1/Scap/Pdk2/Sox9/Ankrd26/Pdk3/Sirt1/Coq3/Cln3/Irs2	26
GO:0048839	GO:0048839	inner ear development	32/2615	224/28891	0.00663722804218224	0.0395802235948439	0.0293299756627262	Otx1/Msx1/Cdkn1b/Pou3f4/Tmie/Psap/Myo6/Cecr2/Rpgrip1l/Gli3/Alg10b/Frem2/Otx2/Ptpn11/Hes1/Lrig3/Wdpcp/Mpv17/Chd7/Ankrd24/Slc4a7/Jag1/Ift88/Ttc8/Sox9/Fgfr2/Vangl2/Bloc1s5/Sdc4/Trip11/Kif3a/Lrp10	32
GO:0006367	GO:0006367	transcription initiation at RNA polymerase II promoter	17/2615	98/28891	0.00666801372053498	0.0395802235948439	0.0293299756627262	Srf/Med9/Med14/Gtf2e2/Med31/Hmgb1/Xpa/Pcid2/Med7/Med21/Med10/Pwwp2a/Med30/Gtf2f2/Maz/Zfp451/Med19	17
GO:0007405	GO:0007405	neuroblast proliferation	17/2615	98/28891	0.00666801372053498	0.0395802235948439	0.0293299756627262	Pax6/Bex1/Btg2/Gli3/Cdon/Vcan/Nfix/Kifap3/Daglb/Notch2/Dock7/Cx3cl1/Nde1/Fgfr2/Plxnb2/Smo/Frs2	17
GO:0031123	GO:0031123	RNA 3'-end processing	17/2615	98/28891	0.00666801372053498	0.0395802235948439	0.0293299756627262	Rprd1a/Ncbp2/Cstf3/Ssb/Cstf2t/Slbp/Ints8/Tent4b/Ints6/Cdc73/Cstf2/Trmt10c/Cpsf6/Tent4a/Zfp36l1/Paf1/Rbfox2	17
GO:0044784	GO:0044784	metaphase/anaphase transition of cell cycle	17/2615	98/28891	0.00666801372053498	0.0395802235948439	0.0293299756627262	Cul3/Bcl7a/Ube2u/Psmg2/Zwint/Arid1b/Apc/Klhl22/Bcl7c/Smarcc1/Pcid2/Smarcd1/Arid1a/Anapc11/Mapk15/Atm/Cdc23	17
GO:0046683	GO:0046683	response to organophosphorus	17/2615	98/28891	0.00666801372053498	0.0395802235948439	0.0293299756627262	Trpm4/Enpp1/Hsp90b1/Pygm/P2rx6/Akap7/Akap9/Cib2/Slc8a1/Ezr/Itpr1/Mat2a/Crls1/P2rx4/Crem/Ssh1/Zfp36l1	17
GO:2001251	GO:2001251	negative regulation of chromosome organization	17/2615	98/28891	0.00666801372053498	0.0395802235948439	0.0293299756627262	Atrx/Xrcc4/Smg6/Psmg2/Zwint/Apc/Klhl22/Gnl3l/Terf2ip/Pcid2/Ctc1/Tent4b/Xrcc1/Terf1/Atm/Rad50/Mnat1	17
GO:0030099	GO:0030099	myeloid cell differentiation	60/2615	480/28891	0.00669067004249133	0.039675541386095	0.0294006086264568	Enpp1/Fam20c/Gpr68/Sfxn1/Fos/Meis1/Mb/Zbtb7a/Rara/Srf/Zfp36/Glo1/Ptpn11/Jun/Nfe2l1/Tgfbr3/Pknox1/Trib1/Snx10/Plscr1/Hmgb3/Nfix/Nfatc1/Apc/Notch2/Jag1/Tmem14c/Hmgb1/Itpkb/Nme1/Ncor1/L3mbtl3/Tob2/Nkap/Slc25a40/Nr3c1/Itgb8/Gmpr2/Gpr137/Klf2/Slc25a38/Junb/Pabpc4/Rnf41/Psen1/Cdc73/Ostm1/Gabpa/Acvr2a/Sirt1/Add1/Flvcr1/Zfp36l1/Fam210b/Ncoa6/Prdx3/Paf1/Rbfox2/Ctr9/Tet2	60
GO:0043502	GO:0043502	regulation of muscle adaptation	18/2615	106/28891	0.00670088360350876	0.0396969587269933	0.0294164794333965	Rgs2/Klf4/Lmna/Nfatc1/Jarid2/Nos3/Gtf2ird2/Parp2/Gtf2ird1/Nr3c1/Ddx39b/P2rx4/Pin1/Sirt1/Adk/Camk2d/Gsk3a/Becn1	18
GO:0045599	GO:0045599	negative regulation of fat cell differentiation	12/2615	60/28891	0.00680790005752321	0.0402204442244288	0.0298043958094317	Enpp1/Flcn/Ncor2/Nucb2/Ddit3/Zfpm2/Jag1/Ankrd26/Yap1/Sirt1/Gps2/Trib2	12
GO:0072666	GO:0072666	establishment of protein localization to vacuole	12/2615	60/28891	0.00680790005752321	0.0402204442244288	0.0298043958094317	Gcc2/Gnptab/Snx16/Vamp7/Irgm1/Irgm2/Vps13d/Vps37a/Sorl1/Snf8/Becn1/Stam	12
GO:0001667	GO:0001667	ameboidal-type cell migration	59/2615	471/28891	0.00680931518717254	0.0402204442244288	0.0298043958094317	Pax3/Efnb2/Pax6/Slit2/Pik3r3/Nr4a1/Prcp/Hdac7/Rin2/Cdh2/Srf/Rcc2/Phactr4/Angpt1/Spag6l/Ptpn11/Jun/Acvr1/Amot/Tgfbr3/Epb41l4b/Klf4/Dab2ip/Nr2f2/Wdpcp/Fndc3b/Pkn2/Mapre2/Arf6/Amotl1/Slc8a1/Nos3/Apc/Pdpk1/Itgav/Akt1/Hmgb1/Epb41l5/Efnb1/Pmp22/Plec/Patz1/Zfand5/Dnaja4/Sox9/Sdc4/Smo/P2rx4/Adipor1/Hspb1/Ric8a/Calr/Vhl/Sirt1/Mecp2/Cln3/Irs2/Svbp/Iqsec1	59
GO:0032874	GO:0032874	positive regulation of stress-activated MAPK cascade	22/2615	139/28891	0.00692903112748877	0.0404243218756439	0.0299554744544016	Igfbp6/Rell1/Tpd52l1/Hipk2/Map2k7/Map3k4/Dab2ip/Fgd4/Dusp22/Ankrd6/Pja2/Lmnb1/Hmgb1/Taok1/Map3k5/Map3k7/Mbip/Zfp622/Hmgcr/Taok3/Mid1/Gadd45g	22
GO:0099175	GO:0099175	regulation of postsynapse organization	22/2615	139/28891	0.00692903112748877	0.0404243218756439	0.0299554744544016	Epha7/Lrp8/Srcin1/Prnp/Cdh2/Cux2/Itsn1/Dnm1l/Rapgef4/Ngef/Sipa1l1/Stau2/Ppp1r9a/Akt1/Ptprf/Ptprd/Abi2/Psen1/Vhl/Mfn2/Dbnl/Bhlhb9	22
GO:0002791	GO:0002791	regulation of peptide secretion	37/2615	269/28891	0.00692974986956328	0.0404243218756439	0.0299554744544016	Rbp4/Prkcb/Sct/Gpr27/Trpm4/Epha5/Adcy5/Gpr68/Cacna1d/C2cd2l/Rph3al/Abcg1/Itsn1/Ptpn11/Nucb2/Rapgef4/Tm7sf3/Pick1/Hfe/Gna11/Chd7/Eipr1/Aacs/Slc25a22/Itpr1/Capn10/Psmd9/Tbc1d1/Prkaca/Rfx3/Pfkl/Gnaz/Sirt1/Hmgcr/Gnaq/Ncoa6/Irs2	37
GO:0000413	GO:0000413	protein peptidyl-prolyl isomerization	7/2615	26/28891	0.00695028180358387	0.0404243218756439	0.0299554744544016	Fkbp2/Ppil6/Nktr/Ppib/Ranbp2/Ppwd1/Pin1	7
GO:0006221	GO:0006221	pyrimidine nucleotide biosynthetic process	7/2615	26/28891	0.00695028180358387	0.0404243218756439	0.0299554744544016	Cda/Cad/Cmpk1/Slc4a7/Nme1/Nme5/Dtymk	7
GO:0006353	GO:0006353	DNA-templated transcription termination	7/2615	26/28891	0.00695028180358387	0.0404243218756439	0.0299554744544016	Zmpste24/Lipe/Ttf1/Setx/Prmt5/Wdr82/Maz	7
GO:0046856	GO:0046856	phosphatidylinositol dephosphorylation	7/2615	26/28891	0.00695028180358387	0.0404243218756439	0.0299554744544016	Mtmr3/Inppl1/Mtmr6/Ocrl/Mtm1/Pip4p1/Inpp5a	7
GO:0051204	GO:0051204	protein insertion into mitochondrial membrane	7/2615	26/28891	0.00695028180358387	0.0404243218756439	0.0299554744544016	Bbc3/Pdcd5/Tomm40/Timm22/Tomm22/Agk/Mtch2	7
GO:0061339	GO:0061339	establishment or maintenance of monopolar cell polarity	7/2615	26/28891	0.00695028180358387	0.0404243218756439	0.0299554744544016	Fat1/Spag6l/Map1b/Foxj1/Gbf1/Ttc8/Prkci	7
GO:0061615	GO:0061615	glycolytic process through fructose-6-phosphate	7/2615	26/28891	0.00695028180358387	0.0404243218756439	0.0299554744544016	Pkm/Prkaca/Pfkl/Foxk2/Foxk1/Tpi1/Galk1	7
GO:0080111	GO:0080111	DNA demethylation	7/2615	26/28891	0.00695028180358387	0.0404243218756439	0.0299554744544016	Pax6/Apobec2/Tet1/Stpg1/Apobec1/Otud4/Tet2	7
GO:0031468	GO:0031468	nuclear membrane reassembly	6/2615	20/28891	0.00695811959775344	0.0404243218756439	0.0299554744544016	Reep4/Ubxn2b/Nsfl1c/Chmp4b/Ubxn2a/Banf1	6
GO:0035720	GO:0035720	intraciliary anterograde transport	6/2615	20/28891	0.00695811959775344	0.0404243218756439	0.0299554744544016	Ift122/Ift81/Ift22/Ift57/Ift88/Ift52	6
GO:0036003	GO:0036003	positive regulation of transcription from RNA polymerase II promoter in response to stress	6/2615	20/28891	0.00695811959775344	0.0404243218756439	0.0299554744544016	Atf3/Ddit3/Klf2/Atf6/Mbtps2/Atf6b	6
GO:0043116	GO:0043116	negative regulation of vascular permeability	6/2615	20/28891	0.00695811959775344	0.0404243218756439	0.0299554744544016	Slit2/Sh3gl2/Angpt1/Amot/Nr3c1/Arhgap35	6
GO:0044872	GO:0044872	lipoprotein localization	6/2615	20/28891	0.00695811959775344	0.0404243218756439	0.0299554744544016	Cubn/Zdhhc17/Apobec1/Surf4/Vmp1/Mttp	6
GO:0061620	GO:0061620	glycolytic process through glucose-6-phosphate	6/2615	20/28891	0.00695811959775344	0.0404243218756439	0.0299554744544016	Pkm/Pfkl/Foxk2/Foxk1/Tpi1/Galk1	6
GO:0032438	GO:0032438	melanosome organization	9/2615	39/28891	0.00698284368696444	0.0404897194693512	0.0300039357731518	Kif13a/Ap1s1/Bloc1s5/Snapin/Hps5/Ap1b1/Pikfyve/Ap1m1/Ap3m1	9
GO:0045922	GO:0045922	negative regulation of fatty acid metabolic process	9/2615	39/28891	0.00698284368696444	0.0404897194693512	0.0300039357731518	Pibf1/Etfbkmt/Wdtc1/Erlin2/Akt1/Fmo1/Ncor1/Sox9/Sirt1	9
GO:0001881	GO:0001881	receptor recycling	11/2615	53/28891	0.00704654390969358	0.040780431692962	0.0302193610959252	Gria1/Tbc1d16/Anxa2/Rab11b/Plekhj1/Plekha3/Caml/Pex2/Vamp3/Psen1/Sorl1	11
GO:0009161	GO:0009161	ribonucleoside monophosphate metabolic process	11/2615	53/28891	0.00704654390969358	0.040780431692962	0.0302193610959252	Cda/Ak4/Nt5c/Cad/Prps2/Upp2/Ak3/Nudt2/Gart/Gmpr2/Adk	11
GO:0032956	GO:0032956	regulation of actin cytoskeleton organization	46/2615	351/28891	0.00707822959324982	0.040886268668402	0.0302977890488758	Slit2/Epha5/Mtss1/Fzd10/Stmn1/Pam/Cdk10/Wasf3/Flii/Nck1/Pick1/Actg1/Synpo2/Ccl27a/Bbs4/Capzb/Arhgap18/Tsc1/Arf6/Sptbn1/Stau2/Pik3ca/Smim22/Ppp1r9a/Cx3cl1/Ttc8/Abi2/Taok1/Capn10/Arf1/Vasp/Vangl2/Id1/Sdc4/Myadm/Naa80/Dlg1/Add1/Mfn2/Ssh1/Arhgap35/Nf2/Lats1/Dbnl/Washc2/Ppfia1	46
GO:0060759	GO:0060759	regulation of response to cytokine stimulus	24/2615	156/28891	0.00707843101343863	0.040886268668402	0.0302977890488758	Padi2/Slit2/C1qtnf4/Syk/Ccdc3/Angpt1/Crebrf/Klf4/Usp29/Vrk2/Trim41/Rnf113a2/Ptprf/Nkiras1/Otud4/Eif4e2/Mul1/Dnaja3/Hipk1/Irgm1/Pias4/Irgm2/Gps2/Cnot7	24
GO:0014812	GO:0014812	muscle cell migration	21/2615	131/28891	0.00709599940258506	0.0409484111398695	0.0303438382373397	Pax3/Slit2/Enpp1/Egr1/Adamts1/Prkg1/Tafa5/Rapgef4/Trib1/Ddit3/Dock7/Myo5a/Zfp950/Il18/Pdgfa/Gstp1/Smo/Map3k7/Camk2d/Ssh1/Sorl1	21
GO:0051225	GO:0051225	spindle assembly	20/2615	123/28891	0.00723452902052349	0.0417077881116086	0.0309065563343351	Hspa1a/Spice1/Chek2/Pibf1/Kif2a/Mzt1/Tubgcp5/Hspa1b/Mapre2/Bccip/Sass6/Numa1/Mapre1/Ncor1/Map9/Haus3/Cep97/Smc3/Mapk15/Chmp4b	20
GO:0016079	GO:0016079	synaptic vesicle exocytosis	19/2615	115/28891	0.00733636107498067	0.0422543478389452	0.0313115713151776	Unc13c/Prkcb/Sv2b/Cspg5/Syt5/Vamp2/Dnm1l/Ctbp2/Rab5a/Pclo/Snap29/Rab3gap1/Stx3/Slc4a8/Snapin/Prkaca/Prepl/Psen1/Fbxl20	19
GO:0009247	GO:0009247	glycolipid biosynthetic process	13/2615	68/28891	0.00735710287526528	0.0423332627645647	0.0313700493286305	St3gal1/B4galt6/B3galt2/Tm9sf2/Pigh/Slc30a5/St3gal6/Pigs/Dpm2/Pgap2/Pigk/Ugcg/Gpaa1	13
GO:1900180	GO:1900180	regulation of protein localization to nucleus	25/2615	165/28891	0.00737796556117604	0.0424127217202213	0.0314289304824979	Zic1/Flcn/Hsp90ab1/Mepce/Gli3/Ormdl3/Angpt1/Lmna/Xbp1/Stk11/Atp13a2/Mdfic/Akt1/Pkia/Ufm1/Smo/Yap1/Psen1/Nmd3/Pin1/Sirt1/Gbp4/Ipo7/Nf2/Lats1	25
GO:0007269	GO:0007269	neurotransmitter secretion	26/2615	174/28891	0.00764103081511332	0.0438411434077065	0.0324874281241208	Unc13c/Prkcb/Sv2b/Cspg5/Nr4a1/Rph3al/Syt5/Vamp2/Dnm1l/Ctbp2/Ica1/Xbp1/Rab5a/Pclo/Snap29/Ppp1r9a/Rab3gap1/Stx3/Snap91/Slc4a8/Snapin/Prkaca/Prepl/Slc30a1/Psen1/Fbxl20	26
GO:0099643	GO:0099643	signal release from synapse	26/2615	174/28891	0.00764103081511332	0.0438411434077065	0.0324874281241208	Unc13c/Prkcb/Sv2b/Cspg5/Nr4a1/Rph3al/Syt5/Vamp2/Dnm1l/Ctbp2/Ica1/Xbp1/Rab5a/Pclo/Snap29/Ppp1r9a/Rab3gap1/Stx3/Snap91/Slc4a8/Snapin/Prkaca/Prepl/Slc30a1/Psen1/Fbxl20	26
GO:0060260	GO:0060260	regulation of transcription initiation by RNA polymerase II	14/2615	76/28891	0.00774300124330829	0.0443838574604507	0.0328895933600161	Srf/Med9/Med14/Med31/Hmgb1/Xpa/Pcid2/Med7/Med21/Med10/Pwwp2a/Med30/Zfp451/Med19	14
GO:0090087	GO:0090087	regulation of peptide transport	37/2615	271/28891	0.00778777356111062	0.0445979832599602	0.0330482661495552	Rbp4/Prkcb/Sct/Gpr27/Trpm4/Epha5/Adcy5/Gpr68/Cacna1d/C2cd2l/Rph3al/Abcg1/Itsn1/Ptpn11/Nucb2/Rapgef4/Tm7sf3/Pick1/Hfe/Gna11/Chd7/Eipr1/Aacs/Slc25a22/Itpr1/Capn10/Psmd9/Tbc1d1/Prkaca/Rfx3/Pfkl/Gnaz/Sirt1/Hmgcr/Gnaq/Ncoa6/Irs2	37
GO:1902905	GO:1902905	positive regulation of supramolecular fiber organization	27/2615	183/28891	0.0078697557625162	0.0450245874405422	0.0333643909487015	Cdkn1b/Mtss1/Wasf3/Map1b/Nck1/Synpo2/Tsc1/Arf6/Akap9/Numa1/Apc/Cx3cl1/Mapre1/Abi2/Togaram1/Vasp/Id1/Sdc4/Pde4dip/Arl2/Dctn1/Slain2/Dlg1/Psen1/Mecp2/Nf2/Usp8	27
GO:0043534	GO:0043534	blood vessel endothelial cell migration	20/2615	124/28891	0.00791079075462974	0.0452163353684303	0.0335064811530395	Efnb2/Slit2/Pik3r3/Nr4a1/Prcp/Hdac7/Srf/Angpt1/Amot/Klf4/Amotl1/Nos3/Akt1/Hmgb1/P2rx4/Hspb1/Vhl/Sirt1/Mecp2/Cln3	20
GO:0090101	GO:0090101	negative regulation of transmembrane receptor protein serine/threonine kinase signaling pathway	23/2615	149/28891	0.00792832860955557	0.0452735421930272	0.0335488728987342	Bambi/Zbtb7a/Magi2/Tob1/Hipk2/Hspa5/Acvr1/Arid4b/Tgfbr3/Dand5/Ing1/Tet1/Xbp1/Rbbp4/Snx1/Bcl9l/Hdac1/Pin1/Sirt1/Sinhcaf/Lemd2/Sorl1/Zfp451	23
GO:2000045	GO:2000045	regulation of G1/S transition of mitotic cell cycle	25/2615	166/28891	0.00795898785941547	0.0454054971524338	0.033646654957461	Kcna5/Cdkn1b/Adamts1/Prmt2/Mepce/Acvr1/Klf4/Bcl7a/Arid1b/Sass6/Apc/Akt1/Wac/Ube2e2/Bcl7c/Smarcc1/Nacc2/Pkd1/Smarcd1/Arid1a/Dlg1/Jade1/Cdc73/Ankrd17/Mnat1	25
GO:0071695	GO:0071695	anatomical structure maturation	42/2615	317/28891	0.00810344952690081	0.0461855292339054	0.0342246790282671	C1ql1/Cdk5r2/Dlg2/Enpp1/Fam20c/B4galt6/Reck/Zbtb7a/Anks1/Nr4a2/Hes1/Foxj1/Sclt1/Irx5/Snx10/Grip2/Ddit3/Nfix/Xbp1/Tdrd7/Tcp11/Akt1/Ppp2r1a/Rflnb/Myo5a/Pmp22/L3mbtl3/Barx2/Gpat4/Klf2/Prkaca/Rps6ka2/Rfx3/Mbtps2/Fem1b/Psen1/Ankrd17/Gnaq/Flvcr1/Snx19/Mecp2/Fam210b	42
GO:0003179	GO:0003179	heart valve morphogenesis	11/2615	54/28891	0.00814180292498582	0.0461855292339054	0.0342246790282671	Slit2/Axin2/Acvr1/Nfatc1/Zfpm2/Nos3/Notch2/Jag1/Sox9/Ccn1/Mdm4	11
GO:0006140	GO:0006140	regulation of nucleotide metabolic process	11/2615	54/28891	0.00814180292498582	0.0461855292339054	0.0342246790282671	Cda/Flcn/Dnm1l/Me2/Ndufc2/Nos3/Pdk2/Dnajc30/Atpsckmt/Pdk3/Rd3	11
GO:0033120	GO:0033120	positive regulation of RNA splicing	11/2615	54/28891	0.00814180292498582	0.0461855292339054	0.0342246790282671	Snrnp70/Tra2a/Thrap3/Cirbp/U2af2/Srsf1/Prdx6/Rbmxl1/Setx/Prmt5/Celf4	11
GO:0048066	GO:0048066	developmental pigmentation	11/2615	54/28891	0.00814180292498582	0.0461855292339054	0.0342246790282671	Pax3/Enpp1/Zic2/Gli3/Gna11/Myo5a/Bloc1s5/Hps5/Vhl/Gnaq/Ap1m1	11
GO:1990928	GO:1990928	response to amino acid starvation	11/2615	54/28891	0.00814180292498582	0.0461855292339054	0.0342246790282671	Flcn/Rragd/Impact/Dap/Bmt2/Sesn3/Eif2ak4/Atf3/Map3k5/Pex2/Eif2a	11
GO:0006368	GO:0006368	transcription elongation by RNA polymerase II	17/2615	100/28891	0.00816999228079647	0.0462146411894912	0.034246251744924	Tcea3/Ncbp2/Med9/Med14/Med31/Pcid2/Med7/Med21/Ccnt1/Med10/Pwwp2a/Cdc73/Med30/Gtf2f2/Paf1/Ctr9/Med19	17
GO:0032091	GO:0032091	negative regulation of protein binding	17/2615	100/28891	0.00816999228079647	0.0462146411894912	0.034246251744924	Plscr1/Hfe/Ppp1r2/Efhb/Akt1/Ptprf/Dnajb2/Epb41l5/Gnl3l/Adnp/Bag2/Id1/Tmbim6/Camk1/Pin1/Mecp2/Sorl1	17
GO:0032147	GO:0032147	activation of protein kinase activity	17/2615	100/28891	0.00816999228079647	0.0462146411894912	0.034246251744924	Prnp/Angpt1/Pibf1/Stradb/Zfp91/Insr/Stk11/Cab39/Ghr/Notch2/Tom1l1/Prkcz/Il18/Adnp/Prrc1/Map3k7/Dlg1	17
GO:0070304	GO:0070304	positive regulation of stress-activated protein kinase signaling cascade	22/2615	141/28891	0.0081861991708871	0.0462627966302107	0.0342819361796252	Igfbp6/Rell1/Tpd52l1/Hipk2/Map2k7/Map3k4/Dab2ip/Fgd4/Dusp22/Ankrd6/Pja2/Lmnb1/Hmgb1/Taok1/Map3k5/Map3k7/Mbip/Zfp622/Hmgcr/Taok3/Mid1/Gadd45g	22
GO:0001508	GO:0001508	action potential	24/2615	158/28891	0.00827439129488298	0.0464615703313369	0.0344292326647613	Drd1/Gria1/Kcna5/Cacnb2/Trpm4/Dcdc2a/Cacna1d/Dpp6/Nedd4l/Cxadr/Grik2/Rapgef4/Ywhah/Gna11/Dmd/Calm3/Akap9/Pmp22/P2rx4/Dlg1/Camk2d/Gnaq/Mecp2/Cln3	24
GO:0009411	GO:0009411	response to UV	24/2615	158/28891	0.00827439129488298	0.0464615703313369	0.0344292326647613	Mme/Nsmce3/Msh2/Map2k7/Map3k4/Eif2ak4/Rev1/Stk11/Xpc/Akt1/Xpa/Cirbp/Ro60/Hus1/Hmgn1/Crip1/Sdf4/Pold3/Ptprk/Sirt1/N4bp1/Atr/Uvssa/Zbtb1	24
GO:0007095	GO:0007095	mitotic G2 DNA damage checkpoint signaling	9/2615	40/28891	0.00830164223320679	0.0464615703313369	0.0344292326647613	Mbtps1/Taok1/Uimc1/Mbtps2/Babam1/Atm/Taok3/Foxn3/Ccng1	9
GO:0021799	GO:0021799	cerebral cortex radially oriented cell migration	9/2615	40/28891	0.00830164223320679	0.0464615703313369	0.0344292326647613	Cdk5r2/Syne2/Ccdc141/Lrp8/Gli3/Dab2ip/Wdr47/Ndel1/Sun1	9
GO:0030513	GO:0030513	positive regulation of BMP signaling pathway	9/2615	40/28891	0.00830164223320679	0.0464615703313369	0.0344292326647613	Msx1/Neo1/Zfp423/Hes1/Tgfbr3/Numa1/Notch2/Ccn1/Fkbp8	9
GO:0048753	GO:0048753	pigment granule organization	9/2615	40/28891	0.00830164223320679	0.0464615703313369	0.0344292326647613	Kif13a/Ap1s1/Bloc1s5/Snapin/Hps5/Ap1b1/Pikfyve/Ap1m1/Ap3m1	9
GO:0060236	GO:0060236	regulation of mitotic spindle organization	9/2615	40/28891	0.00830164223320679	0.0464615703313369	0.0344292326647613	Hspa1a/Hspa1b/Sass6/Numa1/Pkd1/Dctn1/Map9/Cep97/Chmp4b	9
GO:0051148	GO:0051148	negative regulation of muscle cell differentiation	13/2615	69/28891	0.0083319399109381	0.0464615703313369	0.0344292326647613	Rgs2/Msx1/Pdcd4/Bhlhe41/Nfatc1/Smad1/Xbp1/Nfatc2/Dnmt1/Ankrd17/Gsk3a/Frs2/Mecp2	13
GO:0070613	GO:0070613	regulation of protein processing	13/2615	69/28891	0.0083319399109381	0.0464615703313369	0.0344292326647613	Rfx4/Ppp1r15a/Gas1/Ctnnd1/Ift88/Ift52/Bag2/Prkaca/Rps6ka2/Cast/Ldlrad3/Snx12/Cln3	13
GO:0006623	GO:0006623	protein targeting to vacuole	10/2615	47/28891	0.00834118811330221	0.0464615703313369	0.0344292326647613	Gcc2/Gnptab/Snx16/Vamp7/Irgm1/Irgm2/Vps13d/Vps37a/Sorl1/Becn1	10
GO:0007628	GO:0007628	adult walking behavior	10/2615	47/28891	0.00834118811330221	0.0464615703313369	0.0344292326647613	Drd1/Efnb3/Enpp1/Zic1/Hipk2/Oxr1/Chd7/Zmpste24/Pmp22/Cln8	10
GO:0006465	GO:0006465	signal peptide processing	5/2615	15/28891	0.00838363609005497	0.0464615703313369	0.0344292326647613	Spcs3/Spcs2/Sec11c/Immp1l/Parl	5
GO:0035845	GO:0035845	photoreceptor cell outer segment organization	5/2615	15/28891	0.00838363609005497	0.0464615703313369	0.0344292326647613	Ahi1/Rom1/Nphp1/Bbs4/Tmem67	5
GO:0036498	GO:0036498	IRE1-mediated unfolded protein response	5/2615	15/28891	0.00838363609005497	0.0464615703313369	0.0344292326647613	Pdia6/Dnajc10/Hspa5/Ficd/Ddrgk1	5
GO:0051290	GO:0051290	protein heterotetramerization	5/2615	15/28891	0.00838363609005497	0.0464615703313369	0.0344292326647613	Krt10/Pkd1/Farsb/Cpsf6/Farsa	5
GO:0071501	GO:0071501	cellular response to sterol depletion	5/2615	15/28891	0.00838363609005497	0.0464615703313369	0.0344292326647613	Srebf2/Erlin2/Tmed2/Scap/Eif2a	5
GO:0090110	GO:0090110	COPII-coated vesicle cargo loading	5/2615	15/28891	0.00838363609005497	0.0464615703313369	0.0344292326647613	Sec23a/Sec24c/Sec24a/Sec31a/Sec24d	5
GO:0090209	GO:0090209	negative regulation of triglyceride metabolic process	5/2615	15/28891	0.00838363609005497	0.0464615703313369	0.0344292326647613	Apobec1/Lpin1/Sirt1/Sorl1/Ccnc	5
GO:1903543	GO:1903543	positive regulation of exosomal secretion	5/2615	15/28891	0.00838363609005497	0.0464615703313369	0.0344292326647613	Atp13a2/Sdc4/Smpd3/Snf8/Stam	5
GO:1904925	GO:1904925	positive regulation of autophagy of mitochondrion in response to mitochondrial depolarization	5/2615	15/28891	0.00838363609005497	0.0464615703313369	0.0344292326647613	Pink1/Huwe1/Tomm7/Mul1/Mfn2	5
GO:1905048	GO:1905048	regulation of metallopeptidase activity	5/2615	15/28891	0.00838363609005497	0.0464615703313369	0.0344292326647613	Cldn3/Reck/Ddrgk1/Sorl1/Svbp	5
GO:0099072	GO:0099072	regulation of postsynaptic membrane neurotransmitter receptor levels	21/2615	133/28891	0.00842498211821249	0.0466477140670458	0.0345671700168591	Efnb2/Dlg2/Pacsin1/Magi2/Myo6/Vamp2/Rapgef4/Pick1/Nbea/Grip2/Ctnnd1/Prkcz/Stx3/Ap2b1/Adam22/Hap1/Cpt1c/Prkci/Dlg1/Iqsec1/Ppfia1	21
GO:0001890	GO:0001890	placenta development	27/2615	184/28891	0.00844894017747173	0.0467373296109821	0.0346335774669422	Etnk2/Cdkn1b/Hsp90ab1/Hes1/Tppp3/Map3k4/Nr2f2/Birc2/Ccdc134/Slc8a1/Tmed2/Notch2/Itgav/Akt1/Parp2/Fgfr2/Pkd1/Dedd/Socs3/Arid1a/Junb/Bptf/Ccn1/Rtcb/Zfp36l1/Ncoa6/Prdx3	27
GO:0021542	GO:0021542	dentate gyrus development	7/2615	27/28891	0.00866307750290703	0.0478338705463544	0.035446142834861	Drd1/Sct/Tuba1a/Btg2/Fxr1/Smo/Kif3a	7
GO:1903747	GO:1903747	regulation of establishment of protein localization to mitochondrion	7/2615	27/28891	0.00866307750290703	0.0478338705463544	0.035446142834861	Bnip3l/Bbc3/Pdcd5/Pink1/Tomm7/Parl/Gsk3a	7
GO:0035601	GO:0035601	protein deacylation	14/2615	77/28891	0.00869493158670161	0.0479217448495296	0.0355112599802286	Bex4/Hdac7/Ndn/Ncor2/Rbbp4/Mier1/Zzz3/Yeats2/Mbip/Ndst1/Hdac1/Tada2a/Sirt1/Mta1	14
GO:0098732	GO:0098732	macromolecule deacylation	14/2615	77/28891	0.00869493158670161	0.0479217448495296	0.0355112599802286	Bex4/Hdac7/Ndn/Ncor2/Rbbp4/Mier1/Zzz3/Yeats2/Mbip/Ndst1/Hdac1/Tada2a/Sirt1/Mta1	14
GO:0051494	GO:0051494	negative regulation of cytoskeleton organization	26/2615	176/28891	0.00883878310551245	0.0485747240829682	0.0359951345844013	Slit2/Stmn1/Trim37/Map1b/Apc2/Flii/Pick1/Kat2b/Wdr47/Bbs4/Tmem67/Capzb/Sptbn1/Clip3/Pik3ca/Apc/Ppp1r9a/Mapre1/Taok1/Myadm/Spef1/Add1/Mfn2/Ssh1/Mid1/Ppfia1	26
GO:0030177	GO:0030177	positive regulation of Wnt signaling pathway	22/2615	142/28891	0.00888101008252468	0.0485747240829682	0.0359951345844013	Trpm4/Bambi/Wls/Lgr4/Reck/Ankrd6/Zbed3/Csnk1g3/Rnf220/Csnk1g2/Adnp/Fgfr2/Spin1/Mllt3/Csnk1g1/Ruvbl1/Yap1/Cdc73/Pin1/Gprc5b/Usp8/Tmem9	22
GO:0021575	GO:0021575	hindbrain morphogenesis	12/2615	62/28891	0.00888670626939263	0.0485747240829682	0.0359951345844013	Lmx1b/Tuba1a/Psap/Hspa5/Ptpn11/Hes1/Coq8b/Nfix/Gas1/Ttll1/Smo/Xrcc1	12
GO:0010631	GO:0010631	epithelial cell migration	43/2615	328/28891	0.00892181066882061	0.0485747240829682	0.0359951345844013	Efnb2/Slit2/Pik3r3/Nr4a1/Prcp/Hdac7/Rin2/Srf/Angpt1/Ptpn11/Jun/Amot/Tgfbr3/Epb41l4b/Klf4/Dab2ip/Nr2f2/Wdpcp/Pkn2/Mapre2/Arf6/Amotl1/Nos3/Apc/Pdpk1/Itgav/Akt1/Hmgb1/Epb41l5/Patz1/Dnaja4/Sox9/P2rx4/Adipor1/Hspb1/Calr/Vhl/Sirt1/Mecp2/Cln3/Irs2/Svbp/Iqsec1	43
GO:0090263	GO:0090263	positive regulation of canonical Wnt signaling pathway	18/2615	109/28891	0.00894528515162846	0.0485747240829682	0.0359951345844013	Trpm4/Bambi/Wls/Lgr4/Reck/Zbed3/Csnk1g3/Rnf220/Csnk1g2/Adnp/Fgfr2/Csnk1g1/Ruvbl1/Yap1/Pin1/Gprc5b/Usp8/Tmem9	18
GO:0000244	GO:0000244	spliceosomal tri-snRNP complex assembly	4/2615	10/28891	0.00899991205354371	0.0485747240829682	0.0359951345844013	Prpf31/Prpf3/Usp4/Lsm2	4
GO:0000301	GO:0000301	retrograde transport, vesicle recycling within Golgi	4/2615	10/28891	0.00899991205354371	0.0485747240829682	0.0359951345844013	Cog7/Golga5/Cog1/Cog5	4
GO:0006020	GO:0006020	inositol metabolic process	4/2615	10/28891	0.00899991205354371	0.0485747240829682	0.0359951345844013	Slc5a3/Ppip5k1/Mecp2/Isyna1	4
GO:0006646	GO:0006646	phosphatidylethanolamine biosynthetic process	4/2615	10/28891	0.00899991205354371	0.0485747240829682	0.0359951345844013	Etnk2/Slc27a1/Pisd/Chka	4
GO:0007207	GO:0007207	phospholipase C-activating G protein-coupled acetylcholine receptor signaling pathway	4/2615	10/28891	0.00899991205354371	0.0485747240829682	0.0359951345844013	Prkcb/Gna11/Itpr1/Gnaq	4
GO:0009138	GO:0009138	pyrimidine nucleoside diphosphate metabolic process	4/2615	10/28891	0.00899991205354371	0.0485747240829682	0.0359951345844013	Entpd5/Cad/Cmpk1/Dtymk	4
GO:0032056	GO:0032056	positive regulation of translation in response to stress	4/2615	10/28891	0.00899991205354371	0.0485747240829682	0.0359951345844013	Impact/Nck1/Eif2ak4/Dnajc3	4
GO:0042439	GO:0042439	ethanolamine-containing compound metabolic process	4/2615	10/28891	0.00899991205354371	0.0485747240829682	0.0359951345844013	Napepld/Gdpd1/Gde1/Chka	4
GO:0090161	GO:0090161	Golgi ribbon formation	4/2615	10/28891	0.00899991205354371	0.0485747240829682	0.0359951345844013	Gcc2/Myo18a/Trip11/Prmt5	4
GO:0140250	GO:0140250	regulation protein catabolic process at synapse	4/2615	10/28891	0.00899991205354371	0.0485747240829682	0.0359951345844013	Trim3/Cul3/Pin1/Vhl	4
GO:1903297	GO:1903297	regulation of hypoxia-induced intrinsic apoptotic signaling pathway	4/2615	10/28891	0.00899991205354371	0.0485747240829682	0.0359951345844013	Hyou1/Pink1/Tmbim6/Kdm6a	4
GO:0009219	GO:0009219	pyrimidine deoxyribonucleotide metabolic process	6/2615	21/28891	0.00900728710336098	0.0485747240829682	0.0359951345844013	Cda/Nt5c/Upp2/Cmpk1/Nme1/Dtymk	6
GO:0035994	GO:0035994	response to muscle stretch	6/2615	21/28891	0.00900728710336098	0.0485747240829682	0.0359951345844013	Fos/Jun/Dmd/Slc8a1/Pik3ca/Raf1	6
GO:0045540	GO:0045540	regulation of cholesterol biosynthetic process	6/2615	21/28891	0.00900728710336098	0.0485747240829682	0.0359951345844013	Por/Srebf2/Abcg1/Erlin2/Scap/Pex2	6
GO:0051443	GO:0051443	positive regulation of ubiquitin-protein transferase activity	6/2615	21/28891	0.00900728710336098	0.0485747240829682	0.0359951345844013	Arrdc3/Trib1/Btrc/Pin1/Trib2/Topors	6
GO:0070875	GO:0070875	positive regulation of glycogen metabolic process	6/2615	21/28891	0.00900728710336098	0.0485747240829682	0.0359951345844013	Insr/Dyrk2/Akt1/Hmgb1/Epm2aip1/Irs2	6
GO:0106118	GO:0106118	regulation of sterol biosynthetic process	6/2615	21/28891	0.00900728710336098	0.0485747240829682	0.0359951345844013	Por/Srebf2/Abcg1/Erlin2/Scap/Pex2	6
GO:1904754	GO:1904754	positive regulation of vascular associated smooth muscle cell migration	6/2615	21/28891	0.00900728710336098	0.0485747240829682	0.0359951345844013	Adamts1/Dock7/Myo5a/Smo/Map3k7/Ssh1	6
GO:1990182	GO:1990182	exosomal secretion	6/2615	21/28891	0.00900728710336098	0.0485747240829682	0.0359951345844013	Atp9a/Atp13a2/Sdc4/Smpd3/Snf8/Stam	6
GO:0035914	GO:0035914	skeletal muscle cell differentiation	17/2615	101/28891	0.00901656472166296	0.0485811860854475	0.0359999230963962	Pax3/Nr4a1/Egr1/Fos/Btg2/Kras/Cdon/Atf3/Nfix/Emd/Gtf3c5/Barx2/Bcl9l/Rbm24/Nr1d2/Bcl9/Lemd2	17
